# Supplementary material for: Components of iron–Sulfur cluster assembly machineries are robust phylogenetic markers to trace the origin of mitochondria and plastids
Source: PLoS Biol. 2023 Nov 8;21(11):e3002374. doi: 10.1371/journal.pbio.3002374 (PMC10631705; doi:10.1371/journal.pbio.3002374)
Supplement: S1 Data — (ZIP) [file pbio.3002374.s017.zip › S1 Data/Concatenations/ISC/ISC_Alpha_Euka_nucleic/trimmed_alignments/HscA_Alpha_Euka.nuc.bmge.phy]

 153 1878
12312346_Abacterium@PPR09402_1                            CAAAAAATATATCAAATTGATGAACCAGATTATAAA---------------GTAATAGTAAAAACTGCTATTGGTATTGATTTGGGAACAACAAACTCTGTAGTTGCTTACGTAAAAGATAATAAGATTAAGCTGCTTGCAGATAAAGATCATAATACATTATTCCCTAGTGTGATTGATATTGTGACAACAAAA------------GGTAAAGAGATT------------------------------AAGCTAAAATCTGTTAAAAGATTAATGGGTAAAACTTTTGAGCAAGCTAAAGAAAGCCCAGTACATAAAAATATTGAAATTATTAAT---GAAAGTGGAAGAGCTAAAATTGCTACAATTAGGCAAAACTATACGCCTGAAGAAATTAGCTCGATGATTTTAAAGAAATTAAAAGAAATCTACCGTTATTCAGAGATTAAAGAGCTAGACCAAGCTGTTATTACAGTTCCTGCGTTTTTTAGTGATAATGAAAGACAGGCTACACAAATTGCAGCTCAATTAGCAGGTATTAAATGCTTAAGGCTTATTAACGAGCCTACAGCGGCATTATTAGCATATGGCTTAGAGTCTGAGAAAAAAGGTAACTTTGCAGTTTATGATTTAGGCGGTGGTACATTTGATGTATCAGTATTAAAGTTAGTAGAGGGAGTATTCCAGGTTAAGGCAACAAATGGAGATGTTCAACTTGGTGGTGATGACTTTGATTTAGCAATTGCAAAACACTTTGGTTTTGAAAATGAC---------------------------------------TACGACTTTTTAGATGTAGCAAAAGACTTAAAGCATAAGTTAACTTTACAATCAAAAGCTATTAGCGAATATAAT------------GGTGAAAAGTACGAGTTAACAAATAATCAGTTTTATAAATTAGCTTTACCACTGTTAGAAAAAACAACTGCAATTTTAGAAAAAACAATTGCAGAAGCTGACTTA------GACGAGCTAGACGGTATTGTTTTAGTTGGTGGTAGTACAAAAATGCCAATTGTTACAAAGGTTTTAGAGTCTAACTTTAATTACAAAATTTTTAATGATGTAAACCCAGAAACTATTGTTGCTAAGGGTGCTGCTATTCAGGCAGATAAACTATTAAACAAAAATAGTGATATTTTATTAGTAGATGTAAACCCAATTAGTTTAGGTATTGAAACAATGGGCGGTATTTTTGAAAGAATTATTGACCGTAATACGCCAATTCCAACAGCTAAAGGTCAAAATTTTACAACATTTAAAGACAATCAGGTTAACTTAGCTGTAAATATTTACCAAGGTGAAAGAGAATTAGTTAAAGATTGTCACTTACTTGGTAAAATAGTATTAAGTGGAATTCCACCAATGCCAGCTGGTATGCCTAAAATTAAAATTAGCTTTATTTTAGATGAAAACTCAATGCTACAAGTTAAAGCAGTTGAAGAAAACACAGGTATTGAGCAATCAGTGACATTAAAGTCAAGC------ATTTCAGCTGAAGATAGCTTAGCTATTTTAAAAGATTCTATTATGAATGCACGAAACGATGTTTCAGAAAAAGAGTTTATTAAAAGTAAAGTAGAGCTAGAGCAAGTTATACAAGCAAGCCGAAACTTACTAAATACTCAAGAA------CTACCAAAAGCAGAACAAGATAAAATGCTTAAGTATGTAAATGAAGTAGAAGAGAAAACAAAAACTATTACGCTGGATGACTTAGATGATTTAAGGTTTGCTTTAGAAGACTTCTTTAAAGATATAGTAAAAGAAAATATGAATGCATTACTTGAAACATCAATAGTTGGTAAACAGTTAGATGATGTT------
12312345_Abacterium@PPR14894_1__RT_shifts_1_contigs       ---------------------------------------------------------------------------------------------------------------------------------------------------------------------------------------------------------------------------------------------------------------------------------------------------------------------------------------------------------------------------------------------------------------------------------------------------------------------------------------------------------------------------------------------------------------------------------------------------------------------------------------------------------------------------------------------------------------------------------------------------------------------------------------------------------------------------------------------------------------------------------------------------------------------------------------------------------------------------------------------------------------------------------------------------------------------------------------------------------------------------------------------------------------------------------------------------------------------------GCACTTCTTTTAGATGTAACACCGCTTTCCCTTGGATTGGAAACGATGGGTGGCTTGGTTGAGAAAGTTATTGAACGTAATACACCTATTCCAATTACAAAAGCGCAAAAGTTTACCACTTTTAAAGATGGCCAAACAGCCATGGATATTCATGTCCTTCAAGGGGAACGCGAATCGGTTGATGACTGTCGATCTTTAGCTAAATTTAGGTTATCGGGCATTCCTTCAATGGCTGCAGGTGCTGCACGCATTGTTGTTATGTTTGCTATCGATGCAGACGGCTTACTTACTGTTTCAGCAGAAGAGGAAACAACAGGTGTGAAACAATCTATTGACGTAGTGCCTTCATACGGTATGAAACCAGAACAAATGTTGGAAATGTTAAAGGACTCTATAACACACGCAAAAGACGATGTATTACATCGCCAACTGCAAGAGTCGAAGCTAGAGCTTGAACGTGTCGTAGATGCTTGCGCTTCAGCCCTTGAAAAAGACTCTGCTTTGTTAAACGAAGGTGAGAAGGCTTTGTTAGAAAACGCTTTGAACCATGCTAAAGAATTTTTAACATCAACAGATAAAGATGCTGTTGAAACTGAAATGGAAACTTTAGAAAATGCATTTCAAAAATTTAGTGAAATGCGTGTAAACAACGCCTTAAAACAAGCAATTGTTGGGCATAATATTTATTCAGAAAATGAA
2032652_Mbacterium@PDZV01000030_1_13                      GATTTTCTTCTGGATATTGCTGAACCGGGACAATCGGCAGCACCGCACTCCCGCCGCCCGCAACGGGTGGTAGGCATCGATTTGGGCACCACTTTCTCATTGGTCGCAATCAGCAGCGAAGGGGAACCGTTGTGCATTGCCGACAGCGAGGGAAAATGTTCGCTCCCTTCGGTGGTCCATTATGGCGACAGATCCACTGTTCTGGTTGGAGAGGCGGCGCAGGGCAAGGCGCTCAGCCACCCGCAGCAAACCATCAGCTCGGTCAAACGGTTGATGGGACGCGGTTTGCAGGAGCTGCAGAGTGATCAGCAGGCAACCCCCTGGTCTCTTCTCGATGGCGAAGGGGGAATGGTCTGTATCGGTTTGCCGGAGCGGGTGGTATCGCCGGTGGAAGTTTCGGCAGAAATTCTCAAGGCGCTCAAACTGCGGGCAGAAGAGGCGTTGGGTGGTCCCCTGCAGGGGGCGGTGGTCACGGTTCCGGCCTATTTTGATGATGCCCAACGGCAAGCAACCAAAGATGCCGCCCGTCTGGCGGGACTGCAGGTGTTGCGCCTGGTCAACGAACCAACGGCAGCCGCTCTGGCCTACGGTTTGGATCGTGAACGGCAGGGGCTGTTTGCCATTTATGATCTGGGCGGTGGCACCTTTGATATATCGATATTGCGCCTGGATCAGGGGGTGTTTCAGGTGTTGGCCACCGGCGGCAACTCCCGGCTGGGAGGGGATGATTTTGATCAGCGCCTGAGCCGTGAATTTTTCTCCCTGCTCGGC------------GAAGAGACGGCGGATCCCTATCGTTTGCAAGCCTTTCGCCAGGCGGCGCGTGCCGCCAAGGAGGCGCTGACCGAAGCCGAAGAGGTGACCATTGCACTGCCGCGTGATGGCAGCCAGGTGCCGCTGTCGATTACGCGCAGCCGTTTTGCAACCTTGATTGATGATTTGCTGCGCAGCACCGGCCTGGTCTGTCGCCGGGCGATGAAGGATGCCGGGGTCACCCCGGAGCAGTTGCAGGGGGTGGTACTGGTGGGCGGTTCGACGCGGGTTCCGGCGGTTCGCCGTTATGTGGCGCAACTGTTTATGCAGGAACCGCTGTCGGATTTGGATCCGGATCAAGTGGTGGCCTTGGGGGCGGCCTATCAGGCGGATCTGCTGGCGGGCAACAAAGAGGAATTGTTGTTGCTGGATGTGACACCGTTATCCCTGGGTCTGGAGACCATGGGCGAATTGGTGGAAAAGGTGATTCCGCGCAACACGCCCATTCCCACGGCGCGGGCACAGGAGTTCACGACCTTCAAGGATGGCCAAACGGCCATGGCCATTCATGTGCTGCAGGGAGAACGGGAGCTGGTGAGCCAATGCCGCTCGTTGGCCCGTTTTGAGTTGCGGGGTATTCCGCCGATGGTGGCCGGGGCAGCCCGTATCCGGGTGACCTTTCGGGTGGATGCCGATGGCCTGTTGACGGTTTCGGCCAGCGAAGAGACCACCGGTATGGAACAATCGGTTGCCGTGAAACCCTCCTATGGTTTGAGCGACGGACAGATTGAGCAGATGTTGCGCGACGCCCTGACCCATGGCGTGGATGATATGCGTTTGCGCTTGTTGCATGAAGCCAAGGTGGAGGCAGAACGGGTGTTGAACGCCTTGCGGGCCGCCCTGCAACAGGATGGCGATCTGCTCAACGAGAGCGAACGTCAACAGGTGGAAGCCTCGGCGGGTCGTCTGCTGCAGAGCCTGTTGAGCGACAACCATGAGCAGATCAATCAGCAGGTCAGCCGCATGGACAAAGAGACCACCTTTTTTGCCCAACGGCGCATGGATCGGGGGATCAAGGCGGCCATGCAAGGGCATCATATTGGTGAGTTTGCA---
2032650_Mbacterium@PEAG01000003_1_75                      GATTTTTTGATGGATATTGCGGAACCCGGCCAATCCCTTAAGCCCCATGAACGGCAGCGTCAGCGGGTGGTGGGGATTGATCTGGGTACCACCTACTCGTTGGTGGCCATCGATTTGGCCGGCCAGCCGGTCTGTATCACCGATGAGGAGGGACGGGCGGCATTGCCCTCCGTCGTGCATTACGGGGCTGATGGCACCCTCCTGGTCGGGCGGGAGGCCCAGGAGCAGGCGTTGAGCCAGCCACAGCGGACGGTCAGCTCCGCCAAACGGTTGATGGGGCGGGGGCTGGCCGAGTTGGCAGCCGAGGGAGAGCAGACCCCTTTGCAGCTGCTGGACGGCGAGGGAGGAATGGTCTGCATCGCGATCGGGCAGCGAACCCTCTCACCGGTGGAGGTGTCAGCGGAAATTTTAAAGGCGTTGAAAGCCCGCGCTGAAGAGGCCCTGGATGGCCCGCTCCACGGGGCGGTGGTCACGGTGCCCGCCTATTTTGATGATGCCCAGCGGCAGGCCACCAAGGATGCGGCCCGTTTGGCCGGACTGGAGGTGTTGCGATTGGTCAACGAGCCGACGGCTGCCGCATTGGCCTATGGCTTGGACAATGGGCGGGAAGGTCTGTTTGCCATCTATGACCTGGGGGGCGGCACCTTTGACATCTCCATTCTCAGACTGAACCAGGGGGTGTTTCAGGTATTGGCTACCGGCGGCAATTCCCACCTGGGGGGGGATGATTTTGACCAGCGGTTGGTCGCCTACCTGTTGCGGGAGTCGGCC------------CAGACCCAACCCACACCCTACCTGCTGCAAGCCTGTCGCGAAGAGGCCCGGCGGATAAAAGAGGCCCTTTCGGCAGCAGAGTCGGTGGCGGTGGCACTGCCATTGGATGGCACCCTGTTGCAGCGGACCATTGACCGGGCAACCTTTGAAGGGTGGATTGCCGATCTGGTGAACAGCACCGGGGTGGCCTGTCGCCGGGCACTGAAAGATGCCGGGGTGCGGGTTGCGGATCTGCAAGGGGTGGTGTTGGTGGGAGGTTCAACCCGGGTGCCGCTGGTACGGCGATTTGTGGCCCAACTGTTTGAACGGGAACCCTTGTCGGATCTGGATCCCGACCAGGTGGTGGCCCTGGGGGCTGCCCATCAGGCCAGTTTGCTGGCGGGCAACAGCAGTGAGCTGCTGTTGCTGGATGTGACGCCCCTCTCTCTGGGCATTGAGACCATGGGGGAGTTGGTGGAAAAAATTATTCCCCGCAACACCCCCATCCCAACGGCCCGGGCCCAGGAGTTTACCACCTTCAAGGATGGTCAGACCGCCATGGCCATCCATGTGTTGCAAGGGGAGCGGGAGTTGGTCAGTCAATGCCGCTCATTGGCCCGTTTTGAGTTGCGTGGCATTCCGCCGTTGGTGGCGGGCGCGGCGCGGATTCGTGTCACCTTTCGGGTCGATGCCGATGGACTGCTGACCGTTTCCGCCCAGGAGGAGACCACCCGGATTGAACAATCGGTGGCGGTGAAACCCTCTTATGGGCTGAGTGATGGCCAAATTGAACAGATGTTGCGAGAGGCTCTCACCCACGGTGAGGAGGATATGCGACTGCGGCTGCTGAACGAAGCCAAGGTGGAAGCAGAGCGGGTGCTGAGTGCCGTAGGTGCGGCCTTGAAGCAGGACAGTGATCTGCTCTCTGAACAGGAGTTGAAACAGGTCAAGGCCATCACACTGCGGCTTTGGGAGGCGACGCAGGGCGAAGATCCGGAGCGTATCAACCAGATGATGAGCCAGTTGGACAAAGAGACCGCATTTTTTGCGCAGCGTCGCATGGACCGGAGCATCCAGTCGGCGATGACAGGCCGCAATATTGCGGATTTTGGA---
2032647_Mbacterium@PEAO01000039_1_15                      TCCGTATTATTGGATATTGCCGAACCTGGGCAATCTTTGCGCCCGCATGAAGAAGATCGCAAGCGGGTGGTGGGGATCGATTTGGGAACGACGTTTTCTCTGGTGGCGGTGGATGTTCAGGGAAAACCGGCGTGTATTCCCGATGATGAAGGGCGGGTGGCCTTGCCGTCGGTGGTGTGTTATCCGCAAGATGGGAGGATTTTGGTCGGGGATAGGGCCATTGCGGCATCCGAGCAATATCCTACCGACACCATCGTCTCGGTCAAACGGACCATGGGGCGCAGTTTGGACGATGTGGTCGCTTCGGAACATCGGACTGGATTTGGCTTGGAAGCGGGTGAGGGGGGGATGGTACGCATTGTCACCAGCCATCATCGGGTTTCGCCGGTTGAGGTCTCGGCGCATATTCTTAAAGTTTTGGCAAGTCGTGCCGAGGAGGCCCTTGGGGGATCGCTGGATGGGGTGGTGATTACGGTTCCCGCCTATTTTGACGATGCCCAGCGTCAAGCCACCAAGGATGCGGGACGCTTGGCGGGGTTGGAGGTGCTGCGCTTGGTGAATGAACCGACGGCGGCGGCGTTGGCCTATGGTTTGGACCAGGGGCGGGAAGGGTTGTATGCCATTTATGACCTGGGGGGCGGGACGTTTGATATTTCCATTTTAAGGTTGACCCAGGGGGTTTTTCAGGTTTTGTCCACGGGGGGCGATTCGGCGTTGGGGGGGGATGATTTTGACCATCTTCTGTGTGAGTACATCCTGAAAGAGATCGAT------------GAGGCTGATCCTTCCCCGGCAGTGTTGCAAATCTGCAAAGCGGCGGCCCGTCAGGCCAAGGAGATGTTGAGCCGTGTGGATGTCTGCGAGGTTCGGGTGGCACTTCATGGGGAGCCGTTTGGTATTCGGGTGACGCGGGAACTCTTCGAGGAGATGATCGATGATCTGGTCCGTGCCACGGGGACGCCGTGTCGGCGGGCCATGAAGGATGCTGGTATCCGGGGCCATGATCTTCAAGGGGTTGTGTTGGTTGGGGGATCGACGCGGGTTCCCATGGTGCGGCAATATGTCAAAGAACTCTTTGGCCGTGAACCGTTATCCGATCTGGATCCTGATCAAGTGGTTGCCCTGGGGGCGGCACTTCAGGCACAGCAGTTGTCTGGCACTGCCCGTGACATGTTGCTGTTGGATGTGACGCCGCTTTCTCTGGGGATTGAGACCATGGGCGAGTTGGTGGAAAAAATTATTGCCCGCAATGCACCCATTCCGACGGCGCGATCTCAGGATTTCACCACCTTCAAGGATGGTCAGACCGCCATGGCCATCCATGTGCTTCAGGGGGAACGGGAACTGGTGAGCGATTGTCGATCATTGGCCCGTTTTGAGTTGCGGGGGATCCCCCCCATGACGGCGGGGGCGGCGCGTATTCGGGTGACTTTTCAGGTGGATGCCGATGGATTGTTGACGGTATCGGCCCAGGAACAAACGACGGGGGTGCAACAATCGGTTGCGGTGAAGCCGTCTTATGGCCTGGGTGATGCGGAGATTGAACGGATGTTGCGGGAGGCGATGGTCCATGGGGAGGCGGATTGGCGTCAACGCTTGCTCCATGAGGCCAAGGTGGAAGCGGAACGGGTTTTGAGTGCTGCGGGGGCGGCCTTGCGGGAAGATGGTGATTTGTTGGATGAAAATGAGTTGAAACGGGTCAAGGGATTGATGTTGGCTTTGTGGGAAGCCAGTCAGAAGGAAGACCATGAGGGGATCAACCGTGCCCGGGAGACGCTGGACAGGGAAACGGTGTTTTTTGCCGAAAGACGGATGGATCGCAGCGTTCGTAAGGTGATGACCGGGCGCAAAGTGGATGAGTTTCAA---
2032648_Mbacterium@PEAN01000002_1_133                     TCTTTATTGTTGGATATTGCCGAACCGGGGCAATCATTACGTCCCCATGAAGAAGATCGTAAACGGGTGGTGGGAATCGATTTGGGAACGACCTTTTCCCTGGTTGCGGTAGACCTTCAGGGAAAACCTGCCTGCATCCCTGATGATGAAGGACGGATCGCACTCCCCTCCGTGGTCTGCTACCCCCCCGAGGGGCCCGTACTGGTCGGTGATGCAGCGATTGCCGCAGGTCTGCGTTATCCCGCCGATACCATCGCTTCGGTCAAACGAACCATGGGCCGCAGTCTCGATGATCTGCGGGCCTCGGGCCATCGTACCAGTTATGCCCTGGAGGCGGGCGAAGGGGGGATGGTACGGATCGTGACCCGCCACCACCGACTTTCCCCCGTGGAACCATCGGCAAAAATTCTTGAATCCCTGGCCCGGCGCGCGGAGGAATCCCTGGGGGGATCGCTCCATGGGGCGGTGATCACCGTGCCCGCCTATTTCGACGATGCCCAGCGTCAGGCGACCAAGGATGCTGGCCGTCTGGCAGGTTTGGACGTGTTGCGCCTGGTCAACGAACCGACGGCGGCCGCCTTGGCCTACGGTCTGGACCAGGGACGAGAAGGGCTTTATGCCATCTATGACCTGGGTGGCGGGACGTTTGATATTTCCATCCTGCGCTTGAGCAAGGGGGTGTTCCAGGTGATGGCGACCGGCGGCGATTCCGCCCTGGGGGGGGATGATTTCGATCACCGTCTGAGCGAATTGTTCCTGCAGGCGATGGGT------------GTGACCGATCCTGATCCCGGATTGCTGCAACAATGCAAACGTGTCGCCCGGCAGACCAAGGAACAATTGAGCCGGGAAATGGTTTGTGAGGTGGTGCTGGACCGCGACGGCGGCAGGTTTGAAACCCGGGTGACCCGGGAACGGTTTGAAGGTTTGATCGCCGACCTCGTTCGGGCGACGGGACTTCCGTGTCGGCGTGCCCTGAAGGATGCCCAGGTCGGCGCGAATGACCTTCAAGGCGTGGTCCTGGTGGGCGGATCGACCCGGGTGCCCATGGTGCGGCAATTCGTGAAGGATCTTTTTGGATGTGAACCCTTGTCCGATCTGGACCCCGACCAGGTGGTGGCATTGGGGGCGGCGATTCAGGCAGAACAACTGGCGGGCAACACCCGGGAATTGTTGCTGCTCGATGTGACCCCACTCTCCCTGGGGATCGAAACCATGGGTGAACTGGTGGAAAAAATCATTGCCCGCAATACCCCCATCCCCGCTGCCCGTTCCCAGGATTTCACCACCTTCAAGGACGGTCAGACCGCCATGGCGGTCCACGTGGTCCAGGGGGAACGGGAATTGGTGGGTGATTGCCGGTCGCTGGCCCGTTTTGAATTGCGGGGCATCCCTCCGATGACGGCGGGCGCCGCCCGGATCCGGGTGACGTTTCAGGTCGATGCCGATGGTCTGCTCACCGTGTCCGCGCGGGAACAGACGACCGGGATCGAACAGTCGGTTGCCGTCAAACCCTCCTACGGCTTGGGGGATGAGGAAATTGAACGCCTGTTGCGTGAAGCGATGGTCCATGGCGCAGAGGATTGGCAACGGCGGTTGCTCAATGAGGCCCGGGTGGAGGCGGAACGGGTGCTGAGTGCCGCTGGTGCCGCTTTGCGCGACGATGGCGACTTGTTGGATGAGGCGGAACTCAAACGGGTCAAAGGGGTGATGTTGGCCTTGTGGGAGGCGAGCCAGAAAGATGACCCCGAGGTGATCAATCGTGCCCGGGAAACCTTGGATCGGGAAACGGTCTTCTTTGCGGAACGGCGGATGGATCGAAGTGTGCGCAAAGTGATGACGGGCCGGAAGGTGGATGATTTTCATCGC
2032646_Mbacterium@PEAP01000018_1_28                      GACCTGTTGCTGGACATCGCCGAACCCGGCGCCGCCCCCTTGCCCCATCAAGGGGAGGAATGGCGGGTGGTGGGCATCGATCTGGGAACGACCTTCAGCCTGGTGGCCATCGACCTGGAGGGTCGGCCGGCCTGCATTCCCGATGAACAGGGGCAGGTCTCGCTGGCGTCGGTGGTCCATTACCGGGCCGATGGGAGCATCCTGGTGGGGGAGCAGGCCCGGGCATTGGCGGTGCAGTCTCCCCGGGATACCATCAGTTCCGTCAAGCGGTTCATGGGTCGGGCCATGGAGGAAGTCCCCGCCGAA------------CCGTACCGGCTGGAGCCGGGGGAGGGCGGCATGGTGCGGATCCGGGCCGGGGGGCGGAGCCTGTCGCCGGTGGAAATTTCCGCCGAGATCCTGAAGGAATTGAAGAAGCGGGCCGAACAGGCCCTGGGTGGGGCGCTGCGGGGGGCGGTGGTGACGGTGCCGGCCTATTTCGACGATGCCCAGCGCCAGGCCACCAAGGACGCCTGCCGGCTGGCCGGTCTGGAGGTGTTGCGGCTGGTCAACGAACCCACCGCCGCCGCCCTGGCCTATGGTTTGGACCAGGGGCGGGAGGGGCTGTACGCCATCTATGACCTGGGGGGCGGCACCTTCGATATTTCCATCCTCAGGCTCACCCGGGGGGTGTTCCAGGTGCTGGCCACCGGGGGCAACTCGTCCCTGGGCGGGGATGATTTCGACCGGGCCCTGGCCAGCCTGTTTCTGGAGGAGATGGGG------------ATCGCTCAGCCGGATCCCGGCTTGCTGCAGGCCGCCCAGCAGGCTGCCAGGGAGGCCAAGGAAGCCTTGACCGGGGCGGAGGAGACCGTGGTCGTTCTCCCGCGGGAAGGCGCGGCCTATCGGCGCACCCTGACCCGGCAGGAGATGGAACAGCGCATCGACAGACTGGTGCGGGCCACCGGCATGCCCTGCCGGCGGGCGCTCAAGGATGCCGGATTGACCCCGGCCGATCTGGAGGGGGTGGTGCTGGTGGGCGGGTCCACCCGGGTTCCGGCCGTGCGCCGTTTCGTGGCGGATCTCTTCCAGACCGAACCCCTGGCGGATCTGGATCCCGACCGCATCGTGGCCCTGGGGGCGGCCCATCAGGCCGACCTGTTGGCCGGCAACCGGCGTGACATGCTGCTGGTGGATGTCACCCCGCTGTCCCTGGGTTTGGAGACCATGGGCGGACTGGTGGAGAAGGTCGTGCCCCGCAACAGCCCGATTCCCACGGCCCGGGGCCAGGAGTTTACCACCTACAAGGATGGCCAGACGGCCATGGCCATTCATGTGGTCCAGGGGGAACGGGAGACGGTGGATCAGTGCCGTTCCCTGGCGCGGTTCGAGCTGCGGGGCATTCCGCCCATGGTGGCCGGGGCGGCCCGCATCCGGGTGGCCTTTCAGGTGGATGCCGACGGCCTGCTCACGGTCACCGCCCGGGAGATGACCACCGGGGTGGAGCAGTCGGTGGCGGTGAAGCCCAGCTATGGCCTGGGTGACAACGAGATCGCCGCCATGCTGCGGGATGCCTTGGACCATGGCGCCGGCGACCTGCAGCTGCGGCAGTTGCGGGAGGCCCGGGTGGAGGCGGACCGGGTGCGGCATGCCGTCCTGGCGGCCCTGGAGCAGGACCGGGATCTGCTGGACGATCAGGAGATGCCCGCCATCGAAACCGCCATGGGGCGGTTGCAACAGGTTGCCGGGGGGGAGGATCATCAATCCATCAACGATGCCATCGCGGCGCTGGACAAGGCCACGGTCTTTTTTGCCCAGCGGCGCATGGACCGCAACATTCGCTCCGTCATGACCGGTCGCAAGGTGACCGATTTCTCG---
2032649_Mbacterium@PEAJ01000079_1_7__RT_shifts_1_contigs  GACGTTTTGCTCGATATCGCCGAACCCGGCACCGCCCCCAAACCCCACGACCGGGAGCGTCGTCGTGTCGTCGGCATCGATCTGGGCACCACCTTCTCCCTGGTGGCAGTCGATCTTCAGGGCAAGCCCGCCTGCATGCCCGATTCCGCCGGTTCGGTCTCCCTGCCCTCGATCGTGCATTATCCCGGCGTTGGCGGCGCTGTGGTCGGTCAGGTTGCGCGCGATCTGGCCATCACACACCCACAGGATACGATTGCCTCCGTCAAGCGCTTCATGGGGCGCGGGTTGACCGATGTTGCGGCCGGT------------GGCTATCGCCTGCGGGCCGGTTCCGGGGGCATGGTGCAAATCCTTGCCGGGGAGCGCTGGCGATCGCCGGTGGAGATATCGGCCAACATTCTGGATGAGCTGAAAAAACGTGCCGAGGAGGCCCTGGGTGGCCCCCTGCATGGGGCGGTGGTGACCGTCCCCGCCTACTTTGACGATGCCCAACGCCAGGCGACCAAGGATGCCTGCCTTCTCGCCGGCCTTGAGGTGCTGCGTCTGGTCAACGAACCGACGGCGGCGGCTCTGGCCTACGGGCTCGATCGCGGGCGCGAAGGGATCTACGCCGTCTACGACCTTGGCGGCGGCACCTTTGATATCTCCATCCTCAAGCTGGCGCGCGGGGTATTCCAGGTGCTCGCCACCGGCGGCAACTCCGCCCTTGGTGGCGACGACTTCGACCATCGCCTCGCCGAACTGTTCCTGAAGGAGATGGGG------------ATTGCCCAGCCGACGCCGGGTGACTTGCACGCCGCGCGCCGCGCTGCCCGCCAAGCCAAGGAGGGGTTGACCACGTCTGCGACGGCGTCGGTCCGGCTTGATCGCGATGGTTCTCCCTACCAGAGGGAAATTGACCGGGCCGCGTTTGATGTGCTGACGCAGGATCTGGTTCGCGCGACCGGCGCGCCGTGTCGGCGTGCCCTGAAGGATGCCGGTGTCACCCTGGAGGAGCTGCAAGGGGTGGTCCTGGTCGGTGGATCGACGCGCATGCCAGCGGTGCGGGTCTTCGTTGCCGATCTGTTCAAACGTGAACCCCTGGTCGACCTTGATCCCGACCAGGTGGTGGCGCTGGGGGCGGCGATTCAAGCTGATGTTCTCGCCGGCAATCGCCGTGACCTGCTCCTGCTCGATGTCACGCCGCTCTCGCTCGGGCTTGAAACCATGGGCGGATTGGTGGAGAAGGTGGTGCCGCGCAACAGCCCGATTCCCACCGCCCGCGCGCAGGATTTCACCACCTTCAAGGATGGTCAGGGGGCGATGGCGATTCACGTTGTGCAGGGTGAACGGGAGATGGTCGACCAGTGCCGTTCGCTGGCGCGGTTCGAGCTGCGCGGCATCCCGCCGATGGTCGCTGGCGCGGCGCGGATTCGCGTCACCTTTCAGGTCGATGCCGATGGGCTTTTGACCGTTTCCGCGCGCGAGCAGACCACCGGTGTCGAGCAGTCGGTGGCGGTCAAGCCGACCTACGGCCTGGGTGACGGCGAGATCGAGCGCATGCTGCGCGCGGCCCTGGAACACGGTGCCGCCGACCTCGATCGCCGCCACCTGCAAGAGGCGCGTGTTGAGGCAGAACGGGTGCTTCATGCCCTACTGTCCGCCCTTGCCGCCGATCGATCGTTACTCAATGCTGATGAAATGGCAACGATCGAGGCGGCGATGACCATCCTGCGCGGCGCCATGGCCGGCGATGACCAGCGTGCGATCCAGGAGAAAATCCAGGAACTTGACCGCGCCACGACCTTTTTTGCCCAGCGGCGCATGGATCACAACATCAGAAACGTCATGACCGGTCGCCAGCTGACCGATTTCGAG---
156889_Mmarinus@ABK45549_1                                GTTGTTCTACTGGATATTGCAGAACCTGGGCAGTCGGCCAAACCCCACGAGGAGGATATGCGGCGGGTGGTGGGGATTGATTTGGGGACCACCTATTCGCTGGTGGCAATAGATCAGGAGAATAAGCCGGGTTGTATTCCCCTGCCCGAGGGTGGGTTTGCCATTCCATCGGTGGTGCATTATGGGGCCGATGGTGGTGTGTTGGTGGGCCATGCCGCGCGGGAGCTGGCGGTGAGCCATCCCCACGCGACGGTGATTTCAGCCAAGCGTTTTATGGGGCGTGGTTTAGAGGATGTGCAGGGCGAGGGCAAGCGCACCCCTTACCGGTTGGAAGCGGGTGAAGGGGGCATGGTGCGTATGGATACGGGGGTGGGTAAGGTATCACCGGTTGAGGTCTCCGCAGAAATTTTAAGTTATTTAAAAGCCCAGGCTGAGCAGGCTCTGGGGGGTGCGTTGTATGGTGCGGTGATTACCGTGCCCGCCTATTTTGATGATGCCCAGCGCCAGGCAACCAAGGATGCGGGGCGCTTGGCGGGGTTGGAGGTGATGCGCTTGGTTAATGAGCCCACCGCTGCGGCCTTAGCCTATGGGTTAGAGGCGGGCAAAGAGGGCATGTATGCGGTATATGATCTGGGGGGTGGTACCTTTGATATCTCCATTTTAAAGTTGAGCAAGGGGGTGTTTCAGGTGATGTCCACCGGAGGTGATTCGGCGTTGGGTGGGGATGATTTTGATCACGCTTTGGGGGATCTGTTTTTGCGGGAGATGGGG------------GTTGAGCAGCCCAGTGCCGAGCAGCAGCAGCAGGTGATGCGCAGTGCGCGGCTGGCCAAGGAGGCGCTTACCGATGCTGAGCAGGTTGAGGTGGTGATC------------GGTGACTATGGGCGCACACTGAGCAAGGCTGAGTTTGAGGGGGCGATTGATGCGCTGGTTAAGCGTACGGGTCTGCCCTGTCGGCGGGCTTTAAAGGATGCCGGGGTGAAGCCGGGGGCGTTGCAGGGGGTCGTATTGGTGGGGGGTTCGACCCGGGTGCCCAAGGTGCGTGCCTATGTGGCGGAGCTGTTTCAGCGGGAGCCTTTGAGTGATCTGGATCCCGATAAGGTGGTGGCGTTGGGGGCGGCTTTGCAGGCGGATCTGTTGGCGGGCAACCGACGCGATTTGCTGTTGTTGGATGTGACGCCGCTGTCGCTGGGGGTGGAGACCATGGGGGGGTTGATGGAGAAGATTATTCCCCGCAACAGCCCCACGCCCACGGCGCGCGCCCAGGAGTTTACCACGTTTAAGGACAATCAGACGGCGATGGTGATTCAGGTTGTGCAGGGTGAGCGGGAGATGGCGGCAGAGAACCGCAGCTTGGCCCGTTTTGAGTTGCGGGGTATTCCACCCATGGTGGCGGGGGCGGCGCGTATTCGGGTGACCTATCAGGTGGATGCGGATGGGCTGCTGACGGTATCGGCGGAGGAGATGACCACTGGGGTTAAGCAGACGGTGGAGGTCAAGCCGGCTTATGGTTTGTCGGATGCTGAGATTGAGGGCATGCTACGGGACGCGCTGAGCCATGGTGAGGCGGATATGGAGGCGCGTCGGTTGAGTGAGGCGCGGGTTGAGGTTGATCGGGTCTTGAATGCGCTGGATGCGGCGTTGGCTAAGGATGTGGATCTGCTTAGCGAGGCGGAGGTGCAGGGCATTAAGGCGGCGGTGGAGCAGTTGGTGGGCGTTGCGGCGGGCACTGATGCGACGGCCATCAATCAGGGCATTGAGGCATTGGACAAGGCGACCACCTTTTTTGCCCAGCGGCGCATGGATCGTGGGGTGCGTCAGGTGATGACGGGGCAGAGTCTGGATACCTTTGAGCGG
1434232_Maustralis@OSM02408_1                             CCCGTCCTGCTCGATATCGCCGAACCCGGACAATCCGCCAAACCCCACGAAGAAGACGCCAAACGCGTGGTGGGCATCGACCTGGGCACGACCTACTCCCTGGTGGCCATCAATCAGGACGGCAAACCCCAGTGCATGCCCGATATCACCGGTCGCACCGCAGTGCCGTCGGTGGTGTTCTACGGCGCCGAAGAGGAGCCCGTGGTGGGCTATGCGGCGCGCCAAAACGCCCTGACCCACCCCAAAGACACCATCTTCTCCATCAAACGCTTCATGGGGCGCGGTCTGGCCGACGTCTCCGGCGAAGGGCGCAAAACCCCCTACGACCTGGAAGCGGGCGAAGGCGGCATGGCGAAAGTGATCACCACCCATCGTCATGTGTCGCCGGTGGAGGTCTCCGCCGAGATCCTGAAGAATCTCAAACAGCGCGCCGAAGCGATGCTGGGCGGCTCCCTGTTCGGCGCGGTGATCACCGTGCCCGCCTACTTCGACGACGCCCAGCGCCACGCCACCAAAGACGCCGGCAAACTGGCCGGGTTGGAGGTGCTGCGCCTGGTCAATGAACCCACCGCCGCCGCTCTGGCCTACGGCCTGGAGCAGGGCGCGGAGGGGATGTACGCCATCTACGACCTGGGCGGCGGCACCTTTGACGTATCAATCCTGAAACTGACCGCCGGGGTGTTCCAGGTGATGGCCACCGGCGGCGACTCCGCCCTGGGCGGCGACGATTTCGACCGCGAATTGGCCAAACATCTGCTGGCGCAAATGGGC------------GTGGACGATCCCGACTCCCAGACTCAGCAGGCAGTGACCAAAGCCGCGCGCATGGCCAAAGAGGCCCTCACCGACGCCCAGAGCGTCACCGCCGAAGTGGAGCGCGATGGTTCGGTGTTCTCCACCGAAGTGACCCGTGAACTGTTTAATGGTTTGATCGAAGAGCTGGTGAAGAAGACCGGCCTCTCCTGCCGCCGCGCCATGAAGGATGCGGGAGTGAAGCCCGGCGAGCTGAACGGCGTGGTGCTGGTGGGCGGCTCCACCCGCGTGCCCCGTGTGCGCGATTATGTGGCTGATCTGTTCAAACGCGAGCCGCTGTGCGACATCGACCCCGACGAGGTGGTGGCGCTGGGCGCGGCGCTGCAAGCGGACCTGCTGGCGGGCAACCGGCGTGACCTGCTGCTGCTGGATATCACCCCGCTGTCGCTGGGGGTGGAGACCATGGGCGGGCTGGTGGAGAAGATCATCCCCCGTAACAGCCCCATCCCCACCGCGCGGGCGCAGGAGTTCACCACCTTCAAGGACAATCAATCCGCCATGGCGGTGCATGTGGTGCAGGGCGAGCGCGAGCTGGCCGAACAGTGCCGCTCCCTGGCCCGCTTCGAACTCCACGGCATTCCGTCCATGACCGCCGGCGCGGCGCGCATTCGCGTCACCTATCAGGTGGACGCCGACGGCCTGCTCACCGTCTCCGCCGAAGAGGAGACCACCGGAACCAAGCAGACGGTGGAGGTGAAACCCAGCTACGGCCTCTCCGATGGCGAGATCGAAACCATGCTGCGCGATGCGTTGGAGCATGGCGAGGATGACATGCAGGCGCGGCGTCTGGCCGAATCCCGCGTTGACGCCGAGCGCGTCATCAACGCCCTGATCGCAGCCTTGGAGGCGGATGGCGATCTGCTCAATGAGGCCGAGGCCGAGCAGGTGAAGAACGCTATGGAGAAGCTGATTCTAGCGCACAAGGGCGATGATGCGGCGGTGATCAACGCCGAGATCGAGAGTTTGGACAAGGCCACCACCTTCTTTGCCCAACGACGCATGGATCGGGGCATTCAAGAGGCGATGACCGGCCACAAGGTGGACGAGTTCGTCGAT
2032651_Mbacterium@PDZX01000120_1_7                       GAAGTATTGCTCGATATCATGGAACCGGGGAAATCCCCGGACCCGCATCAGGGCGCCCGCAAACGGGTGGTGGGGATCGATCTCGGCACCACCTATTCCCTGGTGGCCATCGGCGTCGAGGGACAACCGCTGTGCATCCCGGACGAGGATGGCCGGGTGGCCTTGCCGTCGGTGGTGCATTACGGGGCGGACGGGCGCATCATCACCGGGGAGACGGCCCGTGACCTGGCGCCGAGCCACCCCGTGGAGACGATCCTCTCGGTCAAGCGGTACATGGGCCGGGGCGTGGAGGACATACGACGCAGGCACCCGATGATCCCGCATGTGCTGGAGGAGGGTCCCGGCGGGATGGTGCGCATCGTGGCGGGGGAACGCACGGTGTCGCCGGTGGAGGTCTCCTCCGAGATTCTCAAGGAACTGAAGAGCCGGGCGGAGGATACGCTGGGAGGGCCGTTGCATGGCGTGGTGATCACGGTGCCGGCCTATTTCGACGACGCGCAACGCCAGGCGACCAAGGACGCGGCGCGGGTGGCGGGGCTGGAAGTGCTGCGTCTGCTCAACGAGCCGACCGCAGCGGCCTTGGCGTATGGCCTGGAGAAGGGCCGCGAGGGGATGTACGCGATCTATGATCTGGGAGGCGGCACCTTCGATGTCTCGCTGTTGAAACTGGAAAAGGGGATTTTCCAGGTGCGCGCCACCGGGGGGGATTCCGCGTTGGGCGGGGATGATTTCGATCACTGGCTGATGGCTCGTTTTTTGGGGGAACTGGGC------------GAGGAGCATCCGCAACCGGGTCTGATTCAGGCGTGCCGCAAGCTGGCGCGGGAGGTCAAGGAGCGGCTGAGCGACGAGGAAGAGGTCGCATACGCGCTGCCG---------GGCGGGACCACGGGCCGGGTGACGCGGGACGCGTTCGAGGCGGGGATACGGGAGTTGGCGCGCAAGACGCTGCCGATCTGTCGGCGCGTCTTGAAGGATGGCGGAGTCGGCGCGGAAGAGTTGCAGGGGGTGGTGTTGGTGGGCGGCTCCACGCGGGTGCCGCTGGTGCGGCGTCTGGTGGCGGAGTTTTTTGGCCGCGAACCATTGACCGATCTGGATCCGGATCAGGTGGTGGCCCTGGGCGCGGCGCACCAGGCGGATCTGCTGGGCGGGAACGACACCGAAATGCTGTTGCTGGACGTGACGCCGTTGTCGTTGGGAATCGAGACCATGGGGGACCTCGTGGAGAAGATCGTGCCGCGCAATTCGCCGATTCCGACGGCGCGCGCGCAGGATTTCACCACGTTCAAGGACGGACAGACGGCGATGGCGGTGCATGTGGTGCAGGGGGAGCGGGAGTTGGCGAGCCAGTGCCGATCGTTGGCGCGTTTCGAGTTGCGTGGCATACCTCCCATGGCGGCGGGGGCGGCGCGGATTCGGGTGACCTATCGGGTGGATGCGGACGGACTGTTGACGGTGGCAGCGCGAGAGGAGACCACGGGGGTGGAGCAATCGATCGTGGTGCAGCCATCTTACGGCTTGACGGACGAGGAAATTGCCGGCATGCTGCAAGAGGCGATGCGGCATGGCGCGGCGGACATGGAGGCGCGTCTGCTCAACGAGGCGCGGGTGGAGGCGGAACGGGTCCTGGCCGCAGCCGGGTCGGCGTTGCGGGACGACGGTGACCTGTTGAACGAAAACGAGCTGAAGCGGGTGAAGGCGCTGATGCTGGCGCTGTGGGAGACATCGCGGGGTCAGTCCGCCGCGACCATCGATCAGGCAGTGCGGGAGATGGATGCGGGGACGCGTTTTTTTGCGCAGCGGCGGATGGATCGCAGCCTGCAGGGCGCAATGACCGGTCGCAAGGTGGATGATTTCGCG---
985867_COthessalonice@AEWF01000003_1_159                  ---ATGTTCGTTGAGCTCCTTGACCCTTCCAGGTCT---TCAGAAAAACCTCAAAAGAAAAGCCTCGCCATTGGTATAGATCTGGGAACCACCCATACGGTGGTTGCTTGCAGCAGAAATCAGCAAGCGCAAGTCTTAACCACCTCTACTGGCGCAAGATTGATTCCTTCAGTTGTGGCTTATACCGATCAAACG---ATCCTGGTGGGGGCCGAAGCT---------------CAACCTCACGCCCAGGCCATTACTTCGATCAAGCGTTTGATGGGAGCCGCAGAAAGCTCTTTGGCTGCTAAT---------------TATCCTATTGTGCCC---AATGAGAAAGGAATAGTGTTAGAGGTGGGGAAGGTGGTTAAAACGCCCGTCGACATCTCCGCTGATATCTTAAAATTTGTCAAGATAACAGCAGAAGAGACCTTAGGCGAGCCGATCTCTGAGGCCGTTATCACCGTACCTGCCTACTTTGATGAAGCGGCACGTCAACAGACCAAAGAAGCAGCCCAGTTGGCAGGCTTGAAAGTACTGCGGTTGATCAATGAGCCTACTGCTGCGGCACTGGCCTATGGCTTAGATCAGCAAGTCGAGGGTACTTATGCTGTCTATGATTTAGGAGGAGGCACCTTTGATATCTCGATCATTCGTTTTACGAAAGGGGTGTTCCAAGTGGTGGCTACTGCGGGCGATATCAGCCTCGGGGGCGATGATATTGATCAGCTGCTCGCTGAAAAGTTA------------------------------------------------------GAAGTCTCATCTCTGGCAGCCCGCGATATAAAGGAATTTTTATCCGCGAACATAGCT------------------------------TGGCCTGATCCCCATTTTAGCCAGGATGATTTAGCAGAGCTAATTGCCCCCCTTATTTCAAGGACTTTAAACATCTGTGCGATGGCTTTGGCTGATGCTCAAGTATCCATTTCCGATCTGGAAGGGGTAATTTTGGTTGGCGGCTCGACGCGTATGCCAGCAATAAGGCAGGCGGTGGAACAGTTCTTTGAGCAGCCGCCGCTAACGAATCTGAATCCTGATGAAGTGGTGGCCTTAGGGGCGGCTTTGCAAGCCGAAGCTTTGACTGTAGGATCA---GATACATTACTGCTCGATGTGACACCGCTGTCTTTAGGTATTGAAACCATGGGGGAAATTGTTGAGAAAATTATTCATCGCAATACTCCCATTCCAGTAGCGATTGCTCAAGAATTTACCACGTATGAAGATGGTCAAGATGCCATGGTTATTCATGTGGTGCAAGGAGAGAGAGAATTTGTTAAGGATTGCCGTTCTCTCGCAACCTTTACGCTGAAAAATATTCCACCGCTGCCTGCTGGCATTGCTCGTATTCGCATTACATTTAATTTGGACGTGGATGGTCTATTGACTGTTAGCGCCCAAGAAATGACCACAGGTCTGCTGCAAAAAGTAGAAATCAATCCTTCTTATGGCTTAAAGGATGAAGACCTGATCACCATCTTAAGGGATAACTATGAGCATGGGACGCAAGATATTGAGGAGCGATTGCAGGTGGAAGCCATCTTAGAAGCGGAACAATTTTTAAATATGTTAAATACCGCTCTCAATAATGATGGTGACCTTTTAGAGAATGAGGAACGGATGGTTATTGATGAAGCGGTTACTCATTTGCAGAAATCTTTGAAATCTAGAAGCAAAGATGATATAAAAGCTCAATTGAAAACCGTTGAAAACTTAACCCAGGATTTTGCTGAACGACGTGTTAATCGCAATTTAAGGCGAGCCTTATCAGGGCAACGGGTCGATGCACTA------
91604_CPacanthamoeba@AIK97038_1                           ---ATGTTCGTTCAACTCGTTGATCCCCTTAAA---CCCCAAGAAAGTTTTGTTAAAAAAAGCCCAGCCATTGGCATTGATTTAGGAACAACCCATTCGGTGGTTGCCTTCAGTAGAAATGGCCAAGCACAAGTTTTAACGTCTCATACAGGTGTACGCTTGATTCCTTCAATTGTTGCTTATGGCGGGAAGAAT---GAATTGGTTGGCATTGACGCC---------------CAACATCAAGATAAAGCCATTTCTTCCATTAAACGTTTAATGGGCCTGGCCCAGTCTTCCTTAGCAGCATCC---------------TATCCGTTTGCCCCT---TCTCAAGAGGGTATTCTTTTACAATGTGGTGAGTTGATAAAAACGCCTGTCGAGATTTCAGCTGATATTTTGAAATACCTCAAGAAAATTGCTGAAGAGGCGATGGAGGAATCTATTTCTGAGGCGGTGATTACAGTTCCTGCCTATTTTGATGAGGCAGCGCGTCAGCAAACAAAGGAAGCGGCCCAACTGGCCGGCATAAATGTTCTCCGGTTGATTAATGAGCCAACAGCAGCAGCCTTGGCCTATGGGTTGGACCAAAAAGTGGAAGGAACCTATGCGGTTTATGATTTTGGGGGCGGTACCTTTGATCTATCAATTATCCGTTTTACCAAGGGCGTTTTTCAGGTGATTGCAACCGCCGGCGACACTCAGCTGGGGGGGGATGATATTGATCGCCTAATTGCAGCAAAGTTT------------------------------------------------------AATATTTCTCTCCAAGAAGCCAGACATATTAAAGAGTATATGACGGACCATGATGTT------------------------------TATGCGGAATGGAATTTTTCTAAAGACGATTTGAGGGAACTGGTTCGTCCTCTGATTGCCCAAACCCTTGAAATTTGTATAATGGCTCTCCAAGATGCCCTGTTGCAAGTAACAGATTTGGATGGGGTGGTATTGGTGGGGGGATCAACCCGGATGCCGGCGGTGCGTCAAGCCGTAGCTCAGTTTTTTGATCAACCCCCTTTAACAAATTTAAATCCAGATGAAGTGGTTGCGCTGGGGGCCGCTCTGCAAGCCGAAGCGCTAACGGTTGGTTCA---GAGACCGTTCTTTTGGATGTGACCCCGCTGTCTCTGGGGGTTGAAACCATGGGCGGTATTGTTGAAAAAATTATTCATCGTAATACCCCTATTCCCGCCGCAATTGCTCAAGAATTTACCACTTACGAGGATGGTCAAACGGCCTTGATTGTGCATGTGGTACAGGGAGAACGTGAATTCGTTAAAGATTGTCGTTCTCTGGCCACTTTTACGCTGACAGGTATTCCAGCCATGAGCGCTGGAATCGCCCGAATACGTATAACGTTTGCCTTGGATGTGGATGGGCTCTTGACTGTCAGTGCTAAAGAAATGGCGACGGGAATATCACAAAAGGTGGAAATTAATCCTTCTTATGGCCTCAAAGATGAGGAACTTTTACAAATTTTGCGTGATAATTATGAACATGGTGCCACTGATATTGATCAACGGTTACTGATTGAAACACAACTTGAAGCAGAACAATTCATCAGTATGTTAATAACGGCCTTGAATCAAGATGGTGACTTAGTCAACGTGTCAGAACGACAAGCAATTGATCAAGCTATTGAGGATCTACGGAAATCTTTGAATTCTGAAAATAAAGATGATATAAAGGCTCAATTGAGAATCGTCGAAAGTTTGACTCAAGACTTTGCTGAACGCCGTATTAATCGTAATATGAGGCGGGCTTTGTCAGGGCAGCGGGTCGAGGATGTA------
244582_CPsymbiosus@JQAK01000001_1_1045                    ---ATGTTTATCCAACTTGTCGAACCGGGAATGACACCCGACCTTCACGAAGCTGAAAAAGAAATCGCCATCGGTATTGACCTTGGCACAACCCATTCTGTTGTCGCTTATGCAACAAACCAAACGCCAACAGTCCTTGCTTTTGACACAGGAAAAAAGTTGTTGCCGTCGATTGTCAGTTATGGTGATGAA------GTTGTCGTTGGGGAAAAAAGG------------------------GCCTTCGCAATTCAATCGATTAAGCGCCTCATTGGCCGACAAACAGAAGACTTAATGTCGCAT---------TACCCAGATGCGGTTGTT------TCCCATAAAGCACTTAAATTGAAAATTAAGGATCGAGAGCTAACCCCTTCTGAGATTTCTGCTGAGATCTTAAAAGTGATTCGCCAAAATGCCGAAAATGTTCTGGGGCAAACCGTCCATAAAGCGGTGATTACAGTACCAGCTTATTTTGATGAAGCCGCACGTCAGGAAACAAAACAAGCCGCAAAACTCGCCGGGTTAGAGGTTTTGCGCCTCATCAATGAACCAACCGCTGCTGCTTTGGCGTACGGTCTTGACAAACAAGTGGAAGGTGTTTATGCCGTCTATGACTTTGGGGGTGGTACATTTGATGTCTCATTATTGAAGTTCACTCGCGGTGTCTTTCAGGTGTTGGCCACGGGCGGGGATACCCTTCTGGGCGGCGATGATGTGGACTATCTTGTGCAGCATTATTTACAAGAAACCTATCCAACCGTTGCCGAT---------------------------AGCATTACGCCAACGATAGCCCGTGAACTCAAAGAAATGTTGGCAAACCACCAGATGACGTCGCTTGCGATTAAA------------GGGCATACAATCACTCTAACCCAACAAAAATTAACTGAGTTATGTCAGCTGCTTGTGGCAAAAACGCTTCAGATTTGTGGCCAGGTACTAAGGGATGCAGGGCTTGATCCGCGTAATATCGATGGCGTTATTCTGGTGGGTGGTTCGACACGCCTGCAGGTCGTCCGCCAGGAAGTGGCTTCCTTTTTTGGTAAAATTCCTTTAACCGATATCAATCCCGATGAAGTGGTGGCCTTAGGAGCAGCGTTGCAAGCAGAAGCCTTAACGCGGGGCTCG---GATACATTGCTATTAGATATCACGCCGTTATCGTTAGGTCTTGAAACCATGGGTGGTATTGTGGAAAAGATTATTGAGCGTAATACGCCAATTCCTGTTGCCATTGCCCAAGAATTTACCACCTATCAAGATGGTCAGGCCGCCATGCAAATTCATGTGCTTCAAGGGGAGCGAGAGCTAGTGAAAGACTGTCGATCCTTAGGTCAGTTTACGCTGACTGGCATCCCGCCGATGGCAGCAGGTGCAGCGAAGGTACGCGTCACTTTTCAATTAGATGCGGATGGATTGTTGACTGTGATGGCCAAGGAAATGGCGACGGGACAAAGTCAACAGATTGAAATTAATCCAGCTTATGGCTTAAGCGATGCCGAGATGATTCAGCATTTGCGCGATAATTTTGAACATGGAGCCGCTGATATGGAACAGCGATTGTTGATTGAAGCAAGAGTGGACGCTCGTCAAATGTTAGTCCAGCTCAAAGGGGCGATTGTCCAGGATGGGGACTTGCTAACTATAGAAGAGCAGGAAGCTTTACAGCAAGCGATTGAGTCCCTTGAAAAAATAGTGGTATTTGAGGATCGGAATGCGATAAAACAGGGCATGCAAGAATTAGAAACTTTAAGTTTTTCATTTGCCGAACGCCGCATTAACCGCAGTATTCAGCGGGCGCTTGCCGGTCAAAAAATAGGAGAATTA------
244581_CPacanthamoeba@AIL13117_1                          ---ATGTTGCTCCAACTTGTTGAACCTGGTCAAACACCTCTACCTCATGCTCAAGAAGAGACTTTTGCTGTTGGCATTGATCTTGGCACAACCCATTCATTGCTAGCTTTTGCGACAGAAAAAAATGTTCCTCAGCTTATCCCATTACAAGGAGAATATCTTACTCCTTCTGTCGTTTATTATACAGAAGAAGGTTATCCTATTGTCGGTAAAAATGCCCTATCCATGCTTTCGCAAGATCCCGAAAATGTTATTCGTTCCATCAAAAGATTTATGCATCAGGGGAGCCAA---------------------------------------------------------------CGTCATACTCTGAGAGAACTTGCATTAACCCCGGTTGAAATTTCTTCTCATATTTTAGCGTATTTGAAATCCCAAGCCGAGAGGCAATTAGGACGCCCAATTAATAAAGCCGTCATTACAGTTCCAGCTTACTTCGATGAAGCTGCCAGAACAGCAACACGTGATGCAGGCCGACTTGCAGGCCTTGAGGTCCTTCGCCTTGTCAATGAACCAACAGCAGCAGCCCTGGCCTATGGCCTTGAAAAGAACGCTCAAGGTATTTATGCCGTCTATGATTTGGGGGGGGGAACCTTCGATCTTTCTCTTCTCAAACTTCAAGGAGAAGTCTTTCAAGTCCTTGCAACAAGAGGAGATATGAATCTTGGAGGCGATGACATTGACCACGCTATTTACCAAGAATGTTTTCATACAAAAGATCCATCTATT------------------------GACCCTAAACAGGCTTTATTTATCATACGCCTCCTTAAAGAAAAGCTCACAAACCAAAACGAGGCTTCCCTGACGATTGAA------------AACCACGCTTATACTCTGACCCGTCAGCGCCTTGAAACAATTGCTCAGCCATTCATTGAACGCACGCTCGAGCACTGTAAAAAAGTGCTTGAAGATGCGGATACCTTAAGAGAAAACATAAAGGGAGTAATCCTTGTGGGAGGGGTAACTCGCATGCCTCTTATTAAAAGCGCTGTTGAAGCTTTCTTTGGCAAGAAGCCCCTTGATGATATCAATCCTGATGAAGTTGTTGCGTATGGAGCTGCCTTACAAGCACGCGCTCTGACACAAGGAAGT---AATAGCTTACTTCTGGATGTCACACCTTTATCCTTAGGGCTTGAAACTCTTGGCGGAATTGTCGAAAAAATTATTGAGCGCAACTCTCCTCTTCCAGTCAGTAAAATTCAAGAATTTACGACCCATGAAGATGGACAAACTGCCATGCTTCTTCATATTGTGCAAGGCGAGCGAGAGCTCGTCAAAGATTGTCGCTCATTAGCCCGGTTTGAACTTCATGGCATCCCTCCACTTCCGGCCGGAATCGCGCGGATTCAAGTACAATTTACGGTGGATGTTGATGGTCTGCTGACGGTCACTGCAAAAGAAAAAACCACCGGCATCAATCAATATATTGAAATTAAGCCTTCTTATGGCTTAAGTGAGTGCGATCTTTTAGACATGATCTCAACCAGCCTTACCCATGGCCAACAAGATCTTGAAGCCCGCCTCTTGATTGAGGCAAAAGTTGAGGCGGAAAGAATACAAAAGGTTACTCTCAGTGCTCTTGAAAAGGATCAAAGCTTGCTTGAGGAAAGCGAAAAAATTCTTATCCTTTCAATGCTCACGAAACTTGAAGAAGATTTAAAATCTGAAAACCGCACCAAAATTCAACAAAGCACTGAAGCTTTAGCAGCAGCAACACATCCTTTTGCTATTAAACGAATGACCCATCATTTGAATGAAGCTCTCAAAGGCAAGGATGTAACGACCCTA------
1895778_Msp@OJX80891_1                                    CTCGTCCTGCTGCAACTGCACGAGCCGGGGGAAACCCCCGTTCCCCATCAAGACGAAGCCGGCCTGGCCGTGGGCATCGATTTGGGCACCACCAATTCGGTGGTCGCCTTTTCCTTCGATACCGAGGTCGAAGTCCTGAAGGACGAAAACGGCAAGGCGCTGATCCCGTCGGTGGTCCATTACAAGGATGACGGCTCGGTGGTGGTGGGCCGCGAGGCCCGCGAAGCCATCCTGGAAAGCCCCGACCAGGTGGTGTCGTCCATCAAGCGCCTGATGGGACGCGGCCTGGAAGACGTGAAGTCGCTGGCCGGCACCTTGCCTTATGACGTGGAGGTT---GAAGGCGGCATGGTGCGGCTGCGCGTGGCGGGGCGCACCCTGACCCCGGTGGCTATTTCCGCCCACATCCTGATGGCCATCAAGGACCGCGCCGAACAGGCCATGGGCAAGGCGGTGACCCGGGCCGTCATCACCGTTCCCGCCTATTTCGACGACGCGGCGCGCACGGCGACCAAGGACGCCGCCCGTCTGGCCGACATCGAGGTGTTGCGTCTGGTCAACGAACCGACCGCCGCCGCCTTGGCCTATGGCCTGGATAATTCGGTGGAAGGGCTTTATGCCGTCTATGACCTGGGCGGCGGCACCTTCGACATTTCCATCCTGAAGATGGAAAAGGGCGTGTTCCAGGTCAAAGCCACCGGCGGCGACGCCGTGTTGGGCGGCGACGACATCGACCATGCGGTGGCCGAATATTTCCTGGCCCAGCGTCAGGCC---------GGCGCCGCCATCACCGCAGGGGAAGTGAAGCAGGCGCTGATGACCGCCCGCGTCGCCAAGGAATGCCTGACCGGCCGTCAATCGGGCGAATGGATGATTGAATTGGACGGCACCGCCAGCCGTCATTCGCTGACCCGTGACGAGTTGGAAAAGCTGGCCGCCCCCTTCGTCGAGCGCACCATCGAGATTTGCCGTGGCGTGGTCGAAGACGCCGGTATCGACGTGTCCGACATTCAAGGCGTGGTGCTGGTGGGTGGTTCCACCCGCATGCCGCTGGTCAGGAAGCGCGTCGCCGAGTTCTTCGGCCGCGAGCCGCTGTCCGACATCAACCCCGACGAAGTGGTGGCCGTCGGCGCCGCCCTTCAGGCCGAGGCGCTGACCCGTGGCTCG---GACACCTTGCTGCTGGACGTGACGCCGTTGTCGCTCGGCATCGAGACCATGGGCGGCATCGTCGAAAAGGTCATCCCGCGCAACACCCCCATTCCGGTGGCCATGGCCCAGGAATTCACCACCTATCAGGACGGCCAGTCGGCCATGTCCATCCACGTGGTGCAGGGCGAACGCGAAATGGTCGACCAATGCCGGTCGCTGGCCCGTTTCGTCCTGCGCGGCATTCCGCCCATGGCGGCGGGCGCGGCGCGCATCCGCGTCACCTTCCAGGTGGACGCCGACGGCCTGTTGACGGTCTCGGCCCAGGAAATGACCACCGGCATCGAACAGCACGTGGCGGTCAAGCCGTCCTATGGCCTGTCTGACGACGAAATGGCCAATATGTTGCGGGATTCCTTGGTTCACGCCAAGGATGACATGGCCCAGCGCCTGCTGACGGAATCGGTCGTCGAAGCCCGTCGTTCAGTGCTTGCTGTAAAATCTGCCCTGGGAGTCGACAGCGACCTCTTGTCTGATGACGAACGACAGGCTATCGATGCTGCCATCGAAGCTGTCGAGACGGCATGCGCGGGCACCGACCGCGACGCCGTCAACGCCGCCGTCGAGACTCTGGAGGATTCCACCAAGGGCTTCGCCGAGAAGCGCATGGACCGGGGGATCCGTCAGGCTCTGGCCGGCGTGTCGGTGGAACGCCTCGATGAC
55518_Mgryphiswalde@AVM77265_1                            CTTGTCCTGCTGCAATTGCATGAGCCGGGGGAAACTCCGGTCCCCCATGAATCCGAAAGCGGGCTGGCCGTTGGCATTGATCTGGGCACCACCAATTCGGTGGTGGCCTTTTCCTTCGATTCCGAGGTCGAGGTGTTGCGCGGTGAAGACGGCAAGGCGCTGATCCCGTCGGTGGTCCATTACAAGGACGACGGTTCGGTTGAAGTGGGCGCGTTGGCCCGTCAGGCCATCCTGGAAAGCCCCGACCATGTGGTGTCGTCGATCAAGCGGCTGATGGGCCGTGGTCTGGAGGACGTCAAGTCCCTGGCCGGCACCCTGCCTTACGAAGTGGTGGTC---GAAGGCGGCATGGTCCGCCTGCGCGTGGCCGGTCGCACCCTGACCCCGGTGGCCATTTCCGCCCATATCCTGATGGCCATCAAGGAGCGGGCCGAACAGGCGATGGGCAAAAGCGTCACCCGCGCCGTCATCACCGTGCCGGCCTATTTCGACGACGCGGCGCGCACCGCCACCAAGGATGCCGCCCGTCTGGCCGATATCGAGGTGCTGCGTCTGGTCAACGAACCGACCGCCGCCGCCTTGGCTTACGGTTTGGACAATTCGGTGGAAGGGCTTTACGCCGTCTACGATCTGGGCGGCGGCACCTTCGACATTTCCATCCTGAAGATGGAAAAGGGCGTGTTCCAGGTCAAGGCCACCGGCGGCGACGCCGTGTTGGGCGGCGACGACATCGATCATGCGGTGGCCGAGCATTTCCTGTCCGAGCGCGCAGCC---------GGGGCCGCCATCACCGCCGGCGAGGTCAAGCAGGCGCTGATGACCGCCCGCGTCGCCAAGGAATGCCTGACCGGTCGGGCCGAGGGCGAATGGATGATCGAGCTGGACGGCATCGCCAGCCGCCACAAGCTGACCAAGGCCCAGTTGGAAAAGCTGGCCGAACCCTTCGTCGAGCGCACCATCGAGATTTGCCGGGGCGTGGTCGAAGACGCCGGCATCGAAGTGGGCGATATCCAGGGCGTGGTTTTGGTGGGCGGGTCCACCCGCATGCCCTTGGTGCGCCGGCGGGTGTCCGAGTTCTTCGGTCGGCAGCCGCTTTCCGACATCAACCCGGACGAGGTGGTGGCCGTCGGCGCCGCGCTTCAGGCCGAGGCGCTGACCCGTGGCTCC---GACACCTTGCTGTTGGACGTGACGCCGCTGTCGCTCGGTATCGAGACCATGGGCGGCATCGTCGAGAAGGTCATTCCGCGCAACACGCCCATTCCGGTGGCCATGGCCCAGGAATTCACCACCTATCAGGACGGCCAGTCGGCCATGTCCATCCATGTGGTGCAAGGTGAGCGCGAGATGGTCGACCAATGCCGGTCGCTGGCCCGCTTCGTGCTGCGCGGCATTCCGCCCATGGCCGCCGGGGCGGCGCGCATCCGCGTCACCTTCCAGGTGGATGCCGACGGTCTGCTGACGGTGTCGGCGCAGGAAATGACCACCGGGGTGGAACAGCACGTGGCGGTCAAGCCGTCTTACGGCCTGTCCGACGATGAAATGGCCACCATGTTGCGCGATTCCCTGGTTCACGCCAAGGACGACATGGCGCAAAGGTTGCTGACCGAAGCGGTGGTCGAGGCCCGTCGTTCGGTGCTGGCGGTAAAATCCGCCCTCGGAGTCGATCACGACCTCTTGTCTGTTGACGAGCGACAGGCTATCGATGCTGCCGTTGAGGCTGTCGAACAGGCATGCGCGGGTATCGACCGCGATGCCGTCACCGTCGCCGTCGAGCATCTGGAGGAAGCCACCAAGTCCTTCGCTGAAAAGCGCATGGACCGCGGCATCCGTCAGGCGCTGGCCGGCGTGTCGGTGGAACGCCTCGATGAC
1437059_Mmoscoviense@OAN50880_1                           CTCGTCATGCTGCAATTGTGCGAGCCGGGTGAAACGCCGGCCCCGCACGAATCCGAGAGGGGCGCCGCCGTCGGCATCGATCTGGGAACCACCAATTCGGTGGTGGCGCTGTCCTTCGAGACCGAGGTCGAGGTCTTACGCGCCGCCGACGGCAAGGCGCTGATCCCGTCGGTGGTCCATTACAAGGATGACGGCGAGGTGGTGGTCGGCCAGGCCGCGCGCGAGGCGATCCTGGAAAGCCCGGACCATGTGGTGACCTCGATCAAGCGGCTGATGGGGCGCGGCATCGAGGACGTCAAAAGCCTGGCCGGCACGCTGCCCTATACGCTGGAACCC---GACGGCGGCATGGTGCGGCTGCGCGTCGCCGGCCGGGTGCTGACCCCGGTCGAGATTTCCGCCGATATCCTGCGCGCCATCAAGGCCCGCGCGGAAGAGGCGCTGGGCAAGTTCGTCAGCCGCGCGGTGATCACCGTGCCGGCCTATTTCGACGACGCGGCGCGCACCGCCACCAAGGACGCCGCCCGCCTGGCCGACATCGAGGTGCTGCGCCTGGTCAACGAGCCGACGGCGGCCGCCCTGGCCTATGGCCTGGATAATTCGGTCGAGGGTCTTTACGCCGTCTACGATCTGGGTGGCGGCACCTTCGACATTTCGATCCTGAAGATGGAAAAGGGCGTGTTCCAGGTCAAGGCCACCGGCGGCGACGCCGTGCTGGGCGGCGACGACATCGACCATTCCATCGCCGAACATTTCCTGTCCCAGCGCAAGGTGGCGGTGGGCGACCATCCGATCAGCTCGGGTGAGGTCAAGCAGGCCCTGATGACGGCGCGCGTCGCCAAGGAATGCCTGACCAGCCGGCCCTCGGGCGAATGGATGATCGAGGTGGACGGCAAGCCCAGCCTGCACACCATGACCCGCGAGCAACTGGAAAGCCTGGCCGCCCCCTTCGTCGAGCGCACCATCTCGATCTGCCGCGACGTGGTGGAAGATGCCGGCATCGATGTCGCCGACATCCAGGGCGTGGTGCTGGTGGGCGGCTCGACCCGCATGCCGCTGGTGCGCGCCCGCGTCGCCGAATTCTTCGGCCGGCCGCCGCTTTCCAACATCAATCCCGACGAGGTGGTCGCCGTCGGCGCCGCCCTGCAGGCCGAGGCCCTGACGGTGGGCTCG---GACACGCTGTTGCTGGACGTCACGCCCTTGTCCTTGGGCATCGAGACCATGGGCGGCATCGTCGAGAAGGTCATTCCGCGCAACACGCCGATCCCGGTGGCGATGGCGCAGGAATTCACCACCTACCAGGACGGCCAGTCGGCCATGGCCATCCATGTGGTCCAGGGCGAGCGCGAGATGGTCGACCAAAACCGCTCGCTGGCCCGGTTCGTGCTGCGCGGCATCCCGCCGATGACCGCCGGTGCGGCGCGCATCCGCGTGCAGTTCCAGGTCGATGCCGACGGGCTTTTGACGGTGTCGGCGACCGAGATGACCACGGGGGTCGAGCAGCAGGTGGTGGTCAAGCCGTCCTATGGCCTGACCGACGACGAAATGGCCACCATGCTGCGCGATTCGCTGGTCCATGCCCGTGATGACATGGCGCAAAGATTGCTGACCGAAGCGGTGGTCGAGGCCCAGCGATCGGTGCTGGCGGTGCAATCGGCGCTGTCGGTTGATCAAGACCTCTTGTCGGCGGACGAACGACAGGCTATCGATGCGGCCATCGAGCAGGTCAACGCCGCGTGCGCGGGGTCGGACCGCGACGCGGTGACGCAGGCGGTCGACGATCTGGAGAACGCCACCAAGTCCTTCGCCGAAAAGCGCATGGACCGCGGCATCCGCAACGCCCTGGCCGGCATGTCGGTGGATCGGCTCGATGGC
2053833_Msp@RAU21468_1                                    ---ATGTTGTTGCAGTTGCACGAACCCGGCGAGAGCCCGGCGCCGCACGAGTCCGAGCGCGGCCTTGCCGTGGGTATTGATCTCGGGACCACCAATTCGGTGGTGGCGGTGGCCAGGGATGGCGATACCGAGGTCTTGCGCGACGCCGACGGCAAGGGATTGATCCCCTCGGTGGTCTATTACGCCGCCGATGGCGAGATCACCGTCGGACAGGATGCACGGCGCATGCTGCTGGAATATCCCGACCGGGTGGTCAGCTCGGTCAAGCGGCTGATGGGGCGCGGCACCGAGGATCTGAAGACTCTGGCCGGCACCTTGCCGTTCAAGCTGGACGTG---GATGGCGGCATGGTGCGGCTGTCGGTGGCGGGGCGCACCCTGACGCCGGTCGAGGTCTCGGCCGATATCCTGCGCGCCGTCAAGGCCCGCGCCGAGGCGGCTCAGGGCAAGACGGTGGACCGCGCCGTGGTCACGGTTCCCGCCTATTTCGACGACGCCGCCCGCACCGCCACCAAGGACGCCGCCCGCCTGGCCGGTCTGGAAGTCCTCCGGCTGGTCAACGAGCCCACAGCCGCCGCTCTGGCCTATGGCCTGGATAACGCGGCGGAAGGGCTTTATGTGGTCTATGATCTGGGCGGCGGTACCTTCGACGTCTCGATCCTGCGCATGGAAAAGGGCGTGTTCCAGGTCAAGGCCACCGGCGGCGACGCCTCGCTGGGCGGCGACGATATCGACCATGCCATCGCCGAACGCTTCCTGGCCGAGCGCACCGCCGAGCACGGCGCGGAAACCATCACCGAGGGCGAGGCCAAGCAGGCCCTGGCGGCGGCCCGCGTCGCCAAGGAATGCCTGTCCAGCCGCCGCGAGGGCGACTGGGTCATCGAGGTGGACGGCAAGCCGTCGCGCCACAAGATGACCCGCGACCAGTTGGAAGCGCTGGCGGCGCCGCTGGCGGAACGCACCGTCGGCATCTGCCGCAACGTCATCGAGGACGCCGGGATCGAGGTCTCCGAGATCAAGGGCGTGGTGCTGGTGGGCGGCTCCACCCGCATGCCGCTGATCCGCCGCAAGGTGAAGGATATCTTCGGGCTGGATCCGCTGGCCGACATCAATCCCGACGAAGTGGTGGCGGTGGGTGCCGCCCTGCAGGCCGAGGCGCTGACCATCGGCTCG---GATACCCTGCTGCTGGACGTGACGCCGCTGAGCCTCGGCATCGAGACCATGGGCGGCATCGTGGAAAAGGTGATTCCGCGCAACACCCCCATCCCGGTGGCCATGGCCCAGGAATTCACCACCTATCAGGACGGCCAGACCGCCATGGCCATCCATGTGCTGCAGGGCGAGCGCGAGATGGTGGACCAATGCCGCTCGCTGGCCCGCTTCGTGCTGCGCGGCATCCCCAATATGGCGGCCGGGGCGGCGCGCATCCGCGTGACCTTCACGGTGGATGCCGACGGGCTGCTGACGGTGGCGGCAAGCGAGGCCACCACCGGCGTCGAGCAGCAGGTGGCGGTCAAGCCGTCCTATGGTCTGACCGATGACGAGATGGCCAATATGCTGCGGGATTCCCTGGTTCACGCCAAGGACGACATGGAGCAGCGCCTGTTCGCCGAAACCGCCGTCGAGGCCCGCCGTTCGGTCCTGGCGGTCCAGGCGGCGCTGAAAGTGGATTCAGACCTCTTGTCTGATGCCGAGCGAAAGGATATCGATAGCGCCATCGGACGGGTCGATCAAACCATCGCCTCGAACGATCGCGACGCCGTAACCGCCGCCATGGAAGCTTTGGAAGCCGCCACCAAGACCTTCGCCGAACGGCGGATGGATCGTGGCATCCGGGCCGCCCTGGCGGGCGTGTCGGTGGATAAGCTCGACGAC
342108_Mmagneticum@BAE51828_1                             ---ATGCTGCTGCAGCTCCATGAACCCGGCGAGAGCCCGGCACCTCACGAATCCGAACGCGGCCTGGCGGTCGGCATTGACCTGGGTACCACCAATTCCGTGGTGGCGCTGGCCCGGGACGGCGAGACCGAGGTGCTGCGCGATGCCGAGGGCAAGGGGCTGATCCCCTCCGTGGTCTATTACGCCGACGACGGCGAGGTCACCGTGGGTTCCGACGCCCGGCGGATGATCCTGGAAGCCCCCGATCACGTGGTCAGCTCGGTCAAGCGCCTGATGGGCCGCGGCACCGAGGACCTCAAGACCCTGGCCGGCACGCTGCCTTATACCCTGGACGTG---GACGGCGGCATGGTGCGCCTCAAGGTCGCCGGCCGCACCCTGACCCCGGTGGAGGTCTCCGCCGACATCCTGCGTGCCGTCAAGGCCCGCGCCGAGGAAGCCCAGGGCAAGAGCGTCGACCGCGCCGTGGTCACCGTCCCCGCCTATTTCGACGACGCCGCCCGCACGGCAACCAAGGACGCCGCCCGCCTGGCCGGGCTGGAGGTGCTGCGCCTGGTCAACGAGCCCACGGCGGCCGCCCTGGCCTATGGCCTGGACAATGCCGCCGAGGGGCTTTACGCCGTTTACGATCTGGGTGGCGGAACCTTCGACATCTCGATCCTGCGCATGGAAAAGGGCGTGTTCCAGGTCAAGTCCACCGGCGGCGACGCCGCCCTGGGCGGCGACGACATCGACCATGCCATCGCCGAGCGCTTCCTGGCCGAGCGCACCAAGGAGCACGGCGCCGAGACCATCACGGCGGGCGAGGCCAAGCAGGCCCTGGCCGCCGCCCGCGTCGCCAAGGAATGCCTGTCGGGCCGCGCCAATGGCGACTGGATGATCGAGGTGGACGGCAAGCCCTCCAAGCACGCCATGACCCGCGACGAGTTGGAGGCCCTGGCCGCTCCCTGGGTGGACAAGACCATGGGCATCTGCCGCTCGGTGATCGAGGATGCCGGCATCGAGGTGGGCGAAATCCAGGGCGTGGTGCTGGTGGGCGGCTCGACCCGCATGCCGCTGGTACGCCGCAAGGTCAAGGAGCTGTTCGGCCGCGAACCCCTGGCCGACATCAATCCGGACGAGGTGGTGGCCGTGGGCGCCGCCCTGCAGGCCGAGGCCCTGACCATCGGCTCG---GACACCCTGTTGCTGGACGTGACGCCGCTGAGCCTCGGCATCGAGACTATGGGCGGCATCGTGGAAAAGGTCATTCCGCGCAACACCCCCATTCCCGTGGCCATGGCCCAGGAATTCACCACCTATCAGGACGGCCAGACCGCCATGGCCATCCACGTGCTCCAGGGCGAGCGCGAGATGGTCGACCAGAACCGCTCGCTGGCCCGCTTCGTGCTGCGCGGCATTCCCAACATGGCGGCGGGCGCCGCCCGTATCCGCGTCACCTTCACGGTGGACGCCGACGGCCTGCTCACCGTCAGCGCCAGCGAGGCGACGACCGGTGTGGAACAGCAGGTGGCGGTGAAGCCGTCCTATGGCCTGACCGAGGACGAAATGGCCAATATGCTGCGCGATTCCCTGGTCAACGCCAAGGATGACATGGAATCCCGCCTGTTCGCCGAGACCGCTGTCGAGGCCCGCCGCTCGGTGCTGGCGGTGCAGGCGGCGCTGGGTGCTGATTCTGACCTCTTGTCTGAAGCCGAGCGAAAGGCTATCGATGCAGCCATCGCCGGTGTGGATGCCGCCATCGCCTCCGGTGACCGCGACGCCGTGACGGCCGCGTCGGAAGCGCTGGAGACCGCCACCAAGACCTTCGCCGAACGGCGGATGGACCGTGGCATCCGCGCCGCCCTGGCCGGCATGGCGGTGGATAAGCTCGATGAC
1082_Pfulvum@SEH48819_1                                   ---ATGCTGTTGCAGTTGCATGAACCCGGCGAGAGTCCCGCTCCGCACGAGCAGGATCGCGGCCTTGCCGTCGGCATTGATCTCGGCACCACCAATTCGGTGGTGGCGCTGGCCCAGGGCGGCGCGGTCGAGGTGTTGCGCGACGGCGACGGTCAGGCGCTGATCCCCTCGGTGGTTCAGTACGACGAAGACGGCAGTGTGATCGTCGGGCGCGAGGCGCGCCGGATGATCCTGGAAAAACCGGAACAGGTGGTCAGTTCGGTCAAGCGGCTGATGGGACGCGGCATCGAGGATTTGAAGTCGCTGGCGGGCACCCTGCCCTTCCGGCTCGACAGC---GAGGGCGGCATGGTCCGGCTGCGGGTCGCCGGGCGGACGCTGACCCCGGTCGAGGTCTCGGCCGACATCCTGCGCGCGCTGCGCGCCCGCGCCGAAGAGGCCCAGGGCAAGGACGTCGATCGCGCCGTCATCACCGTTCCGGCCTATTTCGACGACGCCGCCCGCACTGCGACCAAGGACGCCGCCCGGCTGGCCGGGCTTGAAGTCCTGCGTCTGGTCAACGAACCGACCGCTGCCGCGCTGGCCTATGGGCTCGATCACGGGGCCGAGGGGCTGTACGCCGTCTATGATTTGGGCGGCGGCACCTTCGATTTGTCGATCCTGCGGATGGAAAAGGGCGTGTTCCAGGTTCGCGCCACCGGCGGCGACGCCGCGTTGGGCGGCGACGATATCGACCATGCCGTCGCCGAGCATTTCCTGGCCGAGCGCGCCGCGACCCGGGGCGACGTCACCCTGACCGAAGGCGAGGTGATGCAGGCCCTAGCCGCCGCCCGCGTCGCCAAGGAATGCCTATCGACCCAGCGCGAAGGCGACTGGATGATCGAGGTCGGCGGGATCGCCACCCGCCACAGCCTCACCCGCGAGACGCTGGACGCGCTGGCGGCGCCGTGGCTCGACCGGACCGTCGAGATTTGCCGTCAGGTGATCGAGGACGCCGGAATCGACGTCGCCGACATCCAGGGCGTGGTGCTGGTCGGCGGCTCGACCCGGATGCCGCTGGTCCGCAGCTCGGTCAAGGCGCTGTTCGGCCGCGATCCGCTCGCCAACATCAATCCCGACGAAGTCGTCGCCGTCGGCGCGGCGTTGCAGGCCGAGGCGCTGACCGCCGGGTCC---GACACCTTGTTGCTCGACGTCACCCCGCTGTCGCTGGGGATCGAGACGATGGGCGGCATCGTCGAAAAGCTGATCCCGCGCAACACCCCGATTCCGGTGGCGATGGCCCAGGAATTCACCACCTATCAGGACGGCCAGACGGCGATGACGATCCACGTCGTCCAGGGCGAACGCGAGATGGTCGATCAGAACCGCTCGCTCGCCCGCTTTGTCCTGCGTGGCATCCCGCCGATGGCCGCCGGGGCGGCGCGGATTCGCGTCACCTTCACCGTCGATGCCGATGGGCTGCTGACCGTCACCGCCAGCGAGGGCAGCACCGGGATCGAGCAGCAGGTCGCGGTCAAGCCGTCCTATGGCCTGACCGAAGACGAAATGGCGACGATGCTGCGCGATTCGCTCGAACATGCGCGCGAGGACATGGACAGCCGCCTGCTGGCCGAGACCGTCGTCGAGGCCCGCCGCTCGGTGCTGGCGGTCCAGGCGGCGCTGGGGGTTGATTCCGACCTCTTGTCGGCGGACGAGCGAAAGGGTATCGATGACGCGATCGCCGAGGTCGAGCGCACCATCGCTTCGTCCGACCGCGACGCCGTCACCGCCGCGATGGACGCGCTGGAGGCCGCCACCAAGACCTTCGCCGAACGGCGGATGGATCGCGGCATCCGTCAGGCCCTGGCCGGGGTCGCGATCGATTCGCTCGACGAG
2032658_Abacterium@PDZW01000015_1_20__RT_shifts_1_contigs GAGATGCTGTTCGATATCTTCGAGCCGGGCGAAACGCCGCTGCCGCATGCC---GGCGACGAAGTGGCGGTGGGCATCGATCTTGGCACCACCAATTCGGTGGTTGCCATTTCCCGCCAAGGCAAACCCGAAGTGCTGCGTGACGACAAGGGCCGCGCGATCATTCCCTCCGTCGTGGCCTATGGCAGGGATGACGAGGTGATTGTCGGCCATGAGGCGCGCAATCTGATTCTTGACCGTCCGCAAGATGTGGTCAGCTCCATCAAACGCCTGATGGGTCGGGGCATTGAGGATATAAAGGCGGTGGCCGGACAGTTGCCCTTCGAGGTCGATGGC---GCAACCGGCATGGTCCGCTTGAAAGTGGCCGGACGCACCCTGTCACCTGTCGAAATTTCCGCCGACATTCTGAAGGCTGTCCGCGCCCAGGCCGAGGCCGCTTTGGGCAAAAAGGTGCCCAAGGCGGTGATCACCGTGCCCGCCTATTTCGACGATGCTGCAAGGACCGCCACCAAGGACGCGGCGCGTCTGGCCGGAATCGAGGTGTTGCGTCTGGTCAATGAACCAACGGCGGCGGCCCTGGCCTATGGGCTCGATCAGGGCGCCGAGGGGCTTTATGCGGTGTACGATCTGGGTGGCGGCACTTTCGATGTCTCGCTGTTGCGCATGGAAAAGGGCGTCTTCCAGGTCAAGGCCACCGGAGGCGATGCGGCGCTGGGCGGTGATGATATCGATCATATGATCGCAGAATTGTTTCTGGCCGAGCGCGGC------------GTCACCTCGCTGGATGCAGGCAGGGTCAAGCAAGCGCTGATGACGGCCCGCGTGGCCAAGGAGTGTCTCACCTCGCGTTCCGAAGGCGAATGGATGCTGGAGTTCGACGGCAAGGTCAGCAAGCATGCGCTATCTCGCCAGACGCTGGAGGCGATGATTTCGCCCCTGGTCGAACGCACCATCACCATCTGCCGTCAGGTGCTGGAAGATGCCGCGGCCTTGCCCGAGGACGTCAAGGGCGTGGTGCTGGTCGGCGGCTCGACCCGGGTTCCCCTGGTCAGGAAGCGCGTTGCTGCCCTCTTTGGCACCGAGCCCTTGGCCAACATCAATCCCGACGAAGTGGTGGCGGTGGGGGCGGCCCAACAGGCCGAGGCGCTGACCCATGGTTCC---GACACGCTGCTTTTGGACGTAACTCCCTTGTCGCTGGGTCTTGAGACCATGGGCGGCATCGTCGAGAAGGTGATTTTGCGCAACACGCCGATTCCAGCCGCCCTGGCTCAGGAATTCACTACCTATCAGGATGGTCAGGCGTCGATGATGATTCACGTCGTTCAGGGCGAGCGCGAATTGGTGGCTCAGAACCGTTCCCTGGCCCGTTTCACGCTGTCGGGCATTCCGCCAATGGCCGCAGGTGCCGCGCGCATCCGTGTCACCTTCACCGTTGATGCCGATGGGCTGCTGACGGTCAGCGCTTGCGAAACCACGACGGGCGTCGAATCACAGGTGCAGGTCAAACCGTCCTACGGGATTTCGGAAGAAGAGATGGCCGAGATGCTGAAGGACAGTCTTGAACACGCCAAGGACGACATGGCGGCGCGCCTTTTGGCCGAGGCCAAGGTGGATGCCAGGCGCAATCTGTTGGCCGTGCGTGCAGCCCTTTCGCATGATTCGGATCTGCTCTCGGCTTTAGAGCGCGAAGGGATCGACCGGGCCATCGCAACTGTCGAGACGGCTTGCGAGGCCAGTGATCGCGAGGCTATTCTGGCATCGGCCGAAGCCCTGGAAACCGCCACCAAGCCCTTTGCCGAAAAGCGCATGGATCGCGGCATCAGGAAGGCCCTGGCCGGGGTCAGCATGGACAGCCTGGAAAAA
1802023_Rbacterium@OHC80664_1                             ATGGCCTTGCTGCAAATCCACGAGCCGGGCGAAACCCCGTTGCCGCACGCCGCCGAGCGCGCGCTCGCGGTCGGCATCGACCTTGGCACCACCAATTCGGTCGTCGCCATCAGCCGCCAGGGCAAGCCCGAAGTGCTGCGCGACGAGAAAGGCTTGGGCCTGGTGCCGTCGGTCGTCGCCTATCCGCCGGACGGGGCCCCGCTTGTCGGCTTCGCCGCCCGCGCCCTGCTGCTGGATCGGCCGGAGCTGGTGGTGAGTTCGATCAAAAGGCTGATGGGCCGCGGCGCCGCCGACGTGAAAGCGCTTGCCGGCACGCTCCCCTACGAGCTCGACGCGAACAGCGGCGGCATGGTCCGGCTCAGCGTGGGTGCGCGCCGGCTGACCCCGGTCGAGGTGTCCGCCGACATCCTCGGCGCGCTCAAAGCCCGAGCCGAAGCCAAGCTCGGGAATCCGGTCGAGCGCGCCGTCGTCACCGTCCCGGCGTACTTCGACGACGCCGCCCGCGCCGCGACCAAGGACGCGGCGCGCCTCGCCGGGATCGAGGTGCTGCGACTGGTCAACGAGCCGACCGCGGCGGCGCTCGCCTACGGCCTCGACAAGGGGAGCGAGGGCATCTACGCGGTCTACGATCTCGGCGGGGGCACGTTCGACATTTCGATTCTCCGCCTTGAAAAAGGCGTGTTTCAGGTCTTGGCCACCGGCGGCGATGCGGCCCTCGGCGGCGACGATTTCGACCACGCGCTGGCCGAGGAATTCATTCGCGAGCGCCACGCCATGATCGGCGAGTCCCGGCTTACCCTCGGCGAGGCCAAGCTCGCGCTCGCCACCGCCCGCATCGCCAAGGAATGTCTTTCGGCGGCGGAGGACGGCAAGTGGATCCTCGATTCCGACGGCACCCCGACCGCGCACGAAATGACGCGCGAACGCCTCGAGGCGATGATCCGGCCGCTGGTCGAGCGCACCCAGCGGCTCTGCCGCGACGTGCTCGAGGACGCCGGATTGAAGCCCGCCGCGGTCAAGGGCGTGGTCCTGGTCGGCGGCTCGACGCGGATTCCCCTGGTGCGGCGCACGGTGGCGCATGTCTTCGGGCGCGAGCCGCTCGCCGACATCGATCCCGACGAAGTGGTCGCGGTCGGCGCCGCGCTCCAGGCGGAGGCCCTGACCGCGGGGCTG---GATGCGCTGTTGCTCGACGTCACGCCGCTTTCGCTCGGTCTCGAGACCATGGGCGGGCTGGTGGAGAAGATCATCCCCCGCAACACGCCGATCCCCACGGCCGAGGCCCAGGAGTTCACCACCTACCAGGACGGCCAGACCGGTATGGTCCTGCACGTCGTCCAGGGCGAGCGGGAGATGGTCGGCCAATGCCGCTCCCTCGCCCGCTTCGAGCTCACGGGGATTCCGCCCATGACCGCAGGCGCGGCGCGGGTGCGGGTGACGTTCGCGGTCGACGCCGACGGGCTCTTGACCGTCGGCGCGCGCGAGGCCACGACCGGCATCGAGCAGAAAATCGAGGTCAAGCCGTCCTACGGCCTCAGCGAGGACGAAATGGCCGCCATGCTCCGCGACAGCCTGGTGCACGCGCGCGAGGACATGGACACGCGCCTGCTCGCCGAGGCCCGGGTCGAGGCCGGCCGGTTGCTGAACGCCGTCCAGGCCGCGCTCGCCGCCGACGGCGATCTCCTCATTGCTGCCGAGCGGGCGGCGGTGGAGCGCGCGCTCGCGGCGCTGCAAAAGGCGGTGCCGGAAGCGGAGCGCGACGCTATCGACGCCGCCGCCGAGGCGCTGGAGGCGGCGACCAAGCCGTTCGCCGAAAAGCGCATGGATCGGGGCATCCGCGCCGCGCTCAGCGGCGTGACGGTGGAAAAATTGGACGCG
1867952_CTmagnetica@SCA58075_1                            AACGTTCTGCTTCAAATTCACGAACCCGGTGAAACACCTGCTCCTCATGATGGGGATGATGCCTTGGCTGTCGGGATTGATTTGGGGACGACCAACTCTGTTGTGGCTGTTTCTAAAGAAGAGGCACCGGAAGTTTTACGTGATGAAAGCGGTACAGCCCTTGTGCCATCGGTTGTGGCTTATGCCCCTGATGGTTCTGCCATTGTTGGACAGCTTGCCAAGCAATTGCTTCTGATGCGCCCTGAAACGGTGATTTCTTCGGTCAAACGTTTGATGGGACGTGGCCTTGCTGATGTGAAGTCTATTTCAGGCACCCTTCCTTTTGAAGTGATTGAA---GGCGAAGGCATGGTGCGCTTGAAGGTGGCGGGTAAAGAACTCACCCCTGTTGAAATTTCAGCCGATATTTTGCGCGCTCTAAAAGAACGTTCTGAAGACCAGCTCAAGCAAAAGGTTGAAAAGGCTGTTATTACGGTCCCAGCTTATTTTGATGATGCGGCGCGCACAGCCACAAAAGATGCCGCCAAGCTTGCTGGTCTTGAAGTACTGCGTTTGGTAAATGAGCCAACAGCCGCTGCGCTAGCTTATGGTTTGGACCGCCAAGCAGAGGGCCTTTATGCGGTTTATGACCTTGGTGGCGGCACATTTGATATTTCACTACTACGCATGGAAAAAGGTGTTTTTCAGGTTAAATCCACAGGCGGTGATGCTGCCCTTGGTGGAGATGATTTTGATCATGCCATTTTGGAATATTTCCTTGAACAACGCCGCGAAACTTTCGGGGATGAAACCCTCACCACCGATGATGTGAAGGTCGCGCTGGTGACGGGACGTATGGCAAAAGAATGCCTGACGGAAAATGACAGCGGTGATTTTATGCTGGAATTTAACGGCAAAACCTCAAACCACACCATCACCCGTGAAAAGTTTGAAGAATTAGCAGCGCCCCTTGTTGAGCGCACAATCGATATTTGCCACAATGTTTTAGAAGATGCCGACACATTCCCTGATGAAGTAAAAGGCGTTGTACTGGTGGGGGGCTCAACCCGTGTGCCGTTGGTGCGCCAGCGTGTGGGTGAGTTTTTTGAACAAGACCCGCTTTCAGATATCAACCCGGATGAGGTTGTCTCTGTTGGTGCAGCCCTTCAGGCCGAAGCGTTAACTGTTGGTTCT---GACAATCTGTTGTTAGATGTGACCCCCTTGAGCCTTGGTATTGAAACCATGGGCGGCATTGTTGAAAAAGTTATCCCGCGCAATACGCCGATCCCCGTTGCCAAGGCGCAGGAATTTACCACCTATCAAGATGGTCAAAGTGCCATGGCGATCCATGTGCTTCAAGGTGAGCGTGAGATGGTTGATCAAAACCGCTCCCTTGCACGTTTTATCTTAAAAGGTATTCCCTCCATGACAGCAGGGGCAGCACGCATTCGTGTGACCTTTAGTGTGGATGCAGATGGGCTGTTGACTGTTGGCGCAGAAGAAGTCACAACAGGCGTGTCCCAAGAAGTTGCGGTGAAGCCATCTTATGGGTTATCTGATGAAGAAATGGCAACCATGCTGCGCGACAGTATGGTCCATGCCAAGGATGATATGGAAATCCGCCTTCTGACAGAGGCTCGCGTTGAAGCCAAACGTGTGATGGAAGCGGTCTATTCCGCCCTTCATATTGATGGCAAGCTGCTTAATGAAGATGAGCGCGCCCATATTGATGTGGAGTTGAACAAACTGGATGAAACCATTTCTGGTGAGGACCGCCATGCCATTAATGCCATGGTGGAAGAACTGGATCGTGAAACCCAGATATTTGCCCAACGCCGTATGGACAAAGGAATTGAAGAAGCATTGACAGGTATCAATGTCGAGAAACTGGAAAAT
1123355_Tpusilla@JHYO01000018_1_23                        AACGTTCTGCTACAAATTCACGAACCGGGCGAAACGCCGGTTCCTCATGCGGGCGATGATGCGCTTGCCATCGGCATTGATCTGGGGACCACAAACTCGGTCGTCGCGGTTTCTAAAGGAGAAACACCGGAAGTCTTGCGCGATGAAAACGGCAAAGGCTTGGTGCCTTCTGTTGTGGCCTACGCACCGGACGGGTCCGCGATTGTGGGCAATCTGGCAAAACAACTGCTGTTGATGCGCCCTGAAACCGTGGTTTCTTCGGTAAAGCGCTTGATGGGCCGTGGACTCTCTGACGTCAAATCCATCTCCGGCACACTGCCGTTTGAGGTGGTCGAA---GGCGAAGGCATGGTCCGCCTTAAGCTCGCGGGTAGAGAGTTAACGCCGGTAGAAATTTCGGCCGATATCCTGCGTGCCTTGAAAGAACGTGCGGAAGATCAGTTAAAGTATAAGGTCGAACAAGCCGTGATTACGGTGCCGGCTTATTTTGATGATGCGGCCCGTACGGCCACCAAAGATGCGGCCCGTCTTGCAGGCCTTGAAGTTTTGCGTCTGGTGAACGAACCGACAGCGGCGGCACTTGCTTATGGCTTGGATCAGCAGGCGGAAGGCGTGTATGCGGTTTATGACCTTGGCGGCGGGACGTTTGATTTGTCCTTGCTGCGCATGGAAAAAGGCGTCTTTCAGGTGAAATCGACTGGCGGTGACGCGGCCTTGGGCGGCGATGACTTCGACCACGCGATCCTGGAATACTTCCTCGAGCAGCGCCGCGAAACCTTTGGTGAAGAAAAGCTCACGACGGACGATGTGAAAATCGCTTTGGTCACAGGTCGGATGGCAAAAGAATGCCTGACAGAAAATGACCAAGGTGACTTTGTGCTGGAATTTAACGGCAAAACATCCAAACACACGATCACCCGTGCAAAGTTTGAAGAACTGGCAACACCGCTTGTGGAACGCAGCATCGAAATTTGCCGCAATGTTCTGGAAGATGGCGATACATTCCCTGATGAAGTTAAGGGCGTTGTCTTGGTCGGTGGTTCAACCCGTGTGCCTTTGGTGCGTAAACGCGTCGGTGAACTGTTTGGTCAAGAACCTTTGGCAGACATCAACCCGGACGAGGTGGTTGCAGTTGGTGCGGCCTTGCAAGCTGAAGCGTTGACGGTCGGGTCA---GATAACCTGTTGCTGGATGTCACCCCCCTGAGCCTTGGGATTGAAACCATGGGCGGGATTGTGGAAAAAGTGATTCAGCGCAATACACCGATCCCTGTTGCCAAAGCACAAGAATTTACCACCTATCAGGATGGACAGAGCGCCATGGCGATCCATGTGCTGCAAGGTGAGCGTGAAATGGTGGATCAAAACCGATCGCTTGCCCGCTTTATCCTGAAAGGGATCCCGCCAATGACGGCAGGGGCGGCGCGCATTAAGGTGACCTTCAGTGTGGATGCCGATGGCCTGTTGACCGTTGGGGCGGAAGAAGTCACTACCGGTGTGTCCCAAGAAGTCGCGGTGAAGCCGTCTTATGGTCTGTCCGATGAAGAGATGGCGGATATGTTGCGTGACAGTATGGTCCATGCCCGCGAAGATATGGAAATCCGCTTGCTGACAGAAGCACGCGTCGAAGCCAAACGTGTTATGGAAGCGGTTTATTCTGCGTTGCATATTGACGGCAAACTGCTGAATGAAGATGAACGTTCCCATATCAATGTTGTTCTCAACAAATTGGATGAGGCAATTGCAGGTGATGATCGCCATGCAATCAACTCCATGGTTGAGGTATTGGACCGTGAAACCCAGACTTTTGCACAGAGACGAATGGACAAAGGCATCGAAGAGGCCCTGACCGGAATTGATGTGAAGAAACTAGAAAAC
1288970_Msp@CCQ74485_1                                    GACATCCTTTTACAGATCCACGAGCCCGGCGAAACGCCGATTCCCCATGACGAAGGCCGCAAACTGGCCATCGGCATCGATCTGGGCACCACCAACTCGGTGGTCGCCATCAGCGACGAAGGGACCCCGGAGGTTCTTCGTGATGAATCGGGCGAGGCACTGGTACCGTCGGTGGTGGCCTATGCGGCGGACGGCTCGACCATCGTCGGAGATTTGGCCAAGCGGCTACTGTTGATGCGCCCGGACCATGTTGTCAGCTCCATCAAACGACTGATGGGACGCGGCATCGAGGATGTGAAATCCCTTGGTGGCCAACTGCCCTACACCATCGAGCCGGGCGAATCGAAGATGGTGCGCCTGCATGTGGCCGGGCAGCGCCTGAGCCCAGTGGAAATTTCCGCCGAGATCCTCAAGGCCCTTAAGGAGCGGGCCGAATCCCACCTGAGTAGCTTGGTCACCCAGGCGGTGGTCACCGTTCCCGCCTATTTCGATGATGCCGCCCGCACGGCCACAAAGGATGCCGCCAAGATCGCCGGACTGGACGTGCTGCGGCTGGTCAACGAGCCCACGGCGGCGGCACTGGCCTATGGCCTGGACAGGAATGCCGAGGGGCTTTACGCGGTTTATGATCTGGGTGGCGGTACTTTTGATATCTCCCTGCTGCGCATGGAAAAGGGCGTCTTTCAAGTGCGCGCCACCGGCGGTGACGCGGTACTGGGCGGTGATGATTTCGACCATGCCATCGCCGAGCATTTCCTCGCCGAGCGACAGGCCGAAACCGGCGAGACGGAGATTTCCTCCGGCGACGTGAAGACCGCCTTGATGACCGCCCGCTTGGCCAAGGAATGCCTGAGCAGCCAATGCAACAACAAGTGGGTTCTGGACGTGGCGGACAAGCAAACAACCCATGGCCTTTCCGTGGGGCAGATGGAGGAACTGGTCAACCCCTTCGTCGAGCGGACCATGGATATCTGCCGATCCGTGCTGATGGACGCCGGGGTCACTCCAGACGAGGTGCGTGGCGTGGTGCTGGTGGGCGGCTCGACGCGAGTGCCGCTGGTACGCCGCCGCATCGCCGAGTTTTTCGGCAAGGAGCCGCTGGCTGACATCAATCCCGACGAAGTGGTCGCGGTGGGCGCGGCACGGCAGGCCGAAGCCCTGACCGTTGGCTCC---GATACCCTGCTGCTGGATGTGACGCCCCTCTCCCTGGGGCTGGAGACCATGGGCGGCCTGGTGGAAAAAGTCATTCCGCGCAACACGCCGATCCCGGTGGCCAAGGCCCAGGAATTCACCACCTATCAGGACGGCCAGACCGCCATGGCCATTCATGTGGTCCAGGGCGAGCGCGAGATGGTCGACCAGAACCGCTCCCTGGCCCGCTTCAACCTGCGCGGTATCCCCCCCATGGCCGCGGGCGCGGCTCGCATCAAGGTGACCTTCGCCGTGGATGCCGACGGCCTGCTGACCGTCTCCGCCGAGGAAACCACCACCGGTGAAACCCAACAGGTGGAAGTGAAGCCTTCCTACGGCCTCAGCGACGACGAAATGGCCGAGATGCTTTACGACTCCATGAAGAATGCCAAGGACGACATGGATGTTCGGTTGCTCACCGAGGCGCGTGTGGAGGCGAAACGGGCGATGCTGGCCATTGATGCCGCGCTGGGCGCCGATGGAGACCTTCTCGACGCCGATGAACGTACCGCCATCGACTCCGCCGTGACCGCCGTTCGCGAGGCCGTGGCCGGAGACGACCGGCATGTGATCGCGGACAAGGTCGAGGCCATGGAAAATTCGACCAAGACCTTTGCAGAGAAGCGCATGGACAAGGGAATCCGCGATGCACTGGCCGGTGTGGCGGTGGAAGATCTGGACGCG
28181_Mblakemorei@OEJ65211_1                              GCGCAACTTCTGCAAATTCACGAACCCGGTGAATCACCGGTCCCCCATCAGGACGACGCTGAGATGGCCGTGGGCATCGATTTGGGCACCACCAATTCGGTGGTGGCCGTCAGCTCCGAAGGTCAAGTCGAAGTTCTCAAAGATGACGACGGTCAAGCGTTGGTGCCGTCCATTGTGGCCTATGCACCGGACGGTTCGGCCATCGTCGGCGAATTGGCCAAGCGCTTGCTGCTCAGCCGTCCCGACAGTGTGGTGAGTTCCATCAAGCGCTTGATGGGTCGCGGTGCGGAAGACGTCAAATCCTTGGGCGGTCAAATGCCGTTTGATATTGAGCCTGGCGAAAGCCAGTTGGTGCGCTTGAACATCGGCGGCCATGCGCTGACGCCGATTGAAATTTCCGCCGATATTTTGCGCGCCCTTAAAGACCGCGCCGAAGCCCACTTGGGGGCCAAGGTGGAAAAAGCCGTGATCACCGTGCCGGCGTATTTCGACGATGCCCAGCGCACCGCCACCAAGGACGCTGCGCGTCTGGCAGGTCTCAACGTCTTGCGCTTGGTCAATGAACCTACGGCGGCGGCGCTGGCTTACGGTTTGGACAAAAGCGCGGAAGGTTTGTACGCGGTGTTTGACCTGGGTGGCGGAACCTTCGATGTGTCGCTGTTGCGCATGGAAAAGGGCGTCTTTCAGGTGCTGGCCACGGGCGGCGATGCGGCACTGGGCGGGGACGATTTTGACCACGCCATCGCCAATCACTTTCTTGAGCAGCGCAAGGCAGGGTTAGGCGAAACGAATCTGAGTGCAGGCGAAGTGAAAGTCGCCTTGATGACCGCACGCATGGCGAAGGAATGCCTGACCACGGAAGACAGTGGTGAATGGATGTTGACGGCGGGGGACAAGCAGACCAAGCATGCCTTGGACCGGGCAACGTTTAATGACCTTATTCGCGCCGACGTCAAACGCACGGTTAAAATCTGTCACGAAGTTTTAACCGAAGCGGGCTTTGATCCCATGGACATCAAGGGCGTTGTTTTGGTGGGCGGGTCTACCCGCGTGCCGTTGGTGCGCGAAACCGTGTCTCAATATTTCGGCTCTGAACCGCTGGCCGACATCGACCCCGACCAGGTGGTGGCCGTAGGGGCCGCGTTGCAGGCCGAGGCCTTGACAGTGGGCTCG---GACACCTTGTTACTGGATGTCACGCCGTTGTCTTTGGGGCTGGAAACCATGGGCGGTTTGGTGGAAAAGGTCATTCCCCGCAACACCCCCATTCCGGTGGCGAAGGCGCAAGAATTCACCACGTTTAAAGACGGTCAAACCGCCATGGCCATTCATGTGGTCCAGGGCGAACGCGAAATGGTCGATCAAAACAGGTCCCTGGCGCGCTTTAACTTAACCGGCATTCCGCCCATGGCGGCGGGGGCGGCGCATATTCGCGTGACCTTCCAGGTGGACGCGGACGGACTGTTGACCGTTTCGGCGGGCGAAGACACCTCGGGCATCGAAGCCAAGGTCGAAGTCAAACCATCCTATGGTCTCAGCGAAGAAGAAATGTCGACCATGCTCTATGACAGCATGGCCAATGCCAAAGGCGACATGGAACTGCGCTTGCTGACCGAAGCGCGCGTAGAAGCCGAACGCGCCATGTTGGCGGTGCGCGCAGCCCTTCAGGCCGATTGCAAGCTGCTGACGGTGGGGGAACGCGAAACCATTGGCGAACAAATGGACAAACTCATCGACGCCATCAAAGGCACGGATCGCGACGCGATTAACGCGGCGGCCGAAGATTTGGATAAAGCCACCCGCGTGTTTGCCGAAAAACGCATGGACAAAGGCATCCGCGATGCCTTGACCGGGGTTGCCATCGACAAGTTGCAATCG
1802022_Rbacterium@OHC77422_1                             ATGGAACTTCTGCAAATTCATGAGCCGGGCGAAACTCCGCTTCCTCACGAGGGAGAAAAGGATGTCGCGGTCGGCATTGACCTGGGCACCACCAACTCGGTAGTCGCCGTCAGTTTCGACGGCAAGCCGGAAGTGCTGCGCGACGAGAGCGGACAAGCCCTTGTTCCTTCAGTCGTCGCCTACGCGCCCGACGGCTCGGCCATTGTCGGCAGTTTGGCCAGGATGCTGCTGCTGGACAGGCCGGAGAGCGTGGTCTGCTCCATCAAGCGTCTGATGGGACGCGGCATCGACGACGTCAAGAGCCTGGGCGGCTCCTTTCCTTTCGCCATGGAGCCGGGCGAGTCCGCCATGATCCGCCTTAATGTCGCCGGCCACAGATTGAGTCCGGTAGAGATTTCCGCCGATATCCTGAAAGCCTTGAAAGAGCGTTCCGAGGATTATCTGGGCGCCCCCGTAAAACGCGCCGTCATCACCGTGCCTGCTCACTTCGATGACGCCGCTCGCGCCGCCACCAGGGACGCCGCCCGCCTCGCCGGTCTGGAGGTGCTGCGGCTGGTCAGCGAGCCGACGGCCGCCGCTCTCGCCTATGGCCTGGACAAGGAAGCGGAGGGACTGTTCGCCGTCTACGACCTGGGCGGAGGAACATTCGATATCTCATTGCTGCATATGGAAAAGGGCGTGTTCCAGGTGATCGCCACGGGCGGCGACGCCGCCCTCGGCGGCGATGACTTCGATCACGCCGTCGCCGAACATTTTTTCGGCGAGCGGAGCGGCAAAAACGGCGAAAGCCGCCTCGACAGCTCCGACGCCAAGGTGATGCTGATGACGGCCAGGATGGTCAAGGAATGTCTGACCGGGCAGGCCGAGGGTGAATGGAAGATCGAGGCGGACGGCAAACTCACCAGCCACCATCTGGGTCGCAAGCAACTGGAGACCATGATCAGGCCTCTGGTTGACCGCACCATCGCTATCTGCCGGGGGGTGCTGGAAGACGCCGGGGTGACCGCCGGCGACATCAAGGGAGTGGTGCTGGTCGGCGGCTCGACCCGCGTGCCTCTGGTGCGCCGTTGCGTCAAGAATTTTTTCGGCAAGGAGCCGCTGGCCGATATCAATCCCGACGAGGTTGTCGCCATCGGCGCGGCGCTCCAGGCCGAGGCGCTGACCGTCGGCTCC---GACACCCTGCTGCTGGATGTCACCTCGTTGTCGCTGGGCATTGAGACCATGGGTGGATTGGTGGAAAAGATCATTCCGCGCAACACGCCGATCCCGGTGGCCAAGGCCCAGGAATTCACCACCTATCAGAACGGCCAGACGGCGATGTCTATCCATGTTCTTCAGGGCGAGCGCGAGATGGTCGGCCAGAACCGTTCTCTGGCCCGCTTCGATCTGCGAGGCATCCCGCCGATGACAGCCGGCGCGGCCCGCATCAAGGTTACCTATACGGTGGACGCCGACGGCCTGCTGACGGTCGGCGCCCGGGAGGAAATGACGGGCGTCGAACAAACCATAACGGTCAAGCCCACCTACGGCCTTTCCGAAAACGAAATGACCGAGATGCTGTATGCCGGCATGAAATACGCCAAGGAAGACATGAACCTGCGTCTGCTCGCCGAGTCAAGGGTCGAGGCCAGACGCACCATCAACGCCGTTATCTCGGCCGTTGATGTTGACCGCGATCTGCTGGACGAAGAAGAGATAAGACATATCCGCCAAGCCGTGGAAACTCTTTCCAAGGCCATCTCAGGCGACGACAGGGACGCCATCATGATCCGCGCCGAAGAACTGGAAGCGATAACCAAGCCCTTCGCCGAAAAGCGCATGGACCGCAGCATCCGCAACGCCCTCAAGGGCGTCAGCGTCGATAAATTG------
1974092_Rbacterium@PIW30694_1                             ATGGCGCTTCTGCAGATCCACGAGCCGGGCGAGACGCCGGCCCCCCACGAGAACGACGCCGATGTCGCCGTCGGCATCGACCTGGGCACCACCAACTCCGTGACGGCCGTGTCCGTCGACGGCAAGGCGGAAGTCCTGCGCGACGAGGACGGCCAGGCCCTGGTGCCCTCCGTCGTCGCCTATGCGCCCGACGGATCGCCCATCGTCGGCGGCCTGGCCAAGCGCCTGATCGCCATGCGGCCGGACAGCGTCGTCAGCTCCATCAAGCGCCTCATGGGCCGCGGCATCGCCGACATCAAGGCCGTCGCCGGCCACCTGCCGTTCGCGGTCGAACCCGGAGGGTCGAAGATGGTCCGCATCAACGTCGGCGGCCGCAAGCTGACGCCCGTGGAGGTTTCCGGCCATATCCTGTCGGCGCTCAAGGAACGGGCCGAAGATGTGCTCGACCGCGAGGTCACGCGCGCCGTCATTACCGTGCCAGCCTATTTCGACGACGCCGCGCGCACGGCCACCAAGGACGCCGCACGCTTGGCGGGGCTCGAGGTTCTGCGCCTGGTCAACGAACCGACGGCGGCGGCCCTGGCCTACGGCCTGGACAAGGAGGCCGAGGGCCTCTACGCCGTCTACGACCTGGGCGGCGGCACCTTCGACATCTCGCTTCTGCACATGGAAAAGGGCGTGTTCCAGGTGCTCGCCACGGGCGGCGACGCGGCCTTGGGCGGCGACGATTTCGACCACGCCATCGCCGAACGTTTCCTGAAGGACTGGGCG------------GGCGAGGCGCCGGGCGCCGGCGCCGTCAAGCAGGCCATCGCCACGGCGCGCCAGGTCAAGGAGGACCTGAGCGGCACGGACAGCGGCACCTGGGCGCTGGATCTGGGCGGCGAGCAGCAGCACTTTACACTCGACCGCACGGCCTTCGAGTCCCTGATCGCCCCCCTTGTCTGGCGCACGCTGCGCATTTGCGAGGACGTGCTGGACGAGGCCGGCGTGAGCCCCGAGGCCGTGAAGGGCGTCGTCCTGGTCGGCGGCTCGACGCGGGTGCCCCTGGTCCGCCGCGAGGTGGCCGAGCTGTTCGGCCGCGAACCGCTTGCCGACATCGACCCGGACGAGGTCGTGGCCGTGGGGGCGGCCCTGCAGGCGGAGGCCTTGACCCGCGGCTCC---GACACCCTGCTGCTGGACGTCACGCCGCTGTCCCTCGGCATCGAGACCATGGGCGGGCTGACGGAAAAGATCATCCCCCGCAACACGCCGATCCCAGTGGCCAAGGCGCAGGAATTCACGACCTACCAGGACGGGCAGACCGCCATGGCGGTTCACGTGGTGCAGGGCGAACGGGAGATGGTCGACCAGAACCGCTCGCTCGCGCGCTTTACGCTGCGCGGCATCCCGCCGATGACGGCGGGGGCGGCGCGCATCCGCGTGACCTACGCGGTGGACGCCGACGGCCTGTTGACCGTCAGTGCGCGCGAGGAGGCCACGGGCACGGAGCAGAGCATCGAGGTCAAGCCGTCCTATGGTTTGAGCGAGGACGAGATGTCCCGGATGCTCTACGACAGCATGAAGCATGCCAAGGACGACATGACGCGCCGGCTGCTGGCCGAGGCGCGGGTCGAGGCGGGCCGCGCCCTGGGTGCCGTGAAGGCGGCGCTGGAGGTCGACGGCGACCTGCTGTCCGAGGGCGAGCGCGACGGGATCGCGGCGCTGGCGGCGGCGGCCGAGGCGGCCATCGCCGGCGACGACCGCGACGCCATCAACGACGCCGTCGAGAAGCTTGAGGAAGGCACGCGCACCTTCGCCGAAAAGCGCATGGACCGCGGCATCCGCGCGGCCCTGCGCGGTGTCGAGGTCGAGCGCCTGGACAAG
1660166_Rbacterium@ODT97907_1__RT_shifts_1_contigs        ------------------------------------------------------------------------------------------------------------------------------------------------------------------------------------------------------------------------------------------------------------------------------------------------------------------------------------------------------------------------------------------------------------------------------------------------------------------------------------------------------------------------------------------------GTGGCCGGCCTCGAAGTGCTGCGGCTGGTGAACGAGCCGACGGCGGCGGCGCTGGCCTACGGTTTGGACAAGGGCTCGGAAGGCCTCTACGCGGTCTACGATCTGGGCGGCGGCACCTTCGACTTCTCCCTGCTGCGGCTGGAGAAGGGCGTATTCCAGGTGTTGGCGACCGGCGGCGACACGGCGCTGGGCGGCGACGACCTGGACCGCGCCATCGCCGAGCGCATGCTGGCGGAGCGCAAGCGCGACGGTCTTGCCGATACGGTCGACGAAGCCGCGGTGAAAGCGGCCTTGGCGCTGGCGCGCCACATGAAGGAACAGCTCTCCGACCGCGACCAGACGTCGGGCCGGCTCGAGATCGCGGGCCTGCCGTCGTTCCATGCGCTGACGAAGGCCGAGTTCGACGCGATGGCCGACGCGCTCGTCGAGCGGACGCTGGACATTGCCCGCAACGTGCTGGCCGATGCCGGCATGACCGCCGCCGAAGTGCAGGGCGTGGTACTGGTCGGCGGTTCGACGCGCGTGCCGCTGGTGCGCACGAAGGTCGCCGGCATGATCGGCAAGCCGCCGCTCACCGACATCGACCCCGACGAAGTCGTGGCGCTGGGCGCCGCGCTTCAGGCCGAGGCCTTGACCGGCGGCGGC---GATACCCTGCTGCTCGACGTCACGCCGCTGTCGCTGGGACTGGAGACGATGGGCGGCATCGTCGAGAAGATCGTGCCGCGCAATACGCCGATCCCTGTGCAGCTTGCGCAGGATTTCACGACCTATCAGGACGGCCAGAGCGCCATGGCGATCCATGTCGTGCAGGGCGAGCGCGAGATGGTCGCGGACTGCCGCAGCCTGGCGCGGTTCGAGCTGCTGGGCATTCCGCCGATGACCGCCGGTGCCGCGCGCATCCGCATCACCTTCGCCGTCGATGCCGACGGCCTGCTCACGGTCTCTGCCGAGGAGCGCACCACGGGCATTGCCCAGCGCATCGAGGTGAAGCCGTCCTACGGCCTCAGCCATGAAGACATGGCCGACATGCTCTACGACAGCCTGGACAATGCCGAAGCCGACATGACCTTGCGTCTGCTGACCGAGGCGCGGGTCGAGGCGCGGCGCAGTCTGCTGGCGCTGGAGGCGGCGCTGACCAAGGACGGTTCGCTGCTGTCGGCCGAGGAGCGCGCGGAAATCGACGCGGCGCGGGCCGCCGTGGAAGCCGCGATGGCGGGCGAAAGCCGCGACGAGATCAATGCCGCCGCCGAGGCGCTCGAAACGCTGTCGAAGCCCTTCGCCGAACGGCGTATGGACCGCGGCATCCGCGAGGCGCTGTCGGGCCTGTCGGTCGGCGAGTTGGAAAAC
1264899_Zcompransoris@PWR23756_1                          ---ATGCTTCTCGATATTTACGAACCCGGCGAAACCCCGCTGCCCCACGCGGATGCGGATACGGCTGCCGTCGGGATCGACCTCGGCACCACCAATTCCCTGGTCGCCATTGCGGTCGGCGGCCGGCCCGAGATCCTGCGCGATGCGCTGGGCGACGGCATCGTGCCCTCGGTCGTCGCCTATCTCGGCGACGACGAGCCGGTGGTCGGCCGGGTCGCCACCCGCATCCTGGAACGGGAGCCGGAACTGGTCGTCGCCTCGGTCAAGCGCCTGATGGGGCGCGGTACCGGCGATGTCGCCAGCCTGGGCGGCCATCTCGCCCAGAAGGTTCACGACGGCCAGGGCGGCATGGTGAAGCTCGATGTCGGCGGGCGCATCGTCTCGCCGGTGCAGGTGTCGGCCGAAATCCTGCGCACCCTGAAGCAGCGCGCCGAAATGGTGCTGGGCAAGGGGGTCGACCGCGCGGTGATCACCGTGCCCGCCTATTTCGACGATGCCGCCCGCACCGCGACGCGGGATGCCGCACGTCTCGCCGGCCTCGAAGTCCTGCGCCTAGTCAACGAGCCGACGGCGGCGGCGCTCGCCTATGGCCTGGACAAGGGGGCGGAGGGGCTTTACGCCGTCTATGATCTTGGCGGCGGGACCTTCGACGTTTCGCTGCTCCGCCTCGAGAAGGGCGTGTTCCAGGTGCTGGCCACCGGCGGCGATGCGGCGCTGGGCGGCGACGATTTCGACCGCATCCTGGCCGAACGCCTGCTGGCGGCGCGGGGC---------------GACGCGATTGCCGCCGGGGATGTGAAGCCGGTGCTGGCCGCCGCCCGCCGGGCCAAGGAAGGGCTGACCGACGCGGACGAGGTCAGCGTCGATCTCGATTTCGGCGGCAAGGCCACGCGCCATCCGGTGACCCGCGCCCAGTTCGACGATTGGATCGGCCCGCTGGTCGCCCGCACCATCGCCGCCGCCCGCGCGGTGCTGGCCGATGCCGGGGTCGAGGCGGGGGAACTGGCCGGTATCGTTCTGGTCGGCGGTTCCACCCGGGTGCCGCTGGTGCGCGGCGAGGTCGCCCGCCTGTTCGGGCGCGAGCCCCTGTCCGACATCGACCCGGACGAGGTGGTGGCGCTGGGCGCCGCCCTTCAGGCCGAGGCGCTGACCATCGGTTCG---GACACTTTGCTGCTCGATGTCGTGCCCCTGTCGCTCGGCCTTGAGACCATGGGCGGATTGGTCGAGAAGGTGATCCCGCGCAACACGCCGATCCCGGTTTCCCGCGCCCAGGATTTCACCACCTACCAGGACGGCCAGACCGCCATGGCGGTCCATGTCCTGCAAGGCGAGCGCGAGATGGTGGAGCAGAACCGCTCGCTCGCCCGCTTCGTCCTGGCCGGCATTCCGGCCATGGTGGCGGGGGCCGCGCGCATCCGCGTCACTTTCACCGTCGATGCCGACGGGCTTTTGACCGTCGCCGCCCGGGAAGCCCTGACCGGGGTGGAAGCCCATGTCGAGGTGAAGCCCAGCTACGGCCTGAGCGACGAGGACATGGCCGAGATGCTGCGCGCCTCCTTCGAGAATGCCCGGGCCGACGTCACCACCCGCCTGCTGGCCGAAGCCAGGGTCGACGGGCGGCGCCTGATCCTGGCGCTCGATGCCGCCCTGGCCCAGGACGGCGACCTGCTGGCCGCCGGGGAGAGGGCCGAGGTCGATACCGCCAAGGCCGCCCTCGAAGCCGCCATGGCCGGCGACGACCGGGAAGCCGTGGTCCAGGCGACCGAAGCGCTGGAAGCGGCCGGCCGGCCCTTCGCCGAGCGGCGGATGGACCGCAACATTCGCCAGGCGCTGGCTGGTGTCGAGGTCAGGCGGCTTGAAACC
1947674_Tsp@DENO01000137_1_13                             ATGGCTCTGCTTAAAATCCACGAACCGGGCGAAACGCCGCTCCCCCACGAGGACGAGCGCCAGATCGCTGTTGGTATCGATCTGGGTACCACCAACTCGGTCGTTGCGATTTCACGCGGCGAAAAACCCGAAGTCCTGCGCGACAAATCCGGCAATGCGATTGTGCCGTCTGTTGTCTATTATGGCGATGACGCA---CCGGTGGTTGGCGAAGACGCCCGCGAACATATCAATACCGATGCCAATCGTGTGGTGTCCTCGGTCAAGCGCCTGATGGGGCGCGGGCTTGAGGATGTCAAATCCGTTGCCGGTACGCTGCCCTATGACGTCGAAGTCGGTGAACCGATGATGGTGCGCCTCAATGTCGGCGGGCGGGTTCTGACCCCGGTTGAAGTGTCGGCCGATATTCTGCGTGCCCTGCGCGCACGCGCCGAGGAAGGCCTTGATAAGCCGGTCGAAAAGGCGGTGATCACGGTTCCTGCCTATTTCGATGACGGGGCACGCACCGCGACCAAGGATGCGGCGAAGCTTGCCGGGATCGAAGTTCTGCGTCTGGTCAATGAACCGACCGCAGCTGCCCTTGCCTATGGCCTTGATAACGGGGCAGAGGGGCTTTACGCCGTTTACGATCTTGGCGGCGGAACGTTTGATATCTCGCTTCTGAAAATGCAAAAGGGCGTTTTCCAGGTCAAGGCGACCGGTGGTGACGCCGCCCTTGGCGGGGATGATTTCGATCATGCCATTGCCGAACATCTTCTGGCTGAGCGCAAGGACGGCGGTGCAGCCGATTCCCTTGATGCGTCGGATGCCAAACGGCTTTTGAAAACCGCACGCAAGGTCAAGGAAGGCCTGACCGATCAGGATGCGGTCGATGTCTCTGTCGATCTCAACGGATCGGTGACCAGCCATACCGTAACCCGCACCGCGTTCGAGGCAATGATCGCCAAGCTGGTATCGCGTACCATCGCGATCACCGAGCAGGTGCTTGACGATGCCGATATCCTGCCCGAAGACGTCAAGGGCGTGGTGCTGGTCGGCGGGTCAACCCGTGTGCCTGCGGTGCGCAAGGCGGTGGCCGATCTGTTCGAACAGGAACCGCTGTCTGATATCGACCCGGACGAGGTCGTGGCCCTTGGCGCCGCCCTTCAGGCCGAGGCGCTGACGGGGGGCTCT---GACAACCTTCTTCTTGATGTCACGCCGCTGTCGCTTGGTCTTGAAACCATGGGCGGGATTGTTGAAAAGGTCATCGACCGCAACACCCCGATCCCGGTCGCCAAGGCCCAGGAATTCACCACCTATCAGGATGGCCAGTCGGCCATGATGATCCATGTGGTGCAGGGCGAACGCGAAATGGTCGATCAGTGCAGGTCGCTTGCCCGGTTCGTTTTGACCGGCATTCCGTCAATGGCGGCCGGTGCCGCGCGGATCCGCGTGCAGTTCAATGTTGATGCCGATGGTCTTTTGACCGTGTCGGCACGCGAAGAAACCACCGGCACCGAACAGGAAGTTGCGGTCAAGCCGACCTATGGCATCAATGAAACCGATATGGCCAACATGCTGCGCGACAGTATGGTCCATGCCCGCGAAGATATGGAAATGCGCGTCCTGACCGAAGCACGGGTCGAGGCACGGCGCAATATCCTTGCGGTCCGGGCGGCCATGGCGGCCGACCGAGCACTTCTGAGTGCCGAGGACGAAACCAGTATCAACAACGCCATTACTGCCCTTGAGACGGCGATGGCCGGCGATGATCGCGATGCGATTAACGAGGCCGCCGAGGCCCTTGAAAATGCGTCGCGACCCTTTGCCGAAACCCGAATGGATAGCCGGATCAGACAGGCGCTTGCCGGTCAAAATGTCGATGAAGTGAAT---
1891279_Tindica@AXO15338_1                                ATGGCCCTGCTAAAAATCCACGAACCCGGCGAAACACCCCTCCCGCACGAGGAAGAACGTCAGATCGCTGTCGGGATCGACCTTGGCACCACCAACTCGGTGGTTGCGATTTCGAACTCGGAAAAGCCCGAAGTGCTCCGCGATAAATCCGGCAATGCGATTGTCCCGTCTGTCGTCTATTACGGCGATGACACA---CCGGTGGTTGGCGAAGCCGCACGTGATCAGATCAATACCGATGCCAGCCGCGTGGTTTCATCGGTCAAACGTCTGATGGGCCGTGGTCTGGAAGACGTCAAATCGGTTGCCGGCACGCTGCCTTATCACGTCGAAGTGGGCGAGCCGATGATGGTCCGCCTGAACGTTGGTAATCGTGTTCTGACCCCGGTTGAAGTATCGGCCGATATTCTGCGTGCCTTGCGCGCACGTGCGGAAGAAAGCCTTGATAAGCCGGTCGAAAAGGCCGTGATCACGGTGCCTGCCTATTTTGATGATGGTGCGCGCACCGCGACCAAGGATGCCGCCAAGCTGGCCGGGATCGAAGTCCTGCGTCTGGTCAATGAACCAACCGCAGCTGCCCTTGCCTATGGCCTCGATAACGGGGCAGAGGGGCTTTATGCCGTCTATGACCTTGGTGGCGGGACGTTTGATATCTCGCTGCTTAAAATGCAAAAGGGCGTCTTCCAGGTGAAGGCGACCGGTGGGGATGCCGCCCTTGGTGGCGATGATTTCGATCACGCCATTGCCGAACATCTTCTGGCCGCACGCAAGGATGGTGGTGCAACCGATGACCTTGATGCGTCGGACGCCAAACGCCTGTTGAAAACGGCCCGCACCGTCAAGGAAAGCCTGACCGATCAGGACAGCGTCGAAGTGACCGTTGCACTCAATGGCACGGAAACCAAACACACCGTAACGCGCGATCAGTTCGATGCGATGATCGCCAAACTGGTCGCGCGCACGGCCGCGATCACCGAACAGGTTCTTGATGACGCCGATGTCCTGCCCGAAGACGTCAAGGGTGTCGTTCTGGTCGGTGGCTCCACCCGTGTGCCCGCCGTGCGCAAGGCCGTGGCCGATCTGTTTGAACAGGAACCGCTGTCGGACATCGACCCGGACGAAGTCGTTGCCCTTGGTGCCGCCCTTCAGGCAGAGGCTTTGACAGGCGGCTCG---GACAACCTTCTGCTTGATGTGACGCCGCTGTCGCTGGGCTTGGAAACCATGGGCGGGATTGTTGAAAAGGTCATTGACCGCAACACACCGATCCCGGTGTCCAAGGCACAGGAATTTACCACCTATCAGGATGGTCAGTCGGCCATGATGATCCATGTGGTGCAGGGCGAACGCGAAATGGTTGATCAGTGCCGCTCGCTCGCGCGCTTTGCCCTGACCGGTATTCCGTCAATGGCCGCAGGGGCTGCGCGCATTCGCGTTCAGTTCAATGTCGATGCCGATGGTCTTTTGACCGTCTCGGCGCGCGAAGAAACCACGGGTACTGAACAGGAAGTCGCGGTCAAGCCGACCTATGGCATCAATGAGTCTGACATGGCGACCATGCTGCGCGATAGCATGGTTCATGCCCGCGAAGACATGGAAATGCGTGTCCTGACCGAGGCACGCGTCGAAGCACGTCGCAACATCCTGGCGGTCAATGCCGCGATGGAGGCTGACCGTGCGCTTCTGACCAAGGAAGACGAGACCAACATCAAACAGGCCATTGCCAATCTTGAAACGGCCGCCGCAGGCGATAACCGCGATGCGATCAATGACGCCGCCGAGGCGCTTGAAAATGCATCCCGCCCGTTTGCCGAGGCCCGTATGGATAGCCGGATCCGCCAGGCACTTGCCGGGCAAAATGTCGATGAAGTTCAC---
1544451_Tsp@OKH86953_1                                    ATGGCTTTGCTGACCATCCACGAACCCGGACAAACCCCGCTTCCCCACGAGGAAGAACGTAAACTGGCGGTCGGGATTGATTTGGGCACAACCAACTCGGTCGTGGCGATGTCGCGCAACGAAAAATCCGAAGTGCTGCGCAATGCCGATGGATCCGCCATTGTGCCGTCGGTGGTACATTATGCCACGGATGGCACCGTCACCGTTGGCGAGGATGCCCGTGATCTGATCGACAGCCAGGCCAGTCAGGTGGTTTCCTCGGTCAAGCGGCTGATGGGCAGGGGCCTTGAGGATGTCAAATCGGTGGCGGGAACGCTGCCGTATCATGTTGAAATTGCCGAACCACAAATGGTGCGCCTGAATGTTGGCAACCGGGTGTTAACCCCGGTCGAGGTGTCGGCCGATATTTTACGCACCCTGAAAACCCGGGCCGAACAGGCGCTGGAGCAGGATGTGGAACAGGCCGTGATTACGGTGCCTGCCTATTTTGACGATGCGGCGCGCACCGCGACCAAGGATGCCGCCAAACTGGCCGGGATCGAGGTTTTGCGCCTGGTTAACGAACCAACCGCAGCAGCCCTTGCCTATGGCCTCGATAACGGGGCAGAGGGGCTTTACGCTGTTTATGATCTGGGTGGGGGCACCTTTGATATTTCGCTTCTGAAAATGCAAAAGGGCGTTTTTCAGGTGAAATCCACCGGAGGTGATGCGGCCCTGGGCGGCGATGATTTTGACCATGCGATTGTCGAGGCCATTTTGGCTGACCGCAAGGGGCAGGGCATTGCCGATAATATCGATTCTTCGGCAGCCAAGCGCCTGCTGAAAATCGCCCGTGCCATCAAGGAAGCCCTGACCGATCAGGACCAGATTGATGTGGCCGTGGATATTAATGACAGCGAAACCACGCATAGCATCACCCGCGCCGATTTTGATGCCATGATCGCACCGATGGTGGCACGCACGGTTTCAATCACCGAACAGGTGCTTGATGATGCCGATGTGCTGCCCGAAGACGTCAAGGGTGTGGTGCTGGTGGGTGGTTCCACCCGTGTGCCTGCGGTGCGTGCTGCTGTTGCCGCCCTGTTTGAACAGGAGCCTCTTTCCAATATCGATCCGGACGAAGTGGTGGCCGTCGGTGCTGCCCTGCAGGCCGAGGCGCTGACGGGCGGGTCG---GATAACCTGCTTTTGGATGTTATTCCGCTGTCGCTGGGACTGGAAACAATGGGCGGGATTGTTGAAAAGGTCATTGACCGCAACACGCCGATCCCGGTTGCCAAGGGCCAGGAATTTACCACTTATCAGGATGGTCAGAGTGCCATGATGATCCATGTGGTGCAGGGCGAACGCGAAATGGTCGATCAATGCCGCTCGCTTGCACGCTTTGTGCTCAGCGGCATTCCGCCAATGGCGGCGGGGGCGGCGCGCATTCGTGTAACCTTCCAGGTGGATGCCGATGGTCTGTTAACCGTTTCCGCCCGCGAAGAAACCACGGGGGTCGAGCAGGAAGTGGCCGTGAAGCCCACCTATGGCATTAACGAAGCGGACATGGCGAATATGCTGCGCGACAGCATGGTGCATGCCCGCGACGATATGGAACTGCGCCTGCTGACCGAAGCCCGGGTAGAGGCGCGACGTAATATTCTGGCTGTTCAGGCGGCCATGAAGGCCGATGCCGAATTGCTCGATGATCAGGATAAGACAGCCATTGATGCGGCGGTCGGCGAACTTGAGGCCGCCATGCAGGGCGATGACCGCCAGGTGATTAATGATCTGGCCGAGGCACTGGACGCGGCATCGCGCCCGTTTGCCGAAAAACGCATGGATCGCGGCATTCGCCGCGCACTTGCTGGCCAGAATGTGAACAATGTCAGCCCT
1948447_Abacterium@DLRN01000152_1_7                       ---ATGCTACTCGATATTCACGAGCCAGGTGAGACTCCGCTGCCGCACGAG------TCGGTAACCGCCGTAGGCATCGATTTGGGTACGACCAATTCGGTGGTGGCGATCGCGCAGTCCGGTAGCGTCGAAGCCATCCGCGACCTTTGTGGCCAAGCGCTACTGCCGTCCGTCGTCGCCTATGACGAGGATGGCGTGCGCGCTGTTGGCACTGAGGCCGTCGCCGTCCTCGCCGAGGACCCCGATGCGGTGGTCTCCTCGGTCAAGCGCCTCATGGGTCGCGGGTCAGAGGATCTCAAATCGCTTGCCGGTACCTTGCCTTTTTCTATCGATTCT---GACGGTGGCATGGTCCGGCTCGGCGTTAAGGGCCACGGGCTGAGCCCTATCCAGATTTCGGCCGAGATTTTGCGCGCCATGCGCGAGCGCGCCGAAGCGGGCCTCGGCCACGCCGTCGAGCGCGCCGTGATCACTGTGCCGGCCTACTTTGACGATGCCGCCCGCGCCGCCACCAAGGACGCGGCAAAGCTCGCGGGCCTCGACGCCCTGCGGCTGGTCAATGAGCCCACCGCGGCGGCGCTGGCTTACGGCCTTGATAAAGGCGCGGAAGGTCTCTACGCGGTCTTCGATCTCGGCGGCGGTACCTTTGATATCTCTATTCTGCGTCTCAAGCAGGGCATCTTCCAGGTGCTCGCGACAGGCGGTGATGGGGCGCTCGGCGGCGACGATTTCGACCACGCCTTGGCCGATCACTGGCTCTCCAGCCAAGGC------------ATTACCAGTCTCGACAGTGGTGGCGTCAAACACCTGCTGGCGGCAGCACGCGAGGCCAAGGAGGCCATGAGCGATGCCGAATCCGGCACCTTCGAGGTTGTACTGGCCGGCGAACTTGTTTCGCTTGTGCTCGATCGGGTTACCTTCGAAGGCCTCATAGCCGAGACGGTGGATCGCACGTTATCCATCTGTCGCCGGGTGCTGGCCGATGCCGATATGTTGCCCGGCGATGTTGCCGGCGTAGTGCTGGTTGGTGGGGCCACACGCGTACCGCTTGTGCGTCGCCGCGTTGCCAAACTGTTTGGGCGCGAGCCGCTCGCCGACATCAATCCAGACGAGGTCGTGGCGCATGGCGCCGCGTTGCAAGCCGAGGCGCTCACGGCCGGCTCG---GACACGCTACTGCTTGACGTTGTACCCCTGTCACTCGGCATCGAGACCATGGGCGGGCTGGTCGAGAAGATCATCCATCGCAACACACCGATTCCGGTGGCCAAGGCGCAAGAGTTCACCACCTATCAGGATGGCCAGACGGACATGATTGTCCATGTCGTCCAGGGCGAGCGAGAGATGGTCGACCAGAACCGTTCGCTGGCCCGCTTCGAGCTCTCCGGCATTCCACCCCAGGTGGCAGGCGCGGGGCGTGTGCGTGTCAGCTTCGCTGTCGACGCTGATGGCCTACTCACGGTCACGGCAGGCGAGGAGACTACGGGTACTGAGACACGGGTCGAGGTCAAGCCTTCCTATGGCCTCGCGGAAGGCGAGATCGAGCGCATGCTGCTGGCCAGCATGGAGCATGCGCGCGAGGACGTCACGCGGCGCTTGTTGGCGGAAGCGCGGGTCGAGGCGGAGAGGGTGCGCATCGCTACCGAGGCGGCGCTGGCGGCCGACGCAACCCTGCTCGAAGATGGCGAGAGCGAAGTGATTGGCGAGGCGCTTTCCGTACTTGGCGAAGCCGTTGCCGGCGAGGATCGCGACGCCATCGATGCCGCCGTGGTGGAGCTCGATGCTGCGGCCCAGCCCTTCGCTCAGCGGCGCATGGACACGGCCTTCGCCGCCGCCCTGTCGGGCCAGACCGTCGTGTCTCTCGGAGAT
1973900_Abacterium@PIR38716_1                             ATGACATTACTACAAATCCACGAACCGGGACAGACTCCAAATCCGCATGAAAGCGATGATGATATCGCTATCGGTATAGATTTGGGTACTACCAATTCACTGGTAGCCGTATCGGACGGTCAAAAACCGCAGGTAATCGCAGATGATAACGGTAATAAGATACACCCTTCGGTGGTGCAATATTTGGCAGCCGGAAAAGTTGTTACAGGATATATTGAT------------AATACCGAAGAAGGGCAAATAATAAGCTCCATAAAAAGATTGATGGGGCGTGGGTCGGAAGATTTAAAAAAAACCTCGAACACACTGCCTTTTGAAGTGGTGCAA---GGTGAGGGAATGGTGCGTATCCGTGTGGGTGAGAAAGAGTTAACCCCTGTAGAGATATCGGCTGAAATTTTAAAAAGTCTAAAAAAAATAGCCAGAAATGCACTTGGAAAAGATGTGAGCAAGGCTGTTATCACAGTGCCTGCATATTTTGATGATTCTGCCAGAGCCGCCACCAAAGATGCCGCTAAGCTGGCGGGATTGCAGGTGTTAAGGCTCATAAATGAACCTACTGCCGCAGCACTTGCCTATGGGCTTGATAAGCAGGCGGAGGGTACTTACGCTATATATGACTTAGGCGGCGGAACGTTTGACATTACCGTTTTAAAAATGGAAAAAGGGGTGTTTCAAGTGCTATCAACAGGAGGTAGTACGGCGATAGGCGGTGATGATTTTGACAGGGAAATAGCCGAAATATTCCTTTGGCAGTATAAAGCAAAAACCGATGCTACGGAGCTAAAACCCGAGGAACTCAGAAAGATATTGAAAGTTGCCAGAACTGCCAAAGAGCATTTGAGCGATGATAGCGATGGTAAATTCAATATTGAAATTGAAGGGGATAAGTTTGAAGCACAAATTTCTAAAAGTGAATTTGAACGTGTGGCAATGCCTTATGCCGATGCTACTATTGAGCTTTGTAAGCTGGCACTGGACGATGCGGGACTGACCCGAAAAGATATTGACGGTGTTGTACTGGTGGGTGGTTCTACAAGAGTGCCTCTTATCAGGGAAAAAATAGGGGAATATTTCGGTAAAACACCGCTTGCCGATATCAATCCCGACGAGGTGGTTGCATGCGGTGCGGCATTACAGGCGGAAGGGCTTACTAAAGGTTCG---GATAACCTGCTGCTTGATGTTCTGCCGTTATCGCTCGGTATTGAAACTATGGGCGGAATAGTCGAGAAGATAATCCACAGGAATACCCCGATACCTGTTGCAAAAGCTCAGGAATTTACCACTTATAAGGATAACCAGACAGGTATGCCGATACATGTTGTGCAGGGTGAGCGTGAGATGGTAAGTCAGAACAGGTCACTGGCTAAATTTGAACTAAAAGGTATTCCGCCGATGGTAGCAGGTGCTGCAAGAGTTAAGGTAACTTTTACCGTTGATGCAGACGGTTTGCTTACGGTTAGTGCAAAAGAAGAATTTACAGGCGAAGAACAGCAGGTTGAGGTTAAACCAAGCTACGGTCTTACCGACGAGGAAATAAAAGAAATGCTTTATGCCTCTATGGCAAATGCTAAAGTTGATATGGAACAAAGGTTGCTTGCGGAGGCTAAAGTTGAGGCAGAAGGGACTATAGAATCGGTTAAAGCTGCACTTGAAAAAGACGGCGATATGCTTGCGATTGATGAAAAAGAAAAGATAGATAATGCATTAAAAGCATTACTGGAGTCTATAAAGGGCGATAATCGTGAGGCTGTAAATGATGCCAGAGATGCCCTTGAAAAAGCTACCGAGAAGTTTGCCGGACAAAGAATGGATATGTATATAGGCGAGGCATTGAAGGGAAAAGAGGTT---------------
1948417_Abacterium@DITJ01000004_1_85                      ---ATGTTATTACAAATCCATGAACCAGGCCAAACACCCCTGCCACACGAAAATGATGATGAAATTGCTATAGGCATAGACCTTGGCACAACCAATTCGCTTGTGGCATTTGCAAAAGATGGCAAACCGGAAGTTATGGCCGATGAGCAGGGTAATTTCCTGCACCCATCTATAGTTAGCTATTTAGAAAATGGTGCAGTTGTAACTGGTCATGCAGCAAAA------------ATCGGGAACGGACAGGTTATAAGTTCCATAAAGCGGCTGATGGGTAAGGGTGCGGGCGACGTAAAAAAAATCTCCGGCCAGTTACCATATAAAATTGCTGCA---AGTGAAGGAATGGTAAGGCTGGATATTGGGGGCAAGAAACTTACCCCCGTGGAAATATCATCAGAAATTTTAAAATCCCTAAAGAAGATTGCTGAAAAAGCATTAAGCAAAGAAATATCAAAAGCGGTGATTACTGTTCCGGCATATTTTGATGACTCCGCCCGCACTGCCACGCGGGATGCCGCAAGGCTTGCCGGTATGGAAGTTTTGCGCCTGGTAAATGAACCAACGGCAGCAGCGCTTGCTTATGGGCTGGATAAAGGGGCGGAAGGTATTTATGCCATATATGATTTGGGCGGTGGCACGTTTGATATATCCATATTAAAAATGGAAAAAGGTGTATTTCAGGTACTTGCAACTGGCGGCACTATCGAGATTGGCGGCGATGATTTCGACCGCGAAGTTGCCGAAATTTTCCTATGGCAATGCCGTAATATTTCTGGAAGCCTTAACCCTTCCGAATTAGAACTTAAAGAATTACTAAAAACCGCACGAAAAGCCAAAGAATATTTGAGCGAAAATGAAGATGGTGAGTTTGCAGTTACTATTTCCGGGCAGAAATTTACAGCAAAAATCAGCCGCACAGAACTAGAAAAAGCCATGCAGCCATATATAAGTGCAACACTTGATATTTCCGAGCAAGTGCTGGTTGACGCGGATGTAACCCGTGATGAAATTAAAGGTGTGGTGCTAGTGGGCGGCTCCACCCGCGCGCCGCTGGTACGCGCCTATGTAAAAAATATATTGGGCAAAGAGCCGCTGATTGATATCGACCCTGATAAAGTAGTTGCCGAAGGCGCGGCTCTCCAGGCCGAAGGGCTAACGCGTGGTTCT---GATAATTTATTGCTGGATGTAATTCCGCTATCGCTAGGCTTAGAAACTATGGGCGGACTGGTGGAAAAAGTAATCCACCGCAATACCCCGATACCGGTTTCAAAAGCGCAAGAATTCACCACCTATCAGGATGGGCAAACCGGTATGGTGATCCATGTTGTGCAGGGTGAACGTGAAATGACCCAGCAAAACCGCTCGCTGGCAAAATTTGAGTTAAAAAACATTCCGGCAATGAAAGCCGGCATTGCGCGTATTAAGGTTGTTTTTGCTGTGGATGCTGACGGACTGCTTACTGTTAGCGCATTGGAAGAAACAACCGGAACCCGCCAAACAATTGAAGTGAAGCCTTCTTATGGCCTAAGCCATGAAGAAATAAAAGAAATGTTATATGCTTCTATGGAACATGGCAGGGATGATATGGCGATGCGTCTTTTAGCGGAGGCGAAAATTGAAGCGCAAAGGCTTATAATAGCTCTTGATAGCAGCATTAAAGATGATTCCGATTTACTTTCAACAAGTGAACTTAGTGATATTAATAGACTGAAGAACAAGTTACAGGAAAGCCTGCAAGGTGAGGATAGGGAATTGATTCTTGCAAATAATAAGAAACTCGAAGAAATATCCACAGATTTTGCCTCAAACATAATGAACAAACATATTGCCGCTTCCTTAAAGGGAAGGCGGATTGAGGAGTGT------
1948365_Abacterium@DDGG01000005_1_5__RT_shifts_1_contigs  ------------------------------------------------------------------------------------------------------------------------------------------------------------------------------------------------------------------------------------------------------------------------------------------------------------------------------------------------------------------------------------------------------------------------------------------------------------------------------------------------------------------------------------------------------------------------------------------------------------------------------------------------------------------------------------------------------------------------------------------------------------------------------------------------------------------------------------------------------------------------------------------------------------------------------------------------------------------------------------------------------------------------------------------------------------------------------------------------------------------------------------------------------------------------GCACAGGGGGCAGCTTTACAGGCTGAAGCATTAACCCGGGGATCT---GAAACTCTTTTACTTGATGTGACACCTTTATCACTGGGTCTTGAAACAATGGGAGATCTCACAGAAAAAATCATTCCTCGTAATAGCCCTATTCCTATTTCCAAAGCCCAGGAGTTTACAACTTATCAGGATGGTCAAACTACCTTGTCCTTACATATAGTACAAGGGGAACGAGAGTTAGCGTCCGATTGTCGGTCTCTTGCAAAATTTGAGCTGAAGGATATTCCCCCTATGGTTGCGGGGGCTGCGCGGATTAAGGTAACTTTTACTGTCGATGCTGATGGCCTCTTGACCGTGAGTGCCAGAGAGCAAACAACTGGAATTTCTCAGCATATTGAGATTAAACCAACATATGGCCTAACAGAGGAAGAGGTTGCAACACTTGTACGTCAGTCTTATGAGGCAGGGGGACAGGATATGACTATCCGACTTCTTCGGGAAACAGTCGTTGATGCCAAACGATTGATGTTATCTGTGATGTCCGCTATGAAAGAAGATGGAAAACTCTTGATTGCCAGTGAAAAAAACGATATTGATGAGGCTCTGAAGGCTTTGCAGCAGTGTCTTCAAAAAACAGACAGAGAAGCGATTTTATCGTCGATGAAATCTCTTGAAAAAGTAACTGGCCCTTTTGCAGCTCGACGAATGCAGGTGCATTTGAATGATTCTTTACAAGGGAAGGCCCTTTCAGAGATTGAG---
1973901_Abacterium@PIR32088_1                             ---ATGTTGCTACAAATTCACGAACCAGGGGAAACACCATTACCGCATGAA------GAAGAAGTCGCAGTGGGGATTGATTTGGGCACGACAAATTCGCTGGTGGCAATTTCGCGTGAAGAAAAGCCGCAAATCATTGGCGAT---------------ATTTTGCCATCGGTAGTGACAATAAAC---------------------------------------------------------GGTAAGGAAATTCACTCTATAAAACGCAGGATGAATAACCCTGTGGAGAAGGTTGAAGGGCAA---------------------------------------------------------------------------ACTCCGGTAGAAATTTCTGCCGAGATTCTGAAAATCTTACGCTTGCAGGCTGAGGATGCGCTGGGAAAAGAAGTGAAAAAAGCGGTGATAACCGTGCCTGCATATTTTGATGATACGCAACGTTCTGCAACCAAAGATGCAGCAAGATTAGCAGGTCTGGAAGTGTTGCGCCTGATAAATGAGCCGACTGCCGCCGCGCTGGCATATGGCTTAGATAAAAGCGTTGAGGGAATTTACGCGATTTATGATTTAGGCGGTGGAACGTTTGATATTTCCATATTGCGGATGAAAAAAGGTGTTTTTCAGGTTTTGGCAACAGGCGGTGATACGCATCTTGGCGGGGATGATTTTGACGCTGAAATTGCCAAGATCACA------------------------------------------------------GGCTGCAATGTTCTTGAAGCGCGGAAGAAAAAAGAAAAT------------------------------------------------------------------GCCGAGCTGGATTTTGATGATGCGATAATGCCGCTTGTGCAAAAAACGATTGAGATATGCAAAGCTGCTTTGTCTGATGCTGAGCTTAGTGCGAATGATATCAAAGGCGTGGTGATGGTTGGCGGCTCAACCCGTGTTCCACTTGTGCAAAAATTAGTAGAAGGGTTTTTCGGTACAAAGCCGTTAACCGACATCAACCCAGATGAAGTTGTGGCGCTGGGTGCGGCGATTCAGGCAGAAGCTCTCACTCATGGTTCA---AATAATTTGTTACTGGATGTTATTCCGCTTTCGTTAGGCTTGGAAACCATGCATGATATCGTGGAAAAAGTTATCTATCGTAACACGCCGATTCCGTGCAGTTATGAGCAGGAATTTACTACTTATGAAAATGACCAAACCGGAATGATAATTCATGTGGTGCAGGGCGAGCGGGAAATGGTTGCCGATTGCAGATCGCTGGCGAAGTTTGAGCTAACGGGAATCCCGCCGATGCCAGCCGGAGCTGCGCGCATAAAAATCACTTTTAATGTTGATGCAGATGGTTTGCTGACAGTTTCTGCCCGTGAAGAAAAAACCGGAATAGAGCAAAAAATTGAGGTCAAGCCTTCCTATGGTTTGCAGCCGGAACAGGTGGAGAAAATGATTCGTGACTCCATGGAGAATGCGCGGACGGATATGGAAGCGCGCTTATTGCAGGAATCAAAAACCGAGGCGGAAAGGCTGCTCAATTCATTAAAGCTATATTTAGAAAGATATAAT------TTAACAAGTGCCGAGCATGAGAGTATAATTAGTATAGTTAAAGATTTAGAGCGTGAGTTGCAGGGGAGTGACCGCGCAAAAATTGATGATTTGCGTGAAGAGTTGAACCATAAAACAGAAACACTGGCGCAAAAAATTATGGATGGTGAAATCAAAAAAGTTCTGGAAGGAAAGAAAGTGGATGAGATT------
1629334_Cvaricaedens@GAO99045_1                           ---ATGTTGCTTCAGCTTGTTGAGCCTGGACAAACTCCTCTTCCTCATGAAAAAGGAAAAACGACCGCTATCGGTATAGATTTGGGAACTACACATTCGTTGGTTGCGGTCTTTCAACAGAGTAGTCCAAAAGTCCTGAGAGATGAAAAGGGTGTTTCTCTTTTGCCTTCAACTGTTTTCTATGACCGCGAAAAG---ACTCTTGTCGGCAAAATGGCTCAGGAAGAAGGTGTCCAACAACCTGAGCGGATGATTTCTTCTTTTAAAAGGTTTATGGGGAAAAGTGAGCAGGGGCGGAAAACCCAC------------------------------------------------CATTTTAATGTGGGAGATAGGCACGTCACTCCGGTGGAAACGTCGGCTGAAATTTTGAGATCTCTCAAGATGCGGGCTGAAAAATACTTGGGTGACAACGTTACACAAGCGGTTATTACTGTTCCCGCTTACTTTGATGATGCTGCACGAACAGCTACGAGAGATGCGGCACGCCTGGCAGGACTTGAGGTGTTGCGCCTTGTTAATGAACCAACGGCGGCTGCTCTTGCCTATGGTCTCGAACATGGGGTGCAAGGAATTTATGCCATTTATGATCTGGGAGGAGGGACTTTCGATCTTTCTCTCCTGAATCTGGAAGGAGAAGTTTTTAAAGTCCTGTCCACAGGAGGTGATACGCAATTGGGAGGCGATGATATGGATCGCCTTCTTCTCACAACCCTTTTGAGTTCCCAAACAGAGTTGTTAGCG---------------------GAAGATAGTTTGGCTTTGATTCAGGCACGCCGGATCAAGGAATACCTGACAGATCATGAAAACTGGTCAGGTTCTATACAGGTAAAAAATAATCTTCTTGAAGGTCATATAACACGGCTTGATTTTGAGCTCCTTATTTCCCCTTTAATCGATAAAACTCTGAAAATCTGTCGGCAAGTCGTACGGGATGCCCAGATTTCTCTGGATCAAATCAAGGGAGTTGTCTTGGTCGGTGGAGCGACCCGCATTCCTCTCGTTCGTCAAAAAGTTGAGAGATTTTTTGAGCAGGTTCCCCTGACCAATATTAATCCCGATGAAGTTGTTGCTCTGGGAGCTGCCTTGCAGGCCGAGGCATTGACTGAGGGTTCC---CAAAGACTTTTACTGGATGTGGCTCCTCTTTCATTGGGATTGGAAACATACGGGGGAGTGGTCGAGAAAATTATTCTTCGTAATTCGCCTATTCCCGCAAGCCATTGGCAGGACTTTACGACTTTTCAAGACAATCAGACAGGAATGAGTCTTCATATTGTGCAGGGTGAGCGGGAGTTGGTGCAGGATTGTCGCTCCCTGGCTCATTTTGAATTACGGGGCATTCCCCTCATGAAAGCAGGAATGGCAAGAATTCGGGTGACGTTTACCATTGATGCCGACGGGATTCTTACCGTAAGTGCTCGAGAACAAACCACAGGTATTCATCAATATATCGATGTAAAACCCAGTTATGGATTAACGGAAGAAGATTTGCTCAGGATGATTGAAGAAAGCCATTCACATGCCCGCTCGGATATGGACGAGCGTCTTTTGCGGGAAGCCCGTGTTGAGGCTGAACGTCTCCTTCATGCTGTTAAAGAGGCCTTGAAAAATGATAGTGACCTTTTGGAAGAAAGTGAAAAGATAGAAGTAAAGCAAGAAGCAGAAGCACTCATATCTGTTTTAAACTCTGTTAAACGAGATGACATAGAAAGAAAAACAGAACGTCTCAGGCAAGTAACAAATTCATGGGCAGAACGTCGGATGAATCAGGCTATGCGTAAGGCGCTGAAAGGCAAAAAACTG---------------
1948416_Abacterium@DITS01000020_1_88                      ---ATGTTACTGCAAATTCACGAGCCGGGCCAGACGCCCCTTCCGCATACC------GATGAGCTGGCAGTGGGGATTGATTTGGGTACGACTCATTCGGTGATTGCGATTAGTCGTGATCAGGACATTACTGTGCTGGAAGACGCGCAGGGTGATGAGATTATCCCGTCGATTGTGTGCTATCAGGGCGATAAG---CCCGTAGTGGGGCGGCAGGCAAAGCTGCGCTGGCAGGAAGGTTGCGCACATACGGTGGCATCGATTAAGCGTTTGATGGGCACCAGCGAT------------------------------------------------------------------ACGCTGGAGCTAGGCGGAAGAACGCACAATGCTGTTGAGGTTTCAGCTGATATTTTGCGTTATTTGAAGCAGCAGGCCGAAGCGGCGCTCGGTAAAACAGTGAGCAAAGCGGTGATTACGGTGCCTGCTTATTTTGATGATGCGGCGCGTGCGGCGACGAAAGATGCAGCGGCGCTGGCAGGGCTGGACGTGTTGCGGCTAATTAATGAGCCGACTGCAGCAGCGCTGGCTTATGGGCTGGATCAGGCGGTTGAAGGCGTTTATGCGATTTATGATTTAGGGGGGGGCACGTTTGATATCTCCATTTTAAAGCTGGAGCAGGGTGTGTTTCAAGTGTTGGCAACAGCAGGGGATACGCAGCTGGGCGGTGATGATTTTGATCGGGCACTGGCGGTGTATGCCGGATATGCGAAGCCAGAT------------------------------------TCGGTTGCGTTGGCAGCAGCGCGAAAAGCCAAGGAAGCGCTTAGTGATGCAGAATCTGTGGAGCTA------------------------AATGGAAAGCAGATTCATCGTGCGGAGTTTGAAGCGCTGATTACTCCTTTAATTGATAAAAGCATGCAGTTGATTGAGCGAGCGATTGCGGATGCCAAGGTGGAATTGGATGAGATAGATGGCGTGGTGATGGTTGGCGGCTCGACGCGGGTGCCGTTGGTGAAGGAAAAACTGACGTTATTATTTGGTAAGCGTGCGTTTAGTGCGATTGACCCCGATCAGGTGGTGGCGGTTGGTGCGGCGATTCAGGCGGAAGCGCTGACTGTGGGGGCT---GATCATTTATTGCTTGATGTGACACCTTTATCGCTTGGGTTGGAGACTATGGGCGGTTTGGTTGAGAAAATTATTTACCGCAATAGCCCGATTCCAACGTCGGTGGCGCAGGAATTCACGACGTATCAGGATGGCCAGTCTGCGATGAAAATTCATGTGTTGCAGGGTGAGCGCGAGCTGGTTGATCAATGCCGGTCTTTGGCGCATTTTACGCTTAAGGGTATTCCGCCGATGCCTGCAAATATGGCGCGTATTCGGGTGAATTTTACTGTGGATGCGGACGGGTTGTTGACGGTGAGTGCGGAGGAGCTGACCTCTGGCGTGAAGCAGCAGGTGGAGGTGAAGCCGTCGTATGGTTTGAGCCTTGACGAGGTGGAGTCTATGCTGCGCACGAGTATGGAGCATGCGAAGGACGATATATTGCAGCGTTTGCTGATTGAAGCCCGAGTAGAAGCTGAGCGGATTATTCATGATGTGGAATCGGCTTTAGTGGTAGGGGCTGCACTTTTGATTGAGGGTGAAAAGGCTGTAATCGAGCAGCAAATTGCGGCGGTGAGAGAGGCGTTGAGCGGGGATGACCGCGAAAAGATTGATTATGAGGCGGACCGCTTAAATCAAATAAGTAATCCTTTTGCGCAGCGACGTATGGACAAAGCTATCGGTTCTGCGCTACAAGGCACTCATATTGATAAATATAGCGAT
1948415_Abacterium@DIUV01000048_1_61__RT_shifts_1_contigs ---AAACCACTACACATATATGAACCCGGTCAAACTCCTGCTCCGCATGAA------AAACGCGTGGCGATAGGTATCGATTTAGGAACCACTCACTCAGTCGCTGCTATAGTTTATAACGGCGAGGCGCAAGCATTGGAAGATACAGAAGGTCTTTCACTGGTGCCTTCTGCGGTTGCTTATTTGGACGATAAA---ATATTAGTAGGTGAGGGCGCTCGCCAGCTTTTTTTGGATGGCAATAAAAACGCAGTTATATCTATCAAGCGTTTGATGGGGCGTGCACGCGGAGAAGTAGCCCGCCTTGCGCCGCAATTAGAAAATCTCCTCGCGGAAACCCCAGACGGCGTACCCCATTTGCAACTGGGCGGAAAATCCGTAACTCCTGTAGAAATTTCTGCGGAAATATTACGCGAACTAAAAAGAATCGCTGAAAATGCGCTGGGTGATGAAGTGAGCGCTGCGGTAATCACGGTTCCTGCTTATTTTGACGATGCGGCTCGCCAAGCCACGCGTGATGCTGCGCGTTTAGCAGGGTTAGATGTTTTACGTTTGGTGAATGAACCCACCGCTGCCGCCATGGCCTATGGGCTGGATAATTCCTCGGAGGGAATTTACGCCATTTATGATTTAGGTGGCGGAACTTTTGATGTGTCGTTGTTGCGCTTAGAAAAAGGTGTTTTTCAGGTATTGGCAACTGGTGGGGATGCTGCCTTGGGTGGTGATGATATTGATCATGAATTGGCCATCTGGAGTGGTGCAGAGTTAGAT---------------------------------------GGAGCAATTCTTGGCGCGGCACGTAATGCCAAGGAATCTTTGTCTAAATCTGAAAGTGTAACATTA------------------------GCAGGAAAAGTTTTATATCGCGATACACTTGAAGAAATCGCCCGACCATTAATCACCAGAACTTTAAATATTTGCCGTATGGTGATGGAAGATGCAGGCGTTGCTAATGCTGAATTGCATGGTGTTGTATTGGTTGGCGGTTCAACCAAAATGCCGTTGGTGCGTCAACAAGTAGCCGAATTTTTCGCGCAACCGCCTTTATGCAACTTAGACCCTGACCGGGTAGTTGCCTGTGGTGCCGCTAACCTCGCCCATCAGCTCACCCAAGGTGGC---GGAACCTTATTATTAGATGTAACCCCCTTATCCTTAGGATTAGAATTAATGGGCGGCATTGTTGAAAAAGTAATCTACCGCAACACGCCAATCCCCGTAAATGTCGAACAAGAATTCACCACCTGGCAAGACGGGCAAACGGGCATGAAATTGCACGTAGTACAAGGCGAGCGCGAAATGGCGGAGCAATGCCGTTCACTTGCTAGGTTCGAGCTGAAAAATATTCCTCCCATGGTGGCTGGAGCTGCCAAAATAAAAGTCGGCTTTCAAATAGATGCCGATGGTTTGCTAACTGTTTCCGCGCGAGAGGAAGTTACGGGCATAAAACAGGAAATTGCCGTAAAACCCAGTTATGGACTATCGGAAGAAGCAATGAATAATATGTTGTTAGAAAGCATGCAAAATGCCCGTGCAGATATAACTCTACGTTTACTGGTAGAAGCACGGGTAGAAGCCGAGCGCACCATATTAGACATTTCTAGCGCTTTGGCAGATGCGGGGTATTTATTGGAAGAATCGGAGCATGAAGAGCTGGATGTGCAAATAAACGCGCTGAAATCCGCAATTTCGGGTGAAGACCGCGAACAAATTGACGTTCTCCACCAATCCTTACAACATTTCGCCGCCCCCTTTGCGCAAAAGCGTATGGACAAGGCAGTGGCAGAAGCGTTAAAAGGAACGAAGATAAAT------------
1948350_Abacterium@DBAU01000025_1_2                       ---ATGCTGCTGCAAATTCATGAGCCTGGACAAACCCCGGACCCCCATGAC------CATGGTGCAGCAGTGGGGATTGATCTGGGCACCACGCATTCGGTCATCGCCGTGTGGCGTGATGGTGCGCCCATCGCCGTAGAAGATTCGCAGGGGTACTCAGTTATTCCCTCAGTTGTTGCGTACACAGGGAAGAAT---GCCATTGTTGGGCATGGGGCGCTTTACCAGCAACAGCAAGGGGATATGCAGGCTGTGGCCTCAGTCAAACGGCTGATGGGACGCGCTTCACATGAGGTGGCGCAGGTTGCCCCATCGCTTTTGCCATTGTTGCAAGGCGGTAATGATACGATCCCGCGCTTGCGACTGGGGGACCGTGCGCGTACACCGATGGAAATTTCTGCGGATATACTGCGTCATCTGAAACGCATGGGTGAAGAGGCGCTGGGGCGACCCGTCACGCGTGCCGTGATTACGGTACCAGCCTACTTTGATGATACAGCGCGTCTTGCCACCAAGGATGCGGCGCGTTTGGCGGGGTTAGAGGTGTTGCGGCTTATCAATGAGCCCACGGCGGCAGCGGTTGCTTATGGTCTGGATGAAGGCCGTGAAGGTGTTTACGCCATTTATGATCTGGGCGGTGGGACGTTTGATATCTCACTACTCAATCTCGAAAAGGGCGTTTTTCAGGTATTGGCCACCGCGGGGGATACAGCGCTGGGGGGTGATGATATTGATCGCGCGGTAGCCAAAGCGCTTTCCTCGGCCGCGGAG---------------------------------CCGACCGCGATGCAGCTGGCGTTTGCCCGGCAGATAAAAGAAACTCTGAGCACGCAAGAAAGC------------------------------------ACGGGTGAAATGACCCGTGCAGAGCTTGCGGCTCTAGCAAAGCCGCTGATTGATCGAACCCTGACTATCTGCCAGCAGGCACTGGACGATGCCGGTCTCGACACCTCGCAGTTGCATGGTGTGGTGCTGGTGGGAGGCTCGACCCGCATGCCGGCCGTACGTGAGGCCGTGGCGGCTTTTTTTAAGCAAACGCCGAAAGCGGATATCGATCCTGATCGCGTGGTGGCTTATGGCGCGGCGGTGCAGGCGCATCAGTTGACGGAGGGCGGT---GATAATCTTTTGCTCGATGTTCTGCCTCTTTCTCTGGGGCTCGAAACCATGGGCGATCTGGTGGAAAAATTATTGCATCGCAATACGCCTATCCCGGCCATGGTGGCGCAGGAATTTACCACCTATCAGGATGGTCAGACCGGCATGATGATTCATGTGGTGCAAGGTGAGCGTGAGTTGGCAAGCCAGTGTCGCTCGCTGGCGCGTTTTGACCTGACAGGCATTCCTCCGATGTCGGCGGGCTCTGCACGTATTCGCGTAACCTTTCAGGTGGATGCCGATGGGTTGCTGACGGTTGCCGCCGAGGAAGCGATCACAGGAGTGCGGCAGGAAGTGGCAGTGAAGCCTTCGTACGGATTGCCGATTGAGGATGTTGAACGCATGATTCTGGATAGTTTCGAGCATGCGCGCAGCGATATCACGCAGCGATTGCTGATTGAAGCGAGGGTGGAAGCGGCACGTCTTGCCGAAGACCTACGCAGTGCGCTGTCCGCTGATGGGGCGCTGCTGACAGCACAGGAACGCGCGCCGTTGGAACGCGCGCTAGTGGCGCTTGATGAAGCCTGCCAAGGCGATGACCGTGATTTGATTGATGGCACGGTCATGCATGTAAAACACGTGAGTGCATCCTTCGCGCAGAAACGAATGGACAGGGCAATCGGCCTCGCCCTAAAAGGAGCACGCATTGAAAATATAGGC---
1948380_Abacterium@DDZS01000067_1_33                      ATGGCATTGCTCCAAATCCATGAACCCGGGCAAACACCGGCACCGCACGCGACGCCCGCCGAACCGGCGATCGGTATCGATCTGGGTACCACGCATAGCGTCGTCGCGTTCAGTCATGCGGAAAAAATTGAGGTGTATGACGATGCCAGCGGTTCGACCCTGACCCCTTCAGTTATCACGCATGGC---------------------------------------------------------GATACCGAATTGCGTTCCTTCAAGCGCTTTATGGGCAAAAATCCGCAGGATATCGCTACGCAT---------------TACGCATTGGCA------GAGGATAATGTGCTGCGCTTTGAAACTTCCGCAGGTACCATCACGCCCGTGGAATGCTCGGCGCGCTTGTTGCGCCAGTTAAAAGAACGCGCCGAAAGCCAAAGCGGACAAAAATTCGGCAAAGCCGTCATTACTGTGCCCGCCTATTTTGACGATGCCGCCCGCACCGCCACGCGTGACGCTGCACGTCTGGCAGGGCTGGAAGTGTTGCGCCTGCTAAACGAACCTACCGCTGCGGCACTGGCCTATGGACTCGATGCGCAAGAAGAAGGCACTTTCGCGATATACGATCTTGGCGGTGGCACGTTTGATGTCTCGATTTTAAAGCTCGAGAAGGGCGTGTTTCAAGTACTCGCCACCGCAGGCGATACCCAACTGGGCGGCGACGATATCGATATGGCGATCATGCGCGCCTGGGTTGAATCCGGCGTGGATGAG------------------ACGCAGTTAAGCCAGAGTGAATGGCTACAGCTGGCGCGAAAAGCCAAGGAATATGTAACTGAGCACGCGAAATATGAA------------------------GATGAGCGCGTGGCCTTATCGCGCGAAACGCTTGATCAGCTGACTCAGCCGTGGATTGCACGGAGTATGACCATTGTTGATTCTGCGTTGCATGATGCAGGATTGAAGGTAGAGGCGCTTGATGGCGTGGTGCTGGTTGGTGGGTCGACGCGGATGCCGCAAGTGCGCGAAGCGGTTGCCACCTATTTCCGTAAGCCACCTTTAACGGGCATCGATCCCGATGAAGTCGTTGCCGTCGGCGCGGCGATTCAGGCGGAGGCACTGACCGTAGGTGCC---GACCATCTATTGCTGGATGTGACGCCACTATCCCTAGGCTTAGAAACCATGGGCGGATTAGTTGAGAAACTGATCTGGCGCAATAGCCCGATTCCAACGTCAGTCGCACAGGAATTCACCACCTATCAGGATGGTCAGACGGCGATGAAAATCCATGTTTTGCAGGGTGAGCGCGAAATGGTCGATCAGTGTCGTTCGCTCGCGGAGTTTACTCTTCGCGGTATCCCGCCCTTGCCAGCCAATGTCGCGCGCATCGAAGTGCGCTTTACGATCGATGCGGATGGGTTGCTGACCGTATCCGCCAAGGAAATGACCACTGGAACCGAGCAGCGGGTCGAAGTGAAGCCCTCCTACGGATTACCGCTGGAAGAAGTGGAAGCCATGCTTCGCGCGTCGATGGAACATGCGCAGGAAGATATTATGTTGCGTCTGCTCGCCGAAGCCCGCGTGGAAGCTGAGCGATTGATCGTCGAATTGAACGCAGCTATCGCCAAAGACCGCAACCTGCTCAGCGATGCCGAATTCGCCACCATCCAGCAACAGGTAGAAACGCTGAGTGTGGCATGCCAAGGCACGAATCGCGAACAGATTGATGCCGAAATTGAACAATTAAACCACCTTGCCAACCCTTTCGCGGAAAGACGCATGGACAAAGCCATCGCCTCTGCGTTAGAAGGAAAGAAAATTGAAGAAGTGAGTTCC
1948418_Abacterium@DITH01000084_1_4                       ---------------------------------------------------------------------------------------------------------------------------------------------------------------------------------------------------------------------------------------------------------------------------------------------------------------------------------------------------------------------------------------------------------------------------------------------------------------------------------------------------------------------------------------------------------------------------------------------------------------------------------------------------------------GGCACGTTTGATATCTCCATCCTTAAACTTCAAGAAGGCGTGTTCCAGGTGCTATCCACCGCGGGCGATACCCAGCTCGGCGGCGACGACATCGACCAGGCGATTGCCCTGCACGCCCTCGATCAGTTGGGCTTGAAGGAAAGC------GAATTCACCCTGCGCAACCAGAATAAAATCCGCGCCCTTGCGCGCTTGAAGAAAGAAAAACTCACCAGCGAGAGCACCGCCAGCCTGCGCTGGAAA------------GACGGCGAAGTCGCCCTGAACCGTGAACTGGTTGAAACACTGGCGCGACCCTTTATCCAACGGACCTTGCTGGCCTGTCACCAGGCGCTGGCCGATGCCGGACTCGAACCCGAACAGATCGATGGCGTCGTGCTGGTTGGTGGCTCGACCCGCATGCCGCTGGTGAAACACATGGTGGGTGAATATTTTGGCAAAACGCCGCTCGATGGGCACGATCCCGATCTGGTTGTGGCCTATGGCGCCGCCGTGCAGGCCGAAGCGCTCACGCAAGGGGGC---GAGACCTTGCTGCTCGACGTAACACCGCTTTCACTCGGGCTTGAAACCTATGGCGGCATTGTCGAGAAAGTGATCCACCGCAATACGCCGATTCCGGCGGCCGTGTCGCAGGAATTCACCACCTATCAGGACGGCCAGACCGCGATGAGCATTCACGTGCTTCAAGGCGAGCGCGAGAAAGCCAGCGATTGCCGTAGCCTCGCGAAATTCGAACTGCGCGGCATCCCGCCGATGGTGGCTGGGGCAGCGCGCATCCGTGTGACATTCTCGATCGATGCCGATGGACTTTTAACGGTCGGGGCGAAAGAACTAACCACCGGCACCGAACAGCAGGTGGTCGTGACGCCTGCCTCGGGGTTGGAGTTTGAAGATATCGTCCGCATGGTCGAAGAAGGCAACGTCCATGCCCGCGCCGACATCACCGAGCGGTTACTGATCGAAGCGCGCGTTGAGGCCGACCGTAACCTGGCTGAACTTGATGCTGCGCTCGGCGCCGACCGCGGGCTGCTTAAGCCGGGAGAGGAAGCGATGATCGCCGCCCAGGTGGCGACCGTCAAAAAAGCCGTGGCGGGTGATAACCGCGAACGGATCGACCACGAGGTTCACCAGCTAAACGCGCTGGTGGGGCCCTTTGCCGAGCGACGCATGAACAAGGCTATCGCCAGTGCGCTCGAAGGCAAAAAAGTAGATGATATAAAA---
1895706_Abacterium@OJW46275_1                             ---ATGCTATTACAACTCGTTGAACCAGGACAAACCTCAGGTCCCCATGCTCATGGGGAAGGGGTTGTCGTTGGAATCGATCTCGGGACGACCCATTCCGTTGTTGCCCTTGTACAAGATAATAAACCCTGTGTTTTGGACGTTGAAGGGAAAGGTCCTCTTATTCCTTCCATTGTGAGCCTCACTGAAGAAGGA---TTCACCGTGGGTGAATCCTTG------------------------AACGAAAAACTCAGCTCCACCAAACGTTTGATGGGGCGGGATCGTAAAGATCCAATTTGTTCC------CAATTTCCACAGCTAACC---------CCCGGCATCGGCATTCGTCTTCAGTTAGGCGCCCATACCCTTACTCCCGTTGAAGTTGCAAGCCATATTCTTTCCTATATGAAGCAAGGGGTTGAAAAAAGGCTTGGGAAGCCTGTTGAAGGGGCTGTGATTACGGTTCCCGCCTATTTCGATGAAGCTGCGCGTGTGGCAACCAAGCAAGCCGCAGCCCTTGCTGGTATTAGAGTACTACGTCTTATCAATGAACCTACGGCAGCCGCTTTGGCCTATGGCCTCGAAACGGGGTCTGAAGGGATCTACGGCATTTATGATTTTGGCGGAGGAACCTTTGATCTTTCTCTTTTGAAGTTAGAGAACGGTGTCTTTCAAGTTTTGGCCACAGGTGGGGATTTGAATTTAGGAGGAGATGATATTGACCATGCGGTAGCCGAGCATCTTAAA---------------------------------------------------TTAAGGGATGTGAGGCACGCCCGTGCGCTTAAAGAAAACCTTACAGAGCACAACTCTTTTGAG------------------------------------GGGGTGATGCGTAATGATCTTGAAGCTCTTGCCGCTCCTTTTGTAAAGAGAACGATCAATATTACAGGAGATGTTCTTCAGGATGCTGGACTTTCTGTTGGGGACGTTAAAGGAGTCGTTCTCGTGGGTGGGATGACGCGTATGCCTTTCGTACGGCAAGAAGTTGCGGCTTTTTTTGGAAAGGCTCCTTTATGTGATATTGATCCCGATCAAGCCGTAGCCTTGGGGGCGTCTCTTTTCGCCCATGGATTAAGGTATGGATCG---GATGCGCTTCTCTTGGATGTTACACCTCTTTCCTTGGGGCTTGAAACGATAGGAGGGCTTGTGGAGAAAATTATTCCTCGCAATACGCCCCTTCCAGCCTTGGCCTCTCAAGAGTTTACGACCCATCAAGATGGACAGGGGGGCATGATGATCCATGTGGTCCAAGGGGAGCGGGAATTTGTTCAAGATTGTAGGTCTTTGGCTCAGTTTGATCTTTTCGGATTGCCGCCATTGCCCGCAGGAGCAGCCCGTGTTCGGGTTGATTTTGCTGTTGATGTTGAAGGACTTTTGACGGTGAGTGCTTTTGAAAAAACAACAGGTCTTAGCCAACATATAGAAGTTCGTCCCTCCTATGGTTTTGATGAAAAAACTCTTTCGGACATGATTCTTGAGAGCCAAAAATACGGGAAGAATGATATGCAAAAAAGGGTCAAGGCTGAGGAAAAGCTTAAGGCGGAGCGGTTGAGTTTGCGGATTTCA------------------------------------------------------------------------------------------------------------------------------------------------------------------------------------------------------------------------------
1797230_Abacterium@OFX07129_1                             ---ATGCCCTTACAGCTTGTTGAACCTGGACAATTTCCTGATCGTCATGAGGCCTCCCAAGGTGTTGTGGTCGGCATTGATCTTGGTACAACCCACTCCGTAGTAGCCTATGTTCACAATAATGTTCCGACCGTCTTGGAGATTGAG---GGAGGATTATTGATTCCCTCGATTCTGAGCGTTGCTGAGGATGGG---TTTTGTATAGGGAAAAAGTTA------------------------AGAGAAAGCCTTTCCTCAACGAAACGCTTGATGGGACGAGGCGTGGAGGATGCCATTTGTTTG------CAATTTCCTCAGCTCATG---------TCTGGAAGAGATATTCGGTTAAAATTGGGGGCACACACCTTAACTCCTGTTGAGGTGGCAAGCTATATTTTAAGCTACATTCGGAGCGGGGTAGAAAAGAAACTTAGGGCGCCCTTAGAAGCCGCTGTGATTACAGTGCCAGCATACTTTGATGAAGCGGCACGCGTAGCCACAAAGCAAGCCGCAGCCATCGCAGGCATTAAGGTTTTACGCCTTATTAATGAACCCACAGCAGCAGCTCTTGCTTATGGTTTAGAATCAGGGGCCGAGGGTATTTATGCCATCTACGATTTGGGGGGGGGAACATTTGATTTGTCCCTTTTAAAGCTTCAAAAGGGTGTATTCCAGGTTCTTGCTACAGGTGGCGATCTCAACCTAGGCGGTGATGATATTGATCATGTTTTTGCAGCCTTTTTGAAA---------------------------------------------------ACTAAAGATATCTCTTATGCACGTATCCTAAAAGAAAATCTATCCCATAAAGAAGACTATGAA------------------------------------GGTGTATCACGAAAAGATTTGGAAACCATAGCACAGCACTTTGTGAACAAAACCCTTGAAATTTCCAAAGAGGTCCTTAAGGATGCCTCTCTGAATTCAGAAGATCTAGAAGGGGTGGTCTTAGTAGGGGGAATGACCCGTATGCCCTTGATTAGACAAGAAGTAGAAGCCTTTTTTGGCAAAGCGCCCCTCCGTGATGTTGATCCCGATTTGGCTGTCGCTTTGGGAGCAGCTCTCTCCGCTCATGGATTGACTTATGGGGCG---GAAACCCTTCTCCTCGATGTGACGCCTCTTTCTTTGGGACTTGAAACGCTGGGAGGTCTTGTAGAAAAAATCATTCCTCGCAATACTCCCCTGCCCGCCCTTGCAAGTCAAGAATTTACAACTCATCAAGATGGGCAAGACGGCATGGTCATTCATGTCGTTCAAGGAGAGCGCGAGTTCGTGCAAGATTGCAGGTCACTTGCGCGATTTGAATTGCAAGGACTTCCCCCTTTGCCTGCAGGGATCGCGCGTGTTCGAGTTGATTTTGCTCTTGATGTCGAAGGGCTTTTAACGGTCAGCGCACTTGAGAAAACAACGGGCCTTTCACAATACATCGAGGTGCGTCCTTCTTATAGCTTTGATGAAAAAACCCTTTCCACTATACTTCTTGAAAGCCAAAAATACGGGCGAGAAGATATGGAGAAACGTTTCACGATGGAGAAAACCCTTTATTTAAGAAAT------------------GGA---------------------------------------------------------------------------------------------------------------------------------------------------------------------------------------------------------------------------
1414854_CNamoebiphila@ARN85229_1                          ---ATGTTTTTAGAGATTTCAGAACCAGGGGACACACAAGCTAATCAAAAGGATGCTCACTATACAGCTATCGGTATAGATTTAGGGACGACTCATTCTCTTGTCGCTTATAAAGAAAACTCAGAAGTAATTGTTTTAGGTGGT------GAGGAGCGTCTTCTTCCTTCCGTAGTAGCATATCTTGAAGATGGC---TTTAGAGTTGGGCATAAAGCTTTAACCTACGAAATTTCGAATCCAGAATATTATGTGCGTTCCATTAAGAGGCTCATGGGCAGAAGTGCTGAAGAGGCTCTTAATGAC---CCTCTTTTTTCTTCTCGAGTCGAACGAAATAAAGGATCTTTACTGCAACTCAAAATTGGAACTCAATTGCTTACGCCTATTGAGATATCAGCGTTAATTTTAAAAGAATTACGTGATCGTGCTGAACATGCTCTAGGGCACCCTGTGACAAAGGCTGTAGTTACAGTGCCAGCTTATTTTGATGAGAATGCCCGCACAGCAACACGTAATGCAGCACGGATTGCTGGTCTTGAGGTCCTCCGGCTTTTGAATGAACCAACATCCGCAGCTCTTGCCTATGGTCTTGATAAAGGTGTCGAAGGGCTTTATGCCGTTTATGATTTTGGAGGTGGAACCTTTGATTTTACTCTTCTAAAGTTAACGAAGGGCGTTTTTCAAGTTTTGGCGACGGGTGGAGATACTCGTTTAGGAGGAGATGATTTAGATCAAGCTATCGTTGATCATATTCTTCTCAAACGATTGGAAGCATATGGTAAAGAAACTCTTTCGTTAAGTGATCATCATCGTCTTTTAAAAGAAGCCAGGGATATAAAGGAACTTTTATCCTTTGAAATGGAAGTGCCTTTTGGGTTTAGTCTTGATGGGCGTGACTCAGCCCATCGTTTAAGTCGTGATGAGTTTGCTGAAATTGCTGATCCACTGATTAATCAGACGATAGAGATTTGTCGTCGAGTTCTATCTGATCAAAAAGTTGCTCCAGAGCATATTGAAGGAGTTGTATTGGTTGGGGGGTCTACGCGTATGCCATTGGTTGTTGAAGCTGTAAAATCTTACTTTGGTAAGTCGCCCCTTCAAGATATTAACCCAGATGAGGCTGTTGTTTATGGAGCAGCTATTCAAGCTGATGCACTTTCAGGTGGACATACGGATGCTCTACTCCTCGATGTGACTCCTCTATCTTTAGGCATTGAAACCATGGGGGGCATTGTAGAAAAGATGATTCCTCGAAATTCAGCAATTCCAATCTCAAAATCTCAGGAATTTACAACATATCAAGATGGTCAACAGGCAATTCTTTTGCACGTAGTTCAAGGTGAAAGAGAGATGGTCGAAGATTGCCGCTCTTTAGCCAAATTTGAACTGCAAGGTATTCCACCTCTACCTGCTGGACAGGCAAGGGTTAATGTTAAATTTACGATGGATGCTGATGGATTGTTGACAGTGAGTGCTTACGAGAAAAATACGGGAATAGAGCAGAGCATTGAAATAAAACCTACCTATGGTCTCAGTGAAGATGAAATGAAATCTATGATTTTAAAAGGACTAGCTCATGGAAAAGAAGATATGGAGCAAAGACTTTTAATTGAAGCGCGCTTTAAAGCTGATGCCCTTCTTAAGCATTTAAATGAAGCTATGATTGTAGATAGAGAGTTATTAAGTGATCATGAGAGGTGCAATATTGAACTGCAAGTAAACGCTCTTAAACAAGCTCTTAAAGATGAAAATAGGGTTCTTATCCGTGAAGAAACTGTAAAGTTAGAAAAGACGAGTCAAGGGTTTGCTTTGAAAAGAGTTAATAAAGCTTTAGATCGCCATGTGGCAACCAAGAACATTGATACGCTT------
1973897_Abacterium@PIZ32866_1                             ---ATGCTTTTGCAAATTGAAGAACCAAAC------CCGGTCAAAAAAGACGTGCATCAATCGCAAGCTATTGGTATTGATTTAGGTACAACGCATACTGTTGTGTCTTACGTTAAAAATAATCAGGTAGAGACAATCCTTATT---AATGACAGCAAACTGATGCCATCCGTTGTTGGCCATAGTGAAAATGGT---TTCATAACAGGAAAAAGTGCA---------------CAAGAATGTGGGGATTGCGTTTATTCCATTAAGCGTAACATGCACAAACCCGCTGAAAAGCTTGCATTTGGT------------------------------------------------------------------------AAAACAACCGTAGAACTGACAGCAGAAATTTTAAAAACAGCCAGGAAAGCTGCTGAAAATACTTTAGGCGAAGCTGTTCATGACGCTGTTATTACGGTTCCTGCCTACTTTGATGACACACAAAGGCAAGCAACAAAAGATGCTGCTAAATTAGCCGACCTTAATGTTTTACGTTTATTAAGCGAACCAACAGCTGCAGCACTTGCCTATGGTCTGGATAAAAAAACAGAAGGTCTATATTTGGTATACGATCTTGGTGGCGGCACCTTCGATGTTTCTTTACTAAAATTTACAAAAGGGGTTTTTCAAGTAATAGGGACTAACGGAAATACAGCGCTTGGCGGCGATGATATAGACCATAAAATTGTTGAGTTTTTGAAATGGGAAAACACATTAAAAAACCGA---------------------------------------TTAAAGGCAAAAACGTTAAAACATGATGTTATAAAG---------------------------------------GGTGGCACAGACCTGATATCTGAAAAAGACTTATTATCCCTATCAAAAGATTTACTGCAAGAAACCCTAGCATGTTGTGATCAAGTTTTAAAAGACACCTCTTGTAAACTTCAAGATCTTGATGGCATTATTTTAGTCGGTGGTTCTACACGGTTATATGGTCTATCAAAAACACTTGAAAAGTATTTTAATCAAAAACCCTATCAAGATATTGATCCGGATTTATCTATTTCACATGGCGCTGCCCTAACAGCGCATGCATTAACACAAGGCGCA---GAAACCTTATTGCTGGATGTCACCCCCCTATCCTTAGGTATGGAAATTATGGGTGGCCTAACTGAAAAAATTATCCCAAAAAACTCCCCCATTCCGGTGCAAAAGGCACAAGAATTTACAACCTATCAAGATAACCAAACAGGCCTTAAGATTCACGTCTTACAAGGCGAGCGTGAAATGGTGAAAGATTGCCGCTCTTTATGCGAATTTACCTTTAGCAATATTCCCCCCATGCCTGCTGGAATGGCCCGCATTAGAATAACTTTCGCCTTAGATGCTGATGGTTTATTAAGTGTCTCTGCAAAAGAAATGCATACAAATAAAGAGCAGCACGTTGAGGTAAAACCTTCTTACGGCCTGACAGAAGAACAAATGCACAAAATGCTTTATGATGCTCAATTGCACGCAAAAAAGGATATTCATGAGCGCTTATTAAGCGAAGCTATTGTGCAAAGTAGCCATCTGTTAAAAGTGGTATCACGCGCAATAGAAGAAGATCGTGATCTTCTTAATGATAGCCAATACGCAAACATTCAAGATCTGATGGAAAAAATAAGACATAGTATTAGCAAGAAAGACTGTGATAATATTAAGCAGCTTACCGAAGAACTTTCACAAACGACACAAGCCTTTGCCGAAAAAAGATTAGAACGTTCTATTAGTAAGCAGCTTATTAACAGCAATACA---------------
1895707_Abacterium@OJV45438_1                             ---ATGCTACTCCAAATTTGTGAACCCGGTACAACACCAACCCCACATGAAACAGACGACAACATCGCTGTTGGCATTGACCTGGGGACAACGCATACCGTAGCCAGCATCATGATGAATGGTAGACCGGTGGTTTTGCGGTGG------CACCAATCTTTGATTCCATCGGCTGTCCGCTTATTTGAAAATGGCGATGTAGCTGTTGGCGAAGATGCTTTAAAA---------CCTAACGATGGAAAATTGGTTTTGTCCATAAAGCGCAGCATGACAAACAGTACTGCGCCCGAGGCTACT------------------------------------------------------TTCACAGTTGGTCATGTCAAATGGTCAGCGGTTACAATTACCGCCCAAATTCTCAAGTTTGTTAAGAATGAGATTGAATCGGTATTAGGAAGAGCTATTCACCAAGCGGTGATCACTGTCCCTGCTTATTTCGATGATGCAGCCCGAACAGCCACAAAGCAGGCTGCCCAAATTGCGGGTATCCACGTGCTACGCCTACTTAACGAACCCACAGCCGCAGCTGTTGCCTATGGTATGAATATGCATTCTCAAAATGCTTTCGCCATATACGATCTAGGGGGCGGAACTTTTGATGTATCTATCCTTAAACCAAGCGAGGGCGTGTTACGCGTTCTGTCTACGGCAGGAGATACACAATTGGGTGGCGACGATTTTGATAAAGCCCTTATCAAACTGATTGAACATAAACACAACACCACTCTTCCC---------------------TCAACACCTCAGGTCAAGCTCTGGGCAAGGGACTTAAAGCAACAGCTCACTCATAAGAAAACCATACCTTATGAGATTGATCTAAATGACACAAAGATCCATGGTGATCTTTCGGTAGAAGAATTTGATGCCGCTATAAAACCACTTGTGGATAAAACCCTTACCATCGTTGATCAAGCGATGCGAGATACCAAACTAACTAAAGATCAACTAGACAGCGTTATCTTGGTTGGAGGAAGTACACGCGTACCAGCCATTATCAAAGCTGTTGAAGCCCATTTTTCAAAATCTCCGCTGTCTTACCTCAACCCTGATGAGGTTGTTGCCATGGGAGCCGGGATTCAAGCTGGCGCTTTAACCCATGGGGCG---AATACAGTCTTGCTAGACGTAATCCCGATTTCATTGGGGCTAGAGACGATGGGTGGCATTGTGGAAAAGATCATCCATCGCAACACCTCTATTCCCACCACCCAATCTCAAACTTTCACCACCTTTGTGGACGGACAAACAGCTTTAACCATTCACGTTGTGCAAGGCGAAAGAGAGATGGTAAACGATTGTCGTTCTTTAGCAAAATTTACCCTTCGTAACATCCCACCTAAACCAGCTGGAACAGCTAAAATAACGGTAACATTTCAGGTTGATGCCGATGGCCTACTCACAGTCACAGCTGAAGAAGAAACAACCAGCACTAAACAATCTGTAGAAGTGAATCCTACATTTGGTTTAAACGAAGAAGAGATGATTGCTCATCTTGAATCGGCCATGAAACACGCTCAATCTGATATGAGAAAGCGACTTTTGGAAGAAGCCAAAGTTGAAAGCAAAAGGCTTATTCAAGCCTTGGAAAAAGCTTTATCGCTTGATAGCTGTCTTCTGGATGCAGCAACATTATCGCAATTGCAAAATGCGACAGCCGATCTAAAAACTTCACTGGACACGCAGGACATTGATACCATTAAACCTCTATGCGAAAATCTGGAAAGGCTTTCGCATTCTTTTGCTGAAAAGAGAATAGCTCATGCCATTAGACAATCG---------------------------------
696127_CMmitochondrii@AEI88642_1                          ATGAAGTTATATAACATCACGGAGCCCAGC------------------------GAAGCAATTCCTGCAATAGGCATTGACTTAGGGACCACTAATTCGTTAATCGCAGTTAAAAAAGAA---AAAGCATACGTTATCGCAGACGAACATGGGGATAAAATTTTACCGTCGGTTGTTCTTCATAGAGACGACGAT---GTTATAGTAGGAAAAGAAGCA---------------GTGGGATTAGAGCGTTCTATTTCTTCGGTGAAACGCCTTATTGGAAAAGGAGTTGAGGATATCAAAACAAAA------GATGTTGTAACAAAAATACATTACTCTGACCGTCAGAACATCTTCCTTGATATAAATGGCAAGCACGTTTCCGTGGTAGAAGTTTCTGCAGAAATTCTAAAAGCTTTAAAACAAAGGGCAGAGAAGGTTTTGAATCAGGCAGTTACTAAAGTAGTTATAACCGTTCCTGCATATTTTGATGATGCTAGTAGGAATGCAACAAGAGCAGCAGCTCAACTCGCAGGGCTTGAAGTTTTACGCTTAATCAACGAACCAACCGCTGCTGCGCTTGCTTATGGCTTAGATAAAAAGAGCCATGGTGTATTTTTAGTGTATGATTTAGGTGGTGGAACTTTTGATATTTCAATTGTCACCAAAAAAGAAGGAGTAATGCAAGTCATCGCAACCGCAGGTGATGTCAGCTTAGGTGGGGACGACTTTGATTTAATTTTATTTAAGCTTATTAAAGCAAAATATCAATTAACTGATCAG---------------------CTAAACAATCAGATCTTAATGGAAATTAAAGAAATCAGAGAAAACCTGACAGTACAGCCAGTGTGGAGCGGGTTGTTTTCA------------AAGCGGCATATCCATATTGCTCGAAAAGAATTTGAACAAGCAATAGATCCTCTTTTAAGAAAGACAGTTAAACTAATGCAGAGAGCTCTTAGGGATGCTGAACTCCGACAAGAGGAAATAGCCGATATAGTCTTAGTTGGAGGGGCAACAAGGACTCCGGCGGTCAAAAAGATTATTAAAGATTTTTTTAATAAAGAACCACTAGACGAAGTTAACCCCGATGAGATAGTTGCTCTCGGCGCAGCCGATCACGCTAATTCACTTCTTAACGGTAATGAAGATTCTCTATTACTAGACGTTACTCCTTTAACACTTAGTATAGAATTAATGGGTGAAGTTGTGGAACGTATAATCCCAAGGAATACACCTATTCCGATTTCAATTACTAAGACCTTTACCAATTATAGTGCGGAACAAACTGGGATGAAACTAAATATATTGCAAGGCGAAGGAGAAACAGTTGCCTCTTGTAGATCTCTTGGAACCCTTGAATTAAAAGGTATTCCAAAAATGCCAGCTGGCGAGGCCCGGGTTGAAATAACTTTCATTATTGATGCAAATGGTGTATTAACTGTTATAGCTTGTGAAAAAACTCAAAATATTCATCAAGAAGTCACTTTAAATCCAACTTACGGTTTAAGTGAAGAAACATTACTAAAGTTATTAAAATTAAGTAGT---------------------------------------------------------------------------------------------------------------------------------------------------------------------------------------------------------------------------------------------------------------------------------------------------------------
86106_Eof@AIF81593_1                                      ATGATACTATTTGATATTCAAGAGCCGGGAGAAACAGAAAGC---------TACCCGATCGGTAAAAGCATAGGTATTGATTTAGGTACAACTAATTCATTGGCGGCAGTTTCTTCGAACCGGCAACCTGTAATAATTGCAGATAAGAGCGGTGAAAAAATTTTACCTTCTATAGTCGCTTTTGATAATAACCGC---AGCTACGTGGGAAATGATGCT---------------TTAAACCACAGCACATATATCTCTTCAATAAAAAGATTGATGGGGAGAGGAATAGAAGATATCAAAGGTTTG------CATCTGCCATATGATATTAATCAGTCTAACCAAAACTTAATTCAACTTAATATTAATAATACTGTTAAAGACCCGATTGAAATTTCTGCTGAGATTTTAAAAGAATTAAAAAGAAGAGCAGAAGAATATTTGGGAGAAAAGGTAGAAAATGCGGTAATAACTGTTCCGGCATATTTCGATGATGCTGCACGTGTAGCCACTAAGAATGCCGCGCAAATTGTCGGCCTTAAAGTTTTAAGGCTATTAAATGAGCCGACGGCTGCAGCCATTGCTTATAGCTTAGATAAAAATGAATCAGGAATTTTTGCCGTATATGATTTCGGGGGTGGTACTTTTGATGTTTCTATACTTAGACTTGAGAAAGGAATTTTCCAGGTTTTAGCTACGGGTGGAGATGTTGAGCTCGGCGGAGATGAGCTTGATAAAGAAATTATAACCTATTTTACCGATCAGAAG------------------------CTTGATATTAATAGCCTTCAGGTTTACCTACGGGAAGCAAGAAAGATAAAAGAATATTTAACTGATAACACTCACTGGCAAGGTGAAATTTTA------------AATCAAAAATATTCTCTTTCTCAAATTGAGTTTAATAATTTAATTAAGCCTTATATCAGTAAGACAATTAAAATATTTAAGAATGTTTTAAAGCAAGCGGAAATTGAGGTTAACGATATTAGTGAAATCATTCTGGTCGGCGGATCTACCAGAGTTCCTTATGTTAAAGCGGCTTTAACTCAAGCTTTCGATAAGAAGCCGTTAGATACAATCAACCCTGAAGAAATTGTAGCTCTGGGGGCTGCTATTCAGGCTGAAGCTTTAACTTATGGAAGC---GACAATATCCTTCTTGATGTTACACCTCTTTCCTTAGGGATAGAACTTATGGGGGGCATTTCGGAAATAATTATTCCTAGGAATTCCCCGTTACCTACGCAGCAAAAAAGAATGTATACCACACATAGTGATGGCCAAACCGGGTTAAAAATACATGTGATCCAAGGGGAAAGTGAGAAGGTTTCCGAGTGTAGGTCACTTGCTCATTTTGAGCTTAAAGGCCTGCCTCAATTACCGGCCGGAGAACCGAGAATAGAGATTACTTTCAAAATTGATGCTGACGGAATTTTAACGGTAACCGCTTATGAAAAGCTTACAGAAACTAAGCAGGAAATTGAAATTAAACCTGCATACGGCTTGAAGGAAGAAGAAGTACTTAGTTTGTTGCAAAAAAAT------------------------------------------------------------------------------------------------------------------------------------------------------------------------------------------AATGTCATT---------------------------------------------------------------------------------------------------------------
1528098_Rbacterium@AIL65396_1                             ATGCAACTACTCACAATAAATGAACCAGCGGTTAAAAATAAACGT------AATGAAACTGAGCTGGCTATAGGCATTGATTTAGGCACTACTAATTCTTTAGTGGCTGTCACTAGTCAAGGTATACCTACGGTTATTGGTAAT---------------ATTATACCATCTATTGTAAACTATCAAGCAAGAGGAGTTATCACTGTAGGAAAGGAACCTGAGGATAAATTG---------TCCACTATTACTGTACGTTCTATTAAAAGATTTATGGGAAAAAATGCAGAAGAAATTATTTCTATGAATTCTGATGTACAAAAATTAATAGTTAATGAAGAAAGGGGTGTGATAGGATTAAATATTCATAATATAGTACAAACTCCAACTCAGATTTCAGCAGAAATTTTAGGCCATTTAAAAAATATTGCAGAGAAAGCCTTACAAAGACCTGTAACAAAGGCTGTGATAACTGTACCAGCCTATTTTGATGATGCTGCAAGAAATGCTACTAAGGAAGCAGCAAGATTAGCTAATTTAGAAGTTCTGCGATTATTAAATGAGCCAACAGCTGCAGCCCTTGCATATGGTTTAGATAATAAATTAGAAGGTATATATATAGTGTATGATTTAGGTGGAGGCACATTTGATGTATCCATATTACGTATGACTCAAGGAGTGTTTCAAGTGATTGCAACTGGTGGAGACACCCTGCTTGGAGGAGATGATTTTGATAATTTGATTTTACAGGCACTATTACGTAATTTAGGTAGTAATGCAGAA---------------------GATATTGCTGCTCTTAAGTTAGAAGCTAAATCTATTAAAGAACTCTTATCAACGGAGCTATCAGTTATCAAGCAATTTAAAGTAGATAACAGTATGATAGATTTTAAAATAACTAGATCAGAATTTGATAATATGATTAGCAATCATGTTAATAAAACTATCTATATTTTAGAGCAGGTATTAAAAGATGCAAAATTAGGCATAAATGATATTTTAGGTGTGATATTAGTAGGTGGTGCTACGCGTATTCCTCTAATTAAAGCTAAACTTACAACATTTTTTAATCAAGAACCGTTATGTGATTTAGATCCAGATAAGGTAGTTGCTTTAGGGGCGGCTTTGCAAGCAAAGAATTTATCTATAGGCTCA---GATCATTTGTTGCTTGATGTCACGCCTTTGTCGCTTGGTGTTGAAATGATGGGAGGAGTGGTAGAAAAAATTATTCCACGCAATACTCCTATACCAGTTAGTTATTCACAAGAATTTACTACCTATCAAGATGGTCAGACAGGGATGAAATTTCATATTGTACAAGGGGAACGAGAAATGGCAGAGAATTGCAGATCTCTAGCACATTTTGAACTGAATAATATACCACCGCTACGTGCAGGTGTAGCTCGTATTAAGGTAACATTTAATATAGATGCTGATGGAATACTAACAGTACATGCAGTTGAAAAAACTACTGGCATAAAACAAAAAATTATTATAAAACCAACATATGGATTGCATCATGAAGACGTAACTAAGGCTTTATATGATGCAGCAAAGCATGCAGCTCAAGATATAGAGGTAAAATTATTAGTAGACTTAAGGATAAAAGCTAACAAACTTTTAGAAGACGTAAAAAGAGCAGATTTAATAAATAATAATTTGTTAAGTCTTGTAGAAAAAGAAGATTTGCGTGATATTATCGCAAAACTAGATCAAGCTTTAAATAGTGATGATCGAGGGTTGATAGATAATAATATTCTTATTTTTGAATCTATGGTTAACCCTTTGATTTCAAAGATTACAAATCAATATTTAAAACAGGCTCTGAAAAAACAGGATACACATGATACTACAAAT
1970491_Abacterium@OZA44093_1                             ACACATCTTTTTCAAATCACGGAGCCTGGAGAAAGAAGGCAAGAAACCCCTGAAAACAAGACACTTGCCATTGGGATTGATCTTGGGACCACCAATACGGTGGGGGCTGTCTTAGAGGAAAATGTCCCGCGGCTTATAAAAATGCTGGATGGGACAACCCTCATTCCTTCGATTGTTTCTTATACCAAAAGTGAG---ATTCATGTCGGCAAAAAGGCACTTCAAGACTTAAACTTTAAGCCAGAAAATGTCATAAAATCTGTCAAGCGCTTTATGAATCAAGCGGGA------------------------------------------------------------TCAAAGACATTTAACGTTGCGGGTAAGTCTTTGACGCCGCTTGACGTTTCCTCTGAGATTCTAAAATTTATCAAAGAACAAGCGTCCCGTGATTTAAAGGAGGATGTGACAAAGGCAGTGATTACCATTCCTGCCTATTTTGATGAGGCCGCACGCGCTGCAACAAAGGCAGCAGCAGAACTTGCGGGGTTTGAGGTTTTAAGATTGATCCATGAGCCAACGGCCGCAGCCTTGGCCTATGGTCTTGATAAAAAGGTAGAAGGCCTTTATGCTGTCTATGATTTGGGCGGCGGCACGTTTGATTTTTCGGTTCTCAGACTTGAAAAGGGGCTCTTTAAAGTCATTGCAACGGGCGGAGATCTGAGTCTCGGGGGAGATGATTTTGATGAGGCCATTCTAGACCTTTTAAAAGCGCAAAATCCCCTTCTCAAAACGGAACTTGAACGCAATCCCAACCAATTGATAGAGATTCTTCTGAAAGTCCGTCTTTTAAAGGAAAAATTAACCACGTGCTCTTCTCTCGATGAAGCGATACACGTGGGGGACAAGACTTTTGCTGTATCCTTAACCCAAAAAAACTATAATCTCCTCATTGAAGAAAAAGTGGAAAAAACCCTCAAAATTGTCTCTTCCGTCCTCAAGGATGCAGACATTGAAAAGAATGAGATCGACGGGCTTATTTTGGTGGGAGGGGCAACACGAACGCCCCTCATTCAAGAAATGCTCACAACATTCTTTAAAAAAGAGCCCCTTACGAACTTAGATCCAGATCATGTGGTGGCGCTCGGGGCAGCCTTTCAAGCCCACGCACTTGTCTTTGGGTCT---GATACGCTTCTTCTTGATGTCACGCCGCTTTCCTTAGGTATTGAGACAATGGGAGGAATTGTGGACAAAATCATTCCGAGAAACAGTCCCATTCCATTGCGCCAATCTCAAGAATTTACAACCTCTCAAGACGGCCAAAGTGCTCTCTTGATTCATGTTATCCAGGGAGAACGAGAGCTTGTGGCGGATTGTCAGTCCCTTGCACGGTTTGAGCTTACGGGCATTCCCCCCATGCCGGCAGGTCTTCCCCGAATTAGTGTGTCGTTTTCAGTGGATGCCGATGGTCTCTTAACTGTCTCAGCCCATGAAAAAACAACAGGAGCCCGTCAAGAGATTGCGGTCTATCCCACCTTTGGTCTGAGCCCTGAAAAAATTAAAGAGATGCTGTTTGAAAGCTTGTATCACGGAGAGGAGGATCTTCAAAAACGCCTCCTTCTTGAAGCGCGCCAGAAGTTAGAGCAAGACATTACGCTTGTCAAAAAAGCACTTGGGGAAGTGCAAGAT---------GCCTCCGAGAACAAAGAGTTAAGAGACGTCTTAAAGGAGAGCGAAGAAGCGTTAGCTCAAGAAAACATCAGTCTCTTAAAAGAAAAACAACACGCTCTCTCTCAGGCTGCAGAACCTCTCCTAGAAAAGAGACTGTCACAGGGCGTTCAGAAAGTTTTAAGG---------------GAAATT------
1951533_CPbacterium@DITM01000047_1_5                      ---ATGCTGATTCAAATTACAGACCCATCTGCATCTAAGGTAGAT------ACAGATTCAACATACGCCATTGGTATTGATTTTGGCACAACCCATTGTGTGGCAGGACTAGTTCGTAATAATAAAGTTGAACTTATCCCATTGAATGGCGACTCTGTCTTACTACCTTCAATCATAAGCTATGATGTCGATCAG---ATCCGTGTTGGAGATACCGCA---------------GTTGCCCAGCGTGATGCAATTTATTCGATCAAGCGCATTGTTGGCCGATCTATGGTTGAGATACAATCTATTCTTGAACATCATCCATTTAATGTGGTTCAA---ACAGAACACGGGATAAAACTGAAAACGGCGATGGGGTTTCAAGATCCCGTTCAAGTCGCAAGTGCAATATTTCGGCATATCAAATATCAGGCAGAACTTTATTTAGACCAAGACGTTGTTGATGCGGTTGTGACAGTGCCAGCATATTTTGATGAATCCGCCAGAGCAAGCATAAAAGATGCAGCCATGTTGGCTGGGTTAAACGTTTTAAGGTTGGTTGCAGAACCTACAGCCGCAGCACTGGCCTATGGGATTGATGACGCAAAAGAAGGTGTCTATATCGTGTATGACTTGGGTGGCGGGACATTTGATGTCTCAGTATTGCGGATGACACAAGGTGTCTTTCAAGTTCTAGCGACTGGAGGTAACGCCTTTTTAGGTGGAGATGATATTGACGCAACCATAGTTGATTATTTTTTATCAGAAAGTCAGTTGACTGCTGAG---------------------CAACGACGGAATGCCTTATCTCATGCACGTCACGTAAAGGAACGATTGTCGACGCAATTTAAAGCAACGTTTGATACTCCCTTA---------GGAGATCGGTGTGTGTTGAAACGAGAGACCTTTGAAAGCCTATTGCAACCAGTCATTGCTGAAACTATTAATATTGCTCGGGAAACTCTTGATCAAGCGCAGGTAAATTTAAACGAGATTCAGGGGATGATTCTTGTTGGGGGATCCACGCGTACCCCGGCAATCGAAACAACATTAAGCGATTTTTTTAATGTGCCTGTTTTTCAATCATTAAACCCAGATGAGGTCGTTGCGATGGGGGCGGCGAGACAAGCACACCTATTAACCCGTGGTGGG---GATAGTATGTTGATTGACGTGTCTCCGTTATCATTGGGGGTTGAAATGATGGGTGGGGTTGTTGATAAAATTATTCCTAGAAATAGTCCCATTCCCATTCGGAAAGCTCAAAACTTTACAACATTTCAGGATAATCAAACTGGAATTGTGATTAATGTAGTTCAGGGCGAGCGCGAACTAGCAAAAGATTGTAGGTCTTTGGGGCGATGCCTTTTATCTGGAATTCCTCCTATGCCAGCAGTAGTGGCCAAAGTAAGTGTCGTATTTGCATTGGATGCTGATGGATTATTGAGTGTTACAGCAACGGAAGAAACGACAGGAATTGTTCAAAACGTCGTGGTAAAGCCTACGTATGGTTTAAGTGAAGACGCCATGAAAGAAATGATCTTAGATAGTCATCGTCATGCCCAAGCAGACATGCAGAAACGTATGTTAGCTCAGGCGATAACAAAAGCAAAACAATTAATAAAAGTTGTAGAGCAAGCACTCATCGTTGATGGTGACCTTCTTTCCAAGACCGAACGAAGTCAGATTCACGCTGCTATGGATGCGTTATCAAATACCTTGTTGGATGAAGATCGTGATCATATTACGGAAAGTATGGAGCGATTAAATCATTTAACAACAGAGTTTGCTCATAAACGACTTCAGAAATATTTA------------------------------------------
1951237_Rbacterium@DDPT01000018_1_13                      ATGGCATTAATTCAAATTTCAGAACCAGTAGCAAATCAAGAAAATCAA---AGCTCTTCGGATGTTATTATTGGGATTGATCTTGGCACAACAAATTCTTTGGCAGCAATTATTGTAAATGAAAAAGTGAAATTTTTTGCTGATGAAAATGGCAATGAAATTCATCCTTCAATTGTTAAATATGAAGACGAAAAA---------------------------------------------------ATAGAAATTTCTTCAATAAAAAGATTAATGGGAAAAAGTTTTGCCGATGTAAAAGATCAG------AAATTTTCTTTCACAATTGATCCAGCAGAAAAAGAAAGTTTAAAAATCATTGTTGGTGGCAGAAAAATAAGTGCGGCAGAGATATCAGCAGAAATTTTGCAGAAATTAAAAAATATCGCAGAAAAAGCTCTGCAAACTGAAATCAAAAAAGCTGTAATCACAGTTCCAGCCTACTTCGACGAGGCAGCGAAAAATGCCACAAAACTTGCAGCAAAACTTGCCGGATTAGAAGTTTTACGTTTAGTCAATGAACCAACAGCAGCAGCTCTTGCTTACGGTCTTGATAATGAAGCCGAGGGAACTTACTGCGTTTTTGATTTAGGTGGCGGAACTTTTGATGTGTCAATTTTAAAAATGCAAAAAGGTATTTTTAAAGTTTTAGGAGTTGCTGGAAATAACGCTTTGGGCGGCGATGACTTTGACGATTTAATTGTTGAAAAAATT------------------------------------------------------AAAGTAACTCACGCGGAAGCCAGAAAAATCAAGGAAGAGCTTTCTGTAAAAGATTCA------------------------------------TCAAAAAACTTAACTCGTATTGAATTTGAAAATCTAATCGCGGAAAAAATCGCCAAAACTATTTCTCTCACCAAAAATTTAATCGATGATTTAGATCTTGAAAGCTCTGATATCAAAGGTGTGATCATGGTTGGTGGCTCAACAAGAATTCCTTTGGTCAAAAATAAACTTGCTGAAATTTTTGGTGCAGAAAAATTAGACAAACTTGATCCTGATCGTATCGTTGCTGCTGGTGCAGCTTGGCAGGCTTATAACTTAAGTGGCAATTCA---GAAAATTTATTGCTTGATGTTGTTCCGCTTTCGCTTGGCGTTGAAATGATGGGCGGCATTGTTGATAAAATTATTTATCGCAACTCAACAATTCCAACCGCTGTCACTAAAGAGTTCACCACCTACGCTGATAATCAAACTGGTATGAAGTTGCATATTGTCCAAGGTGAGCGCGAATTAGCCTCGAATTGTCGTAGCCTAGCCGAATTTGAAATCAAAAAAATTCCGGCGATGAAAGCTGGTTTAGCAAGAGTTGCTGTTACTTTTAAAATTGATGCTGACGGACTTTTAACCGTCAGCGCTGAAGAAAAATTTAGCAAAGAAAAACAAGAAATTATAGTCAAACCAAGCTACGGAATTGATGAAAATGAAGTTAGAAAAATGCTGTTTGATTCACTACAAAATTCAAAAGCTGATATTACCCAAAGGTTGTTGGTGCAAACTATTGTTGAGGCAAATCACGATATCGATATTTTGAAAAAGGATTTAGAAAATTTTGCCGATAAAATTCCTGCTGCCGAAAAGAAGCTAATCGTCGAAAAAATAAAAATTCTGGAAAATTTAATTTCAAAAAGCTCGCGTGATTTGATTTTAGAAGCTCAACAACAATTAGGAAAAGCCGCCGAGAATCTAGTTTTACAGAAAGTTAATCAGGCTTTGGGCGAGAAAATATCGGGGAAAAAAATTAGCGATTTT------
1797231_Abacterium@OFX10671_1                             ATGGCATTATTACAAATCCAAGAACCGGGACAAAACGAGCAAAATCAA---GGTTCAAACGATATAATCATCGGCATTGATTTTGGCACAACCAATTCACTCGTTGCCATTGTTGAAGATGGAAAGGCTAAAACTTTAGCCGATGAAAATGGCTACGACATAGTGCCATCCGTGGTTTATTACGATACAGAAGGA---AATGTTGTAAATCGAAGCACAGAAACAAGTTCAGCACAGGCTGCACGAAGCACGATTTCCTCCATCAAACGCCTGATGGGCAAAGATAAA------------------------------------------------------------AATTTACGCATTGAGGTTGGAACGCGTAAAATCAGGCCAGAAGAAGTATCGGCAGAAATTCTCAAAAAATTGAAAAAAATCGCAGAACAAAATTTAAATTCACAAATTCGTAAAGCTGTCATCACCGTTCCCGCCTATTTTGATGAAGCAGCAAAAAATGCCACGAAATTGGCAGCTAATTTGGCCGATCTGGAAGTTGTAAGATTAGTTAATGAACCCACAGCTGCAGCACTTGCCTATGGTTTGGATAATTCTTCCGCCGGCATTTATTGCGTCTATGATTTGGGTGGCGGAACTTTCGATGTTTCGATTTTAAAAATGCAAAAAGGTGTTTTTAAAGTACTTGGTGTTTCAGGCGATAATCATTTGGGCGGCGATGATTTTGATGCGGCAATTGTGAAAAAATTTCCG---------------------------------------------------CAATTGAGTTTGATAGAAGCAAAAAAAATTAAGGAAGATTTGTCATTTACCCCTCACACCAGCCCTCTCCCGCAA---------------GGGGAGAGGGAGCCAGACCGAAAAAAATTTGAAAACCTAATCGCAGAAAAAATCGAAAAAACCATCATCTTAACAAAAAATCTTCTCGATGATTTGGAGCTTTCAGCCGAGGAAATCCAAGGTGTGATACTGGTTGGCGGTTCAACGCGAATTCCACTTGTTAGAAAAAAACTTGCAGAAATTTTTGGCGAGAAAAAGTTAACCAATCTTGATCCAGATCGTGTCGTCGCAATTGGCGCGGCTTGGCAGGCTTATAATCTTTCCGGACATGGT---AAAAATCTTCTGCTTGATGTCGCGGCGCTTTCGCTCGGCGTTGAGATGATGGGCGGCATCGTTGATAAAATCATCCCGCGCAATTCAACAATTCCACTCGCCAAAACCAAAGAATTCACAACTTACGCCGATAATCAAACCGGCATGAAATTTCACATCGTGCAAGGCGAACGCGAACTTGCTTTTGATTGCCGCTCGCTCGCCGAATTTGAAATTAAAGGCATACCGGCGATGAAAGCCGGAATGGCAAGGGTGCAAGTGACATTCAAACTTGATGCCGATGGACTTTTGACGGTTTCAGCACAGGAAAAAATCAGCGGAATCAAACAGGAAATTGAGGTGCGCCCAACATACTCACTCGACAAAAACGAGATCAAAAAAATGCTACTTGATTCACTAAAAAATTCGCAAAGTGATATTGAAAACAGACTTGTGATTGAGGCAATTACTGAGGCAAATCATGACATTGCGATCATCGAAAAAGATCTCGAAAAT------------CTCGCAACAGAAGAAAAAAAATCTATCGGCAAAAAACTGGAAAAATTAAAAAAACTTATTGCTAAAAGCTCACGGGAAGCCATTTTGACAGCACAAAAGGAATTGGCACATGCTTCGGAAAGTTTAATCTTGCGCAAAGTAAATTCGGCTTTAAATCAAAAAATTACCGGCAAAAAAATTGACGAGGTTTTA---
1951236_Rbacterium@DDCV01000015_1_6                       ---ATGCCGTTTAAAATTGAGGAGCCAGATCAAAATCAAGTAACCCAAAAAGATGAGCAAGAAATAATCATAGGCATTGATCTTGGCACGACTAATTCTCTAGCGGCAATCATTAAAAATGACAATATAGAATTATTAGGCGATGATAATGGTCAAAATATTATTCCCTCAATTGTAAGTTTAGACGACAATGCTGATGTAAAAGTAGGCGTAGCAACA------------------TCTGGCTATACAAATATTTCTTCCGTCAAAAGATTGATGGGCAAATCTTATGATGATGTTAAGAATTAT------AATTTAGACTATAAAATATCA------CCAAAAAATGGCCTAACCATAGAAGTTGCCGACAAAAACTATCGCCCAGAAGAAATATCAGCTGCGATCTTGCGGCATCTCAAGAAAATATCCGAACATAATTTAAAAGCCAAAATTAATAAATGTGTTTTAACGGTGCCAGCCTACTTTGATGAGGCCGCTAAAAATGCCACTAAGCATGCGGCAAAATTAGCCGGATTAGAAGTCGCTAGGCTTTTAAATGAGCCAACTGCAGCAGCTTTAGCTTACGGCCTAGACAATAAATCAGAAGGTTTGTATATGGTTTATGATTTGGGTGGAGGCACTTTCGATGTGTCGTTGCTAAGAATGCAGCAAGGTGTTTTTAAAGTTCTAGGTGTTTTGGGAGATAATGAGTTGGGTGGCGATGATTTGGATCAAATAATTGTTGATAATTTTCCA---------------------------------------------------AATCTTACCAAGCGACAGGCTAGAAAAATAAAAGAGAGTTTTTCGTCTCAAAAAACA------------TTAAAGATT------------GACGGCAAGGATTTCTCTGATCTTGAATTTGCTAATTTGATCGGAGATAAAATTAATAAAACTATCGATTTGGTGCAGAGCTTGCTTGATGATCTTGAAATTGATAATGATGATGTAAGCGGCGTTATTTTGGTTGGTGGCTCAACTCGTCTAGGCTTAGTTCAAGAAAAGTTAGCAAATATTTTTGGCAAAGAAAAGCTCACAAATTTAGATCCCGATCGCGTTGTGGCAATTGGCGCTGCTTGGCAAGCCTATAATTTATCAGGTCGTGGT---CAAAATCTTTTACTCGATGTGGTGCCTCTATCTTTAGGCATTGAAATGATAGGCGGTATTGTTGATAAAATAATCAATCGCAATATCACAACTCCTTGCGCCTATGCTAAGGAATTTACTACTTACGCCGATAATCAAACTGGTATGAAGCTCCATATCGTTCAAGGTGAAAGAGAGCTAGCTGTCAATTGTCGCTCCTTAGCTAATTTTGAAATTAAGGGCATTCCGCCAATGAAGGCGGGAATGGCTAAAATATTAGTAACTTTTACAGTCGATGCCGACGGCTTACTAACTGTTACTGCCCAAGAACAGGCTACTAAGCAAATGCAAGAAATTGTGATTAAGCCAACTTATTCTTTGGATGAATCTGCGGTAAAAAATATGCTTCTTGACTCTCTAAAAAACTCCAAGAGCGATATTAGGAAAAGATTATTAATTGAGTCCATAAATATAGCGCAAAAAGATATTTCCATCATTAAGAGTGATTTACAAAAATCGCCAGATCTTGTAAATGCAAAAGAAAAAAAAGATATCGAGCAAAAAATTATTGAGATTGAAGGCGCAATATCAAATCCAGATAAAGATAAAATAGAGCAATTAGTCGAGGATTTTCACAAAATAACCGAAAATTTAGTGCTAAAAAAGGTCAATAAGGTCTTAAATAGCAAAATATCAGGTACAAAGATTTCAGATCTTGATAGC
1797211_Abacterium@OFW70431_1                             ---ATGTTGCTTCAAATTCATGAGCCAGGAAAAACACCCGATCTTTCT---AAAAAAAATGGCCTGGTCGTTGGCATTGATTTTGGGACCACAAATTCGGTGGTGGCCATCTCTCACCAAGGAAAAGCAGAGATTGTTCCTCTTGAA---GGAGACAGGCTGGTTCCTTCCGTCATAGGTTATAAAGATGGTACT---GCTTGGGTGGGACGAAAGGCCCAACAA---------GAGCGGGGACTGAACGTTATTCGTTCCATTAAACGATCTATGGAACCTCAATCT---------------------------------------------------------------------------CTTCCAAAGCATGATAAAAATTCAATAGAGATTTCTGCCGATATTTTGCGATATCTTAAAACGGAAGCCGAAAAGTCCTTGAAAGAAACAATTACTGGTGCTGTCCTTACTGTGCCAGCTTATTACAGTGAGGTGGCACGAGAAGCCACCCGTGCAGCGGCTCATCTGGCCGGAATTCCCATCCTTCGGCTCATCAATGAACCGACAGCTGCAGCCTTAGCATACCATTTAGACGAGCAAGAAGAAGGTGTGTCTTTAATATATGACTTGGGAGGCGGCACTTTTGATGTTTCCGTTCTGCAGCTTCACAAGGGTATTTTCCAGGTATTAGCCGTGCGAGGAGACATGGTTTTAGGGGGAGATGATCTAGATAAATCTTTATTTAAATTTCTCGTCTTGACTGTGGGAGAAATATTAGAA---------------------------TCCGAAGGCTTATTATTAGCCCGTCAGATAAAAGAACACCTCACAACAGACCTCGTTTGGGAAGGGGAAATTCGG------------GGGAAAAAAATTCAAATAACTCGAGATATATTAAATCAACTCGTCTCTCCTTTTATTGAAAAAACCCTTCATCTCTGTGGTCAAGCCCTTCAAGAGGCGGGCGTAATAAAGCAGGAGCTCAAATTTGTCGTTTTGGTCGGTGGGTCTACGCGCCTACCCATTGTTCGAGACCAGATAGAACAGTTTTTTGGGAAGAAGCCCCTCTCTTACGTGAATCCTGATGAGGTCGTTTCCTTAGGGGCCGCCCTTCATGCTGAATCCCTGAGAGATGGGAAA---GGGAAACTTTTGTTAGATGTGACCCCATTTGCTTTAGGAATTGAAACTCTGGGAAATACAGTGGAAATTATTATTCCTCCCAACTCTCCTCTCCCCTGTTCTGTTTCTCAATTATTTACCACTGCGCAGGATGGGCAAACAAAAATAAAAATCCATATCGTTCAAGGAACCCGCAAAACGCTGGAGAATTGTTCTTCTTTAGCAACTTTTGTATTGGCAAATATCCCACCCTCTCCTGCCGGCTATCCTCAACTTAAAGTCATTTTTACGCTAGATGCGGATGGGATCTTGTCTGTCTTTGCAGAAGAACAGAGAAGTCATACACGTCACATGGTTCAAGCTAAGCCGACTTAC------------------------------------------------------------------------------------------------------------------------------------------------------------------------------------------------------------------------------------------------------------------------------------------------------------------------------------------------------------
118728_Wendosymbiont@RDD35595_1                           ATGCAGCTAGTTCAAATTTCTGAACCA------------------------AATTCAAATGAGGTAGTTTTTGGTATAGACCTCGGTACTACTAATTCTTTAATTGCCATGGTAAACAAAGCTAATGTAGAAATATTTAAAGATAAACAAGGACATGAATTACTGCCTTCTGTCATTTCATATGAAAACGATGTA---CTGAAAGTAGGCTATGATGTT---------------------GGCAAAAATGCTATCTCTTCTATAAAACGCTTAATGGGTAAAAGTATTAAAGATTTGCGTGAAGAA------GGTATCACTTGTGAAGTAGATAACGAAAGTGAAAAAGTCATTAGGGTAAAATGTGAGGAGAAGTATCTCACTCCTGTTGAGATTTCTGCTGAGATATTAAAAGCTTTATGTGAGAGGGTAAAAAATTCTAAGGGGCTGAAAGTAAAAAAAGCAGTAATTACTGTGCCAGCTTGCTTTGACGACTCAGCACGTAACGCAACCAAATATGCAGCAAAATTAGCTGGCATAGAAGTACTTCGTCTTGTTAATGAGCCAACCGCTGCAGCGCTTTCTTACTCGATTGAAAAGAATAACAGCGGCATATATGCAGTTTATGACCTCGGTGGCGGAACATTTGATATTTCAATATTAAAACTACATCAAGGAGTGTTTCAAGTTCTTGCAGTTGGTGGTGATACTAAGCTTGGTGGTGATGATTTTGATCATTTGCTGAATTTAATCGTGCTTGATAAATATAGAGAAAAGGTAGGTACCTGCAAATTACAATATTCATACACTAAAACTGGGATCTGCAATATACGTGCTGTAAAAGAGTACCTAAGTGAAAATGCATCTGGCACTTTTGAATTTAGCATCAATGGTGAATTATTTAAGTGCAAAATTACCAAAGAAGAATTCGAGCAAGCAATCAGTCCTTTGGTTAACAAGACTATCAATATAGTCACTCGTACTATAAGCAACATAGATCTTAAAATTGATGATATAAAAGGAATAATTTTAGTTGGTGGCGCAACTAGAGTGCCATTAGTGCAAAATTCGCTAGTTAAGCTCTTTGGAGATAAAGTGCTGAATGACGTAGATCCGGACAAAGCAGTTGTTATTGGAGCAGCTCTTCAGGCTCATTATTTAACTTCAAACTCAAAAAGGAGTGTTCTCCTTGATGTTTTGCCTTTATCACTTGGTGTAGAAACTATGGGAGACATAGTTGAAAAAATCATACCAAGAAATACGCCACTGCCAAAATCAGAAAAAAGGGAATTTACAACTTACGCTGACGGACAAACAGCAATGAAAATTCACGTTTATCAGGGAGAACGTGAGATGATAAAGGATAACAAACTTCTAGCACAGTTTAAACTGAAGGGTATACCGCCGCTACCTGCAGGTTTAGCAAGAGTTGAAATAGAATTTACAGTCAACATTGACGGCATATTGACTGTTACTGCGAGAGAAAAAACTACTCAAATTGAGCAAACAGTTGAAATAAAGTCAAGCTCTGGCTTAAGTGAAGAAGATATTCAGGATATGGTCAGCCAGTCAGTAAACAACTTTGATGAAGACATGAAGGCTCGTTCCCTTGCAGAGGCTAAAATTAATGGTAACAAGCTCATACATCTAGTTGAAAAT------------------------------GTTTCCACTGACCAAAAGTTGAAAATTTTATTACAGAACGCAAAAGACGCTTTACAGGGAAATGACTTAGACAACATTAATAATGCTATCGCTGAGTTAGAAAATTTTGCTTTAGAATTTGCGAAT---------------------------------------------------------------
570417_Wendosymbiont@CAQ55379_1                           ATGCGGCCAGTTCAAATTTCTGAACCA------------------------AGTTTAAATGAGGTAGTTTTTGGTATAGATCTTGGAACTACTAACTCTTTAATTGCCATGGTAAATAAAGCTAATGTAGAAATATTTAAAGATGAGCAAGGTCGTGAACTATTACCTTCTGTCATTTCATATGAAAAGGATGTA---CTAAAAGTAGGCTACGATGTT---------------------GGCGAAAACGCTATCTGCTCTATAAAACGCTTAATGGGTAAAAGTGTTAAAGACTTGCATAAAGAA------GGTATCAATTGTGAAATAGATAACGAAAGTGAAAAAGTTATTAGGGTAAAATGCGAAGAAAAGTATCTCACTCCTATTGAGATCTCTGCTGAGATACTAAAAACTCTATGCAAGAGGGTAAAAAAATTCACAGGGATGAAAGTTAACAAAGCAGTGATTACTGTACCAGCTTATTTTGATGATTCAGCACGTAACGCAACCAAATATGCAGCAAAATTAGCTGGCATAGATGTTCTTCGCCTCATTAATGAACCAACCGCTGCAGCACTTTCTTACTCCATTGAAAAGAATAACAGTGGCATATATGCAGTTTATGACCTCGGTGGTGGAACATTTGACATTTCAATATTAAAATTACATCAAGGAGTGTTTCAAGTTCTTGCAGTTGGTGGTGATACTAAACTTGGTGGTGATGATTTTGATCATCTACTTAGTTTAATCGTGCTTGAAAAGTATAGAGAACAGGTAGGTACCTACAAATTACAACATTCATACACTAAAACTGGTATCTGCAATATACGTGCTATAAAAGAGTACCTAAGTGAAGATACCTCTGGCACTTTTGAATTCAGCATCAATGGTGAATTATTTAAGTGCAAAATTACCAAAGAAGAATTCGAGCAAGCAATCAGTCCTTTGGTTAATAAGACTATAAATATAGTTACTCGTACTATAAGCAACATAGATCTTAAAATCGATGATATAAAAGGGGTAATTTTAGTTGGTGGCGCAACTAGAGTGCCATTAGTGCAAAATTCACTAATCAAACTCTTTGGCAATAAAGTGCTGAATGATGTGGATCCGGACAAAGCAGTTGCCAATGGGGCAGCTTTGCAGGCTCATTATTTAACTTCAAACTCAAAAAGGAATATTCTCCTTGATGTGCTGCCTTTATCACTTGGCATAGAAACTATGGGGGGAATAGTTGAAAAAATTATACCAAGAAATACACCACTACCAGTTTCAGAAATAAAAGAGTTTACAACTTACGCTAACGGGCAAACAGCAATGAAAATTCACGTTTGTCAAGGAGAACGTGAAATGATAAAAGATAATAAATCTCTAGCACGATTTGAACTCAAAGGTATACCACAATTGCCTGCAGGTTCTGCAAAAGTTGAAATAGGATTTACAGTTAGCATTGATGGAATATTGACTGTCACTGCAAGAGAAAAAACTACTGGAGTCGAACAGACAGTTAAAATAAATTCAAGCTCTGGCTTAAATGAAGAAGATATTCAAGATATGGTCAATCAGTCAGTAAGTAACTTTGATGAAGACATGAAGGCTCGTTCCCTTGCAGAGGCTAAAATTAACGGTAACAAGCTCATACATCTAGTTGAAAAT------------------------------GTTTCTACTGAGCAAAAGTTAAAAATTTTACTACAGAACGCAAAAGACGCTTTACAGGAAAATGACTTAGACAACATTAATAATGCTATCTCTGAGTTAGAAAACTCTGCTTTAGAATTATGCGAATCAGCAGACAGA---------------------------------------------------
292805_Wendosymbiont@AAW71347_1                           ATGAGACCAATTCAAATTTCTGAACCA------------------------AATTCAAATGAAGTAGTTTTTGGTATAGACCTTGGTACTACCAACTCTTTAATTGCTGTGGTAAATAAAGCTAACGTGGAGATATTTACAGATGAGCAGGGAAGAGAGCTACTGCCTTCTGTTATTTCATATGAAAATAACACA---TTAAAAACTGGCTATGATGTT---------------------GACCAAAACGCTATCTATCCCATAAAACGCCTGATGGGTAAAAGTGTTGAAGATTTAAATAAAGAA------GGTATCAATCTCGAAATAGATAATGAAAGTGAGAAAATTATCAGGGTAAAATGCGAGGATAAGTATCTCACTCCTATTGAGATTTCTGCTGAGATATTAAAAGCTTTGTGTGAAAGAGTAAAAAAGTCCACAGGAATGGAAGTAAGAAAAGCGGTGATTACTGTTCCAGCTTACTTTGATGATTCAGCACGTAATGCAACAAAATATGCAGCAAAATTAGCTGGCATAGAGGTTCTTCGCCTCATTAATGAGCCAACCGCAGCAGCACTTTCTTATTCTATTGCAAAGAATAACAGTGGAATATATGCAGTTTACGACCTTGGCGGTGGAACATTTGATATTTCGATATTGAAATTACACCAAGGAGTGTTTCAAGTTCTTGCGGTTGGTGGTGACACCAAACTTGGTGGTGATGACTTTGATCACCTTCTAAGTATGATTATATTGGATAAATACAGAAAGAAAGTAGGT------------------AATTCTCTTAAGCATTTATCTACAAAATCACGATCTATAAAGGAGCACTTAAGCAAAAACATTTCTAGCACTTTTGAATTCAATATTAATGGTGAATTGTTTAAATGCAAAATTACAAAAGAAGAATTCGAACAGACAATCAGTTCCTTAGTTAATAAGACTATTAATATAGTCACTCATACTATAAGTAACATAGATCTTAAAATTGAAGATATAGAAGGAGTAATTTTAGTCGGTGGTGCAACTAGAGTACCACTAGTTCAAAGTTCACTAGTCAAACTTTTTGGCAATAAAGTTCTAAACGATGTAGATCCGGATAAAGCAGTTGCTATTGGAGCAGCTTTGCAGGCTCATTATTTAACTTCAAACTCAAAAAGAAATGTTCTTCTGGATGTTTTACCTTTATCACTTGGCATAGAAACTATGGGAGGAATAGTTGAAAAAATCATACCAAGAAATACACCACTACCAGTTTCAGAAACAAGAGAGTTTACAACCTACATTGATGGACAGACAGCAATAAAAATTCACGTTTGTCAGGGAGAACGTGAAATTATAGAGGATAACAAATCTCTAGCGCAGTTTGAATTAAAAGGTATACCGCAACTGCCTGCAGGTTCTGCAAGAGTTGAAATAGAATTTATAGTTAATGTTGACGGAATATTAACTGTTACTGCAAGAGAAAAAACTACTGGAATCGAGCAGACAGTTGAAATAAATTCAAGCTTTGGCTTAAGTGAAGCCGACATTCAAGACATGGTTAACCAGTCAATAAACAACTTTGATGAAGATATGAAAGCTCGTTCCCTTGCAGAAGCTAAAATTAATGGGAATAAGCTCATACATTTGGTTGAAAGCAATGAT---------------------AATCTTTCCACTGATAAAAATCTGAAAAATCTGTTACAAAACACAAAAAACGCCTTACAAGGAAATGACTTGAATGAAATTAATAATGCTATCACTGAGCTGGAAAGCTTCTCTTTAGAGTTATGTGAATCAACAAATAAG---------------------------------------------------
163164_Wendosymbiont@AAS14572_1                           ATGCAACCAATTCAAATTTCTGAACCA------------------------AATTCAAATGAAGTAGTTTTTGGTATAGATCTTGGCACTACCAACTCTTTAATTGCTATGGTAAATAAAGCTAACGTGGAGATATTTAAAGATGAACAGGGAAGAGAGCTATTACCTTCTATCATTTCATGTGAAAATAATACA---TTGAAAACTGGCTATGATGTT---------------------GGCTCAAATGCAATCCACTCAATAAAACGTTTAATGGGTAAAAGTGTTAAAGATTTGAACAAGATG------GGTGTTTATTTTGAAATAGATAACGAAAGTGAAAAAGTTATTAGAGTAAAATGTGAGGAAAAGTATCTTACTCCTGTTGAGATTTCTGCTGAGATATTAAAAGCTTTATATGAGAGGGTAAAAAAGTCTAAGGGGCTGGAAGTAAAAAAAGCAGTAATTACTGTGCCAGCTTACTTTGACGATTCAGCACGTAACGCAACTAAATATGCAGCAAAATTAGCTGGCATAGAAGTTCTTCGCCTCGTTAACGAGCCAACCGCTGCAGCGCTTTCTTACTCCATTGAAAAGAATAACAGTGGAATATATGCAGTTTATGACCTTGGTGGTGGAACATTTGATATTTCGATATTGAAATTGCATCAAGGAGTGTTTCAAGTTCTTGCAGTTGGTGGTGATACCAAACTCGGCGGTGATGATTTTGATCATTTGCTGAGTTCAATTGTGATTGATAAGTATAGAGAAAAGACGGCT------------------------CTAAATTCCTTACTTATCGAATCACGCTCTGTGAAAGAGTACCTAAGCAATCACACTATAGGTATCTTCGAATTTAATGTTAACGGCAAGCCATTTGAGTGCGAAATTACCAGAGAAGAATTCGAGCAGGCAATCAGTTCTTTGGTCAATAAGACTATCAATATAGTCACTCGTACTATAAGTGATATAGATCTTAAAATTGATGATATAAAAGGAGTAATTTTAGTTGGTGGTGCAACTAGAACACCATTGGTTCAAAATTCACTAGTCAAACTCTTTGGAAATAAAGTACTAAATGACGTGGATCCAGATAAAGCAGTTGCCATTGGGGCAGCTCTGCAGGCTCATGATTTAACTTCGAGCTCAAAAAGGAATATTCTCCTGGATGTTTTACCTCTATCACTTGGCATAGAAACTATGGGAGGCATAGTTGAAAAAATCATACCAAGAAATACGCCACTGCCAGTTTCAGAAACAAAAGAGTTTACAACTTATATTGATGGGCAAACAGCAATGAAAATTCATGTTTGTCAGGGAGAACGTGAAATGATAGAGGATAACAAATCTCTAGCGCAGTTTGAACTAAAAGGTATACCGCCACTGCCTGCAGGTTCTGCAAGAGTTGAAATAGAATTTACAGTTAACGTTGACGGAATCTTGACTGTTACTGCAAGAGAAAAAACTACTGGAATTGAGCAGACAGTTAAAGTAAATTCAAGTTTTGGCTTGAGTGAAGCTGATGTTCAAAATATGGTTAACCAGTCAATAAACAGTTTTGACGAAGATATGAAGGCTCGTTCCCTTGCAGGTGCTAAAATTAATGGAAATAAACTCATACACTTGGTTGAAAACAATAAT---------------------AACCTTTCCACTGATCAAAAGTTGAAAAACCTATTACAAAATGCAAAAAACGCTTTACAAGTCAATGACTTGAATGAAATTAACAACACTATCGCCGAGTTAGAAAATTCTTCTTTAGAGTTGTGTGAATTAACAAATAGG---------------------------------------------------
246273_Wendosymbiont@BAP00047_1                           ATGCAGCCAATACAAATTTCTGAACCA------------------------AATTCAAATGAAACAGTGTTTGGTATAGACCTCGGCACTACCAATTCTTTAATTGCTATAGTGAATAAAGCTGACGTGGAGATATTTAAAGATGAACAAGGACGTGAGCTACTGTCTTCTACTCTTTCATATGAAAATAACATA---TTGAAAATCGGCTACGATGTT---------------------GGCCCAGATGCAATTTACTCGATAAAACGCCTAATGGGTAAAAGTGTTGAAGACTTGCACAAAGAA------GGCGTTAATTTTGAAATAGATAACGAAAGTGAAAAAGTTATTAGGGTAAAATGCGAGGAGAAATATCTTACTCCTGTTGAAATATCTGCTGAGATATTGAAAGCTCTATGTGAGAGGGTAAAAAAGTCTACGGGAATAGAAGTAAAAAAAGCAGTGATTACTGTGCCAGCTTACTTTGACGATCCAGCACGTAATGCAACTAAGTATGCAGCGAAATTAGCTGGTATAGAAGTTCTGCGCCTTATTAACGAGCCAACCGCCGCCGCGCTTTCTTATTCGATTGAAAAGAACAACAGTGGAATATATGCAGTTTATGACCTCGGTGGCGGAACATTTGATATTTCAATATTGAAATTACACCAAGGAGTGTTTCAAGTTCTTGCAGTTGGTGGTGATACCAAACTTGGTGGTGATGATTTTGACCATCTGCTAAGTTCAATCGTGCTCGATAAGTATAGAGAACAGGTGGGT------------------------GCAGGGCCATCACTTATTGAATTACGTACTGTAAAAGAATACCTAAGTGAAAATACATCAGGTACTTTTAAATTTAATATTAATGGTGTATTATTTAAATGCGAAATTACCAAAGAAGAATTCGAGCAAGCAATAAGTCCCTTGGTTAATAAGACTGTCAATATAGTTACTCGTACTATAGACGATATAGATCTTAAAATTGATGACATAAAAGGAGTAATTTTAGTTGGTGGTGCAACTAGAGTGCCATTAGTTCACGACTCACTAGTCAAGCTCTTTGGAAATAAGGTACTGAATGATGTAGATCCAGATAAAGCAGTTGTTATTGGGGCAGCCTTGCAGGCTCATTATTTAACTTCAAGCTCAAAAAGGAACATTCTCTTGGACGTTTTACCTTTATCACTTGGCATAGAAACTATGGGAGGAATAGTTGAAAAAATCATACCAAGAAATACGCCATTGCCAGTTTCAGAAACAAAAGAGTTTACAACTTATGTCGATGGGCAAACGGCAATGAAAATTCACGTTTGTCAGGGAGAACGTGAAATGATAGAAGATAACAAATCTCTAGCGCAGTTTGAACTCAAAGGTATACCACCACTGCCTGCAGGTTCTGCAAGAGTTGAGATAGAGTTCACAGTTAATGTTGACGGAATATTGACTGTTACTGCACGAGAAAAAACCACTGGGATTGAGCAAGTAGTTGAAATAAATTCAAGTTTTGGCTTAAGTGAAGCCGATGTTCAAGATATGGTTAACCAGTCAATAAACAACTTTGATGAAGATATGAAGGCCCGTTCCCTTGCAGAAGCTAAAATTAATGGCAACAAACTCATACATTTGATTGAAAACGATAAT---------------------AGTCTTTCCTCTGATCAAAGGTTAAAAAATCTACTGCAAAACGCAAAAAAAGCTTTACAAGGAAATGATTTGAGTGAAATCAATAATGCTATCGCCAAGTTAGAAAACTCTTCCTTAGAATTGTGTGAATTGACAAATAGG---------------------------------------------------
1410384_Wendosymbiont@HG810405_1_707                      ATGCGTCCAATTCAAGTCTCTGAACCA------------------------AATTCAAATGAAATAGTGTTTGGCATAGACCTTGGTACCACCAATTCTTTAATTGCTGTAGTCAATAAAGCTGACGTAGAAATATTTAAAGATGAGCAGGGGAGAGAATTACTGCCTTCTGTTATTTCATATGAAAATAACATA---TTTAAAATAGGATATGATGCT---------------------GGTCCAGGTGCAATATACTCCATAAAACGCTTAATGGGTAAAAATGTCAAAGATTTAAATAAAGAA------AGTATCAATTTTGAAATAGATGAGGAAAGTGAAAAAGTTATTAGGATAAAATGTGAAGATAAATATCTTACTCCTGTTGAAATTTCTGCCGAGATATTAAAAGCTTTGTGCGAAAAAGTAAAAAAATCCACAGGGATAAAAGTAAAAAAAGCGGTAATCACTGTGCCAGCTTACTTTGACGATTCAGCACGTAATGCAACCAAATATGCAGCAAAATTAGCTGGTATAGAGGTTCTTCGTTTAATTAATGAGCCAACTGCTGCTGCATTTTCTCATTCGATTAAAAAGAATAACAGTGGAATATACGCAGTTTATGACTTAGGTGGCGGAACATTCGATATTTCAATATTGAAGTTACATCAAGGAGTGTTTCAAGTCCTTGCGGTTGGCGGTGATACCGAACTTGGTGGTGATGATTTTGATCGCCTACTAAGTTCAATTGTGCTTTCTAAGTATAGAGAAAAGGAAAGT------------------------AGTAACATTAGAATTCATAACACACGCCTTGTCAAGGAATACCTAAGCGAAAATACATCAGGCATTTTTGGCTTCAATATTAACGGTGAATTATTTAAATGCAAAATTACTAAAGAAGAATTCGAACAGGCAATTACCCCATTGGTTAACAAGACTATCAACATAACCACTCGTACTATATGCGATATAAATCTTAAAATTGATAGCATAAAAGGAGTAATTTTAGTTGGCGGTGGAACTAAAGTACCATTAGTACAAAACTCACTAATCACACTTTTTGGAAATAAAATACTAAGTGATGTAGACCCAGACAAAGCAGTTGTAATTGGAGCAGCTTTACATGCTCATGTTTTAACTTCGGGCTTAAAAAGGAATATTCTCCTCGACGTTTTACCCTTATCACTTGGCATAGAAACCATGGGAGGAATAGTTGAAAAAATTATACCAAGAAATACACCACTACCAGTTTCAGAAACAAAAGAGTTTACGACTTACGCTCACGGGCAAACGGCAATGAAAATTCACGTTTGTCAAGGAGAACGCGAAATGATAGAAGATAACAAGTCTCTAGCGCAGTTTGAACTAAAAGGAATACCGCCACTACCTGCAGGTTCTGCAAAAGTTGAAATAGAATTTACAGTTAATGTTGATGGAATATTGACTGTTACTGCAAGAGAAAAAAGCACTAGCATTGAACAAACGGTTGAAATAAATTCAAGTTTTGGCTTAAGTGAAACCGATATTCAAGACATGGTTAACCAATCAATAAATAACTTTGATAAAGATATGAAAGCTCGTTCTCTTGCAGAAGCCAAAGTTAATGGAAGTAAATTTATACATCTGATTGAAAGCAACAAT---------------------GGTCTTTCTATTAATCAAAGGTTAAAAAAACTATTGCAAAACGCAAAAAATGCTTTACAGGGAAACGACTTGAACAAAATTAATAACGCTATCACTGAATTGAAAAATTCCTCTTTAAAGTTGTGTAAATTAATAAATAGA---------------------------------------------------
169402_Wendosymbiont@AWW50866_1                           ATGCAGCCAATTCAAATTTCTGAGCCAAACAGAACT---------------AATTCTGATGAAATAGTTTTTGGTATAGACCTTGGGACTACCAACTCTTTAATTGCAATGGTAAACAAAGCCAATGTGGAAATATTCAAAGATGAACAAGGAAGAGAGTTATTGCCTTCCGTTATTTCATATGAAAACAATATA---TTGAAAACCGGCTATGATGTC---------------------GGTCCGAATGCTATCTACTCAATAAAACGCTTAATGGGTAAAAGTATTGATGACCTAAGTAAAGAG------GACATTAATTATGAAATAGATCATGAAAGCGAGAAAGTTATTAGAGTAAAATGTGAAGAGCAATATCTCACTCCTGTTGAGATTTCCGCTGAGATATTGAAAGCTTTATGCGAGAGAGTTAAAAAATCCACAGGGCTCAAGGTACAAAAAGCGGTTATCACTGTGCCAGCTTATTTTGATGATTCAGCCAGGAATGCAACCAAATATGCTGCAAAGCTTGCTGGAATAGAAGTGCTTCGTCTTATTAATGAGCCAACTGCTGCTGCACTTTCCTACTCCATTGAAAAGAACAATAGCGGAATATATGCAGTTTATGATTTGGGTGGCGGAACATTCGATATTTCAATACTCAAATTACACCATGGAGCATTTCAAGTGCTCGCAGTGGGTGGTGACACTAAACTCGGTGGTGATGATTTTGATCATTTGCTAAGTTCAATTGTGGTTAATAAGTATAAAGAGGAAGTAGAGACCTACAAATTACAACCTGAAGCACATGACGCTGGAGTCTACAATATACGTGCTGTGAAGGAATACCTGAGTGAAAACGCTGCAGGCACTTTTGAGTTTAATATTAAAAATATATTATTCAACTGTGAAATAACTAGAGAGGAATTTCAGCAAGCAATCAGGCCTTTAGTTAACAAGACTATCGACATAGTAAATCGCACTATAAACGATGTAGATCTTAAGATTGACGATATAAAAGGAATAATTTTAGTTGGTGGTGCAACTAGAATGCCGTTAATTAAAAACTCATTAGTTAAATTTTTTGGAAATAAAATACTAAGTGATGTAAATCCAGATAAAGCAGTTGTGAGCGGTGCGGCTTTGCAGGCTCATTATTTAACTTGCCATACAAAAAAGAATATTCTTCTGGATGTTCTTCCATTATCGCTTGGTATAGAAACTATGGGAGGAATAGTTGAAAAAATCATACCACGAAACACTCCCCTGCCAGTTTCAGAAACAAAAGAGTTCACAACTTACGTTGATGGACAAACAGCAATGAAAGTTCACGTTTGTCAGGGAGAGCGCGAAATGATAGATGACAATAAGTCGCTTGCACAATTTGAGCTTAAAGGTATACCGCTACTACCTGCAGGCTACGCAAGAATTGAGATAGAATTTACAGTTAACGTTGACGGAATATTGACTGTCAGTGCAAGAGAAAAAACCACAGGAATTGAGCAAACAGTTGAAGTAAATTCGAGTTTTGGCTTAAGTGAAACCGATATTCAAAATATGGTTAACCAGTCAATAGAGCACTTTGATGAAGACATAAAGGCTCGTTCCCTTGCAGAATCTAAAATCAGAGAAAATAAATTAAAAAACTTAATTGAAAGTGATAAT---------------------AATCCCGATTCTAAGACAAAAGAGAAAATTTTAGTT------------------------------------------------------------------------------------------------------------------------------------------------------------
269484_Ecanis@AAZ68449_1                                  ATGCAATTAATTAATATAACAGAACCAAAA---------------------AATGAAAATACACTTGCATTTGGAATAGATCTAGGAACTACTAACTCCTTAATCTCTATGATTGATAATGAAAAAACAATAATATTCTCAGATGAAAATGGCAGATTTTTAATTCCATCAACAGTAAGTTATATCAATAATCAA---GTTGAAGTAGGAAAAAACTAT------------------TCTAATGATAACACTATTTCTTCAATTAAAAGATTAATGGGAAAATCAATTAAAGATATAAATGAATTATCATCAGAATTATTATTTAACATAACTGATCAAGGTAATAACAATATATACATAAAGAAAGACGGAACATATGTTACACCAGTTGAAGTATCAGCAGAAATTCTTAAAAAACTGTGTAAAATCGTCAAAGATAGTACTAATCTAGAAGTCAAAAAAGTAGTAATAACAGTACCAGCATATTTTGATGAAGCAGCAAGAAAAGCTACGAAAGATGCAGCACATCTGGCTAATCTTGAAGTATTACGTCTTTTAAATGAACCAACTGCAGCAGCACTAGCATATGGTATCGAAAAAGAATATAATAATATCTACATGGTATATGATTTAGGAGGTGGAACATTTGATGTTTCAATACTAAAATTACACCAAGGAGTGTTCCAAGTATTAGCAACTGGTGGAGATACAAATCTAGGAGGTGATGATATAGACTACTTACTTGCAAAATTCATATATAATAAATATCAGAAAGAAGAAAATAATATAGAGTTTAACAAAGAATTATTAAGCTATTTAATTCCAGATGTAAAACACGCAAAAGAATACTTAAGTGAAAACTATAGTGGCAGTTTTACATTTAAAATACATGAAAAAAACTTTTCTTGTAAAATTAGTAGAGATGAGCTACAAGACATAATATCAGATTTATTAAATAAAACTTTAAGCATCATAACCTCAACAATCAATAGTATAGAGCTTGATTTTAACAGTATTGCAAAAGTAATACTAGTAGGTGGAGCTACTAAAATGCCCATAATCAAAAATATGCTAAATAATATATTTCATAATAAAGTATTCTGTGACATAGATCCTGAGAAAATAGTAGCAGTTGGAGCTGCTTTACAAGCTTATTATCTATCTAATAAGAAT---AAACATGTTTTAATTGATGCTCTACCTCTCTCACTAGGGATAGAAACTATGGGTGGTATTGTAGAAAAAATTATTCCAAGAAATACACCAATACCTGCATCTGCAACACAAGAATTCACTACTTACATTGATGGACAAAATTCTATACAAATACATGTCTGCCAAGGAGAAAGAGAAATGGTAGAGCATAATAAGTCCTTAGCAAAATTTGATTTAAAAGGAATACCACCATTACCTGCAGGTTCTGCAAAAATTATAGTAGAATTTAATGTTGACATGGATGGAATGCTAACTGTCTCAGCACAAGAAAAATCTACAGGAATAAAGCAATCTGTTAGCATAAACAATACATGTGAATTAGATCAAAAAGAAATAGAAGATAATATTATAGATTCAATTAATAATTTTGATAGCGATATGCAAATGCGTTTAATAGCTGAACAAAAAGTCGAAGGACAGAGAATTATTACAATTATCAAAAACGCTTTAATTGCAGACAAAAACTTAATATCTGAAAAAGAATTCAATATAATCAATCACGCAATAACAGAAGCTGAAAAAACATTAATAAATGGTAATATTGATAAAATTAACGATGCTATAAATAACGTTGAAGTACTAGCAGATGATTTTATTAAAAAAAGAATGGATTTTTATTTAAAAAAATCTATTGATAACTGTAACATTAATAGT---------
302409_Eruminantium@CAI27881_1                            ATGAAATTAATTAATATAACAGAACCACAA---------------------AAACGCATATCTATAGCATTTGGAATAGATCTAGGTACTACTAATTCTTTGATATCTATGGTAGATGATAATCAGATTATTATATTTAAAGATCAGAATGGTAATTCTCTTATTCCATCAATTGTTAGCTATCTTGATGATCATAGAGTAGAAGTGGGTAAAAATCAC------------AATGATGATAAAAGTTGTACTATTTCTTCAGTAAAACGCCTAATGGGAAAATCTGTTGAAGATATTAAACAATCA------GACCTATTATTTAATATAGCTAAT---ACAAAAGACAATATATACATTAGAAAAGATAATACATATGTTACTCCAGTTGAAGTGTCAGCGGAAATTCTGAAAAAATTGTGCCAAATTGTAAAAGATAGCAGTAACTTGGATGTAAAAAAAGTTGTCATAACAGTACCTGCATATTTTGATGAAGTAGCAAGAAAAGCTACAAAAAATGCTGCAAAACTTGCTAATCTTGAAGTACTACGTTTATTAAATGAACCAACTGCTGCAGCATTAGCATATGGGATCGAGAAAGAACATGATACTATATGTATGATATATGATTTAGGAGGAGGAACATTTGATGTCTCAATATTAAAGTTACACGATGGAGTATTTCAAGTTTTAGCCACTGGTGGTAATACAAATCTAGGTGGAGATGATATAGATTACTTATTTGCAAAATTTATATACCAAAAATATCAGACAAAATCACATCTTACAGATTTCAATAAAGAAATACTTAAGGAGTTAATTGATGATGTAAGATATGCTAAAGAGTATCTAAGTGATCATTATAGTGGAACTTTTGTTTTTAAAATCAAAGGTAAGGATTTTTTGTGCAAAGTTACTAGAAATGAATTAAATGATATAGTATTAGGGCTAGTAAAAGAAACATTAGATATTGTACATTCAACAATTAGTAGTATTAGCCTCCTTCACAAGGATATTAAAAAAGTAATACTAGTGGGTGGTGCTACTAAAATGCCTATAATAAAAGACATGTTAAACAATCTATTCCATAACAGAGTATTTTGTGATGTAGATCCAGAAAAAATAGTTGCTGTTGGAGCAGCTTTACAAGCACATTATTTATTGAATCCAGATATAAACAATCTACTTATAGATACTTTACCATTATCATTAGGGATTGAAACAATAGGTGGTATTGTAGAAAAAATTATACCAAGAAATACACCTATACCTGCATTTGCTACACAAGAATTTACCACATATGTAGATGGACAGAATGCAATACAAATTCATGTATGTCAAGGAGAACGGGAAATTATAGAACACAATAAATCTTTGGCTAAATTTGATTTAAAAGGGATACCTCCATTACCTGCAGGTTCTGCAAAAATTCAAGTAGAATTTCAGGTAGATATGGATGGATTATTAACTGTTTCAGCACAAGAAAAATTGACAGGAATAAAACAATCTGTAAGTATTAATAATACATTAAAGTTAGATCAAAAAGAAATAGAAGAAAACGTTATGGAATCTGTTAAAAATTTTAACAGTGATATGGATGCACGTTTGTTAGCTGAACAAAAAATTGAGGGACAAAGAATTATATCCATAATAAAGAAAGCACTTATTGAGGATAAAGATTTGATATCAACATCAGAATTAATGATACTCAATAAAACACTAGAAGATGCAGAAAAAGTATTATTGACTGGTCAGAATGATCAAATTAAAGATGCTATTAATCATGTTGAATTACAAGCATCTAATTTTATAAAAAAACGGATGGATTTTTACTTAAAAAAATCTATTGATAACTATAATATTAGCAGT---------
1359163_CNlotoris@KJV68815_1                              ATGCAGCTCATTGATATTACAGACTCTAAA---------------------ACTCATCATCATATATCTTTTGGTATTGATTTAGGAACTACAAACTCCCTTATTGCAATGGTTGATAATAATCACACAATAATTTTTGAAGATAAAAACAACCAGTCATTAATTCCATCAATTGTCAATTATAATAATAATTGC---ATTACAGTTGGATGTGATGCT------------GATAAAAATCATACATCAACACTATATTCAATAAAGCGCCTTATGGGCAAAAATATAAGTGATATTCAAAACTCT------AAACTACCATTTAAGATAGTAGAA---AGTAATAATGATCTTCACTTAATAGTTGATAATCGCACAGTTACCCCTGTAGAAGTATCTTCAGAAATTTTAAAAAAACTATGTAATATTGTTAAAAATAAAATAGGAGTTACAGTAAAAAAAGCAGTGATTACTGTCCCTGCATATTTTGATGACATAGCAAGAAAAGCAACAAAAGACGCAGCTAGAATTGCTGGTATCGAAATATTACGATTACTAAATGAACCTACAGCTTCAGCTCTTGCATATAGTATTCAGCAGGATACTCAAGGTATATATGTAGTTTATGATTTAGGAGGAGGAACTTTTGATATTTCAGTACTTAAATTACATAAAGGAGTTTTTCAAGTACTAGCTACAGGTGGAGACACAAATTTAGGGGGTGATGATATTGATTATAGCTTAGCTGAGTTTATCTTTCATAAATATCAAAACACTTATTCAAATATTATCTTAGATAAAAAATCATTTAGCAATCTAGTCTTAGAAGCACAAAAAGTCAAAATATTTCTCAGTGAAAATGATTATGGTCATTTTGTATTTAATATACAAGACAAGTTGTTTAAGTGTAAAATTACTCAACAAGAATTCAATAGTATAATTACACCATTAATAAATAAAACTTTACAAATAGTTAAAGATACTCTTGCAAGTGCTGATATAAATTGTAATAATATATCTAAAGTACTTTTAGTTGGAGGATCAACAAAAAGCCCTATTATAAAGAATATGCTAAATGATCTTTTTCCTAATAAAGTATTTGATAATGTTAATCCAGACAAGGTTGTTGTCTCTGGTGCTGCACTTCAAGCATATTATCTTTCTAATAATAAT---AAAAATATACTAATAGACGTACTACCTTTGTCTTTAGGACTTGAAACAATGGGAGGAATTGTTGAAAAAATTATACCACGCAACACACCAATTCCTACATCTGCTACTCAAGAATTCACTACTTATGTAGATGGGCAAACTTCTATGCAAATACATATATGTCAAGGTGAACGCGAAATGATATTTCAGAATAAGTCTTTAGCAAAATTCAATTTACAAAATATACCTCCACTTCCAGCAGGACAAGCCAAAATTAAAGTAGAATTTTCTGTTGATGCAGATGGTTTACTCACCGTTTTAGCACAGGAAAAATCTACAGGAGTTAGTAAACATATCGAAATTCAATCAACATATGACCTAACAAATCAAGAAATAGAGCAGTGTATATCAGAATCTTTAGAAAACTTTGATCAAGATATGCAGTTACGATATTTATCTGAAGTAAAAATTAAAGGAGAAAATATAATAAGAATAATAGAAAATACTTTAACAAAGAACAAAGACTTAGCAGAAACATCAGAAATAAAGCTAATTAGCGATGCAATAAAAGATTTACAGCATGCATTACTAAGCAATAATATAAATAATATAGAAAATGCTATTAATAATCTCGAATTAAAATCTTCAAATCTTATTCAAAAAAAAAATGACTTTTTATTCAAAAAATTCTAT------------------------------
234826_Amarginale@AAV86636_1                              ATGCAGCTGTTAGATATCACCGAGCCTGAA---------------------ACGAAATGGGACGTTGCATTCGGAATAGATTTGGGTACAACCAACTCCTTGATAGCCGTTGTAGGGCATGATGGCGTTAAAGTTTTTGAGGATCCAGCCGGGCGCTCTCTGATTCCCTCGATTGTTGAATATACCCGCGATGGAGTGGTCAAGGTGGGGCACGACGCG------------------AATCCTTTGCGTGCTTTGCGCTCCACAAAACGCCTAATGGGCAAGCTCGCCAAAGATGTACACCACAGC------CAATTTTGCGGCGCAACGGTTACAGATAAAAATGGCAGCGCAGCGCTTAGTATTCAAAATAAGGTAGTAACGCCAGTCGAGGTTGCTGCAGAGGTGCTCAAGCGTCTTGTTGAGTTAGTCAAGAGCTGCACTGGTCAGGATGTTACACATGCTGTTATCACCGTTCCTGCGTATTTCGACGAAATTGCACGCAAGGCAACCAGAGATGCCGCTAGGATGGCCGGTATTGAGGTGTTGCGGTTGCTGAATGAACCAACTGCTTCTGCGCTATCGTACAAAGTTGAGCAGGGTGATGCGGAAGTGTGCGTCGTGTACGATTTTGGGGGCGGTACTTTCGATGTTTCCGTGCTAAGGCTCCATAATGGGGTTTTTCAAGTACTGGCTACGGGGGGAGATACCAATCTTGGGGGAGATGACATCGACCAGTTGCTCGCAGAGCTGGTTGTGGCAAAGTATGAAAGTCGGAAGTGTGAGCGGGTTTGTGGCGATCCGTACGCTGACGGCTTAGTGCTTGACGCCTGCAATGCCAAGAAGGCCTTGAGTGGGGGAAGCGGCGGTGCCTTCGAGTTTAGAATATGCGGTGATGTTTTTCGGTGCCATATAACTGATGCCGAGTTCACCGAGGTTGTAGATAAGGTGGTTTCCAAGACCGTGAAGATTTTGGAACAGACAATCTCCGATGCCGGGATCGAGCCGTGTGACGTTTCTAGAGTGATTTTAGTTGGAGGATCCTCCAAAATCCCCCGTGTGAAAGCCGCACTGGACTCTATATTTTGCGGGAAGGTGTTCGATAGCGTCGATCCCGAGAGGGCTGTGGCCGTTGGAGCCGCACTTCAGGCGTATTATCTCTCAAATCCTGCTGCTAGGAAAGTGCTGGTAGACGTTATACCCCTTTCTCTGTCCCTTGAGGTTATGGGAGGGGCCGTCGAAACCATAATACCTCGAAATACTCCGGTGCCGGCTCTTGTGACACAAGAGTTTACCACGTATACTGACGGCCAGACTGCTATACATATACATGTGTGTCAGGGGGAGCGAGAGATGGCCGATGCTAATAGGTCTTTGGCGAGGTTCGACATT---GGGGTGCCTCCCTTGCCCGCGGGTGAGGCCAGGGTGAAGGTGGAATTCAGAGTTGATATGGACGGTCTGCTGGTTGTGTCCGTGCGCGAGAAATCTACTGGCTTGGAAAAGTGTGTAGAGGTGAATCAACTGGAGGGTATCACGCCTGCGGACGTGGAGCGGCATGTACTTAGTGCAGTAGAGAATTTTGATGAGGATATGATTGCTAGAGAGCTCAGTGCGGAGAGGCTAGAATGTGCACGCATTGCCGAGCTGCTGGAGGGGGCACTGGCTAGTGAGCGG------TTTTCTGGAATTATGCTGCAGGAAGCAAGTGATGCGCTGTCTGAGGCTAGGAACGCGATGTCCGGATCAGACGCGAAGAAGATGCGCGACGTTTCCAGAAGGATTAAGACGAGATTTGTTGATTGTGTGGGGCAAGAT---------------------------------------------GCCCTTTTACAT
212042_Aphagocytophi@ABD43713_1                           ATGCAGTTAGTGGATATAGTTGAGCCAGATGTTCCT---------------AATGCGGATAGTGTGGCATTTGGTATAGATTTAGGGACCACGCATTCGTTAGTAGCCAGGATGGAAAATGGGCAGGTGCGGATATTTCAAGACGCATCTGGAAGGTGTTTAATACCATCTGTAGTTGAGTATTGTAATCAAGGGGAAGTTAGAGTTGGTCATGATGCT---------------------GCTGCCTCTTCTATACGTTCTATAAAGCGCTTGATGGGGAAGAGTATTAGTGATGTAGGGAATTCA------TTTTCTGGTATTCCTGTTGCAGAG---CATAATGGTGGCGTAGCTCTAGGGATTGGTAGGGGAGCTACTACTCCAGTAGAGATTTCTGCAGAAATTCTCAAATATCTCAATTCTATTGTTAAAGATTCTATAGGAGAGGAAATAAAGCGCGCTGTTGTAACTGTTCCGGCATATTTTGATGAGGTAGCAAGAAAGGCTACTAGAGATGCTGCTACTAGGGCTGGTATTGAGGTTATTAGGTTGCTAAATGAGCCTACTGCAGCGGCTTTAGTATATGGTGAGAAGATAAAGAATGGTGAGATATGTTTGGTGTATGACCTTGGAGGAGGTACATTTGACGTATCTATAGTAAAGATGCATGACGGGGTGATGCAGATCGTTGCTACTGGGGGTGATACGAATCTTGGTGGTGATGATATCGATTATTTACTAGCTGAATTGGTTTTGCGGAAATATAGGGCATCGTGTTCT------GTAAGTTCTGGTGAGATCTCTTGGAGCTTGTTATTAGATGCGAAAAAAGCAAAAGAAGGGGTTAGTGCTGCTGGCAGTGGCGAGTATGAATTTCGGATTGGCGATGCAGTATTTTCTTGTGCGATTTCTATAGACGAGTTTTCTGAGATCGTTGATAAAGTTCTTTCTAGGACTTTGGGAATAGTAAAGAGCACTATGCTTGATGCTGATCTTGTGCCTTCAGAGGTTGCGCGGGTAATTTTAGTAGGGGGGTCTTCCCGGCTTCCTCATGTGAAGTTGCTGCTAGATAAGGAATTTCCAGGAAAGGTATATGATGATATAGATCCGGAGAGTGTTGTGGTAACTGGAGCAGCGATACAGGCCTATAATCTCTCGAATACGAGT---GGAGGGGTCTTGGTGGATGTTGTTCCGCTTTCATTAGCTATTGAGGTTATGGGAGGAATAGCGGAAGTTCTAATTCCTCGTAATACGCCAGTTCCTGCGTTAGTTTCTCAGGAGTTTACTACTTATGTTGATGGGCAGACTTCTATTAGTATTCATGTATGTCAAGGGGAGCGAGAATTAGTTTCTGAAAATCGCTCGTTGGCAAAGTTTGATTTTGAG---GTGTTACCGTTGCCTGCTGGCGAAGCTAGGATTAGGGTTGAATTTCGTGTTGATATGGATGGTCTGTTGACTGTATCGGCGCAAGACAATGTTAGGGGTATAGAGAAGAGTGTGGAGATAAATTCTTTGTATGGAGTCACGGAAACTGATATCGAGCAGTGTGTTAGGGATTCTGTAGAGAATTTTGATTCAGATATGCAGTTGAGGGAGTTGGGTCTTGCGAAGGCTGAGTGTACTCGTATTTTAGAAAAGATGAAGGATATTATTGCTCTTGGTGGG------CTATCTGAGGTTATTTTGAACGATGTTAGGGGAATAATGCTACGTTGCGAAGCTGTTTTATTATCTCAGGATATTGGTATGGTTCGAGATATTAGTAAGCAGCTTAATGCAAAGATTGTAGATTTAAAGAAAAAAGAG---------------------------------------------------------
1948365_Abacterium@DDGG01000005_1_6__RT_shifts_2_contigs  ---ATGTTGTTACAGCTTTTGGAACCCGGGGAAACACCTCTTCCACATGAAGGAGAAGAAAGCCCGGCTATTGGTATTGACCTTGGGACGACACACTCTATTGTGGGAATTTCCAGAAGCCAAACCCCTGAAATCTTATCGGATGAGATGGGGCGAGCTCTAACACCTTCTGTTGTTCATTATGGTGCAGATAGAAGTATCACAGTTGGAGCTCTTGCCTTTGAGAGAAATCTTGAAGATCCTCTTAATACACTGTCTTCAACAAAACGTTTTATGGGAGGAGATTCT---------------------------------------------------CATAGAGGTCATAAGAAATTCAAGGTTGCTGGAAAAGAAGTCACCGCGGTTGAAGTCTCAGCAGAAATTCTGAAAACATTGAAAATGAAAGCTGAAGAAATCCTTTCTCAAAATATTTCAAAAGCTGTTATTACAGTCCCGGCGTATTTTGACGATACAGCGCGTACAGCAACACGAGATGCGGCACGGTTGGCAGGACTCGAAGTTTTACGTTTGATCAATGAGCCAACTGCCGCGGCCCTTGCCTATGGATTGGATAAAGGGACAGAGGGTTTGTATGCTGTTTATGACCTGGGAGGCGGTACATTCGATGTTTCCCTGTTACGTTTTGAAAAAGGCGTGTTCCAAGTTTTGGCAACAGGAGGGGACACTTCTCTTGGGGGAGATGACTTTGATGCTTACTTGTTGGCGTTATGTATGGATGAGCGCGCGTGCCGTCTCAAAAACCAGAATGGCACCTCCCAGGAGCAAAAGTCTCTTATGCCAGAAATACGACGTGCCAGAGAATCTTTAACAACTCAAGATCTTGTCAATCTCTCTCTTACTCTTGGGGGAGAAACTTCACAGCATGTTGTGGCACGTGGTACCTTTGAAACCGCAGTACAACCTCTTATTAAGAAAACACTCACGCATCTTCAGGATGTTATTGAAGAGGCCGGTATTAACGCAGAAGACCTGAAAGGTATTATTCTTGTAGGAGGGGCAACACGAATGCCATGTGTGTCGGCGGGT------------------------------------------------------------------------------------------------------------------------------------------------------------------------------------------------CAAACGTCCTCTTCTAAAGGATCT---------------------------------------------------------------------------------------------------------------------------------------------------------------------------------------------------------------------------------------------------------------------------------------------------------------------------------------------------------------------------------------------------------------------------------------------------------------------------------------------------------------------------------------------------------------------------------------------------------------
2486578_Rendosymbiont@AZL15218_1                          ATGAAACTTTATGAAATTTCAGAACCAGGCCGATCCCCCAATCCTCACCAAGATATGGCGAGCGATGTAATTGGCATAGATTTAGGCACCACCAATTCCCTAGTTGCTATTTTTACCAACAATACTGCCCAAATAATCTCTGATCAA---AATGGTAACATCTTACCATCGGTAGTTCACTTTAATGAACAAGGTGATATTATTAGTACAAGTGATGCTAACTCATCTTGTGAGAGCAACAGAGTATATAAAGTTAAATCTTTCAAAAGATTAATTGGTAAGAGTTTAGCTGAAACTAAAGCCCTTGCACTAGATAAATTTTTTAATTTAGATACACATTCTATAGATATTGCTCGTGTTAAAGTACAGGACAAAAGTTATTCTGCCATAGAACTATCCAGCATTATTTTAAAGCAATTAAAAAACAAAGCTGAACAAGCTTTAGGCAAAAATATTACTAAAGCGGTAATTACAGTTCCTGCTTATTTTAATGATATTGAACGCCAAGCTACCAAAGAGGCTGCAATATTAGCAGGACTTGATGTAATGCGTTTAATCAACGAACCTACTGCAGCCGCACTTGCTTATGGGTTGGATCAAAAGGTTAGTGGTAATTATATTGTATATGATTTAGGTGGTGGTACTTTTGATATTTCCATTTTAGCTTTAAAAGAAAAAATATTTCATGTCATAGCTACCAAGGGAGATACCAACTTAGGCGGAGATGATTTTGATCACTTAATTGCCGGGTATTTAGCTAAAAAATATTCTATTACTTTAGGA------------------------AACAAGCAAGCCTTAGCAGTTGCTAGGAAGCTTAAAGAGACTCTTACTACGAACGACAATGCTCAA------------------------ATTGATAATTATAAATTAACTACTCATGAGCTTGAGCAACTATCAAAGCCTTTGATTAACAAAACCATTAAGCTACTATTACAAGCTATCAGCGATGCAAACTTAGAAGAAGAGCAAATTAATGGTATCATCCTAGTTGGCGGTTCAACTAGAATGCCTATCATCCAACAGGCCTTAAAAGAAAATTTTGATATTACTATTTTAGATAATTTAAATCCTGATGAAATTGTAGCCAAGGGCGCTGCAATTCAAGCCCATAACCTAGCTTATGGTAGT---GATAGCTTACTGATTGATGTAATTCCACTTTCAATTGGCATTGAACTTATGGGCGGAATTGTTGAGAGAATTATCCCTAGAAACAGCACCATTCCTGCAAGCTTTCATTATGAATATACCACTTATCAAGATGGCCAAACGGCAATGATCTTTAATATTGTACAGGGCGAAAGAGAATTAGCTCAAGATTGTAGGCTCTTAGGTAAATTTACTATTTCAGGCATTCCACCAATGAAAGCTGGTATGGCTAAAATTCAAGTTAAATTTGTAATTGATGCCGATGGAATCTTAACTGTTATTGCTACTGAAAAGAGCACAGGTAAATCACAAACTATTCATGTAAGCCCAGGACAAGGTTTACATAATGCTCAAATTCGAGAAATGCTTATTTCTTCCATTGAAAAAAGTGAGGAGGATTTTATCCAGCGCAAACTGATTGAGAGCAGGGTAGAAGCAGAAAGGGTTATCATGGCACTAGAATCCATAATCAAAGAAGATATTGATTTGGTGAGTGAAAATGAAGCTAAACAAATTAAAGATCGTTTGACTATTTTAAAAAAAAGCATAATTTCTGCTGACAGCGAACAAATAAGTGCTGATATGCAACAATTAGAAGAAGTAAGCGAAGTGTTAATTGAGCAAAAATTTTCCAAACAATTTGGTAAAGCTTTTAAAGGGAAATCTTTAGCGGAATTAAATAGA
1895704_Abacterium@OJV15813_1                             ATGAAATTATACGACATATCTGAGCCAGGCGAGTCTAAGCTTCCACATCAGGAAGACAGTGAAATCGCAATCGGTATAGATCTTGGTACTACTAACTCACTGGTAGCTTTGTCACATGAAAGTAAAGCAAGTATAATAGAAGATAGT---GAAGGCAGAATTATACCTTCTATTATTAATATAGGTGATAGT---------------------------------------------------------TCAGCAGCATCTTTTAAAAGACTTATGGGTAAAAGTTTGCTTGAATCAGCAGCTTTT------AAAAAGTTTTACGATATAGAGCCAGTTTTTGGAGATAATCCAGGTATAAAATTTGCTGATAAGGTTTATTCTGCTCCTGAACTCTCAGGAATGATACTTAAAAGACTTAAGGATAAAGCTGAAAAAGCAACTAATAAAAAAATTAAAAAAGCTGTAATAACAGTTCCTGCTTATTTTGATGAAGCCGCAAGAATAGCAACAAAAGATGCCGCAAATATTGCAGGACTTGATGTTATGCGTTTAATAAACGAACCAACAGCGGCAGCAATAGCATACGGGCTTGATAAAAATGCAAATGGTATATACTTGGTATACGATTTAGGCGGCGGTACATTTGATGTATCTTTACTACGTATGGAAAATAATGTTTTCCACGTAGTTGCATCAAGCGGCGATAGTGAGCTGGGTGGGGATGATTATGATGACAAAATATACGATTATTTAATAGCAAACTTTGAAAGTGCAAAAAAT------------------TTAGAGCCTCTTAAGCTAAAAGAAATAGCTAAAAAATTAAAAGAAAATCTAACTTTAGAAGAAAATGCTACT------------------------ATTGATGACTTTTCTATTTCACGCGAAATATTTGAAGAAATTACCCGAGACCTTACTTCTAAAACTTTAAAGTTAGTACAGAAAGTAATTATCGATTCAGGCATCGATGAATCTGAAATTAACGGAATTATTATGGTTGGCGGATCAACCAGAATGCCTGTTATAAAACAGTCTATAGCCAATATTTTCGATATAAATATATTAGACGATTTAAACCCAGATGAAGTTGTAGCAATGGGCGCTGCAATTCAGGCTGAAAGCTTGATTAAAGGCTCA---GGTCACTTGTTACTTGATGTTTGCCCTATGTCGATAGGAATAGAAATTATGGGCGGAATAGTTGAAAAAATTATTCCAAGAAATACCACAATTCCGGCAAGTTTTACCCAAAGTTATACTACGTATACAGATGGTCAAACTGCTATGAGCTTTCATATTGTGCAGGGTGAGAGGGAAATGGCCGAAGATAATAGGTCACTGGCTAGGTTTGAGCTTAAAAATATTCCGCCAATGAAAGCAGGGATTCCAAAAATTCATACCAAGTTTATGATGGATGCTGATGGCTTGCTTACAATAACTGCGTGGGAAGAAATTTCAAACTCAAGGCAAACAATTGAGGTTAGCCCGTCTTACGGTTTGCCAAAGGAAGCTATTAGAGAGATGATCTTAGATGCTATGGACTTTGCTAGAGAAGATTTTAATAAACGAAAACTCGCCGAAAAAAGGGCGGAAATCAGGATTTTAGCAAGTCAGATTAATTCTGCCATAGCTGATATGCCAATTTTA------------AAAGTGAAGAGTTTAGATAAACTACTTGAAACTTTAAATAATCTTGATAATTATAACGATATCGAAAATCTTGAAGAAATTTTTATAGAATTTGAACACATCGCTGAATTTGTAGCAGAAAAACACTTGGAATTTGGTCTGACAAATAAGTTAAAAGGCATGAATATCAAAGACTTGGAAAAT
293613_Rcanadensis@ABV73156_1                             ATGCAAATAATAGAAATTAAGGAACCGGAGCAAGCTGATTTTAAA------CAAGAACGGCAAATAGCAGTCGGTATTGATTTTGGTACTACTAACTCATTAATAGCTGTTTCAACTAATAGAAAAGTTAAAGTTATTAAGACTATCGATGATAAAGAATTAATTCCGACTACTATAGAATTTACAGACGGAAAT---TTTACGATAGGTAATAATAAC------------------------------GGATTGCGTTCTATTAAAAGACTATTCGGGAAAACATTAAAAGAAATTCTAAATACGCTTTTTTCGTTAGTTAAAGATTATCTAGATATAAATAGTGATAAACCTAAGCTAAATTTTGCCAATAAAAGGATGCGAATTCCTGAAATTGCAGCAGAAGTTTTTATTTATCTAAAAAATCAAGCAGAGAAGCAATTAAAGACTAATATAACTAAAGCAGTTATAACGGTACCTGCACATTTTAATGATGCAGCAAGAGGCGAAGTAATACTTGCTGCTAAAATAGCAGGTCTTGAAGTATTAAGACTCATTGCCGAACCTACTGCTGCTGCCTATGCTTACGGCTTAAATAAAAATCAAAACGGTTATTATTTAGTATATGACCTAGGCGGTGGCACTTTTGATGTATCTATTCTTAATATACAAGAAGGTATTTTTCAAGTTATAGCAACAAATGGCGATAATATGCTTGGTGGTGACGATATAGATGTAGTAATTACACAATATCTTTGTAATAAATTTGATTTACCTGATTCT---------------------------ATAGATACTTTACAACTTACAAAAAAAGTAAAAGAAACATTAACATATGAAGATAATTTTAAT------------------------AATGATAACATATCACTGAATAAGCAAACATTAGAATTATTAATTTTACCTTTAATAAAACGTACTATCAATATAGCCAAAGAGTGTTTAGAACAAGCAGGA------AATCCAAATATAGATGGAGTTATTTTAGTAGGAGGTGCAACCCGCATTTCTTTAATAAAAAATGAATTATATAAAGCATTTAAAGTAGATATTCTCTCAGATATCGATCCTGACAAAGCAGTTGTATGGGGGGCTGCATTACAAGCAGAAAATTTAATAACACCACATACAAATTCATTATTGATTGATGTAGTACCTTTATCGCTGGGCATGGAATTATATGGCGGCATAGTTGAAAAAATCATCATGCGTAATACTCCGATTCCTATTTCAGTAGTAAAAGAATTTACAACTTATGCCGACAATCAAACCGGTATACAATTTCATATATTGCAAGGTGAACGTGAAATGGCAGTAGATTGTCGCAGCCTTGCAAGATTTGAGTTAAAAGGATTACCACCAATGAAAGCAGGTGATATTAGAGTTGAAGTTACTTTTGCTATTGACGCAGACGGTATATTATCCGTTTCTGCTTATGAGAAAATCAGTCATACATCACATACTATAGAAGTAAAACCAAATCACGGTATTGATAAAACGGAGATTGATATTATGCTAGAAAAAGCTTATAAAAATGCTAAAATAGATTATACTACAAGATTATTACAAGAAGCAGTAATTAATGCAGAGTCTTTAATCTTTAACATAGAACGTGCGATAGCAAAATTAACAACGTTATTATCAGAAAGTGAGATATCTATAATTAATTCTTTATTAGATAACATAAAAGAAGCTGCACGTACTAGAGATCCGATCTTAATTAATAATTCTATTAAAGATTTTAAATCCAAAATACAAAAATCTATTGATACAAAGTTTAATATAATAATTAATGATTTGCTAAAAGGTAAAAATATCAATCATATTCAA---
272947_Rprowazekii@CAA14665_1                             ATGCAAATAATAGAAATTACAGAACCAAAGCAAACTGATTTTCAG------CAAAAACTGCAAATAGCAGTAGGTATCGATTTTGGCACTACTAACTCATTAATAGCTATTGCAACTAATAGAAAAGTTAAAATTATTAAATCTATAGGTGATAAAGAATTAATACCGACCACTATAGATTTTATAAATGAAGAT---CTGATAATAGGTAATAATAAA------------------------------GGACTACATTCTATCAAAAGACTATTCGGTAAAACATTAAAAGAAATTCTAAATACCCTTTTTTCGTTAGTTAAAGATTATTTAGATATAAATAGTAGTGAACTGAAATTAAATTTTGCTAATAAAAAGATGCGTATTGCTGAAATTGCAGCGGAAGTTTTTATTTACTTAAAAAATCAAGCAGAAAAACAATTAAAAAATAATATCACTAAAGCAGTAATAACAGTACCTGCACATTTTAATGATGCAGCAAGAGGGGAGATAATGCTTGCAGCTAAAATAGCAGGTTTTGAAGTATTAAGGCTAATTGCTGAACCAACTGCAGCTGCATATGCTTACGGCTTAAACAAAAATCAAACAGGTCGCTATTTAGTATATGACCTAGGAGGTGGTACTTTTGACGTATCTATTCTTAATATACAAGAAGGAATTTTCCAAGTTATTGCCACAAACGGCGATAATATGCTTGGTGGCGACGACATAGATGTAGTAATTACACAATACCTTTGTAATAAATTTGATTTACCTCATTCT---------------------------ATTGAGACTTTACAACTTGCAAAAAAAGCAAAAGAAATTTTAACATATAAAGAGAGTTTTAAT------------------------AATGATATTATATCAATTAATAAGCAAACTTTAGAACAACTAATTTCCCCTTTAGTAGAACGAACTATCAATATAACACAAGAATGTTTAGAACAGTCAGGA------AATCCAAATATAGACGGAGTGATTTTAGTAGGTGGGACGACTCGCATTCCTTTAATCAAGGACGAATTATATAAAGCATTTAAAATAGATATTTTATCAGATATTGATCCTGATAAAGCAGTTGTATGTGGCGCTGCATTACAAGCAGAAAACTTAATAACACAACATACAAATTCATTACTGATTGATGTAGTACCGTTATCCCTTGGCATTGAATTATATGGCGGTATAGTTGAAAAAATCATTACGCGCAATACTCCAATTCCTATTGCGGTAATAAAAGAATTTACAACTTATGCCGATAATCAAACCGGAATACAATTTCATATATTACAAGGTGAACGGGAAATGGCAGCAGATTGCCGTAGCTTAGCTCGATTTGAGTTAAAAGGGCTACCACCTATGAAAGCAGGCAATATTAGAGTTGAAGTTACTTTTGCTATTGATGCAGACGGTATATTATCTGTCTCTGCTTATGAAAAAATCAGTAATATATCACATAATATAGAAATAAAACCAAATCACGGTATTAATAAAACAGAGATTGAGACTATGTTAAAAAATGCTTATAAAAATGCTAAAATAGATTATACTACTAGATTATTACAAGAAGCAGTCATTGAAACAGAGGCGTTAATGTCGAGCATAGAACGTTCTATAATAAAATTAACAAAATTGTTATCGGAAAGTGAGATATCTATAATTAATGCTTTATTGGATAATATAAAAGACGCTGTACAAACTAGAGATCAGATCTTAATTAAGAATTCTATTAAAGAGTTTAAATCCAAAATAAAAAAATATTTGGATACAAAGCTTAAT------ATTAATGATTTGCGAAAATGCAAAAATAGCAATCAAATAAAA---
336407_Rbellii@ABE04594_1                                 ATGCAAATAATAGAAATTAGAGAACCAGGGCAAGCAGAATCTAAA------CAAGAAGTTAAAATAGCTGTGGGTATAGATTTTGGTACTACTAACTCGCTAATAGCTATTTCAGTTGGTAGAAAAGTTAAAATTATACAAACTGAAGATAATAAAGAATTAATCCCAACTACTATAGAATTTACGAATAACAAT---ATTACAGTAGGTAGTAATAAA------------------------------GGTTTACGTTCAATTAAAAGGTTATTCGGTAAAACATTAAATGAAATTCTAAATACTCTTTTTTCTTTAGTTAAAGATTATATAGATCTGCAAAGCCAAGAAGTTAAATTAAATTTTGCCAATAAGCAAATGCGGATTGCTGAAATTGCAGCAGAAGTTTTTATATATCTAAAACAACAGGCAGAAAAAGAGCTTACAACTGAAGTAACTCAAGCCGTTATTACTGTTCCAGCTCATTTTAATGATGCGGCAAGAGGGCAGGTGATGCTTGCAGCAAGGCTTGCAGGTTTAGAGGTTCTAAGGCTGATTGCAGAGCCTACTGCAGCTGCTTATGCTTACGGATTAAATAAAAACCAAACAGGTTGTTATCTTGTATATGATTTAGGTGGTGGTACTTTTGACGTATCAATTCTAAATATTACAGAGGGTGTTTTTCAGGTTATAGCAACAAGTGGCGATAATATGCTTGGTGGCGATGATATAGATAAAATTATTGCTGATTATTTTTGTAATAAATTTAGTTTACTTGATAAT---------------------------TTAGATACTCTGCGGCTTGCTAAAAAGGCAAAAGAAGCATTATTGAACCAAGATAATTTTGAG------------------------TTCAATAATATATCGCTTGATAAACAAACATTTGAACAGTTAATTACCCCTATAATAGGTCGTACAATCAATATAGCCAAAGAATGCTTGGAAATAGCAGGA------AATCCGAACATAGATGGCATTATTTTAGTAGGTGGTGTAACTCATATTACATTAATTAAGGAGGAATTATATAAAGCTTTTAAAGTAAATATTCTTTCAGATATTGATCCTGATAAAGCTATTGTATACGGGGCTGCACTGCAAGCAGAGAATCTAACAACACCGAACATCGATTCATTATTGATTGATGTAGTACCTTTATCTTTAGGTATGGAATTGTATGGCGGCATCGTTGAAAAAATTATCATGCGAAATACTCCGATCCCTATTTCTGTGGTAAAAGAATTCACAACTTATGCTGATAATCAAACCGGCATACAATTTCATATACTACAAGGTGAACGTGAAATGGTAGCAGACTGCCGTACTTTGGCTAGGTTTGAGCTAAAGGGACTTCCTCCCATGAAAGCAGGAAGTATTAGAGCGGAAGTTACTTTTTCTATTGATGCTGATGGTATATTATCTGTTTCTGCTTACGAAAAAATAAGTAATACCTCACATATCGTAGAAGTGAAGCCAGATTACGGGATTGATACAAGTGAAGTTGATAAGGTTTTAGAAAATGCTTATAAAAATGCTAAACTAGATCATGCTGCAAGATTATTACAAGAAACAGTTATTGAAGCTGAATCTTTGATTTTTAATATAGAACATGCTATTAAAGAATTAGTAGATTTGCTATCAGAAAACGAAAAGCATATAATCAGTAGTTTATTAAATAACATAAAGCATGCAATAGATGCACGAGATCGTGCTTTAATTAATAATGCTGTTAAAGATTTTAAATCTAAAACAAAAAAATCTTTAAATACGAAGATTAATATAGTAATTAGTGATTTGTTGAAAGGTAAAAATATCAATCAAATCAAA---
1961830_Rendosymbiont@OZG32024_1                          ATGCAAATAATAGAAATTAGTGAGGCTGGCTCTTCCCAGCATAAAGAA---AATGATAAGAACATAGCCGTTGGCATTGATTTCGGTACAACAAACTCATTAATTGCTTTGTCAAATCAACAAGTGGTACAAATTATCACAAATGATCAAGATTTAGAACTTATCCCATCAGTGATAGCCTTCCATGGTGAAAGC---TTTATTGTGGGTAATCATGAT---------------------ATAATCGATAATCTTCGCTCTATAAAAAGGCTCTTCGGTAAGAAACTATCCGATATACAAAATAACCTTTTTGCTTTAGTGAAAGATTATATTGACCTAGATAGTGAAATATTACGGCTGCAATTTGCTGGAAAATTGATGACTGTTCCGGAAATTGCCGCCCAAATCTTTCTCTATTTAAGGCAACAAGCTACTGAAAGATTAAACTCAGAAGTCAAAAAAGCGGTAATAACTGTACCGGCACATTTTAACGATGCTGCTAGAGGAGAAGTAATGCTGGCAGCAAAAATTGCTGGATTTGAGGTATTACGGTTAATTGCAGAACCAACAGCAGCAGCCTATGCGTATGGTTTCAATAAAGAAAGCAGAGGGTGTTATTTAGTATATGATTTAGGGGGAGGAACTTTTGATGTATCAATTCTCAATATGCAAACCGGCGTACTTCAGGTTATTGCCACTGGCGGAGATAATATTTTAGGCGGTGATGATATTGATCACTTAGTGATGAAGTATTTTTGTGATAAATATAAATTAGTAGCATCT---------------------------AACGAATTAATAAAATTAGCAAAAAAAGTTAAAGAAACACTTAGTGTACAAAATAAAACGAAGCAATCCATAAAAGTAATATATGAAGAAAAGATGTTGGAGTTAGATATAGAAAATTTTGAGAGGTTAATAACACCATTAGTAGAACGTACCATAGCTATTACTAAAGATACGCTAGAACAGGCAAAG------ACCCCTGATATTTCAGGTATTATCCTGGTTGGTGGTTCAACTCGTATACCGTTAATTAGTAAGAGTTTAAGGCAAACATTTAATACTATTATTTTTTCAGATATTAACCCAGATAAGGCGGTAGTATGGGGTGCGGCTCTGCAAGCAGAGAGCCTAACTTCTGCAAATATTAATTCCTTATTAATCGATGTAGTGCCTTTGTCACTTGGTATTGAACTAAATGGAGGAATTACTGAAAAAATTATTCTGCGTAATAGCCCTATACCGATATCGGTTACTAAGGAGTTTACCAATTATGTGGATAACCAAACTTCTATGAAGCTACATGTGGTACAGGGGGAGAGAGAAATGGTAGAGGATTGTCGGTCACTTGCAAAATTTGAACTAAAA---TTGCCACTAATGAAAGCAGGGGGAGTTAGGATAGAAGTAACATTTTCTATTGATGCAGATGGCATTTTGTCAGTGTCAGCTCTAGAAAAAAATAGTAATATCTCACATAACATTGAAATAAAACCAAGTTATGGTTTAAATGAAAGTGAGATTACCGAGATTTTAGAAAATGCTTATCAAAATGCGGCTAGTGATCATAATAAGAAATTGTTACAAGAAACAATTATTAACACAAAATCTTTGCTTTATAATATAGAAAATGCTATTAGAGAGATGCCAAATCTTCTTGCAAAAAATGAAATGGAAAAAATTAATATGGCAATTAAAACTCTAAAAGAAGCAATAGACTCAAATGATCGTGATTACATTATAGAATGTAGCAAAAATTTTGAGAGTATAACAGAGCATTTTCTTGCCGAAAGATTAAATAGCACGGTGGAAGGCTTACTTAAAGGTAAGCATATTAATGAAATAAAC---
2026788_Rbacterium@PCJ24836_1                             ATGCAGATAGTCGAGATCAGTGAACCAAATAGCGAAGATGGTGCAAAC---GAAGCGCCAGAAATAGTCGTTGGCATTGATTTTGGCACGACAAACTCACTGATCGCAATTTCCAATGATTCAAGCGCAAAGATCATCAAAATGCATGATGGGGCGGAGCTTCTACCTTCTGTTATTGAGATTATTGATGATGAG---ATAATCATTGGTAATAAGGCA---------------ACTCAGAACCCCGATGCTATACGCTCGATCAAGCGCCTGCTTGCAAAAACATCTAAGGAGATCAAATCCGCAGGCAGTGCCCTCTCTGGAAGGTTGGCGCTA---GAGGAAAGTGAACCCAAAATTCTAGCCAAGGGGCGCAAATTTACCATAACAGAAATGGCATCCGAGATTCTCAAATATTTAAAATCTCAAGCAGAAGCTTCCCTAGAAACTGATGTCAACAAAGCAGTTATTTCTGTGCCAGCGCATTTTAACAACACTCAGCGCGGGCAGGTTTTACTTGCTGCAAAGCTCGCCGGTTTTAGCGTCATGAGGTTAATTTCAGAGCCAACCGCAGCAGCATATGCATATGGCCTGGGCAAATCAGCCAGAGGAGCATATTTGGTATATGATTTTGGCGGTGGGACATTTGATGTGACTGTACTGAATATGCATCAATCTGTATTACAAGTTGTGGCTACTGGCGGCGATAATATGCTCGGTGGTGATGATATTGATATGATTCTAGCTAAATATATCGCAAAGGAGACGAACTCTGATCTGAAC---------------------------AATGAAATTATCGCTTTAGCCAAAAAAACTAAGGAAGATTTTGCGGATAAAAATGAGGTAGCGCTTAATTTTAAT------------AGCACTAATATAGTAATTTCCAAAGCAAAATACGAAGAACTCATAACGCCAATCATCAATAAAACCATTAAAATCGCGAAGGACACTCTGCACGAGGCCGAA------GATATAGACCTAAACGGTATCATTTTAGTCGGCGGCTCTACTAGGGTCTCACTAATTAAGGAGAAACTAAATAAAGCCTTTGCTCTGCCTATCTATTCCGACCTTGACCCGGATAAAATTGTCGCTCTTGGCGCTGCGCTGCAGGCGGAGAATTTATCCTCCAGATCC---GGTTCTTTGCTAATTGATGTTGTTCCATTATCAATCGGTCTTGAGTTATATGGGGGGATTGCTGAGAAAATAATCCTGCGAAATACGCCCATTCCATTTTCCGTCACCAAGGAATTTACAACACATGCAGACAATCAAACAGGCATCAATTTCCACGTAGTTCAAGGTGAGCGGGAGATGGTGAAAGACTGTAAATCTCTGGCCAAATTTGAACTAGATTCCCTCTCACCCATGAAGGCCGGGAAAGCTCGTATAGAAGTAACATTTGCAATGGATGCTGACGGTATCTTGTCGATCACAGCTCTGGACGCCGAGTCTGGCAGGGCTCAAAATATTGAGATCAATCCTGGCAATGACTTAAACGAAAAAGAAATTAACGAGGCTCTAAGCATTGCATTTCAAAACGCATCAGCTGATCATTTGGCAAGATTGCTTGCAGAAGCGCGAGCAGATGCACAGAGTCTGATCTCTGGAATCGAAAAAGCGATGCTGGATACTCCTGATATTTTGAATGAGCCTGAAAAGAATCAGATTGATATTGCAATAAGTTCTTTACAAAAAGAAATAAATTCAGATAATCGTGATGAGATATTGTTGAAAATAGACGAGCTGAATAAGCTCGCCGCTGGATTCATCCAGAAACATTTAGACAAAGGTGCAGACCTGCTTTTAAAAGGTCGGCATATTGATAATATAAATAGC
357244_Otsutsugamush@CAM80168_1                           ATGCCTCTAATTAACATTGAAGAACCCCAAAACCAATCAATT---------CATACTTCAGAGATTGTAGTTGGTATTGATTTTGGCACTACTAACTCTTTAGTAGCTCATTCAATTAATAGTAAGGCATATGTTATTGCTAATTCTCAAGGTTTAAACAAGCTTCCTTCTATTGTTAGTTTTAATCATGAAGGCAATATATCTATAGGAAGTAAAGAA------------------AAACATTATATTGCAATCACATCAGTTAAAAGATTACTAGGTAAAAGTACTGAAGAAATATTGAATTCTATTGGACAAGAAATTAAAGAATTGTTAGTTAAAAATACTAATATTACTAGCTTAAAAATTGCCGATAAAACTATTAGTCCAATAGAAATATCTGCTAAAATTATTAATCAGCTAAAGTTGCAAGCAGAGCAGTATTTTAATCAAAAAATAAAAAAGGCTGTTATTTCAGTTCCAGCTCACTTTGATGATGCAGCTCGTAATAGCATAAAGCAAGCAGCTAAAATTGCTGATCTTGATGTATTGAGATTAATTAGCGAGCCTACCGCTGCAGCATATTCATATGGACTTGATAAAGGTTCAAATGGTGTTTATTTAGTTTATGATTTTGGAGGCGGAACTTTTGATGTTTCACTTCTAAAAATCAAGAATAAAATTTTTCAAGTTATTGCTACAGGAGGAGATAATCAACTTGGAGGAAATGATATTGATTATTTAATTCGAGACTATCTTTGTAATAAATTGACTCTTAACCAAGAT------CATCTTTCAACTGAATTTTTAGTATTAATTACTGAGCATTGCAAAATAGCTAAAGAACACTTAACTAACAATAAATTTTTTAATCAAACAATAAAATATAATGGCCAAAATCTTAAGTTATATATTACCAGAACAGAATTTGAACAAGTTATAAGTCATATTATTAGTAAAACAATCCACATTACTAATCAAGTTATCCAAGAAAGTAAAATAAGC---GAACAGTTAAAAGGCATAATATTAGTTGGAGGAAGTAGCAATATTCCTTTAATAAAAAAATTATTAAAACAAACCTTTAAAGTACAGATATTATCTGATTTAAATCCTGAAACGGTAGTAGCAACTGGGGCAGCTCTTCAAGCTGAAAATTTAACTTCATCAAAC---CAACATTTACTAATAGATGTAGTTCCACTATCATTAGGATTAGAAGTAATGGGAGGTATAACAGAAATTTTAATTCCAAGAAATTCTCCTATACCAATTGCAATTATTAAGAAATTTACTACCTATGCAAATAATCAAACAGCAATAAACTTCCATATAGTACAAGGTGAAAGAGAAATGGCAGCTGATTGCCGATCTTTAGCAAAATTTACGTTAAGCAATTTACCATTAGGTCCTGCTGGTAGCATTAGTGTTGAAGTTACTTTTGCTATTGATGTTGATGGTTTGTTATTTGTTAGTACCAGTGAGCAAAGAACTGGAATATATGAATTTATTACCATCAAATCTGCTTTGAATATCAGCGGAGAAGAAGTAAATAAAATTTTAGAAAATGCTTATCAGAACAATCTTTTAGATTATAACAAGAAACAGCTTAATGAAGCGATTACTAAAGCTAATTTTATGATTAACAATATTAACCAATTAATAGCTCAAAATACAAACTTAATCTCTCCAGACAATATGAATTTAATTGAAAATGTCATTCAGCATTTACAAAAATCTATAAAATCAGGTCATATAAGTGCAATTCAGGAAGGTATTAAGCAGCTTGAAGATTTTAAAAGTTTTTTG------------CTAAACAGTAGTTTAAAACTTGCTTTACAAGGTAAAAACATTGATAAATTACTAAAT
1359168_Ochuto@KJV57280_1                                 ATGCATCTAATTAATATTGAAGAGCCACAAAATGACCAA------------TTACATAAAGATGTTGTTATTGGCATTGATTTTGGTACTACTAATTCTTTAGTTGCGCATTCTATCAATAGCAAGCCATATATTATTGCTAATTCTCAAGGTTCAAAAATTCTTCCTTCGATTGTTAGCTTTGATCATGAAGGTAATATTTTAGTAGGAAATAAAGAA------------------AAAAATTCTATTACAATTGCATCAGTAAAAAGATTGCTTGGTAAAAGTACTATAGAGTTATTAAATTCTATAGGGCAGGAAATAAAAGAATTATTAGTTAAAGATAGCAATATTGCAAATGTTAAAATAGCTAATAAAACTATTAGCCCAATAGAAATATCTGCTAAGATTATTAATCAGCTAAAGCTACAAGCAGAGCAGTATTTTAATCAAAAAATAAAAAAGGCAGTTATTTCAGTGCCAGCTCACTTTGATGAGGCTGCTCGTAATAGTATAAAGCAAGCAGCTAGAATTGCTGATCTTGAAGTATTGAGGCTAATTAGTGAGCCTACAGCTGCAGCATATTCATATGGTCTTGATAAAAGTTCAAATGGTGTTTATCTAGTTTATGATTTTGGAGGCGGAACTTTTGACGTTTCAATTCTAAAAATTAAGAATGAAATTTTTCAAGTTATTGCTACTGGAGGTGATAATCAACTTGGAGGAAATGATATCGATTATTTAATTTTAGATTATCTGTGTAATAAGCTTTCTCTTAATCCAAAT------CATCTTTCAACTGAATTTTTAGTATTAATTACTGAGTGTTGCAAAACAGCTAAAGAGCATTTAACTACCAATGATATTTTTAATCAAATAATAAAATATAATGGTAAAAATCTCGAGTTTTGCATCACTAGAGTAGAATTTGAACAAGTTATAAAAAATTTTATTAATAAAACAATTGATATTACTAATCAAGTTATTGAAGATAGTGGAGTAAGA---GAGCAGTTAAAAGGTATAATATTAGTTGGAGGTATTAGTAATATTCCATTGATAAAAAAACTATTGAAGCATACTTTTAAAGTACAGGTATTGTCTGATTTAAATCCTGAAACAATAGTAGCAACTGGAGCAGCTCTGCAAGCTGAAAATTTAACTTCATCAAAT---AAACACTTACTAATAGATGTGGTACCACTATCATTAGGATTAGAAGTTATGGGAGGTATGGTAGAAATTCTAATTCCGAGAAATTCTCCAATACCAATTTCTATTACTAAACAATTTACTACTTATGCAAATAATCAAACAGCAATAAATTTTCATATAGTGCAAGGAGAAAGAGAAATGGCTATTGATTGCAGGTCTTTGGCAAAGTTTGTATTAAATAATTTACCATTAGGTCCTGCTGGTAGTGTTAGTGTTGAAGTTACATTTGCTATTGATGCAGATGGTTTATTATTTATTAGCACTAATGAGCAAAAAATGGGAGCATCTGAATTTATTGCTATAAAATCTGCTTTAGATATAAGTGCAGAAGAAGTAAATAATATTTTAGAAAATGCTTATCAGAATAATATTTTAGATTATAATAAGAAACAGCTTAATGAAGCAATTACTAAAGCTAATTTTATAATTAGTAATGTTAATCAATTAATAGCTAAA------AACTTAATACCTCAAGAAAATATGAATTTAGTTGAAAATATTATTCAGAATTTACAGAAATTTATCAAATTAAGTGATATAACTTTAATCCAAGAAGGAATCAAGCAAATTGAGGAGCTTCAATGCTCTTTG------------TTACAAAGAACTTTAAAGTTTGTATTGCAAGGTAAGAATATTAAAAAATTACTTAAT
752179_Omassiliensis@CANJ01000026_1_64                    ATGCGTTTGATAGATATAGAAGAACCTCAA------ATTATACAACACAGTCAATGTGAAGATATTGTAGTAGGTATTGATTTTGGTACTACTAATTCTTTAGTATCTTATTCTATAAATCATAAACCTTATATAATAAAAAATGAAGAAGGTAAAATGCTTACTCCTTCTATTGTTAATTTTAACCAAGATGGGAAAGTTGCAGTAGGTTGTAAGAAA------------------GACGGTTGTATAATGGTAAGATCCGTTAAGAGATTACTTGGTAAAAGCTCAGCTGAGATACTAGAATCTATTAGTTTAGAAATTAAAAAATTGTTAATTGGAAATACTGGTATTAATAATTTAAAGATTGGTAATAGAATTATTAATCCAATAGAGATAGCTGCTGAAATCTTTAAGTATTTAAAGTTACAAGCAGAAAGACATTTTAATAAAGAAGTTAAGAAATCTGTAGTTTCTGTACCAGCATATTTTGATGATGTTGCTCGTAATAATATAAGACAAGCAGCTAGAATTGCAGGTCTTGAAATATTAAGGCTAATTACGGAACCAACTGCAGCTGCATATTCATATGGTCTTGACAAAGGAGTTGAAGGTACTTACCTTGTTTACGATCTTGGTGGTGGTACTTTTGATGTTTCAGTACTGAAGATGAAAAGAGATGTTTTTCAAGTTATAGCTGTAGGTGGGCATAATCAGCTTGGAGGAGACGATATAGATTACTTAATTAAAGAGTATTTTTTAAATAAATTGGATTGTGATTTAAAG------CTAATTACAGATGAGTTTATGCCATTGATTATAGAATGTTGTAAATTGGCAAAAGAGCATTTAACCTATAGTAGTTTTTTTAAAAGGAAAATAAAGTATAATGGTAAAGAAATTGAGCTTTATATAACTAAGAAGGAGTTTGAGCAAATTATACAAAATATCATTGCTTGCACTATAGATATTACTGCTGCAGTTGTAAATGATAGTGGTATAAAAGAATATGGACTTGAAGGTATAGTTTTAGTTGGTGGGGCAACTAATATTCCATTGGTTAAAAAAATGCTAAAGCAAAGATTTAGTATACCAATATTAGCTAATTTGGATCCAGAAACAGTAGTTGCAACTGGAACTGCATTACAAGCAGAAAATCTTGCTTCGTTAAGT---AAACATTTGCTTATAGATGTAGTACCATTGTCTTTGGGGCTAGAGATGATGGGGGGGACAGTAGAAGTTTTAATACCAAGAAATTCTCCTATACCTATTTCTGTTACTAGAAGATTTACAACGTATGTTGATAATCAAACAGCAATTAATTTTCATATTGTGCAAGGTGAAAGAGAAATGGCAGTAGATTGTAGATCACTTGCAGTGTTTGAGTTAACTAATATTCCATTAGGTCCAGCTGGCAGCATTAATGTTGAAGTTAATTTTGCTATTGATGCTGATGGTATTCTTTTTGTTAATACTGTTGAAAAAAAGACAGGAGTAACAGAGTTTATCTGTGTTAAACCTACTTTTGGCTTACAAGAAGGGGAAATAAATAAAATTTTAGAAGATGCTTATGCAAATAATATGACAGATTATAACAAAAAGATTTTAAGTGAGTCTATTACAAGAGCCCAGTTTGTTATTTCTAATATAGAAAGGTTACTTATAGAGGGAGTAAATTTAATATCAATGAAAGATGTGAATTTAATTAAAAAAGATGTTTGTAGCTTAAAAAAATTTATACAAATAGGTGATGTAGACTTGATAAGAGGTGGGATTGAACAGCTTGAAAAGCATAGTTATAATTTCATATTTAATAAATTGAATAGTGATTTAAAACTAACTCTTAAGGGTAAGGATATTGCCAAATTATATGAG
1951934_Hbacterium@DLRV01000014_1_14                      ---ATGGTTCTTCAAATTATGGAGCCTGGTCAGGCAGTTAATGTTGATACAGCAAAGAAAGCAAAAGCGGTAGGCATTGACCTTGGTACGACGCATTCACTCGTGGCTATAAATGATGGAGAGAAGACTAAAATTTTAGAGATC---AACCAGAGTACAATAGTCCCTTCGATTGTAGCCTTAGTTGAAGAGGAG---TTTGAAGTTGGTCAAGCCGCTAAAACACTGCAGAAGAATGGCCACAAAGTTGTTGTTTCTTCTGTCAAAAGACTGATGGATCCAGATATGCAGCAACCCTCAGATGCTCTTGATTATCTTCCCTATCAG------------CCTGGGGAAATGGCCCGCTTTAAGATTGGGGAAAGATTGAGCAATCCCATTGAAATATCTGCAGAAATTTTGAAATATCTAAAGAAAAAAACCCAAGAAGTTTTGGGTGAAGAGGTTGATCAGGCAGTGATTACCGTGCCAGCTTATTTTTCTGAAAGAGCCCGTGGTGCAACAAGACTGGCAGCCAAATTGGCGGGGTGGAAGGTTCTGAGATTAATCTCAGAGCCCACTGCAGCGGCAATACAGTTTGGATTAAATCAGCAAAAACAAGGACTTTACTTGGTCTTTGATTTGGGGGGCGGAACATTTGATGTTTCGATATTAAATTTAGAAAATCAGGTTTTTCAAGTGGTTGCAACAGGTGGTGACACGCTGATGGGCGGTGATGATGTTGACCAACTGATTGCCGCAGATCTTAAGGAACGATATGGTCTTGAAACCATT------------GATAAAACTGAAGAAAAGAATCTTCTTGCCATTGCGGAAGACCTTAAAAAACAGCTTTCTGAGGTTAAAACAGCTGAAAAAAATGGTCATTTTCAGGGTCAAAATAGACACTTTTTGATCGATTTTGATCACTTTTCGACACTTTTGAGGCCGTTTTTGAGCAAAATTGAACACTTATTAAATCAAGTTCTTAAATCAGCTCGATTAACTAAATCCGATATCAAAGACTGTCTTTTGGTTGGTGGATCCACACGCTTAAAACCTGTGCAAAATTTCCTTGAAAAATATTTTGGTAAAAAACCCCTAACGGATTTACATCCAGACCATGTAGTTGCAGAAGGCGCGGCAATACAAGCTCGGGCTTTGACCCATGGCAGT---GCTTCTTTATTGTTAGATGTGATTCCCCTGTCATTAGGATTGGAAACGATGGGTGGAATCGTTGAAAAAATTATCCCGCGCAATAGCCCAATACCTGCGCAAGTAACACAGGAATTTACAACCTTTCAAGATAATCAAACTGGGATGTCAATTCATGTTGTGCAAGGTGAACGTGAAATGGTTGCCGATTGCCGATCTTTAGGAAAATTTAGCTTGAAAGGCATTCCGCCACTGCCAGCTGGCTTTGCGAAAATTGAAGTGACATTTGATGTGGATGCAGATGGATTGTTGACTGTAAGTGCACAAGAAAAAACCACCGGGGCTTACCAAGCCATCGAGGTTCAGCCTGGACATGGTTTAACTACGGATGAAATGGAACAAATGGTTTTCAATGGCTTTCAATCAGCAGAAGTTGATATGGAAGCGCGCGCAAAAGGCCACGCATGGGTGAAGTTGCAATTTGTATTAAAATTATGTCAGAAAATACTCCAGGCAAAAAAAGAGCAACCCTCTGGCCTAGCGGATCAAAAATTACAAGCATTAGTCGATGAAGCAGCAATATTGACCAAGCATGGTACAACGGATATGTTTCGAGAATATGCAAATAGGCTTGAAAATTATTTTAAATCA------------------------------------------------------------GATCAAGAT---
1274402_CHpenaei@JQAJ01000001_1_215                       ---ATGAGTCTTCAGATTCAAGAACCCGAGACCGAA---------AACACCAACCCCCGATGCACAGCCATCGGCATTGATTTGGGCACCACCCACACCTTGGTGTCTGTTATGCGCGAAAACGCCCCTGCATTGATTCACCTG---GATGACCAGCTCTTAATGCCTTCATTGATCGGGTGGGAAGATAACCCCTCTCTTGTGTTTGGCCATGAGGCAGCCGCTTTGTTAACAACACGGCCAGATCATGTGGTGTCATCCATCAAACGTCTTATGGGCGCATCGCCTGACAGCTCAGAAGCACAC------ACTTTCCCTCACACTGTTTTTCCTCATGCCTCAGGGGGTGTGGCACTCAAGATGGGCGACCACCTCTTAACCCCCACAGAACTGACCGCCCACTTTTTGTCTTCCCTCAAAACCAAGGTTGAAACGGCACTGGGCCACCCAGTGCACGAGGCGGTGATCACCATCCCGGCCTATTTTCGTGATCATGCCCGCGCGGCTACGCGCAAGGCGGCCGAAAAGGCGGGGTTTCGTGTGTTACGCCTTCTGTCTGAACCCACATCGGCAGCATTGGCTTATGGCCTTGACCAAGGTATAGAAGGCCTTTATGGGGTTTATGATCTCGGTGGTGGCACGTTTGACTTTTCACTGCTCTCGATGAGCCGTGGCGTATTTGATGTACGGGCCACGGGCGGCGACACACAGTTGGGCGGCGATGACATCGATGAAGCTTTGGCGCAATGGGCGCTGGGTCAAGCGTGGCCCTCCCTCTCG---------------CCAGCGCAAAAAATGACGGCGCGCCTTCATGCAAAGGTGGTCAAAGAGGTCTTGAGTCACCAGGAAGAGGCCGTTTTTCTTCACCCC------------CCCCACCAACACACCGTCACTCGTGATAATCTCACTCATTGTGCCCAGACGTGGGTGGATAAAACGTTTGTGTGTGTGAAAAACGTTTTACGTGATGCCAACGTTCAGCCCCACGACCTTAAGGGCATCATCTTGGTGGGCGGGGCCACGCGCATGCCTCTGGTGCAAAAAGCAGTGTCGTCTTATTTTGGTCAAGAAGCACTGCACACCCTTGACCCCGATCACGTGGTGGCCTTGGGAGCCGGATTGCAGGCCAAAGCGTTAAGCCAAGGCGCA---GACCATATTTTGTTAGATGTCACCCCCCTTTCCTTGGGCATTGAGGTGATAGGTGACACATTTGAACCCCTGATTCGCCGCAACACACGCATTCCTGTGAAGGCTACACAAACCTTCACCACCGCCAAAGATAATCAAGACGCCCTGCGCATCCATGTGCTTCAAGGCGAGCACGATCACATCAAACACAATCGCTCGTTAGCCATGTTTGAATTTGTGGACCTTCCCCCGTTGCCTGCAGGCACGGCGCGCATATGTGTAAGCTTTACCCTTGATAAAGACGGCATCCTCACCGTGTCGGCCCAAGAAGAAACAACGGGCCAAAAGCAAACGGTGAAAATTAACCCCAGCTATGGCCTCACCCTTGAAGGAGCCAAAGCTTTGCTGGACGTGTCA------------------------------------------------------------------------------------------------------------------------------------------------------------------------------------------------------------------------------------------------------------------------------------------------------------------
2115978_CPtrachydisci@AVP87443_1                          ATGAGCTTATTGCAAATACAAGATCCTAAA---------------------AATCGCCTAGAAGTAGTTGTTGGAATTGATTTTGGTACTACAAATTCTTGTATAGCATTTTCTGATGATGCTAAACCTTTTGTATTAGGAGGT------GACCAAAAGCTATTACCATCCGTATTATCTTTTGATGAAGGTAAA---TGGCAAGTAGGAAAGGCGAGA------------------------GGTATTAGTATTGCATCTATTAAACGAATTCTCGGAAAAAGCTATGACCAAATCATGGCATCCATTGACCCTAAATTAAAAGAGATAATAAGCCATAAAGATGGAACTTTAAAAATTAAAGTAGATGGTAAATATTTTGAGCCAATTTATCTAGCAAGCTTAATATTTTCTGAATTAAAAAAAATCGCAGAAAGACACCTAAAACAAGAAATAAAAAAGGCAGTTGTCAGCGTTCCAGCTTATTTTGATGACAGACAAAAAAGTGCAATAAAGCAAGCAGCAAATATGGTTGGTTTGGATGTCATAAGACTGATCCAGGAGCCAACGGCTGCTGGTTTTGCATATGGTATCCAGAAAGACACTAAGGGTCAATATTTAGTTTATGATCTAGGTGGGGGGACTTTTGATGTATCATTGTTAAATATACAAGGCAAGGTTATACAGGTTATAGCTGTTAGTGGTGATGATATGTTGGGTGGTGATGATATAGATCATGCAGTTGGAAAGCATTTA------------------------------------------------------GATATATCTCTTAAAACAGCTAAAAAATTAAAAGAGTTAGTATCACCGAGTAAAGATGCTACG------------------------GTAGATAAAACCAAGCTTACCTGGGAAGAGTATGAAAAGATAGCAGCGCCTATTATTGAGAAAACTATTAAACTTACATCATCTGTCGTTGGGCTTAGT------------AATAATTTAAGGGGTATCATTTTGGTAGGGGGTTCTAGCAAATCTCCCTTGATCAAAAAGATGCTTTCAAAG---TTTGAGGTCGAAATTTTAGAAGGCATAGATCCTGATCGAGCGGTAGCGCTTGGTGCTGCATTGCAGGCTGAAAATCTGTCAAGAGCAAAA---AGCCACATTCTGATCGATGTGTTACCTCTTTCTTTGGGTATAGAGGTTATGGGAGGTTTGAATGATAAAGTTATCATGAAAAATACTCCCATCCCAACTTGCGTAAAAAGAAACTTTACTACCTATGCTGATAATCAATATGCTATTAAATTTCGCATCATCCAAGGAGAGCGAGAATTTGCTAAAGACTGCAGGGAAGTAGGTTTTTTTGAACTATCAGGACTATCTCCGATGCCTGCGGGTCTTCCTAAAGTAGAAGTAAATTTTATGATAGATGCAGATGGTCTTCTGTATATTAATGCGTCAGAGTCAATAAGTGGTGTTAACAAAGAGTTAGTTGTGGAGATGCAAAAT------CTTAATCAAGATGTTACAGATATTTTGCAAGAAAGTTTTGAGAAGGCAGAAGAAGATTTAAATGCCAGAATCTTAAAAGAGCAAATTTTAAAAGCAGAAGACCTTATAAGTAAGGTTCATAAAATTTTGCATAAGTTA------------------TCCAAGGATCATGACTTAGGTACTTTTATCCAGAGGCTTCAAGATGCGATAGAATCTGAAGATACTAAACGCATCAAGGAAGCGTATGAAACTCTGGAAGCAAAATTCACTCCTATTTGCTTAGATCACTTTAACAATCAGATTAGTAAATTGCTCCAAAATACTAAGATATCTAAATTTGAT---
1951932_Hbacterium@DGIE01000035_1_30                      ------------------------------------------------------------ATGTTTACAGTAGGGATTGATTTAGGCACAACTGCTTCGGTTATATCATATTTGAAGAACGGGGTACCGGAAGTAATTAAGATC---GATGGGGGAATTACAGTTCCGTCGGTGGTGAATTACGGTGAAGGAAGT---CCTATCGTCGGTAGTAAGGCT------GTTTACAGTGCAGATGATGCAAATACGGTTTTTTCTGTAAAACGTCGGATGGGAAGCGACGAA------------------------------------------------------------------------------AAAATTTTTGGTCGTAGTCCTGCAGAAATTTCAGCCGACATTCTGTCCTACATAAAGTTGTCTGCTGAGATAAAATTAGGTAAAAAGATCGATGCGGCGGTTATTACTGTTCCGGCACACTTTTCCGATGCGCAAAGGACTGCCACCAAGCAGGCTGCATCAATTGCTGGAATAAAGGTTTTGCGACTAATTAACGAGCCGACAGCTGCATCAATTGCTTTTGGTTTGGATAAAAATAAAAAAGGGATCTTTGCCGTTTATGATCTGGGTGGAGGTACTTTTGATTTTTCCGTGCTGAGATTATCGGATGGAATTTTCCAAGTTTTGGCGACAGGTGGAGATAATTATCTAGGCGGAGATGACGTCGATAGAATGATTTTGGAGGATAATTTCCGAAAAAGTGGAATTTTGGATGCG------------ACGTCCAACGAAAAAATGTTGGGGAAGCGTGTTGCGAAATTTTTGAAAGAAAATCTTGGCGAAAGAATATCCATAGAAACGGATTTTATCATTCGTGATCAGCCCTATAAATTTGAATTAACCCGGGAAGATGCAGAAAGGTATTTAAAAAAAATATTTGAAAAAACTTTTTTAATCGCTTCTCAGGTTTTGGAAGATGCACAACTTTCTTCCGAAGATCTCGACGGAGTGGTTCTTGTCGGGGGAATGACGAAGCTTAGTTTTATAAAAAAATTCGTTACGGAAAGCTTTGAGGTGCAAATTTTTGATGATATCAGTCCTGAAAAAGCAGTTTCATATGGTGCCGCGATTCATGCCAATTCACTGGTTGAAAAAAAT---AATATGTTGCTTATCGATGTAGTGCCGTTGACTTTGGGGGTGGAAACTTTTGGTGGTGGCGTCGATAAAATTATTCATCGAAATACTCCGATTCCGATAACAGAAAGAAGGGAATACACAACTTATCAGGATAATCAGACAGGTATGAGGTTTAGGGTTTTGCAGGGAGAAAGGCCTTTGGCGGATGAATGTCGAACTTTAGCGAATTTTGAGCTGAAAGGGATTCCTGCAATGCCAGCCGGGCTCGCTCGTGTTGTTGTTGAGTTTTCCGTTGATGTAAACGGGCTTTTAGATGTGAAGGCGTATGAGAAGACAACCGGGATCAGTCAAGAGATAGTTATCGAGTCATCTGCAGGATTATCTGGTGACGAGATGGTAGAAATTTTGGAGAAAGCTTTTAAAGAAAAAGAAAATGATGAAATAAAAGCGAATAATATCGCAATAAAAATTGAAACCGAAAGATCAATAAAGTTTTGGAAATCAATAATTGGAGAAATTCCTGAAAATTTTCAGGAAATTGCCTATGACAAAATC------------TCAAAACTGGAAAAAATTTTGTTGGAGGAAAAATTTCAGGAGGTCCTTCTGATAAAAAATGAGTTGGAAAATATTTTCGGAAAATTTTTAGACGAAATTATAAACAATCATCTCAGC------------GGAAAAAAGTTGCAGGACATACGGAGG
1986631_Pbacterium@RPG12598_1                             ATGAATTTAGTAAATATTAACGAACAGGATAATAAA---------------TCATCAAATATACCATGTTTAGGCATTGATTTTGGAACAACAAATTCTGTCTGCTCGGTAAAAATAAATGAAAGAATAATTTATATCGAGGATTCA---AAAAAAAAATTAATTCCTTCAACAGTTTTGTTTGAAAATCAAAAA---GTTTTTATTGGAAATCAAATA---------AAAAATAAATCTATTTCGGAAATAATTTTCTCAGTAAAAAGATTCTTTACAGATAATCCAGACCAA---------------------------------------------------------ATTATTTTTGATAAAGGCTCAATTAAAAAAACAGCTATTGATATTTCAAAGGAAATTTTTTCATATATAAAGAACATTTCTCAAGATTATTTAAAACAAAATATTGACGATTGTGTTCTAACTGTTCCTGCATACTTTGATGAAAAAGCACGTTCAGGAATTATGAGAGCTGCTTTCTTAGCTGGCTTTAATGTAAGACGATTAATTAATGAACCAACTGCAGCAGCTTTTGCATATGGTTTACAAAAAAAAAAAAGAGGCCTTTTTTTAGTTTATGATTTAGGAGGAGGAACCTTTGATGTTTCACTCTTGGAACTTAAGGAAGGGGTTTTTAGGGTATTAGGATCTGGTGGAGATGCAAAACTTGGAGGCGATGACCTGGATATTCTTTTTACAAAAAGTATATTAAAAAAATATTTTTTAGTTAATTTA---AATGAGGTCAATGATGACTTAAAAGTAAAAATTATTAAAAAGTGTCAATCAATTAAAGAAAATCTTTTAAATAAAAAAAATGTTTTAGAATCAATTAAAATTGGAGATGAAGAAAAAAAGATTAACATTGAATCAAATCTTCTAAATCAATCCATTGAAAAAGTGATAGACAAAACAATTTCCATTGTAGAAAACTTATTGAATGAATGTAAAGTAAATATTTCTTCTGTTGATGGTTTTATTTTAGTAGGTGGATCTACAAGACTTGAAACTATAAAAAACAAGTTGGTTAAAAAATTTAACATTAAAATTTTCTCTGAGTTAGACCCAGATCTAGTCGTTTCTTGTGGGGCAGCAATGCATGGTTACGAATTATTAAATGGTTCC---AAGAACCTTCTTTTAGATGTAACGCCTTTATCCCTTGGTATTGAGACAATGGGTGGATTGATGGAAAAAATTATTCCAAGAAATTCACCTATACCTGCAATAAGAGAACAAATTTTTACAACTAATGAAAATGGACAGACTTCGATAAAAATTAAAATTTTGCAAGGTGAGAGAGAGGTGACTTCTGAAAATAACATGCTTGACGAATTTGTTCTATCTGGGTTAGAACCAAAACCTGCTGGAATTCCAAGAATAAAAGTTAGATTTTCTTTAGATGTAGATGGTATTTTATTTGTGTCAGCGATTGATGAGTCTTCTGGAAAAGAAAATAATCTTGTTGTAAAAACTAATGATCAGCTTTCTATTCAAGAAATGAGAGAGTTAGTGTCGTCTAGTATACAGAATGCGAAAAAAGATATTGACTTAAGATTATTGATTGAAACTAAAATTAAAGCTACAAAATTAATAAATGAAATCAATAATGTTAAACCTATGATGAATGAATTATGTACATCAAAAGAATCTAAGGAAATAAACAAAATTATAAATTTAATGAAAATTGAATTAAAGAGTGATAATAAAGACAAAATTAGTAATTTAATAGATGAACTTAACGATAAAACTAAGAATTTTGCCCAAAAAATTATTGACAGTAACTTCTCTAATTTTGTT---GGTAAAGAAATTGACGTATTGGATAAA
2007300_Aproteobacter@PDH55371_1                          ATGAGCCTGGTAAATATAGAAGAACCAAACAAGAAT---------------CAGACCATCTCAAAGTGTTTAGGTATAGACTTTGGAACCACAAATTCAGTTTGTTCAATGAAGCTAGATGACAAAGTGATTTTTATAGAGGATTCTAATAAGAAAACTTTAATTCCTACTGCATTATTATTTAAGAAGGAA------ATAGTTGTAGGTAATGATATT------GATTTCAAGAAAAATATTCAAGATTGTGTTTTTTCTATCAAAAGAAACTTTGTAGAAAATCCTGATAAA------------------------------------------------------AAAATGATTTTGAGC---AATAATTTGGAAATGTCACCTGTTGAAATATCTAAAGAATTTTTCTTATATTTAAAAAAAATGACCAAGAATTATCTTAAAGAGGATTTAAGTGATTGTGTACTTACCGTACCAGCATATTTTGATGAAAGAGCTAGATCAGGAATTATGAGATCAGCTTTAATGGCCGGCTTTAACGTCAGAAGGTTGATTAATGAACCAACCGCTGCTGCTTTTGCTTACGGACTAGATGAAAAAAAAAGAGGTAGTTTTCTGGTATACGATTTAGGAGGAGGGACATTTGATGTTTCACTTTTAAAATTAAAGGATAAATTATTTAAGGTAGTAGGTACTAGTGGAGATGCAAACCTAGGAGGGGATGATTTTGATAACCTAATTTTAGAGGAACTAATTTTAAAAGATTTAAAAATTAAAAAA---GAAGATATTGCAGATAATAATCTTAAAGTTTTGCTCAAAGAAGCTAAGCTAATAAAAGAAAAATCTCAAGAAACTAAAAACTTTACTGCCTCATTGATTATAAATGGAGAAAAAAAAGAAATTAATGTAAATTCGTTCAAAATTGATGAGATATTAGAGGAATTGGTTGAAAAAACGATTTCAATTACATCTGAATTACTAAATGACTGTGAGGCAGAGATTAATGAAATCGATGGTTTTATATTAGTTGGAGGTTCAACTAGGGTAAAGCTCATAACAAAGAAACTAGAAGAAAAATTTAGAAAAAAAATCTTTAATGAATTAGACCCTGATCACGTAGTTTCACATGGAGCAAGTTTACATGGTTTTGAGTTGTTAAATGGTTCA---GATAACCTTTTATTAGATGTAACCCCTTTATCATTAGGTATTGAAACAATGGGTGGTTTGATGGAGAAAATTATACCAAGAAACTCAAATATTCCCATAGTCAAAGAGCAGGTTTTTACAACTAATGAAAATGGACAAACTTCAATTAAAATTAGTGTTCTTCAAGGTGAAAGAGAAATATCAAAAAATAATACTTTTCTAGGTGAATTAATTCTATCAAACTTAGAACCAAAACCGGCAGGGATACCGAGAGTAAGGGTAAGGTTTTCTCTAGATGCTGATGGTATTTTATTTGTTTCTGCAATTGACGAATCAACAGGAAATGAACAAAATTCTGTAATAAAAACTGGCATTGATCTTAGTGTTGAGGAAATGAAGAAGATTGTTGAGTCAAGTATTGAAAATGCAAAAGAAGATATGGATACACGATCCCTAATTGAATCAAAAATTAAGGCAACAAGACTAATTAACGAAGTAAATAATGCGAAAATAGAGATACAAAATCTTTGTTCAAAAAAAGATATAGAAAAAATTTACAATATTACTAATATGCTTAATAATGAACTTAAAAAAAATAATAAGGTTGAAATTGATAACTTAGTTGAAGATCTTAATGAAATAACGAAATCTTTTGCGGAAAAAATTGTTAATAAAAATTTTAAAAATTTTGTT---GGTAAAGACATAGATATACTGGAGCAA
1986644_Pbacterium@OUU51624_1                             ATGAATTTAATAAATATTGATGAACCAACTAAACAG---------------AGTGATGCTAATATTTGCCTTGGCATTGATTTTGGCACAACAAATTCTGTTTGCTCTATATTTATAGATAATCAGTTTAAATATATTGTTGACAGTTTTGGTAAAAAATTAATACCTACATTGATTTTGTATGAATCTAAAAAT---AAGTTTTTTGGAAATGAGACT------TTAGAAAAAAAGAATTTTTTGAAATCGATTTTTTCTATTAAAAGAAACTTTATCGGAGATTTTGATGAA------------------------------------------------------ATTAAATATGAGGATAATGAAAAAAATAAAGTTTCATCGATAGATGTTTCTAAAGATTTCTTTATTTATCTAAAGGAACAGTCCGAAAAATTTTTAAATAAAAAGGTTTTCGACTGTGTAATTACAGTTCCAGCCTATTTTGACGAGAAGGCAAGATCCGGAATTATGAGGGCTGCTTTCATGGCTGGCTTTAGAGTAAGAAGATTGATAAATGAACCTACAGCTGCAGCTTTCGCGTACGGCTTAGAACAAAGAAAAAAAGGTATTTATTTTGTTTATGATTTAGGTGGAGGAACGTTTGATGTTTCTTTGTTAAAACTTTCAAAGGGAATTTTTAAAGTTATCGCCACAGGCGGTGATCCCAAATTAGGTGGAGACGATTTCGATTATTTATTTGCAAAGAACGTATTGAAAGAAAAGTTAAATTTAAATTTT---GATAAATTTCCAGATGAAGAAAAGATTAAATACTTAAAACTATTTAAAATAATTAAAGAGAAATTAACTGATTTAGAGCAAGTAGAGGAGGAGATAAGAGTAAACACTTCAAATGAAAAGATCATAATTAATACTAATGATTTAAATAGTAGTGTTGAAAATCTTATTGACAAAACAATAAATATTTCTGCTTCACTATTAAATGAAGCGGAAACTGAAATTGAAAATGTTGATGGATTCATTTTGGTCGGTGGTTCCTCAAGAATGAAATTAATATCTCAGAAAATTAAAAAAAATTTTGATACAAAAATATTCAATGATATTAACCCTGACCTTGCTGTCTCGAAAGGTGCGGCACTGCAAGGTTATGAGCTTTTAAATGGATCT---GAAAATATCTTATTAGATGTAACTCCACTGTCACTTGGAATTGAAACAATGGGTGGTTTAATGGAAAAAATAATTTCGAGAAATAGTCCAATCCCCGCAATTAAAGAACAAACATTTACAACTCATGAGAATGGCCAAACTGCCTTAAAAATTAAGGTTTTACAGGGCGAACGGGAAACATCTAGTAACAATAGGATATTAGGTGAATTCATTTTATCAAATATTTTGCCAAAGCCTGCTGGAATACCAAGAATAAAAGTTATATTTTCCTTAGATGCCGACGGAATTTTGTTTGTTAATGCAAAAGATGAAGAAACTGGTGTTGAAAGTGATATTTCATTAAAAACAAATGAAAATTTAGACTTATCTGAAATGAGAAGTATCGTTGAAAGTAGCATAGTTAACGCAAAAAATGATATTGACCAAAGAATGATAATTGAGGCTAAAATTAAAGCAAAAAGTTTTCTTAATGAGATAGAATCTGCAAAAAAAGACATTGAATTGCTTTGTACTAAAAATGATATTAATAATATCAATGATAATATTAATATGCTAAAAAAAGCACTTCATTCTAATAACTGCAATTTGATTAATAAGCATGTTGAAACGCTTAATAAATCAACAGAAGATTTTGCTCAGAAAAGAATTGAGAAAAACTTCTCAGGTATAGTT---GGAAAAGAAATTAAAGAGATTAGT---
2013095_Abacterium@PPR38593_1                             ATGAGTTTAATTAGTATAAAAGAACCGTGCTCTAAA---------AACGATAAAGTTGAAAATAGTTGCATTGGTGTTGATTTTGGAACTACAAATTCAGTTTGTTCAATTAAAATAGGAAATAAAGTTGAATTTATTAAAGATCAAGATGAAAATATTTTAATTCCATCAATAGTTCTATTTGACAATCAAAAA---AAGGTAATAGGCAATACTGCA------ATAAAAAATGACAAAGATCTTAATTCTATTAAATCGATCAAAAGAAATTTTACAGAGAACTTTGATGAA------------------------------------------------------AATCTTTATTTAGATAATAAAGGAGAAAAAGTTTCATCAGTTGATATTGCAACTGATATTTTTAAACATTTAAAAGAAAATTGTGACAATTATTTAAAAGAAAAAATTTATGACTGTGTTTTAACAGTTCCTGCTTATTTTGACGAAAAAGCTAGATCAGGAATAATGAGATCTGCTTTTATGTCAGGCTTTAATGTAAAAAGATTAATCAATGAACCAACAGCTGCAGCCTTTGCGTATGGATTAGAAAAAAATAAAAGGGGTACTTATTTTGTTTTTGATCTAGGAGGAGGAACTTTTGATGTATCAATTTTAAAATTATCTGAAGGGATTTTTAAAGTAATAGGTTCTGGTGGTGATTCAAAATTAGGTGGAGATGATTTTGATAAACTTTTAGCGGAGAAGATTTTAAAGGATTTTTTTAATGCAAACTTA---ACCGAAATATCTATTAAAGATCAAAGGTTTGTAATAAATAAATGTAAAATATTAAAAGAAAAAATAAGTGATAAAAAACATTTTGATGAAAACTTTGTAATTAACGATGTTTCAAAAAATATAAAGATTACCTCAGACTTTTTTAATTCTGCTATTGATTCTCTGATAGATAAAACCTTGAGTATTTCAGAAAGTCTGTTATCTGAGTGCAATCTTGAATCAAAATCTATTGATGGATTTATTTTAGTTGGAGGGTCAACAAGACTTTATAGAATTGAAGAAAAAATTAAAAAAAAATTTGGGATTAGAATATTTAATAATATTAATCCTGATCTAGTGGTATCTTTTGGTGCAGCACTTCACGGATATGAACTATTAAATGGTTCC---AAAAACCTGCTACTTGATGTGACACCTTTGTCTCTAGGAATTGAAACAATGGGTGGATTAATGGAAAAAATTATATCAAGAAATTCTTCAATTCCGTGTGTAAAAGAACAAAGTTTTACTACTCATGAAAATGGCCAAACAGCAATTAAAATCAATATACTTCAAGGTGAAAGAGAAACTATTGAACATAATAGAAGCTTGGGTGAATTTATACTTACTGGATTAGAACCAAAACCTGCAGGAGTTCCTAGAATAAATGTGAGGTTTTCATTAGATGCTGACGGAATATTATTTGTTTCCGCAAATGATGAAAACTCATCCAAAGAGGGTAATTTAGTTGTAAAAGCTGATAAAAATTTATCTATTGATGAAATGAGAAAAATTGTTGAATCGAGTGTTTCAAATGCACAAAATGATATGAATGAAAGAATGAATATTGAGGCTAAAATAAAAGGCCGAAGAGTTATTAATGAAATTGAATCTGTAAAAGGTGAGTTAAAACTATTATGTAACAAAAATGAATTAAAAGAAATTATGAATTTAGTAAAAGAATTAAACGATATTATCTTAAAAACAGATATAGAAACTATCAATGACTTGACTGATAAAATAAATGAAAGTACAAAAAGGTTTGCCCAAAAAAAAGTTGAAAAAGATTTTTCACAAATGGTA---GGAAAAGATTTGAAAGGAATA------
1986627_Pbacterium@OUT43758_1__RT_shifts_33_contigs       ---AATTTATTAACAATTGAAGAGCCTAAAAATAAT---------------AAAGAAAAGAATATTTGTTTAGGGATAGACTTTGGAACTACCAATTCGGTTTGCTCTGTAATAACTGATGAAAAAATAAGTTTTATTAAAGATGAAAAAAATTGCGAACTTATACCAACATTAATTTATTATAAAAATGGAATT---AAGAAATTTGGAAATGATATT---------TCTGAAAAAGAAGCTGTTGATGCAATTAAATCGATCAAAAGAAACTTTTTAAAGGATCCAGATAAT------------------------------------------------------AAAATTTTTCTCAATGAGAATGAACAAAAAATAAGTACAATTGAAGTAGCAAAAGATTTTTTTATTTACCTCAAGTCTCTTTGCGATTCATTTCTTAAATTGAAAGGTTATGATTGTGTCTTAACTGTTCCTGCTTACTATGACGAAAAAGCCAGATCTGAAATTATGCGATCAGCTTTTCTAGCTGGATTTAATATCAAAAGGTTAATAAATGAACCAACATCTGCAGCTTTTGCTTATGGAATTGAAAAGAGTAAGACCGGTACTTTTTTTGTTTACGACTTAGGTGGCGGTACTTTTGATATTTCAGTTCTCAAGCTATCAGAGGGAGTTTTTAAAGTACTTGGAACTAGCGGTGATCCAGTTCTTGGTGGTGATGATTTTGATTTTTTATATTCAAGTTATCTAGCAAAAAAAAATTTTGATCTAGATCTA---AATAAAGTTGATGTTCAGGAAAGGAAAAGGTTTATAGGTTATGTAAAAAAGATTAAGGAGAACTTTGAGTCAAAGAATAATTTTGAAGAAAATATAAAATTT---TCAATATCTAAAAAAATTAAATTTAAGAAAGAGGAATTTAACGAAAGTATTTATAAACTAGTTGATAAAACAATAAACATTTCAAAAAGTCTTTGTGATGAACTTAACATTACTGATGAAGATGTTGATGGTATAATTCTTGTTGGAGGATCTACACGTTGTGAATTTGTTAAGGAGATGCTTAAGGATAAGTTTAGTACAAAAATTTACGACGATACAAACCCAGATTTAGTTGTTAGCCGG---------CTTCAT------------ATTAATGGA---------AATCTACTGCTGGAC------------------------GAAACA---------TTAATG------GTCATC---AGAAACACTCCAATTCCA---ATTAAA---CAAACT------ACATCTGAAAAT---CAAACTTCTTTAAAAATC---ATCTTA---------------ACATCTGAAAAT------TCTTTAGGT------GTCTTA------TTAGAT---------------ATACCT---------------------ATAGAT---------ATACTT---ATTACTGCAATT---GAAAGT------------GAGAATTTGGTAATAAAAACAGATGACAATATTAATATTAAAGATTTAAAAGAGATAGTAGAGTCAAGTATAAAAAATGCTGAAGAGGATGTAAGTTTCAGAATGCTGATAGAATGGAAAATTAAGGCTAAGAAAATAATTAATGAAATTCATTATTATCAAAAAGATATTGAAAAGTTATGTGAAAAAAAAAATATAGAAAATATTAGTAATTTAATTAATATGCTACAAAAAGAGTTGAATAAAAACGATAAAGATAAAATTGAACAACTATAT---AAATTAAATAAGGAAACCGAATTTTTTGCTGAAAAAAAGATAGGATCTGAATTTAGTAACTTAGTT---GGTCAAAATACAAAGGATTTA------
1986869_Rbacterium@OUW71856_1__RT_shifts_7_contigs        ATGGCTTTATTAGAAATAAAAGAACCTGGTGGAAATTCAGAAATAGAA---AATGAAGAACAAATCTGTATAGGTATAGATTTTGGTACAACTAACTGTGTTTGTTCTATTAAAAGGGGCGATGAGATTCAATTAATCCCAGATGAACTTGGGAATTTCATAATACCAACAATTATTTCTTATGAACAAGGTGGT---TTTTTATTTGGGAATCAAGTATTTAAAATGGAAGAATATAAAGAGAGTAAATTTATATTTTCTATTAAACGGTTATTTGTTGAAAATCCATCAAAA------------------------------------------------------AAAATAAAATTCGATAATCTAGATTCTGATTATTCTCCAATAGAGCTTGCATCCTTAGTTTTTGAATATTTAAAAAAATGTTCAGAGAGTTTTTTAAAAACTAAAATAAATAAATGTGTTATAACAGTTCCAGCATATTTTGATGATATTTCAAGATCTGCGATAAAAAGATCTGCTTCAGCATCAGGTTTTGATGTTTTACGCCTAATCAATGAACCAACTGCAGCCGCCTATGCATATGGCTTAGAAAAAGAAACAAGAGGAAATTTTTTTGTATATGATATTGGTGGCGGAACATTTGATATATCAATTTTAAAGTTAACAGAAGGAGTTTTTAAGGTTTTGTCATCTGGTGGAGATGTTTGCTTGGGTGGTGACGATTTTGATATAGCTTTTTGTGAAGAGATTTTGAGATATAATAATTTAATTGGACTA---GAAAACTTAAATAGTTCTGAAAAAATTATTGCAATTAAAAAGTGTAAGAAATTTAAAGAAAGACTTAGTATAAAATCGGATTTTGAAGATATACTGATAATTGATGGCGTAGAAGTCAAATTAAAAGTTAACATAGAACTGCTTAATAGTTCTATTTCTCAGTTAGTTGAAAAAACTATTAAAATTTCTAAAGAAGTATTATTTCAAGCAAATTTAGAGGTATCAGATTTAGATGGTGTAATTTTTGTGGGAGGTTCGAGTAGGTTAGGTTTGATAAATAAAAGAATTTCTGAAGAATTTAAATTAAAGATTTTTTCAGATATAGATCCCGATATTGTTGTTGCAAGAGGTGCAGCGTTACATGCTTATGGTTTAGTAAACGGTGCA---AAGAATTTATTGTTAGATATTACACCTTTATCATTAGGAATTGAAACAGCTGGTGGACTAATGGAAAAAATTGTGGAAAGAAACTCTACAATACCCATAATTAAAGAACAAGAATTTACTACATATGAAAATGGACAAACAGCTATTAAAATACATATTTTACAGGGTGAACGAGAGACCGTGGAAGATAATAGAAGCCTGGGTGAGTTTATACTAAATGGGATCCCGGCTAAGCCACCAGGT---CCTAGAATTAAAGTGAGGTTTGCA---------------ATTCTAAGTGTTGCGGCTTCAGAAGAGTCAATGGGAGTT---AAAGAA---GAAGTAAAACCTACTCATGGA---GAAGTTGAAGATATGAAAGAGATGATAAAAGATAGTATAATTAATGGAAGTGTAGATATTGAAAAGAGATTATTAAAGGAATCTAAAATGGAAGCAAAGATTTTTTTAAATGAAATGAAAAATCTCAAAAAAGAATTACTAGATTTATCTACAAAAGATGAACTTAAAAAAGTAAACACTATTATCAATGATCTTGAGGGTGAATTAAAAAATGATAACAGAAAAAAGATTAAAGAACTCATAAAATTACTTGATCTAGCTACTCAAAGCTTTTCTGAAAAAAGAATTAAAAAAAGCATTAAATCTGCCTTAGTTGGAAAAAATTATGATAATTTGTTA---
1286528_Nhelminthoeca@AHX11239_1                          ATGCAACTCACAACAGTTAAGGAACCAAAA---------------------ACTTGTACAGAAATAATTGTGGGAATAGATTTCGGTACAACCAACTCCCTCATAAGCGTGTTCCAAGATGAAAAGTGTGTAGTCATACCGCAAGAATCTGGGAAAAATTTCCTCCCCTCTCTGATTGCAGTGCAGGATAAGAAC---ATCATCGTCGGAAAAGAGGCA---------------AAAAAATATAAGAATTACATCCCTTCAATCAAGAGGATAATAGCAACGAAGGAAAACCTCGTGATACCCAATGCATGTACCATCAATACTCAGACACAGGAC------------------------------CAGAGCAACTATGCACTCACTATAGGATATGCATCAAAGATCTTTTCCAGCCTAAAAAAAAGTGCAGAGAAATATCTGGGACACGCTGTAAGAAATGCTGTAGTCACAGTACCAGCGTACTTTGATAACACCTCACGTAGCGCAATAAAGGATGCAGCAACAATTTCTGGCCTGAATGTAATACGTCTGTTGAGTGAACCGACGGCTGCGGCCTTGTTCTACGGAATCGATAAAAGAGAAGAGGGTAAATACGTAGTTTATGATCTCGGAGGAGGAACTTTCGATATTTCGATTTTGGAGTTTCACAGGGGCATATTCAAAGTCTCCTGCAGCGACGGCGATGATCATCTAGGTGGCGATGATTTCGATCTGAGATTGATGGAACACCTAATTCAGAAACATGAGCTACATCTCTCA---------------GGGGAAGAGAAAGTGCATTTTCTGGATTTCTGCAAAGAAATCAAAGAGGAATTAGCGCACGAAGATAGAATAGTGCGATACTTCAGTTATCAGGAGAATGATGCTTGCATTGATGTCACATTGGAAGATTTCGAAAAAACAATAGAGAAAGATATAGATAGGACAATCGCCATCTTAAAGCGCGCCCTTAGATCAAGTGATATTCCAGTCGCTGAGGTGGATGGTGTACTGCTAGTTGGAGGCTCCACTAAAATAGGTCTAATTCACAGAAAGATATCAGAGTTGTTTGGGAAGGAAAAAATATCTGGAATTAATCCAGAGACAATCGTGGTAATGGGCGCAGCGCTCTTTGGGAGTTTCTTGAATGGCAGAAACCCTAAAATAGTGCTACTGGATGTGTTACCACTATCCCTGGGCATAGAAACACTAGATGGAACAATTGAAAGAATAATCATGAAGGATAGCCCTATTCCTATAAGGCAATCGCAAGTACTTACAAATGCAGTCGATGGACAAACTTCGTTTAAGATACATGTCCTACAGGGGGAAAGAGAACTCGCAAAAGATAACAGATCACTCGCCGAATTCACACTGAACGAACTACCATCACTGCCTGCAGGTAAAGCAAGAATTGAGGTGACATTCAGCATAGATGAGGATGGCATATTGAAAGTCAGCGCAAAAGAACTCATCACTGGAAAAATACAAGAAATTGAAGTGAATCCTCACTACGGTTTAAATAGAGATATCGCAGATCAAATGATCAGAGACTCATTCGCAAACCTGGAAGAGGATGTGGCTCAAAGATCCGTCATAGAAGCACAATGTCATGCAGATAGGGTCTTGAAAGTTGTAAGGAGAGCTATAAAGGAAAATGGAAACCTACTTATCGGGAATGAAGCTGAGAAAATCGCTGAATACACCAAAACAGTGGAAGCAAGTATGGAAAAGTGTGATAGCATTAAAATCAGAGAAAGCACAGAAGAATTAGAAAAGATTGTAGATCCCTTTCTAAAAAGAAGGTTGAGTTTTTTATTCAGAGAAATGAATTTGGATCTTAATAGTGAG------------
222891_Nsennetsu@ABD45955_1                               ATGCAAGTGATAACAATCAATGAGCCAAGACAAAAA---------------CTTGATCGTGAAGTCATCATAGGTATAGACTTTGGAACGACCAATTCTCTTGTTTGTATATTCGACGGTAGCAAATGCGTTGTTATTCCTCAAGAGGGTGGCGACGTCCTTCTTCCATCTGTTATTGGTGTGAAAGACAAGGAC---ATCATTATTGGAAAGGAAGCA---------------AAGAAATGTAGGGGTCACATTCTATCGATAAAGAGGATAATCGCAAAAAAAGCAGGTATACCAGGAAGCATA---------------------------------CGAAACAAT------------------CAGGAGATGTGCACTCTCTCAATAGGATATGCGTCCAGAATTTTTGCATCTCTAAAAAGAACAGCTGAAAAATATCTTGGACACTGTGTGAACATGGCTGTGGTCACAGTTCCGGCATATTTTGATAACGCTTCCCGCACGGCAATTAAGGATGCGGCAACGATTGCCGGGCTAAATGTAGTGCGTCTGTTAAGTGAACCAACTGCAGCAGCACTTTTCTACGGAATTGACAAAAAAGAAGAAGGCAGATATATCGTCTACGACTTAGGTGGTGGAACTTTTGATGTTTCAATTTTGGAATTTCACAAAGGCATTTTTAAGGTTTCCTGTACCGATGGTGATGATTACCTTGGTGGTGATAACTTTGATCAGGCACTGTTAGAACATCTCCTGAAAAAATATGCACTTGAACCCACG---------------GATGAGGAAAAAGCTGCCCTGCTAGTGGTTTGCATAAAGATCAAGGAGGAGTTGAGTCACCAAAATAGGGTAACAAACTACCTTGACTATCGGGGACAAAACCTATGTTTTGAAATCACATTGGATGAATTTGAAAAAATAATAGAAAAGGATGTAGAGAAAACAATCAACATAGTGAAACGCGCTCTCAGAAAAAGCAGTCTCTCCGTAGGAGATATTGATGGACTCCTTCTTGTTGGTGGATCAACGATGGTACCAATGATAAGAAGCAGAGTTTCCACGTTTTTCGGGGAAGAAAAAGTAACAGGAGTCAATCCAGAGACAATTGTTGCTTGCGGCGCAGCATTGATGGGAAGCTTTCTTAATGGTAAGAATCCTAGGGTACTTTTATTAGACGTCCTACCGCTCTCATTAGGCATAGAGACTCTTGATGGTACGATGGAAAAAATCATCATGAAAGATACCCCAGTTCCAGTCAAACAGTCACAAGTACTAACCAACGCAGTTGATGGTCAAACTTCTTTTAAGATACATGTCTTACAAGGAGAAAGAGAATTCGCTCGTGATAATAGGTACTTAGCAGAGTTCACACTTAACAACCTACCCCCGCTCCCAATGGGTAAAGCGAGAATAGAGATTACCTTTAGCGTAGATGAAGACGGTATATTGAAGGTAAGTGCGACCGAATTGCTCACAAGAAAGACACAAGCAATTGAAATAAACCCGCACTATGGCCTAAAAAGAGAAACTGTGCAGAAGATGGTAGAAGATTCCCTAACTAGCCTCGCAGAAGACATAAAGAGAAGGTCAGTAACAGATGCACAGAGACATGCCGAGCGTGTTTTACAGGTTCTAAGGAAAGCATTAGCCGAGCACGAACCCTTACTCGTCAGCAACGAAAAAGAAACAATTGATGAACATATGCAACTTATAGCAAGAAGCATACAAAAATGTGATAGCATCGAAATTAGAAAAGCAACTGAGGGACTAGAACGAGTTGCAGAACCGTTCCTGAAGCGAAGACTAGACTTTCTTTTTAAGAAAATGGAAATAGACCTGAATAAAACC------------
1357716_Bsalamandrivo@OON11242_1                          TCCAAGATGTCGTCGCTTGCCCGCCAGGTGATGCCCCGCTTTGCCAGCGACAAGGTTCAGGGACAAGTCATTGGTATCGATCTGGGAACAACAAACTCATGTGTTGCTGTCATGGACGGCAAAACTCCTCGTGTGATTGAAAATGCCGAGGGTGGCCGCACTACCCCTTCCATTGTCGCTTTCTCCAAGGATGGCGAACTTATTGTTGGTTCTCCCGCCAAACGCCAAGCTGTCGTTAACCCCGAAAACACTCTTTTCGCTACCAAGCGTTTGATTGGCCGTCGCTTTGATGATGATGCTGTTCAGATGAAGACCGTCTCTTACAAGATTGTCAAGCACACAAACGGCGATGCCTGGGTTGAGGCTCGCGGAAAGAAGTACTCGCCTTCGCAGATTGGTGCTTTTGTTCTTCAGAAAATGAAGGAGACCGCCGATAGCTTCCTCGGGAAGACTGTTAAGAATGCCGTCGTTACGGTTCCCGCATACTTCAACGATGCCCAGCGTCAGGCCACCAAGGATGCCGGTCAAATTGCTGGTCTCAACGTGCTTCGTGTCATCAACGAGCCCACTGCTGCCGCTCTTGCCTTTGGCGTTGATAAGGAAGGTGACAAGGTTGTTGCTGTGTACGATCTCGGCGGTGGTACTTTTGATATCTCTATTTTAGAGATCCAAAAGGGTGTCTTTGAAGTCAAATCTACCAACGGTGACACCCACCTTGGTGGTGAGGACTTTGACAACACTCTTGTCTCGCATATTGTTTCCGAATTCAAGAAAGAGGCTGGCGATATTTCCAAGGACCGCATGGCCCTTCAGCGTATTCGTGAAGCATGTGAAAAGGCAAAGATTGAATTGTCCGCTACAGTTCAGACCGATATCAACCTTCCCTACGGTCCAAAGCATATCAACACAAAGCTCACTCGCTCGCAGTTTGAGTCTCTTACCAAGACTCTCATGGATCGCACTATTGATCCCTGCAAAAAGGCCATCAAGGACGCTGGCGTCTCCACAAGTGAAATCAACGAAGTGATCCTTGTTGGTGGTATGTCGCGTATTCCAAAGGTCCAGGAAATTGTAAAGTCGATCTTTGGCAAAGAACCTTCCAAGGCCGTCAATCCTGATGAGGCTGTTGCGATCGGTGCTGCCGTTCAGGGTGGTGTTTTGTCTGGTGAAGTCACTTCCATTCTGCTCTTGGATGTCACTCCTCTCTCTCTTGGTATTGAGACCCTTGGCGGTGTCATGACTAAGCTCATTACCCGTAACACTACAATCCCCACCAAGAAATCGCAAACATTCTCCACTGCTGCCGATGGTCAGACTCAGGTTGAAATCAAGGTATATCAAGGAGAGCGTGAGCTTGTCAAGGACAATAAGATTCTTGGCCAGTTCAATCTGGTGGGTATCCCTCCAGCACCCCGTGGTATCCCCCAGATCGAGGTCACCTTTGACATTGATGCCGATGGTATTGTCAACGTCTCTGCCAAGGACAAGGCCACCAACCGTGATCAATCTATTACTATTGCAGCCTCGTCTGGACTCTCTAGCTCTGAGATTGAAAACATGGTCAATGATGCCGAAAAGTTTGCCGACTCTGACAAGAAGCGCCGTGAAGTCATTGAGGCCACCAACAAGGCCGAGTCGTCAATCCACGAGACTGAAAAGGCAATGGTTGATTTCAAGGATAAGATTGATAAGGAGGAGTGCGAGAAGATCCGCGAGCAGATTAAGCAACTCCGCGAGATCATGGCCAAGGGCCCTGACGAGGAAATCAAGGAAGCATGCGACCAGGTCCAGGTTGCCAGCTTAAAACTATTCCAGAAGGTATATGAGCAAAAGAACTCTGATAGCACCAGCGAACCTAAGAAGGAGGAGTTCAAGGAT
578462_Amacrogynus@KNE67890_1                             ---------TCCCGGTTGGCCCGCTCCGCCCAGCTGCGCCATGCCAGTACCAAGCCGACGGGCGCCGTCATCGGTATCGATCTCGGCACGACCAACTCGTGTGTGGCCGTCATGGAGGGCCGCGAGCCGCGCGTGATTGAGAACGCCGAGGGTGCACGCACGACGCCCTCGATTGTCGCCTTTGCCAAGGACGGCGAGCTGCTCGTCGGCCAGCCGGCCAAGCGCCAGGCCGTCGTCAACTCGGAGAACACGCTCTTTGCCATCAAGCGTTTGATTGGCCGCAAGTTCAACGATTCGATTGTGCAGGCCAAGCACGTGCCGTACAAGATTGTGGGTCACTCGAACGGCGACGCCTGGGTCGAGGTGCGCGGCAAGCGCTACTCGCCGTCGCAGATTGGCGCGTTTGTGCTCATGAAGATGAAGGAGACGGCCGAGTCCTACCTCGGCAAGAACGTCAAGGACGCCGTTGTCACTGTCCCTGCCTACTTCAATGACGCGCAGCGCCAGGCGACCAAGGACGCCGGTGCGATTGCGGGCCTGACGGTGCACCGCGTGATCAACGAGCCGACGGCGGCCGCGCTCGCCTACGGCATGGACAAGACCGAGGACAAGATTATTGCCGTCTACGATCTTGGCGGTGGTACCTTCGATATCTCGATCCTGGAAATGTCCAAGGGTGTCTTCGAGGTCAAGTCGACCAACGGCGACACGCATCTTGGTGGCGAGGACTTTGATAACACGCTGCTGCAGTGGATTGTCGCCGAGTTCAAGAAGGACGAGGGCGACATTTCGTCGGACCGCATGGCGCTGCAGCGCGTGCGCGAGGCCGCCGAGAAGGCCAAGATTGAGCTGTCGTCGACGATGCAGACCGACATCAACCTGCCCTTCGGCCCGAAGCACATCAACTACAAGCTCACGCGCGCCAAGTTTGAGCAGCTGACGAAGCCGCTCATTGACCGCACCGTCGAGCCCTGCAAGAAGGCGATCCGCGACGCGGCCGTTTCGACTAAGGACGTGAACGAGGTGATTCTCGTTGGTGGCATGTCGCGCATGCCCAAGGTCCAGGAGCTCGTCAAGGAGATTTTCGGCCGCGACCCCTCCAAGGGCGTGAACCCGGATGAGGCCGTTGCCATTGGCGCCGCGATCCAGGGTGGCGTCTTGGCCGGTGACGTGACGGACCTGCTTTTGCTCGATGTCACGCCGCTCTCGCTCGGTATCGAGACGCTCGGCGGTGTCTTCACGCGCCTGATCCACCGCAACACGACGATCCCGACCAAGAAGTCGCAGACGTTCTCGACGGCCGCCGATGGCCAGACGCAGGTCGAGATCCGCGTCTTCCAGGGCGAGCGCGAGCTGGTGCGCGACAACAAGCTCCTCGGCAACTTCCAGCTGACGGGTCTGCCGCCGGCGCCCAAGGGCGTGCCGCAGATTGAGGTTGGTTTTGACATTGACGCCGACGGTATCGTCAACGTGTCGGCGCGTGACAAGGCCACGGGCAAGGACCAGTCGATCACGCTGACGGCGAGTTCGGGTCTGTCCAAGGACGAGATTGAGTCGATGGTTGCCGAGGCCGAGACGCACAAGGAGCAGGACGCGATGCGCCGCGACTTGATTGAGGAGCGCAACCGCGCCGAGTCGATCATGGCCGATACGACCAAGTCGCTCGAGGACTTCAAGGACCAGATCAACAAGGAGGAGGCCGACAAGATCCGCACCAAGATGACGGAGCTGCGCGAACTCATGGCGAAGGAGGACACGGATACCGTGCGCCAGGCCTACCACGAGGTGCAGCAGGCGTCGCTCAAGCTGTTTGAGGCCGCCTACAAGGCGCGTGCTGACGCCAACCAGGGTGCCAGCAACGACGCCGAGTTCAAGGAT
246409_Rdelemar@EIE82505_1                                ------------------------------TTCTCTCGATCTTACAGTTCTGGTGTCAATGGACCCGTTATTGGTATTGATTTGGGTACTACCAACTCTTGTGTGTCCGTTATGGAAGGCAAAAACCCTCGTGTGATTGAAAATGCTGAAGGTGCTCGTACTACTCCTTCCGTAGTTGCTTTTACTAAAGATGGTGAATTGTTGGTCGGCCAAGCTGCTAAGCGTCAGGCTGTAGTCAACTCTCAAAATACCGTCTATGCCACCAAGCGTTTGATTGGTCGTCAATTCAAGGATCCCGCAGTTCAAATCCCTGCTGTTTCCTACAAGATTGTTGCTCACAACAACGGCGACGCCTGGGTTGAAGCCAACGGTCAAAAGTATTCTCCTTCTCAAATCGGTGCTTTCGTTTTGGGTAAGATGAAGGAAACCGCCGAAGGTTTCTTGAGCAAGAAGGTCAAGCATGCTGTTATCACTGTCCCTGCTTATTTCAACGATGCTCAGCGTCAAGCCACCAAGGACGCTGGTAAGATTGCCGGTCTTGATGTCATGCGTGTGATCAATGAACCCACGGCTGCTGCCTTGGCCTATGGTCTTGACAAGTCTGGCGATTCTACTATTGCTGTTTACGATTTGGGAGGTGGTACTTTTGATATCTCTATCCTCGAAATTCAAAATGGTGTCTTTGAAGTCAAGTCTACCAACGGTGATACTGCCCTTGGTGGTGAAGATTTCGACTCTCACCTTGTCCGTCATGTTGTCAAGGAATTCAAGGACGAATCTGGCGATCTTTCTGGCGATCGTATGGCCATTCAACGTATCCGTGAAGCTTGTGAAAAGGCCAAGATTGAATTGTCCTCTACTGTTCAAACCGACATCAACTTGCCTTATGGTCCCAAGCACATCAACTCCAAGTTGACCCGTGCCAAGTACGAAGGCCTTGTCGGTGACCTCATCAGCCGCACTATCTCTCCTTGTGAAAAGGCCATGAAGGATGCTGGTATTAGCAATAAGGAAGTGAACGATGTTATCTTGGTTGGTGGTATGTCTCGTATGCCCAAGGTCGTCGATACTGTCAAGCAAGTGTTTGGTAGAGAACCCAGTAAGTCTGTTAACCCTGATGAAGCTGTTGCTATCGGTGCTGCCATTCAAGGTGGTGTCCTTGCCGGTTCCGTCACTGACATCTTGTTGCTCGATGTCACTCCCCTTTCCTTGGGTATCGAAACCCTCGGTGGTGTCTTTACTCGTCTGATCAACCGTAACACCACCATCCCTACCAAGAAGGCTCAAGTTTTCTCTACTGCTGCCGATGGTCAAACTCAAGTTTCCGTCCGTGTCTTCCAAGGTGAACGTGAACTTTGCCGTGACAACAAGCTTTTGGGTGACTTCAACTTGACTGGTATTCCTCCTGCCCCTAAGGGTGTTCCTCAAATTCAAGTCGAATTCGATATTGATGCCGATGGTATCGTCAACGTCAGTGCCAAGGACAAGGCTACCAACCGTGATCAATCGATGACCATTGCCGCCTCTTCCGGTTTGAGCAATGATGAAATTGAAAACATGATTCAACAAGCCGAAGCCAATGCTGAAGCTGATCGTGCTCGTCGTGAAACCATCGAGATGGCCAACCGTGCTGACTCTGTCATGAGCGAAACCGAAAAGGCTATGGATGACTTTAAGGAACAACTCGACAAAGCCGAAGCTGAAAAGCTCAAGGAAAAGATCACCACCCTTCGTACTGAAGCCTTGAAGGCTCAATCTGAAGAATTGAAGGCCAAGATTGATGATCTTCAATCTAGCTCCTTGAAGCTCTTTGAAATGGTTTACAAGAACCGTGCTGCTCAAAGTGAAAACACCTCTACTGATAACCAA---------
237631_Umaydis@KIS71309_1                                 ---------TCTCGTGGTCTCCGTGCCGCCGGCGCCCGCTTCAACTCTGGCAAGGTTTCCGGTCCTGTCATCGGTATTGATTTGGGAACTACCAACTCATGTGTCTCCGTTATGGAGGGCCAGCAGGCCCGCGTCATTGAAAACTCGGAAGGTGGCCGAACCACGCCATCCGTCGTTGCTTTCACCAAGGACGGCGAGCGTCTCGTTGGTCTTCCCGCGAAGCGTCAGGCTGTTGTCAACCCCGAGGCAACCCTTTTTGCCACCAAGCGCCTTATTGGCCGAAAATTCCAGGACAAGGAGGTCCAGTTGAACAACGTCCCCTTCAAGATTGTCCCCCACTCCAACGGCGATGCCTGGCTTGAGGTGCGAGGTGAGAAGTACTCTCCCTCGCAGATCGGCGCCTTTGTCGTCGGAAAGATGAAGGAGACCGCCTCCGGCTACCTCGGCAAGACGGTCAAGCACGCCGTCATCACTGTTCCTGCCTACTTCAACGACTCGCAGCGCCAGGCTACCAAGGATGCCGGTGCCATTGCTGGTCTTGACGTTCTCCGTGTCATCAACGAGCCCACCGCCGCCGCCCTTGCCTACGGTCTCGACCGTGACGACTCTTCCGTGATTGCCGTCTTCGACTTGGGAGGAGGTACCTTCGATATCTCGATTCTCGAGATGCAGAAGGGCGTCTTTGAGGTCAAGTCGACCAACGGTGACACCCACCTTGGTGGTGAGGACTTTGACATTGTTCTCGTCGAGCACCTTGTCAACGAATTCAAGAAAGAGTCTGGCGACCTTTCCAAGGACCGCATGGCCATCCAGCGTATCCGCGAGGCTGCCGAGAAGGCCAAGATCGAGCTTTCCAGCACCCAGCAGACCGACATCAGCCTTCCTTACGGTCCCAAACACATCAACTCCAAGATCACCCGTTCGCAGCTCGAGTCGCTCGTCGGCAAGCTCGTCGACCGCACTATCGAGCCATGCAAGAAGGCGCTCGCCGATGCTGGCTGCAAGCCCTCGGACATTCAGGAGGTCATCATGGTCGGTGGTATGAGCCGAATGCCCAAGGTGCTCGAGACTGTCAAGAACATCTTCAAGCGCGACCCTAGCAAGGGTGTCAACCCCGACGAGGCTGTTGCCATCGGTGCTTCCATCCAGGGTGGTGTTCTTTCCGGTCAGGTTACCGACGTTTTGCTGCTCGATGTTACCCCGCTCTCGCTCGGTATCCAGACTCTTGGTGGTGTCTTCACGCGCCTCATCAACCGCAACACCACTATCCCCACCAAGAAGTCGCAGGTCTTCTCCACTGCCGCTGATGGCCAGACTGCCGTCGACATTCAGGTCTACCAGGGTGAGCGTGAGCTCGTCCGTGACAACAAGCTGCTCGGCAACTTCCAGCTCACCGGCATCCCCCCTGCGCCCAAGGGCGTTCCTCAGATCGAGGTCACCTTTGACATTGACGCCGACGGTATCATGCACGTCTCTGCGCTCGACAAGGCCACCAACAAGGACCAGTCCATGACCATCTCGGCCGGTTCGGGTCTCAGCGACAACGAGATCGAGAAGATGGTTGCCGATGCTGAACAGTACGCCGAGGCTGACAAGGCGCGCAAGGCCGTCATTGAGGAGGCTAACCGTGCCCACTCGGTCTGCTCCGAGACCACCAAGGCCATGCAGGAGTTCAGCGAGCAGCTCCCCGCCGAGGAGAAGGAGAAGCTCAACGTGCTCATCAAAGAGACCGAGGAGCTCGCCTCCAAGGGTCTGAACCAGACCATCCGCGAGAAGATCGACGCTACCCAGCAGGCTTCGCTACAGCTCTTCAAGCTCGTCTACGAGAAGAAGGGTGCCCAGTCTGGCAACACCGAGAACGCCGAGGAGAAGAAGAAC
235443_Cneoformans@AFR94464_1                             ---TCCCTCTCTCGAACACTCCGATCCACTTCCAAGCGATTCAACAGTGGCAAGGTTTCTGGTCCTGTGATTGGTATCGATCTTGGTACTACCAACTCTTGTGTTTCTATCTTCGAGGGTGGCGCTCCCAAGGTGCTTGAAAATGCTGAGGGTGCTCGAACAACTCCCTCCGTCGTTGCTTTCACTAAGGATGGCGAGCGTCTTGTTGGACAGCCTGCTAGGCGACAGGCGGTTGTTAACGGCGAAAACACCATTTTTGCTACTAAGCGATTAATCGGCCGAAAGTTCAAGGACGCCGAGGTCCAAATCGCCAACGTTCCTTACAAGATCGTCGCTCACACCAACGGTGATGCCTGGGTTGAGGCTCGTGGCGAGAAGTACTCTCCCTCTCAAATTGGTGCTTTCGTTGTCAACAAGATGAAGGACACTGCTTCTGCTTACCTTGGCAAGCCCGTCAAGCATGCCGTCATCACTGTCCCTGCTTACTTCAACGACTCTCAGCGTCAGGCTACCAAGGATGCTGGCTCTATCGCTGGTCTTGAAGTCCTTCGTGTCATCAACGAGCCTACTGCCGCTGCTCTTGCCTATGGTCTCGACAAGAACGAGTCCGCGGTGATTGCTGTCTACGACTTGGGTGGTGGTACTTTCGATATCTCGATCCTTGAGATGCAGAAGGGTGTTTTCGAGGTCAAGTCTACCAACGGTGACACCCACCTTGGTGGTGAAGACTTCGACATCGCTCTTGTCAACCACATCTTGGCCGAGTTCAAGAAGGAGACAGGTGACGTTTCTGGCGACCGAATGGCTATTCAGCGAATCAGGGAAGCTGCCGAGAAGGCCAAGTGCGAGTTGTCTTCTGCCGGTGCCACCGACATCTCTCTTCCTTACGGTCCTCAGCACATCAACCTCAACCTCACCCGTGCCCGTTTCGAATCCATTGTCAAGCCTCTCGTTGACCGAACTATTGAGCCCTGTAAGAAGGCTCTTAGCGACGCGGGTGTCAAGGCTTCCGAGATCAACGACGTCATTCTCGTTGGTGGTATGAGCCGAATGCCCAAGGTCGTTGAGACTGTCAAGTCTACTTTCGGTAGGGAGCCTAGTAAGGGTGTCAACCCTGACGAAGCGGTCGCCATCGGTGCTTCTATCCAAGCCGGTGTTCTTGCCGGTAACGTTACTGACATTCTCCTTCTCGATGTTACCCCCCTTTCCCTTGGTATCGAGACCCTTGGTGGTGTCTTCACTCGTCTCATCAACCGAAACACTACTATCCCCACCAAGAAGTCCCAGACTTTCTCCACTGCCGCTGACGGTCAGACCGCCATCCAGGTTAAGGTGTACCAGGGAGAGCGAGAATTGGTTCGAGACAACAAGCTTCTCGGTGACTTCCAGCTCACCGGCCTTCCTCCTGCACCTAAAGGTGTTCCTCAGATCCAGATCACCTTCGACATCGACGCTGATGGTATCGTTAACGTTTCTGCCATTGACAAGGCTACCAACCGTGAGCAGTCTATGACCATTGCTTCTTCTTCCGGTCTCTCCGACAACGAGATTGAACAAATGGTTGCCGACTCTGAGAAGTACGCCGAGGCGGACAAAGCCCGCCGACTTGTCATTGAAGAGGCCAACAAGGGCGAGAGCTTCGTCGTTGACACTGAGAAGTCTATGACCGAGTTTGAAGCTCAGCTTGACGCCACTGAGCGGGAGAAGGTCAAGAAGCTTTTGGGCGAGCTTAGGGAGATTGCCGCCAAGGGTGCCGCTGAAGACATCCGACAGGCCCTTGACGCTGCTCAGCAAGCTTCTCTCGGTCTTTTCCAAAAGGTCTACGAGAAGCGAAACGCTGAATCTCGCGACAACAACACCGAGTCTGAGAAGAAGCAA
1314807_Dbispora@THV06681_1                               ---------------------------------------------AATTCCAAGGTCAACGGCCCCGTTGTTGGTATCGATCTTGGAACAACAAATTCTTGTGTCTCTGTCATGCAGGGCAAGGATTCTGTGGTTATTGAGAACTCGGAAGGTCAAAGGACTACGCCTTCCGTGGTTGCATTCACAAAACACGGTGAACGATTTGTTGGTCTGCCTGCTAAACGTCAGGCAGTCGTCAACTCTGCCAACACTGTCTTTGCCTTCAAGCGACTAATTGGACGACAATTCAAAGACAAGGAAGTCCAGATGAAACACTGGCCCTTCCAAATCATTCCGAAGTCTGACGGACGGCCTGCCGTGCAGGTTAAGAAGGAGACCTACTCAGCTGAGGAGTTGTCATCAATGGTCTTGACAAAAATGAGGGATACCGCTCAACAATATTTGAACAAAAAAATCAACCATGCTGTTGTCACCGTCCCCGCCTACTTCAACGACGCACAACGTCAAGCAACAAAAGATGCAGGAACTATCGCTGGTCTCGACGTTCTCCGAGTCATCAACGAGCCCACTGCTGCCGCTTTGGCATACGGTTGTGACCGTGCCGATTCATCTGTGATTGCTGTGTACGATTTGGGAGGTGGTACATTCGATATTTCAATCTTGGAGATGCAAAAGGGTGTGTTCGAGGTCAAGTCAACAAATGGTGATACCCACCTTGGTGGTGAAGACTTCGACATCGTTCTCGTCGATCACATCTTAAACGAGTTCAAGAAGGAGTCTGGCGACCTCGCGGGTGACCGTATGGCTATTCAACGTATTCGTGAAGCTGCGGAGAAGGCCAAGATCGAGCTTTCTTCCACCACCCAAACCGAGATCAATCTTCCCTTCGGCCCCAAGCACATCAACACCAAGCTGCTTCGTTCTCAATTCGAGTCTCTTGTTGAACCTCTCGTCAAACGCACAGTCGACCCCTGCAAGAAGGCGCTTTCAGATGCTGGTGTCAAGGCCAACGAGATTAACGACGTTATCCTTGTCGGTGGTATGACTCGTATGCCCAAAGTTGGAGAGACCGTTAAGTCCATCTTCGGTCGTGATCCCAGCAAGGGTGTTAACCCTGATGAGGCCGTCGCCAAGGGTGCTGCTATCCAAGGTGGTGTTCTTGCTGGCAACGTTACCGACATTCTCCTCCTCGATGTAACTCCTTTGTCTCTCGGTATTGAGACCCTTGGTGGTATCATGACCAAGCTCATTAACCGTAACACCACCATCCCCACCAAGAAGTCCCAGGTCTTCTCTACCGCTGCCGATGGACAGACCGCCATCGAGGTTAAGATCTACCAGGGTGAACGTGAGCTCGTTCGTGACAACAAGCTCCTTGGTAACTTCAACCTCGTTGGTATTCCTCCTGCCCCCAAGGGTGTTCCTCAAATCGAAATCACCTTCGACATTGATGCTGACGGTATTGTCAACGTTTCCGCCAAGGACAAAGCTACCAACAAGGATCAGTCGATGACCATTGCCTCTTCTTCCGGTCTTAGCGATAAGGACATTGAGAAGATGGTTTCCGATGCCGAGGAGTATGCTGAGACGGACAAGGCTCGTCGCGGTCTCATCGAAGAGGCCAATAAGGCTGATTCTGTCTGCGCTGACACTGAGAAGGCCATGAACGAATTCAAGGACCAACTCGATGCCACCGAGAAGGAGAAGGTCACTAAGCTCATCGCCGAGCTCAGGGAACTCGCTGTCAAGGGACAAGCTGATGCCATCCGGGAGAAGATTAACGAGACTCAACAAGCCTCCCTTGGTCTCTTCCAGAAGGTATACGAGAAGCGTAATGCCGAGAACAACTCCCAAGAGAAGCCTTCCGAGAAGAAGGAC
56615_Pgraminis@KAA1118129_1                              GCTCGACTATCCCGGGCCATTCAGCCTCTTCAGCGATGGTCGTCTAGTGGCAAGGTCACCGGTCCCGTCATCGGTATCGATCTCGGAACCACCAACTCCTGTGTCTCCATCATGGAAGGCAAAAGCCCAAGGGTGATCGAAAACACCGAGGGAGGACGAACTACGCCTTCAGTCGTGGCCTTCACCAAAGACGGTGAAAAACTGGTCGGAATCCCTGCCAAACGTCAAGCCCTAGTCAACTACGAAAACACATTCTTCGCTACCAAAAGGCTGTTGGGCCGAAAATTCTCTGATGCTGAAGTTCAGATCAACCAGGTCCCTTACAAAATCGTCAAACACACCAATGGTGACGCTTGGCTGGAGGCACGTGGACAAAAATATTCACCCAGTCAGATAGGTGGATACGTCGTTCAGAAGATGAAGGAGACCGCCGAAGGCTACCTGACAAAGGATGTTAAGCACGCCGTTATCACCGTTCCTGCCTACTTCAACGACGCTCAGCGGCAAGCAACCAAGGATGCCGGTGCCATTGCCAAGCTGGATGTTCTCCGTGTGATCAATGAACCCACCGCTGCTGCTCTGGCATACGGTCTGGACCGCGAAGAATCGCGGCTCATTGCTGTATACGACCTTGGAGGTGGTACTTTCGATGTTTCGATTCTTGAAATGCAGAAGGGTGTCTTTGAAGTCAAATCAACCAATGGTGACACACACTTGGGAGGTGAAGACTTCGATATCGTACTGGTCGACCACATCATCTCCGAGTTCAAGAAAGACACCGGTGATCTTAGCAAAGACCGAATGGCTATTCAACGAATCCGAGAAGCCGCCGAAAAAGCCAAAATCGAACTATCGTCTACTTCGCAAACCGACATCAACCTCCCATTCGGGCCCAAGCACATTGACATCAAGCTGGGTCGGGCTAAATTCGAATCCCTCGTTTCCAAGCTAGTCACCCGAACTGTCGAACCTTGCAAGAAGGCCATCGCAGATGCCGGTATCAAGAAAGACGAGATCAACGATGTGCTATTGGTCGGAGGTATGACACGAATGCCCCGGGTTATCGAAACCGTTAAATCGCTGTTTGGTCGAGAGCCAAGCAAGGGTGTGAACCCCGATGAGGCTGTCGCTGTCGGCGCTTCAATCCAGGCTGGTGTTTTGTCCGGTTCCGTCACAGATGTTCTTCTGCTAGACGTTACTCCGCTTTCATTAGGTATCGAGACCCTTGGTGGCGTCTTCACGCGGCTAATTAACCGGAATACCACTATTCCTACCAAGAAGTCCTCCGTCTTCTCCACAGCCGCTGATGGCCAGACGGCGGTTGACATCAAGGTGTTCCAGGGTGAACGAGAACTTGTCCGGGACAACAAGCTATTGGGTAACTTCCAACTTGTTGGAATTCCTCCTGCCCCCAAGGGAATTCCTCAAATCGAAGTTACCTTCGACATTAACGCCGATGGTATCGTCGATGTCTCTGCCAAGGACAAGGCAACAAACAAGGAGCAATCCATTGTCATTGCAGCCTCGTCCGGTCTATCAGACAAGGAAATTGAGCGAATGATGAACGAAGCCGAGCAGCACGCCGAAAGCGACAAGGAACGCCGAGGAGTCATCGAGGCGGCCAACCAAGCCGACAGTGTCTGCGCAGACACTGAAAAGGCCATCAAGGAGTTCGGCGACAAGGTTCCAGTTGAAGAGAAGGAGGAGGTGATGAAGTTGGTAGCCGAGCTACGCGAACTTGCTGTGAAGAGTCAGAGTGAAGACATCAAGGAAGCCGTTAGCAAGACGCAGCAGAAAAGTTTGAACTTGTTTGCCAAGGTCTACGAAGCCCGTAACAAGGAAGAACAGTCCTCCAACGACTCTGGTGAATCAGACGAA
133412_Sculicis@OMJ15665_1                                ------------------------------TTCCAAAGATATATGAGCGAAAAGGTTACTGGTTCAGTTATAGGTATTGATCTTGGTACCACCAACTCTTGCGTTGCCGTCATTGAAGGTAAAAATGCCCGTGTTATTGAAAACTCTGAAGGTGGAAGAACTACTCCTTCCGTTGTCGCTTTCAGCAAAGAAAATGAACTCTTGGTCGGTATCCCCGCCAAGAGACAAGCTGTTGTCAACCCTGAAAATACTCTTTACGCCACCAAACGTCTCATCGGTAGAAAATATCAAGATGTTGAAGTCCAAATTAAAGAAGTTTCGTTCAAGATCGTCAAACACTCAAATGGTGACGCTTGGGTTGAATCTATGGGTAAAACTTACTCCCCATCTCAGGTCGGAGGCTTCATTGTTGGTAAAATGAAAGAAACTGCTGAAGCCTACTTGGGTACCCCTGTTAAAAATGCTGTAATCACTGTCCCAGCTTACTTCAATGATTCTCAACGTCAAGCCACCAAAGATGCCGGTTCTATTTCCGGTCTTAACGTTCTTAGAGTCATCAATGAACCTACTGCCGCCGCTTTGGCTTATGGTGTTGAAAAGGATGCTGATCGTGTAGTCGCTGTATACGATTTGGGTGGTGGTACTTTCGATATCTCTATTTTGGAAATCCAAAAGGGTGTCTTCGAAGTCAAATCTACCAGTGGTGACACTCATTTGGGTGGTGAAGATTTCGATATTGTTCTAGTTAGAAAAGTACTTGCTGACTTTAAGAAAGAAACCGGTGATCTATCTGGTGACCGCATGGCTGTCCAAAGAGTTCGTGAAGCTTGTGAAAAGGCTAAGGTCGAACTTTCATCTACCCTCCAAACCGAAATTAACCTTCCTTTCGGACCAAAACACATCAACACTAAATTGAGCAGATCTGAATTTGAAAGTTTGGTAGCTAGCTTGATCAACCGCACCATCGAACCATGCAAGAAATCATTGAAGGATGCCGGTGTTACTCCAAACGAAATTGGTGAAGTTATCTTGGTTGGTGGTATGTCACGTATGCCAAAGGTTGTTGAAACTGTCAAGTCTACATTCGGTCGTGATCCAACTAAATCAGTAAACCCAGACGAAGCTGTTGCCATCGGTGCCGCTATCCAAGGTGGTGTATTGGCTGGTGAAGTCACTGATATCCTTCTTCTAGATGTTACCCCATTGTCTCTAGGTATCGAAACTCTCGGTGGTGTATTCACAAGATTGATTAACAGAAACACTACTATCCCAACCAAGAAATCACAAGTATTCTCCACCGCCGCTGACGGTCAAACCGCTGTTGACATTAAGATCTTCCAAGGTGAACGTGAACTCTGCCGTGATAACAAACTCTTGGGTAACTTCCAACTTTCTGGAATCCCACCAGCTCCAAAAGGTGTTCCACAAATCGAAGTCACATTCGACATTGATGCCGACGGTATCGTTAACGTCTCAGCTAAGGACAAGGTATCTAACAAGGATCAATCCATCACATTGACTGCCTCATCAGGTCTAAGCAAAGACGAAATCGAAAACATGATCAACAACGCTGAGAAATTCGCTGAAGCTGATAAACTCCGCAGAGAAGTAATTGAATCAACTAACGCTGCTGATTCAATCATTACTGATACTGAAAAACATCTCGAAGAATTCAAGGCCCAAATCTCAGAAACCGACGCCGCTGCCATCCGCAAATCAATCGAAGAACTTAAAGCATTATTGGAATCCGTCAAATCTGATGAAATCCGCCAAGAATACCACAACTTGCAACAACAATCACTAAAACTCTTTGAAGAAGTCTACAAGAAGAAGGCTGCTGAAAACCAATCCTCAAATTCATCTGAAGAATTCAAAGAC
73501_Cmilitaris@ATY59367_1                               TCGCGTCTTTACAGAGCTCTCCCCCGAGCTACTGCCTCTGAGGGTGAACAGAAGGTTCAGGGCTCAGTCATTGGTATCGATCTGGGTACCACGAACTCTGCCGTAGCCATCATGGAGGGCAAGGTCCCTCGCATCATTGAGAACTCTGAGGGTGCCCGCACAACTCCCTCGGTTGTCGCTTTCGCCGAGGATGGTGAGCGTCTCGTCGGTGTCGCCGCCAAGCGCCAGGCCGTCGTCAACCCCGAGAATACTCTTTTCGCTACCAAGCGTCTGATCGGTCGCAAGTTCACCGATGTTGAGGTCCAGATCAAGGAGGTTCCCTACAAGATTGTCCAGCACAGCAACGGCGACGCCTGGGTCTCTGCTCGCGACCAGAAGTACTCTCCCTCGCAGATTGGTGGCTTCGTTCTCAACAAGATGAAGGAGACTGCTGAGGCTTACCTCTCCAAGCCCATCAAGAACGCCGTCGTAACTGTCCCTGCCTACTTCAACGATGCTCAGCGTCAGAGCACCAAGGATGCTGGTCAAATTGCCGGTCTCAACGTTCTCCGTGTTGTCAACGAGCCTACCGCTGCTGCCCTCGCCTACGGTCTCGAGAAGGAAGCTGACCGTATCGTCGCTGTTTACGATCTTGGTGGTGGCACTTTCGATATTTCGATCCTCGAAATCCAGAATGGTGTCTTTGAGGTCAAGTCCACCAACGGTGACACCCATCTTGGTGGTGAGGATTTCGATATTCACCTGGTCCGCCACATGGTTGCCGACTTCAAGAAGACCTCTGGCGATCTCTCTGGTGACCGCATGGCTATCCAGCGCATCCGTGAGGCTGCCGAAAAGGCTAAGATTGAGCTTTCTTCCTCTCTACAGACCGACATCAACCTGCCCTTCGGCCCTAAGCACATCAACATGAAGCTCAGCCGTGCTCAGCTCGAGAAGATGGTTGACCCTCTGATCAGCCGTACCATTGAGCCCGTTCGCAAGGCTCTCAAGGACGCCAATCTCCAGGCCAAGGAGATTCAGGAGGTGATTCTCGTTGGTGGCATGACCCGTATGCCCAAGGTTGCCGAGTCCGTCAAGGGTATCTTCGGCCGTGACCCTGCCAAGTCGGTCAACCCCGATGAGGCGGTTGCCATCGGTGCCGCCATTCAGGGTGCTGTTCTTTCCGGTGAAGTCAAGGACCTTCTCCTTCTCGATGTCACCCCTCTCTCTCTTGGCATTGAGACCCTGGGTGGTGTCTTCACCCGCCTGATCAACCGCAATACCACCATTCCTACCAAGAAGTCTCAGGTATTCTCTACCGCCGCCGATTTCCAGACTGCGGTCGAGATCAAGGTCTTCCAGGGCGAGCGTGAACTAGTCAAGGACAACAAGCTTCTCGGCAATTTCCAGCTCGTTGGTATCCCCCCTGCCCACCGTGGCATTCCCCAGGTCGAGGTCACCTTCGACATTGATGCCGACTCCATCGTCCACGTCCACGCCAAGGACAAGTCCACCAACAAGGACCAGTCCATCACCATTGCCTCGGGCTCTGGTCTCTCTGATAACGAGATCTCGCAGATGGTTGAAGATTCCGAGAAGTACGCTGAGGCCGACAAGGAGCGCAAGCTCTCCATTGAGGCTGCCAACCGCGCCGACTCTGTCCTCAACGATACTGAGCGTGCCCTGAACGAGTACGCCGACAAGCTTGACAAGACCGAGGCCGAGGGTATCAAGGAGAAGATTACCGCTCTCCGTGAGTTTATCGCCAAGAGCCAAGCTACCGATATCAAGGAGAAGACGGACCAGCTCCAGGTTGCCAGCCTGAACCTCTTCGACAAGATGCACAAGGCCCGCAACGAGGCCAACTCTGGCGAGCAGGCTTCTAGTGAGAAGAAGGAC
227321_Anidulans@CBF70370_1                               TCCCGTCTCTCACGCGCGCTGCCGCGCACT------AACTCAACAGAGGAGAAGGTGAAGGGCCAGGTCATCGGTATTGACTTGGGTACCACCAACTCTGCTGTTGCTGTCATGGAGGGCAAGACCCCCAAGATCATTGAGAACGCTGAAGGTGCCCGCACAACACCCTCCGTTGTCGCTTTCGCCCAGGACGGCGAGCGTCTCGTCGGTATTGCCGCCAAGCGCCAGGCTGTTGTCAACCCTGAAAACACTCTGTTCGCCACCAAGCGTCTTATCGGTCGTAAGTTCACCGATGCTGAGGTCCAGATCAAGGAGGTCCCCTACAAGATCGTCCAGCACACCAATGGTGATGCCTGGGTTGAGGCTCGCGGAGAGAAGTACTCTCCTGCCCAGATCGGTGGTTTCGTTCTGGGCAAGATGAAGGAGACCGCTGAGAACTACCTCAGCAAGCCCGTCAAGAATGCTGTTGTTACTGTCCCTGCCTACTTCAACGACTCCCAGCGTCAGGCCACCAAGGACGCCGGTCAGATCGCCGGTCTCAACGTCCTCCGTGTCGTTAACGAACCCACCGCCGCTGCCCTTGCTTACGGTCTTGAGAAGGAGGCTGACCGCGTTGTCGCCGTCTACGATCTTGGTGGTGGTACCTTCGATATCTCCGTTCTCGAAATTCAGAAGGGTGTTTTCGAGGTTAAGTCCACGAACGGTGACACCCACCTTGGTGGTGAGGACTTCGATATCAGCCTTGTGCGCCACATTGTTCAGCAGTTCAAGAAGGAGTCTGGCGACCTTTCCAACGACCGCATGGCTATCCAGCGTATTCGTGAGGCTGCTGAGAAGGCCAAGATTGAGCTGTCTTCTTCTCTCCAGACTGAGATCAACCTTCCTTTCGGTGCTAAGCACATCAACCTCAAGATGACCCGTGCTCAGCTCGAGTCTCTTGTTGAGCCTCTCATCAGCCGCACTGTTGACCCCGTGCGCAAGGCCCTTAAGGACGCCAACCTCCAGTCCAGCGAGGTTCAGGACATCATCCTCGTCGGTGGTATGACCCGTATGCCCAAGGTCACTGAGTCTGTTAAGTCTCTGTTCGGTCGTGAGCCCGCTAAGTCCGTCAACCCCGATGAGGCTGTTGCCATTGGTGCTGCGATCCAGGGTGCTGTCCTTGCCGGTGAGGTTACTGACGTTCTTCTCCTCGACGTCACCCCTCTGTCTCTCGGTATTGAGACTCTCGGTGGTGTCTTCACTCGTCTGATCAACCGCAACACTACCATCCCTACCAAGAAGTCGCAGACCTTCTCTACTGCTGCTGACTTCCAGACTGCCGTCGAGATCAAGGTCTTCCAGGGTGAGCGTGAGCTTGTCAAGGACAACAAGCTCCTTGGAAACTTCCAGCTTGTTGGCATTCCTCCTGCCCACCGTGGTGTCCCTCAGATCGAGGTCACCTTCGACATTGACGCTGACTCCATTGTCCACGTCCACGCGAAGGACAAGTCCACCAACAAGGACCAGTCCATCACCATTGCCTCTGGCTCCGGTCTCTCCGACGCCGAGATCCAGTCCATGGTTGAGGATGCTGAGAAGTATGGTGCTCAGGACAAGGAGCGCAAGGCGGCCATTGAGGCTGCCAACCGTGCCGACAGCGTCCTGAACGACACTGAGAAGGCTCTCAAGGAATTCGAGGACCGTCTTGACAAGGCTGAGGCTGAGCAGATCCGTGAGAAGATCAACACCCTCCGTGAATTCGTTGCCAAGAACCAGTCTGAGGAGCTCAAGCAGAAGACCGATGAGCTCCAGACTGCCAGCTTGACCCTCTTCGACAAGATGCACAAGGCCCAGTCTGAGCAGCAGCAGCAGCCCAACCAGGGCGAGGAGAACAAGCCC
4896_Spombe@CAB65812_1                                    TCGAGATTCACTAATGTAGTCCGTAGCGGATCTAATGCAAGTGGTAATGAAAAAGTTAAGGGTCCCGTAATCGGTATTGACTTGGGTACCACCACCTCATGTTTAGCAATCATGGAGGGTCAAACCCCTAAGGTTATTGCAAATGCCGAGGGTACCCGTACCACACCATCTGTCGTCGCATTTACCAAAGATGGCGAGCGTTTGGTGGGTGTTAGCGCTAAACGCCAAGCCGTCATTAACCCGGAAAACACATTTTTTGCTACTAAGCGTTTAATCGGTCGTAGATTTAAAGAGCCTGAAGTCCAAATTAAGGAAGTTCCTTACAAAATTGTCGAGCACTCAAATGGAGATGCTTGGTTGGAGGCTCGTGGTAAGACCTACTCTCCATCTCAAATCGGTGGTTTCATCCTTAGTAAGATGAGGGAAACTGCCAGCACCTACCTTGGAAAAGATGTAAAGAATGCCGTTGTTACTGTTCCTGCTTACTTCAATGACTCTCAGCGTCAAGCTACCAAGGCTGCTGGTGCCATTGCTGGTTTGAATGTTTTGCGTGTCGTCAACGAGCCTACTGCCGCCGCTTTGGCTTATGGTTTGGACAAGAAGAATGATGCCATCGTCGCAGTTTTCGATTTGGGTGGTGGTACTTTTGATATTTCTATTTTGGAGTTAAACAATGGTGTTTTTGAGGTTAGAAGTACCAACGGTGACACTCATTTGGGTGGTGAGGACTTTGATGTTGCTCTTGTTCGTCACATTGTCGAGACCTTTAAGAAGAATGAGGGTGACTTGAGCAAGGACCGTCTCGCCGTTCAACGTATTCGTGAGGCTGCTGAAAAAGCTAAGTGCGAACTTTCCTCTCTTTCCAAGACTGATATCAGTCTTCCTTTCGGCCCTAAGCATATTAACATGGAAATCTCTCGTGCTCAATTTGAGAAACTTGTTGATCCTCTCGTTCGTCGTACCATCGATCCTTGCAAGCGTGCCCTTAAGGATGCTAACTTGCAAACCTCTGAAATCAATGAAGTTATCCTTGTCGGTGGTATGACTCGTATGCCTCGTGTTGTCGAAACTGTCAAGAGTATCTTCAAGCGTGAACCCGCTAAGTCCGTCAACCCTGATGAAGCTGTTGCCATTGGTGCTGCTATTCAAGGTGGTGTCTTGTCTGGCCATGTTAAGGACCTTGTTCTTTTGGATGTCACCCCCTTGTCCCTCGGTATCGAGACTTTGGGCGGTGTTTTCACTCGTTTGATCAACCGTAACACTACCATTCCTACTCGCAAGTCTCAAGTTTTCTCCACTGCTGCTGATGGTCAAACTGCCGTTGAAATCCGTGTCTTCCAGGGTGAACGTGAGCTTGTTCGTGACAACAAATTAATTGGCAACTTCCAACTTACTGGCATTGCTCCTGCACCTAAGGGTCAACCTCAGATTGAGGTTTCTTTTGATGTTGATGCCGATGGCATTATCAATGTCTCTGCCCGTGACAAGGCTACCAACAAGGATTCTTCCATCACTGTTGCTGGATCTTCCGGTTTAACTGATTCTGAGATTGAGGCTATGGTTGCCGATGCTGAGAAGTATCGTGCCAGTGACATGGCTCGCAAGGAGGCTATTGAGAACGGAAACAGAGCTGAAAGCGTCTGCACCGATATTGAAAGCAACCTTGACATTCACAAAGACAAATTGGACCAACAAGCTGTTGAAGACTTGCGCTCCAAGATCACCGATCTCCGTGAAACTGTTGCCAAGGTCAACGCTGAAGATATGAAGAAGAAGATTGATGAAATTCAACAACTCTCTTTGAAGGTTTTCGAGTCTGTCTACAAGAACCAAAATCAAGGTAATGAATCTTCTGGTGATAACTCTGACAAGAAG---
573826_Cdubliniensis@CAX43946_1                           ------------------------------CGTGCTCAATCCACTACTGCCGCTCCAACCGGTCCAGTTATTGGTATTGATTTAGGTACTACCAACTCAGCTGTTGCTGTTATGGAAGGTAAGACCCCAAAGATTTTAGAAAACTCAGAAGGTGGAAGAACTACTCCATCGATTGTTGCTTTCACTAAAGATGGTGAAAGATTGGTTGGTATTCCTGCCAAACGTCAAGCTGTTGTCAACCCAAGTGACACTTTGTTTGCCACCAAACGTTTGATTGGTCGTCGTTACGAAGACCCAGAAGTCCAAATTAACCAAGTTCCATACAAAATTGTCAAACACGGCAATGGTGATGCTTGGTTAGAAGCTAGAGGTGAACAATATTCCCCACAACAAATTGGTGGTTTCATTTTGAACAAGATGAAGGAAACCGCTGAAGCTGCTTTGAGCAAGAAGGTTAACAGTGCTGTTGTCACCTGTCCAGCTTATTTCAATGATGCCCAAAGACAAGCCACCAAGGATGCTGGTAAAATTGTTGGTTTGAATGTTTTGAGAGTTATCAATGAACCAACTGCTGCTGCCTTGGCCTATGGTTTAGAAAAGAAAGATGGTGAAGTTGTTGCTGTCTTTGATTTGGGTGGTGGTACTTTTGATGTTTCCATCTTAGATATTGGTGCTGGTGTGTTCGAAGTCAAATCTACCAATGGTGATACTCATTTGGGTGGTGAAGATTTTGATATCGCTTTAGTTAGATACATTGTTGATGCCTTCAAGAAGGAATCTGGTGACTTAGAAAAAGACAAGATGGCCATCCAAAGAATCAGAGAAGCTGCTGAAAAAGCTAAGATCGAATTGTCTTCTACTGTATCAACTGAAATCAACTTGCCATTTGGTCCAAAACACATTAACCAAAAGATTTCAAGAGCTCAATTTGAACAATTAGTTGAACCATTGATCAAGAAAACCATTGAACCATGTAAAAAGGCTTTGAAGGATGCTGGTTTATCTACTTCTGACATTTCTGAAGTTATCCTTGTTGGTGGTATGTCAAGAATGCCAAAGGTTGTTGAAACTGTCAAATCTATTTTCGGTAAAGAACCATCCAAAGGTATCAACCCTGATGAAGCTGTTGCTATGGGTGCTGCCATTCAAGGTGGTATTTTAGCTGGTGAAGTTAAGGATGTTGTTTTGTTAGATGTTACCCCATTGTCCTTGGGTATCGAAACCATGGGTGGTGTCTTTGCTAGATTGATTTCTAGAAACACTACTATTCCAGCCAAAAAGTCTCAAATCTTCTCTACTGCTGCTGCTGGTCAAACTTCTGTTGAAATCAGAGTGTTCCAAGGTGAAAGAGAATTAACCAGAGACAATAAATTGATTGGTAACTTTACTTTATCTGGTATTCCACCAGCTCCAAAGGGTGTTCCACAAATTGAAGTCACTTTTGACATTGACACTGATGGTATTATTAAAGTTTCTGCACGTGATAAGGCCACCAACAAAGATGCTTCTATTACAGTTGCTGGTTCTTCCGGTTTGTCCGATGCCGAAATCGAAAAAATGGTTAACGATGCTGAAAAATTCGCTGAATCAGACAAGGCTAGAAGAGAAGCCATTGAATCTGCCAACAGAGCTGATCAATTATGTAACGATACTGAAAACTCATTGAATGAACACAAAGAAAAATTGTCCAGTGAAGCTGTTCAAAAAGTTCAAGATCAAATACAACAATTGAGAGAAATTGTTTTGAAAGCACAAGCCGAAGAATTGAAGCAAAAGACCGAAGAATTGCAAAACGAAGCCATCAACCTTTTCAAAGACTTGTACAAAGACGGTGGTGAATCATCTGGCTCTTCTGAACAACCAAAG------------
623744_Dtranslucida@TRY91098_1                            ACAGTTGTGAGAAATGTGTCTTACTCACAGAGACGTAATTATGCTTCTGAGGCGATCCGAGGTTCTGTAATTGGTATAGATCTGGGGACGACAAACTCCTGTGTGGCTGTAATGGATGGAAAACAAGCAAAGGTTCTTGAAAATGCTGAAGGTGCAAGGACCACACCATCAGTAGTAGCCTTCACTTCTGATGGAGAGCGCCTTGTTGGAATGCCAGCTAAACGTCAAGCGGTCACCAACCCCAACAATACTCTCTATGCGACTAAACGTCTGATTGGAAGGCGATTTGATGACCCAGAAGTTCAATTAAAAAATGTGCCATATAAAATTGTCCGTGCTTCAAACGGAGATGCCTGGCTGGAAGTCCACAACAAAATGTATTCCCCAAGCCAGGCCGGAGCATTTGTTCTCATGAAGATGAAGGAGACAGCGGAAAGCTATTTGGGTCAATCTGTGAAGAATGCAGTTGTTACAGTGCCAGCTTATTTCAATGACTCACAGAGACAGGCAACCAAGGATGCTGGACAGATTGCTGGTTTAAATGTCCTGCGTGTTATAAATGAGCCTACCGCTGCTGCCTTAGCTTATGGATTGGATAAGACTCAAGATAAAATAATTGCTGTCTATGATCTTGGTGGCGGCACATTTGATATCTCTGTTCTGGAGATCCAGAAGGGTGTTTTTGAAGTCAAATCTACCAACGGAGACACTTTCTTGGGCGGTGAAGATTTTGATCAGCATCTTCTGAGACACGTAGTCAAGGAGTATCAGAGAGAGTCTGGGGATCTTACCAAAGACAACATGGCACTGCAAAGGGTGAGGGAAGCTGCAGAGAAAGCAAAGTGCGAGCTGTCTTCTGCTCTGCAGACTGACATCAACCTCCCATACGGTCCTAAACATTTACACATGAGGCTAACACGATCTCAGTTTGAAGGCATTGTGGCAGATCTCATTCGCAGAACTGTGGCACCCTGTCAGAAGGCCATGCAGGATGCTGAAGTCTCTAAGAGTGACATTGGGGAAGTTTTGCTAGTGGGTGGAATGACACGAATGCCAAAGGTACAGCAGACAGTTCAAGATGTGTTTGGGCGTGCCCCCAGTAAGTCTGTTAACCCGGATGAAGCTGTGGCAATTGGGGCAGCCATTCAGGGGGGAGTTCTTGCAGGAGATGTGACGGATGTGCTGCTGTTGGATGTTACCCCACTGTCTCTCGGTATTGAGACCCTCGGAGGAGTCTTTACCAAACTCATCAATAGAAACACAACTATTCCAACCAAGAAAAGTCAGGTGTTCTCCACTGCTGCTGATGGACAAACTCAGGTCGAGATCAAGGTTTGCCAAGGAGAGCGAGAGATGGCCACTGACAACAAGATTTTGGGACAGTTTACCCTGGTTGGGATCCCTCCTGCTCCCCGTGGAGTTCCCCAGATTGAAGTAACCTTTGATATTGATGCTAATGGTATTGTGCACGTCTCTGCTAAGGACAAGGGCACGGGCAGAGAGCAACAAATTGTCATCCAGTCGTCTGGTGGCCTCAGCAAAGATGACATTGAAAACATGGTCAAGAATGCTGAGAAGTATGCAGAAGAGGACAGGAGACGAAAGGAACGTGTGGAAGCAGTCAACATGGCAGAGGGAATCGTTCATGATACAGAGTCAAAAATGGAGGAGTTTAAAGATCAGCTTCCTGCAGATGAGTGCACGAAACTGAAGGAGGAGATCAGTAAAGTACGAGAGCTGCTCTCACGGAAGGACGCAGAGAACATCAAACAGGCTGCCACAAACCTGCAACAAGCCTCGCTCAAACTCTTTGAGATGGCATACAAGAAGATGGCATCGGAGAGAGAAGGCAGCAGTGGCTCGTCTCAG---------
9606_Hsapiens@NP_004125_3                                 GCTGCAGCAGCCCGTCTCGTGGGCGCCGCAAGGCGGGATTATGCATCAGAAGCAATCAAGGGAGCAGTTGTTGGTATTGATTTGGGTACTACCAACTCCTGCGTGGCAGTTATGGAAGGTAAACAAGCAAAGGTGCTGGAGAATGCCGAAGGTGCCAGAACCACCCCTTCAGTTGTGGCCTTTACAGCAGATGGTGAGCGACTTGTTGGAATGCCGGCCAAGCGACAGGCTGTCACCAACCCAAACAATACATTTTATGCTACCAAGCGTCTCATTGGCCGGCGATATGATGATCCTGAAGTACAGATTAAAAATGTTCCCTTTAAAATTGTCCGTGCCTCCAATGGTGATGCCTGGGTTGAGGCTCATGGGAAATTGTATTCTCCGAGTCAGATTGGAGCATTTGTGTTGATGAAGATGAAAGAGACTGCAGAAAATTACTTGGGGCACACAGCAAAAAATGCTGTGATCACAGTCCCAGCTTATTTCAATGACTCGCAGAGACAGGCCACTAAAGATGCTGGCCAGATATCTGGACTGAATGTGCTTCGGGTGATTAATGAGCCCACAGCTGCTGCTCTTGCCTATGGTCTAGACAAATCAGAAGACAAAGTCATTGCTGTATATGATTTAGGTGGTGGAACTTTTGATATTTCTATCCTGGAAATTCAGAAAGGAGTATTTGAGGTGAAATCCACAAATGGGGATACCTTCTTAGGTGGGGAAGACTTTGACCAGGCCTTGCTACGGCACATTGTGAAGGAGTTCAAGAGAGAGACAGGGGATTTGACTAAAGACAACATGGCACTTCAGAGGGTACGGGAAGCTGCTGAAAAGGCTAAATGTGAACTCTCCTCATCTGTGCAGACTGACATCAATTTGCCCTATGGACCCAAGCATTTGAATATGAAGTTGACCCGTGCTCAATTTGAAGGGATTGTCACTGATCTAATCAGAAGGACTATCGCTCCATGCCAAAAAGCTATGCAAGATGCAGAAGTCAGCAAGAGTGACATAGGAGAAGTGATTCTTGTGGGTGGCATGACTAGGATGCCCAAGGTTCAGCAGACTGTACAGGATCTTTTTGGCAGAGCCCCAAGTAAAGCTGTCAATCCTGATGAGGCTGTGGCCATTGGAGCTGCCATTCAGGGAGGTGTGTTGGCCGGCGATGTCACGGATGTGCTGCTCCTTGATGTCACTCCCCTGTCTCTGGGTATTGAAACTCTAGGAGGTGTCTTTACCAAACTTATTAATAGGAATACCACTATTCCAACCAAGAAGAGCCAGGTATTCTCTACTGCCGCTGATGGTCAAACGCAAGTGGAAATTAAAGTGTGTCAGGGTGAAAGAGAGATGGCTGGAGACAACAAACTCCTTGGACAGTTTACTTTGATTGGAATTCCACCAGCCCCTCGTGGAGTTCCTCAGATTGAAGTTACATTTGACATTGATGCCAATGGGATAGTACATGTTTCTGCTAAAGATAAAGGCACAGGACGTGAGCAGCAGATTGTAATCCAGTCTTCTGGTGGATTAAGCAAAGATGATATTGAAAATATGGTTAAAAATGCAGAGAAATATGCTGAAGAAGACCGGCGAAAGAAGGAACGAGTTGAAGCAGTTAATATGGCTGAAGGAATCATTCACGACACAGAAACCAAGATGGAAGAATTCAAGGACCAATTACCTGCTGATGAGTGCAACAAGCTGAAAGAAGAGATTTCCAAAATGAGGGAGCTCCTGGCTAGAAAAGACAGCGAAAATATTAGACAGGCAGCATCCTCTCTTCAGCAGGCATCATTGAAGCTGTTCGAAATGGCATACAAAAAGATGGCATCTGAGCGAGAAGGCTCTGGAAGTTCTGGCGATCAAAAGGAG
45264_Amillepora@XP_029208733_1                           TCATCTTTAAAACATTTTGCTCGCCTTGCATCTCGTTTTTACAGCTCTGAAGCTGTGCGAGGAGCAGTTTGTGGCATTGATCTTGGAACGACAAACTCCTGTGTGGCTGTGATGGAAGGAAAAACTCCAAAAGTGCTAGAGAATGCTGAGGGGTCAAGAACGACACCCTCTGTGGTTGCTTTCACTGCTGATGGAGAGCGACTTGTTGGCACACCTGCCAAGAGACAGGCTGTAACCAATCCTGAAAATACTTTGTATGCCACCAAGAGGTACATTGGTCGCCGATTTGATGATTCTGAAATCAAGGTGAAGAACATGTCATTTAAGATTGTCAAAGCTTCCAATGGTGATGCTTGGTTTGAAGCTAATGGTCAGATGTATTCACCAAGTCAAGTTGGAGCATTTGTTCTCATGAAGATGAAAGAAACAGCTGAGAATTATTTGGGAACTACTGTCAAAAATGCTGTCGTCACTGTACCAGCTTATTTCAATGATTCTCAAAGACAGGCTACCAAAGATGCTGGCCAGATAGCAGGTCTGAATGTTCTTCGTGTGATCAATGAACCAACTGCAGCTGCATTAGCATATGGAATGGACAAATCAGAAGATAAAATAATTGCAGTTTATGATCTTGGTGGAGGCACGTTTGATATCTCTATCCTGGAAATTCAGAAGGGTGTGTTTGAGGTGAAGGCCACAAATGGTGATACTTACCTTGGGGGAGAAGACTTTGACAACACTCTTCTTAAATACCTCATCACTGAATTCAAGCGGGAGAGTGGAGATTTGTCCAAGGACAACATGGCCCTTCAAAGACTCAGAGAGGCAGCAGAAAAAGCGAAGATTGAATTGTCAGCATCTGTTCAGACGGACATCAATTTGCCCTACGGTCCCAAACATTTGGCGATGAAACTCACACGTGCCAAGTTTGAATCCCTTGTCAGCGACCTCATTCAACGGACTGTGGAGCCATGCAAGAAGTGTCTGCGTGATGCTGACATTGGCAAGAGTGACATCGGTGACATTTTGCTTGTTGGGGGAATGACAAGAATGCCCAAGGTTCAGTCAACAGTCCAGGAAATTTTTGGTCGAACACCAAGTAAAGCTGTCAATCCCGATGAGGCAGTGGCTGTGGGTGCGGCAATTCAGGGCGGAGTTCTCTCTGGCGACGTCAAGGATGTGTTGTTGTTGGACGTGACACCATTGTCTTTGGGAATTGAGACTCTGGGTGGAGTATTCACCAAGCTTATCACAAGGAACACAACGATTCCCACCAAGAAAAGTCAGGTGTTTTCTACAGCAGCAGATGGACAAACACAGGTGGAAATCAAAGTTCATCAGGGAGAGAGAGAAATGGCTGCTGACAATAAGATGCTTGGACAATTTCAACTGGTTGGTATTCCACCTGCCCCGCGTGGTGTTCCCCAAATTGAAGTGACGTTTGATATTGACGCCAATGGCATTGTTAATGTGTCTGCGAGGGACAAGGGAACTGGCAGAGAACAACAAATTGTGATCCAATCTTCTGGAGGACTCAGCAAAGATGAAATTGAAAACATGGTCAGAGAAGCCGAGAAGTTTGCAGATAGCGACAGACAACGCAAAGACTTAACAGAAGCAGTGAACCAGGCCGAAGGAATTATTCATGACACAGAAACTAAGATGGAGGAGTTCAAGGATCAATTGCCAACAGACGAGACTGGTCAGCTCAAAGAAGAAATTGCCAAAGTGCGCGAAGTTTTAGCAAGAAAAGACAGTGAGTCCATCAGACAAGCTTACAGTGAACTACAGCAGAAATCACTTAAACTGTTTGAAATGGCATACAAAAAGATGGCATCTGAGAGAGAGAGTGGCTCGAGCTCATCCCAGAAAAAGAAA
45351_Nvectensis@XP_001639786_2                           AATTCCATGAAGCATATGGGTCGAGGGCTTAGTCGTTTTTACGGCTCTGAGAGCGTCCGTGGTGCAGTATGTGGTATTGATCTTGGCACGACCAACTCATGTGTTGCCGTCATGGATGGTAAAACACCCAAGGTGATAGAGAATGCCGAGGGGTCACGAACCACGCCTTCAGTGGTTGCCTTTACCCCAGAAGGGGAAAGATTGGTTGGTGCTCCTGCCAGGAGACAGGCCATTACTAACCCACAGAACACCCTATACGCCACCAAGAGATACATTGGACGTCGCTTTGATGCCCCTGAGATCAAATTGAAAAATGTTTCTTACAAGATTGTGAGGGCATCCAATGGCGATGCTTGGTTTGAAGTTGCTGGAAAGGTGTATTCACCAAGCCAGGTCGGTGCATTTGTCTTGATGAAAATGAAGGAGACAGCAGAAAGTTACCTGGGAACTAACGTTAACAATGCTGTTGTCACAGTCCCTGCCTACTTCAATGACTCTCAAAGACAGGCTACGAAAGATGCCGGCCAAATTGCTGGTCTGAATGTTCTACGAGTGATCAATGAGCCCACTGCTGCTGCCTTAGCATATGGTATGGACAAGACAGAGGACAAGATTATTGCCGTCTATGACCTTGGTGGTGGAACTTTCGATATCTCCATCCTAGAGATTCAGAAGGGTGTGTTTGAGGTGAAGGCCACCAATGGTGACACCTACTTGGGTGGTGAAGATTTTGATAATACCCTTCTCAAGTTCCTCATTGCAGAGTTCAAGAAAGAGAGTGGTGACCTCTCAAAGGATAGCATGGCACTACAGCGGCTTAGAGAGGCAGCCGAAAAAGCAAAGATTGAGTTGTCTTCTTCTGTACAGACCGATATCAACCTGCCCTATGGTCCCAAGCACTTGAACATGAAGCTGAGCCGATCAAAGTTTGAGTCTCTTGTAGCAGATCTCATCAACAGAACAGTTGGTCCTTGCAAGAAGTGTCTGCAGGATGCGGAGATCAACAAGGGAGAGATTGGTGATGTTTTGCTTGTTGGAGGAATGACAAGGATGCCAAAGGTACAGCAAACTGTTCAGGACATCTTTGGGCGTGTCCCCAGCAAGGCCGTCAACCCAGACGAAGCTGTTGCTATCGGTGCTGCCATCCAGGGTGGTGTTCTGGCTGGTGATGTCAAGGATGTGCTGCTACTGGATGTGACGCCCCTGTCTCTTGGTATTGAAACCCTCGGTGGAGTGTTCACCAAACTGATCACCCGGAACACTACCATCCCAACCAAGAAGAGCCAGGTGTTCTCAACTGCTGCAGATGGACAAACTCAAGTAGAAATCAAAGTGTTCCAGGGCGAGAGAGAAATGGCCATCGACAACAAGCTTTTGGGACAGTTCCAGCTGGTTGGTATCCCGCCAGCTCCCAGAGGAGTGCCCCAGGTGGAGGTCACCTTTGACATTGATGCCAATGGTATTGTCAATGTGTCTGCTAGAGATAAGGGAACTGGACGTGAACAACAGATCGTGATCCAGTCATCTGGTGGTCTCAGCAAGGATGCCATCGAGAACATGATCAAAGAGGCTGAGAAATATGCTGAAGCCGACAAACAGAAGAAGGAGACGACAGAGGCAGTCAACCAGGCTGAGGGGATGATACACGATACAGAGACCAAGATGGAGGAATTCAAAGACCAACTCCCTTCAGAGGAGGTCGAGAAACTGAAGGAAGAGATCGCCAAAGTGCGTGAAGTTCTTGCCAATAAGGACAACGAAACTATCAGACAGGCCTACAGCGAGTTGCAGCAGAAGTCACTCAAGCTCTTTGAGATGGCATACAAGAAGATGGCATCAGAGCGAGAAAGCCAAGGCGCCAGCAGCAAGAAGAAGGAC
29159_Cgigas@XP_011454535_1                               AGAATAACGTTTAGATTTCTGGATCAGGGTAAGAGAAACAACAGTTCTGGAAAAGTTAAAGGTCAAGTGATTGGAATAGATTTGGGAACAACAAATTCATGTGTAGCTGTAATGGAAGGAAAAACTCCCAAAGTTCTGGAAAATTCCGAGGGATCAAGAACAACCCCTTCTGTCGTGGCGTTCACCAAGGATGGAGAGCGCTTAGTGGGGATGCCTGCCAAAAGACAGGCCGTCACCAATGCAGAAAACACATTCTCTGCAACAAAACGTCTGATTGGTCGCCGTTTTGAGGACGCTGAAGTCCAGATGAAGACTGCTTCCTTTAAGATTGTAAAGGCCACCAATGGTGATGCATGGGTAGAGGCTCATGGGAAGATGTATTCCCCTAGTCAAATCGGTGCATTCGTCTTAATGAAAATGAAGGAGACAGCTGACAATTACCTCGGACAGAAGGTCAAGAACGCAGTCATCACAGTTCCTGCTTATTTCAACGACTCTCAGAGACAGGCCACAAAGGATGCTGGTCAAATTTCTGGATTAAACGTGCTGCGAGTCATTAATGAACCAACAGCTGCCGCTCTGGCCTATGGCATGGACAAGACAGACGACAAGCTCATTGCTGTATATGATTTGGGAGGTGGAACTTTCGACATTTCTATTCTGGAGATGCAGAGGGGCGTGTTTGAGGTGAAATCAACTAATGGGGACACTTTCCTCGGTGGTGAGGATTTCGACAATGCCTTGGTCACATTTTTGGCCAATGAATTCAAACGCGATCAAGGGGATGTAACCAAAGACAACATGGCTATGCAGAGATTGAGAGAAGCAGCAGAGAAAGCCAAGATAGAGCTCTCATCAAGCATGCAGACTGACATCAACCTCCCCTACGGACCCAAACACATGAACATGAAACTGACCCGAGCCAAGTTTGAGGGGATTGTGGAGAGCTTGGTGAAGCGTACGGTCGGACCGTGTCAGAAGGCTATGAGTGATGCCGAGGTCAAGAAGTCCGACATTGGAGATGTCATCCTTGTAGGAGGAATGACTCGTATGCCCAGGGTGCAAGCATTGGTACAGGAAGTATTTGGTAGAGCACCAGGAAAGTCGGTCAATCCGGATGAAGCTGTTGCCATGGGAGCAGCCATTCAGGGAGGAGTTTTGGCAGGAGACGTAACTGATGTCCTTCTGTTGGACGTCACTCCGCTGTCGTTGGGTATTGAGACTCTTGGAGGCGTGTTCACAAAACTGATTGACAGAAATACCACCATCCCCACAAAGAAATCTCAGGTTTTCTCAACGGCTGCTGATGGACAAACCAGTGTGGAGATCAAAGTTTGTCAAGGGGAGAGAGAGATGGCCGCCGACAACAAACTCCTCGGCCAGTTTATGTTGGTTGGAATTCCCCCTGCCCCTCGTGGAGTCCCTCAAGTTGAAGTGACTTTTGACATTGACGCTAACGGCATTGTAAATGTATCTGCTAGAGACAAGGGAACCGGAAAAGAACAGCAAATCGTGATCCAGAGTTCTGGAGGTCTTAGCAAGGAGGAGATTGAGAACATGGTGAAGAACGCAGAGAAGTACGCTGCTGAGGACCATGTCAGAAAGGAAAGAGTAGAGGCAGTTAACCAAGCCGATGCTATTATTCACGACACAGAATCCAAACTGGAAGAATTCAAGAGCCAACTCCCAGAGGAGGATGCCAATAAACTGCGGGAACAAATTGCCGGAGTGAAGGAGCTGATCGCCAAGAAGGACCAAGAGGAGCTGAAACAGGCGACCTCTAACATGCAGCAGGCCTCCCTCAAAGTGTTCGAGCTGGCTTACAAAAAGATGTCCGCTGACAGGGAAAGTCAGAGCGGATCCTCAGAACAGGAAAAG
6239_Celegans@CCD66987_1                                  ------------------------------AGCGCCAGAAGCTTGTCGGACAAACCAAAGGGACATGTTATCGGAATTGATCTTGGAACCACAAACTCCTGTGTCAGTATCATGGAAGGAAAGACTCCAAAAGTTATCGAGAACGCAGAAGGAGTCAGAACCACTCCATCGACGGTTGCTTTCACTGCTGACGGTGAGCGTCTTGTTGGAGCTCCAGCCAAAAGACAGGCCGTTACCAACTCTGCCAATACTCTTTTCGCCACAAAGAGATTGATCGGAAGAAGATACGAAGACCCAGAGGTTCAATTAAAGGTCGTTCCATACAAGATTGTCAAAGCCAGCAACGGAGACGCGTGGGTTGAGGCTCAAGGAAAAGTGTATTCCCCATCTCAGGTTGGAGCATTCGTTCTGATGAAGATGAAGGAAACTGCCGAAAGCTATTTGGGAACCACCGTCAACAACGCCGTTGTTACAGTTCCAGCTTACTTCAACGATTCTCAGCGTCAAGCTACTAAGGATGCTGGACAAATCTCTGGTCTTAACGTTCTTCGTGTCATCAACGAGCCAACTGCTGCCGCTCTCGCCTATGGATTGGATAAGGACGCTGATAAGATCATCGCTGTCTACGATCTTGGAGGTGGTACTTTCGATGTGTCAATTCTTGAAATCCAAAAGGGCGTCTTCGAGGTCAAGTCCACCAACGGAGATACATTCCTCGGAGGAGAAGACTTCGATCACGCTCTCGTCCATCACCTCGTTGGAGAGTTCAAGAAGGAGCAAGGAGATCTTACCAAGGATCCACAGGCCATGCAGAGACTTCGTGAAGCCGCCGAGAAGGCCAAGTGCGAACTTTCATCCACCACCCAGACCGACATTAATCTTCCATACGGACCAAAACATCTTAACTTGAAGCTCACCAGAGCCAAGTTCGAGCAGATTGTCGGAGATCTCATCAAGAGAACCATTGAGCCATGCCGTAAGGCTCTTCACGACGCTGAAGTCAAGTCCTCCCAAATCGCCGATGTTCTTCTCGTAGGAGGAATGAGCAGAATGCCAAAGGTGCAAGCCACTGTTCAAGAAATCTTCGGAAAAGTTCCATCAAAGGCTGTCAACCCAGACGAGGCCGTCGCCATGGGAGCTGCTATTCAAGGAGCCGTCTTGGCCGGAGACGTCACCGATGTTCTTCTCCTTGATGTCACTCCACTTTCCCTTGGTATCGAGACTCTCGGAGGAATTATGACCAAACTCATCACCAGAAACACTACCATCCCAACTAAGAAGTCCCAAGTCTTCTCTACCGCCGCCGATGGACAGACTCAAGTGCAGATCAAGGTGTTCCAAGGAGAACGTGAAATGGCCACCAGCAACAAACTTCTCGGTCAATTCTCGCTTGTCGGAATTCCACCAGCACCACGTGGTGTTCCACAAGTCGAGGTCACCTTTGACATTGACGCTAATGGTATCGTGAACGTTTCAGCCAGAGATCGTGGAACCGGAAAGGAACAACAGATCGTTATCCAATCTTCTGGAGGACTTTCCAAGGACCAAATCGAGAATATGATCAAGGAAGCCGAAAAGAATGCCGCTGAGGACGCAAAGAGAAAGGAGCTCGTCGAGGTTATCAATCAAGCTGAAGGAATCATCCACGACACCGAAGCCAAGATGACCGAGTTTGCCGATCAATTGCCAAAGGACGAATGTGAGGCTCTCCGAACCAAGATTGCTGATACTAAGAAGATTCTCGACAACAAGGACAATGAAGCTATCAAGGAGGCTTGCAACACTCTTCAACAACAATCGCTCAAGCTTTTCGAGGCTGCTTATAAGAACATGGCTGCCAAGAACTCTGGAGGTGACGCCCAG---GAGCCAAAGAAG
6087_Hvulgaris@XP_002159977_2                             ---------TCAACTCTAAAGAAATCTGGA------AAGAGAGCATATGCTTCAGTGCAAGGAAATGTCATTGGAATTGATCTCGGAACTACTAATTCTTGTGTGGCTGTTATGGAAGGATCTTCTCCACGTGTGATAGAAAATTCTGAAGGTTCTCGTACAACTCCCTCGGTTATTGCATTTTTACCTGATGGAGAAAGACTAGTTGGAGCACCAGCAAAAAGACAGTCTGTAACTAACTCTCAAAACACATTATATGCTACCAAGCGATACATTGGCAGAAGATTTGACGACCCTGAAGTTCAAATAAAAAATGTTCCTTACAAGTTAGTTAAAGCATCAAATGGAGACGTTTGGTTTCAAGCCCATGGAAAAACATACTCACCGAGTCAGACAGGAGCTTTCGTTTTAACTAAAATGAAAGAAACTGCAGAAAGTTATTTGGGTTCAACTGTTAAAAATGCTGTTGTTACAGTCCCAGCATATTTTAATGATTCTCAAAGACAAGCTACAAAAGATGCTGGCCAAATAGCAGGCTTAAATGTTCTTCGTGTAATTAATGAACCCACAGCTGCAGCTCTTGCATTTGGAATGGAAAGAAGTGATGATCAAATTATTGCAGTTTATGATCTTGGTGGTGGAACATTTGATGTTTCTCTTTTGGAAATACATAAAGGTGTTTTTGAAGTCAAGTCTACAAATGGGGATACGTACTTAGGTGGTGAAGATTTTGATATGGCTTTATTGGAATATCTCGTCAAAGAGTTTCAGAGAGATACTGGTGATGTCAAGAAAGATAATATGGCACTTCAACGATTGCGCGAGGCTGCTGAAAAAGCTAAGTGTGAACTATCTTCTTCCCAGCAAACTGACATTAATCTTCCTTACGGTCCAAAGCACATGAATTTAAAACTGACTCGAGCCAAATTGGAGCAACTTGTTAATCATCTTATCCAGAAAACAGTTGATCCGTGTAAAAAAGCTATTAAAGATGCTGGAGTTAGCCGAGGAGAAATAGGAGAAGTTCTTTTAGTAGGAGGAATGACTAGAATGCCAAAGGTGCAATCAATTGTTGAAGAGATATTTGGTCGTAAGCCAAGTAAAGCTGTAAATCCAGATGAAGCAGTAGCTATTGGTGCAGCTATTCAAGGAGGTGTTCTCGCTGGAGAAGTGAAAGATATTCTTCTTCTAGATGTAACTCCTCTTTCATTGGGTATAGAAACTCTAGGTGGTGTTATGACAAAACTTATTAACAGAAACACTACTATTCCCACAAAAAAGAGTCAGGTTTTCTCGACAGCTGCAGATGGACAAACTCAAGTTGAAATTAAATGCTATCAGGGAGAACGTGAAATGGCTGGAAATAACAAATTACTTGGACAGTTTTCATTAGTGGGAATTCCACCAGCTCCTAGAGGAGTTCCTCAAATTGAAGTTACATTTGACATAGATGCAAACGGGATTGTAAATGTCTCTGCTCGTGATAAGGGAACTGGTAAAGAGCAACAAATCGTTATTCAATCAAGTGGAGGTTTAAGTAAAGAAGATATAGAAAAAATGGTGCGTCAAGCAGAGCAATTTGCTGAAGAAGATAAAAAGAAAAAAGAAATAGTTGAAACAGCAAATCAAGCAGAAAGTGTTATTCATGATACTGAGTCTAAGATGGAAGAGTATAAAGATCAACTTCCAAAGGAAGAGTATGAAGAATTAAAGACCGAAATAGCTAACGTTCGAAAGGTCTTAGAGAAAAAAGACGAAGAAGAATTAAGAGAATCTTTCCAAAAATTACAACAAAAATCTCTAAAGCTTTTTGAAATGGTTTACAAAAAGATGGCATCTGACAGAGAAAATAACTCTTCATCGTCA------------
7240_Dsimulans@KMY93732_1                                 AAGTTTCTGCCCCGTCTCGCTCGCCAGGCCCAGCTGCGTTACAAGTCCGGCGAGGTCAAAGGTGCTGTTATTGGAATCGATCTGGGAACAACCAACTCCTGCCTGGCCGTCATGGAGGGCAAGCAGGCCAAGGTGATCGAAAACGCCGAGGGAGCCCGCACCACACCCTCCCACGTCGCCTTCACCAAGGACGGTGAGCGTCTGGTGGGCATGCCCGCCAAGCGGCAGGCAGTCACCAACTCGGCCAACACCTTCTATGCCACCAAGCGACTGATTGGCAGACGTTTCGATGATCCCGAGGTTAAGATCACTAACCTGTCCTACAAGGTTGTTAAGGCTTCAAATGGAGATGCCTGGGTCTCTTCTGACGGCAAGGTGTATTCTCCCTCTCAAATCGGTGCTTTCATCCTGATGAAAATGAGGGAAACCGCTGAGGCATACCTGAACACTCCCGTAAAGAATGCCGTGGTCACCGTGCCCGCCTACTTCAACGACTCCCAACGCCAGGCCACCAAGGATGCTGGTCAAATCGCTGGTCTTAATGTGCTGCGCGTGATCAACGAGCCCACTGCTGCCGCGTTGGCCTATGGAATGGACAAAACGGAGGACAAAATCATTGCCGTTTACGATTTGGGTGGCGGCACCTTCGATATTTCGATTTTGGAGATCCAGAAGGGAGTGTTCGAAGTCAAGTCCACCAATGGTGATACCCTTCTGGGTGGTGAGGACTTTGACAACCATATCGTCAACTTCCTGGTGGCCGAATTCAAGAAGGATAGTGGAGATATCCGCAAGGACAACATTGCCATGCAGCGACTGAAGGAGGCGGCCGAGAAGGCCAAGTGCGAGCTGTCCTCCTCCCAACAGACCGACATCAATCTGCCTTATGGACCCCAGCACATGAACCTGAAGCTGACACGCTCCAAGCTGGAAAGCTTGGTGGGTGATCTGATCAAGCGTACTATCCAGCCCTGCCAGAAGGCTCTGTCCGATGCCGAGGTTTCCAAGTCCGAGATCGGCGAAGTGCTGCTGGTTGGCGGTATGACCCGTATGCCGAAGGTGCAGTCCACCGTCCAGGAACTGTTCGGACGCCAGCCATCGCGCTCTGTGAATCCCGATGAGGCTGTGGCCGTTGGTGCCGCTGTCCAGGGTGGTGTGTTGGCCGGAGACGTCACCGATGTCCTTCTTCTCGACGTTACTCCCCTGTCGCTGGGTATTGAGACCCTGGGTGGAGTGTTCACCCGCCTGATCTCCCGCAACACCACTATTCCCACCAAGAAGTCACAAGTCTTCTCGACGGCCAGCGACGGTCAGACCCAGGTGGAGATCAAGGTGCACCAGGGAGAGCGTGAAATGGCTAACGACAACAAGTTGCTCGGCTCCTTTACACTGGTCGGAATTCCCCCTGCACCTCGTGGCGTGCCCCAGATCGAGGTTGTTTTCGATATTGATGCCAACGGTATCGTGCACGTGTCTGCAAAGGACAAGGGCACTGGCAAGGAACAGCAGATCGTTATCCAGTCCAGCGGTGGTCTGAGCAAGGATGAAATCGAGAACATGATCAAAAAGGCCGAGGAATACGCAACGGCCGACAAGCAAAAGCGTGAGCTTATTGAGATTGTCAACCAGGGCGAGAGCATAGTCCACGATACTGAGACCAAGATGGAGGAGTTCAAGAGCCAGCTGCCCGCTGAGGAGTGCGAGAAGCTGAAGAAGGAAATTGCCGATCTGCGCACGCTGCTGGCCAACAAGGAGACTGAGGAGGTCAGGAAAGCTACTTCCTCCCTGCAGCAGTCCTCTCTGAAGCTGTTCGAGCTGGCCTACAAGAAGATGTCCGCTGAGCGCGAGAGCAACGCAGGAGCCGGCGAAGCCAAGAAG
400682_Aqueenslandic@XP_019852429_1                       TCACTCGCTTCTAGGATCCTTCATGCCTCA------TTGAACAGATACTCGAGCAAACCCTCTCGCATCATTGGTATAGATTTAGGCACAACTAATTCCTGTGTTGCGGTGATGGAGGGTAAAGATCCTAAAGTCATAGAGAACTCTGAGGGTTCACGTACCACACCTTCCGTTGTATCCTTT---AAAGATGGTCAGCGGTCAGTTGGTATACTGGCTAAGAGACAAGCTGTTACAAATGCCAAGAATACCTTTTATGCTACAAAACGTTTGATTGGACGCCGGTATGATGACAAGGAAATCCAAATGAAGCATGTACCGTTTGATATAATACGTGCCACTAATGGCGATGCTTGGCTAAAAGCAGATGGTAAAGTTTATTCTCCAAGTCAAATCGGTGCCTTTGTCCTCATAAAAATGAAAGAAACTGCAGAGTCTTATCTCGGACAAAAGGTAGATCATGCTGTTGTTACTGTACCTGCTTACTTCAATGACTCACAGAGACAAGCTACTAAAGATGCTTGTCAGATTGCTGGTCTGAAGGTTGAGCGTATTATTAATGAGCCAACGGCAGCTGCTCTTGCCTATGGACTTAAGAGTGAAGATAATAAGATTATTGGTGTGTATGATCTTGGTGGAGGTACATTTGATATATCAATACTGGAAATGCAGAAAGGAGTTTTTGAGGTCAAGTCAACTAATGGGGACACATTCCTTGGTGGGGAAGATTTTGATAATGTACTTGTGAAATATTTGGTTGACGAGTTTAAAAGAGATCAAGGCGATCTTTCTAAAGATGAGATGGCATTACAAAGAGTGAGAGAGGCAGCAGAAAAGGCAAAGATTGAACTCTCTTCTTCACTACAGACTGATATCAGTCTGCCATTTGTTCCCAAGCATTTAAACGTTACACTTACGAGATCAAAGTTTGAGTCTCTCGTCTCATCTCTCATTGAGAGAACTGTTGCTCCATGCCATCAAGCGTTCAAAGATGCCGATGTAACTATCAGCGATATCAATGAGGTCTTACTTGTCGGTGGAATGACAAGAATGCCTAAAGTTCAAGAAACTGTAAAAAATATTTTCAGTCGTCCTCCAAGTAAATCGGTTAATCCAGATGAAGCTGTTTCCATTGGAGCCGCCATACAAGGTGGAGTTCTGACTGGTCAGACTAGTGATGTAGTCTTGCTTGATGTTACTCCACTGTCACTGGGTATTGAGACACTCGGAGGAGTATTCACTCGTCTCATTAAAAAGAACACAACCATACCCACCAAGAAGGGGCAGGTATTCTCAACTGCTGCTGATGGACAAACCTCTGTTGAAATAGTTGTATGTCAAGGAGAGAGAGAGATGGCAGCTGATAATAAAGTATTGGGTCGCTTCCAACTCATCGGCATCCCTCCAGCACCTCGTGGTATCCCTCAGATTGAAGTGTCCTTTGACATTGATGCTAACGGGATTGTTAGTGTATCAGCCAAAGACAAAGGGACTGGGAAAGAACAGCAAATTGTCATTCAAAGCAGTGGTGGTCTAACTAAGGATGAGATAGAGAACATGGTCAAAGATGCAGAGAAATATGCACAGGAAGATCAGATACGCAAAGAGAAAATTGAGGCTTCCAATGCTGCAGAGAGCATCCTTCATGATACTGAAAGTAAAATGGAAGAATATAAAGATCAACTGCCAGCAGATGAGGTTAGTAACTTAAAGACAGAGATTGAGAAGGCAAGGGCCAAGCTAAGCAACAAAGACAATGAATCGATAAGAGAGGCAGCTAATGAAGTACAAAAACTGTCCTTGAAACTCTTTGAAAGTGCTTACAAGAAGATGGCAAGTGAAAAGGGAGCAAGTGAAGGAGCAACTGAAGCAAAAGAA
448386_Gchorda@PXF45041_1                                 ------------------------------CAGCGCAGGGGTTTGTCCTCCGCTATCTCCGGCGATGTCATCGGCATTGATCTCGGCACCACCAATTCCTGCGTCGCTGTCATGGAGGGTAAGAACCCCCGCGTCATCGAGAATGCCGAGGGCGTGCGAACCACCCCGTCCGTCGTCGCCTTCACTCAAGACGGCGAGAAACTCGTCGGCATTCCCGCCCGCCGTCAGGCCGTTACCAACCCCACAAACACCCTATTCGCCACCAAGCGCCTCATTGGCCGTCGTTACACTGACAAGGTAACACAGATTGACATCATGCCGTACAAGATTGTCGACGGCCCCAATGGAGACGCTTGGGTTGAGGCGGGAGGCCAGAAGTACTCCCCGAGTCAGGTCGGTGCCTTCGTCTTGCAGAAGATGAAGGACACTGCCGAGAGCTTCCTTGGCAGGAAGGTCAACCACGCTGTCATCACCGTTCCTGCCTACTTCAATGACTCCCAGCGCCAGGCAACCAAGGACGCTGGTAAGATTGCTGGCTTGGATGTCGCTCGTATCATTAATGAGCCCACTGCTGCTGCCCTGGCGTACGGCTTGGAGAAGGCGGAGGGCAAGATCGTCGCAGTGTACGATCTTGGTGGCGGAACCTTTGATGTCAGTATTCTCGAGATTTCGGGAGGCGTCTTTGAAGTCAAGGCCACCAATGGAGACACTCATCTCGGTGGTGAGGACTTTGACAACGTCTTGTTGGATTATCTTGTGGCAGACTTCAAGAAGGCGCAGGGAGATCTATCTAAGGACAGACTCGCTCTGCAGAGATTGCGTGAAGCCGCCGAAAAAGCCAAGATAGAGTTGTCGTCTACCATGCAGACCGATATCAATCTTCCTTTCGGCCCCAAGCACATGAACATAAAGCTCACGCGTGCAAAGTACGAATCTCTTGTCGATCCTCTCGTGCGACGCACTCTGGAGCCTATGAAGAATTGCCTCAAGGACGCTGGCATTTCTACCAAGGACATTGGCGATATCCTCATGGTTGGTGGTATGACTCGGCTTCCGCGTGTTCAGGAAACCGTCAAGGAGTTCTTTGGACGTGATCCTTCAAAGAGCGTCAACCCTGATGAGGTCGTTGCTATGGGAGCTGCCGTGCAGGGAGGTGTGTTGCGTGGTGATGTCAAGGACATCTTGTTGCTTGACGTCACTCCGTTGTCTCTCGGTCTGGAAACACTTGGTGGCGTATTTACTAGACTCATCAACAGAAACACTACCATCCCTACCAAGAAATCCCAAGTGTTCTCAACTGCCGCTGATAACCAGACCCAAGTGGGCATCAAGGTTCTTCAGGGTGAACGAGCGATGGCTGCGGACAACAAGATGCTGGGTCAGTTTGATCTCGTCGGCATTCCGCCAGCACCGAGAGGTGTGCCTCAGATCGATGTGGTGTTTGACATTGATGCCAATGGAATTTTGCACGTATCTGCTCGTGACAAGGCAACTGGCAAGGAACAGAGCATCAGAATTCAGAGCTCTGGCGGCTTGTCTGATGCTGATATTGAAGACATGGTCAAGAATGCTGAATCTTTTGCCGCTGCTGATAAGGAACGTCGTGATACCATTGAGGCAAAGAATGACGCAGATAGCTTGCTGTACAGTACTGAGAAGAGCTTCAATGAACACAAGGACAAACTGAATGCGGATCAAATCGCTGCTGTGGAGGCTGCCATTGCGGACCTGCGTTCAGAGGTGGACAAGGATAGCGCATCCGATATCAAGGCGAAGATAGAGGCATTGTCGAAGGCCGCTATGTCAATAGGAGAAGCTATGTACAAGGCGTCGCAAGAGGCTAATGCCCAAAGGGATGCTGCCTCCGAATCTGAAAAG
2769_Ccrispus@CDF41422_1                                  ---------------------------------------------------------------------------------------------------------------ATGGAGGGCAAGACCCCCCGCGTCATCGAGAACGCGGAGGGCGTGCGCACCACCCCGTCCGTCGTCGCCTTTGCGCCCGACGGCGAGAAGCTCGTCGGCATCCCGGCCCGCCGCCAGGCCGTCACCAACCCCGCCAACACCCTCTTCGCCACCAAGCGCCTCATCGGCCGCCGCTACACGGACAAGGAGACCCAGATCAACATCATGCCGTACAAGATCGTCAAGGGGCCCAACGGCGACGCCTGGGTCGAGGCCGCCAACAACAAGTACTCGCCGAGCCAGGTCGGCGCCTTCGTCCTGCAGAAGATGAAGGAGACCGCCGAGAGCTTCCTCGGCCGCAAAGTCAACCACGCCGTCGTCACCGTCCCGGCCTACTTCAACGACGCACAGCGACAGGCCACCAAGGACGCCGGCAAGATCGCTGGCCTGGACGTCGCCCGCATCATCAATGAGCCCACCGCCGCTGCCCTGGCCTACGGCCTGGAGAAGCAGGAC---GAGGTCGTCGCCGTGTACGACCTGGGCGGCGGCACCTTCGACGTTAGCATCCTCGAGATATCCGGCGGCGTCTTCGAGGTCAAGGCCACCAACGGTGACACCCATCTCGGCGGCGAGGACTTTGACAACGTCCTCCTCGACCACCTTGTCTCCGAGTTCAAAAAGGATCAGGGCGACCTCGCCCAGGACCGCCTTGCCCTGCAGCGCCTGCGCGAGGCCGCGGAGAAGGCCAAGATCGAGCTCTCCTCCACCATGCAGACCGACATCAACCTCCCGTTCGGCCCCAAGCACATGAACCTCAAGCTCACCCGCGCCAAGTACGAGTCCCTGGTCGACCCGCTCGTGCGCCGCACGCTGGAGCCCATGAAGAACTGCCTGCGCGACGCGGGCGTCTCGAGCAAGGAAATTGGCGACGTCCTCATGGTCGGCGGCATGACTCGCGTCCCGCGCGTCCAGGAAGTCGTCAAGCAATTTTTCGGCAAGGACCCCTCCAAGAGCGTCAACCCCGACGAGGTCGTCGCCATGGGCGCCGCCGTCCAGGGCGGCGTGCTTCGCGGAGATGTCAAGGACATTCTGCTCCTCGACGTCACCCCGCTCTCCCTGGGACTCGAGACCCTGGGCGGCGTCTTCACCCGCCTCATCAACCGCAATACCACTATCCCCACCAAAAAGTCCCAGGTCTTCTCCACGGCCGCGGACAACCAGACCCAGGTCGGCATCAAGGTGCTGCAGGGCGAGCGTGAGATGGCCGTGGACAACAAGATGCTCGGCCAGTTTGATCTCGTCGGCGTGCCGCCGGCCCCGCGCGGCGTCCCGCAGATCGACGTCGTCTTCGATATCGACGCCAATGGCATCCTTAACGTCTCCGCGCGCGACAAGGCCACGGGCAAAGAGCAGAGCATCGTCATCCAGAGCTCGGGCGGTCTCTCCGAGGCCGATATCCAGGAAATGGTCAACAACGCCGAATCGTTTGCCGCCGCGGACAAGGAAAGACGGGAAATGATCGAGGTGAAGAACGACGCAGACAGCCTCTTGTACAGCACAGAGAAGAGCTTCAACGAGCACAAAGATAAGCTCAACGCCGACCAGGTCGCCGCCGTCGAGTCGGCTATTGCCGAGCTTCGCTCGGAGGTTGAGCGCGACGGCGCCAGCGAAATCAAGGAAAAGACAGAGGCTCTGCAGAAGGCCGCCATGACAATAGGAGAGGCTATGTACAAGGCTTCGCAAGAAGCCAACGCCCAGTCCGATGCCGCCTCTGAATCAGAGGAG
3218_Ppatens@PNR59785_1                                   TTGTCGTTGCTGCAGCAGCGATCGGCGCAGAGGGCTTTGTACAGCTCCAAGGGAGCGGGCAGCGATGTCATCGGTATTGATTTGGGTACCACGAACTCGTGCGTGGCCGTCATGGAGGGGAAGATGCCGCGCGTGATTGAAAATTCTGAGGGTGCTCGCACAACACCATCAGTGGTTGCGTTTACACCTAAGGGCGAGAGGCTAGTTGGCACACCGGCTAAGCGACAAGCTGTGACTAATCCAACGAACACCCTTTTCGGCACGAAGCGCTTGATTGGACGGCCATTTGACGATCCTCAGACTCAGGCTAAAATGGTGCCTTACAAGATCGTCCGAGGCCCCAATGGGGATGCATGGGTGGAAGCCGGGGGACAGAAATATTCTCCGAGTCAGGTGGGAGCTTTCGTCCTTGGCAAGATGAAGGAGACTGCAGAATCGTACTTGGGTAGGCCAGTGGGAAAGGCAGTGATCACGGTGCCAGCGTACTTCAATGACGCGCAAAGGCAAGCGACGAAAGACGCTGGACGAATTGCGGGGTTGGATGTACTGAGAATCATCAACGAGCCGACTGCGGCGTCATTGTCGTATGGTATGGATCGCAAGGAA---GGTTTGGTCGCAGTGTTCGATTTGGGAGGAGGTACATTCGACATTTCCGTTTTGGAGATTTCTGGCGGTGTGTTCGAGGTGAAGGCAACAAATGGAGACACCTTCTTGGGTGGAGAGGACTTCGATAACGCTCTGCTTCACCACTTGGTGGATGACTTCAAGAAGGAGCAAGGTGATCTTTCCTCAGATCGTATGGCACTTCAGCGGCTCCGTGAGGCTGCTGAGAAGGCGAAGGTGGAGCTGTCATCCACCCCTCAAACCGACGTGAATTTGCCCTTCGGAGCTAAGCATTTGAATGTGACTCTAACGAGGTCGAAGTATGAGCAATTGGTGAACCACCTGATTGAGCGCACGAAGCAGCCTTGCAAGGACTGCCTGAAGGATGCAGGTCTGTCCGCGAAGGACGTGGATGAAGTGCTGTTGGTGGGTGGAATGACAAGGATGCCAAAGGTGCAGGAGGTGGTGAACAGTATCTTCAGCAAGGAGCCGAGCAAAGGTGTGAACCCAGATGAGTGCGTGGCCATGGGAGCCGCCATCCAAGGTGGTGTGTTGCGAGGGGATGTGAAGGATATCCTTCTATTGGACGTGACACCTCTGTCATTGGGTATTGAGACGTTGGGAGGGGTGTTCACTCGTTTGATCACTCGGAATACGACGATACCAACGAAGAAGAGTCAGGTATTTTCGACGGCAGCGGACGGGCAGACGCAGGTGGGCGTGAAGGTGTTGCAGGGCGAGCGTGAGATGGCTGCGGACAACAAGGTGCTGGGACAATTTGACTTGGTGGGGATCCCTCCGGCCCCTCGGGGAATGCCTCAGATCGAGGTGACGTTCGACATCGATGCGAACGGAATAGTGAATGTATCTGCGCGCGACAAGGCGACAGGAAAGGAGCAGGCGATCACAATCCAGTCTTCAGGCGGTCTATCGGAGGCGGATATCCAGAAGATGGTGAAGGATGCGGAGCTGTATGCGCAGAAGGATCAGGAGAGGAAAGCGCTAATAGACGCGAAGAACGATGCGGACACGACGATGTACTCGGTGGAGAAAAGCTTGAACGAGCACAAGGAGAAGCTGCCACAGGATGTTGTGGATGGCGTCCAATCGGCGCTAGCAGAGTTGAAGAGCTCAGTAGATTCAGAGAACGTAGAGGAGATCAAAGCGAAGATCAGCGCAGCACAGACAGCGTCGATGAAGATCGGAGAGGCTTTGATGAAGAACCAGTCAGGAGGTAGTTCTGGATCTGGCCCCACTGGTGAGTACGAGGAC
3197_Mpolymorpha@PTQ45830_1                               GGCCGAGTCCTTAGATCGGCCTCGAAATCGCGAAGCTACAGTGTCAAGTCTGGAGGAGGAAGTGACGTGATTGGAATAGATTTGGGCACAACAAACTCCTGCGTGGCTGTCATGGAAGGGAAGTTACCTCGAGTGATCGAGAATTCTGAAGGTGCTCGAACGACTCCTTCTGTGGTGGCGTTCACCCCGAAAGGTGAACGTCTGGTTGGTACTCCAGCCAAGCGTCAAGCAGTAACGAATCCGACCAATACCTTGTTCGGAACTAAACGCCTTATCGGTCGGCAGTTTGATGACCCTCTCACCGCGGCCAAGATGGTGCCCTACAAAATTGTGAGGGCCCCCAACGGAGATGCTTGGGTCGAGGCTGGTGGACAGCAATACTCCCCAAGCCAAGTCGGGGCGTTTGTTCTAGGTAAAATGAAGGAGACTGCTGAATCTTACCTTGGACGACCAGTATCGAAAGCAGTAATCACTGTGCCGGCATATTTCAATGATGCACAACGCCAAGCTACCAAGGATGCAGGAAGAATAGCCGGGCTGGATGTTCTTCGTATCATCAATGAACCGACTGCAGCGTCGTTGTCATATGGTATGGATAAGAAGGAG---GGGCTTGTGGCTGTTTTTGATCTTGGGGGAGGAACATTTGATGTCTCCATTCTGGAGATATCTGGCGGTGTTTTTGAGGTGAAGGCTACAAATGGTGATACCTTTTTGGGTGGTGAAGATTTTGATAACCATCTTCTACAGTTTCTAGTGGATGACTTCAAGAAGGAACAAGGTGATTTGTCTTCAGACAGGCTAGCCCTGCAAAGGTTACGTGAAGCTGCAGAGAAGGCAAAGGTCGAACTGTCGTCGACACCCCAGACGGACATCAATCTGCCATTTGGTGCAAAGCACTTGAACATCACGTTGACTCGTTCCAAATTCGAAAATTTAGTTCGGGAGCTGATCGAGCGCACTAAACAGCCTTGCAAGGATTGTCTCAAAGATGCGGGTATCTCTGCCAAGGAAGTAGACGAAGTCCTTCTTGTCGGAGGAATGACGAGGATGCCTAAAGTGCAGGAGACGGTGGCTTCGATATTTGGCAAAGACCCTAGCAAGGGTGTCAATCCTGACGAAGTTGTTGCCATGGGTGCGGCCATCCAGGGTGGTGTCTTGCGAGGCGATGTGAAGGACATCCTGTTGCTGGATGTCACTCCCCTCTCTTTGGGAATTGAAACTTTAGGTGGTGTGTTTACCAGGCTCATCACGCGTAACACCACTATCCCGACGAAGAAGAGTCAAGTATTTTCTACTGCCGCCGACGCACAGACTCAAGTTGGGGTGAAGGTCCTACAAGGAGAGCGTGAGATGGCCAGTGACAACAAGATGCTGGGTCAGTTTGAGCTCGTCGGAATCCCTCCTGCGCCTCGTGGAGTACCCCAAATTGAGGTCACATTCGACATAGATGCCAATGGAATTGTGAACGTTTCTGCACGAGACAAGGCTACAGGAAAGGAGCAGACTATTACTATTCAGTCTTCAGGAGGTTTGTCTGAGGCAGAGATTCAAAAAATGGTGAAGGATGCGGAGCTTTACGCTCAAAAGGATCAGGAGAGGAAGCAGTTAATCGACGCCAAGAACGATGCTGATACCTCACTTTACTCTATCGAGAAAAGTTTGAGTGAGTACAAAGACAAATTGCCACAAGACGTCGTGGACGCTGTGGAGTCTGCGGTGGCGGACTTGAAGAAGGCTGTTGAGGGTGAAGATGTAAACGAAATTCAACAAAAGGTCAACGCTGCGAAGACTGCTTCGATGAAAATCGGCGAAGCTTTGAAAAGCAGCAGTTCTGGTCCTGCACCAGGTGCCCCTGGAGCAGATGAGTACGAAGAC
39947_Osativa@KAF2936911_1                                TCGCTGCTTCTCCGCGCCGTGCGCCGGCGAGCAAGAACTTTCAGTGCAAAAGCAACTGGAAATGAGGTTATTGGAATTGATTTAGGAACAACTAACTCATGTGTTTCAGTTATGGAAGGAAAGAACCCAAAAGTAATAGAGAATTCAGAAGGAACCAGGACAACACCGTCAGTAGTTGCTTTCAATCAGAAGGGAGAGCTACTTGTTGGAACACCAGCCAAGCGTCAAGCAGTGACCAACCCACAGAACACTTTCTTTGGTACAAAGCGTCTGATAGGGCGGCGCTTTGATGACCCGCAAACTCAGATGAAAATGGTACCATATAAAATTGTGAAGGCTCTGAATGGTGATGCTTGGCTAGAGACAGATGGCAAGCAGTACTCACCGAGCCAGATTGGTGCCTTTGTTTTGACCAAGATGAAGGAGACAGCTGAATCTTACCTTGGAAAATCTGTTTCCAAGGCTGTGATTACTGTTCCAGCTTATTTCAATGATGCTCAGCGTCAGGCTACCAAGGATGCTGGTCGCATCGCTGGACTTGATGTCCAAAGAATCATCAATGAACCCACTGCTGCTGCTCTGTCTTATGGAACAAACAACAAGGAG---GGTTTGATCGCTGTGTTTGACCTTGGAGGAGGAACATTTGATGTGTCCATTCTAGAAATATCCAATGGAGTTTTTGAGGTCAAAGCAACAAATGGTGACACTTTTCTGGGTGGAGAAGACTTTGATAATACTCTTTTGGAGTTTTTAGTAAGTGAGTTCAAAAGAACTGAAGGTGATCTGTCAAAAGACAGACTGGCTCTGCAGAGGCTACGCGAAGCAGCTGAGAAAGCAAAAATTGAACTCTCATCAACAGCCCAGACCGAGATTAATCTTCCATTCGGAGCAAAGCATCTAAATATCACATTGACAAGATCGAAGTTTGAAAGTTTGGTGAATAGTCTGATTGAGAGGACTAGAGACCCATGCAAGAGCTGCTTGAAGGATGCTGGTATAACTACTAAAGATGTTGATGAGGTCCTTCTTGTTGGTGGCATGACAAGGGTTCCAAAAGTGCAGGAAGTTGTTTCTGAAATCTTTGGTAAGGCCCCTAGCAAAGGAGTAAACCCAGATGAAGCTGTGGCCATGGGTGCTGCTATTCAGGGCGGCATTCTCCGTGGAGATGTAAAGGATCTTCTCCTCCTTGATGTAACCCCTCTATCGCTTGGTATCGAGACTCTTGGTGGTATCTTCACCAGACTAATCAACAGGAACACTACAGTCCCCACGAAGAAAAGTCAGGTGTTCTCAACTGCTGCTGACAACCAGACGCAAGTGGGTATTAAGGTGTTGCAAGGTGAGCGTGAGATGGCAGCAGACAACAAACTTCTTGGTGAGTTTGACCTTGTTGGCATTCCACCAGCGCCAAGAGGTATGCCACAGATTGAGGTCACATTCGACATCGATGCCAATGGAATCGTGACGGTCTCAGCAAAGGATAAGGCAACTGGAAAGGAGCAGCAGATCACAATTCGATCCTCTGGTGGGCTTTCTGAGGCTGAGATCCAGAAGATGGTCCATGAGGCTGAGCTGCACTCCCAGAAGGATCAAGAACGGAAAGCCCTCATCGACATCAGAAACACCGCAGACACAACCATCTACAGCATAGAGAAAAGTCTGGGTGAGTACAGGGACAAGATACCTGCAGAGGTTGCCTCCGAGATCGAGACGGCGATTGCCGATCTCCGCAATGAGATGGCCTCGGATGACATTGAGAAGATAAAGAGCAAGATCGAAGCGGCCAACAAGGCTGTCTCAAAGATTGGGCAACACATGTCTGGTGGTGGGTCTGGTGGCTCGCAAGCAGGATCACAGGGCGGAGAGTATGAGGAG
3702_Athaliana@AED91413_1                                 GCAGCTCTCCTCCGCTCTATTCGACGCCGTTCCAGAGCCTTTAGCTCGAAGCCTGCTGGAAACGATGTCATTGGTATTGATTTGGGTACTACTAATTCATGTGTTGCCGTCATGGAGGGGAAGAATCCGAAAGTCATTGAAAATGCTGAAGGTGCTCGAACCACTCCATCAGTTGTAGCATTCAACACGAAAGGAGAACTTCTTGTGGGTACACCAGCCAAGCGACAAGCTGTCACTAATCCTACAAACACAGTATCTGGAACGAAACGTTTGATTGGGAGAAAGTTCGACGATCCACAAACTCAGATGAAGATGGTGCCTTACAAGATTGTGCGTGCACCTAATGGCGATGCGTGGGTTGAAGCCAATGGTCAGCAGTATTCTCCTAGTCAGATTGGAGCGTTTATCTTGACGAAGATGAAAGAGACGGCCGAAGCTTACCTTGGAAAATCTGTCACGAAAGCTGTTGTCACTGTTCCAGCTTACTTTAATGATGCTCAGAGACAAGCAACAAAAGATGCTGGTAGAATTGCTGGTCTTGATGTTGAGAGAATCATAAATGAACCGACGGCTGCTGCTCTGTCCTATGGAATGACCAACAAGGAG---GGGTTGATTGCTGTGTTTGATCTTGGTGGTGGGACATTTGATGTATCTGTTTTGGAGATTTCTAATGGGGTATTCGAGGTGAAAGCCACCAATGGTGATACCTTCTTGGGAGGTGAGGATTTCGACAATGCTCTGCTAGACTTCTTGGTTAATGAGTTCAAGACCACTGAGGGAGACCTAGCCAAAGACAGACTTGCTCTGCAGAGGCTTAGAGAAGCCGCTGAGAAAGCGAAGATTGAACTGTCATCTACTTCTCAAACTGAAATTAATCTCCCATTTGGAGCAAAGCATTTCAACATCACCCTAACAAGGTCAAGGTTTGAAACTCTTGTGAATCACTTGATTGAGAGGACCCGCGATCCTTGCAAGAACTGTCTCAAGGATGCTGGTATAAGTGCTAAGGAAGTTGATGAGGTTCTTCTAGTTGGAGGAATGACGCGTGTCCCCAAGGTTCAGTCTATTGTTGCGGAGATCTTTGGAAAGAGTCCAAGCAAAGGTGTCAATCCTGATGAGGCTGTTGCTATGGGAGCTGCACTTCAAGGTGGTATCCTCCGCGGTGATGTCAAAGAATTGTTGCTTCTGGATGTCACACCTCTATCGCTCGGTATTGAAACACTTGGTGGTGTCTTTACGAGACTGATCACCCGAAATACAACCATCCCCACAAAGAAGAGTCAGGTGTTCTCAACTGCAGCCGATAATCAGACTCAAGTTGGGATCAGGGTGCTTCAAGGTGAGCGTGAAATGGCAACAGACAACAAGCTCTTGGGAGAATTTGATCTAGTTGGCATTCCACCATCTCCAAGAGGAGTCCCTCAGATCGAAGTGACATTTGACATTGATGCCAATGGCATTGTCACTGTTTCCGCCAAGGACAAGACGACTGGTAAAGTACAACAGATCACAATCCGATCCTCTGGTGGGCTCTCAGAGGATGATATCCAGAAGATGGTGAGAGAAGCAGAGTTGCATGCTCAGAAAGACAAAGAAAGAAAAGAATTGATCGACACCAAGAACACAGCTGACACAACAATTTACAGCATAGAGAAGAGTCTTGGTGAATACAGAGAGAAGATCCCAAGTGAAATCGCCAAGGAGATTGAAGATGCTGTGGCAGATCTAAGGAGCGCTTCCTCTGGGGATGATCTCAACGAGATCAAGGCCAAGATTGAGGCGGCAAACAAAGCTGTTTCTAAGATTGGGGAGCACATGTCTGGTGGTTCTGGTGGAGGCTCTGCACCAGGAGGAGGATCTGAGGAGTACGAGGAA
3055_Creinhardtii@PNW78536_1                              GCGGGGCTACTTCAGATTGCCCGTGGATCCGGAATCAGTGCCTCGGCGGGCGCCCTTTCGGACGCCGTCATCGGCATCGATCTCGGAACCACCAATTCTTGCGTGGCCGTGATGGAGGGCAAGAGCCCACGTGTGATTGAGAACGCGGAGGGCGCCCGCACCACCCCCTCCGTCATCGCCTTCACGGACAAGGGCGAGCGCCTGGTGGGCCTGCCTGCCAAGCGCCAGGCCGTGACCAACCCCACCAACACCGTGTACGCCACCAAGCGCCTCATCGGCCGCGGCTACGACGACCCGCAGACCCAGGCCAAGATGGTGCCCTACAAGATCGTCAAGGCCAAGAACGGCGACGCCTGGGTGGAGGCCGCCGGGCAGCAGTACAGCCCCAGCCAGATGGGCGCCTTCGTGCTGACCAAGATGAAGGAGACGGCGGAGGCCTACCTGGGCCACCCCGTGAGCAAGGCGGTCATCACCGTGCCGGCCTACTTCAACGACTCCCAGCGCCAGGCCACTAAGGACGCGGGCAAGATTGCCGGCCTGGAGGTTCTGCGCATCATCAACGAGCCCACCGCCGCCGCGCTGGCGTACGGCACCGACAAGAAGGAG---GGCCTCATCGCGGTGTACGACCTGGGCGGTGGCACCTTTGATATCTCCATCCTGGAGATCATGGGCGGCGTGTTCGAGGTCAAGGCCACCAACGGAGACACCTTCCTGGGAGGCGAGGACTTTGACAACACCATCCTGAACTACCTGGTGGGCGAGTTCAAGAAGGAGTCGGGCGACCTGTCCAAGGACCGCCTGGCGGTGCAGCGGCTGCGCGAGGCCAGCGAGAAGGCCAAGTGCGAGCTGTCCTCCACCACCTCCACAGATATCAACCTGCCCTTCGGCCCCAAGCACCTGAACATGCAGCTCACGCGCGCCAAGCTGGAGCTGCTGGTCAAGGAGCTGCTGGAGCGGACCAAGCAGCCCTGCCTGCAGGCCATGAAGGACGCGGGTGTGCAGCCCAAGGACATTCAGGAGGTGCTGCTGGTGGGCGGCATGACGCGCATGCCCAAGGTGAACGAGATCGTGAAGGAGGTGTTCCAGCGCGACCCCAGCAAGGGTGTCAACCCGGACGAGGTGGTGGCCATGGGCGCGGCCATCCAGGGCGGCGTGCTGCGCGGCGACGTCAAGGACATCCTGCTGCTGGACGTGACGCCGCTGTCGCTGGGCATTGAGACCCTGGGCGGCGTGTTCACACGCATGATCAACCGCAACACCACCATCCCCACCAAGAAGTCCCAGGTCTTCTCCACCGCCGCCGACAACCAGACGCAGGTGGGCATCAAGGTGTTCCAGGGCGAGCGCGAGATGGCCGCCGACAACAAGCTGCTGGGGCAGTTCGACCTGGTGGGCATCCCGCCCGCGCCGCGCGGCGTGCCGCAGGTCGAGGTGACGTTCGACATTGACGCCAACGGCATCGTGCACGTGTCCGCCAAGGACAAGGCCACGGGCAAGGAGCAGAGCGTGCGCATCCAGTCCAGCGGCGGCCTCAGCGACGACCAGATCAACCAGATGGTCCGTGACGCGGAGACGTACGCGGAGAAGGACAAGACGCGCAAGGAGCTGATCGAGGCCAAGAACGAGGCCGACACCGCCATCTACACCACCGAGAAGTCGCTGGCCGAGTACAAGTCCAAGCTGCCGCAGGCGGTGGTGGACGAGATCCAGAAGGCCATTACCGAGTGCCGCGCCGCGTCGCAGTCTGAGGACCTTCCCGACCTCAAGGCCAAGATCCAGGCGCTGTCCACCGCCTCCATGAAGATCGGCGAGACCCTGGCGCAGCAGTCCGGCAGCAGCAGCAGCAGCAGCAGCAGCAGCTCGGAGGAGAAGAAG
1764295_Cprimus@QDZ19866_1                                ATGGCGGCTGTGCGCGCGTGCCTCGCGAGGTCGGCGGGGTCGAGGGCGTACAGCTCCGGGGCGGAGGTGATCGGCATTGATTTGGGAACGACGAACTCTTGCGTCGCTGTGATGGAGGGCAAGGGCGCCAAGGTGATCGAGAACGCCGAAGGTGCGAGAACGACTCCCTCTGTGGTCGCATTCACGGACAAGGGAGAGAAGCTCGTTGGAGTTCCGGCGAAGAGGCAGGCGGTGACCAACCCCATGAACACCCTCTACGCGACGAAGCGCTTGATAGGGAGGAGGTTCGAGGACCCCATGACGAAGGCGGAGTCCGTTCCTTACAAGATCGTCAGCGGCTCCTCGGGCGACGCCTGGGTCGAGGCCGGAGGGCAGCAGTACTCCCCCAGCCAGGTCGGTGCGTTCGTTCTGCAGAAGATGAAGGAGACCGCGGAGGCTTACCTGGGCAGGAAAGTCACCCAGGCCGTGGTCACGGTCCCTGCTTACTTCAACGACGCGCAGAGGCAGGCCACCAAGGACGCCGGCAAGATCGCTGGCTTGGACGTGCTGAGGATCATCAACGAGCCCACCGCCGCGGCCCTAAGCTACGGGATGGACAAGAAGGAG---GGCCTCGTCGCCGTCTTTGACCTCGGGGGAGGAACCTTCGATGTGTCCATCCTGGAGATCTCCGGAGGAGTCTTCGAGGTGAAGGCGACCAACGGAGACACCTTTTTGGGTGGAGAGGACTTTGACAACGTCCTCCTCCACTACATGGCGGACGAGTTCAAGAAGGAGCAGAGCGACCTCCTCCAGGACAAGCTTGCCGTGCAGAGGCTCAGGGAGGCCGCCGAGAAGGCCAAGTGCGAGCTTTCCTCCACCTCCCAGACGGACATTAACTTGCCTTTCGGGGCAAAGCACTTGAACGTCCAGATCACCAGGTCCAAGTTCGAGGCCCTGGCCAACAGCCTGATCGAGAGGACGAGGCAGCCCTGCCTGAACTGCATCAAGGACGCCGGCATCTCCACCTCCGACATCAGCGAGGTCATCTTGGTGGGAGGAATGTCCCGTATGCCAAAGGTGCAGGAGGTCGTCAAGGAGATCTTCAAGAGGGACCCAAGCAGGGGCGTGAACCCCGACGAGGTCGTCGCGTCCGGTGCCGCCATCCAGGGCGGAGTCCTGAGAGGTGACGTGAAGGACATCCTCCTCTTAGACGTGACCCCCCTTTCCTTGGGAATCGAGACGCTCGGAGGAGTCTTCACCAGGCTCATCACCCGTAACACCACGATCCCGACGAAGAAGAGCCAGGTCTTCTCCACGGCGGCGGACAACCAGACTCAGGTCGGCATCAAGGTCCTGCAGGGAGAGAGAGAGATGGCCGCGGACAACAAGATGCTGGGCCAGTTCGACCTGGTCGGCATCCCTCCCGCGCCTCGCGGGGTCCCCCAGATCGAGGTCACCTTCGACATCGACGCGAACGGAATCGTCAACGTCAACGCGAGGGACAAGGCCACCGGAAAGGAGCAGCAGATCACCATCCAGTCCTCGGGCGGATTGTCCGACGGGGACATCGAGCAGATGGTGAGGGACGCGGAGATGTTCGCCAGCAAGGACAAGGAGAGGAAGGAGCTCATCGAGGCCAAGAACACCGCGGACAACCTCGTGTACTCCTCCGAGAAGAGCTTGGACGAGCACAAGGACAAGCTCCCCCAGGCCGTTGTCGACGAGATCACCGCCGCCATCACGGACACCAGGACGGTCGCCCAGACGGAGAACGTGGAGGACATCAACAAGAAGGTCGATGCCTTGCAGAAGGCCGTCATGAAGATCGGCGAGGAGCTGTCCAGGCAGGCCGGAGGGAACAACACTGCCGAGGGCGGTGCCCAGGAGTACACCAAG
436017_Olucimarinus@ABO95865_1                            GCGCGGGCGACGAGAAGCGCGGTGCACAGAGCGGCGTTTACGCGCGGGTACGCGAAGGGCGGCGACGTCATCGGGATCGATCTCGGAACGACGAACTCGTGTGTGGCGGTGATGGAGGGAAAGAATGCGCGCGTGATCGAGAACGCCGAGGGCGCGCGAACGACGCCGTCGATGGTGGCGTTCACGGATAAGGGGGAGCGTTTGGTCGGGCAGCCGGCGAAGCGGCAGGCGGTGACGAACCCGACGAATACCTTGTACGCGACGAAGCGTCTCATTGGGCGCACGTTCGAGGACGAGCACACGCAAGCCAAGCTCGTGCCGTATGAAATTGTCAAGGCGTCGAACGGCGACGCCTGGGTTGCCGCCGGTGGGAAGCAATATTCTCCCTCCCAGGTGGGCGCCTTCGTGTTGCAAAAGATGAAGGAAACGGCGGAGGCGTACTTGGGACACGGCGTGTCGCAAGCCGTCGTCACCGTGCCGGCGTATTTCAACGATGCTCAAAGACAGGCGACGAAGGATGCGGGTAAGATTGCCGGTCTCGACGTTCTTCGCATCATCAACGAGCCTACTGCTGCCGCGCTTTCGTACGGCGTCGACAAGAAGGAG---GGCCTCGTCGCCGTCTACGATTTGGGTGGCGGTACCTTCGACGTCTCCATCCTCGAGATTTCCGGCGGTGTGTTCGAAGTCAAGGCCACGAATGGTGATACGTTCTTGGGTGGGGAAGATTTCGACACCGTATTGTTGGACCATTTCGTTGATAACTTCAAGAAGGACCAAGGCGACCTCAAGCAAGACAAGCTCGCCGTGCAGCGTCTCCGCGAAGCCGCTGAAAAGGCGAAGATTGAGTTGTCTTCCGCGCAAAGCACGGACATCAACTTGCCGTTCGGCCCGAAGCACATGGCGATGACGCTCTCGCGCGCCAAGCTCGAAGAGCTCGTGGGTAGTCTTCTCGAGCGCACCAAGCAACCGTGCAAGAACTGCTTGAAGGATGCGGGTGTGAGCACGGGTGAAATCTCCGAAGTGTTGCTCGTCGGTGGTATGTCTCGCATGCCCAAGGTGCAAGGTATCGTCAAAGATCTCTTCGGCCGCGACCCGAGCAAGGGGGTGAACCCGGATGAAGTCGTCGCCATGGGCGCCGCCATCCAAGGGGGCGTCCTTCGCGGCGACGTCAAGGACATTTTGCTCTTGGACGTCACCCCGCTCTCTCTCGGCATCGAAACCTTGGGTGGTGTGTTCACGCGCTTGATCAGCCGTAACACCACGATTCCGACGAAGAAGAGTCAAACGTTCTCCACCGCTGCTGACAACCAAACTCAAGTCGGCATCAAGGTGTTGCAAGGCGAGCGAGAGATGGCGGCGGATAACAAGACACTCGGCCAGTTCGACCTCGTCGGCATCCCGCCCGCGCCGCGCGGCGTCCCGCAAATTGAAGTCACGTTCGACATCGACGCCAACGGCATCGTGAACGTGAGCGCCAAGGACAAGGCTACGAATAAGGAACAAAAGGTCACCATTCAGTCCTCTGGCGGTTTGTCCGACGCGGACATCGAGCAAATGGTTCGCGACGCGGAGTCGCACGCTGAGTCCGACAAGCAGAGAAAGGAACTCATTGAAGTGAGAAACGAGGCTGATACGTTGGTTTACAGCGCCGATAAGAACTTGAGCGAGCACGGCGACAAGTTGCCGCAAGACGTCAAGGACGCCATCACCAACGCTCAAGCCGAGGTGCGCTCCGCGGCCGAGGGCGAAGACCTCGCCAAGCTCCGCGAAGCGATCAATGGTCTCCAACAAGCCGTGATGAAGATCGGCGAGGCGCTTAACGCCGGCGGTGCCGCCTCGGGCGCCGCATCCGAGGGGAACACGGAGGAAAAGAAG
3075_Aprotothecoid@RMZ57090_1                             AAGAGCCTGCTCCGCCTGAGCCCGGAGTCAGGGTCCACCGTGAGCCGATCCGCCGCAGGGAATGAGGTCATCGGCATCGATCTGGGCACCACCAACTCTTGCGTGGCTGTCATGGAGGGCAAGGTGGCCAAGGTGATTGAGAACGCGGAGGGGCAGCGCACCACGCCCTCCGTGGCGGCCTTCACCGAGTCCGGCGAGCGCCTGGTGGGCCTGCCCGCCAAGCGCCAGGCCATCACCAACCCCACCAACACCGTGTACGCGACCAAGCGCCTGATTGGCCGCGCCTTCGACGATGCCGAGGTGCAGCGCAAGATGGTGCCCTACAACATCGTGCGCGCCGACAATGGCGACGCGTGGGTGGAGGCCGGCGGCCAGCGCTACTCCCCCTCCCAGGTCGGCGCCTTCACGCTGCAGAAGATGAAGGAGACCGCGGAGCGGTACCTGGGCCGCCCCGTCTCCCAGGCGGTGGTCACCGTGCCCGCCTACTTCAACGACCACCAGCGCCAGGCGACCAAGGACGCGGGGCGCATCGCCGGCCTGGACGTCCTCCGCATCATCAACGAGCCCACCGCCGCGGCGCTGTGCTACGGCGCAGACAAGAAGGAG---GGCCTGGTGGCGGTGTACGACCTGGGCGGCGGCACCTTTGACGTGTCCATCCTGGAGATCTCCGGCGGCGTGTTCGAGGTCAAGGCCACCAACGGCGACACCTTCCTGGGCGGGGAGGACTTTGACAATGCGCTGCTGAGCCACATCGTGGAGGAGTTCCGCCGCTCCGACGGCGACCTGTCCAAGGACAAGCTGGCGGTGCAGCGCTTGCGCGAGGCAGCGGAGAAGGCCAAGTGCGAGCTGTCCTCCGCCTCCTCCACCGACATCAACCTGCCCTTCGGCCCCAAGCACTTGCAGCTGACCCTGACGCGGTCCAAGTTCGAGACCCTGGTCAAGCCGCTCCTGGACCGCACTGTGCAGCCCTGCCACAGCGCGCTCAAGGACGCGGGCGTCACCGCCAAGGACGTGAACGAGGTGCTGTTGGTGGGCGGCATGACGCGCATGCCCCGCGTCCACGAGCTGGTGCGCACCATCTTCTCCAAGGAGCCCAATAGGTCCATGAATCCCGACGAGGTGGTGGCCATGGGCGCCGCCATCCAGGGCGGCGTGCTGCGTGGCGACGTTAAGGACATCCTGCTGCTGGACGTCACCCCCCTGTCCTTGGGCATCGAGACACTGGGTGGCGTCATGACCAAGCTGATCACGCGCAACACCACCATCCCCACCAAGAAGAGCCAGGTGTTCTCCACCGCTGCCGACAACCAGACGCAGGTGGGCATCAAGGTCTTCCAGGGCGAGCGCGAGATGGCCGGCGACAACAACATGCTGGGGCAGTTCGACCTGGTGGGCATCCCGCCCTCCCCGCGCGGCGTGCCCCAGATCGAGGTGACCTTTGACATCGACGCCAACGGCATCGTGCATGTGGCCGCCAAGGACAAGTCCACGGGCAAGGAGCAGTCCATCACCATCCAGTCCAGTGGCGGCCTGTCCGAGTCCCAGATCCAGAGCATGGTGTCGGACGCGGAGCGCTTTGCAAGCGAGGACGCGGAGCGCAAGGCCCAGATCGATGCGAGGAACGACGCTGACGCGGCACTGTACTCCGCCGACAAGAGCTTGGCGGAGTACAAGGACCGCCTGCCGCAGGCGGTGGTGGACGAGATCGAGGCGGCCGCCGCCGACCTGCGGGGGGCGCTTGAGTCCGCCTCTTCCGCGGACCTCAAGGAGAAGGTGACCGCGCTGCAGACCGCCTCCATGAAGATCGGGTCCTCCCTGTCCGGGCAGGCGGGCGCCGCCGGCGCC------------------GAGGTGAAGGAC
35688_Ppurpureum@KAA8491802_1                             AGTTCGTTGGTGCGCACGCAGTGGCGGAACTCGACTGGCGCTGCGTCGGATGGCGCCGCGGGGCAGGTGATCGGGATCGATTTGGGCACCACAAACTCGTGCGTGGCGGTCATGCAGGGCAAGTCCGCGCGAGTGATAGAGAATGCTGAGGGGCAGCGCACGACGCCGTCAGTGGTCGCGTTTGCGCCAGACGGTGAGATGCTTGTGGGCGCTCCGGCCAAGCGCCAGGCCATTACCAACTCGGAGAATACCTTGTTTGCTATCAAGCGCCTGATTGGCCATCGATTCACAGATCCAGAGACTCAAGTCAAGACCATGCCATTCAAGATTGTGCCCGCGGACAACGGAGACGCCTGGGTGGAGGCCAACGGCCAGAAGTACTCGCCTTCCCAGATTGGCGCCTTTGTGTTGAGCAAAATGAAGAAGACGGCGGAGGACTTTCTGGGCCAGAACGTAACCAACGCGGTTGTGACCGTTCCGGCGTATTTCAATGATGCTCAGCGACAGGCCACCAAAGATGCTGGACAGATTGCCGGTCTCAATGTCATGCGTATTATCAACGAGCCCACCGCGGCGGCGCTCGCGTACGGTATGGATGAGGCAGACGGGAAGGTCATCGCGGTGTACGACCTGGGTGGCGGTACCTTTGATGTGTCTATTCTCGAGATTTCTGGCGGAGTGTTTGAAGTCAAGTCGACCAACGGTGACACCCATTTGGGCGGAGAGGACTTTGACCAGCGTTTGCTCGAGTTCCTGATCACCGAGTTCAAGAGGGATAAGAGCGACCTCTCGCGAGACAAGCTCGCGCTTCAGCGCTTGCGCGAGGCCGCGGAGCGTGCCAAGATCGAGTTATCGTCCACGCCGCAGACTGAGATCAACCTGCCGTTCGGGCCTGTGCATCTCAACATGAAGCTCACGCGCGCCAAGTTCCAGGATTTGGTGGGTGACCTGGTTCATCGCACGCTGGGGCCAATGAAGAGCTGCTTACGCGACGCGTCGATCAAGGTGGCAGACGTGACTGAGGTTCTGCTGGTGGGTGGTATGACACGCATGCCCGCCGTGCAAGAGACAGTGAAGGAGTTTTTCAAAAAGGCACCGAGCAAGGGCGTGAACCCGGACGAGGTGGTCGCTATGGGCGCCGCCATCCAGGGAGGCGTGTTGCGCGGCGACGTCAAGGACATTTTGCTGTTAGACGTGACGCCTCTGTCACTGGGCATTGAAACACTCGGCGGCGTGTTCACGCGCTTGATCAACCGTAACACGACCATCCCGACGAAGAAGGGCCAGACCTTCAGTACCGCCGCGGACGGTCAAACGCAGGTCGGTATCAAGGTGCTGCAGGGCGAGCGCGAAATGGCCGCCGACAACAAGATCCTCGGCCAATTTGACCTGATTGGCATTCCTCCGGCGCCGCGTGGGACGCCACAGATTGAGGTGTCGTTTGACATTGACGCGAACGGTATTATGCACGTATCTGCTAAGGACAAGGCCACAGGAAAGGAACAGAGCATCCGCATCCAGAGCTCAGGCGGGCTGTCGGAGTCGGATATTCAGGAAATGGTTAGGAATGCTGAGAGCTACGCTGAGGAAGACAAGAAGCGACGCGAGAAAGTGGAGCACCGCAACACCTTGGAGAACCTTGTGTATCAGGCCGAAAAGTCGCTCAAGGACTACCGCGACAAGTTGAACGCCGAGCAGATCGAGAAGATCGAGGTCGCCATTTCCGAGGCGCGGGACGCTTCGAAGAGCGAGACGATGGAAGAAATGAAGGAGAAGATCACGCAGCTTGAGCAGGCCGTCATGATCATCGGAGCCAACATGTACAAGAACCCAGGCAACGTGGACAAGGAAGCGAGCGCGAGCGCCGAGTTCATGGAT
478820_Bsp_@OAO12924_1                                    TCGAGAGTTGCTAGAAGCGGCATGAGATCTCGTACTATGCGTACTATGGCTACTGCCACTGACTACATCGTGGGTATTGATCTCGGTACCACCACTTCCTGCGTCGCTATCATGGAGGGTTCCCAGACGCGTGTGATTGAGAACTCGGAGGGTGCCAGAACGACTCCCTCTGTCGTCGCCTTCCTGGAGAATGGTGACAGAGTCGTGGGTATGGCCGCCAAGCGCCAGGCCGTGACCAACCCCAAGAACACCATTTACGCCGCCAAGCGTCTGATTGGTCGTTCTTACGACGATCCCGAGGTCGCCAAGAAGCTGGTCCCCTACGAGATCGTGAAGGGCGACAACGGAGACGCGTGGGTGCAGGTGCGTGGCCAGAAGATGTCCCCCTCGCAGATCGGCTCCATGGTGCTGGGCAAGATGAAGGAGACCGCTGAGAGCTTCCTCGGCTCCCCCGTGAAGAAGGCCGTCATTACTGTGCCCGCCTACTTCAACGATTCGCAGCGTCAGGCTACCAAGGACGCTGGACGCATTGCTGGTCTGGACGTGCAGCGTATCATCAACGAGCCCACCGCCGCCTCTCTGGCCTACGGTCTGGACAAGAAGGACGGTCAGGTGATTGCCATTTACGATCTGGGTGGCGGTACCTTCGATATCTCGCTGCTGGAGATCAGCGGAGGCGTGTTCGAGGTGAAGGCCACGAACGGTGATACCCTTCTGGGCGGCGAGGATTTCGATGAGGCGCTGCTGCAGCACCTGGTGAAGTCCTTCAAGGCCGAGCAGGGCGACCTGTCCAAGGACCCCATGGCCATGCAGCGTCTGCGTGAGGCCGCCGAGAAGGCCAAGCGCGAGCTGGACCACCTGAAGGAGACGGACATTAACCTGCCGTACGGCCCCAAGCACATGCAGACCAAGGTGACGCGCGCCCAGTTCGAGAACCTGGTGGAGGGTCTGGTGCAGCGCACGGTGGGTCCCTGCACGAAGTGCCTGAAGGACGCGGGCCTGAGCAAGACGGACATCAACGAGGTGGTGCTGGTGGGAGGCATGTCCCGTATGCCTCGCGTGCAGCAGGTGGTGCAGGAGTTCTTTGGTCGCGCCCCCAACAAGTCCGTGAACCCCGATGAGGTGGTGGCCATGGGCGCTGCCATTCAGGGCGGTGTGCTGAAGGGCGATGTGAAGGATATTCTGCTGCTGGATGTGACGCCTCTGTCTCTGGGTATCGAGACGCTGGGCGGCGTGTTCACGCGTCTGATCAACCGCAACACGACCATTCCTTCCAAGAAGAGCCAGGTATTCTCCACGGCCGCCGATAACCAGACGGAGGTCACGGTGAAGGTGCTGCAGGGCGAGCGTGAGATGGCTGCGGACAACAAGCTGCTGGGCGAGTTCAACCTGGTGGGCATTCCTCCCGCGCCTCGTGGCGTGCCTCAGATCGAGGTGTCCTTCGATATCGATGCCAACGGTATCGTGAACGTGTCCGCTCGCGACAAGGGCACGGGCAAGGAGCAGTCGATCGTGATTCAGTCTTCGGGCGGTCTGAGCGAGGACGAGATCCAGAAGATGATCCACGAGTCGGAGAGCTTCGCGGACAGCGATAAGAAGAAGAAGGAGATGATCGAGACCCGCAACGAGGCCGATAACCTCATCTACAACACGGAGAAGCAGCTGAAGGAGCACGAGAAGAAGCTCGACGACGCCACCAAGGCTTCCGTGAAGAAGAGCGTGGATGACCTGCGCGAGGCCATGAAGGGCGAGGACGTGGAGGCCATCAAGTCGAAGGTGCAGGCTGTCCAGCAGGAGATCATGAAGATTGGCGAGAAGGTGTACAAGACGGACGCCAACGCCAACGCTGGTGCTGCTCCCAAGACCGAGTTCAAGGAG
4787_Pinfestans@KAF4134348_1                              ------------CGTCTAGCCGTCCGCAACGCCAAGCGCATGTTCTCGGCCGCCGCCGGCTCGGAGGTCATCGGTATTGACCTGGGTACGACCAACTCGTGCGTGGCTGTCATGGAGGGCAAGACCGCGCGTGTGATTGAGAACTCGGAGGGTGCTCGCACGACGCCCTCAGTTGTGGCCATCCTGGACAACGACGAGCGTCTTGTCGGCATGCCTGCCAAGCGTCAGGCTGTGACTAACCCGGAGAACACGTTCTACGCCGTGAAGCGTCTGATTGGCCGTAAGTTCGAGGACAAGGAGACCCAGTCCAAGGTCGTGTCATACAAGATTGTCAAGGGCAACAACGGCGACGCTTGGGTTGAGGCTAAGGGCCAGAAGTACTCGCCCTCGCAGATCGGATCCATGGTTCTGACTAAGATGAAGGAGACTGCCGATGGTTTCTTGGGTAAGCCTATCACTCAGGCCGTTGTGACGGTCCCTGCCTACTTCAACGACTCGCAGCGTCAGGCCACCAAGGATGCCGGTAAGATTGCCGGTCTGGACGTGCTTCGTATTATCAACGAGCCCACGGCTGCTGCTCTGGCTTACGGTATGGACAAGGCCGACGGTAAGGTCATTGCTGTCTTCGACTTGGGTGGCGGTACCTTCGATGTGTCGATCCTGGAGATCTCTGGCGGTGTGTTTGAGGTCAAGTCGACCAACGGTGACACTCTTCTAGGCGGTGAGGACTTCGATGAGGAGCTGCTGCGCTACCTTGTGAACGAGTTCAAGAAGGAGACGAGCGACCTGTCGGGAGACAACCTGGCTATGCAGCGTCTCCGTGAAGCTGCTGAGAAGGCCAAGCGTGAGCTGGATGGTCTGGCCCAGACGGACATCAGTCTGCCTTTCGGCCCTAAGCACTTGAACATGAAGATCACACGTGCCACATTCGAGAAGCTGGTGGGCAAGCTCATCGAGCGTACTATGGGTCCTTGCAAGAAGTGTGTCAAGGACGCTGGTCTGGACAAGAGCGAGATCAACGAGGTCATTCTGGTCGGCGGTATGTCGCGTATGCCCAAGGTGCAGACGACGGTGGAGGAGTTCTTCGGTAAGAAGCCCTCGAAGGGTGTGAACCCGGATGAAGTCGTGGCTATGGGCGCTGCTATCCAGGGTGGTGTGTTGCGTGGTGACGTCAAGGACATTTTGCTGCTGGATGTGACTCCTCTGTCTCTGGGTATTGAGACTCTGGGTGGTGTGTTCACGAAGCTGATTCCGCGTAACACGACCATCCCGACCAAGAAGTCGCAGGTGTTCTCGACTGCGGCGGACTCGCAGACTCAGGTGGGCATCAAGGTGCTGCAGGGCGAACGTGAGATGGCTGCGGACAACAAGCTGCTCGGTAACTTCGATCTGGTGGGTATCCCGCCTGCCCCTCGTGGTGTGCCTCAGATCGAGGTGAGCTTCGACATTGACGCCAACGGAATCGTGAACGTCGGTGCTCGTGACAAGGCCACGGGCAAGGAGCAGAACATTGTGATCCAGTCCAGTGGCGGTCTGTCCGAGGCGGAGATCGAGAAGATGGTTGCTGACGCCGAGTCCAACGCCGCTGCTGACCAGCAGCGTAAGGAGCTGATTGAGGCCAAGAACGATGCTGACTCGACGTTGTACTCGACCGAAAAGACACTGAAGGAGCACGAAGACAAGATCGACGCGGAGACTCTCGAGCAGGTCAAGACTGCTCTCACTGACCTGCGAACCAAGTCGGAGGGCGACAACACGGAGGAGATCAAGGCTGCTCTTGAGGAAGTACAGAAGCTGTCGATGAAGATCGGTGAGGCCGTCTACAAGTCGCAGCAGGGTGAGAGTGCGGCCAGTGATGACAACAAGGAGTTCAAGGAC
159749_Toceanica@EJK69885_1                               ---------------------------------------------------------------------------------------------------------------ATGGAAGGAAGGAATGCACGCGTTATCGAAAACAGCGAGGGCTCGCGGACGACTCCCTCGGTAGTTGCGATAACAGAAGACTCTAGCCGCCTGGTCGGAATGGCGGCGAAACGCCAGGCAGTGACAAACCCCGAGAATACATTCTACGCCGTCAAGAGACTTATCGGGAGATCCTTCGGGGACAAAGAAGTCAAGCAGGGCCTCGTGCCGTACAAAATCGTCAAATCCAACAACAACGACGCGTGGGTGGCGACCAGAAATGAAAAGTTCAGCCCGTCGCAGATTGGTTCGTCGGTTCTTGGAAAGATGAAGGAGACCGCCGAGGGCTTCCTGGGCAGGGACGTTTCCAAGGCAGTGGTGACCGTGCCCGCTTACTTCAACGACAGCCAGCGTCAGGCCACGAAGGACGCTGGTAAAATTGCAGGTCTTGACGTTTTGAGAATAATAAACGAGCCAACCGCTGCGGCGCTGGCGTACGGCATGGACAAGGTGGACGGCAAGACCATTGCCGTATTCGATCTCGGAGGCGGGACCTTCGACGTTTCGATTCTTGAGATATCTGGCGGAGTCTTCGAGGTCAAGGCCACGAACGGAAATACCATGCTCGGAGGAGAGGATTTCGACGAAGAGCTGCTAGAGTTTCTGCTTAAGAGCTTCAAGCAGGAGAGCGGAGACCTCAGCGGCGACAATCTAGCCATGCAACGGTTGCGCGAGGCGGCCGAGAAGGCCAAGCGTGAGCTCGATGGACTGGCCCAGACTGATGTTTCGTTACCGTTCGGGCCCAAGCATTTGAACATCAAGGTCACCAAGGCCCAGTTCGAGAACATGGTCAACGACTTGGTGGAGAAGACTGTTGAGCCGTGCCAAAAATGCATGAAGGACGCAGACGTGTCCAAGTCGGACATACACGATGTCATTCTTGTTGGGGGTATGACAAGAATGCCCAAGGTGCAGGAAACAGTTGAAAACTTCTTCGGCAAGAAGCCTTCACGTGGCGTGAACCCTGACGAGGTCGTAGCCATGGGCGCAGCCATCCAGGGAGGCGTACTCAAGGGAGACGTAAAAGACATTCTACTCCTCGACGTGACGCCCCTTTCGCTCGGCATAGAAACTCTGGGAGGTGTCATGACCAAGCTTATCCCGCGTAACACAACCATTCCTACCAAGAAGCAGCAGACCTTCTCGACGGCCGTGGACAATCAGCCACAGGTTCAGCTCAAGGTCATGCAGGGCGAGCGCGAAATGGCTGCTGACAACAAGAACCTTGGAGAGTTCGACCTTGCGGGCATCCCTCCGGCGCCACGTGGCGTGCCTCAGATCGAGGTGTCGTTCGACATTGACGCCGACGGAATACTCAACGTCAGCGCCAAGGACAAGGGCACCGGGAAGGAGCAGAATATTATCATCAAGTCGTGCGGTGGACTTTCTGACGACGACATCGAGCGCATGGTTCGGGACGCGGAGGTCAACGCTGAGGCCGACGCGCAGAAGAAGCAGGCCATCGAGGCGAAGAACGAGATTGACTCGCTGATATACTCCACTGAGAAGAGCCTAAATGAGCACAAAGACAAACTCGACGACGAGGCGAAGAAGGAAGTGGAGAAGGCTATTGAGGAAGCCAAGTCAGTGAAGGAGTCGGACAATTTGGACGAACTCAAGTCAAAGACAGAGGCGTTGAGCCAGGCCAGCATGAAGATGGGTCAAGCTATATATGGTCAACAGAGTAGTGGCGACGCCAGCGAGGGCGAGGAGAAGGAATTCGAGGAG
2880_Esiliculosus@CBN79170_1                              GCCAGGCTGGGCCGATCTGTTGCCAAGAGGCGGCGGGCCCTGTCCTCCAAGGGACCCGCCGGCGACATCATCGGCATCGACCTTGGCACGACCAACTCTTGCGTGGCTATCATGGAGGGCAGGAGCGCGCGAGTAATCGAGAACACCGAGGGGGCGCGGACTACCCCCTCTGTCGTGGCCTTTCAGCCGGACGGGACGCGATTGGTCGGGCTCGTGGCGAAGCGGCAGTCTGTGACCAACCCGGAGTCCACCTTGTACGCGACCAAGCGTCTGATCGGCCGTCGGTTCAAGGACAAGGAGGTGCAGCAGAAGCTGGTGCCGTACAAGATCGTGGAGAGCCAGGACGGAGCTGCGTGGGTTGAGGTGCAAGGGAACAAGATGAGCCCTTCCCAGGTTGGGTCTATGGTGCTGACTAAGATGAAGGAGACCTCGGAAAGCTTCCTCGGGCGACCAGTTGGCAAGGCCGTGGTGACGGTGCCGGCTTACTTCAACGACTCGCAGAGACAAGCTACCAAGGACGCCGGGCGCATCGCGGGCTTGGAGGTGATGCGCATCATCAACGAGCCCACCGCGGCCGCTCTCGCGTACGGCCTGGACAAGGCGGATGGAAAGCTTATCGCTGTCTTCGACTTGGGTGGGGGTACTTTTGATATCTCCATCCTCGAGATCAGTGGAGGCGTGTTTGAAGTCAAGTCTACGAACGGCGACACCATGCTGGGCGGGGAGGACTTCGACGAAGTGCTCCTCAAGCACCTTCTGTCGGAGTTCCGCAAGGAGTCCGGCGACCTGTCGGGGGACACATTGGCGATGCAGCGTCTGCGTGAAGCGGCAGAGAAGGCAAAGCGCGAGCTTGACGGGATGCCCCAGACGGACGTGTCCCTCCCGTTCGGCCCTAAGCACATGAACGTGAAGGTGACCCGGGCGGAGTTCGAGAACCTCGTGGACGGCCTGATCGAGAGGGCCATCAAGCCCTGCAAGGACTGCATGCGCGACGCGGGACTCGAGACCGACGAGGTGCACGAAGTGCTTCTCGTGGGCGGCATGACCCGCATGCCGAAGGTCCAGTCGAAGGTTGAGGCGTTCTTCGGCAAGCCGCCTTCCAGGGGAGTTAACCCCGATGAGGTCGTCGCCATGGGGGCTGCGATCCAGGGAGGTGTCCTGAGGGGAAGCGTGAAGGACATCCTGTTGTTGGACGTTACCCCCCTGTCTTTGGGTATCGAAACCCTCGGCGGCGTTATGACCAAGCTCATCAACCGTAACACCACCATCCCGACCAAGAAGGTCCAGACGTTCTCCACTGCGGCGGACAACCAGAGCCAGGTGCAGATCAAGGCGCTCCAGGGGGAGCGTGAGATGGCCACCGACAACAAGATGCTCGGCCAGTTCGACCTCGTCGGCATCCCTCCCGCACAAAGGGGTGTGCCGCAGATCGAGGTCTCGTTCGACATCGACGCGGACGGGATCTTGCACGTGGGCGCTAAGGACAAGCAGACCGGCAAGGAACAGAGCATCGTCATCCAGAGCTCTGGAGGACTCGGGGAGGCCGACATCGAGAAGATGGTGAGAGACGCGGAGGAGCACGCGGAAGCCGACAAGAAGCGGCGAGACCTTATCGAGGCCAAGAACAGCGCAGACTCAGCCGTATACGGCACGGAGAAGAATCTGTTGGAGCACAAGGACAAGATCCCGGAGGACGTGAAGGCAGACGTGCAGAAGGCCATCGACGAGCTCAAGGCGGTGATGGAGTCTGAGGACGCAGAGCAGATCAAGGAGAAGGTCCAGGCGCTGCAGACGGCGGCGCTCAAGATCGGTGAGGCCATCTACGGCAACAAGGGGGCGGCGGGGGATGACGCGGAAGGGGCGCCAGAGTTCGAGGAG
1169540_Vbrassicaform@CEM20961_1                          CGGCAGCTGGGCAACGCACTGGTGGGGGGGACGAGTGCCCCCCGGCACAATAAGGTGAGTGGCGATGTGATCGGTATCGACCTGGGGACGACCAACAGCTGCGTGGCCATCATGGAGGGCTCCCAGCCCAAGGTCATCGAGAACGCCGAGGGCCTCCGTACCACACCGTCCATGGTGGCATTCACAGACGACAACCAACGCCTTGTCGGCATTGTCGCGAAGCGACAGGCCGTGACTAACCCCGAGAACACGGTGTTCGCCACGAAGCGTTTGATCGGTCGGCGGTTCGACGACCCCAACACCAAGATGGGCATCCTGCCCTACAAGATCGTCCGTGCCAACAATGGCGATGCCTGGGTGGAGGCACACAGCCAGCAGTTCTCGCCCAGCCAAATCGGTGCGTTCGTGCTGACCAAGATGAAGGAGACCGCCGAGGCCTACCTGGGCCGGCCTGTCAAGCAGGCCGTGGTTACCACCCCGGCCTACTTCAACGACTCACAGAGACAGGCCACCAAGGACGCCGGACGAATCGCTGGTTTGGATGTCCTGCGTATCATCAACGAGCCGACCGCCGCTGCTCTCGCCTTCGGTCTCGACAAGGCTGGCGGCAAGACAATAGCCGTGTTTGATTTGGGTGGCGGCACGTTCGACATCTCCATCCTGGAGATCTCGGGCGGCGTCTTCGAAGTCAAGGCCACTAATGGCGACACCTCACTCGGAGGTGAGGACTTCGATCAGCGCGTGTTGAACCACCTGATCGCCGAGTTCAAGAAGAGCAACGGCGACCTCTCCAAGGACCGCCTCGCCCTCCAGCGGCTCAGAGAGGCCGCAGAGACCGCCAAGATCGAGCTGTCCAGCAAGGTCCAGACAGAGATCAACCTGCCCTTCGGACCGAAGCACCTGCAAATCAAGCTTACCCGGGCCACATACGAGTCCTTGGTCGAGGAGCTGCTGAAGAAGACGATCCCGCCCTGCGAGCAGTGCATCAAGGACTCGGGCGTCAAGAAGACCGACATCAACGACGTCATCCTGGTGGGCGGCATGACCCGCACGCCGAAGGTGCAGGAGATCGTCAGGGACTTCTTCGGCAAAGACGCGTCCAAGGGCGTCAACCCCGATGAGGCCGTCGCCATGGGAGCCGCCATCCAGGGTGGCGTGTTGAAGGGTGACATGAAGGACATTCTCCTGTTGGATGTGACGCCCCTGTCCTTGGGCATCGAGACCTTGGGCGGCGTGTTCACCCGACTGATCAACCGCAACACCACCATCCCCACCAAGAAGTCGCAGGTCTTCTCGACCGCTGCCGACAACCAGACACAAGTGGGGATCAAGGTGTTCCAGGGTGAGCGCGCGATGGCGGCGGACAACAAGATGCTGGGCCAGTTCGACCTGATCGGCATCCCCCCCGCCCCCCGCGGCGTGCCGCAGATCGAGGTCACATTCGACATCGACGCCAACGGCATTATGCACGTCTCTGCCATGGACAAATCAACCGGACGCAAACAGAATATCACAATTCAGTCCAGCGGCGGTCTGAGCGATGTCGATATCGAGAAGATGGTCCAGGACGCTGAGTCGTACAAGGATATGGATCAGAAGCGTCGCGAGGCGGTGACCGTCAAGAACGACGCCGAGAGCCTCATCTACTCGTGCGAGAAACAACTCGCAGACTTCAGGGACAAGGTGTCCCAGAACGACAAGGACGAGATGGAGGCCAAGATCAGCAAGCTCCGTGACGTCATGGGCGGGGACGACCCCGACCCCATCAAGGACGCCCTCAAGGAGCTCCAGGAGGTCTCATGGAGAGTCTCACAGGCCGTATACAGCCAGAGTGGCGGTTCATCTGGTTCGGAGGGCGGCAGTGGCGACCAGAGCGGC
5874_Tannulata@CAI74233_1                                 AGCCGTTTGTATTCCATTTTTCACTCCTCAACCACTTCAGGAAGGTTCGCCAAGGTTCAAGGAGACGTGGTTGGAATTGACCTGGGTACCACCAACTCGTGTGTTGCAATCATGGAAGGCTCAACCCCGAAGGTTATAGAGAACGCAGAAGGAGCTAGGACAACGCCATCTATAGTCGCATTCACAGATGATGGCCAGAGGCTAGTAGGAGTAGTAGCAAAGCGTCAAGCTGTGACGAACCCAGAGAATACAGTGTTTGCGACCAAACGTTTCATTGGACGTAAGTTTGACGACCCTGAAACTAAGCAGTCAACACTCCCCTACAAAATAGTGAGATCTTCAAACAACGATGCATGGATTGAAGCACAAAACAAGCAATACTCACCAAGTCAAATTGGAGCGTATATTTTAGCAAAGATGAAGGAGACAGCAGAATCTTACTTGGGTAGAACAGTGTCAAAAGCTGTTATCACAGTCCCAGCATATTTCAATGACTCACAGAGACAAGCAACAAAAGACGCAGGCAAGATTGCAGGTTTGGAGGTCCTGCGTATAATTAACGAGCCCACAGCAGCAGCACTGGCTTTCGGAATGGATAAGAATGACGGAAAAACAATTGCAGTGTATGACTTGGGTGGGGGGACATTTGATGTGAGCATTTTGGAGATTCTGGGCGGCGTGTTTGAAGTGAAGGCGACAAACGGTAACACTTCGCTGGGAGGTGAAGACTTTGACCAGAGGATCCTGAATTACCTAGTTGAAGAGTTCAAGAAGAGTAACGGAGACCTCAAGAAGGATAAACTGGCACTCCAGAGACTCAGAGAATCTTCAGAATCAGCCAAAATCGAACTTTCAACCAAAACCCAAACCGAGATTAACTTGCCGTTTGGCCCAAAGCACCTCTTGATTAAATTGAGCCGCTCCAAGTTAGAGCAGTTGACTAGCGAGTTGCTGGAAGGCACAGTGGACCCGTGCAAGAAGTGTTTAAAGGATGCAGGCGTGAATGCAAGTGAGTTGAACGACGTGATCCTCGTAGGAGGAATGACAAGGATGCCAAAGGTGACTGAAGTAGTCAAAAACATCTTCGGAAAGGAGCCCAGCAAGGCAGTCAACCCAGATGAAGCAGTGGCAATGGGAGCTGCAATCCAAGCAGGTGTTTTGAAGGGAGAAATCAAAGACCTTTTGTTGTTGGATGTGTGTCCGTTATCACTAGGTATCGAGACTTTGGGAGGTGTGTTTACAAGGCTTATTAACAGAAACACTACCATTCCTACCAAAAAGTCACAGATCTTCTCAACTGCAGCTGATAACCAGACCCAAGTGGGTATTAAGGTGTACCAAGGAGAACGTGGAATGGCAGCAGACAACCAACTACTAGGCCAGTTCGACCTTGTTGGCATCCCACCAGCACCCAGAGGTGTTCCTCAAATTGAAGTCACCTTCGACGTTGATGCCAACGGTATTATGAACATCTCTGCAGTTGACAAATCCACTGGAAAGAGGCAGGAGATAACCATTCAAAGTTCAGGCGGTTTATCAGAAGAGGAAGTTGAGAAGATGGTCAAGGAGGCCTCAAATTACAAGGAACAAGATGAGAGGAGGAAGGAGCTTGTGGACGTTAGAAACGAGTCTGAATCTTTACTTTACAGCGTCGAAAAGCAACTCACTGACTTAAAGGATAAGGTCTCCTCATCAGAACTTGACCAGCTTAGGACCCTCTCAACTTCACTCAAGGAGGTTCTCTCCTCCGACGACGTCAGCGCCATCAAGGATAAACACAAACAGCTCCAGGAACTCTCTTGGAAGGTATCCCAGGCAGCCTATTCAAAGTCAAACACCGGAGCCACCTCCGCAAACACCTCCGAAGAGGAAAACGAT
505711_Agodoyi@KAF0852944_1                               ------------------------------CTGAGACCTCGTGTCTTTTCGGCAGCGAAGTCCGATATTATTGGAATTGATCTTGGCACGACAAATTCCTGTGTTGCAGTCATGGAAGGAAACACTCCTCGAGTTATCGAGAATGCAGAGGGAATGCGCACTACGCCGTCGATTGTTGCGTTTACCAAAGACGGTCAGCGACTGGTTGGCCAGCCTGCCAAGCGCCAGGCGGTCACAAATCCGGAGAACACCGTGTACTCTGCAAAACGTCTGATCGGCAGAGCGTTTGACGATGCAGAAGTTCAAAAGAAGATGGTTCCCTTTAAGATTTCGAGGCATACGAACGGCGATGCCTGGGTAGAAGTCATGGGCAAAGGATACTCGCCTTCGCAAATTGGTGCCTTTGTGCTCATGAAGATGAAGGAAACCGCAGAGACGTATTTGCAGCGCCCGGTCACGCAGGCTGTCATCACGGTTCCCGCATACTTCAATGATTCCCAACGCCAAGCGACCAAAGACGCAGGCGCAATTGCAGGTCTTGAGGTCCTCCGAATCATCAACGAGCCGACTGCGGCTGCGTTGGCATATGGTTTGGAAAAGGGGTCCAACAAGACTGTTGCAGTCTATGATTTGGGTGGCGGTACTTTTGATATCTCCATCCTTGAAATGGGCAACGGAGTCTTTGAGGTCAAGTCCACGAATGGCGATACATTCCTCGGTGGAGAAGATTTTGATCAGACGTGTTTGATGTACATTCTGAATGATTTCAAGCAACAGCACGGAGATCTTTCCGGAGATCGCCTTGCGATGCAGCGTCTCAAAGAAGCTGCAGAAAAGGCAAAGATCGAACTGTCATCTGCAATGAACACGGAGATCAACCTGCCATTCGGCCCCAAGCATCTCATGATGTCTCTCACTCGTGCACAGTTTGAGAAGCTCACTTCGGATCTGATGGATCGAACAGTGGAGCCCTGCCAAAAAGCATTGAAGGATGCAAAGCTCTCCCCCGCGGACATCAACGAAGTCATCCTTGTTGGAGGAATGACGCGCATGCCCAAGGTTGCAGAGGTTGTCCGAAAGATCTTCAACCGCGAGCCGTACAAGGGAGTGAACCCTGATGAAGTCGTCGCAGTTGGTGCGGCCATCCAGGGAGGAGTACTGAAAGGCGAGGTGAAGGACGTTCTGCTGCTTGATGTGACTCCGTTGTCTCTCGGAATTGAGACTCTTGGAGGAGTTTTCACGCCGTTGATCTCCCGAAACACAACGATCCCGACAAAGAAGTCGCAGGTCTTTTCGACGGCCGCAGATAACCAGACTCAAGTATCCATTAAGGTGCTGCAAGGAGAACGAGAGATGGCGGCGGACAACAAGGTGCTCGCACAGTTTGATCTTATTGACCTTCCTCCTGCACCTCGCGGAGTACCGCAGATTGAGGTGACGTTTGAAATCACACCCGATTCCATTGTCGAGGTATCGGCACGAGACAAGGCAACCGGCAACGTGCAAAAGGTACAGATCCAGTCTTCTGGCGGACTCCGAAAGGAGGAAATTGAGCGCATGGTTCGCGAAGCCGAGTCGCACAAGGATGCAGATAAGAAGCGCAAGGAACTTGTCGAAGTCAAGAATGAAGCCGAGTCGATCATTCACACCACGGAGAAGAATATCAACCAGTACAAGGACAAGGTTGACGCAGCTGTTGTCGATGGCTGCAGAAAGGCGGTTGCGGCGTTGCGCGAGGCGATGACAAAGGATGACTTGGAGGCTGTCCGCCAGGCGACGACTGCGGTCCAGCAAGCCAGCATGAAGATTGGAGAGGCTTTCTACAAGGCGACGGGCGGCAGCCAGAGCACCGGCACTGCACAGGAGGAATTCAAGGAA
37360_Pbrassicae@CEO98303_1                               ------TTCGCATCCATGCTGAGCAGCAGCCGATACATGCGCGCGTTCAGCGACAAGGCCCGCGAGATCATCGGTATCGACCTGGGTACGACCAACTCCTGTGTCGCCGTCATGGAAGGCAAGCACCCGCGCGTCATTGAAAACGCGGAGGGACAGCGCACCACGCCCTCTGTTGTTGCCTTCTCCGAGACCGGGGAGAAGTTGGTCGGCATGCCCGCGCGGCGACAGGCTGTCACGAACCCGCAGAACACGTTCTACGCGACGAAACGTCTTATTGGCCGTCGATTCGACGATCCGATGACGAAGATGGAGATGGCATCCTACAAGATTGTCGAAGGCAAGAACGGCGACGCTTGGGTCCAGTCCAGGGGCAAGACGTACTCTCCGTCTCAGATCGGCGCCTTCATTCTGACCAAGATGAAGGAGACTGCTGAAGGTTACCTGGGGCGCAAGGTTACGGACGCTATCATCACGGTTCCTGCGTACTTCAACGACGCGCAGCGTCAGGCCACCGCCGACGCCGGCAAGATCGCTGGTCTGAACGTTCGCCGAATTATTAACGAGCCGACGGCCGCCTCGCTCGCCTACGGTATCGACAAGAAGAGCGGCGAGACCGTGATCGTGTACGACCTGGGCGGTGGTACCTTCGATGTCTCCATTCTGCAAATCGCCGATGGCGTATTTGAGGTCAAGGCGACCAACGGTGACACGTTCCTTGGCGGGGAGGACTTTGACAATGCGATTCTGAACTACTTGATGAGCGAGTTCAAGAAGGAGAGCGGCGATATCTCGAAGGACACGTTGGCTCTCCAGCGTCTTCGTGAGGCATCTGAACGCGCCAAGATTGAGCTGAGCTCGTCCGTCCAGACGGATGTCAACCTGCCGTACGGGCCGAAGCACCTGAACATCAAGCTGACCCGTGCCAAGTTCGAGGAGCTCGTCGAGCCGCTCATCCAGCGCACTGTCGGGCCTTGCGATAGCTGCCTTCGTGACGCCAAGCTGAGCAAGTCGGATGTCGATGAAGTCGTCCTCGTCGGCGGTATGACGCGTATGCCTCGCGTTCAGAAGCTGGTCGAGAACTTCTTCGGCAAGGTCCCTTCCAAGGGTGTCAACCCGGATGAAGTTGTTGCCATGGGTGCTGCCATCCAAGGTGGTGTCCTTGTCGGTGACGTGAAAGACATCATTCTGCTCGACGTTACGCCGCTGTCGCTGGGTATTGAGACTCTTGGTGGTGTCTTCACCCGTCTCATCAAGCGCAACACGACGATCCCGTGCGAGAAGTCCCAGGTCTTCTCGACGGCCGCTGACAACCAGACCCAGGTCGGCATCAAGGTTCTCCAGGGTGAACGTGAGATGGCCGCCGACAACAAGCTGCTGGGAGAGTTCGAACTTGTCGGCATCCCGCCGGCCCCTCGGGGTGTCCCGCAGATCGAAGTCTCGTTCAGCATTGACGTCAACGGCATTGTCCAAGTCAAGGCGTCGGACAAGGCGACGAACAAGGAGCAGCGGATCACCATCCAGTCGGACGGCGGCCTGTCCCCGGAAGACATCCAGAAGATGGTCGCCGACGCTGAGGCGCACGCCACGGCTGACCAGCAGAGGAAGGAGCTGATCGAGGTCAAGAACGAGGCCGACTCCCTGATCTACAGCTCTCAACAGAGTCTCACCGAGCACGGCAGCAAGATCGACCCTGTCCTCAAGGACCGCATTGAGAAGGACATCGAGGCGCTGCGTGCCTCCCTGGACCGCCAAGAAAGCACGATCATCAAGGGGCACATCAAGGAGCTGCAGGCGTCCACGATGAAGATCGGCGAGCAGGTCTACAAGTCGGGCAAGGGTGCCGCCGAGCAACCCGGCCAGGCACCTGAGTACGAAGAG
5949_Slemnae@CDW80546_1__RT_shifts_7_contigs              ------------------------------AAAAATCTCATTCATCAAGCTCAAAGACAATTCGCCGTTATCGGTATTGATTTGGGAACAACCAACTCTTGCGTTGCCATTATGGAAGGAAACAATCCAAAGGTTATTGAAAATGCAGAAGGTCAGAGAACTACTCCATCAACTGTAGCCTTCACTGAAGACGGTCAAAGACTCGTCGGTGTCCCAGCAAAGAGACAAGCTGTTACTAACCCAGAGAACACAGTCTTTGCTTCAAAAAGACTCATTGGTAGAAGATTCGAAGACCCCAACACTCAACTTAAGCATCTTCCATATAAGGTAGTCAGGGCAGGCAACGGTGATGCCTGGATTGAGGCCAGAGGTCAACAATACTCACCATCA---ATCGGTGCTTTCGTTTTAATGAAGATGAAGGAGACTGCTGAAGCTTATCTTGGTAAGTCAGTGAAAGAAGCTGTCGTTACCGTACCAGCTTATTTCAATGATTCACAAAGACAAGCAACTAAAGATGCTGGTAAGATCGCAAATCTTGAGGTAAAGAGAATTATTAACGAGCCAACCGCTGCTGCTCTTGCCTTTGGTTTAGATAAGACTGATGGAAAAGTTATTGCAGTATACGATTTAGGTGGTGGCACCTTTGATATCTCACTTCTCGAAATTTCTGGAGGTGTTTTCGAAGTAAAAGCAACCAATGGAGATACCTCACTAGGAGGAGAAGATTTTGATCTTTCTGTA---AACTTCCTCATTGGAGAGTTCAAGAAACAATACAATGATATCTCAAAGGATAAATTAGCATTACAAAGAATTAGAGAAGCCGCTGAGAAGGCAAAGATCGAACTTTCATCAACAGCTCAAACTGAAGTCAACCTTCCTTATGGACCCAAGCATTTGCAAGTCACAATTACCAGAGCAAAGCTCGAA---TTAGTAGACTCACTTATCTCAAGAACTATTAAGCCACTCGAATCATGTCTTAAGGATTCAGGTTTAACCAAAGATAAAATTGACGAGGTTCTATTGGTTGGAGGTATGACCAGAATGCCAAAGGTTCAAGAGACTGTTAAGGCTTTCTTCCAAAAATCACCAAACAGAGGAGTCAATCCAGATGAGGCCGTTGCTATTGGTGCTGCAATTCAAGGTGCCGTTTTAACTGGTGAGGTTAAGGATATTCTCTTATTGGATGTTACCCCACTTTCCCTCGGTCTTGAGACTCTTGGAGGTGTCATGACTAAATTGATTCAAAGAAATACAACCATCCCAACCAAGAAGTCCCAAGTTTTCTCTACTGCTGCTGATAATCAAACCAAGGTCTCAATCAAGGTTTACCAAGGAGAGAGAGAAATGGCTGCTGATAACAAATATCTAGGAGAATTCGAGCTCGGAGGTATTCCAATGGCACCAAGAGGTCACCCA---ATTGAAGTCTCATTTGATATCGATGCCAACGGTATCATGAATGTCTCAGCCAAGGATAAGAGTACCGGAAAGGCTCAATCAATTACCATTAGATCAAGTGGTGGTCTTTCAGACTCAGATATTGACAGAATGGTTAAGGAAGCTGAAAACCTAAGAGAATCAGATAAAAAGAAGAGAGAAGTTATTGATCTTAAAAACGAGTCAGATACTATGATCTATAACACAGACAAGCAACTACAAGAACACTCTGCTAGAATTCCAGATTCAGTTAAAGAACAAGTTAGAGGAGATATAACCTCACTCAATGAAGCAATCACCACTGATGATTCTAACAAAATTAGAGAAGCCCTTGAGAGACTCAAGAACTCTTCAATGGAGATCGGAAAGGCAATCTATGCCAACGTTGACAGCAACCAACAACAAGAA---------CAAGAAAATAAAGAT
5888_Ptetraurelia@CAK94006_1__RT_shifts_22_contigs        AAATTATTGAGATCAACATCAAAAGTGAACGTGAATGCATTCAGCAGCAAGATGAAGGGAGAATATGTGATTGGTATCGATTTAGGTACTACAAACTCTTGTGTGTCAATTATGGAATCTGGAACACCCAAAGTTATTGAGAACGCAGAAGGTATGAGAACAACACCATCAGTCGTTGCATTTACCGCTGATGGACAAAGAATAGTGGGAGCACCAGCTAAGAGA---GCTGTAACAAATCCTGAAAACACAGTTTATGCAACAAAGAGATTGATTGGTAGAAGATTTGATGACCCAAATGTT---ATCAAGCATTTAAGTTATTCAGTTGTGAGAGCT---AATGGTGATGCATGGGTTAGTTTGAGTGGC---ACCTATTCACCATCC---ATTGGAGCCTTTGTCTTAATTAAAATGAAGGAAACTGCTGATGCCTACATTGGAAAACCT---TCAAAGGCAGTCGTTACAGTACCTGCTTATTTCAATGACTCACAAAGA---GCCACAAAGGATGCCGGTAAAATTGCTGGTTTAGATGTTCTGAGAATCATCAATGAACCAACAGCAGCAGCATTGGCCTTTGGTTTGGAAAAGAAAGATAACAAGATCATCGCAGTTTATGATTTAGGAGGTGGTACATTCGATATTTCCATTTTGGAAATTAATGCAGGAGTATTTGAAGTTAAAGCAACTAATGGTGATACAAGTTGTGGAGGTGAGGATGTTGATTCCATTCTATCCAATTGGATCAGTCAAGAATTCAAGGCA---GCCGGAGATATT---AAGGATAAAATGGCTGTCCAAAGAGTCAGAGAAGCTGCTGAAAAGGCTAAAATTGAATTGTCATCAACAACTCAAACTGATATTAACTTACCATATGGTCCAAAGCATTGCAATCTCAAATTGACCAGAGCCAAACTCGAATCTTTGACTGAAGATTTCCTTAAGAAAACAATCAAACCAACTGAAAATTGTATTAAAGATTCTGGTGTTGATAAGAGCAAGATCGATGAAGTCATTTTGGTTGGAGGTATGAGTAGAATGCCAAAGGTC---AAGTTGGTC---GATCTCTTCAACAAACCACCCAACAAGTCAGTCAATCCTGATGAAGCAGTCTCCATTGGTGCTGCCATTCAAGGAGGTGTTTTGAAAGGAGATGTCAAGGAATTATTATTATTGGATGTTACTCCTCTCTCTTTGGGTATTGAAACCTTGGGAGGAGTATTCACCAAAATGATTCCAAGAAACACAACCATCCCAACCAAAAAGAGT---ACCTATTCAACTGCTAGTGACAATCAAACTGTAGTTTCAATCAGAGTCTTC---GGAGAAAGAGAAATGGCTGCTGATAACAAATTATTGGGACAATTCGATTTATCAGGTATCCCCCCTGCTCCAAGAGGAGTACCA---ATCGATGTCACTTTCGATATTGATGCCAACGGTATCGTCCATGTTTCTGCCAAAGACAAGGCAACAGCTAAGGATCACTCCATCACCATCCAATCATCAGGTGGTTTGAGTGAATCTGAAATTCAAGATATGATCAATAAGGCTGAAAAGTACAAGGATGAAGACAAGAAGAGAAGAGAACTCGTTGATTTGAAGAATGAAGCTGATGGAGCTATATTCAACACAGAGAAGTCATTGAATGAACACAAGGCTAAATTA---CCCAATGAAGTT---GAAATTGAAAGTGCCATTCAAAATTTGAGAGTCCTCTTAACTGAAAATCTCACTCAAAGACTTAAGGATGCCGTCGAAAATGTCAAGAATTCAGCAATGAAAATCGGACAAGCAATGTATCGTAATACCGGTGGTGCAAGTGAA------------------GAA---------
1460289_Csp_@KOO28834_1                                   GCCCGCTTGGGCCGGTTCGCCGGCGCACGCCTCTCGCGATCGATGGCCTCCGGCCCCATCGGCGACGTGATCGGCATCGATCTGGGGACGACCAACTCGTGCGTCGCGATCATGGAGGGCGGCACTGCGAAGGTGATCGAAAATGCTGAGGGCCAGCGCACGACGCCGTCGATCATCGCCTTCATGGACGACGGCACACGCCTCGTGGGCACGCCCGCCAAGCGCCAAGCAGTCACGAATCCGAAAGGGACGCTCTTCGCGACCAAGCGCCTGATCGGCCGGCGCTTTGAGGACAGCTACATCCAACTTGCCGCGTGCCCGTACAGCATCGTTCGCAGCCCCGGCGGCGACGCGTGGGTGGAGGTGAACGGGCAGCAGTATTCGCCGTCGCAGGCGGGCGCCTTCGTGCTCGGCAAGATGAAGGAGACGGCGGAGGCCTACCTTGGCCGTCCTGTGGCGCACGCCGTGGTGACGGTGCCCGCATACTTCAACGACTCGCAGCGGCAGGCAACCAAGGACGCTGGCAAGATCGCGGGGCTCGAGGTGCTGCGCATCATCAACGAGCCCACCGCCGCCGCGCTCGCGTACGGCCTCGACAAGAAGGACGGCAAGGTGGTGGCCGTGTACGACCTCGGTGGCGGCACCTTTGACGTGTCGATCCTTGAGATCTCCGGCGGCGTCTTCGAAGTGAAGGCGACCAATGGCGACACGCTGCTCGGCGGCGAGGACTTTGACATCGTGCTGCTCAACTGGCTCAAGGACCAGTTTAAGAAGGAGCAGTCGGACCTGTCGAAGGACAAGCTCGCCGTGCAGCGCCTGCGCGAGGCGGCCGAGAAGGCCAAGTGCGAGCTGTCGTCGACAGGCCAGACAGAGATCAATCTCCCGTTCGGGCCGAAGCACCTGAACGTCAAGCTCTCTCGCGCCAAGCTCGAGGAGCTCACCGGCCACCTGATAGAGCGCACCGTCGACCCGTGTAAGAACTGCTTGCGCGACGCTGCCCTGTCGACGAAGGACATCGAGGAAGTCATCCTCGTGGGCGGCATGACTCGCATGCCGAAGGTGCAGTCGACGGTGAACGCCTTTTTCGGCAAGGAGCCCTTCAAGGGCGTCAATCCCGACGAGGTCGTCGCGCTCGGCGCGGCCATCCAGGGTGGCGTTCTGCGCGGCGACGTCAAGGACATTTTGCTTCTCGAC---------------------------------------------------------------------------------------------ACCTTCTCGACCGCCGCCGACAACCAGATGCAGGTGGGCATCAAGGTACTGCAGGGTGAGCGTGAGATGGCCTCCGACAACAAGATGCTAGGCCAGTTTGATCTTGTGGGGATCCCGCCCGCGCCGCGCGGCATGCCCCAAATCGAGGTGACCTTCGACATCGACGCGAACGGCATCGTCAACGTGTCCGCCAAGGACAAGGCCTCGGGCAAGCAGCAGCAGATCCGCATCCAGTCGTCGGGTGGTCTCTCCGACAAGGACATTGACCGGATGGTGCGCGAGGCGGAGCAGTTTGCCGCCGCGGACCGTGACCGCAAGGCCAAGGTCGAGTCGAAGAACGAGGCGGACTCGACGATCTACAACACCGAGAAGACTCTGATGGAGCACAAGGATAAGGTGCCACAGGCGGACCAAGACGCCATCAAGGCGGACATTGCGGCTGTCAAGGAGGCGATGGCCGACGATGCAGTCGACGCCCTCAAAGAGAAGGTGGAGGCTCTCAAGAAGTCGTCGATGAAGATCGGCGAGGCCGTGTACAAGACAGCGCAGGCGAGCGGCGGCGAGGGTGGCGGCGAGGGCGACTATGAGGAT
1314962_Psp_@KNH09763_1                                   ------------------------------GTGCGTAACTACTCAACCCCAAAGCTTGATGGCGATGTCATCGGGATTGATCTTGGGACGACAAATAGTTGCGTCGCCGTGCTCGAGGGAGGCAAGCCGCGCGTGCTCGAAAACGCTGAAGGTATGCGAACAACGCCGTCCATCGTCGCATTC---AAGGGCGAGGAAAAACTCGTCGGCCATGCAGCAAAGCGCCAGGCTGTGACAAATCCGGCCAATACATTTTACGCGTCGAAACGACTCATCGGGAGACGCTTTGAGGATAGCCTCACCGAGAAGAAAATGGTTCCGTACAAGATATGCCGCCACAGCAATGGAGATGCGTGGATGGAGGCCAATGGAAAGAAATACTCTCCGTCACAAATCGGCGCCTTCGTTCTCCAAAAAATGAAAGAGACCGCCGAGAACCATCTTGGACGCAAGGTGCGGCACGCGATTGTGACAGTCCCTGCCTACTTCAACGACCAACAGCGAACTGCGACTGCCGATGCCGGTCAAATCGCTGGACTGAACGTCGCGCGTATCATTAACGAGCCGACTGCCGCCGCTATTGCCTACGGAATGGACAAAGAAAAGGATCGCGTCGTCGCTATTTACGATCTTGGCGGTGGTACGTTCGATATCTCTGTTCTCGAAATCGCCGGCGGTGTGTTCGAAGTGAAAGCCACCAATGGCGATACATTTTTGGGCGGAGAAGACTTCGACGCGCTCTTGACGGAGCACATCATCAACGACTTCAAAAAGACCACCGGCGATTTGGCCCGAGAGAAGATGGCCCTTCAACGAGTTCGCGAGGCAGCAGAAAAGGCAAAGTGCGAGCTTTCGTCCGCGACACAGACGGAAATCAACCTGCCGTTCGGCCCGCAGCACATTCAAATTACGCTGACGCGCGCCAAGCTCGAAGGACTTGTGGACCACATGATTCAGCGAAGTATCACGCCAGTGAAGACATGCCTGAAGGACGCCGGTGTCACCGCTAAAGAGGTCAATGAGGTCGTCATGGTCGGCGGTATGACACGCATGCCAAAGGTGAACGAAGTCGTGAAGGAGTTCTTCGGCCGCGAGCCATTCCGAGGGGTCAACCCGGACGAAGTCGTCGCCATGGGCGCTGCTATCCAAGGCGGTGTTATGCGAGGTGAGGTCAAAGGCCTCGTCCTGCTGGATGTCACGCCACTCTCGCTTGGAATTGAAACCCTTGGGGGTGTCTTCACCCGAATGATCAACAAAAACACGACCATCCCGACGAAGAAGAGCCAGGTGTTCAGCACAGCCGCGGACAATCAGACGCAGGTCGGCATCAAGGTCTTCCAAGGGGAGCGCGAGATGGCCGTCGACAACCAGATGATGGGCCAGTTCGACCTTGTTGGTTTGCCCCCGGCGCCACGAGGCGTGCCTCAGATCGAGGTGACGTATGATATCGACGCCAACGGCATCTGCCACGTCACCGCGAAGGACAAGGCGACGGGCCGCGAGCAGAACATCACCATCCAGGCCAATGGTGGCCTCTCCAAGACAGAGGTTGAGCAGATGATCAAGGACTCCGAGACGCACGCCGAGGCCGACCGCCAGAAGCGCGACTTGGTGGAGGTGAAAAACAACGCCGACACGCAGCTTAACACCGCCGAACGTCAGCTCGGGGAGTGGAAG---CACGTGACCGACACTGAGAAGGAGAATGTCCGAAAGCTCGTCAGTGAGCTCCGGACGGTGATGGACAACAGCAACGCCGAAGACCTCCAAGGCGCCACCGACAAGCTGCAGAAGGCTGTCATGGAGTGCGGGCGCACAGAGTACCAGCAGGCCGCCGCGAAGAACACGGCCGGAGGCGCGTCGACGGAAACTTCTGAC
59799_Adeanei@EPY27596_1                                  ------------------------------TTTGTTCGGTTTCAGTCGGGCAAAGTCCAGGGCGACGTCATTGGTATCGACCTCGGCACCACCAACAGCTGTGTTGCCTCCATGGAGGGCGACAAGCCCCGTGTGCTGGAGAACGCCGAGGGCTTCCGCACCACCCCGTCCGTCGTAGCGTTC---AAGGGCAACGAGAAGCTCGTTGGCCTCGCCGCGAAGCGCCAGGCCATCACCAACCCCACCTCCACCTTCTTCGCGGTGAAGCGCCTGATCGGTCGCCGCTTCGAGGATGAGCACATCCAGATCAAGCACGTGCCGTACAAGATTGTGCGCGCCAACAACGGCGACGCCTGGGTGCAGGGCAACGGTAAGCAGTACTCTCCCTCCCAGGTTGGCGGGTTCGTGCTGGAGAAGATGAAGGAGACCGCCGAGAACTTCCTCGGTCGCAAGGTGAGCAACGCCGTCGTGACCTGCCCCGCCTACTTCAACGACGCCCAGCGTCAGGCCACGAAGGATGCCGGCTCCATTGCCGGCCTCAACGTGATCCGTGTAGTCAACGAGCCCACCGCCGCCGCGCTCGCCTTCGGTCTGGACAAGACCAAGGACCAGCTGATCGCCGTGTACGACCTTGGTGGTGGTACGTTCGATATCTCCATCCTCGAGATTGCCGGCGGTGTGTTCGAGGTGAAGGCCACCAACGGTGACACCCACCTCGGCGGTGAGGACTTCGATCTCGCCGTGTCCGACTACATTCTGCAGGAGTTCAAGAAGACCAGCGGCGACCTGAGCAAGGAGCGCATGGCGCTGCAGCGTGTGCGCGAGGCGGCGGAGAAGGCCAAGTGCGAGCTGTCGTCCGCCATGGAGACGGAGATCAACCTGCCCTTCGGTGCGCAGCACATCCAGATGAACATCTCCCGCAGCAAGCTGGAGCAGATAGCCGAGTCCTACATCCAGCGCACGAACGGCCCCTGCAAGCAGTGCATCAAGGATGCCGGTGTGGAGCTGAAGGAGATCAACGACGTGGTGCTCGTCGGCGGTATGACCCGCATGCCCAAGGTGATCGAGTCCGTGAAGAAGTTCTTTGACCGCGAGCCCTTCCGTGGTGTGAACCCCGATGAGGCCGTCGCGATGGGCGCTGCCGCCCTCGGTGGTGTGCTCCGTGGTGACCTCAAGGGCCTCGTGCTCCTAGATGTGACCCCCCTGTCCCTCGGTATCGAAACCCTCGGTGGCGTGTTCACCCGCATGATCCCCAAGAACACCACCATCCCCACCAAGAAGAGCCAGACCTTCTCGACCGCGGCGGACAACCAGACGCAGGTCGGCATCAAGGTGTTCCAGGGCGAGCGCGAGATGGCGGCGGACAACCAGCTGATGGGTCAGTTCGACTTAGTGGGCATCCCCCCCGCTCCCCGCGGTGTCCCCCAGGTGGAGGTCACCTTCGATATCGACGCCAACGGTATCTGCCACGTGACCGCCAAGGACAAGGCGACCGGCAAGACGCAGAACATCACCATTACCGCCAACGGTGGTCTGACCAAGGAGCAGATTGAGCAGATGATCCGCGACTCCGAGTCCCACGCTGAGGCCGACCGCCTGAAGCGCGAGCTCGTGGAGACCCGCAACAACGCCGAGACCCAGCTCGCCACTGCCGAGAAGCAGCTCGGCGAGTGGAAG---CACGTGAGCGACGCGGAGAAGGAGAATGTGCGCACCCTGGTGGCGGAGCTCCGCAAGACCATGGAGAACCCCAACGTGGACGACCTCGCGGCCTCCACGGACAAGCTGCAGAAGGCTGTCATGGAGTGCGGCCGCACCGAGTACAACCAGGCCGCCGCCGCCAACGCCGGCAGCTCCGGCAGCGGAGAGCAGCAGCAG
5693_Tcruzi@RNC47160_1                                    ------------------------------CTGGCTCGCTGGCAGTCGTCGAAGGTGACCGGCGACGTCATTGGCATTGACCTGGGCACGACGTACAGCTGCGTCGCTGTGATGGAGGGCGACAAGCCGCGCGTGCTGGAAAACACTGAGGGCTTCCGCACCACTCCATCCGTTGTTGCCTTC---AAGGGCCAGGAGAAGCTCGTCGGCCTCGCAGCAAAGCGCCAGGCCATCACAAACCCGCAGTCCACCTTCTTTGCTGTGAAGCGACTGATTGGCCGCCGCTTCGAGGACTCGAACATCCAGATCAAGAACGTGCCGTACAAGATTGTGCGCAGCAGCAACGGCGACGCGTGGGTGCAGGCCAATGGCAAGCAGTACTCGCCGTCGCAAGTGGGTGCGTTCGTGCTGGAGAAGATGAAGGAGACGGCGGAGAACTTTCTTGGCCGCAAGGTGTCGAACGCGGTGGTGACGTGCCCGGCGTACTTCAACGACGCGCAGCGCCAGGCGACGAAGGACGCCGGGACGATCGCCGGGCTGAACGTGATCCGCGTGGTGAACGAGCCGACGGCTGCGGCACTCGCGTACGGACTGGACAAGACGAAGGACAGCATGATCGCCGTGTACGATCTGGGTGGCGGCACGTTTGATATCTCCGTGCTCGAGATCGCTGGCGGCGTGTTCGAGGTGAAGGCAACGAACGGCGACACGCACCTTGGCGGCGAGGACTTTGATCTGTGCCTCTCCGACTACATTCTGACGGAGTTCAAGAAGTCGACCGGGGACCTGAGCAACGAGCGAATGGCGCTGCAGCGCATCCGAGAGGCCGCGGAGAAGGCGAAGTGTGAGCTGTCGACGACGATGGAGACGGAGGTGAACCTCCCGTTCGGCGCCCAGCACGTGCAGATGACGGTGAGCCGCAGCAAGTTCGAGTCTCTGGCGGAAAAGCTTGTGCAGCGTTCCCTGGGCCCTTGCAAGCAGTGCATCAAGGACGCGGCGGTGGACCTGAAGGAGATCTCCGAGGTTGTGCTTGTTGGCGGCATGACGCGGATGCCGAAGGTGATCGAGGCGGTGAAGCAGTTCTTTGGGCGTGATCCGTTCCGTGGTGTGAACCCCGACGAGGCCGTTGCGCTCGGCGCGGCAACGCTCGGCGGTGTGCTCCGCGGCGACGTGAAGGGTCTCGTGCTCCTGGACGTGACGCCGCTGTCGCTTGGCATCGAGACGCTGGGCGGTGTCTTCACGCGCATGATCCCGAAGAACACGACGATCCCGACCAAGAAGAGCCAGACCTTCTCGACCGCGGCGGACAACCAGACGCAGGTGGGCATCAAGGTGTTCCAGGGTGAGCGTGAGATGGCGGCCGACAACCAGATGATGGGCCAGTTCGACCTGGTGGGCATCCCGCCGGCGCCGCGCGGCGTGCCGCAGATCGAGGTGACGTTTGACATTGACGCCAACGGCATCTGTCACGTGACGGCAAAGGACAAGGCGACCGGGAAGACGCAGAACATCACCATCACGGCGAGTGGCGGCCTGAGCAAGGAACAGATTGAGCGGATGATCCGTGACTCCGAGTCGCACGCGGAGTCGGACCGCCTGAAGCGCGAGTTGGTGGAGGTGCGCAACAATGCCGAGACGCAGGCGAACACGGCGGAGCGCCAGCTGACGGAGTGGAAG---TACGTGAGCGATGCCGAGAAGGAGAATGTGCGCACGCTGCTCGCGGAGCTCCGCAAGTCCATGGAGAACCCCAACGTGGACGAGCTTTCGGCGGCAACGGACAAGTTGCAGAAGGCGGTTATGGAATGCGGCCGCACGGAATACCAGCAGGCCGCCGCGGCGAACAGCAGCAGCTCCAGCGGCAACGAACAACAGCAG
5763_Nfowleri@KAF0971967_1                                CAATTTCTGCGACAAATCAAGAAGAGCCAACTCTTCTCCTTGCAACAACAACAATTGAGAAATAAGATTATTGGTATTGACTTGGGTACCACTAACAGCTGTGTAGCTGTCATGGAAAGCAAGAATGCTCGTGTGATTGAAAATGATATCGGTGCCAGAACGACTCCATCCGTTGTAGCCTTCGATAAAGATGGAAACCTCTTGGTCGGTGCTTTAGCCAAGAGACAAGCAGTAACTAACCCAAAGAATACACTCACAGCCATTAAGAGATTAATTGGTCGTCGTTTCGATGATCCAATGACCAAGATGGAAATTGTGCCATATGAAATTATTCGTGGTCCAAACGGTGATGCTTGGGTCAGAGCTGGCGGAAAGGATTTATCACCTTCTCAAGTCAGTGCTTTCATTTTGCAAAAGATGAAGGAAACAGCTGAAAGTTACTTGGGAGAGAAGGTTAGTCAAGCCATTGTTACCGTTCCAGCTTACTTTAACGATTCTCAAAGACAAGCCACTAAAGATGCCGGTACCATTGCTGGTTTGACGGTTGAACGTATTATCAACGAACCAACTGCTGCTGCTTTGGCTTACGGATTGGATACATCCAAACACGGCATCATTGCTGTTTACGATTTGGGAGGTGGTACTTTTGATATTTCAATCTTGGAAATTCAAGATGGAGTTTTCGAAGTCAAGGCTACCAATGGTGATACATTCTTGGGAGGTGAAGACTTTGATCATAAAGTTGCTGAATGGCTGATTAGCGACTTTAAGGCCAAGGAAGGAGATTTGTCAAAGGATCCAATGTCTTTGCAACGTATCCGAGAAGCTGCTGAAAAGGCAAAGATTGAATTGTCCAGTGCTCAATCCACAGATATTAACTTGCCATTCGGTCCAAAGAACTTGCAAACCACTTTGACTCGTGCCAAATTTGAACAAATGACTGCTGATTTGGTGAATCGTACCATTGAGCCTTGCAGAAAGTGTTTGAAGGATGCAGGTATCTCCTTGAAGGACATTAATGAAGTTGTCTTGGTCGGAGGTATGACTCGTATGCCCCGTGTTCAACAATTGGTTTCTGAATTCTTTGGTAGAAAGCCTTCTAAGAATGTCAATCCTGATGAAGTGGTTGCTTTGGGTGCTGCTATTCAAGGAGGTGTTTTGAAAGGAGATGTGGATGGTATTGTCTTGTTGGACGTTACACCTCTCTCCTTGGGTATTGAAACATTGGGTGGAGTCTTTTCAAGAATGATCAATCGTAATACAACCATTCCAACCAAGAAGAGTCAAATCTTCTCGACTGCTGCTGATAACCAAACTCAAGTGGGTATTAAGGTCTATCAAGGTGAGAGAGATATTGCTGCCTATAACAAGTTGTTGGGTCAATTTGAATTGGTCGGAATTCCACCTGCACCAAGAGGTGTTCCTCAAATTGAAGTTACCTTTGATATTGATGCCAACGGTATTTTGAATGTGAGTGCTGTGGATAAGGCCTCTGGAAAGGAACAACAAATTACCATTCAATCCAGTGGTGGTTTGACTGATGCTGATATTAAGAGAATGCAAGAAGAGGCTGAAAAGTTTGCTGAAGAAGATGCCAAGAGAAAGTCTTTGATTGATGCCAAGAATGAGGCTGACACCACCATTCACTTGTGCGAACAACACTTGAGAGATTTGGGTACTAAGGTTGCTGCTGATTTGAAGACTAAGGCTGAAAATGAAATTCGAGCTGTACGTGAAGCCATGCAAGCCGATAATTTGGATCAATTGAAGTCTGCTTTGGAACCATTGAAGCAAACTCAAATGAAGTTGGCTGAACAACACTACAAGGAACAAGCCAGCGCAAGACAATCACAAGGCTCATCCACTGAATTCAAGGAA
670386_Halbum@EFA85858_1                                  AAGCAATTTACCAAAGTTAATAAAAATTCATCATACAGCACACAAAACTCAAAGGTATCTGGACCAGTCATCGGTATTGATTTGGGTACTACCAACTCTTGTGTTGCCGTCATGGAAGGTAATGATGCCCGTGTTCTTGAGAACTCTGAGGGTGGTCGTACTACCCCATCCGTTGTCGCCTTCACTGACGACGGTCAAAGAATCGTTGGTTTGCCAGCTAAGAGACAAATGGTTACCAACGCTGCCAATACATTGTTTGCCACCAAGCGTTTGATTGGTCGTCGTTTCGATGATCCAATGACCAAGATGACAATGGTACCATACAAAATCGTTAGAGGTCCAAACGGTGACGCTTGGATGGAAGTCAAGGGAAAACAAATCTCACCATCTGAAGCTGGTGCTATGGTTCTTACCAAGATGAAGGAGACTGCTGAATCTGCTTTGGGTGTCCCAATTAAGGATGCTGTTGTTACTGTTCCAGCCTATTTCGATGACGCTCAACGTCAAGCTACCAGAGATGCCGGTACCATTGCTGGTTTGAATGTCAGCCGTATTATTAATGAGCCAACTGCTGCTGCCTTGGCCTACGGTTTCAAGCAAGACGAACCAAAGACTGTTGCCGTATACGATTTGGGTGGTGGAACCTTTGACGTTTCCATTCTCGAAATTGTCGGTGGTGTTTTCGAAGTAAGAGCTACCAATGGTGACACTTTCCTTGGTGGTGAAGATTTCGATGTTGAGTTGCTCAACTACTTTGTTGCCGAGTTCAAGAAGGAGAAGGGTGATTTAACTAATGACAGCATGGCCATGCAACGTCTCAGAGAAGCCGCCGAGAAGGCCAAGTGCGAGCTCTCCTCAACCCTCCAAACCGAAATTAACTTACCATATGGTCCAGTCCATTTCAACATGAAGTTGACCCGTTCCAAGTTTGAGCAATTGGTCGGTAACTTGATCAGCAAGACCATCGAACCATGCAAGATCTGTCTCAAGGATGCCACCATGTCACCAAAGGACATCAACGAAGTTATTTTGGTCGGTGGTATGACTCGTGTTCCAAAGGTACAAGAGGTCGCCAAGAATTTGTTCAACAAGGAGCCATTCAAGGGTGTCAACCCAGATGAAGCCGTTGCCGTCGGTGCTGCCATCCAAGGTAAGATCTTGTCTGGTGAAGGTAAAGGAATTATTTTGATTGACGTCACCCCATTGTCACTCGGTATCGAGACCTACGGTGGTGTCTTCACTCGTTTGATCAAGAAGAACACCAACATCCCAGCCTCCAAGACTGACGTCTTCTCGACTGCCTCTGACGGTCAACAAGAAGTCGAAATCAAGGTATTCCAAGGAGAGAGAGAGATGGCTGCCGACAACAAATTGTTGGGTAAATTCACTTTGTTCGGTTTGCCACCATTACCAAAGGGTGTCCCACAAATTGAAGTCACTTTCGATATGGATGTCAACGGTATGCTTTCCGTCATCGCCAAGGACAAGGCCACCGGTAAGGCCCAACAAATCCGTATTCAAGCCTCTGGTGGTTTGAGCAAGGATGACGTCGCCAGAATCATCAAGGAATCAGAGATGAACGCCGAGGCTGACAAGAAGAGAAGAGAGTTGGTCGAAGCCAAGAACAGCGGTGAGTCTGTCGTTTACCAAACCGAGAAGGACTTGATTGACTTCAAGGACTACCTCAACCCACAACAAACCGAAGAGATCAAGAAGGTCGTTGCTTCCGTCAAGGATACCCTTTCCAAGGAGGACCCAGCTGCCATTGAATCTGAAATCAAGAGATTGCGTGATCTCACCACCTCAACTTTCGAACAAGCCTACAAGGCCAAGATGTCCGCTCAAAACAGCAACAACAACCAATCAGAGTTCACCGAG
352472_Ddiscoideum@XP_629204_1                            AGATCATTAAAAGCTTTAAAACTTAACAGT------TTCTGTTCAGATTCTAAAATCTCTGGTCAAGTTATTGGTATTGATTTAGGTACAACCAATTCTTGTGTTGCTGTTATGCAAGGTGCTGAAGCCCGTGTTTTAGAAAATGCTGAAGGTGGTCGTACCACTCCATCAGTTGTTGCCTTCACTGAAGACAACCAAAAAATCGTTGGTTTACCAGCTAAAAGACAAATGGTTACAAATGCTGAAAATACATTATTTGCTACTAAACGTTTAATTGGTCGTAGATTTGATGATCCAATGACTAAAATGACAATGGTACCATATAAGATTGTTAAAGGTCCAAATGGTGATGCATGGTTTGAAGTTAAAGGTAAAATGATTTCACCATCAGAAGCAGGTGCTATGGTTTTACAAAAGATGAAAGAAACCGCCGAAACCAATTTAGGTGGCCCAGTTACAGATGCTGTTATTACCGTTCCAGCATACTTTGATGATAGTCAACGTCAAGCCACTCGTGATGCAGGTACAATTGCAGGTTTAAAAGTACAACGTATTATTAACGAACCAACTGCCGCTGCTTTAGCCTATGGTTTCAAGAAAGACGAACCAAAGACTGTTGCCGTCTATGATTTAGGTGGTGGTACATTTGATATTTCCATTTTAGAGATTGTTGGTGGTGTATTTGAAGTACGTGCAACTAATGGTGATACATTTTTAGGTGGTGAAGATTTTGATAACGCTTTACTCGAACACTTTGTTGCTGAATTCAAAAAGGAAAAGGGTGATTTAACTAAAGACACCATGGCTACTCAACGTTTAAGAGAAGCCGCTGAAAAAGCCAAATGTGAACTCTCCTCAACTTTAACCACCGAAATCAATCTTCCATATGGTCCAGTCCATTTCAATATGAAATTAACTCGTAGTAAATTTGAACAATTGGTTGCTGACCTCATTCAACGTACCATTGGTCCATGTAACATTTGTCTCAAGGATGCCGGTTTAAGCACCAGTGAAATCAATGAAGTCATTTTAGTCGGTGGTATGACTCGTATGCCAAAAGTACAAGAATTAGCCAAGAGCACTTTCAATAAAGAACCATTCAAAGGTGTTAACCCAGATGAAGCTGTCGCCGTCGGTGCTGCCATTCAAGGTGGTGTCCTCAAAGGTGATACCAAAGGTATCGTTTTAGTTGATGTTACCCCACTCTCATTGGGTATTGAAACTTTAGGTGGTGTCTTTACTCGTTTAATCAAGAAAAATACTAATATTCCAGCCTCAAAGACTGATACTTTCTCAACTGCTGCCGATGGTCAATCTGAAGTAGAAATTAAAGTTTTCCAAGGTGAAAGAGAAATGGCCGTCGACAATAAACTCCTCGCCAAATTCACTTTATTCGGTCTCCCACCATTACCAAAAGGTGTCCCACAAATTGAAGTTACCTTTGATATTGATGTCAATGGTATGTTACAAGTTATTGCTAAAGATAAAGCTACCGGTAAAGCTCAACAAGTTAGAATTCAAACCAGTGGTGGTTTAAGCAAAGATGATATCGCTCGTATCCTTAAAGAATCTGAAGCCAACGCTGAAGTTGATCGTAAACGTAAAGAATTAGTTGAAGCCAGAAACAATGGTGAATCCGTTGTATACCAAGTTGAAAAAGATTTAGTTGAATTCAAAGATTACCTCTCTCAACCACAAACTGAAGAAATTAAAAAAGCAGTCCAAGCCGTTCGTGATGTCCTTGCCAAAGAAGATGGTTCAGCCATTGAAGCTGAAATTAAAAAATTACACGATTTAACTCGTTCATCTTTTGAAACTGCCTACAAAGCTAAACTCGATTCATCTGCAAGCAAATCTTCATCAACTGAATTCACTGAA
1890364_Pfungivorum@PRP82178_1                            CGCGCTTTCCCCACTCTGTCTCGTCCTTACCTTCGCACACAGAGAACATACAGCACTGCCTCTGATGTGGTTGGTATCGATTTGGGAACCACCAACTCTTGTGTGGCTGTGATGGAAGGTTCAGAGGCCAGAGTATTAGAGAACTCTGAGGGCTCAAGAACGACACCTTCAGTCATTGCCTTCACAGACGACGGACAACGTCTGATTGGAACCCCTGCCAAGCGTCAATTACAAGCCAACCCAGAAGCCACGATTTACGCCACGAAGCGTCTCATCGGTCGTTCCATCGACGACAAGGAGGTGCAGGCCAAGATGGTTCCCTTCAAGATTGTAAAGGCATCCTCCAACGATGCCTGGATCGAAGTCCGCGGAAAGAAGTACTCTCCATCTGAGATGGGAGCTTTCGTCCTCACAAAGATGAAGGAGACCGCTGAGTCTTACTTTGGACGTCCCGTCAAGAACGCCGTTATCACTGTCCCTGCCTACTTCAACGACTCTCAGAGACAGGCCACCAAGGATGCCGGAAAGATCGCCGGATTCGAGGTCGAGCGTATCATCAACGAGCCCACCGCCGCCGCTCTCGCCTTCGGTCTGAAGAAGCAGGACGGAACTCTCGTTGCCGTCTACGATCTGGGAGGAGGTACCTTTGATATTTCCATCCTCGAGATCTCCAACGGAGTCTTTGAAGTCAAGGCCACCAACGGAGACACCTTCTTGGGAGGAGAAGATTTCGATCAGACGATCGTCAACCACATCATCGATGAGTACAAGAAGAGCAACGCCGATCTCAGCAAGGACAAGCTCGCCGTCCAGCGTGTCAGAGAGGCCGCAGAGAAGCTCAAGATCGAGCTGTCCTCCTCTGTCTCCACCGAGGTCAACCTGCCTTACGGTGCCAAGCATCTTCAGATGAAGTTCACTCGTGCCAAGCTCGAGTCCCTCGTCGAGAGCCTCATCAACCGCACCATAGACCCGTGCAACCGCTGCCTGGAGGACGCTGGCGTCAAGAAGGAAGCTCTCAACGAAGTCATCCTCGTAGGAGGTATGTCCCGTATGCCCAAGGTCCAGGAGACCGTAGAGAAGCTGTACGGTAAGAAGGCCAACAAGTCGGTCAACCCCGACGAGGCCGTCGCCATTGGAGCTGCCGTTCAGGGAGCCGTTCTGAAGGGAGATGTGAAGCACCTCCTCTTGTTGGACGTCACCCCCCTGTCTCTCGGTATCGAGACTTACCCCTCCACTATGACCAAGATGATTCCCAGAAACACGACCATCCCCACCAGCAAGTCCCAAGTTTTCTCCACCGCCGCCGACGGACAGACTCAAGTGGAAGTGAAGGTCCTGCAGGGAGAGCGTCCCATGGCCAACGACAACAAGCTGTTGGGTCAATTCACCCTCATCGGTATCCCACCCGCCCCCAAGGGTGCCCCACAGATCGAGGTCTCCTTTGAGATCAACGCCAACGGTATCGTAGAGGTGTCCGCCAAGGACAAGGCCACCGGCCAGAAGCAACAGACTCGCATCCAGTCCTCTGGTGGTCTCTCTGAGGCCGAAGTCCAGCGCATGGTCGAAGAAGCCGAGAGATTCAAGGAGCAAGACGACAAGAGAAAGGAGGGTATCGAGGCGAGAAACGACGCCGAGAGAGCTCTGACCGACTCGGAGAGCACCTTCAACGAGCACTCGAGCCGTCTGGCCGAGGGAGATCGTCAGGCATTAGACGACAAGATCCAGAACCTGAGAAGTCTGTTAGGAAAGTCAGAGACTGAGGAGCTGAGAGCTGCCGTCAAGGAGCTGTTGGAGACATCTTCCAACGCTTACAACAACCTCCACAAGAACGCTGGTGGTGATGCCGGAACACAACAA---------------------
46433_Rfilosa@ETO17361_1                                  ------------------------------------------------------------------------------------------------------------------------------------------------------------------------------------------------------------------------------------------------------------------------------------------------------------------------------------------------------------GACTCAGGAGTG---GCC------------------------------------------------------------------------------------------------------------------------------------------------------------------------------------------------------------------------------------GACCCGCGCAAGGACGGGACGGTGGCGGTGTTCGACTTGGGCGGAGGCACGTTCGACATAAGTATCTTGTCGTTGAACGAAGGGGTGTTTGAAGTGATGGCGACGAATGGGGACACGGCATTGGGCGGGGAGGACTTTGACAACGAGCTGTTGAAATACATTGGAAACGAGTTTAAGAAGGAGAACAATGACTTGTTGCACGACCCGTTGGTAGTGCAGCGACTGAAGGAGGTAGCGGAGAAGGCCAAGATCGAGTTGTCGAGTGCAATGAAGACAGACTTGAGCGCGCCTTTTGGTCCAAAGCATTTGGACATGGAGTTGACTCGCGCACGCTTTGAGAGTTTGGTGGACAAGTATATTCAGCGCACATTGGCACCTTGCGAGCAGTGTTTGAAAGACGCCGGTGTTAGCAAGTCCGATCTTGCGGAGGTGATTTTGGTTGGAGGCATGACCAGGATGCCCAAAGTGCAAGAGGTGGCGGAAAAATTTTTCGGACGTGTGCCGTCCAAGTCGGTGAATCCGGATGAAGTGGTGGCCATGGGCGCGGCGATTCAAGGCGGAGTGTTGGGAGGCAAATTGGAAGGGGTTGTGCTCATTGACGTTACTCCGCTGTCACTTGGGATTGAAACTTTAGGTGGTCTGTTCACTCGTCTCGTCGATAAAAACACGGCCATTCCGACAAAGAGAACAGAGCTGTTCAGCACTGCGTTTGATAACCAAACTCAAGTCGGTATCAAAGTATATCAGGGCGAACGTGAAATGGCTATCGATAACAAGTTCTTGGGACACTTTGATTTGATTGGCATCCCCCCTGCTCCCAGGGGACATCCCAAAATTGAAGTGTCCTTCGACTTGGATGCCAATGGCATTCTGCACGTCTCCGCCAAAGATATTGCGTCCGCCAAAGACCAGTCCATGCGCGTGCAGACCAGCGGCGGACTCTCCGATGACGATATCGCGCGCATGAAGCAAGACGCCGAACAAATGCATGCGCAGGACTTGAAACGCAAAGAAACTGCTGAGGTCAAAAACGCCGCCGATACCGAACTTTGGCAGGCCGAAGTGCAACTGCAAGAGTTCAAACCACAGGTTGGCGACGAACTCAAACACGAAATTGTCCAAGCCATTGCCCATCTCAGGGACGTGCGTAACAACGAGGCGTCCGAGGACTACAAAACCGCCAGAGATGTCTTGGCCAAGTCGCTGCGCAAAATTGGAGAGAGAATTTATGGATATCCTCAAGAACAACAACAACAACAACAACAGCAGCAG------------
669202_Tkitauei@KII63161_1                                TCGAGGTTAGCGTCGATAACATCATCCCGAGTTCATAAGTGCAACATGTCTTCGGACGCGGGCATCCACATGGGTATCGACTTGGGTACCACCAACTCATGCGTGGCCATCATGGAAGGATTCGAGCCCCGAATTATTGTTAATGCCGAAGGTCACAGAACCACCCCCTCTGTCGTTGCTTTCTTAGAAGATGGATCGAAGCTGGTCGGAGAAGCCGCAAAACGCCAAGCTATTTCAAATAGTAAAAACACAATTTATGGCACAAAGAGATTGATTGGACGAAGGTACAGGGACAAAGAGGTTCAAATGAAACATTTACCTTTTGAATTATGCGAACATACGAACGGCGACTGTTGGGTCAAGGTCAAGGGAACCCCGTATTCTCCCTCAACTATCGGTTCGTTTGTTTTGGCAAAAATGAAGGAAACCGTCGATAATTACGTTGGACTTAAAATCAAGAATGCAGTCATCACTGTTCCTGCCTATTTCAACGATTCTCAACGACAAGCTACGAAAGATGCTGGTTCAATCGCTGGTCTTAACGTGGTTCGAATCATCAACGAGCCAACAGCGGCCGCATTGGCATATGGTCTTAATCGTAAGGATCGTGGCACAATTGCTGTCTATGATTTGGGTGGCGGTACATTCGATATTTCCATTCTTGAAATAAACGAGGGAGTCTTCGAGGTAAAATCAACTAACGGCGACACCAAACTGGGAGGAGAAGACTTTGATAATGTTATCATCAAGTATTTGATCGAGACTATCAATCTTAAGCTGAAAGATGTTAAACAAGACCTGAAAGCTCTTCAGAGAATCAAAGAAGCAGCCGAGAAAGCGAAAATTGAATTATCATTCGTTCACGAAACTGAAATCAACCTTCCCTATGGTGCAAACAGCTACTCCGAGAAGTTCTCAAGGTCAAAGCTTGAAAGTCTCGTCAGCAATTTAATCGAAAGAACCCTTCCTCCGTGTACCAATGCCATGAAGGATGCTGGTGTGAGTCTCTCAGATCTCAGTGATGTGATTTTGGTTGGAGGAATGACTCGAATGCCGAAAGTTCAGCAAGCTGTCAAGGATTTCTTCAAACGCGAACCATCAAAAGGTGTTAATCCAGACGAAGCTGTGGCCATGGGTGCAGCCATTCAAGGTGGTGTTTTGGTTGGTCATGTGACTGATATCGTTCTGGTAGACATAACTCCATATTCACTCGGTGTTAAGACATTAAATGATATTTTTGCCCCAATCGTTATCAAGAATACAGCCATTCCAACCAGGAAATCAGAAGTCTTCACTACTTCTGAGGATAATCAAACCTATGTTGACATTGGCGTCTTTCAGGGTGAAAGATCAATGTGTCATCTCAACCTTCATCTCGGAGATTTCCGACTCGGTCCAATCCCAGCTCGCCCACGTGGTGCTAGTAAAATCGAGGTCATTTTCGAGGTCGACAGCAACGGAATTGTCAACGTGACTGCACTTGATACCGAGACTCAGATCAAGGCTAACGCGACAATCAAAAGCAATCCCGGATTAAGCAAGGAAGAACTTGAGAAATTAGCAAAGGAAGCAGAGAAGGAGAGGGCAAACGATGCTAAACTCAAAGCTGCAGCCACTGCAAAAATTGCTTGCGAATCCCAACTTCACGATTTAACAAATTTCCTTGACAAAAACAGGGAGCATATCAACGCAGCCGACGTGGAGAAATGCAACACAAGCATTACAACGTTTAACACCGACATTAATAACAGAGATGAACAGTACTACCGTAATCTTTCTGGACGTATCAGCGAGGAAATAAGCAGAATACGTTCTCTGATGTCACAGCCTACTCCGACTCCCTCAGCCGATACTTCCGCTCCTCAGAACGTCGAACCA
370354_Edispar@EDR26895_1                                 ------------------------------------ATGTTCATCTCACAACCTACAAGGTCAACTTGCATTGGAATTGACTTAGGAACAACAAATTCATGTATGTGTGTTTTTGATAAAACAACACCTCGAATTCTTGAGAATGCAGAAGGAAAACGAACAACACCATCTTGTGTTTCTTTTACACCAACAGGA---ATATTAGTTGGAGAAGCAGCAAAACGAATGGAAGCATTACATCCAACAACTACTATCAGTGGAATTAAGAGAATGATAGGATGTCAATACAAAAATGATAAACAAGAA------------CCTTATAAAATTGTTAAAGGAAGGAATGGAGAAGGATGGATTCACATTAATGGGAAGACATATTCTCCAACAGAAATTTCATCAATGATTCTTAAGAAATTAAAAAAAGATGCAGAAGCTAAACTAGGGAAAAGAGTAGATGAAGCAGTTATCACATGTCCAGCATATTTTAATGATGCACAAAGACAAGCTACTAAAGATGCAGGAACACTTGCAGGATTAAAAGTTAAAAGAATTATTAATGAACCAACAGCAGCAGCATTAGCATATGGAATAGATACAAGAAAAGGAAAGAATATTGCAGTTTATGATCTTGGAGGAGGAACATTTGATATTTGTATTCTTAATATTAATAAAGGAATTTTCCAAGTTAAAGCAACTAATGGAGATACAATGCTTGGAGGAGAAGATTTTGATAAAGCTATTTGTCAATACATTGAGAAAGAATTTGAAAGAAAATATAAAAATCTTCAAGGAAATAAAAAAGGAATTAGTAGAATTAAAGAAGTAGCAGAGAAAGTAAAATGTGAATTATCATCAAGTGAAGAAAGTATAATTTCATTACCATATGGACAAGATTCACTTGAAATTACAATTAATAGAAGAAAAATTGAAGAATTATGTAAAAAAATTTGTAAAAGAACAGAATATCCTTGTATTCAATGTATGAAAGATGCAAAATTAAGAAAAAAAGATATTAGTGATGTTGTACTTGTTGGAGGAATGACAAGGATGCCTTTAATTCAAAATACTGTTCATGAAATATTTGGAAAAAAACCATGTAAAAATATCAATCCTGATGAAGCTGTTGCCATTGGAGCAGCAATTCAAGCAAGTATTATTGAAGGAAAGAAAAATGACATTATTCTTGTTGATGTTACACCATTAACTTTAGGAATTGAAACTTATGGTGGAGTGATGACACCATTAATCCATAGGAATACAACAATCCCTACATCAGTTTCAAAAGATTTCACTACATCAATGGATAATCAACAAGAAGTAGATATTAAAGTATTTCAAGGAGAACGTAGAGTTACATCAAAAAATAAAAAGTTAGGAGAATTTAAATTGGTTGGAATTCCTCCAGCAAAGAAAGGTATACCAAAAATCCAAGTTACATTTGATATTGATGTTAATGGAATAGTAAAAGTTTCTGCTCTTGATAAAGGAACAGGAAAGAAAACAGGAAATCAAGTTAAATCGAATGGTGGTTTGAATGAAGATGAAATTAATCGACTAGTTAAGGAAGGAGAAGAACATGCTACTGAAGATAAGAGAAAAGAAAATTTAATTCTTCTAACCCAACGATTAAAAGAAATGATAGATAATGCACATAATCTTCAAAAAGAGTTATTAAAGAAA------AAAATTGAAACAACTCAATTAGAAAAACTTATTATTCAATCTAAAAAAACTCTTACATCAGAAGATGAAAATGAAATTAAAAAAGTTATTGATCAATTAGGAGAAGAATCATCAAGTTATTCAGCTAAATTATATAAT---------------------------------------------------
1919268_Abacterium@MPNG01000003_1_62                      ------ATGCCAAAAAAAAACTCCCCCGCA------GATTTTTCCGAAAACAAAAAAAACACACCTGTTGTAGGCATAGATTTTGGCACAACATGCTCACTGGTCGCG------CATGGAGCGCCACCGGATGTTATTAAGCAT---GACGAATCACTCATGCTTCCCACGTCCGTTATTTATCATGAGGATAAA---ACAGAGTGCGGAACACAAAGC------------------------GCTCTTGCCATCAATTCCATAAAACGCCTTCTTGGGCAAACATCTGGTACCGCACAAGCGTTG------------GGATTTCAGGTTGAA------AAAGGATCAAATATTACGATCGTTACTCCTCAAGGCCCTAAAACACCTTTGGAAATCACTGCTGATTTTTTGCGCCATCTGCGCCAACACACAACACATGCCCTTGGATGCGATGTACATACAGCCGTCTTAACCGTCCCTGCACATTTTTCAGAGAAAGCGCGCCAAGAACTTCGTCACGCAGCATCACAAGCAGGGTGGCACATTCTCAGGCTTCTTCCAGAACCAACAGCGGCCGCATTGGCCTACAAGCTCGATACCCTAGAGCCCGCTTGCTACCTTATTTATGACTGGGGAGGGGGGACGTTTGACATCTCTATTCTTGCGCTTGAGGATGGAGTGTTTCGCGTTGTTGCTCTCAGCGGAGATAGTTTGTTAGGAGGCGACGACCTGGATCGCATTATTGCCCAAAACCTCACGAACTCTGAGCATCCAAGCACACAG------------GAT---------------------ATTGCACAAGCGCGCTTGATCAAAGAATCTTTATGCCTCGCTCCTTCTGTGGATTGGGTACAAAAC------------ACAAACACCATCAGTGTAACAAAAGACATGGTGGCATCTTTCATAGAACCTCTGATACAACAAACTCTCTCGATGTGTGATCAGGCTATGGAGGACGCCAACATGAGCTACAGCGACCTCCGCAACATTATTCTTGTAGGTGGCACCACCCGCCTTGCTTGCATTCAAGATGCCATCGCGCGCCACATGGGCGCACCCATCCTATCTAGCCAAAACCCTCAAACGGTTGTGGCTATGGGAGCAGCGCAATATGGGCACTCCATCATGTGCGATAGCGATCCTAACATTTTAATTGATGTGCTACCTTTGTCGCTTGGCATTGAGTCTGTGGGAGGCATTGTGGAGGTTATTATTCCTCGCAATACCCCTATTCCACATAACGAAACACAGGTATTTACCACTTCCATCAACGGGCAGAAATTTATTAACATATCCGTTATTCAAGGGGAACGCGATTTGGCACAACACTGTACACAGCTTGGCTCCTTTACCATCGGTCCTCTGCAGCCTGTCCTTGCAGGCATACCACATGTCGAGGTCACCTTTTCCTTAGATGTAGAAGGATTGTTAACAGTAACAGCGTTTGAGAAGCAGTCGCAGCAATACCACCACATAACATTAAATAAT------ATTATGGATCCCAAACACTATGAAGACACAGTGAAGGACGCCGCCCAGCACGCTCTTGCAGATGCAGAAACTTATCAGCGTGTTTTTACAAAGCAAAAGGCGCTTTTGCTGCTATCGCGCCTTCATGCATATCAAGCAAAC------------------------------CATACCGTAAGCGACAATATTCTTGAGGCACAGAAAGCACTGCAAAATGAAGATCAATCCGACCTGTCAGATCTCTTGCAAACACTAGAAAAT------------------------CGTATTAATGAATCTTTG------------------------------------------
1321371_Hundulata@ETZ05101_1                              ATTGCGGTTGAAGCATTGACTGGCCAAGCG------TCAAAAAAAGTCTCTTCTTCAAGAAAAGAAGCGGTGGGAATTGATTTTGGTACGACGTATTGTGTGGCAGCGTTAGCGTTTGAATCTAAAGCGCGGGTGTTGGTTTCATCC---AAGGGGGCTCTTATTCCTTCGGAAATTATTACTCCA------------------------------------------------------CAAGGTGAGTTTGTTCGTTCTGTAAAGCGAAAATTGGCGCACACTTCT---------------------------------------------------------------------------TTAGATTCGAGCGCTCTTGGTTACATGGATGCTGCTGTAAAAATATTCAGAATTATTGCCGAGCATGTTTATGAAGCGTTAGGACATGAGGTGTCTTGTGCGGTTATTACGGTTCCTGCTTACTTTGATGATCTGCAAAGATCTCAAATTCACAAAGCAGCGACGATGGCAGGGTTTGAGGTCTTACGATTAATTAACGAACCTACGGCAGCAGCCATTGCTTATGGGCTTGGCCATGCTTTACAAGGAAAATACATTGTGTACGATTGGGGGGGGGGGACCTTTGACGTTTCTATTTTGGATATTAGGCAAGGCGTTTTTAGAGTTCTTGCTACCGGTGGAGACACTGCCTTAGGAGGGGATGATTTAGATTTTTGCATTGCTCAAAACATCGCTCCGTTTGGTTGGAGCGATCAAACT---------------TTTTCTCAACGCCAGAGTTGGATTCAAAAAGCAAAATATCTGAAAGAATCTCTTTGTGTGGATTCTGCG------------------------CTTTCCTCTTTAGAAACAAATGTAACGCCTGAGGATATTGAAAACTGGTGCCTTCCCTTTATTCAACGCACTCTTGAGATTTGCAAAGATACTTTAGATCGTGCTGAATTAAGTTTTAAGGATATTCAAAAAGTTGTTTTAGTAGGGGGCAGCACAAGAATTCCTTTTGTGTTAAAACACTTGCAGTATCTTTGGGGAGAAAAGATAGATCGCGCACTGCATCCTGAATATGCAGTTGCTCAAGGTGCTGCACTGCAAGCTTATCAATTGACACATGAATGC---TCTTTTTTGTTAATGGATGTAAGCCCTCTTACTCTTGGAGTGGAAGTTTTAGGAGGGATGGTGGAAACGCTTATCCCGCGCAATACCCCTCTTCCCTTCGAATATACCTACAAATTTACTACAGCAGTGGATGGGCAAACCAAAATACGTCTTCATATTGTTCAGGGAGAAAAAGAATTTGCCAAGAATTGCAGATCCCTTGGTATATTTGAACTTTCTGGGATAGACGCGCTTCCAAAAGGAATGGCACGCATTGAACTTAAGTGCTATTTAACAGTAGATGGAGAGCTAGAGCTAGAAGCAAAAGAAGAAGGAGAGGGAGCAAAAGCATTCCTTACGATTAATACAGTACGTTCATTAAATGATGAGAATATAGAAAAAGAACTTACTGCGCTAAGTGCAGATGATGGAAGTGAAGTTTTGCTTCGTATTTGGACACAAAAGCATCAGCAAGCTTCTGATGGCCTTGAACAAATGGAGAAAATCCTTCAACACTGTCCCTATATTTTTTCCAAAGAAGAGTACGAAGAAATGATAAAAATATGTGAAAGCTTTTCTGATTTTTTAAAAAAGGTGCCTGTTCAAGAAATTTCTGAAAATTGGGAAAATTTTTCAATCTTGATATTGCCCTATATTGAGCGCCACCTAACTTATGTATTAAAACAAACTTTGGAAAATGCT---------------------
1399147_Hobtusa@ETZ07548_1                                ATTTTAGTTGATCCATTCAATAGTATTATT------GAAAAAAACGAGAAATTTTTAGCGACAGAAGCCGTAGGAATTGATTTTGGAACGACGTATTGCGTCGTTGCGCTCGCTTCAAGCACAGAAGCTTACGTGTTAAGTTCATCA---AAAGGCACGTTAATTTCCTCTCAGATCACAACAAAA------------------------------------------------------GACGGAAATAGCGTTGGATCTGTCAAACGAAAGTTAGCACATATCGAA---------------------------------------------------------------------------ATTGATCCCATATACGATGATTACTTAAGTGCGGCAGTGAGTATTTTTAAACTTCTTGCAACGCATATTTATGAAGCCTTAGGTCGTGTAATATCGCGTGCTGTTATTACAGTTCCCGCATATTTTGACGATGTTCAGCGCTCTCATATTCATAAAGCGGCAACTTTGGCAGGATTTGATGTTCTTAGATTGATCAATGAGCCAACAGCAGCTGCACTTACTTACGGATTAACCCAAGATTCAGAAGGAAAATATCTTGTATATGATTGGGGAGGGGGAACATTCGATGTGTCTATTCTTGATATCCAGCAAGGAATTTTTAGAGTACTTTCTTCAGGAGGGGATACAGCTCTTGGCGGAGATGACTTAGATTTTTGCATCGCACAACATATAAGCCCACTTTCATTAGAAGATCAATCT---------------TTTCTGCAACAACAATACTGGATTCGAGAAGCTCGACGTATCAAAGAATCTCTTTCCCGACCTTATTTT---------------------GATGTAGGTGATTTGGAAACAAAAATAACCCCAGAAGATTTAGAAACGTGGTGTTTTCCATGGTTTCAGAGAACGTTAGATATTTGTCAAGACACATTAAATCGGGCAAATTTAGAAATTCAGGATATTCAAAAATTGATTTTAGTTGGGGGAAGCACTCGAATTCCCTTTGTATTCAAGCGTCTTACACGGTTGTGGGATGGCAAAATAGATTCTGTGCTGCATCCTGAGTATGCAGTAGCGCAAGGAGCTGCACTTCAGGCATATCAATTAACGAACACGTGC---TCCTTTTTATTATTGGATGTTAGCCCACTTACTTTGGGAGTAGAAGTTTTGGGAGGGCTAATTGAACCGTTAATTCCCAGAAACACTCCGCTTCCCGCAAAAGCAACGTACAAATTTACTACTGCAGTAGATGGGCAAACTAAGATGCGTCTTCATATTGTGCAAGGCGAAAAAGAGTTTGCAAAACAGTGTAAGTCTCTTGGAGTATTTGAGCTCTCCGGTATCGATCCTTTACCTAAAGGAATTCCTCATATAGAACTTACGTGTCATTTAACTGTGGAAGGGTTATTAGAATTAGAAGCAAAAGAAGATAAAGGTGGTGTAAACGCATCGCTGAAAATTAATACAATTCGCACGTTAGATGATGCGCAAATACAAGAAGAATTGTATGCACTTAATCAAAACGATGGAAGCGAAGTATTGCTTAGTATTTGGATAAAAAAACACCAACAAGCATCTGACGGTTTGCACCAGATGGAAAAAATTCTTCAGCAATTTCCCTATTTGTTTTCAAAAGAAGAGCATTGTGAAATGACCAAAATATGCAAAAATTTTTCTGATTTTTTAAACATAGAGCCTTCTAAAGAAATTTCCGAAAAATGGGAAATATTTTCGTCTCATATCCTTCCTTATATTGAACGGCACCTTACTGAAATATTAAAACAAACATTAGAGCATGAAAAAAGTGAT------------
1082868_Hcurviuscula@PPE03342_1                           ATTTCGGTAGAATCCTTAGAAAGCAAGACT------ATAGAGCAAGATTGTGCCGTGAAAAAAGAAGCGGTGGGCATTGATTTTGGAACCACTTATTGTGTTGTGGGGTTTGCATCGAGTACCCAAGTTGAGGTTCTGAGTACTTCT---TACGGTACCCTTATTCCTTCCAAAGTAATTTCTCAA------------------------------------------------------GAGGGGTACACTATCCAATCTGTAAAACGTAAATTAGCCCACACTTCC---------------------------------------------------------------------------CTAAGTGCTCAAGCTTCTACCTATTTTCATGCGGCAATTCAGCTCTTCAAAGTAATTGCTCAGCATATTCGTGAAGCGTTAGGTCGAATGATATCCTGTGCTGTTATTACAGTTCCGGCTTATTTTGACGATCTTCAGCGGTCTCAAGTACATAAAGCTGCTCAAAGCGCAGGGTTTGAAGTTTTACGGCTTGTCAGTGAGCCCACGGCAGCAGCCATCATGTACGGTCTGAGTGAATCCTCAGAAGGTAAATATCTTGTCTACGATTGGGGGGGGGGTACCTTTGATGTGTCGATTCTAGATATTCAAGACGGTGTGTTTAAGGTATTGGCCACAGGAGGAGATACTGCTCTAGGAGGAGACGATCTGGATGTGTGTATCGCAAAAAACATAGCACCTTTTTTCTGGGACGTACCGTCT---------------TCCTCTCAGCAAGAATATTGGATCAAAAAAGCACGTTATATTAAGGAATCCCTCTCCGTCAGTCCTACT------------------------AATCCCATTATAGACAGTAACGTGACCCTTCAAGACATTGAAACTTGGTGCTTCCCTTGGTTTCAGCGCACTCTTGAAATTTGTGAAGATACATTAGCCCGTGCCAAGTTAAAACATAACGATATTCAAAAAATTGTTTTAGTAGGGGGAAGCACCCGTATTCCTTTTGTATTCAATCACTTAAGTCGGATATGGGATAAGAGAGTAGCGTGTGTACTTCACCCCGAATATGCGGTCGCTCAAGGAGCAGCGCTTCAGGCTTATCATCTAACCCGAACTTGT---TCTTTTTTATTGCTAGATGTGAGTCCTCTTACCTTGGGGCTAGAAGTATTAGGAGGTTTGGTGGAAACTTTGATTCCAAGAAATACCCCACTTCCTTGCGTGTGCACCTACACATTTACTACTGCTGCAGATGACCAGACAAAAATTCCTCTCCACATCGTGCAAGGAGAAAAAGAATTTGCGGAAAATTGCACATCTCTTGGTGTATTTGAACTGTCAGGAATAAAACCCTTGCCTAAGGGGGTTCCAAGAATTGAACTTACCTGCAGTTTGACTGTAGATGGCCTTCTAGAGCTTGAAGCAAAAGAAAAAGAAGATGGGGCAAAAGCATCTCTTCATATTAATACCATAAAAACTTTAGATGATAGCCATATAAAAAAAGAACTTGATTCCTTAAGTATCGACGATGGAATAGACGTTTTGCGACGTATTTGGACACAAAAACATCAACAAGCGTCTGATGCATTAGAGCAAATGAAAAAAATTATTCATCAGTATCCCTATCTTTTTTCAGAGGAAGAACAAAGCAATATTAGCCAAATATGTCAAACTTTTTATAATTTTTTAAAAGACTCTCCACAACAGGAAATTTCTGAACGTTGGGACGAATTTTCTGCTTACATACTTCCTTACATTGAACGTCATTTAACCCATATGTTTAAAAAGACTTTAGAAAACCCT---------------------
1895705_Abacterium@OJU73292_1                             ------ATGATCCAGATTCAAAAACCTTTTGAAGAA---------GAGACGTTCAGGGAACAAAACGCTGTGGGTCTTGATTTTGGTACCACCCATTGTGCGGTTAGTTATCATGATGGCAAAGAAACAATAATTTTAGGCCAGACAGTTCACAAAGGACTTATTCCTTGCGTGGTGGATTACAAG------------TTACAGGTTGGGCAAGAGGTA------------GATCCCTTCAGCCTTACAAAGATTGACTCTATCAAAAGATGGTTGGCTAAAGATCCTCAAGAG---------------------------------------------------------------------ATTTATCCAACAGGGAAGGAAGCTGTTTTTTGGGCCTCGTTGGTGTTTGGTTATTTAAAAGATTATGTGCAAAAGCATTTGGGTCAACAAATCGATCAAGCCGTGATCACAGTTCCTGCTTATTTTGATGATATCCAAAGAACTGCAGTTCAAACAGCTGCCCAGCAAGCGGGATGGCGTGTGCTTAGGTTGTTGGCAGAGCCTACAGCTGCTGCTTTGTCCTATGGACTTTGTGAAAAAGTAGAAGGGGTCTACGGTGTGTATGATTGGGGAGGAGGCACCTTTGATTTTTCTGTTCTGAATATGATTGACGGAGTTTTTCAAGTTTTGGGAACAGGAGGAGATAATTTTTTAGGAGGAGATGATATTGATCATGCCTTAGCGCGACACTTATTTACAGGCGATTGGGATCAGCTTTCA---------------TTCTTAGAAAAACAAAAATGGCAAAATGAAGGGCGCAATCTTAAAGAAACATTTTTAGAA---------------------------------------ATACAAAAACCAAGTTTAACCGTTAAAAAAATTGAAGAGACGGTTTTGCCCTGGATTGAAAAGACGTTGGAAATTTGTAGCGAGACTCTTAAGAGCATAGGTCAATCTTTTGCCGATTTAAAAGGGTTGATTTTGGTAGGGGGCAGTACAAAAATGCCTTATGTGTTCCAGACATTGCAGAAAAGCCTTTGCTGTCCTATTTATCAAAGTCATTATCCCGAACATGTGGTGGCGTTAGGGGCCGGAATCCAAGCTTATCAATTAACGCATCAACTG---TCTTATTTATTATTGGATGCAGTGCCTTTATCTTTAGGTGTCGAGACTTGGGGAGGAGTAGTGGAAAGAATTATACCTCGCAATGCTCCTTTACCCAGCAAAGGATCTGTTACTTTTACCACTGCCGAGCATGGACAGACTAAGATGAAAATTCGGGTCGTTCAAGGGGAAAATGAATTTGCCCAGCAGTGTCGTTGCCTAGGAGAATTTGAACTTTCTGGCATAACACCTTTGCCTAAAGGTCAAGTTCATATTCAGATTGATTTTACCTTGGATGTGAATGGTCTTTTAACAGTGCAGGCTTTTCAGCACGAAGAAACAGTTAAGTACAATTTAAAAGTATCTAGCCACAAAGATTTAACTGCAGGAGAAGTGCAAGAGCGGGTAAAGGCGTATCAAGAATCGGATGGACAAGAAGTGATTGCTCGTCTACAACTTCAAAAAATTCAACAGGTCCAAGATATGTTGGATGAACTGCAGCGCTTTTTAAGGACAACACCTGAAATATTTCTCTGTCAAGAAAGAAAAGAGGTCGAAATATTGTGCCAAAATATGAAGGATTTTTTGGATCAACAGGAAGGCCAAGAACTGGATCAAAGCTGGCAGCACTTTTCAGATTGTGTGCTGCCATGGGTTGAAAAATATTTAACGGCTCTTTTATCAAAATCTGAT------------------------------
1401685_CXpacificiensi@ETO91889_1                         ATGACACTGATACAGATCACTGAGCCTGAGAATGAA---------------TCTTATAATGGATTTGTATTAGGGATAGATTTTGGCACAACAAATTCCCTAGTTGCTTTTTATGATGGCATCAGAGCACATGTTATCTCTGATCAAAACGGTAATTTATCTCTCCCGTCCTGTGTGTTTATTGATGATGAGGGTATAATCCAGGTAGGGTATAGTCAG------------------------AAGAACTATATTAGATCAGTAAAACGTTTTATAACTTCACAGACACCGGAATTATTATCCCACTTTACGGATATGAGGTTTAAGATAGTAGATGGA---------CCTGTGTTTTATGATTCAGAGTCTAGAGAATACATGTATGTAAACATTGTTGCAAAGATATTATCTTATCTTGTTACGCAGGCTAAAGTATATCTGAATCAGGAGGTACAAAAAGCTGTTATTACCGTTCCTGCATATTTTGATCATTATGCACGAAAGACCATTCAGGATGCATCAAAAGTAGCACATATTGATTTAATTAGACTACTCAATGAACCAACTGCTTCGCTGGTTGCGTATGGTATTGATAAATCTCTGGGAAAAATATGTGCAGTTTACGATTTTGGGGGAGGGACTTTTGACGTTTCTGTGATAAAGATTAGCGATGGCATTCTGGATGTCATAGGAACAGGAGGGGATAATTTCCTCGGTGGAGATGATATAGATAAAGAAATCGCAGATTATATTAAAGATAATTTTAAGAACACAAATAGT------------------------------GATTTATATGATCTTGCGCGTAAAGTGAAAGAGAATTTTGACCAATCTAGTGAA------------------------------------GAGGGACTGCTACCGAATAACGTTTTAAAAGGTATATTTGACTCTTATATTGAGAAAACTTTTACTATTATGGATAATACGCTAAAAGATGTTGGTTGC---TTTTCCAAGATAGATGCGGTGCTTCTTGTGGGTGGAAGTACGAAGAGTAAATACTTACAACATAAGGTAAGCCAGAGGTATAACAAAGTTATATTTTTATCA---GAACCAGACATGATTGTTGTTCGAGGGGCTGCAATACATGCTCATAATATAGTTTACGCTACT---GGTAATATTCTTGCAGAAGTTATTCCCTTATCGTTGGGTATCGAGACAATTAATTCTATTATGTCGATTATGATAGCCCGTAACACCCCTATTCCCTGTGAGTGTTCTGAAATATTTACAAATTATGCTGACAATCAGCGCTATATAGTTTTAAATATATGGCAGGGAGAACAACAGTATGTGACTCACATGAAATTCTTGGGAACTTTAAAAATCAAGACAGGAGAGAATTATCCTAAATATAAATCAAAGATAAAAGTTATATTTAAAGTAGATGAGAATGCTATATTGCAGATAAGTGCTTATAATGAAGATACTCACGAAACAATAGAAGATATTATTAAAACATCT---TCTTTGTCAGAGGATGAATTATCGGATATGGTTTCTGTTGATAGTGGTATAAAT------------AATAAAAAGGTCTTGTTTTCTCATAAATCGGATTTAAAATTATTTGTGGATAACATAAAAAACCTTTTATGTGACGAAAGGGATTATATTGATAATAACTTGTATGATGAGATTTGTGAGAGTCTGATATTAGCTGAACAGGTTATTAGGGATTCAACACTTTCGGAGGTGTCATTTATACGCGAGAAAATTGAGGCTCTTACTTCCAATATTATAAAGGAGCGTATAATACGTTACATGAACAAT------------------------GATTGTGACCCT
