# Supplementary material for: Components of iron–Sulfur cluster assembly machineries are robust phylogenetic markers to trace the origin of mitochondria and plastids
Source: PLoS Biol. 2023 Nov 8;21(11):e3002374. doi: 10.1371/journal.pbio.3002374 (PMC10631705; doi:10.1371/journal.pbio.3002374)
Supplement: S1 Data — (ZIP) [file pbio.3002374.s017.zip › S1 Data/Concatenations/ISC/ISC_Alpha_Euka_nucleic/trimmed_alignments/IscA_Alpha_Euka.nuc.bmge.phy]

 1133 351
12312345_Abacterium@PPR17973_1                               ATG---------------GCACTGATACAAATTTCAGAAACAGCACAAAGTCAAATGGCGTCCATGCTTTATAAACGTGGTACGCCTGACTCTTTCATTCGCTTAGGTATTAAAACAGCAGGCTGTAGTGGCCTTGCTTATAAACTTGAATATGCCGACAATAAAGACCTGGGCGATGAAGAAATAAACTTTGAAACTGTGAAAGTTTTAATTGATGCAAAGTCACTCATTTACCTTGTAGGCACAGAAGTGGACTATGAAGAAGACGACTTGCGACAAGGTTTTGTCTTTAATAACCCAAACAAAAAAGGTGAGTGTGGTTGTGGTGAATCATTCACT------------
12312346_Abacterium@PPR09404_1                               ATG---------------CAAGTACTTAGCCTAACACCAGTAGCAAAGGAAAAAATGAGAGGCTTACTATCAGCACAAGCTGGTAAGTATAGCTATATCAGAATTGGCACAAGAACAAAAGGTTGTGCCGGTGTTTCTTATAAAATTGAATTTGCTGATATGGTAGAAATGGGCGATGAGCATCTTAATATTGATGGATTAGATATCGTAATTGACAATAAATCATTACTTTATCTAATCGGTCTTGTTATTGACTTTAAAGAAACAGACCTAGAAAGTGGTTTTGTTTTCGAAAATCCAAATAAAAAGGGAGAGTGTGGTTGCGGAGAGTCATTCTTCGTA---------
4787_Pinfestans@KAF4143340_1                                 ATGCTGCGCGAGCTGCCACCACCGCTGAACCTGACGGACGCTGCTGCGGAACGCATAAAGGAGCTACTGGCGAACAAA---CCAGACGCAATTGGGATCCGACTAGGTGTCAAAACACGTGGATGTAATGGGTTATCATACACGATGAACTACGCAGATAAAAAGGAGAAGATGGAGGAGGAAGTGAGCAAGAATGGTGTTCGCGTCTTTGTTGAACCCAAGGCTCTTTTTCACGTGGTCGGCACCACCATGGACTTCCAGGTAACCCCGGTCTCGTCCGAATTCGTTTTCGAGAACCCGAATGCCAAGGGAAGCTGCGGCTGTGGTGAAAGCTTCAACGTC---------
1460289_Csp_@KOO33655_1                                      ---------------------ATGTGGCAGATCTTGTCGTCGGACGGCCAAGAGGTCCTAGAGCTGCTGCGAAAGCGCCAGGAGGATGTCATCGCTGTGCGATTGGGTATCAAGACTCGTGGGTGCAATGGGCTCTCGTACACCATGAACTACGCCACATCAAAGGCTAAGTTTGAGGAGGAGGTGGAGCAGCATGGGGCACGTGTGTTTGTGGAGCCCAAAGCGCTCATGCACGTGATCGGAACGACCATGGACTACGTGGACGACGAGCTGTCGGCCGAGTTCGTCTTCCACAATCCAAATGCGGAGGCCTCGTGCGGCTGCGGCGAGTCCTTCACGGTCAGCACAAAG
505711_Agodoyi@KAF0852301_1                                  ATGCAGCGTTCGCTCGGTCAAATGATGAAAATCACGGATGCAGCATCAGGCCGACTGAAAGACCTTATATCGTCTCGGCATCCGTCGATTCTTGGAATTCGTATTGGCGTCAAACGGCGAGGTTGCAACGGTCTCTCCTACACGATGGACTACGCCAAGGACAAACAAAAATTTGAAAATGCCATTGATGCCTCTGGTGTTACTGTTCTTGTCGACCCCAAGAGCGAAATGTACTTGATTGGAATGGAAATCGATTATCAAGAGAATGACCTGGCCGCAGAGTTTGTTTTCAAGAATCCCAATGCAAAAGGAACGTGTGGATGCGGCGAGTCGTTTCATGTCCAGGAAACG
3218_Ppatens@PNR35438_1                                      ATGTCGGCAGTGCGACGCCAAGCGCTGTCGCTCACAGAGGCCGCGGCCAACAGGATTCGAAAGCTGCTGGACCATAGGCAG---------GAGTATTTACGCTTGGGCGTCAAAGTGCGCGGTTGTAATGGACTTACGTACACGCTTAATTACGCAGATGATAAGGGCAAGTTTGACGAGGTTGTAGAAGATAAAGGCGTGAAAGTGTTGATAGACCCGCGAGCACTTATGCACGTTGTTGGCACCAAAATGGATTATGTCGAAGAACGACTGAAGTCTGAATTTGTTTTTATCAACCCTAACTCCAAAGGTCAATGTGGCTGCGGGGAATCTTTCACAACT---------
3197_Mpolymorpha@PTQ33421_1                                  ATGTCTGCGGCCAGGCGGCAGGCTCTGTCGCTCACCGAAGCTGCTGCCGATAGAATCCGGAAGCTCTTGCAGTTGAGGCAG---------GAGTATTTGAGATTGGGTGTTAAAGTTCGCGGCTGCAATGGACTCACGTACACGCTTAATTATGCTGATGACAAAGGCAAGTTCGACGAGATCGTGGAAGAGAAGGGAGTCAAGGTGTTGATTGACCCTCGGGCCCTGATGCACGTTATCGGAACAAAGATGGACTATATAGAAGATCGTCTCAAATCAGAATTTGTTTTCATCAACCCTAACTCCAAAGGGCAGTGTGGCTGTGGAGAGTCTTTTACGACA---------
39947_Osativa@KAF2947922_1                                   ATGAAGCAGAAGCAGAAGCAGGCCCTCGCCCTAACGGATGCCGCCGCCTCTCGAATACGCCAACTCCTCAGCCTCCGCCAC---------CCCTACCTGCGCCTTGGCGTCAAAGCACGCGGCTGCAATGGCCTCTCTTACACCCTCAACTACGCTGATGAAAAAGGCAAGTTTGATGAGGTTGTTGAAGATAAAGGAGTTAAAGTACTAATCGATCCCAAGGCTCTGATGCATGTCATCGGCACCAAGATGGATTATGTTGATGACCCGCTAAGGTCTGAATTTGTGTTCATCAATCCAAATTCCAAAGGGGAGTGCGGCTGTGGTGAATCTTTCATGACTACAAGCAGC
3702_Athaliana@AEC09224_1                                    ATG---------AGAAAGCAAGTATTAGCATTGAGTGACACGGCGGCTGCGAGGATTCGCCAACTTCTGCAGCATCAGCAA---------CCTTTCCTCCGCCTTGCTGTTGAAGCCAAAGGATGCAATGGCCTATCTTACGTCCTCAATTACGCCCAGGAGAAAGGGAAGTTTGATGAGGTGGTCGAGGAGAAAGGTGTAAAGATCCTTGTGGATCCAAAGGCGGTGATGCATGTGATTGGGACAGAGATGGATTTCGTGGACGATAAGCTTAGGTCTGAGTTTGTGTTCGTCAATCCAAACGCGACA---AAGTGTGGATGTGGTGAGTCATTCACGACAACA------
3075_Aprotothecoid@RMZ52988_1                                ATGCTGAGGCCACGTCGGGCTGCCCTCGAGCTCACGGACTCAGCCGCGACCCGCATCAAGCAGCTGCTTGAGCAAAGACAC---------GAGTTCATTAAGCTGGGAGTGAAGACGCGGGGATGCAATGGGATGGCGTATACTCTGAACTATGCCGACTCCAAGGCGAAATTCGACGAGCTGGTGGAGGACCGTGGCGTCAAGGTGCTCATTGACCCAGCTGCCCTCCTCCATGTCCTGGGCACGAAAATGGACTATGTAGAGGACCGATTACGGTCCGAATTTGTGTTTGTCAACCCCAATGCCAAGGGGACATGCGGGTGTGGCGAATCATTCACCACAGACGTCAAG
436017_Olucimarinus@ABO97681_1                               ------------AAGCGACAGGCGATGGAGGTCACGCCCGAGGCGTCGCGAAGGATCAAGGCGCTGTTGGACGCGAGGCAG---------GAGTACTTGAAGATTGGGGTGAAGACGCGGGGGTGCAACGGGATGACGTACACGATGAATTACGCGGACGAACGGAAGAAGTTTGATGAACTCGTGACGGAGGATGGGGTGAAAATAATCGTCGAGCCGAACGCGCTGATGAGCATCATCGGGACGAAGATGGATTACGTGAGCGATCGATTGAGGAGCGAATTCGTGTTTGAGAATCCAAACAGCAAGGCGCAGTGCGGGTGTGGGGAATCGTTCACG------------
1764295_Cprimus@QDZ17983_1                                   ATGAGACTGCGGTCCATTGCGCCCATAACCCTGACGGAGAGGGCGGCGGAAAGGATACGTGAGCTTTTGGGGAAGAGGGAA---------CAGTACCTCAGGCTCGGGGTGCGCTCCAGGGGCTGCAACGGGCTGAGCTACACGCTCAACTACGCGGACGAGGTCGGCAAGTTCGACGAGCTTATCGAGCAGTTCGGCGTTCAAGTTGTCGTGGACGGGAAGGCGATTATGCACGTCGTGGGCACGAAGATGGACTACCAGGAAGACCGGCTCAAGTCGGAGTTCGTGTTCATAAACCCAAACTCCAAAGGAGCCTGCGGTTGTGGAGAGAGCTTCACGACT---------
3055_Creinhardtii@PNW79103_1                                 ATGCCGCGAATGCGGAAAGCGGCGGTGGAGCTTACGGAAGCAGCAGCAGGTCGAATAAAAGAACTGCTGAACAAGCGACAC---------GAATACTTAAAGCTTGGGGTAAAAACGCGAGGTTGCAGTGGCATGAGCTACACGCTCAACTATGCAGACAACAAGGGCAAGTTCGATGAGGTGGTTGAGGACAAGGGGGTGCGCATCATCATCGAACCGCAGGCGCTCATGCACGTGCTGGGCACCAAGATGGATTACGTGAAGGACGACCTCCGG---------------------------------------------------------------------------
1890364_Pfungivorum@PRP78947_1                               ATGTTCGCCAATAGAAAGGCCGCCGTCGCTTTGTCGCCCTCTGCTGGAGCCCGACTTAAAGAACTGCTGGCAAAGAAA---CCAGATAGCATGGGGATACGATTGGGAGTTAAGAGGAGAGGATGCAGCGGACTCTCATACACGCTAGACTACGCACGCGAGAAGAAACCAGCAGATGAGATCGTCGAAGAACATGGTATCAAGATATTCATAGACCCTTCGGCTTTAATGACGGTAGTTGGGACGGAGATGGACTATGTAGAAGATCACTTGAAATCAGAATTCGTGTTTGTCAATCCAAATGCAAAGGGGTCATGTGGCTGCGGAGAATCATTCAACACA---------
73501_Cmilitaris@ATY61304_1                                  ATGCTGCGGCCGCGCAAAGCGGCCATGAAGCTGACGCCCGCCGCCGTCGAGCAGCTGCGTAACCTGCTGGACCAG------CCCGAGCCCAAGCTCATCAAGGTCGGCGTGCGCAACCGCGGCTGTAGCGGACTGGCGTACCACTTGGAATTCGTCGACAAGCCCGGCGCCTTTGACGAAACGGTCGAGCAGGACGGCGTCAGGGTCCTTATTGACAGCAAGGCGCTTTTTAGCATCATTGGCAGCGAGATGGACTGGGCAGAGGACAAGCTGAGCCAGCGATTTGTTTTCAGAAACCCAAACATCAAGGAAGAATGTGGCTGTGGCGAGTCTTTTATGGTA---------
6087_Hvulgaris@XP_002155514_1                                ATGTTTAAATCCCGAAAAGCAGCTATAACACTGACAAGTTCAGCAGTACAAAGAGTTAAAGAATTATTAAAGGAAAAA---CCATCTTCTGTAGGACTACGTATAGGTGTCAGGGAAAGAGGGTGCAACGGCTTGTCTTATACGTTAGAATATGCTACGGAGAAAAATAAGTTCGATGAAGTTGTGAAACAGGATGATGTGCAAATAATGATAGATTCAAAAGCTCTTATGTCTCTTATTGGAACAGAGATGGACTATTCTCAAAATTTATTGGCAAGCGAGTTTGTTTTTAACAACCCAAATATAAAAGGGACGTGTGGATGCGGAGAAAGCTTTCATATA---------
45264_Amillepora@XP_029213306_1                              ATGTTTGCAGCTAGACGAGCAGCAATAACTCTGACACCAGCTGCGGTGGAAAAACTTAAATCCTTGCTCAAATCTGAG---GTCGAAAATACCGCGTTAAGGATTGGTGTCAAACAAAAAGGCTGTAATGGACTGTCATACACGTTGGATTATGCAATTGAAAAGGGCAAATTTGACGAAGAGGTGTACCAAGACGGAGTAAAAATATGGATTGATTTCAAGGCTCAGTTGTCATTATTAGGAACAGAAATGGACTATATAGAACACAAATTGGCAAGCGAATTTATCTTCAATAACCCCAACATAAAAGGAACTTGTGGATGTGGGGAAAGTTTCCATTTA---------
45351_Nvectensis@XP_001627048_1                              ATGTTTGCGGCAAGGAAAGCCGCTCTCACGTTGACACCTAGCGCAGTAAACAAAGTCAAGACTCTTTTATCAAGCCAA---CCAGATGCTATTGCTCTCAAAGTTGGGGTGAGGCAACGAGGCTGTAATGGGCTGTCATACACATTAGAGTTTGCCACAGAGAAGGGGAAGTTTGATGAATTGGTCACACAAGATGGTGTGAAGGTATTAATAGATTCCAAGGCACAACTATCATTACTGGGAACCGAAATGGACTTTGTTGAGGACAAACTCTCCAGTGAATTTGTATTTAATAACCCTAATATCAAGGGCACCTGTGGGTGCGGCGAAAGCTTCAACATT---------
9606_Hsapiens@NP_112202_2                                    ATGCTGCAGCCCACCCGGGCAGCCCTCACCCTGACACCTTCAGCAGTAAACAAGATAAAACAACTTCTTAAAGATAAG---CCTGAGCATGTAGGTGTAAAAGTTGGTGTCCGAACCAGGGGCTGTAATGGCCTTTCTTATACTCTAGAATATACAAAGACAAAAGGAGATTCTGATGAAGAAGTTATTCAAGATGGAGTCAGAGTATTCATCGAAAAGAAAGCACAGCTAACACTTTTAGGAACAGAAATGGACTATGTTGAAGACAAATTATCCAGTGAGTTTGTGTTCAATAACCCAAACATCAAAGGGACTTGTGGCTGTGGAGAAAGCTTTAATATT---------
7240_Dsimulans@KMZ09914_1                                    ATGTTAATCCCGACGCGGGCCGCTCTGACTCTGACACCCGCGGCGGTGCTGCGCATCAAGACGCTTCTGCAGGACAAG---CCGGACATGGTTGGCCTAAAGGTGGGCGTACGGCAGCGAGGATGCAATGGTCTGTCCTACACGTTGGACTATGCCAGCCAAAAAGACAAGTTGGATGAGGAGGTGGTCCAGGATGGCGTCAAGGTTTTCATCGACAAGAAAGCGCAGTTGTCGCTGCTGGGCACCGAGATGGACTTTGTGGAATCGAAGCTGTCCAGCGAGTTCGTGTTTAACAATCCGAACATTAAGGGCACATGCGGCTGCGGCGAATCGTTCAGCATG---------
29159_Cgigas@XP_011431875_1                                  ATGTTAATTCCAACGAAGGCTCCTTTAGTTTTGACACCAGCTGCTGTTAATCAAGTGAAGAAAATCCTCGGTGAAAAT---CCAGGAACGATTGGTTTGAAGATAGGTGTTAAAACTAGAGGCTGTAATGGCTTAACATACACAATGGAGTATGCCAAAGAGAAGGCAAAATTTGATGAAGAAGTATTGCAAGATGGTGTTAAAATTCTGATAGATTCCAAAGCCCAGTTAACATTACTTGGCACAGAAATGGACTACCAAACAGATAAACTAGCATCCGAGTTTATATTTAACAATCCGAACATTAAAGGCACGTGTGGCTGTGGAGAAAGCTTCAATGTA---------
400682_Aqueenslandic@XP_003388382_1                          ATGTTTGTGCCTCAAAGAGCAGCCATCAAACTAACTCCTTCTGCTGTCAGCAAAGTGAAAGAACTTTTATCAGAAAAC---ACTACAGCAATAGGACTAAGAGTGGGAGTGAGGACAAGAGGCTGCAGTGGATTAACGTACACACTGGACTATGCTACTGAGAAGAAGAAAATGGATGAAGAAGTTGTTCAAGATGGTGCTAGAGTACTAATAGATTCAAAGGCTCAGTTATCATTGCTTGGTACTGAGATGGACTTTGTTGAAAATAAACTCGGCAGTGAATTCATATTTCATAATCCTAACGTCAAAGGCACTTGTGGGTGTGGCGAGAGTTTTCACGTA---------
6239_Celegans@CAC51075_1                                     ATGGTCCGACAAACGAGAGCGGCTCTCACACTTACCAACGAAGCCGTCAGCAGAATACGCGTGTTATTGGCTCAACAG---AATGATGCAAATGCGTTGAAAATCGGAGTTCGACAAAAAGGCTGTAATGGGTTAACATATACACTGGAATATGCAAAGGATAAGCAGAAATTTGACGAGGAAGTTGAGCAGGACGGAATCAAAGTGTGGATCGAACCAAAAGCTCAGCTCTCGCTACTCGGCTCAGAAATGGATTACGTCACCGATAAGCTATCGTCGGAATTCGTTTTCCGAAATCCTAATATTAAAGGAACGTGTGGATGCGGAGAATCTTTTAGTATT---------
246409_Rdelemar@EIE84064_1                                   ATGTTACGCTTAAGAAAAGCAGCATTGACCCTTACACCTGCAGCAGTTTCTCGCCTAAAAGATTTAACAGAAGGG------CCTACTCCAAAATATTTACGAGTTGGTGTTAGGCAAAAGGGCTGTTCAGGAAATTCATACATTTTGGAATTCACAGACACAAAAGGCAAATTTGACGAAATTGTCAATCAAGACGGTGTCACTGTACTTGTCGACTCAAAAGCTTTAATCACAGTATTAGGCTCAGAAATGGACTTTGTACAAGATAAACTGTCAGAGCACTTTGTATTTAATAACCCAAATGTAAAAGGGACTTGCGGTTGTGGCGAATCATTTGCTATTAAT------
573826_Cdubliniensis@CAX41180_1                              ACTTTGAGACCAAGAAAAGCTTTGATTACATTAACTTCAAGTGCCGTACAACATCTCCAAGGATTATTAGATCAA------CCGGATCCAAAATTGATTCGTATAGGAGTGAGAAACAGAGGTTGCTCAGGATTGACTTATAATCTTGAATATGTCGACAAACCAGGTAAATTTGATGAATTGGTGGAACAAGATGGGGTCAAGGTATTAATAGATTCAAAAGCATTATTTTCAATTGTTGGTTCTGAAATGGATTGGTTAGATGATAAATTAAGTTCGAGATTTATATTTAAAAATCCAAATTCAAAAGGAACTTGTGGATGTGGTGAATCATTCATGGTA---------
1314807_Dbispora@THU90770_1                                  TTGATCAAGGCGACAAAGGCTGCTTTGACTATTACACCGGATGCAGTCCTCCGGCTCAAAGCCCTTCAACGAGGT------CCAACTCCACAACTCATTCGGATAGGTGTCCGAAACAAGGGATGCGCGGGCCTATCATACCACTTAGAATATGTCGACAAGCCAGGCAAATTTGACGAAGTCGTAGAACAGGACGGTGTCAAAGTTATCATAGACTCGAAGGCGCTGTTTTCAATTATTGGGAGTGAGATGGACTGGAAAGAGGATGCCTTGAGCTCCAAGTTTGCCTTTGTGAATCCCAACATCAAAGACGCTTGCGGATGCGGCGAGTCTTTTACTGTTGCA------
133412_Sculicis@OMJ17467_1                                   ATGTTAAAGCCTACAAAAAAAATTCTAACAATGACACCAAATGCTGTAAGTCATTTGAAAGGTTTGCACGAAAAACAA---AACGATGAAAAGTTTTTAAAGATAGGAATTCAAGGTAAAGGGTGTTCTGGCAGTGCTTACACAATGAATTGGGTAGATAAACCAAACAAATTTGATGAAAAAGTTGTTCAAGATGGAGTTACCGTATTTATAGATTCGAAAGCTCTATTATCACTTATTGGTACTGAGATGGATTATTTCAGTGGAAAGTTGGCCTCACAGTTTGTTTTCAATAACCCAAATATTAAAGGGGCTTGTGGTTGTGGCGAAAGTTTTATGGTC---------
227321_Anidulans@CBF85927_1                                  CAGCTCCGGCCTCGCAAGGCGGCTATGAAACTGACGCCTATTGCCGTCGAACAGCTTCGGAAGTTGCTGTCGCAG------CCTGAGCCGAGGCTTATCCGAGTTGGTGTCAAGAATCGTGGCTGCTCCGGTCTCGCTTATCACCTAGAATATGTCGATAAGCCAGGCACTTTTGACGAGGTCGTCGAGCAGGACGGCGTAAAGGTTCTGATTGACAGCAAGGCCCTTTTCAGTATTATTGGCAGTGAAATGGACTGGCAAGAAGATAAATTGAGCGCGAGATTCGTGTTTCGCAACCCTAATATCAAGGAGGAATGTGGCTGTGGCGAATCATTCATGGTC---------
448386_Gchorda@PXF48724_1                                    ATGCAAAGGCGGGCTCCAGCCGCACTTGAAGTTACACCCGCAGCGGCGGAAAGAATTAGATACTTGCTGAGCCAGAAGAACCCAAGACCAGCTGGTGTACGCATCGGTCTGCGCACCAGAGGTTGCAATGGCATGGCATACACTCTGAATTACGCACAAGAAGGGTCCAAGTTTGACGAAAAGGTTTCGATAGAAGGCGCCGATGTGTATATTGATCCAAGAGCGCTTATGCATATAGTTGGTACTAAGATGGACTTTCTTGATAATGATCTCGTCTCGGAATTTGTCTTCCATAACCCCAACGCCAAGGGAACTTGCGGCTGTGGTGAATCCTTCAACGTA---------
35688_Ppurpureum@KAA8491198_1                                ATGCAGTGGATGCGGCGTGCGGCGTTTGAGTTGACAGACACCGCTGCGCAACGGTTGCGTAATCTGATAGCCCAGAAGGAGCCGCCGCCACTGGGCGTGCGCGTGTCGCTGCGCAACCGCGGATGTAATGGTATGTCCTACACGCTCAAGTACGTGTCGGAATCACCTAAGCTGGACGAGCGTGTCAGCGATAAGGGCGTCACCATTTTTATTGACCCGCGCGCACTGCTCAATGTCGCCGGTACTGAAATGGATTTTGTTGATACTGAGCTGGCGTCCGAGTTTGTCTTTCGGAACCCGAACGTCAAGGGCACGTGTGGGTGCGGCGAAAGTTTTAGTGTCAAA------
5888_Ptetraurelia@CAK81799_1__RT_shifts_2_contigs            ATGCTTAGATCAAAGAGAAACCTAATTACGATAAGTGATAAAGCTGCCGAGAGAATCACTGAGCTTATGAAA------AATAATCCAGCAGATGCAGTCAAAATAGGAGTAAGAAAACGAGGTTGTAACGGGTTATCATACACAATGAACTATTGTTCTGGACCAGATAAATTAGATGAAGTAGTAGAAGCAAAAGGTGTGAAGGTTATCGTTGATTCCAAAGCAGTGATGGTGCTAGTAGGAACTGAGATGGATTACGTAGAGGATGACATTAAAAGTGAGTTTGTCTTTAAGAATCCAAATCAAAAAGGCCAATGCGGTTGCGGAGAGAGTTTTCATATT---------
1169540_Vbrassicaform@CEM31297_1                             ATGAAGAAGGCGCCCAAGCAGATCATGTCTGTGAGTGAAACCGCCGCGGAGCGGATCAAGACGCTGATGAAGAGCAAAGGAGAGGAAGTGGTCGGGGTCAAGATCGGGCTGCGGAGGCGAGGGTGTAATGGGCTGACGTACACGATGAATTACACCAACAAGGAGAAGAAGGGCGACGAGGTGGTTGAGGACAAGGGGGTGACGGTGGTGGTGGACGCCAAGGCTGTCATGTTCCTCGTCGGCACTCAGATGAACTTCGTGGAGACCGACATCGGCTCAGAATTCGTCTTCGACAACCCTAACAAGAAGTCCGAATGTGGCTGTGGACAGAGCTTCAACGTC---------
5949_Slemnae@CDW74907_1__RT_shifts_6_contigs                 ATGCTTAGG---AAGAAAGCAGCACTACTCATAACAGAT---GCAGCAAGTAGGATAAAGGAATTGATGGAGGTAAAGGAAGAGGATATTTACGGAGTAAAAATAGACGTGAGGAGAAGAGGCTGTAATGGCTATAGTTATGTCATGGACTATCTCAAG---ATCACTAGATTAGACGAGGTTGTTGAAGACAAAGGAGTCAGAGTTGTAGTAGATAAGAAAGCCCTTATGTTTGTGGTTGGCACTGAGATGGACTTCGTGGATAACGAGATAAAAAGTGAGTTCGTTTTCAATAACCCCAATGCGAAGGGGCATTGCGGGTGTGGGGAAAGCTTCCATGTC---------
1951951_Hbacterium@DHXH01000008_1_322                        ATGAGAAGACCACGCCCCCAACTCGTCACACTTACCGACGCTGCCGCAGAGCGCGTTCAGGAAATCATGTCTGAAAAAGGCGCGGGTTTC------CTGAGGGTCGGCGTAAAGAATGGCGGATGCGCGGGGATGGAATACGTAATGGATTATGTGGACGCGCCTGCCGACCTCGATGAGGTCGTGGAGGACAAAGGCGTCAAGATTGTCGTCGATGCCAAGGCAGTGTTGTTCCTGCTGGGATCGGTCGTCGATTATGAAACCACGATGCTCCACGAGAAATTCGTGTTCCGTAATCCGAATGAGACGGACGCCTGTGGCTGTGGTGAAAGCGTAACAATCGCACCTGCT
1608422_Halgicola@RIJ28971_1                                 ATGAGAAGACCACGTCCCCAACTCATCAAGCTCACCGATGAAGCGGCTCGCCGCGTCGAGGAGATCATGAGCGAAAAAGGTGCCGGCTAT------CTCAGGGTCGGCGTCAAGAATGGCGGCTGTGCCGGCATGGAATACGTCATGGACTACGTCGATGCGCCCGCCGAACTTGATGAGGTCGTCGAAGACAATGGTGTGAAGATCGTTGTCGATTCGAAGGCCGTGCTCTTTCTTCTCGGCTCGATCGTCGACTATGAAACGACGCTGCTCCACGAGAAATTCGTGTTTCGGAACCCGAACCAGACGGATGCGTGTGGCTGCGGCGAAAGCGTGACAATCAATCCGGCC
568102_Hlitoralis@NCSS01000006_1_412                         ATGAGAAGACCACGCCCCCAACTCGTAACCCTTACTGATGCTGCCGCGACCCGCGTTCAGGAGATCATGTCCGAAAAAGGGGCAGGGTAC------CTTCGCGTTGGCGTCAAGAATGGCGGCTGCGCCGGCATGGAATACGTCATGGACTATGTTACCGCACCTGAAAAATTCGACGAAGTCGTCGAGGACAAGGGCGTGAAAATCGTCGTTGACGCGAAAGCCGTACTTTTTCTGCTGGGATCTATCGTGGACTACGAATCAACGCCTCTGCATGAGAAGTTTGTATTCCGGAATCCAAACGAGACCGATGCCTGTGGATGCGGGGAAAGTGTAACGATAATGCCTGCA
2305467_Hsp@RIJ18861_1                                       ATGAGACGACCAAGACCCAAACTTGTAACGCTTTCCGACGCCGCTGCTGAGCGCGTGTGTGAAATCATGGAAGAAAAAGGCGCGGGCTAC------CTTCGTGTAGGCGTCAAGAATGGTGGCTGTGCAGGCATGGAATACGTTATGGACTATGTCGATGCACCTGAAGAGCTGGACGAGATTGTCGAGGACAATGGCGTGAAGATCGTCGTTGACGCCAAGGCGGTTCTCTTTCTGCTTGGCTCAATAGTGGATTTCGAGACAACAATGCTGCACGAGAAATTCGTGTTTCGTAATCCCAATCAGACGGATGCTTGCGGATGTGGCGAGAGCGTTACGATCGCTCCCGCC
545261_Haquimarina@NCST01000019_1_223                        ------------------------------------------------------------------ATGGACGAGCAGGGCGCCGGATAT------CTTCGTGTCGGCGTCAAGAATGGCGGTTGCGCCGGCATGGAGTACGTCATGGACTATGTCGACGAGCCTGAAGAGCTCGACGAGATCGTCGAGGACAATGGCGTGCGCATCGTCGTGGACTCGAAAGCCATTCTTTTCCTTCTTGGATCCGTCGTGGATTTCGAGACGACAGCGCTCCACGAAAAATTCGTTTTCCGGAACCCCAACCAGACTGATGCCTGCGGGTGCGGCGAAAGCGTGACCATCGCCCCGGCT
1906738_Hsp@CP017718_1_596                                   ATGAGACGACCCAGACCCAAACTCGTTACGCTTACTGACGCCGCCGCCGCGCGCGTCGGCGAGATCATGTCTGAAAAAGGCGCGGGGTTC------TTGCGCGTGGGAGTCACAAATGGTGGCTGCGCGGGTATGGAATACGTGATGGATTATGTTGAGGCGCCCGAGCCGCTCGATGAAATTGTCGAGGACAAGGGAGTCAAGATCGTCGTCGATGCCAAAGCGGTGCTGTTTTTGCTCGGCTCCATCGTAGATTACGAGACGACACTCTTACATGAGAAGTTCACCTTCACTAATCCCAATCAGACCGATGCCTGTGGATGCGGTGAAAGCGTGACGATCATTCCTGCT
1986605_Hsp@OUX95166_1                                       ATGAGACGACCACGACCAAAACTAGTTACTCTGACGGAGGCTGCGGCTAAGCAAGTCGAGCATATTATGTCAGAGCGCGGCGCCGGCTAT------TTGCGGGTAGGGGTCACCAATGGCGGCTGTGCCGGCATGGAATATGTTATGGACTATGTCAGCGAGCCGAGCGCGCTTGATGAGATAATTGAAGATAAAGGGGTTCGTATCGTCGTCGATGCGAAAGCCGTTTTGTTTCTGCTTGGCTCGGTTATCGATTATGAAACAACTTTGCTGCATGAGAAGTTTATCTTCAGCAACCCGAACCAGACTGACGCCTGTGGTTGCGGAGAAAGTGTAACAATTGTGGCGGCT
1951952_Hbacterium@DHQQ01000011_1_59                         ATGAGACGACCCAGACCCAAGATTGTGACCCTGAGCGAGGCGGCTGCTGCCCGCGTGAAGGAAATCATGAGCGAACGCGACACCGGATAC------CTGCGCGTTGGCGTGAAGAATGGCGGCTGTGCGGGCATGGAATATGTCATGGACTATGTCGCCGCGCCCGAGGCCCTGGACGAGCTGGTCGAGGATCATGGCGTGAAGATCGTGATCGACGCCAAGGCGGTGCTGTTCCTGATCGGCACCGTAGTGGATTTCGAGACCACACTGCTGCATGAGAAGTTCGTTTTCCGCAATCCGAACCAGACCGATGCCTGTGGCTGCGGCGAAAGCGTCACCATCCAGCCGGCC
1986776_Hbacterium@OUY00564_1                                ATGCGACGTCCAAGACCTAAGCTGGTGACTCTGACCGACGCTGCTGCTGAACGCGTCCGCGAAATCATGGAGCGCAAAGGCTCTGGCTAT------TTGCGGGTTGGCGTAAAGAATGGCGGCTGTGCTGGCATGGAATATGTCATGGACTATGCCGACCAGCCTGAGGCGTTTGACGAGATCGTCGAAGATAACGGCGTGAAAATCGTCGTTGATGCGAAGGCGGTTCTGTTTCTTCTTGGTTCTGTCGTGGATTATGAAGTCACGCCGCTGCACGCTAAGTTTGTTTTCAATAATCCAAATCAGACTGACGCCTGCGGGTGCGGTGAAAGCGTGACAATTATTCCTGTC
1951945_Hbacterium@DDIN01000006_1_171                        ATGCGTCGACCACGTCCAAAACTTGTTACGCTGACTGACGCTGCTGCTAAGCGCGTTCGCGAGATTATGGAAAACAAGGGTAGCGGCTTC------CTGCGTGTTGGCGTCAAGAATGGCGGGTGCGCGGGTATGGAATACATAATGGACTATGCCGACGCTCCAGAACCGTTTGACGAGGTTGTTGAGGATAATGGTGTCAAAATCCTCGTAGACGCCAAAGCCGTTCTCTTTCTGCTTGGCTCTGTCGTTGATTATGAGATCACACCGCTGCACGCAAAGTTCGTGTTCAATAATCCTAACCAGACCGACGCCTGTGGCTGCGGCGAGAGCGTAACAATTATTCCTGCG
1946637_Hsp@DHZF01000023_1_13                                ATGAGACGACCCAGACCCAAGCCCGTGAAGCTCACCGACGCCGCCGCAACGCGCGTGAAGGAGATCATGCAGGAAAAAGGCGCCGGATAT------CTCCGTGTGGGCGTCAAGAATGGCGGCTGCGCGGGCATGGAATATGTCATGGACTATGCCGAAGCGCCCGAGACGCTGGACGAAGTGGTCGAGGACAATGGCGTCACCATCGTGATCGACGCCAAGGCTGTCCTGTTCCTGCTTGGCAGCGAAGTGGACTATGAAGTCACGCCGCTGCACGAGAAATTCGTCTTCCGTAATCCCAACCAGACGGATGCCTGTGGCTGCGGCGAGAGCGTGACGATCATCCCTGCG
1280946_Hberingensis@KCZ55455_1                              ------------------------------------------------------------------ATGCAGGAAAAAGGCGCCGGCTAT------TTGCGCGTTGGCGTGAAGAATGGCGGCTGTGCTGGCATGGAATATGTCATGGATTACGCCACCGCGCCGGAAACTCTGGATGAGGTGGTGGAAGACAATGGCGTGACCATCCTGATAGATGCCAAAGCCGTCCTGTTTCTGCTGGGCAGTGAAGTCGATTATGAAGTCACTCCGCTGCACGAGAAATTTGTGTTTCGGAACCCGAACCAGACAGATGCCTGCGGATGCGGTGAAAGCGTCACGATTGTGCCGGCT
81029_Hadhaerens@HAE28972_1                                  ATGAGACGACCGAGACCCAAGCCCGTAAAGCTTTCTGACGCCGCTGCAGCGCGCGTCAAAGAGATCATGGAAGAACGCGGCGCAGGTTAC------CTGCGCGTCGGCGTGAAGAATGGCGGTTGTGCCGGCATGGAGTACGTCATGGACTATGCCATGGCACCGGAGCCGCTGGATGAGGTGGTCGAGGACAATGGTGTCACCATCCTGATCGACGCCAAGGCGGTCCTGTTCCTTCTTGGCAGCGAAGTGGACTACGAAGTTACACCGCTGCATGAAAAGTTCGTTTTCAACAATCCGAACCAGACAGATGCCTGTGGCTGCGGTGAGAGTGTGACGATCGTGCCGGCC
1946620_Hsp@DEMW01000040_1_138                               ATGAGAAGACCCAGACCCAAGCCCGTGAAGCTTTCCGACGCTGCTGCAATGCGCGTGAAGGAGATCATGCAGGAACGCGGCGCAGGATTC------CTGCGTGTCGGCGTCAAGAATGGCGGCTGTGCGGGCATGGAATATGTCATGGACTATGCCATGGCGCCCGAGCCGCTGGACGAAGTGGTCGAGGATAATGGGGTCACCATCCTGATCGACGCCAAGGCTGTGCTGTTTTTGCTCGGCAGCGAAGTGGACTATGAAGTCACGCCGCTGCATGAGAAATTTGTCTTTCGTAACCCGAACCAGACCGATGCCTGTGGTTGTGGAGAGAGCGTGACGATTATCCCGGCG
1629720_Hbacterium@KJS27123_1                                ATGAGAAGACCCAGACCCAAACCCGTGAAGCTGACTGACGCCGCTGCGATGCGCGTCAAGGAGATCATGGAAGAACGCGGCGCAGGTTAT------CTGCGTGTCGGCGTGAAGAATGGCGGCTGCGCCGGCATGGAATACGTCATGGACTATGCCATGGCGCCCGAAACGCTCGACGAAGTGGTCGAGGACAATGGCATCACCATTCTGATCGACGCGAAGGCCGTGCTGTTCCTGCTCGGCAGCGAGGTCGATTTCGAGATGACCCCGCTGCACGAGAAGTTTGTGTTCCGGAACCCGAACCAGACAGACGCCTGTGGCTGCGGCGAAAGCGTGACGATCGTCCCGGCG
1280947_Hchukchiensis@KCZ56005_1__RT_shifts_1_contigs        ---------------------------ACCCTGACTGACGCCGCTGCGGTGCGCGTCAAGGAAATCATGAATGAACGCGGCGCAGGATTC------CTGCGTGTTGGCGTGAAGAATGGTGGCTGTGCTGGCATGGAATATGTCATGGACTATGCCATGGCACCGGAACCGCTCGACGAAGTGGTCGAGGAAAATGGCGTGACGATCCTGATTGACGGCAAGGCCGTCCTGTTCCTGCTGGGAAGTCAGATCGACTACGAAACCACGCTTCTCCACGAGAAATTCGTGTTCAGGAATCCGAACCAGACGGATGCCTGCGGCTGCGGCGAAAGTGTGACGATCGTGCCGGCG
228405_Hneptunium@ABI76910_1                                 ATGCGTAGACCTCGTCCGAAACCTGTCCGCCTGTCTGACGCCGCTGCCGAGCGGGTCAAAGACATCATGGCTGAACGCGGCATGGGCTAT------CTGCGCGTGGGCGTCACCAATGGTGGCTGCGCGGGCATGGAATACGTTATGGACTATGCCTCTGAGCCTGCTGCCCTCGATGAGGTGGTGGAGGACAATGGCGTCACCATCCTGATCGACGCCAAGGCTGTGCTGTTCCTGCTGGGCAGTGAACTCGACTACGAAACCACGCTGCTTCACGAGAAATTCGTGTTCCGGAACCCCAACCAGACCGATGCCTGCGGCTGCGGCGAGAGCGTGACGATCGTGCCGGCA
582402_Hbaltica@ACT59138_1                                   ATGAGAAGACCCAGACCCAAAATAGTGACACTCTCAGACGCTGCTGCTAAGCGCGTCAAAGAGATTATGTCAGAACGTGGTGCAGGATTT------TTGCGCGTTGGCGTCAAAAATGGCGGATGTGCTGGCATGGAATATGTCATGGATTATGCACAAGCGCCTGAGCCTCTTGATGAGCGGGTTGCTGACAATGATGTTGAGATCGTTGTGGATGCAAAAGCTGTGTTGTTTTTGCTGGGCTCGCAGATTGATTATGAAGTGTCGCCACTTCATTCCAAATTTGTCTTTAGAAACCCAAACCAGACCGATGCATGTGGGTGTGGTGAAAGTGTAACTATCGCACCATTT
1951950_Hbacterium@DHZO01000023_1_6                          ATGAGAAGACCACGCCCCAAACTCGTAACCCTCACCGACGCTGCAGCGGCGCGCGTGAAGGAGATCATGTCCGAACGCGGCGCAGGTTTC------CTGCGCGTTGGCGTCAAGAATGGCGGCTGTGCGGGCATGGAATATGTCATGGACTATGTCGACGAGCCCAGCTCGATGGACGAACGTGTCGAGGACAATGGCGTTGAGATCGTCGTTGATGCCAAGGCCGTGTTGTTCCTGATCGGGTCGGTGGTCGATTTTGAAGAGACCATGCTGCATTCCAAATTCGTGTTCCGCAATCCAAATGAATCCGATGCCTGCGGATGTGGTGAGAGCGTGACGCTGACAGCATTT
1951957_Hbacterium@DLHI01000002_1_190                        ATGAGACGTCCTCGCCCCAAGGTTGTGACACTGACAGACGCCGCTGCGGAGCGCGTTCGGGAGGTCATGGCTGACCGGTCGGCGGGATTC------CTGCGCGTGGGCGTTAAGAACGCCGGCTGCGCGGGCATGGAATATACGATGGACTACGTCGCCGAGGCGAGCCCGGCGGACGAACGTGTGGACGAAAATGGCGTCTCCATCGTGATCGACGCCAAGGCCGTTCTCTTCCTGCTTGGCTCCGTGATCGACTACGAGGTCACGCCGCTGCACTCGAAGTTCACTTTCCGCAATCCGAACCAGACGGATGCGTGCGGTTGCGGCGAGAGCGTCACCATCGTTCCGGCG
1970554_Rbacterium@OYW41345_1                                ATGAGACGTCCTCGCCCCAAGGTTGTGACACTGACAGACGCCGCTGCGGAGCGCGTTCGGGAAGTCATGGCCGACAAGGGCGCCGGGTTC------CTGCGCGTGGGTGTGAAGAACGCCGGCTGCGCGGGCATGGAATACACCATGGCCTATGTCGCCGACGCGGCGCCCACGGACGAGCGCGTGGACGACAACGGCGTCTCCATCGTGATCGACGCCAAGGCCGTTCTATTCTTGCTCGGCTCGGTGATCGACCACGAAGTCACGCCGCTGCATTCGAAATTCACCTTCCGCAACCCGAACCAGACCGATGCCTGCGGCTGCGGCGAGAGCGTGACCATCGTTCCG---
1123059_Rantarcticum@KB823011_1_262                          ATGCGTAGACCCAGACCCAAATTAGTCACCCTCTCTGACGCCGCGGCGGCGGAAGTCAAAGATATCTTGGCTGAGCGCGGCGAGGGCCAT------CTTCGCGTGGGCGTCAAAAATGGCGGCTGTGCGGGTATGGAATATTTCATGGACTATGTGTCCGAGATCAGCCCGCTCGACGAAGTCGTTGAAGATAAAGATGTTTCTATTGTCGTCGACGCGAAAGCGGTTCTCTTCATTTTAGGCAGCGAAATCGATCACGAGACGACTTTGCTGCACAGCAAATTTGTTTTCCGTAACCCCAACCAAACCGATGCCTGTGGCTGCGGCGAGAGCGTGACGATCATTCCGGCG
1121948_Hbalneolensis@AUAC01000002_1_489                     ATGCGCAGACCACGCCCTAAACTCGTTACCCTTACGGATGCCGCTGCCGCGCGCGTGCGTGAAATTCTCGATGAACGCGGCGAGGGTTAC------TTGCGCGTAGGCGTGACCAATGGCGGTTGTGCAGGCATGGAATATGTCATGGACTATGTGTCCGAGATCGAGAAATTTGACGAAGTTGTCGAAGATAAAGACGTGCAGATCGTCGTGGATGCTAAAGCAGTGCTCTTTATTCTGGGCTCAGTCGTGGATTACGAGGTAGACGTCATGTCCTCTAAATTCACCTTCAAAAACCCAAACCAAACTGATGCTTGCGGCTGTGGTGAAAGCGTCACGATAGTTCCCTTT
568099_Ltaeanensis@RKQ71286_1                                ATGCGGCGGCCTCGCCCGAAACTCGTCACATTGACGGATGCAGCGGCGGAGCAGGTAAAGTCTATTCTCGCAGAGCGTGATAAAGGCTAT------TTGCGTGTGGGCGTTAAAAACGGCGGCTGTGCAGGTATGGAATATATCATGGATTATGTACCTGAAATTGAAAAATTCGACGAAGTGGTTGAAGATAACGGCGTGAAAATTGTCGTGGATGCAAAAGCCGTCCTATTTATTCTTGGTTCTGTCGTCGATTATGAGGTCGATATCCTGTCCTCTAAATTCACTTTTAAAAACCCTAACCAGACGGATGCTTGCGGTTGCGGCGAAAGCGTTACGATTGTGCCTGCG
287478_Hbalneolensis@QIKS01000300_1_6                        ATGAAAAGAGCTAAACCACAACTCGTGACGTTAACAGACGCGGCGGCTTTGCGCGTGCGCGAAATTTTGGCTGAACGCGGGCAGGGGTAT------TTGCGGGTTGGCGTGAAAAACGGTGGCTGTGCCGGCATGGAATATATGATGGATTATGTGGCCGAGATTGAGAAATTTGATGAACTTGTCGAAGACAAGGGTGTGCAAATTGTTGTCGATTCCAAGGCCGTTTTGTTTCTGCTCGGCTCGGAGGTCGATTACGAAACCGAGCTTCTGCATTCAAAATTTGTCTTTAGAAACCCAAATCAAACCGATGCCTGTGGCTGCGGCGAAAGCGTAACGATTATTCCCGTA
1123503_Wmaritima@KB908061_1_9                               ATGAGCCGACCACGCCCGAAAGCTGTGACGTTAAGTGAGCGCGCCGCAACCCGGATCAAGACGCTGTTAGAGCGTCAAGGGAAGGGATTT------CTGCGCGTTGGCGTCAAAAATGGCGGCTGCGCGGGGATGGAATATACGCTGGATTATGTCGATGCGCCGGACCCCTTGGATGAGCGGGTCGAGGATAAGGGCGTTGAGATTGTGATCGCGGGAAAATCCTTATTATTTCTTCTGGGGTCTGAGATTGATTATGAGACCACGGCGCTGCATTCCAAATTCGTCTTCCGTAATCCCAACCAAACCGATGCCTGTGGGTGTGGGGAGAGCGTGACCATCGTGCCCGTA
1666904_Osp@KPP82745_1                                       ATGGCCCGCGAGAGACCCAAGCCCGTCACCCTGACTGAACAGGCTGCCAAGCGTGTGCGCGCCCTCATGGAACGGGAGGGAAAGGGATTC------CTGCGTGTCGGGGTGAAGAATGGCGGCTGCGCGGGGATGGAATACACGATGGACTATGTCGAGGCCCCGGCGCCGCTCGACGAGCGGGTCGAAGATCAGGGCGTGGAAATCGTGATCGATTCCAAGGCGATCCTGTTCCTGCTGGGCAGTCAGATCGATTACGAGATCACGCCGCTGCATGCCAAGTTCGTGTTTCGCAATCCCAACCAGACCGATGCGTGCGGGTGTGGCGAAAGCGTCACCATTATTCCTGTG
144026_Msalignorans@SDM58715_1                               ATGCGACGCGAAAGACCCAAGGCCGTTACCCTGTCGGAAGCGGCAGCGACACGGGTAAAATCCATCATGGCCATGCGCGGCGCCGGCTTC------CTGCGCGTCGGCGTCAAGAATGGCGGCTGTGCCGGCATGGAATATGTGATGGATTATGTCGACGAGCCGGAAGTTCTCGACGAGCGCGTCGAGGATAAGGGCGTCGAGATCGTGCTTGAATCCAAGGCCTTGCTCTTCCTGCTCGGCACCGAGCTGGACTATGAGACGACGCCGCTGCACTCCAAATTCGTGTTCCGAAATCCCAATCAGACCGATGCCTGTGGCTGCGGCGAGAGCGTCACCATCGTGCCGGTA
394221_Mmaris@ABI65613_1__RT_shifts_1_contigs                ---GTTCGTGAGCGACCCAAGGCTGTGAGCCTGACCGAAGCCGCCGCTGAGCGGGTCAAGGCATTGATGGCCCAGCGCGGCGCCGGTTTC------TTGCGCGTCGGCGTGAAGAATGGCGGCTGCGCCGGCATGGAATACGAGATGGCCTATGTGGATGCGCCCGGACCGCTTGATGAGCGTGTCGAGGACCACGGTGTGGAGATCGTCCTGGAGTCCAAGGCCCTCCTGTTCCTGCTTGGAACCCAGATCGATTATGAGATTTCGCCTCTTCATGCGAAATTCGTGTTCAACAACCCCAACCAGACCGATGCGTGTGGGTGCGGGGAGAGCGTGACGATTGTGCCTGTC
314254_Osp@EAP91149_1                                        ATGGCCCGACAACGACCCAAGGCCGTCACCCTGACCGAAGCCGCCGCCACGCGCGTCAAGAAGCTCATGGCAGACCGGGATCTCGGCTAT------CTGCGCGTGGGCGTCAAGAATGGCGGCTGTGCGGGCATGGAATACGTCATGGACTATGTCGCCGAGCCCGATCCACTCGATGAGCGGGTCGAGGATCAGGGCGTCGAGATCGTGGTGGACGCCAAGTCCTTGCTGTTCCTGCTGGGCGCCCAGATCGATTATGAGGTTACTCCGCTGCACGCCAAGTTCGTCTTCCGCAATCCCAATGAGACGGATGCCTGCGGCTGCGGCGAGAGTGTGACCCTCGTGCCTGCG
1852617_Osp@LYSW01000034_1_17                                ATGACACGAGCCAGGCCCAAAGCTGTCACCCTGACCGACGCCGCTGCTGACCGCGTGAAAGCGCTCATGGCGGACAAGGAGGCGGGCTAT------CTGCGCGTCGGCGTGAAGAATGGCGGCTGCGCCGGCATGGAATACGTGATGGACTATGTCAGCGAGCCGGACCCGCTGGACGAACGGGTCGAGGACCAGGGCGTGGAGATTGTGGTCGACGCCAAGTCCTTGCTCTTCTTGCTGGGCTCCCAGCTCGATTATGAAGTTACGCCGCTGCACGCCAAATTCGTGTTTAAAAACCCTAACGAGACGGACGCGTGCGGGTGCGGGGAGAGCGTGACGCTCATTCCGGTC
2135793_Msp@PWE17291_1                                       ATGACCCGACCGAAACCCAAGGCCGTGACCCTGACCGACGCCGCCGCCGAGCGCGTCAAGGCGCTGATGGCCAAGAACGGCAAGGGCTAT------CTGCGCGTGGGCGTGACCAATGGCGGCTGCGCGGGCATGGAATACATGATGGACTATGTCTCCGAGCCCGAGCCGTTCGACGAGCGCGTCGAGGACAAGGGCGTCGAGATCGTCGTCGAGTCCAAGGCGCTGCTCTTCCTGCTCGGCTCCGAGATCGACTACGAGGTCACGCCGCTGCACGCCAAGTTCGTCTTCCGCAATCCCAACGAGACCGACGCGTGCGGCTGCGGCGAAAGCGTGACGCTGACGCCCGCG
1948361_Abacterium@DCRT01000066_1_6                          ATGACACGCGAACGCCCCAAGGCCCTGAACCTGACCGATGCCGCCGCTGAACGCGTCAAGGAATTGATGGCGAGCCGCGATGCCGGCTTC------CTGCGCGTCGGCGTCAAGAATGGCGGCTGTGCCGGCATGGAATACGTGATGGAGTATGTGGCCGAACCGGACCCGCTCGACGAACGGGTCGAGGACAAGGACGTCGCGATCGTGGTTGATGGCAAGTCCCTGCTATTCCTGCTCGGCTCGACGATCGACTATGAGACCACGACGCTGCATTCCAAGTTCGTGTTCCGCAATCCCAACGAGACCGATGCCTGTGGCTGCGGCGAAAGCGTCACGCTCGTGGCGGCA
1161401_Ecaribicus@ASJA01000007_1_25                         ---ATGCTGGCCGCTGGAAATATCGTCAGTCTTACCGATGCCGCCGCTGACCGCGTGAAGGAATTGATGGCGGCGAAGGACAAAGGCTTT------CTGCGCGTCGGCGTGAAGAATGGCGGCTGCGCGGGCATGGAATACACGATGGATTTCGTGGCCGAGCCGGAAAAGCTGGACGAACGCGTGGAAGACAAGGGCGTGGAGATCGTTGTCGATTCAAAGGCCGTGCTGTTCCTGCTCGGCGCGACCATCGATTTCGAGACAACAAAGCTCCATTCCAAGTTCGTATTCAGCAATCCGAACCAGACGGACGCCTGCGGTTGCGGCGAAAGCGTCACCATCGTGCCCGCC
1752192_Abacterium@LNEK01000020_1_445                        ATGCGTAGACCCCGCCCGAAGATCGTCACGCTGAGCGACGCCGCTGCGGCACGCGTGAACGAGATCATGGCCAAGGGCGATAGGCCCTAT------CTGCGCGTCGGCGTCGTCAATGGCGGCTGCGCGGGGATGGAGTACGTGCTGGATTACGCCGCGGCGCCGGAGACGTTCGATGAACTGGTCGAGGACAAGGGCGTCAGTATTCTCGTAAAGGCGGACGCGGTGATGTTCCTGCTGGGTTCGGAGATCGACTACGAGACGACGCGGCTTGCTTCCAAGTTCGTCTTCCGCAATCCGAACCAGACTGACGCTTGCGGTTGCGGCGAGAGCGTCACCATCGTGCCGGTG
1759059_Cbacterium@ANP44425_1                                ATGCGCCGACCGAGACCAAAGATCGTGACGTTGACCGACGCTGCTGCTGGCCGCGTTCGTGAGATCGTGGCCAAGGGCGACAAGCCATAC------TTGCGGGTTGGCGTTGTCAACGGTGGCTGCGCGGGGATGGAATACACGCTCGATTATGCGGCCGAACCGGCGCCATTCGATGAACTCGTCGAAGATCAAGACGTGAAGATATTGGTCGCGGCCGATGCGGTGCTCTTTTTGCTAGGCTCGCAGATTGATTATGAAACCACGCGGTTGGCGTCGAAGTTCGTCTTCCGCAACCCAAACCAGACCGACGCTTGCGGATGCGGTGAGAGTGTCACAATCGTCCCGGCG
1951948_Hbacterium@DDSN01000051_1_45                         ATGCGCCGACCTCGCCCCAAGATCGTGACGCTGACCGAAGCGGCTGCGGTGCGCGTAAAAGCGGTCATGACCGCTTCTGCCAAAACCTAT------CTGCGCATCGGTGTGAAGAATGGCGGCTGCGCGGGCATGGAATATGTGATGGACTACGCGGACGCGCCCGCGCCGTTCGACGAGATTGTGGAAGACAAAGGCGTCCTGATCCTCGTGAAAGCGGACGCGATCTTGTTCTTACTGGGTTCGGAGATCGACTACGAAACCTCGCGTCTGGCGTCGAAATTCGTGTTTAATAATCCAAATCAAACCGATGCGTGCGGTTGTGGCGAGAGCGTCACCATAGAACCTGCG
1690484_Hbacterium@AMS29108_1                                ATGCGCCGCCCGCGCCCGCAAGTCGTGAGCCTGACAGACGCCGCTGCTGAGCGCGTGCGCGATGTCATGGCCAAGTCTGAAAAGCCCTAT------CTGCGCGTCGGCATTAAAAATGGCGGTTGCGCGGGAATGGAATATGTCATGGCCTATGCCGAGGCCCCAGATCCTTTGGACGAAGTGGTAGAAGATAAGGGCGTGAAAATCCTCGTCGCCTCCAATGCCATTTTGTTCTTGGTCGGCTCTGTCGTCGATGTGGAGAACACCAAGCTGCACTCCAAGTTCGTCTTCAAAAACCCCAATGAAACCGATGCTTGTGGCTGTGGGGAGAGCGTGACCATCGTTCCTGCC
1974086_Rbacterium@PIW28973_1                                ---ATGACCGCGAAAAAGCAAGCCCTGACCATTTCAGACCGTGCTGCAGAGCGCGTGAAAGACATCCTGGCTTCGCGTGGCGCAGGCTAT------CTGCGCGTTGGCGTCAAGAAGGGCGGCTGTGCCGGCATGGAATATGTGATGGATTACATCACCGCGCCGGAGCCGCTGGACGAAATCGTCGAGGACAAGGGGGTCACCATTGTGGTCGATGCCACATCCCTGCTTTTTCTTCTGGGGTCACAGATCGACTGGGACGTAACCCCGATTTCCTCGAAATTCGTGTTCCGCAATCCGAACGAGACGGATGCCTGCGGCTGCGGCGAGAGCGTGACGCTCGTTCCGGCT
751586_Bdiminuta@EGF94441_1__RT_shifts_1_contigs             ---------------------------ACCCTGACGGACGCCGCCGCCGCGCGCGTGCGCGAAATCATGGACAACGCCGAGAAGGATTACGTCGGCCTCCGCGTCGGCGTGAAGAACAGCGGCTGCGCCGGGCAGGAATACACCTTCGCCTATGCGGAAGAAGCCCTGCCGCTGGACGAGGTGGTCGAGGACAAGGGCGTCACCATCCTGATCGAGCCCAAGGCCGTCCTGTTCCTGATCGGCACCGAAATCGACTATGAGGTGACGAAGCTGGCGTCCAAATTCGTCTTCCGCAATCCGAACGAGACGGACGCCTGCGGCTGCGGCGAGAGCGTCACCATCATCCCTGCC
588932_Bnaejangsanen@ANF54178_1                              ATGCGACGCCCCCGGCCCAAGGCGGTGACCCTGACGGACGCTGCCGCCGCGCGCGTGCGCGAGATCATGGACAACGCTGAGAAAGACTATGTCGGCCTTCGCGTCGGCGTGAAGAACAGCGGCTGCGCGGGGCAGGAATACACCTTCGCCTATGCCGAAGAGATCCAGCCGCTGGACGAGGTGGTCGAGGATAAGGGCGTGACCATCCTGATCGAGCCCAAGGCGGTCTTGTTCCTGATCGGCACCGAGATCGATTATGAGGTGACGAAGCTCGCCTCGAAATTCATCTTCCGCAATCCGAACGAGACGGACGCGTGCGGTTGCGGCGAGAGCGTCACCATCATCCCCGCC
2033726_Bsp@PRA22449_1                                       ATGCGCCGCCCCCGGCCCAAGGCCGTGACCCTGACCGACGCCGCAGCCGAGCGCGTGCGCGAGATCATGGCCAACGCGGAGAAGGACTACGTCGCCCTGCGCGTCGGGGTGAAGAACGGCGGCTGCGCCGGGCAGGAATATACCTTCGCCTATGCCGAGCAGATCGAGCCGCTGGACGAGGTGGTCGAGGATAAGGGCGTCACCATCCTGATCGAGCCCAAGGCCGTGCTGTTCCTGATCGGCAGCGAGATCGACTATGAGACGACCAAGCTGGCGTCCAAGTTCGTCTTTCGCAATCCGAACGAGACCGACGCCTGCGGCTGCGGCGAGAGCGTGACCATCATCCCCGCC
1946140_Bsp@DLIT01000132_1_7                                 ATGCGCCGCCCAAGGCCCAAGGTCGTGACCCTGACCGAGGCTGCGGCTGAACGCGTACGCGAAATCATGGCCAATGCCCAAAAAGACTACGTCGGTCTTCGCGTCGGCGTGAAGAATGGCGGCTGCGCAGGCCAAGAATACACTTTTGCCTATGCCGAAGAAATCGGCCCGATGGACGAGGTGGTCGAGGACAAGGGTGTCACCATCCTGATCGAGCCCAAGGCGATCCTGTTCCTGATCGGCACCGAGATTGACTTCGAGACGACGAGACTGGCGTCCAAGTTCGTCTTCCGCAATCCGAACGAGACGGATGCCTGCGGCTGCGGCGAAAGCGTGACCATTGTCCCGGCC
1946144_Bsp@DBBK01000193_1_5                                 ATGCGCCGTCCGCGCCCCAAGGCCGTGACCCTGACCGACGCCGCCGCGGAGCGGGTGCAGGAGATCATGACCAATGCCGAGCGCCCCTATGTCGCCCTGCGCGTCGGGGTGAAGAACGGCGGCTGCGCGGGTCAGGAGTACACCTTCGCCTATGCCGAACAGATCGAACCGCTGGACGAGGTGGTCGAGGACAAGGGCGTCACCATCCTGATCGACCCCAAGGCCATCCTGTTCCTGATCGGCTCCGAGATCGATTATGAGACGACGAAGCTGTCGTCGAAATTCGTGTTCCGCAATCCGAACCAGACCGACGCCTGCGGCTGCGGCGAGAGCGTGACCATCATCCCGGCC
1938605_Bsp@AQR61776_1                                       ATGCGCCGTCCGCGCCCCAAGGCCGTGACCCTGACGGACGCCGCCGCCGAGCGGGTGCGCGAGATCATGGCCAATGCGGAAAAGCCCTACGTCGCCCTGCGCGTCGGGGTGAAGAACGGCGGCTGCGCGGGCCAGGAGTACACCTTCGCCTATGCCGAGGCGATCGCGCCGTTGGACGAGGTGGTCGAGGACAAGGGCGTCACCATCCTGATCGACCCCAAGGCGATCCTGTTCCTGATCGGGTCCGAGGTCGATTACGAGACGTCGAAACTGTCGTCCAAGTTCGTGTTCCGCAATCCGAACCAGACCGACGCCTGCGGCTGTGGCGAGAGCGTCACCATCATCCCCGCG
1391729_Babyssalis@GAD59316_1                                ATGCGCCGCCCGCGCCCCAAGGCCGTCACCCTGACGGACGCCGCCGCCGCGCGCGTCAAGGCGATTATGGCCAAGGCCGAGCAGCCTTATGTGGGCCTGCGCGTGGGGGTGAAGAACGGCGGCTGCGCGGGGCAGGAATACACCTTCGCCTATGCCGAGGCGGTAGAGCCGCTGGACGAGGTGGTGGAGGACAAGGGCGTCACCATCCTGATCGATCCCAAGGCGGTGCTGTTCCTGATCGGGACCGAGATCGACTACGAGACCTCGAAGCTGGCGTCGAAATTCGTCTTCCGCAATCCGAACGAGACCGACGCCTGCGGGTGCGGCGAGAGCGTCACCATCATTCCCGCG
41276_Bvesicularis@ASE38110_1                                ATGCGTCGCCCGCGCCCCAAGGCCGTCACCCTGACGGATGCGGCCGCCGAGCGGGTGCGTGAGATCCTGGACAATGCCGAGAACGATCACATCGGCCTGCGCATCGGCGTCAAGAATGGCGGTTGCGCGGGGCAGGAATACACCTTCGCCTATGCCGACGAGATCGGGCCGATGGACGAGGTGGTCGAGGACAAGGGCGTCACCATCCTGATCGAGCCCCGGGCCGTGCTGTTCCTGATCGGCACCGAGATCGACTATGAGACGACGCGTCTGGCGTCCAAGTTCGTGTTCAACAATCCGAACCAGACCGACGCCTGCGGCTGCGGCGAGAGCGTGACCATCGTGCCGGTC
1946130_Bsp@DIGV01000041_1_91                                ATGCGCCGCCCGCGCCCCAAGGTCGTGACCCTGACCGATGCCGCTGCGGCGCGCGTGCGCGAGCTGATGGACAATGCCGACCGCAAATGCGTCGGCTTGCGCGTCGGCGTCAAGAATGGCGGCTGTGCGGGACAGGAATACACCTTTGCCTACGCCGACGAGATCGGTCCGATGGACGAGGTGGTCGAGGACAAGGGCGCTGTGGTTCTGATCGAGCCCAAGGCCATCCTGTTCCTGATCGGGTCTGAGATCGATTTCGAAACGACGCGGCTGTCTTCTAAATTCGTGTTTAGAAACCCTAACGAGACAGACGCCTGCGGTTGTGGTGAGAGCGTCACCATCATTCCGGCG
1736353_Bsp@KQS56313_1                                       ATGCGCCGTCCCCGGCCCAAGGCGGTCACCCTGACCGACCGCGCGGCCGAGCGCGTGCAGGAGATCATGGCCAATGCCGAGCAGCCCTATATCGGCCTGCGCGTCGGAGTGAAGAACGGCGGCTGTGCGGGCCAGGAATACACCTTTGCCTACGCCGACGCCGTCCAGCCGTTGGACGAGGTGGTCGAGGACAAGGGCGTCACAATCCTGATCGAGCCCAAGGCGGTGCTGTTCCTGATCGGCACCGAGATCGACTACGAGACGACGAAGCTGTCGTCCAAGTTCGTGTTCAACAACCCGAACCAGACGGACGCCTGCGGCTGTGGCGAGAGCGTCACCATCGTGCCTCTG
450851_Pzucineum@ACG78126_1                                  ATGCGGCGTCCGCGTCCCAAGGTGGTCACGCTCACCGAGCGGGCGGCCGAGCGCGTGCGCGAAATCATGGGTAAGGCGGATAAGCCCTACGCCGGCCTGCGCGTGGGCGTGAAGAACGGCGGCTGCGCCGGCCAGGAATACGTCCTCGAATACGCAGAGACAGCCGATCCGATGGACGAGGTGGTCGAGGACAAGGGCGTGACCATCCTGGTCGAGCCCAAGGCCGTCCTGTTCCTGATCGGTTCCGAGATCGACTACGAAGTCAGCAAGCTCTCGGCCAAGTTCGTGTTCCACAATCCCAACGAGACCGACGCCTGCGGCTGCGGCGAGAGCGTGACCATCCAGCCGGCC
1813876_Phankyongense@RAK61441_1                             ATGCGCCGGCCCCGGCCGAAGGTGGTCACGCTCACCGAGCGCGCCGCCGACCGCGTGCGCGAGATCATGGGCAAGGCCGACAAGCCCTATATGGCGCTGCGCGTCGGGGTGAAGAACGGCGGCTGCGCCGGGCAGGAGTACGTCCTGGAGTACGCCGAGGCCGCCAACCCGCTGGACGAGGTGGTCGAGGACAAGGGCGTCACCATCCTGGTCGAACCCAAGGCGGTGCTGTTCCTGGTGGGCACCGAGATCGACTACGAGGCGACCAAGCTCTCGGCCAAGTTCGTGTTCCGCAATCCCAACGAGACCGACGCCTGCGGATGCGGCGAGAGCGTCACCATCGAGCCGGCC
1801944_Psp@OHB27138_1                                       ATGCGTCGTCCGCGTCCCAAGGTGGTCACCCTGTCGGACGCTGCGGCCGCGCGGGTGAAGGAGATCATGGCCAAGGCCGACAAGCCCTACGTCGGCTTGCGGGTCGGGGTGAAGAACGGCGGCTGCGCCGGGCAGGAATACGTCCTGGAATACGCCGAGACGCGCGAGCCCCTGGACGAGGTGATCGAGGACAAGGGCGTCACCATCCTCGTCGAGCCCAAGGCGGTGCTGTTCCTCGTGGGCTCGGAGATCGACTACGAGGTCACCAAGCTCTCGGCGAAGTTCGTGTTCCGCAACCCGAACGAGACCGATGCCTGCGGCTGTGGCGAAAGCGTGACCATCCAGCCCGCG
1445034_Pkunshanense@RAK69031_1                              ATGCGCCGGCCGCGCCCCAAGGTGGTCACCCTGACCGAAGCCGCCGCCGCGCGGGTGCGCGAGATCATGAGCAAGGCGGAGAAGCCCTACGCCGGTTTGCGCGTCGGAGTGAAGAACGGCGGCTGCGCCGGCCAGGAGTATGTCCTTGAATATGCCGAGGACGCTCACCCGCTCGACGAGGTCGTGGAGGACAAGGGGGTCACCATTCTGGTGGAGCCCAAGGCTGTCCTGTTCCTGTTGGGCACCGAGATCGACTACGAGGTCAATCGGCTGTCCGCGAAGTTCGTCTTCCGTAATCCGAACGAGACGGACGCCTGCGGCTGTGGCGAGAGCGTCACGATCGAGCCCGCC
190650_Cvibrioides@AAK23833_1__RT_shifts_1_contigs           ---------------------------------------------------------AAGGAGATCATGGACAAGGCCGACCAGCCCTATGCGGGCCTGCGCGTCGGCGTGAAGAACGGCGGCTGTGCGGGCCAGGAATACGTCTTCGAATACGCCAAGGAAAAGGGCCCGATCGACGAGGTGGTCGAGGACAAGGGTGTCACTATCCTGATCGAACCCAAGGCCGTGCTGTTCCTGGTCGGCACCGAGATCGACTACGAGGTCACCAAGCTGTCCTCGAAGTTCGTGTTCCACAATCCGAACGAAACCGACGCCTGCGGCTGCGGTGAGAGCGTGACGATCCAGCCGGCC
1801945_Psp@OHB34836_1                                       ATGCGCCGGCCCCGGCCCAAGGTGGTCACCCTGACGGACGCCGCCGCCGCGCGCGTCCGCGAGATCATGGACAAGGCCGAAAAACCCTATGCCGGCCTCCGCGTCGGGGTGAAGAACGGCGGCTGCGCCGGGCAGGAATATATCCTGGAGTATGCCGCGACCGCCGATTCGCTCGACGAGGTGGTGGAGGACAAGGGCGTCACCATCCTGGTGGAGCCCAAGGCCGTTCTCTTCCTGATCGGCACGGTCATCGACTACGAGACCACGCGGCTGGCCTCGAAGTTCGTCTTCCGCAATCCCAATGAGACCGACGCCTGCGGCTGCGGCGAAAGCGTGACGATCACTCCGGCC
1382303_Cbacterium@JPOM01000001_1_1395                       ATGCGCCGCCCCCGGCCCAAGGTCGTCACCCTCACCGACCGGGCGGCCGCCCGCGTGCGCGAGATCATGGCCAAGGCCGAGAAGCCCTATGCGGGCCTGCGGGTGGGTGTGAAGAACGGCGGCTGTGCAGGCCAGGAGTACGTGCTGCAGTACGCCGAGGCGGCCGACCCGCTGGACGAGGTGGTCCAGGACAAGGGCGTGACCATCTTAGTCGAGCCCAAGGCGGTGCTGTTCCTGATCGGCACCGAGATCGACTACGAGACCACGCGGCTGGCGGCCAAGTTCGTCTTCCGCAACCCCAACGAGACCGACGCCTGCGGCTGCGGCGAGAGCGTGACCATCGTTCCGGCC
1970502_Cbacterium@OYW95499_1                                ATGCGCCGCCCGCGGCCCCAGGTGGTTTCCCTGACCGATGCAGCGGTGGCGCGCGTCCGGGACATCATGGCCCGGGCCGAAAAGCCCTATGCTGGCTTGCGGGTGGGGGTGAAGAACGGCGGCTGCGCAGGTCAGGAGTATGTCCTGGATTATGCCGAAGCGGCCGATCCCATGGATGAGGTGGTGGAAGACAAGGGTGTAACCATCCTGGTCGAACCCAAGGCGGTGCTGTTCCTTATCGGCACGGTGGTGGACTACGAGACCACCGCCCTGTCGTCCAAGTTCGTATTCCGAAATCCCAATGAAACCGACGCCTGCGGCTGCGGTGAGAGCGTCACCATCGTGCCGCAG
2015570_Abacterium@OYU70350_1                                ATGCGCCGTCCCCGGCCCAAGGTGGTGAGCCTGACGCCGGAAGCGGCGGCCCGGGTTCAGGAGATCATGGCCAAGGCCGATCAGCCCTATGCAGGCTTGAGGGTGGGCGTGAAGAATGGCGGCTGCGCTGGGCAGGAATACGTTCTGGAGTATGCCCAGTCCGCCAATCCGCTGGATGAGGTCGTCGAGGACCACGGCGTCACCATACTGGTGGAGCCCAAGGCGGTCCTGTTCCTGATTGGAACGGTGATCGACTATGAGGTGACCAAGCTCTCGGCCAAGTTCGTCTTCCGTAATCCGAACGAGACCGACGCCTGCGGCTGCGGCGAGAGCGTGACCATAGAGCCTGGC
1736445_Psp@KQW94401_1                                       ATGCGCCGTCCGCGGCCCAAGGTCGTCACCCTGACCGACGCTGCGGCCGAACGCGTGCGTGCGATCATGGCCAAGGCCGAAAAGCCCTATGCCGGCCTGCGCGTCGGCGTGAAGAACAGCGGCTGCGCGGGCCAGGAGTACATTCTGGAGTACGCCGAGGAATCCGGTCCTCTGGACGAGGTGGTCGAGGACAAGGGCGTCACGATCCTGATCGAGCCGAAAGCGGTGTTGTTCCTGGTCGGCACCGAGATCGACTACGTGACCACCAAGCTCTCGTCCAAGTTCCAGTTCCGCAATCCCAACGAGACCGACGCCTGCGGCTGCGGCGAGAGCGTCACCATCGCGCCGGCC
1951539_Cbacterium@DGYN01000122_1_11                         ---CGCCGCGAGCGCCCGAAAGTCGTCACCCTGACGGACTCCGCGGCCGCGCGCGTGCGCGAGATCATGGACCGCGCGGAGAAGCCCTATGCCGGTCTGCGCGTCGGGGTGAAGAACGGCGGCTGCGCGGGGCAGGAATATACGATGGAATACGCGTCCGAGCGCCTGCCGCTCGACGAGGTGATCGAGGAAAAGGGCGTCACGGTGCTGATCGAGCCCAAGGCGGTGCTGTTCCTGGTGGGCAGCGTGATCGACTATGAGACGACCAAGCTGTCGTCCAAGTTCACCTTCCGCAATCCCAATGAGACCGACGCCTGCGGCTGCGGAGAGAGCGTGACGATCATTCCGGCG
31967_Pimmobile@CVJQ01000001_1_1795                          ATGCGCCGCCCGCGGCCCAAGGTCGTCACCCTGACCGAGCGTGCGGCTGAGCGAGTGCGCGAGATCATGGCGCGGGCTGAACCGCCGTATCTGGGCTTGCGCGTCGGCGTGAAGAACGGCGGTTGCGCTGGGCAGGAGTATGTCCTGGACTACGCCACCGAGGCCGGACCGCTGGACGAGGTGGTTGAAGACAAGGGCGTGACGATCCTGGTTGAGCCCAAGGCTGTGCTTTTCCTGATCGGCACAGAGATCGATTACGAGGTGAGCAAGCTCTCGGCCAAGTTCACCTTCCGCAATCCCAACGAGACCGACGCCTGCGGTTGCGGCGAGAGCGTGACGATCGTCCCGGCG
69666_Cmirabilis@ATQ44991_1__RT_shifts_1_contigs             ---CGCCGCCCGCGGCCCAAGATCGTCACCCTGACCGACGCCGCCGCGACGCGGGTCAAGGAGATCATGGCCCGCAAGGACAAGCCCTACGCCGGCCTGCGCGTGGGCGTGAAGAACAGCGGCTGCGCCGGCCAGGAGTACATCCTCGCCTACGCCGAGGCCGCCGATCCGCTGGACGAGGTGGTCGAGGACAAGGGCGTCACCATCCTGATCGAGCCCAAGGCCGTCCTGTTCCTGGTCGGCACCGAGATCGACTACGAGATCACCCGCCTGTCGTCGAAGTTCGTGTTCCGCAACCCGAACGAGACCGACGCCTGCGGCTGTGGGGAAAGCGTGACGATCGAACCGGCT
1946063_Asp@DDPE01000002_1_32                                ---CGTCGACCAAGGCCTGCGATCGTCAGTCTGACGGACGCGGCGGCGAAGCAAGTCAAGGCGATTATGGCGAGAGCCGATAAGCCTTACACGGGGCTACGCGTGGGCGTGAAAGCGGGCGGCTGTGCGGGGCAGGAATATGTCCTTAGCTATGCTGAGGCGGCTGATCCGTTGGATGAGGTCGTGACCGATAAGGATGTCACCATCCTGATTGAGCCCAAGGCGGTGCTTTATCTGGTCGGTACGGTCATTGACTATGAGACGACGAAGCTGTCCTCAAAATTCGTGTTCAATAACCCGAATGAAACCGATGCCTGCGGGTGTGGCGAGAGCGTGACGATCACGCCGGTT
2135738_Asp@PTW96905_1                                       ---CGCCGGCCGCGTCCGGCCATCGTCTCGCTGACCGAGGCTGCTGCCGCGCAGGTCAAGGCCATCATGGCGCGCGCCGACAAGCCCTATGCGGGCCTGCGCGTCGGCGTGAAGCAGGGCGGCTGCGCCGGGCAGGAATACGTGCTGAGCTATGCCGAAGCCGCCGATCCGCTGGATGAGGTGGTCAACGACAAGGACGTGACCATACTGATCGAGCCCAAGGCGGTGCTGTATCTGGTCGGCACGGTGATCGATTACGAGACCACCAAACTGGCCTCGAAGTTCGTGTTCCAGAACCCGAATGAGACGGATGCCTGTGGCTGCGGCGAGAGTGTAACGATCAAGCCCGCA
78587_Aexcentricus@BBF82299_1                                ATGCGTCGGCCGCGTCCGGCCATCGTGTCGCTGACCGATGCGGCGGCCGCTCAGGTGAAGGCCATTATGGCGCGCGCCGACAAGCCCTATGTGGGGCTGCGCGTCGGTGTGAAGCAGGGCGGCTGCGCGGGCCAGGAATACGTGCTGAGCTACGCCGAAGCCGCCGACCCGCTGGATGAGGTGGTCACCGACAAGGGCGTGACCATACTGATCGAACCCAAGGCGGTGCTGTATCTGGTCGGCACGGTCATTGATTATGAGACGACGAAGCTGGCGTCGAAGTTCGTGTTTAACAACCCGAATGAGACGGATGCCTGTGGCTGCGGCGAGAGTGTAACGATCAAGCCCGCA
260084_Ataihuensis@SCW31628_1                                ---CGCCGTCCACGTCCTGCCGTTGTCTCCCTGACTGACGCGGCCGCCGCGCAGGTCAAGGCCATTATGGCGAAAGCCGAGAAGCTCTATGTCGGGCTGCGCGTCGGCGTGAAGCAGGGCGGCTGTGCCGGTCAGGAATATGTGCTTTCCTATGCCGAAGAGGTCGGGCCGATCGATGAGGTCGTCACTGACAAGGGCGTGACCATCCTGATCGAGCCCAAGGCGGTTTTGTATCTGGTTGGGACGGTCATCGATTACGAGACGACCAAGCTGGCCTCGAAGTTCGTCTTCAACAATCCGAACGAAACGGATGCCTGCGGTTGCGGCGAGAGCGTGACGATCAAGCCTGCG
715226_Abiprosthecum@EGF90416_1                              ATGCGCCGTCCGCGCCCGGCCGTTGTCACCTTAACCGATGCCGCGGCTGATCAGGTTAAGGCGATCATGGCGCGTGCCGACAATAGCTATGCCGGCCTGCGGGTTGGCGTGAAGCAGGGCGGTTGCGCCGGGCAGGAATATGTCCTGTCCTATGCCGACGCCATCGGACCGTTGGACGAGGTGGTGAGCGACAAGGGTGTCACCGTGCTGATCGATCCAAAGGCGGTGCTGTATCTGGTCGGCACGGTCATCGATTACGAGACAACTAAACTGGCGTCGAAGTTCGTGTTCAGGAATCCGAACGAAACCGACGCCTGTGGCTGCGGCGAAAGTGTTACCATCAAGCCGGCA
1121123_Baveniformis@KE386797_1_7                            ---CGACGCCCGAGGCCCCAGGTCGTGCGCCTGACCGAGGCGGCGGCAGAGCGAGTTCGCGAGATCATGGCCCGCGCTGAGAAGCCGGCGGCGGCCCTGCGCGTGGGGGTCAAGAACGGCGGCTGTGCCGGTCAGGAATACGTCGTCTCCTATGCCGAGACGATCGACCCGCTCGATGAAGTGGTCGAGGACAAGGGTGCCAAGGTGGTGATCGAACCCAAGGCGGTGTTGTTCCTGTTGGGGTCGGAGATCGACTACGAGACGACCCGACTGGCGTCCAAGTTCGTGTTCCGTAATCCGAATGAGACGGACGCCTGCGGCTGCGGCGAGAGCGTCACCATCGTCCCGGCG
1797585_Cbacterium@OGN44293_1                                ATGCGCCGTCCCCGTCCCGCCGTGGTCACCCTGACCGAGGCGGCGGCCGCCCGCGTGCGCGAGCTGTGCGAGGCC------AACGGACACGCGGCGCTTCGCGTCGGCGTCAGGAACGGCGGCTGCGCGGGGCAGGAGTACACCTTCGCCTTCGCCGAGGAGATCCAGCCGTTCGACGAGGTGGTGACGGACAAGGGCGCGACGGTGGTGATCGACCCCAAGGCGATCCTGTTCCTGATCGGCGCGGAGATCGACTTCGAGACCACCAGGCTGGCCTCCAAGTTCGTCTTCCGGAATCCCAACGAGACCGACGCCTGCGGTTGCGGCGAGAGCGTCACCATCGTCCCGGCG
2201350_Psp@AWM77579_1__RT_shifts_1_contigs                  ---CGTCGGCCCCGCCCACAGGTGGTCTCCCTGACCCCCGCCGCCGCCGACCGGGTGCGCGAGATCATGTCCCGCTCCGAGACGCCCCTGGCGGGCCTGAGGGTGGGCGTGAAGAACGGCGGCTGTGCGGGGCAGGAATATGTCCTCGACTATGCCGAGGCCATGAATCCCCTTGATGAAGTCGTCACGGACCAGGGCGTCACCATCCTGGTGGAGCCCTCGGCCGTCCTCTTCCTGCTGGGCACGGTCATCGACTTCGAGGTCACGCGCCTGTCGTCCAAGTTCGTCTTCCGAAATCCGAACCAGACCGACGCCTGTGGCTGCGGCGAAAGCGTGACCATCCAGCCCGCC
1946125_Bsp@DDOJ01000015_1_103                               ATGCGTCGTCCCCGCCCGCAGGCCGTTCGCCTGACCGAGGCTGCGGCTGACCGCATCCGCCAGCTGACCGAGGCGGCCTCGGGCCCGTGCGCGGGCCTGCGCATCGGCGTCAAGAACGGCGGCTGCGCGGGTCAGGAATATACGGTCGAGTACGCCGAACGCGTCGAACCGCTGGACGAGGTGGTGGAAGACAAGGGCGCCACGGTCCTGATCGACCCCAAGGCCATCCTGTTCCTGATCGGCAGCGAGATCGACTTTCAGGTCACTGACCTGGCTTCGAAATTCGTGTTCCGCAATCCCAACCAGACCGACGCCTGCGGCTGCGGCGAGAGCGTGACGATCACGCCGGTG
2293980_Bsp@QUOQ01000004_1_55                                ATGCCACGCAAGCGGCCGCCGATCGTCACCCTGACCGAGGCCGCGGCCGCCCGCGTGCTGGAGATCATGCGCCGCGCCCCCAGGCCTTATGCCGGACTGCGCGTGGGCGTGAAGAACGCCGGCTGCGCGGGGCAGGAATACACGCTGGACTACGCCGAGGAGGCCCGGCCGACCGACGAGATCGTCGAGAGCCGGGGGGTCAAGATCCTGATCGAGCCCAAGGCCATCCTGTTTCTGATCGGGTCGGAGATCGACTGGGAGGTGACCCGGCTGTCGTCCAAGTTCGTGTTCCGCAACCCGAACCAGACCGACGCGTGCGGCTGCGGCGAGAGCGTCACCATCGTGCCGGCG
1951944_Hbacterium@DCNN01000029_1_5                          ATGACGCGCCAAAAACCAAAACTTATTAGTCTTTCTGACAATGCCGCAGAGAGGCTAAAGGCGATTATTGCCAATGGTGAAAAGCCATAC------CTAAGGGTCGGCGTGAAAAACGGTGGCTGTGCTGGCATGGAATATACAATGGAATATGCAGACGCACCTGAAAAATATGACGAATTGGTCGAAGATAAAGGTGTGCAGATTTTAATTGCCGCCAATGCCGTATTGTTCTTGATAGGCACAGAAATTGATTTGGAAACTAATAAATTCCATTCAAAATTCACCTTCCGTAATCCAAATCAAACTGATGCCTGTGGCTGTGGTGAAAGTGTGACTATTGTGCCGGCT
1951949_Hbacterium@DHHV01000014_1_11                         ---TTGACGTCGCGCGCCCAAATCGTTTCGCTCACTCCGGCTGCGGCCGATCGCGTCAAGGCGATCATGCAGGCCTCAGACAAGCCGTTT------TTGCGGGTAGGCGTAACCAAAGGCGGCTGCGCCGGCATGGAATATGTCATGGACTATGCCGATGCGCCGGAGCGCTTCGACGAAGTCATTGAGGACAAAGGCGTGCGGATCGTCATTGCCGCTTCGGCCGTGTTGTTCTTGCTGGGCGCCGAGATCGATTACGAGGCCGGCAAGCTCTCCTCGCGCTTTGTGTTCAAGAACCCCAATCAGACCGACGCTTGCGGCTGCGGGGAAAGCGTATCGATAACCCCGGCG
1437817_Msp@GBD49327_1__RT_shifts_1_contigs                  ---------------------------------ACCGACCGCGCAGCCCAGCGCGTGCGCACGATCATCGAACGTTCGGAGACGCCGCTCGCGGGCCTGCGCATCGGCGTCAAGACCGGCGGCTGCGCCGGCATGGAGTACACGATGGCCTACGCCGCCGAGGCCGGCGCCCTTGACGAGATCGTCGAGGACAAGGGCGTCAAGGTGATGATCGATCCCAAGGCGATCCTGTACCTGCTCGGGACCGAAATGGACTTCGTGACCGAGAAGCTCACCCAGCGTTTCGTGTTCAACAACCCCAATCAGACCTCCGCCTGCGGTTGCGGCGAGTCGGTCGCCATTACGCCCGCG
1101190_Msp@ARWB01000001_1_1196                              ATGAGCCGACCGCGCCCCAAGGTGATGACGCTGACCGATCGCGCCGCGAACCGCGTGCGCTCGATCGTCGAGCGCTCCGAGACGCCGATCGCGGGCCTCCGCATCGGCGTCAAGACCGGCGGCTGCGCCGGCATGGAGTACACGCTCGACTACGCCGCCGCCGCCCAGCCGCTCGACGAGGTGGTCGAGGACAAGGGCGTCACCGTGCTTATCGACCCCAAGGCGGTGCTCTATCTGCTCGGCACGGAGATGGATTTCGTGACCGAGAAGCTCACCCAGCGTTTCGTGTTCAACAATCCGAACCAGGTTTCGGCCTGCGGCTGCGGCGAGTCCGTCTCCATCACGCCCGCG
2172049_Rbacterium@QDFX01000002_1_219                        ATG---------GGTTTTCCGATCATGCGCCTCACCGACCGCGCCGCGGACCGGGTGAGGGAGATCATGGAACGGTCGCAGTCTTCGGCCGCCGGCCTTCGTGTCGGTGTGAAGAAGGGCGGCTGCGCCGGCATGGAATATACGATGGACTACGCCGCCGAGGCTCAGCCGGGCGACGAGGTGATTGAGGACAAGGGCGTGAAGGTCCTGATCGATCCCAAGGCCGTTCTGTTCCTGCTCGGCACCGAGATGGACTATGTGACCGAGAAGATGGCGTCGCGATTCGTCTTCAACAATCCGAACCAGACCTCGGCATGCGGCTGCGGGGAATCGATCGAGATCGTCCCGGCC
1752229_Rbacterium@LNFH01000279_1_13                         ATGCCTTTGCCCAAGATGCAGGCCATGCGCCTGACCCAGGCGGCCGCGGACCGCGTGAGAGACCTCGTCGAAGCCTCCGGCCATGCGAGCGCCGGCCTGCGCGTCGGCGTCACGAAGGGCGGCTGCGCCGGCATGGAATACACGATGGAATTCGTGGATGCGCCGGGCAAGTTCGACGAGATCGTCGAGGACCGCGGCGTGCGCGTGTTCATCGACGCCAAGGCCGTCCTCTATCTCCTCGGAACGGAGATGGACTACGTCACCGACAAGCTCTCGGCCAAGTTCGTCTTCAACAATCCGAACCAGACCTCGGCCTGCGGCTGCGGCGAATCGATCGCCCTGACGCCGGCC
1868589_Pcathodiphilu@AVO47596_1                             ------------------------ATGCGCCTGACCCAGGCGGCCGCAGACCGCGTCAGGGAGCTCGTCGAGGCCTCCGGCCATGCGAGCGCCGGACTGCGCGTGGGCGTGACCAAAGGCGGTTGCGCCGGCATGGAATACACGATGGAATTCGTCGATGCGCCGGCCAAATTCGACGAGATCGTCGAGGATCGCGGCGTCCGCGTCTTCATCGACGCCAAGGCGGTGCTCTATCTCCTCGGTACGGAGATGGATTACGTCACCGACAAGCTGTCGGCGAAATTCGTCTTCAACAATCCGAACCAGACCTCGGCCTGCGGCTGCGGCGAATCGATCGCCCTGACCCCGGCC
1970321_Asp@OYX87248_1                                       ATGGTGCGCCCTCGCCCTCCGGTCATGCGCATCACCGATGCCGCCGCCGCCCGGCTGCACCAGATCATGGGCCGGTCCGATCCTCCCGCCCTTGCGGTGCGGATCGGCGTGAAGAATGGCGGCTGCGCCGGCATGTCCTACACCATGGACTATGCCACCGAGATCCGCCCCGCCGACGACGTGGTGGAGGACAAGGGCGTCAAGGTCATAATCGACCCGAAGGCCGTGCTGTTCCTGCTCGGGACCGAGATGGACTTCAAGACCGACAAGCTCTCGGCGCAGTTCGTGTTCAACAACCCCAACCAGACCTCCGCCTGCGGCTGCGGCGAGTCGGTGGCCATCACGCCGGTA
438753_Acaulinodans@BAF89607_1                               TTCCCACGTCCCCGTCCCGCCGTCATGCGCATCACGGAAGCCGCTGCTGCCCGCGTGCGGCAGATCATGGCCCGTACCGATCCGCCGCCGGTGGCGGTACGTGTCGGCGTGAAGAATGGCGGCTGCGCCGGCATGTCCTACACCATGGACTATGCCACCGAGATCCTGCCCACCGACGAGGTGGTGGAGGACAAGGGCGTGAAGGTCATCATCGACCCCAAGGCGGTGCTCTTCCTGCTGGGAACGGAGATGGACTTCAAGACCGACAAGCTGGCGTCTCAGTTCGTGTTCAACAATCCGAACCAGACCTCCGCCTGCGGCTGCGGCGAGTCGGTGGCCATCACCCCCGCC
258594_Rpalustris@CAE27911_1                                 ATGGCACGTCCTCGGCCTCAAGTGATGCGCCTCACCGACGCGGCGGCGGGCCGCGTCAAGGAACTGATGGTCCGCGCCGACAGCGAGATTCTCGGCCTGCGCGTTGGCATCAAGAACGGCGGTTGCGCCGGGCAGTCCTACACGGTCGAGTACGCGCACGATATCAAGCCGAACGACGAAGTGATCGAAGACAAGGGCGTCAAGATCCTGGTCGATCCCAAGGCGGTGCTGTTCCTGCTCGGCACCGAGATGGACTACAAGGCCGACAGGATGCAGGCTCAGTTCGTGTTCAACAACCCGAACCAGATTTCAGCTTGCGGCTGTGGCGAGTCCGTCGAGCTGAAGCCAGCT
323098_Nwinogradskyi@ABA04920_1                              AAGCCCCGGCCTCGTCCGCAGGTCATGCGGCTGACTGACGCCGCCGCGACCAGAGTCAAGGAACTTGCGGCGCGAGCCGATTCAGAGATTGTCGGCCTTCGGGTGGGCATCAAGAATGGCGGCTGCGCAGGTCAGTCCTACACCGTGGAATACGCCCACGATATCAGGCCGACGGACGAAGTAGTGGAAGACAAGGGCGTTAAGATTCTGGTCGACCCCAAAGCGGTGCTGTATCTGCTCGGCACCGAAATGGACTACAAGGCCGAAAAGATGCAGGCCCAGTTCGTCTTCAACAATCCGAACCAGGTGTCAGCCTGCGGCTGCGGTGAGTCCGTGCAGCTCACGCCCGCC
1094929_Bsp@AUOJ02000011_1_51                                AAGCCGCGGCCGCGCCCGCAGGTCATGAAATTGACCGAGGCAGCCGCGCAGCGGATTACGGAACTGACCAGGCGCGCCGATTCCGAAATCGTCGGGCTTCGCGTCGGCATCAAAAATGGCGGCTGCGCCGGTCAGTCCTACACGGTGGAATATGCCCACGAGATCCGGCCGAGCGACGAAGTGGTCGAGGACCGGGGCGTGAAGATCCTGGTCGATCCCAAGGCCGTCCTGTTCCTGCTCGGCACCGAGATGGACTACAAGGCCGACAAGATGCAGGCCCAGTTCATCTTCAACAATCCAAACCAGGTCTCCGCCTGCGGCTGCGGCGAGTCGGTGCAGCTGACGCCGGCG
504832_Ocarboxidovor@ACI93124_1                              GGCATCCGGCCGCGCCCACAAGTGATGCGCCTCACCGAGGCTGCTGCGAGCCGCGTTCGCGAACTTGCCTCGCGTGCGGACTCGGAGATCATCGGCCTGCGGGTCGGTATCAAGAACGGTGGCTGCGCCGGGATGGAATACACCGTCGAGTACGCTCACGACGTTCGCCCGACCGACGAAGTGGTCGAGGACAAGGGCGTGAAGATCCTCGTCGATCCGAAGGCCGTGCTGTTCCTGCTCGGCACCGAGATGGACTTCAAGGTCGACAAGATGGCGGCGCAGTTCGTGTTCAACAACCCGAACCAGACGGGCGCCTGCGGCTGCGGGGAATCCGTGCAGCTTACGCCAGCG
1429916_Asp@ETR75011_1                                       ------------------------ATGCGTCTGACCGACGCGGCTGCGGCCCGCATCCGCGAACTGACCGAGCGTTCCGATAAGCCGATCGCCGGCTTGCGCGTGGGCGTCAAGAATGGCGGCTGTGCCGGTATGTCGTACACGGTCGAGTATGCCGACGAGATCAAGACGAGCGACGAGATTGTCGAGGACAAGGGCGTGAAGGTCCTGGTCGACCCGAAGGCCGTGCTATTCCTGCTCGGCACGGAGATGGACTTCAAGGTCGACAAGATGGCGGCGACCTTCGTGTTTAACAATCCGAACCAGACCAGCGCCTGCGGCTGCGGCGAGTCCGTCTCGATCACGCCGGCC
1736466_Psp@KQZ00732_1                                       ATGGCACGACCGAGACCCCAGGTGATGCGGCTGACGGAAGCCGCTGCCGATCGCATCAAGGCTGTCATGGCGAAAGCCGACAAGCCGGTCGCCGGCCTGCGCGTCGGCGTCAAGAACGGGGGCTGCGCCGGCATGGAATACACCATGGAGTATGCCGACGCGGTGAAGCCGACCGACGAGGTGATCGAGGACAAGGGCGTCAAGATCCTGGTCGATCCGAAGGCCGTGCTGTTCCTGCTCGGCACCGAGATGGACTTCAAGACCGAGAAGTTGTCGTCGCAGTTCGTGTTCAACAATCCGAACCAGACCTCGGCCTGCGGCTGCGGCGAAAGCGTCCAACTCACGCCCGCC
1895814_Rbacterium@OJY46144_1                                ATGGCGCGGCCCCGCCCGCAGGTGATGCGTCTGACTGATGCCGCCGCCGCGCGCATCAAGGACGTGATGGCGCGGGCGACCGAGCCGGTCGAGGGCGTGCGCGTCGGCGTCAAGAACGGCGGCTGCGCGGGCATGGAATACACGATGGAATACGCCACCGCGGTCAACCCGACCGACGAGGTGGTGGAGGACAAGGGCGTCAAGATCCTGGTCGACCCGAAGGCGATCCTGTTCCTGCTCGGCACCGAGATGGACTACAAGGTCGACAAGCTGTCGGCGCAGTTCGTCTTCAACAATCCGAACCAGACCTCGGCCTGCGGCTGCGGGGAATCGGTTCAGCTCACGCCGGCC
1702325_Csp@ALA19849_1                                       ------------------------ATGGGCATGAGCGACGCGGCCGCCGAGCGCGTCAAGGCGATCATCGCCAGTGCCGACAGGCCGATCGTCGGCGTGCGCGTCGGTGTCAAGAACGGCGGCTGCGCCGGCATGGAATACACGATGGAATATGCCGAGGCGATCAAGCCCGGTGACGAGGTGATCGAGGACAAGGGCGTCACCATCCTTGTCGATCCCAAGGCCGTCCTGTTTCTGCTCGGCACGGAGATGGACTACAAGGTCGACAAGCTGTCGGCCCAGTTCGTCTTCAACAATCCCAACCAGACGTCGGCTTGCGGATGCGGCGAATCCGTCGCCATCACCCCCGCG
1411123_Rbacterium@JQNH01000001_1_1078                       ATGCCCCTGCCGAGCCTGAAGGTCGTCACCCTGACGGATGCGGCCGCAAACCGTATCAAGGAGATCATCGCCAAGGCCGACCGGCCGATCGCCGGTGTGCGCGTCGGCGTGAAGAACGCCGGCTGTGCCGGCATGTCCTATACCATGGAATACGCCGAGGCTCCGAAGCCTGGTGAGGATGTCGTCGAGGACAAGGGCGTGAAAGTCTTCATCGACCCGAAGGCCGTGCTCTTCCTCCTCGGCAGCGAAATGGACTTCCAGACCACGAAGCTCTCATCGCAGTTCGTGTTCAACAACCCGAACCAGACCGGTGCTTGTGGCTGCGGCGAATCGGTCGCCATCACGCCTGCA
2082949_Msp@AWM86873_1                                       ATGGCTTTACCGGGTTTCAAGGTCGTGACCTTGACCGATGCGGCGGCCAGCCGCGTCAAGGACATCATCGCAAAGGCCGACAGGCCTATCGTGGGCGTTCGTGTGGGCGTCAAGAACGGCGGTTGCGCCGGGATGTCCTACACGATGGAATATGCCGAAAGTGTCTCGCCCCTCGATGAGGTGGTGGAGGACAAGGGCGTGACCGTCCTGATCGATCCCAAGGCCGTGCTGTTCCTGCTCGGCACCGAGATGGACTATCAGACCACCAAGCTGTCCTCGCAATTCGTCTTTAACAACCCCAACCAGACCTCGGCCTGCGGCTGCGGCGAGTCGGTCGCCATCACACCCGCC
549386_Mguangxiensis@SCY79001_1                              ATGGCTCTACCCGGTTTCAAGGTCGTGACCTTGACCGACGCGGCGGCAAACCGCGTCAAGGACATCATCGCAAAGGCCGACAAGCCCATCGTCGGCGTCCGCGTGGGCGTGAAGAACGGCGGCTGCGCCGGCATGTCCTACACCATGGAATACGCGGAAAACGTCAATCCCCTCGACGAGGTCGTGGAGGATAAGGGCGTGACCGTGCTCATCGATCCGAAGGCCGTGCTGTTCCTGCTCGGCACGGAAATGGACTTCCAGACGACGAAGATGTCGTCCCAGTTCGTGTTCAACAATCCGAACCAGACCTCGGCCTGCGGCTGCGGCGAATCCGTCGCGATTACGCCCGCC
2249811_Msp@QMKH01000006_1_151                               ATGGCTCTACCCGGTTTCAAGGTCATGACCTTGACGGACGCGGCGGCGAACCGCGTCAAAGCGATCATCGCGAAGGCCGAGCGGCCTCTCGTGGGCGTGCGCGTCGGCGTGAAGAACGGCGGCTGCGCGGGCATGTCCTACACCATGGAATATGCCGAGAGCGTGAACCCGCTCGATGAGGTTCTGGAAGACAAGGGCGTGAAGGTTCTCATTGACCCCAAGGCGGTGCTGTTCCTCCTCGGCACGGAAATGGACTTCCAGACGACCAAGATGTCGTCCCAATTCGTGTTCAACAACCCCAACCAGACCTCGGCCTGCGGCTGCGGCGAATCCGTCGCCATTACCCCCGCC
2109933_Asp@PSC05838_1                                       ---ATGCTTCCCAAGCTCAAGGTGATGAACCTGACCGACGCCGCCGCGGCTCGGGTGAAGGAGATCATCGAGAATTCCGAGACGCCGATCGTGGGCGTGCGCGTCGGCGTGCGCAATGGCGGCTGCGCCGGCATGTCTTACACCATCGAGTACGCCGACAGCATCCGGCCCGGAGACGAAGTGGTCGAGGACAAGGGCGTCACGGTGCTGGTCGACCCCAAGGCCGTGCTGTTCCTGCTCGGAACCGTCATGGACTTCCGGGTGACCAAGCTGTCGTCGCAGTTCGTTTTCGAGAACCCCAACCAGACCTCGGCGTGCGGTTGCGGCGAGTCGGTCGCGCTGACGCCAGCC
1125973_Bsp@JNLC01000016_1_189                               ATGCCCCGCCCGCGCATTCCCGTGATGCGCCTCACCGATGCCGCCGCCACGCGCGTGCGCGAGATCATGGCCCGCGCCGAGAAGCCGGTCGTCGGCCTGCGCGTCGGCGTGAAGAACGGTGGCTGCGCCGGCATGGAATACACGATGGAGTTCGCCGAGGAGGCGGGCCGCTTCGACGAGGTCGTCGAGGACAAGGGCGTCAAGGTGCTGATCGACCCCAAGGCGATCCTTTATCTCCTCGGCACCGAGATGGACTTCAAGGCCGACAAGATGACCGCCCAGTTCGTGTTCAACAACCCGAACCAGACATCGGCCTGCGGCTGCGGCGAATCGGTCGCCATCACTCCCGCC
639283_Snovella@ADH88661_1                                   ATGCTGCGTTCCCGTCCTCCCGTCATGACGCTGACCGACGCCGCTGCCGAGCGCGTGCGGGCGATCATCGCGCGCTCCGACAAGCCGGTCGCCGGCCTTCGCGTCGGCATCAAGAATGCCGGCTGCGCCGGCATGGAATACACGATGGAGTTCGCCGAGGAGGCCGGGCGCTTCGACGAGGTGGTCGAGGACAAGGGCGTGAAGGTGCTGATCGACCCCAAGGCGATCATGTACCTGCTCGGCACGCAGATGGACTACAAGACCGACAAGCTCTCCGCCCAGTTCGTGTTCAACAACCCGAACCAGACCTCGGCCTGCGGCTGCGGCGAATCGGTCGCCATCACCCCGGTG
2015577_Rbacterium@OYU50268_1                                ------------------------ATGTCGCTCAGCGATGCCGCCGCCGAGCGCATCCGCACCGCAATTGCTGCGGCAGAGAAGCCGATTGTTGGCATCCGCGTCGGCGTCAAGAACGGCGGCTGCGCTGGCATGTCCTACACGATGGAATATGCCGAAGCCAAGGCGCCGCATGACGAGGTGATCGAAGAGAAGGGCGTCACAGTTCTCATTGATCCCAAGGCGGTTCTGTTCCTGCTCGGCACGGAAATGGATGTGAAGACCGATAAATTTGCCTCGACCTTCGTGTTCAACAATCCGAACCAGACCTCGGCTTGCGGTTGCGGCGAGAGCGTGGCGATCACGCCGGCA
2293567_Msp@RFB80785_1                                       ------------------------ATGTCACTGACCGACGCGGCTGCGGAGCGGGTCAAGGAGATCATGGCCGCCAAACAAGAACCGGTCGCGGGCCTGCGCATCGGGGTCAAGAACGGCGGCTGCGCCGGCATGTCCTATACGATGGAATTCGCGCAGCAAGCCGCGCCGCTCGATGAGGTGATCGAGGACAAGGGTGTCAAGGTGCTGATCGACCCAAAGGCCGTGCTGTTCCTGCTCGGCACCGAAATGGATTTTAAGACCGATAAATTGTCGTCAGGCTTCGTCTTCAACAATCCGAACCAGACCTCGGCCTGCGGTTGCGGTGAGTCGGTTGCGATCACGCCGGCG
419610_Mextorquens@ABY32353_1                                ------ATGTCCAGTTTCAAGGTGATCACGCTGACCGACCGCGCCGCGGACCGGCTCAAGGCGATCATGGCCGATGCGGAGACGCCGATCGCCGGTTTGCGCGTCGGCGTGAAGAACGGCGGCTGCGCCGGCATGTCCTACACGATGGAATATGCCGAGGAGCGGAAAGCCGGCGAGGACGTGATCGAGGACCGGGGCGTGACCGTGTTCATCGATCCCAAGGCGGTGCTGTTCCTGCTCGGCACCGAGATGGATTTCCAGACGACCAAGCTGTCGTCGCAGTTCGTGTTCAACAACCCGAACCAGACTTCGGCCTGCGGCTGCGGCGAATCCGTGGCGATCACGCCGGTC
1736382_Msp@KQT61477_1                                       ------ATGTCAGGTTTCAAGGTGATCTCGCTGACCGACCGGGCGGCGGAGCGGCTCAAGGCGATCATGGCCGATGCCGAGCGCCCCATCGCGGGGCTTCGCGTCGGCGTGAAGAACGGCGGCTGCGCCGGCATGTCCTACACGATGGAATATGCCGAGGAGCGGAAAACCGGCGAGGACGTGATCGAGGACCGCGGCGTGACCGTGTTCATCGATCCCAAGGCGGTGCTGTTCCTGCTCGGCACCGAGATGGACTTCCAGACCACCAAGCTGTCGTCGCAGTTCGTGTTCAACAACCCGAACCAGACGTCGGCCTGCGGCTGCGGCGAGTCGGTGGCGATCACGCCCGTG
582675_Mgossipiicola@SFH08124_1                              ---ATGGCTTCGAACTTCAAAGTGCTGTCGCTGACCGATGCGGCGGCGGACCGGATCAAGGCGATCATCGCCGAGGCCGACCGGCCCATCGCCGGCCTGCGGGTCGGGGTGAAGAACGGTGGCTGCGCCGGCATGTCCTACACCATGGAATATGCCGACGGGCAGAAGCCCGGCGAGGACATGGTCGAGGATCGCGGCGTCAAGGTCTTCGTCGATCCGAAGGCGCTGCTGTTCCTCCTCGGCACGCAGATGGATTTCACCACCACCAAGCTCGCCTCGCAATTCGTGTTCAACAACCCGAACCAGACTTCGGCCTGCGGCTGTGGCGAGTCCGTGGCGATCACGCCGGTG
631454_Lbaratangense@ESR25097_1                              ATGGTGCGTCCCAAGCCGAAGGTCATGACCCTGACGGATGCCGCCGCCGCGCGGATAAGGGCGATCATGGAGAGCTCCGAGCGCGAGATTCTCGGGCTCCGTGTCGGCGTGAAGAACGGCGGCTGCGCCGGCATGTCGTATACGATGGAATATGCCGAGGAGAAGGCGCCGTTTGACGAGGTCGTCGAGGACCGCGGCGTGACGATCCTGATCGACCCCAAGGCGGTGCTGTTTCTGCTGGGCACGGAGATGGACTACCGGACCGAGAAGCTCGCGTCGCAGTTCGTCTTCAACAACCCGAACCAGACCTCGGCCTGCGGTTGCGGCGAGTCCGTCGCGCTGACGCCGGCG
1895816_Rbacterium@OJY35754_1                                ATGCCACTGCGCAAGATTCAGGTGATCTCCCTGACGGAGGCCGCTGCGGCCCGGGTGAAGGAGATCATGGCCGTCGCCGACGAGCCGGTGCTTGGCGTCCGCGTCGGGGTCAAGAACGGCGGCTGCGCCGGAATGTCCTATACAATGGAATACGCCAAGGAAACAAAGCCCTTGGAGGACGTTCTTGAAGACAAGGGCGTGAGGATCTTCATCGATCCGAAAGCCGTTCTCTTCCTGCTTGGCACCGAGATGGACGTGAAAGTCGACAAGTTCTCGTCGGGCTTCGTGTTCAACAACCCCAACCAGACATCCGCCTGCGGGTGCGGCGAGTCGGTCGCCATCACGCCGGCG
1653334_Sbacterium@KPQ12405_1                                ---ATGTTTGGTGGATTGAAAGTCATTTCCCTGACCGATGCGGCTGCGGATCGCGTCAAGGAGATCATCGCAAATGCGGACAAGCCCATTGAGGGCGTGCGCGTGGGCGTACGCAATGCCGGCTGTGCGGGCATGGCCTATACGATGGAATATGCCGAGACTGCGACGCCGGGGGACGATGTCGTCGAGGACAAGGGCGTGAAAGTCTTCGTCGATCCGAAAGCCGTGCTGTTCCTGCTGGGAACCGAGATGGATTTCGAGGTGACGAAACTTGCATCGCAATTCGTGTTCAACAATCCCAACCAGACCTCGGCCTGTGGCTGCGGTGAATCGGTCGCGATCACACCGGCG
1177755_Mhalotolerans@ODA68815_1__RT_shifts_1_contigs        ---ACACGCCCCCAACCCAAAGTCATGACCCTCTCCGAGGCCGCTGCAGAGCGCGTCCGTACCCTGATGTCGCGGTCCGACAAGCCCATCGCCGGTTTGCGCGTCGGCGTGAAGAACGGCGGCTGCGCGGGCATGGAATACACCATGGAATATGCGGAAAGCGCCGATCCCATGGACGAGGTGGTCGAGGATAAGGGCGTGAAGCTCCTGATCGACCCCAAGGCGGTGCTCTTCCTGCTCGGCACCGAGATGGACTACCGCACCGACCGGCTGACCTCGGGCTTCGTGTTCAACAACCCGAACCAGACATCCGCCTGCGGCTGCGGCGAATCCGTCGAGCTGACGCCTGCC
1384459_Mcaenitepidi@BAQ17211_1                              ATGAATCGACCGCGCCCCCAAGCCATGAGTATCACCGAAGCCGCTGCCGAGCGCCTGCGTAAGCTGGGTGCCGCCTCGGGCCCGGAGATGGAGGCCGTTCGCATCGGCATCAAGAACGGTGGTTGTGCCGGCATGGAGTACACGATGGAGTACGCCGCCGAGCGCAAGCCCCACGATGAAGTCGTCGAGGACAAGGGCGTGACCATCCTCATCGATCCGTCGGCTCTGATGTTTCTGCTCGGAACCGAGATGGACTACCAGGTCAGTCAGATGCGGTCGGGGTTCGTTTTCAACAACCCGAACCAGACCAGCGCCTGTGGCTGCGGCGAGTCTGTGATGCTCAAACCCGCA
1774971_Mmarginalis@ODR97861_1                               ATGACGCGTCCTCGACCCCAAGCCATGCGCCTCACCGAAGCCGCCGCGGAGCGCATCCGCAAGCTCTCCGCCGCCTCGGGCACGGAGATCGACGGCGTGCGCATCGGCGTGAAGAACGGCGGCTGCGCCGGCATGGAATACACCATGGAATACGCGCAAGAGCGCGGGCCGCATGACGAGGTGGTGGAGGACAGGGGGGTCCGGCTCCTGATCGACCCCACGGCTGTGATGTTCCTGCTGGGCACCGAGATGGATTATCAGGTGAATGAGATGCGCTCTGGCTTCGTGTTCAACAACCCGAACCAGACGAGCGCCTGCGGCTGCGGCGAGTCGGTGATGTTGCAGGCTGCG
1951936_Hbacterium@DFXC01000117_1_13                         ATGATTCGTCCCCGCCCGCAAGTGATGAGCCTGACCGAGGCCGCCGCCGAGCGCATCCGCGCGCTTTCGGTCGCCTCC---AAGGAGATCGCCGGCGTTCGCATCGGCGTGAAGAATGGCGGCTGCGCCGGCATGGAATACACCATGGAATATGCGCAAGCGCGCGGGCCCCACGACGAACTGATCGAGGACAAGGGCGTCAAGCTCCTCATCGACCCGACCGCCGTGATGTTCCTGCTCGGCACCGAGATGGACTACCGCACCGACCGGATGCGCTCGGGCTTCGTGTTCAACAACCCGAACCAGACGAGCGCCTGCGGCTGTGGGGAATCCGTCTCGCTCAAGCCTGCG
2219703_Rbacterium@PZF76182_1                                ATGCCCCGTCCCAAGCCGCAGGTGATGAAGCTCACCGACGCCGCCGCCGACCGCGTGCGCGAGATCATGGCGAAGTCGGAAAAGCCTGTGGTGGGGCTGCGCATCGGCGTCAAGAATGGCGGCTGTGCGGGCATGGAATACACCATGGAATGGGCCGAGGACCAGAAGCCCTTCGACGAGGTGGTGGAAGACAAGGGCGTCAAGGTGCTGATCGACGCCAAGGCGATGATGTTCCTGCTCGGCACCGAGATGGACTACCAGACCACCACGCTGAAATCGGGTTTCGTGTTCAACAACCCCAACCAGGTCTCCGCCTGCGGCTGCGGGGAAAGCGTGCAGCTGAAGCCGGCG
1187851_Rsp@EJW11227_1                                       ATGGTGAGGCCGAAGCCGCAGGTGATCCGGCTGACGGACGCGGCGGCGGCCCGGATCAAGGAGATCATCGCCAAGACCGACAAGCCGATCGCGGGCTTGCGGATCGGCGTCGAGAAGGGCGGCTGCGCCGGCATGTCCTACACGATGGACTACGCCGACACCGTCGCGCCGGGCGACGAGGTGGTCGACGACAAGGGCGTGCGCATCCTGATCGACCCCAAGGCGGTGCTGTTCCTGCTCGGCACCGAGATGGATTTCAAGACCGAGAAGATGTCGTCGGGCTTCGTGTTCTCGAACCCGAACCAGATTTCCGCCTGCGGCTGCGGCGAGTCGGTCGAGATCAGGCCCGCC
1852618_Psp@LYSZ01000001_1_617                               ATGCCTAGACCGAGACCCAAAGTTGTGACGCTGACGGACAAGGCCGCGTCCCGCATGAGCGAAATCATGGCGAATGCGGATGAAAATTTCATCGGCGTCAAGATCGGCGTCAAGAATGGCGGCTGCGCCGGCATGGAATACACCATGGATTATGCGACCGAGGCGGCGCCCCTCGATGAAGTGGTGGAGGAAAACGGGATCAAGATCCTGATCGACCCGAAAGCCATCCTGTTCCTGATCGGCACGCAGATCGACTTCGTGACCGAAAAACTGTCGCAGCGCTTCGTTTTCAACAACCCGAACCAGACCGACGCCTGCGGCTGCGGCGAAAGCGTGACCATCGTGCCGCAG
1953057_Pbacterium@DGNI01000017_1_5                          ATGGCTAGACCAAGACCAAAAGTCGTAACGCTGACCGATAAAGCCGCAGCACGCATGACCGAAATCATGGGCGAGGCCGATGAGAATTATATTGGCGTCAAGATCGGCGTGAAAAACGGCGGCTGCGCCGGCATGGAATACACGATGGCTTATGCGACCGAGGCCGGTCCGCTCGATGAAGTGGTTGAAGAAAACGGCATTAAGGTGTTGATCGATCCGAAAGCGATCCTGTTCCTGATCGGCACGGAAATTGACTACGTCACCGAAAAACTCTCACAGCGGTTCGTCTTCAACAACCCGAACCAGACTGACGCCTGCGGCTGCGGCGAAAGCGTGACGATCACGCCGCAA
2292771_Psp@RFB06319_1                                       ATGGCAAGACAACGACCTAAAGTCCTGACACTGACCGACCGCGCTGCCGAGCGCATGACGGAGATCATGTCGTCCGCTGATGAGAATTTCATCGGGGTGAAGATCGGCGTGAAAAATGGCGGCTGTGCCGGCATGGAATACACGATGGATTACGCCACCGAGAAGGGGCCGCTCGACGAGGTTGTCGAGGAGAACGGCATCACCATCCTGATTGACCCCAAGGCAATCCTCTTCCTACTGGGGACTGAAATCGACTTCGTGACGGAGAAACTCTCCAGCCGGTTTGTCTTCAATAATCCGAACCAGACCGATGCCTGCGGCTGTGGGGAGAGCGTGACGATCGTCCCGGCG
2058213_Mflavus@PQA88972_1                                   ATGAGACGTCCGAGACCGAAAGTCATAACCCTGACCGATCGCGCCGCCGAGCGCATGCAGGAAATCATGTCCGCCGCCGACGAGAATTATATCGGCGTCAAGATCGGCGTGAAGAACGGCGGTTGCGCCGGCATGGAATACACCATGGATTACGCGACCGAGCAGGCCGCGCTCGACGAGGTCGTCGAAGAGAACGGGATCAAGATCCTCATCGATCCGAAGGCGATCCTTTTTCTCATCGGGACGGAAGTCGATTACGTCACCGAGAAACTCTCGCAGCGCTTCGTCTTCAACAACCCGAACCAGACCGACGCCTGCGGCTGCGGCGAAAGCGTGACGATTGTGCCGGCC
314260_Pbermudensis@ADM10039_1                               ATGCCGAGGCCACGACCCAAGGCCCTGACCCTGACCGATGCCGCCGCCGAGAGAATGCGCGAGATTATGGCGGCCGCCGATGACGCCTTTATCGGCGTCAAGATCGGCGTGAAGAACGGCGGCTGTGCCGGGATGGAATACACCATGGATTATGCCACGGATCGCGCCCCCCTGGACGAGGTGGTGGAGGATCGCGGCATCACGATCCTCATCGATCCTAAGGCGATCCTTTTTCTCCTCGGCACAGAAGTCGATTACGTCACCGAAAAGCTGTCGAGCCGCTTTGTGTTCAACAACCCCAACCAGACCGATGCCTGTGGGTGTGGGGAAAGCGTGACCATCGTCCCCGCT
1519374_Ametriothermo@SNT73257_1                             ATGGCGAGAGCGAGACCGAAAGCCGTCACCCTCACCGACGCCGCCGCGGCGCGGATGCGCGAGATCATGGACGGCGCCGACGGGAAATATGTCGGCGTACGGATCGGCGTGAAGAAAGGCGGCTGCGCCGGCATGGAATATGTCATGGATTACGCAAGCGAGGCCGGCCCGCTCGACGAGGTGGTCGAGGACAACGGAATCAGGATTCTCATCGACCCCAAGGCGATCCTGTTCCTGCTCGGCACGGAGATCGACTATGTGACCGACAAGCTCTCGCAGCGCTTCGTGTTCAACAACCCCAACCAGACCGACGCCTGCGGCTGCGGCGAAAGCGTGACGCTGACGCCGGCG
402881_Plavamentivor@ABS64862_1                              ATGGCGAGACCCACACCAAAGGCGATAACGCTTACAGAAATCGCGGCGGCGCGCATGAAGGAGATCATGGCCGCTTCCTCCGGAAAATATATCGGCGTGAGGATCGGCGTAAAGAACGGGGGCTGCGCCGGCATGGAATACACGATGGAATATGCCGAAGACGTGAAGCCGCTCGACGAGGTGGTGGAAGACCGGGACGTGAAAATTCTGATCGACCCGAAAGCTATTCTGTTCCTGCTTGGTACCGAGATGGACTATAGCGAAGAGAAGTTTTCGGCGGGCTTTCGTTTCAACAACCCTAACCAGACAGATGCCTGCGGCTGCGGCGAGAGCGTTTCCATCACTCCCGCC
2013658_Abacterium@PKQ02219_1                                ATGGCGAGACCCATACCGAAAGCGATTACCCTGACGGAAGCTGCCGCGGAGCGGATGAAGGAGATCATGGCTGCCTCGGGCGGTAGATATATCGGCGTGCGCATCGGCGTGAAGAATGGTGGCTGCGCCGGCATGGAATACACGATGGAGTATGCCGAGAATCAGCAGCTTCTCGACGAGGTCGTCGAGGATCGCGGCGTGAAAATACTTATCGATCCGAAGGCGATCCTTTTCCTGCTTGGAACCGAGATGGATTTCACCACGGAAAAGTTCTCGTCCGGCTTCCGCTTCAACAATCCGAACCAGACGGACGCCTGCGGTTGCGGTGAGAGCGTTTCCATTACTCCGGCT
2013666_Abacterium@PKP78582_1                                ATGGCGAGACCCATTCCGAAAGCGATTACCCTGACGGAAGCTGCCGCGGAGCGCATGAAGGAGATCATGGCGGCCTCGGACGGCAAGTACATCGGTGTACGCATCGGCGTGAAGAATGGCGGCTGTGCCGGCATGGAATACACGATGGAATATGCCGAGGATCAGCAACCGCTCGACGAGGTCGTCGAAGATCGCGGCGTCAAAATTCTCATCGATCCGAAGGCGATCCTCTTCCTGCTCGGAACCGAGATGGACTACGCCACCGGGAAGTTCTCGTCCGGTTTCCGGTTCAATAACCCGAACCAGACGGACGCCTGCGGATGCGGCGAGAGCGTTACCATCACTCCTGCC
2024848_Psp@MAB14355_1                                       ATGCAACGCGAAAGGCCCAAGGCTATTTCACTGACCGATCGCGCCGCGGAGCGGATGAAGGCGATCATGTCGGCCTCGGAAGGCAAATATGTCGGTGTGCGCATCGGCGTAAAGAATGGCGGCTGCGCGGGCATGGAATACACCATGGACTACGCCGAAGAGGCGAACCCCATGGACGAGGTGGTCGAGGATCACGGCATAAAGATCCTGATCGACCCCAAGGCGATCCTGTTCCTGCTGGGCACCGAGATGGACTACGAGACCGACAAGTTTTCCAGCGGTTTCCGTTTCAACAATCCCAATGTGACCGATGCGTGCGGCTGCGGCGAGAGCGTGACCATCGTTCCCGCC
1247963_Poceani@JPHU01000001_1_70                            ATGCGCCGCGCGCGCCCGGAGGTCGTCACGCTGACCGAGCGGGCAGCGGACCGGATGAAGGCCATCATGGCGGCCGCCGACGGCGCCTATGTCGGCGTGCGCATCGGCGTGAAGAATGGCGGCTGCGCCGGCATGGAATACACGCTCGACTATGCCACCGAGAAGGCGCCGCTCGATGAGGAAGTGACCTCCGAGGGCGTGCGCATCCTGATCGACCCCAAGGCGATCCTGTTCCTGCTCGGCACGCGCATCGACTACGTCACCGAGAAGCTGAGCGCGAAATTCGTGTTCGAGAACCCGAACCAGACCGATGCCTGCGGCTGCGGCGAGAGCGTCACCATCGTTCCGGCG
1952820_Rbacterium@DBUX01000032_1_23                         ATGAAATACGAAATTCCAAAAGCCATTAGCTTGACCGACCGCGCGGCGGAGCGGATCAAGCTCATTATGTCGCGTGCCGAAACGCCGAAAATTGGCGTGCGGCTGGGTGTCAAAAACGGCGGCTGCGCGGGCATGGAATACACAATGGACTATGCCGAGGCGCGCGACCCGCTGGACGAGGTGGTCGAGGATAAGGGTGTCATGATTTTGATCGAGCCCAAGGCCGTTTTGTTTCTGCTCGGCACCCAAATGGATTACGAAGAGGGTGTCATGTCGTCCGGCTTCATTTTCAACAATCCCAATCAAACGGATGCATGCGGCTGCGGCGAGAGCGTGACCATCGTGCCGGCA
1952833_Rbacterium@DKNW01000052_1_25                         ATGAAATATGAAATTCCAAAAGCGATTAGCCTGACCGACCGCGCCGCGGACCGGATTAAGGATATTATGGCACGTGCCGAAACGCCTAAGATTGGTGTGCGGCTTGGGGTTAAGAATGGCGGCTGCGCCGGCATGGAATACACAATGGATTATGCCGACATGCGCGACCCGCTCGACGAAGTTGTTGAAGATAAGGGCGTGATGATTTTGATCGAGCCAAAGGCAGTGTTGTTTTTGTTAGGCACACAGATGGATTATGAAGAGGGCGTGATGTCCTCCGGCTTTATTTTTAACAATCCCAATCAGACAGATGCATGTGGGTGTGGCGAGAGCGTTACCATTGTGCCGGCG
1952830_Rbacterium@DJLM01000037_1_24                         ATGACTTACGAATTGCCGAAAGCCATCACGCTGACTGACCGCGCCGCCGAGCGCGTGAAGTCAATCATGGCCAAATCGGAAACGCCGAAAATCGGTATTCGCCTGGGCGTGAAAAACGGCGGTTGCGCGGGCATGGAATACACAATGGACTATGCCGAAGAAAAACAGCCATTGGATGAGGTTGTTGAAGATAAAGGCGTGACCATTCTCATTGAGGCGAAAGCGGTGTTGTTTTTGCTGGGCACGGAAATGGATTGGGAAGAAGACAAGCTGTCGGCCGGTTTCCGGTTCAACAATCCAAACCAAACCGACGCATGCGGCTGCGGTGAAAGTGTCACCATAGTGCCGGCA
1952827_Rbacterium@DHZE01000005_1_12                         ATGGTGAGAGAACGACCAAAAGCAGTGACATTGACCGATCGCGCGGCTGATCGGGTCAAAGCCATTATGGCCAACGCCAAAGAAGATTTTGTTGGTGTGCGCATCGGCGTTGAGACCGGTGGCTGCGCGGGCATGGCCTATACGATGGATTATGCAGAGGACATCGCGCCTCTGGATGAAATCGTTGAAGACAAGGGCGTGCGGATTTTGATTGATCCCAAAGCGATCCTGTTCCTCATCGGTACAGAGATGGACTGGGAGCAGGACACCTTTACCAGCGGCTTCAAGTTCAAAAATCCAAATGCCGTGGATGCCTGTGGGTGTGGTGAAAGCTTCACAATCACACCGGCG
1282876_Aproteobacter@BAOK01000001_1_1388                    ATGGTGAGAGAACGACCAAAAGCAGTGACCTTGACCGACCGCGCAGCGGAGCGCGTAAAAGCCATTATGTCCAACGCCAAGGAAGACTTTGTCGGCGTGCGGATCGGTGTTGAGACCGGTGGCTGCGCGGGCATGGCCTATACGATGGACTATGCAGAGGACATCGCGCCTCTGGATGAGATCGTCGAGGACAAGGGTGTGCGCATCCTGATTGATCCCAAAGCGATCCTGTTCCTCATCGGGACAGAGATGGACTGGGAGCAGGACACTTTTACCAGCGGCTTCAAGTTCAACAATCCGAATGCCGTGGATGCCTGTGGCTGTGGCGAAAGCTTCACGATCACACCTGCA
2183982_Tsp@RMA85026_1                                       ATGAAGCGAGAGCGCCCGAAAGCGATTACTTTGACCGATGCGGCAGCTGCCCGCGTCAAGGAGATCATTGAAAATTCCGACAAGGAGATTGTCGGGGTGCGCATCGGCGTGGAAAAAGGCGGCTGCGCCGGTATGGCCTATACGATGGAATATGCCGAGGAAATCGGCCCGATGGACGAAGTGGTCGAAGATAAAGGCGTGCGTGTGCTGATCGATCCTAAAGCCATTCTCTTCCTGCTCGGCACGGAAATGGATTACGAAGTGGGCAAGCTTTCGAGTACGTTCCAGTTCAACAACCCGAACGCCATCGATGCCTGCGGCTGCGGTGAAAGCGTCACCATTCAGCCCGTG
1952829_Rbacterium@DJCF01000203_1_5                          ATGACTCTTCAATTGCCGAAAACAATTACACTGACAAATGCCGCAGCTGATCGCGTTAAGCATATTATGGCGCAATCTGATGAGGATTATTTGGGTGTGCGACTTGGCCTTAAAAATGCTGGTTGTGCCGGTATGGAATACACTATGGAATACGCCACTGAAATCCTCCCTCAGGATGAGGTTGTAGAGGATAAAGGCGTTACAGTTCTGGTGGATATCAAAGCGGTATTGTTCTTGATAGGCACGGAAATGGATTTTCAAACTGAAAAACTTGCCTCAGGGTTTGTGTTTAATAACCCTAATCAGACCGATGCTTGCGGATGTGGAGAAAGTGTTACATTGGCACCTGCG
648757_Rvannielii@ADP72088_1__RT_shifts_1_contigs            ---TCTAGTTCTTTCGGCAAGGTCGTTACGCTCACGGACTCGGCGGCGGAGCGCGTGAAGGCGATAATCGGGCGTTCCGAGACGCCAGTGGTCGGGCTGCGCGTGGGCATCAAGAAGGGCGGCTGCGCGGGCATGGAATACACGATGGAGTATGCCGCCGAGGCGCGCCCGCTCGAAGAGGTGGTCGAAGACAAGGGTGTGCGTATCCTCATCGAGCCCTCCGCGATCCTCTATCTGCTCGGCACCGAGATGGACTACAAGACCGAGAAATTCGTCTCGGGGTTCGTTTTCAAGAACCCGAACCAGACGAGCGCTTGCGGTTGCGGTGAGAGCGTCGAATTAAGTCCCGCG
933063_Dthermohaloph@RIA56684_1                              ATGAGCGCGACACCTCTCAAAGTGATGACCCTCACGGACGCGGCAGCCAAGCGCCTGTCGGAGATCATCGAAGCCAGCGACAAGCCTGTGGCCGGCGTGCGCGTCGGGCTGAAGAAGGGTGGCTGCGCCGGAATGGAATACACGATGGACTACGCCACCGAGATCGGCCCGATGGACGAGGTGATCGAGGAGAAGGGAGTGAAGCTCCTGATCGAACCGCAGGCGGTTCTGTTTCTGCTGGGCACAGAAATGGACTATGAGGAGGGCAAATTGTCATCCGGTTTCGTGTTCAACAATCCGAACCAGACGAGTGCCTGTGGCTGCGGCGAATCCGTAGAAATCCAGCCGGCT
1948408_Abacterium@DHWN01000159_1_9                          ATGAAGCGCGAGCGACCGAAGGCGATCAGGCTTTCGGAAAGCGCCGCGGCGCGCATTCGCGACATCATGGCGGCGGCGGACGGCAAGGTTCGGGGTGTACGCGTGGGCGTCACCAATGGCGGCTGCGCCGGGATGGCCTACACCATGGACTACGCGGACGCGCCGCAGCCCTTCGAGGAAGTGGTGGAAGACCAGGGCGTGAAGGTGTTCATCGATCCCAAAGCCATCATGTTCCTCATCGGCACGGAAATGGATTTCGTGCGCGAGAAACTCGGAGCGCGCTTCGTGTTCAACAATCCGAACCAAACAGCGGCTTGTGGCTGCGGCGAATCCGTTACCCTGAAGCCGGTC
1895708_Abacterium@OJU56452_1                                ATGCGGCGTGAACGGCCCAAGGCTATTCGCCTGTCGGATGCCGCTGCTGATCGCATTCGTGAAATCATGAATGGCGCGGATGCCAACTATACCGGCGTTCGGGTCGGTGTCACCAACGCCGGCTGCGCGGGCATGAGTTACACGATGGATTATGCGGACGAAGCCAAACCGTTCGAGGAAGTGGTCGAGGATAAGGGCGTGAAGATATTCATCGATCCGAAGGCGATCATGTTCCTGATCGGGACGGAAATGGATTATGTGCGCGAAAAAATGGGCGCACGCTTCGTGTTCAACAATCCGAACCAGACGGCGGCCTGTGGCTGCGGTGAATCGGTGTCGATTACGCCCGCA
1948371_Abacterium@DEIC01000086_1_33                         ATGCGCCGCGAACGGCCCAAGCCCGTGCGGCTGACTGATGCGGCAGCCGAACGCATCCGTGCTATCATGGCCGGTTCGGCCACGCCGGTGTTCGGTTTGCGCGTCGGTGTCAAGAATGCGGGGTGCGCGGGCCAAGCCTATACGATGGAGTATGCAACGGCTGCCCGCCCGCTCGATGAAGTGATCGAAGACAAGGGCGTGCGCATTCTGATCGAGCCGAAATCGATCCTGTTCCTGATTGGAACGGAACTCGATTTCGTCACGGACCGGCTTTCGCAAAAGTTCGTGTTCCGCAATCCAAACGAAACAGATGCCTGCGGCTGCGGTGAATCCGTTGCCATCACGCCCGCG
1458461_CPectocarpi@CDO60936_1                               ATG---------GCAGGACAAGTAATAACGCTGACAGATACAGCCGCGGAACGGATCAAGGCAATTATCGACCGATCCGATGAGCCGATTGTGGGCGTGCGTCTTGGTCTTGAGAATGCGGGCTGTGCGGGTATGGCCTACAAACTGGATTACGCCACAGAAACAGCGCCATTGGACGAAGTGGTGGAGGACAAGGGCGTCAAGATTTTGATTGATGCCAAGTCCATCCTGTTCCTGTTAGGCATGGAAATGGACTACGAAGAGACCAAGCTTCGGTCGGGCTTTGTGTTCAACAATCCCAATCAGACGGACGCTTGCGGTTGCGGTGAAAGCGTAACGCTCACTCCGGCT
1655605_Pbacterium@KRO64092_1                                ------------ATGAACCCTATTATTAAATTAAGTGACAATGCTGCATCAAGAATAAAAGAGATTATGTCTAATGCTGAAAAAGAATCAATTGGTGTTAGAGTTTCTGTTAAATCCGGTGGATGTGCTGGGATGTCTTATGTAATGGAGTACACTAAAGCAATTAATCCTAGTGACGAAGTAATTGAAGATAAAGGTGTCAAAGTTTATGTCGATGCTTCTGCTGTAATGTATCTTTTAGGCACTGAAATGGACTATAAAAAAGAAGAATTTTCCTCATCATTTGTGTTCAATAACCCCAATGAAACTGAACGTTGTGGATGTGGTGAGTCCTTTAAAATAGGA------
2162023_Pbacterium@QBYE01000002_1_83                         ------------ATGAATTCAATAATTAAATTAAGTGACAATGCTGCTTCAAGAATAAAAGAAATAATGTCTGGTGCTGAAGAAAATGCAATAGGAGTGAGAGTTTCAGTAAAGTCTGGAGGATGTGCTGGGATGTCATATGTTATGGAGTACTCAAAGGAGATCAATCCTAATGATGAGGTAATAGAGGATAAAGGCGTTAAAGTTTATATAGATTCAGCTGCAGTTATGTATCTTTTAGGAACAGAGATGGATTATAAGAAAGAGGACTTTTCCTCAACATTTGTTTTTAACAACCCAAATGAAACCGAGCGTTGTGGCTGTGGAGAGTCATTTAAAGTA---------
2162047_Pbacterium@QCJE01000002_1_45                         ------------ATGAATTCAATTATTACATTAAGTGATAACGCCGCAAATAGAATAAAAGAAATAATGTCTGGTGCTGAAAAAAATGCTTTAGGGGTAAGAGTTTCTGTGAAATCAGGTGGTTGTGCAGGCATGTCTTACGTAATGGAATATTCGAAAAAAATAAATCCTAATGATGAAGTTATTGAAGATAAAGGGGTAAAAGTATTTATAGATTCAGCAGCAGTTATGTATTTATTAGGCACTGAAATGGATTATAAAAAAGAGGATTTTTCTTCTACTTTTGTATTCAATAATCCCAATGAAACAGAGCGTTGTGGCTGTGGAGAGTCGTTTAAAATAGGC------
1977864_CPsp@ARJ48102_1                                      ------------ATGAACCCTATTATTAAATTAAGTGACAATGCAGCTTTAAGAATTAAAGAAATAATGTCGAATGCTGAAAAGAATGCGGTTGGTGTAAGAGTTTCAGTAAAATCAGGGGGTTGTGCAGGTATGTCTTATGTTATGGAATATTCAAAGGAAATTAATCCAAATGACGAATTGATCGAAGACAAAGGAGTAAAGGTTTATATTGATTCGGCTGCAGTTATGTACCTTTTAGGAACTGAAATGGATTATAAAAAAGAAGACTTTTCATCGTCATTTGTCTTCAATAATCCCAATGAAACCGAGCGTTGTGGCTGCGGAGAGTCTTTTAAAGTT---------
2162055_Pbacterium@QCOL01000008_1_24                         ------------ATGAACCCTATTATTAAATTAAGTGATAATGCAGCTTTAAGAATTAAAGAAATAATGTCTAACGCTGAAAAAAATGCGATAGGTGTAAGAGTTTCTGTAAAATCAGGTGGTTGTGCAGGCATGTCATACGTAATGGAATATTCAAAAGAGGTAAATCCTAATGATGAGTTGATCGAGGATAAAGGAGTAAAAGTTTATATTGATTCGGCGGCAGTGATGTATCTTCTAGGCACTGAGATGGATTATAAAAAAGAGGATTTTTCATCATCATTTGTCTTCAATAATCCTAATGAAACCGAGCGTTGTGGCTGCGGAGAGTCCTTTAAAGTA---------
2162038_Pbacterium@QCDD01000002_1_83                         ------------ATGAATCCTATAATTAAATTAAGTGAAAATGCAGCAAACAGAATTAAAGAAATCATGTCTAGTGCTGAAAAAGATGCTTTAGGAGTGAGAGTTTCAGTTAAATCTGGAGGATGCGCAGGCATGTCATATGTAATGGAATATTCTAAAGAACTTAACCCGAATGATGAGGTTATTGAGGACAAAGGAGTTAAGGTTTTTATAGATTCTGCTGCAGTGATGTATTTATTAGGTACTGAAATGGATTACAAAAAAGAGGATTTTTCCTCAACTTTTGTGTTCAATAATCCCAATGAAACAGAGAGATGTGGTTGCGGGGAATCCTTTAAAGTAGAA------
2162046_Pbacterium@QCHE01000001_1_38                         ------------ATGAACCCAATAATCAAATTAAGTGATAACGCTGCAAATAGAATAAAAGAAATTATGTCTACTGCTGAGAAAAGTGCGTTGGGTGTAAGAGTTTCAGTTAAATCAGGTGGTTGTGCTGGAATGTCTTATGTAATGGAATATTCAAAAGAAATTAATCCCAATGATGAGTTGATTGAAGATAAAGGTGTTAAAGTTTTTATAGATTCAGCTGCAGTAATGTATCTTTTAGGAACCGAAATGGATTATAAAAAAGAGGAATTTTCATCTAGTTTTGTATTTAATAATCCCAATGAAACAGAGCGTTGTGGCTGCGGAGAGTCCTTTAAAATAAGC------
439493_CPsp@EDZ60883_1                                       ------------ATGAACCCTATAATTAAATTAAGTGACAATGCAGCATTAAGAATTAAAGAAATAATGTCTAATGCTGAAAAAGATTCACTTGGAGTTAGAGTATCTGTTAAAACTGGCGGATGTGCAGGTATGTCTTATGTTATGGAATACACTAAAGAAGCAAATCCAAATGATGAAGTTATTGAAGACAAAGGTGTAAAAGTATTTGTTGATTCTGCTGCTGTGATGTATTTGCTCGGTACGGAAATGGATTATAAAAAAGAAGAACTTTCCTCATCTTTTGTATTCAATAATCCCAATGAAACAGAGCGTTGTGGTTGTGGAGAGTCGTTTAAAATTGAG------
1265756_CPubique@KI421433_1_283                              ------------ATGAATCCTATAATCAAATTAAGTGATAATGCAGCTTTAAGAATTAAAGAAATCATGTCTAATGCAGAAAAAGATTCACTGGGTGTAAGAGTGTCAGTTAAAACAGGTGGTTGCGCCGGTATGTCTTATGTGATGGAATATACAAAAGAAATTAATCCTAATGATGAAGTCATTGATGATAAAGGCGTAAAAGTATTTGTTGATTCTGCTGCTATAATGTATTTGCTAGGAACTGAGATGGATTATAAAAAAGAAGAACTTTCATCATCTTTTGTATTCAATAACCCCAATGAAACAGAGCGTTGTGGGTGTGGTGAGTCTTTCAAAATAGAG------
2162022_Pbacterium@QBYD01000014_1_12                         ------------ATGAGTCCTATAATTAAATTAAGTGATAATGCAGCACTTAGAATTAAAGAAATAATGTCCAACGCCGAAAAAGACTCACTTGGAGTAAGAGTATCTGTCAAAACAGGTGGTTGTGCAGGAATGTCCTATGTTATGGAATACACAAAAGAAGCAAATCCGAATGATGAAGTTATTGAAGATAAAGGTGTAAAAGTATTTGTTGATTCTGCTGCTGTGATGTATTTGCTTGGAACTGAAATGGATTACAAAATAGAGGAACTTTCCTCATCTTTTGTGTTTAATAATCCCAATGAAACCGAACGTTGTGGATGTGGAGAATCGTTCAAAATAGAG------
1388755_CPsp@SMF72710_1                                      ------------ATGAACCCAATAATTAAACTCAGTGATAACGCAGCTCAACGTATTAAGGAAATTATGTCCCAAGCAGAAAAAGATGCTTTAGGGGTTCGAGTTTCAGTTAAGTCAGGTGGTTGCGCGGGCATGTCTTATGTGATGGAATACACCAAAAAAGCAAATCCAGGTGATGAGATAATTGAGGATAAAGGTGTAAAAGTTTTTGTAGACTCTGCTGCTATTATGTACTTGCTTGGTACTGAAATGGATTACAAAAAAGAGGAGTTATCCTCATCATTTGTATTTAATAATCCCAATGAAACTGAGAGATGTGGGTGCGGAGAGTCCTTTAAAATAGGA------
335992_CPubique@AAZ21564_1                                   ------------ATGAACCCTATCATTAAATTAAGTGATAATGCTGCAAGTCGTATTAAAGAAATTATGTCTGGAGTTGAGTCGAATTCAATTGGTGTTAGAGTTGCAGTTAAATCTGGTGGTTGTGCTGGCATGTCTTATGTAATGGAATATGCAAAAGAAATAAATCTTTCAGATGAAATAATTGAAGATAAGGGTGTTAAGGTTTTTGTTGATGCTGCAGCTGTTATGTACTTATTAGGCACTGAAATGGACTATAAAAAAGAAGAATTTTCATCATCATTCGTATTCAATAACCCCAATGAATCTGAACGTTGTGGTTGTGGCGAGTCATTTAAAGTA---------
859653_Aproteobacter@AFS47097_1                              ------------ATGACGCAAATCATCAAACTAAGTGATAACGCAGCGGATAGAATAAAAGAAATTATGTCTGATGCTGAAAAAGATGCTTTAGGAGTTAGAGTTTCAGTAAAGTCAGGTGGTTGTGCAGGAATGTCTTATGTGATGGAATATACTAAGGAAGCTAATCCGGCAGATGAAATTGTAGAAGAAAAAGGTGTTAAAGTTTTTATAGACCCTGCAGCTGTACTGTATCTTTTAGGAACAGAAATGGACTATAAAAAAGAGGAATTTTCCTCGTCTTTTGTATTTAATAATCCAAATGAAACCGAAAGATGCGGTTGTGGAGAGTCTTTTAAGGTC---------
2162031_Pbacterium@QBZW01000002_1_90                         ---------ATGACGAAACAAGTAATATCATTAAGCGATAATGCAGCAGATCGTATAAAAGAAATTATGTCTTCAGCGGAAAATGATTCCATTGGTGTGAGGGTAGGAGTTAAATCAGGAGGTTGTGCAGGAATGTCTTATATTATGGAATACACAAAGGAGATTAATCCTAACGACGAGCTTATTGAAGATAAAGGAGTGAAAGTTTTCATAGATCCAGCAGCAGTAATGTATCTTTTTGGAACCGAAATGGATTACAAAAAAGAGGAGTTTTCGTCTCAATTTGTATTTAATAACCCAAATGAAACTGAAAGATGTGGTTGTGGTGAGTCTTTTAAAGTT---------
1696175_Pbacterium@OCW82965_1                                ---------ATGACGAAACAAGTTATATCATTAAGTGATCAAGCAGCAAACAGGATAAAAGAAATTATGTCTTCAGCTGAAAATGGATCTATTGGTGTTAGAGTTGGTGTAAAATCAGGTGGATGCGCAGGAATGTCTTATATTATGGAATACACAAAAGAAATTAATCCTAATGACGAGGTTATTGAGGATAAGGGAGTAAAAGTGTTTATTGACCCAGCAGCTGTAATGTATCTTTTTGGAACTGAAATGGATTATAAAAAAGAGCAATTTTCCTCTCAATTTGTGTTTAATAACCCTAATGAAACTGAAAGATGTGGTTGCGGAGAGTCTTTTAAAGTT---------
1696173_Pbacterium@OCW77050_1                                ---------ATGACAAAACAAATTATAACATTAAGCGATAACGCAGCTCAAAGAATAAAAGAAATTATGTCTAATGCTGAAAAAGACTCTTTAGGTGTGAGAGTTGGAGTTAAGTCAGGCGGTTGCGCAGGGATGTCTTATATTATGGAGTATACAAAAGAAGCAAACCCAAATGACGAAGTAATAGAAGATAAGGGTGTAAAAGTGTTTATAGATTCTGCAGCAGTAATGTATTTACTTGGAACAGAAATGGATTTTAAAAAAGAAAAATTTTCCTCACAATTTGTATTCAATAACCCGAATGAAACGGAGAGATGTGGTTGTGGAGAATCCTTTAAAATA---------
2162002_Pbacterium@QCPT01000009_1_12                         ---------ATGACAAAACAAATTATTTCATTAAGTGATAATGCTGCAAAAAGAATTAAAGAGATTATGTCTTCGGCAGAAAAAGAATCTTTAGGTGTTAGAGTAGGTGTAAAATCAGGTGGATGTGCAGGAATGTCTTATATTATGGAATACACAAAGGAAGCAAAACCAAACGATGAATTAATTGAAGATAAAGGTGTAAAATTGTTTATAGATTCTGCTGCAATTATGTATCTTTTGGGTACACAAATGGATTATAAAAAAGATGATTTTTCATCATCGTTTGTATTCAAAAATCCCAATGAAACTGAGCGTTGCGGATGCGGAGAATCTTTTAAAATA---------
1977865_CPsp@ARJ48640_1                                      ---------ATGACAAAACAAATAATAACTCTAAGCGATAATGCAGCAGCAAGAATAAAAGAAATAATGTCTAAAGATCAGCAGAATTCTCTTGGTGTAAGAGTTGGAGTTAAATCAGGCGGATGCGCAGGGATGTCTTATATTATGGAATACACAAAAGAAATTAATCCTAACGATGAATTAATTGAAGATAAAGGGGTTAAAGTTTTTATTGATTCTGCAGCGGTAATTTATCTGCTTGGTACAGAAATGGATTATAAAAAAGATCAATTTTCGTCCTCATTTGTGTTCAATAATCCCAATGAAACAGAGCGTTGTGGATGCGGAGAGTCATTCAAAATC---------
2162053_Pbacterium@QCNR01000034_1_2                          ---------ATGACAAACCCAATAATAAAACTCAGTGATAATGCGGCTAACAAAATTAAAGATATAATGTCTGAAGCTCAAAAAGACTCTATTGGAGTTAGAATCGGAGTAAAGGCTGGTGGTTGTGCTGGCATGTCTTACATTATGGAATATGCAAAAAATTTAAATCCAAACGATGAAGTGATTGAAGACAAAGGTGTAAAAGTATTTATTGATGCTGGCGCTGTTATGTACTTACTAGGAACAGAAATGGACTATAAAACTGAGGAATTTTCATCATCATTTGTATTTAAAAATCCAAATGAGACTGAGAGATGTGGATGTGGGGAGTCTTTCAAAATC---------
2162024_Pbacterium@QBYF01000001_1_137                        ---------ATGAGCGAAAAAGTAATTAAACTTAGCGATAAAGCAGTAAATAGAATTAAAGAAATTATGTCTCAAGCTCAAAACTCAACTATAGGAGTTAGAATAGGAGTAAAATCTGGAGGTTGTGCAGGTATGTCTTATGTAATGGAATATGCAAAAGAAATTAAACCAAATGAAGAAGTTATTGAAGACAATGGAGTTAAAGTTTTAATAGATCCGAAAGCAATAATGTATCTTTTAGGTACTGAAATGGATTATAAAGAGGAGAAATTTTCATCTCAGTTTTTTTTTAAGAATCCGAACGAGACAGAGAGATGTGGTTGTGGAGAGTCTTTTAAAGTT---------
1986803_CPsp@RPG99620_1                                      ---------ATGAGTGAAAAAGTAATTAAACTAAGCGATAATGCAGTTAGCAGAATTAAAGAAATCATGTCTCAAGCTGAAAATTCAACTATTGGAGTTAGAGTAGGTGTAAAATCAGGAGGTTGTGCAGGCATGTCTTATATTATGGAGTATGCTGAAGATGTTAAGCCAAATGAAGAAATTATTGAAGACAAAGGAGTAAAAGTTTTAATAGATCCAAAAGCTATAATGTATCTTCTGGGCACAGAAATGGATTACAAAAGAGAAAAGTTCTCGTCACAATTTGTATTTAAAAATCCTAATGAGACGGAAAGATGTGGATGTGGTGAGTCGTTTAAAGTA---------
1986805_CPsp@OUW10901_1                                      ---------ATGAACGAACAAATAATTAAACTAAGTGATAATGCAGTTAGTAGAATTAAAGAAATTATGTCGAAAGCTGAAGATAGTACTATTGGGGTGAGAATTGGCGTTAAGTCAGGGGGCTGTGCTGGCATGTCTTACGTAATGGAGTATGCCAAGGAAATTAAGCCAAACGAAGAAGTTGTAGAAGATAAGGGTGTGAAAGTTTTTATTGATCCAAAAGCAGTAATGTATCTTTTAGGTACTGAGATGGATTATAAAAAAGAAAAGTTTTCATCACAATTTGTTTTTAACAATCCTAACGAAACTGAGCGTTGTGGTTGTGGTGAGTCTTTTAAAATT---------
1144932_CPubique@ATTF01000010_1_12                           ---------ATGAGCGAACAAGTAATAAAATTAAGTATAAATGCAGCTGAAAGAATTAAAGAAATTATGTCTAAGGCAGAAGACAAAGCTATTGGTGTAAGAGTTGGTGTTAAGTCAGGAGGTTGTGCGGGAATGTCTTATGTGATGGAATATGCTAAAGATATTAAACCTAATGAAGAAGTTATAGAGGAGAAGGGTGTAAAGGTTCTGATTGATCCAAAAGCAATTATGTATCTTTTAGGAACAGAAATGGATTACAAGAAAGAACAATTTTCCTCTCAATTCATATTTAAAAATCCAAACGAAACTGAGCGTTGCGGTTGCGGCGAGTCTTTTAAAGTT---------
2162056_Pbacterium@QBVU01000002_1_108                        ---------ATGAGCGAACAAGTATTAAAATTAAGTACAAACGCAGCTGAGAGAATTAAAGAAATTATGTCTAAGTCAGAAGATAAAGCTATTGGTGTGAGAGTTGGTGTTAAGTCAGGAGGATGTGCGGGAATGTCTTATGTGATGGAATATGCCAAAGATATTAAACCTAATGAAGAAGTTATAGAGGAAAAGGGAGTTAAGGTCCTGATTGATCCAAAAGCAATTATGTATCTCTTAGGAACAGAAATGGATTACAAAAAGGAAAAGTTTTCCTCTCAATTTGTATTTAAAAATCCTAACGAAACTGAGCGTTGTGGTTGCGGCGAGTCTTTTAAAGTT---------
2161991_Pbacterium@QCMS01000001_1_78                         ---------ATGAACCAGCAAGTGATAAAATTAAGCATAAACGCAGCTGAAAGAATTAAAGAAATTATGTCTAAGGCAGAAGATAAAGCTATTGGTGTGAGAGTTGGTGTTAAGTCAGGAGGATGTGCGGGAATGTCTTATGTCATGGAATATGCAAAAGACATTAAACCTAATGAAGAAATTGTAGAAGATAGAGGAGTGAAAGTATTGATTGATCCTAAAGCAATAATGTATCTTCTAGGCACAGAAATGGATTATAAAAAAGAAAAATTTTCATCTCAATTCATATTCAAAAATCCTAACGAGACAGAGCGATGTGGATGTGGAGAGTCTTTTAAAATC---------
2162037_Pbacterium@QCAW01000014_1_20                         ---------ATGAACGAACAAATAATTAAAATAAGTCAAAATGCAGCAAATAAAATTAAAGAAATAATGTCCCAAGATAAAAACTCTTCTATAGGAATTAGAGTAGGAGTTAAAACTGGGGGTTGTGCAGGTATGTCCTATGTTATGGAGTATGCTAAAGAAATCAAACCTAATGAAGAAGTAATTGAAGATAAAGGTGTGAAAGTATTAATTGATCCTAAGGCCATCATGTATCTCCTAGGTACAGAAATGGATTTTAAAAAAGAAAAGTTCAATTCACAATTTATTTTTAAAAATCCTAATGAAACCGAACGTTGTGGATGCGGCGAGTCTTTTAAAGTT---------
2161996_Pbacterium@QCNT01000003_1_146                        ---------ATGAGTGAACAAGTAATTAAACTAAGTGAGAATGCTGCAAATAGAATAAAGGAAATTATGTCTAAAGCGGATGGCAAAACTATTGGAGTAAGAGTTGGTGTAAAGTCAGGTGGATGTGCCGGTATGTCTTATATGATGGAGTATGCAAAAGAACCAAAAAAAAATGAGGAAGTCATTGAAGATAAAGGCGTTAAAGTTTTTATAGATGCAAATGCAGTCATGTATCTTTTAGGAACCGAAATGGACTATAAGGCCGATAAGTTTTCCTCACAATTTGTATTTAAGAACCCCAACGAAACAGAACGTTGTGGTTGCGGAGAATCTTTTAAGGTA---------
2162019_Pbacterium@QCOH01000006_1_57                         ---------ATGAGCGAACAAGTAATTAAATTAAGCGAGAACGCTGCAAATAGAATTAAAGAAATAATGTCAAAAGCAGATAATACAACTATTGGAGTTAGAGTGGGCGTAAAATCTGGTGGATGTGCAGGAATGTCTTATATTATGGAGTATGCTAAAGAAGCTAAAAAAAACGAGGAGGTTATAGAAGATAAAGGCGTTAAAGTTTTCATTGATGCTAACGCTGTTATGTACCTCTTAGGAACCGAAATGGACTATAAGACAGATAAGTTTTCCTCACAATTTGTATTCAAAAACCCCAACGAAACTGAACGATGTGGTTGTGGAGAGTCTTTTAAGGTA---------
2161987_Pbacterium@QCJD01000013_1_9                          ---------ATGACAAAGCAAATAATATCACTAAGTGAAAATGCTGCAGAAAGAATTAAGGAAATTATGTCTGAAGCAGGAGATAAATTTTTAGGTGTCAGAGTAGGTGTCAAATCAGGTGGATGTGCAGGCATGTCATATGTCATGGAATATGCTAAAGAAATTAACCCAAACGATGAAGTTATTGATGAAAAAGGAGTTAAAGTTTTTATAGACCCCGCTGCTGTAATTTATCTTTTAGGCACAGAAATGGATTATAAAAAAGATAATTTTTCAACTTCATTTACCTTTAATAATCCCAACGAAACGGAGCGTTGTGGATGTGGAGAATCCTTTAAAATA---------
939306_Aproteobacter@AZHR01000043_1_5                        ---------ATGACGAAGCAAATAATTACTTTAAGCGATAATGCAGCGCAAAGAATTAAGGAAATAATGGCGAATACAAAAGATCCCTCAATTGGAGTAAGAATAGGAGTGAAATCAGGAGGTTGTGCAGGAATGTCATATGTAATGGAATATGCAAAATCTTCTAATTCGAATGACGAGGTTATAGAAGATAAGGGTGTTAAAGTATTAATTGATCCAAGTGCAGTTATGTATCTTTTAGGTACTGAAATGGATTATAAAAAAGAGGAGCTTTCTTCTACTTTTGTATTTAAAAATCCTAATGAAACAGAGCGTTGTGGATGTGGAGAGTCTTTTAAAGTT---------
2162008_Pbacterium@QCSA01000002_1_55                         ---------ATGACGAAGCAAATAATTACTTTAAGCGATAATGCAGCGCAAAGAATTAAGGAAATAATGGCGAATGCAAAAGATCCCTCAATTGGAGTAAGAATAGGAGTAAAATCAGGCGGTTGTGCGGGAATGTCATATATAATGGAATATGCAAAATCTTCTAATTCGAATGACGAGGTTATAGAAGATAAGGGTGTTAAAGTATTAATTGATCCAGGTGCAGTTATGTATCTCTTAGGTACTGAAATGGATTATAAAAAAGAGGAGCTTTCTTCTACTTTTGTATTTAAAAATCCTAATGAAACAGAGCGTTGTGGATGTGGAGAGTCTTTTAAAGTT---------
939346_Aproteobacter@AZYB01000001_1_91                       ---------ATGACGAAGCAAATAATTACATTAAGCGATAATGCTGCACAAAGAATTAAAGAAATAATGGCTAATGCAAAAGAACCTTCGATTGGAGTAAGAGTAGGAGTAAAATCAGGAGGTTGTGCGGGAATGTCATATGTAATGGAATATGCAAAATCTTCTAATTCAAATGATGAGGTTATAGAAGATAAAGGCGTTAAAGTACTAATTGATCCGGGTGCTGTTATGTATCTTTTGGGCACTGAAATGGATTACAAAAAAGAAGAGCTTTCTTCTACATTTGTATTTAAAAATCCCAATGAAACTGAGCGTTGTGGATGTGGAGAGTCGTTTAAAATT---------
1131276_Aproteobacter@AQVO01000002_1_132                     ---------ATGACGAAACAAATAATTACCTTAAGTGATAAGGCTGCACACAGAATTAAGGAAATAATGTCAAATGCTAAAGAACCATCGATTGGAGTAAGAATAGGAGTGAAGTCGGGAGGTTGTGCAGGGATGTCATATGTGATGGAGTATGCAAAATCTTCTAATTCAAATGACGAGGTTATAGAAGACAAAGGTGTTAAAGTATTAATTGATCCAAATGCAGTTATGTATCTTTTAGGTACTGAAATGGATTATAAAAAAGAAGAACTTTCTTCTACTTTTGTGTTTAAAAATCCCAACGAAACTGAACGTTGTGGATGCGGAGAATCCTTTAAAATC---------
2162007_Pbacterium@QCRZ01000025_1_4                          ---------ATGACAAAACAGATTATTACCTTAAGTGATAGAGCGGCAATAAGAATTAAAGAAATAATGGCAAGCTCCAAAGAACCTTCAATCGGTGTAAGAATAGGAGTTAAATCAGGAGGATGCGCAGGCATGTCGTATGTACTTGAATATGCAAAAACCTCAAATTCAAACGATGAAATTATTGAAGAAAAAGGTGTTAAAGTATTAATTGATCCAAAGGCAATAATGTATCTTTTAGGAACTGAAATGGACTATAAAAAAGAAGAACTTTCATCAACTTTTGTTTTCAAAAACCCAAATGAAACAGAAAGATGTGGATGTGGAGAATCTTTCAAAATT---------
1946225_CPsp@DCWU01000083_1_10                               ---------ATGAGTAAACAAGTAATAACCTTAAGTGATAGAGCTGCGAAAAGAGTTAAAGAAATTATAGCTCAAGCTAAAGAACCAATAATTGGTGTTAGAGTTGGGGTGGCAACAGGAGGATGTGCGGGGATGTCTTATGTTATGGAGTATGCGATAAAAGCTAATCCAAATGATGAAATTATTGAAGATAAAGGCGTAAAGGTTCTAATTGACCCGAATGCAATTATGTATCTTTTAGGAACCGAAATGGATTATAAAAAGGAAGAACTTTCTTCTACATTTGTATTTAAAAACCCTAACGAAACAGAACGTTGTGGCTGCGGAGAGTCCTTTAAAATC---------
2162014_Pbacterium@QCLK01000011_1_3                          ---------ATGAACAAACAGGTAATAACATTAAGTGATAGAGCTGCAGAAAGAGTAAAAGAAATTATAGCTGGAGCAAAAGAACCAATAGTCGGAGTCAGAGTTGGTGTGGCGTCAGGAGGTTGTGCTGGTATGTCATATGTTATGGAATATGCAAAAAGTACCAATCCAAATGACGAAATTATTGAGGATAAAGGAGTAAAGGTTCTAATCGATCCTAAGGCAATTATGTATCTTTTGGGAACAGAAATGGATTATAAAAAAGAAGAACTTTCGTCAACTTTTGTATTTAAAAATCCCAACGAAACCGAACGTTGTGGATGTGGAGAATCATTCAAGATC---------
1986830_CPsp@OUU67579_1                                      ---------ATGACCAAACAAGTAATTACATTAAGTGATAGAGCTGCTTCAAGAGTTAAAGAAATTATGGCTGCTGCTGGTAAATCTATAGTAGGAGTCAGAGTAGGAGTTAAATCTGGTGGTTGTGCTGGTATGTCTTATATAATGGAATATGCTAAACAAGTTTCTCCCAGCGATGAAGTTGTTGAAGATAAAGGAGTAAAAGTTTTAATTGACCCAAAAGCTATTATGTATCTTTTGGGCACTGAAATGGACTATAAAAAAGAGGAACTTTCTTCATCTTTCGTTTTTAAAAACCCCAATGAAACAGAGCGTTGTGGCTGCGGAGAGTCATTTAAAGTC---------
2162054_Pbacterium@QCOG01000003_1_162                        ------------ATGAGCCAGGTAATTAAACTTAGTGATAAAGCTGCAGACAGAATTAAATCAATTTTGTCAAAT---GATAAATCATCTTTAGGAGTAAGAATTGGAGTTAAAAGTGGAGGATGTGCTGGCATGTCTTATGTGATGGAATATGCAAAAACAGAAAATCCAAATGATGAGATGATTGAGGAAAAAGGTGTGAAAGTATTTATAGATCCCGGTGCCGTTATGTATTTGTTAGGAACTGAGATGGATTATAAAGAGGAAGAATTTTCATCATCTTTTGTATTCAATAATCCTAACGAAACTGAGCGTTGTGGATGCGGAGAGTCTTTCAAAATAGAG------
2161995_Pbacterium@QCNP01000001_1_810                        ------------ATGACACAGGTAATTAAATTAAGTGATAAAGCAGCTGATAGAATAAAAGAAATACTTTCGCAA---AATAAAGATTCATTGGGTGTAAGGATTGGCGTAAAGAGTGGTGGTTGTGCTGGAATGTCTTACATCATGGAGTATGCTAAAACTCAGCAGCCAAATGACGAATTGATAGAAGACAAAGGTGTTAAAGTTTTTATAGATCCAAGCGCAATAATGTATCTTCTAGGAACAGAAATGGACTATAAAGTAGAAGAGTTCTCATCTTCATTCGTTTTTAATAATCCAAACGAAACTGAGCGTTGCGGATGCGGCGAGTCTTTTAAAATA---------
938639_Aproteobacter@ATTB01000011_1_12                       ---------ATGACAAAACAATTAATTACAATTTCAGATAACGCTGCAAAGCGTATTAAAGAAATTCTAAGCAACGCTGAGAGTGGCGTTAAAGGTGTGCGCGTTTCTGTAAAATCTGGAGGATGTGCTGGAATGGAATATGAGATGACTTATCTTAAAGAAACTATTCCAAATGATGAAGTGGTTAAAGATAATAACGTTGAAGTATTTATTGATCCAAAAGCTATTATGTATTTGCTTGGAACTAAGATGGATTACAAAGAAGATAAATTCTCATCATCTTTTGTATTTAACAATCCTAATGAAACTGAACGTTGTGGCTGCGGAGAATCTTTTAAAATT---------
1925548_CFubiquis@CP024034_1_676                             ---------ATGACAAAACAATTAATTACAATTTCAGATAATGCTGCAAAGCGTATCAAAGAAATATTAAGTAATGCTGAAACTGGCGTCAAAGGTGTTCGTGTTTCTGTAAAATCAGGCGGATGTGCGGGCATGGAATATGAGATGACTTATCTGAAAGAAACCATTCCAAATGATGAAGTGGTAAAAGATAATGGAGTTGAAGTATTTATTGATCCAAAAGCTATTATGTATTTGCTTGGAACAAAAATGGATTACAAAGAAGATAAATTTTCTTCATCCTTTGTATTTAATAATCCAAATGAAACTGAACGTTGTGGCTGCGGAGAATCCTTTAAAATT---------
1002672_CPsp@AEA81797_1                                      ATG---------AGCTCACAAGTTATTAGCATTACCGATGCTGCAGCAGAACGTATAAACGAAATAATGTCCAACGCTGATAATACTATCGAAGGAGTTCGAGTGAATGTGGTTACAGGTGGTTGCGCTGGCATGTCTTATGAAATGAATTATATAAATGAAAAAAGTCCAGGGGATGAAGTTATCGAAGACAAGGGTGTCAAAGTTTATATTGACCCTAAGGCAATTATGTATCTTTTGGGAACAGTCATGGATTATAAAAAAGATAAATTCTCATCTTCTTTTGTTTTTAACAATCCTAACGAGACGGAACGTTGCGGCTGTGGAGAGTCTTTTAAGATT---------
684719_Aproteobacter@EMH80277_1                              ------------ATGAGTTCAATATTAACATTTTCAAATCAAGCAAAAACAAGACTTAAAGAAATCATGAGTTCTGATGAAAAAAATGCCTTGGGGTTGCGCATATCAGTTAAATCAGGAGGTTGTGCTGGAATGACTTATGACATGAATTATGTTGAACAACTTATTGATGGAGATGAAAAAATTGAAGTTGAAGGCGTAAATGTCTTTATTGATCCAAAAGCAATTATGTATCTCCTTGGTACTGAGATGGATTATAAGGTTGATAAATTTACATCATCATTTGTGTTTAATAATCCAAATGAAACTGAACGATGTGGATGCGGTGAGTCTTTTAAAATT---------
2015799_Hbacterium@PKEY01000008_1_5                          ATGGCGAGACCTAGGCCGAAGGTGATGACGCTGACGGACGCCGCCGCCGAGCGCGTACGTCAAATCATGGCCTCTCGC---CCGGATGTGATAGGGCTGCGCGTCGGCGTGAAGAACGGCGGCTGCGCCGGCATGGAATACACGATGACCTGGGCCACCGAGCAGAACGAGCTCGACGAGGTGGTCGATGACAAGGGGGTCCGCATTCTGATCGATCCGAAAGCCGTGCTGTTCCTGCTCGGCACGGAGATGGACTACAAGGTCGACAAGTTCTCTGCCCAGTTCGTCTTTAACAACCCGAATCAGGTGAGCGCCTGCGGTTGCGGTGAGTCTGTGACCCTTGCGCCCGCA
1970390_Hsp@OYY00841_1                                       ------------------------ATGACTTTGACGCCGGTTGCCGCCGAACGCATCCGCACGCTCATGGCGTCCAAGGGCGATGGCATTGCCGGTCTTAAGATCGGGGTGAAGAAGGGCGGCTGCGCCGGCATGGAATACACCATGACCTGGGCCAGTGACGTGGGTCGGCTGGATGAGGTGATCGAGGTGGACGGCGCGCGGGTGATCGTGGACCCGGCGGCCATCCTTTATCTCATCGGCACGGAGATGGACTACAAGACTGACAAGCTCGCCAGCCAATTCGTGTTCAATAACCCGAACCAGAAAAGCGCCTGCGGATGTGGCGAAAGCGTGCAGCTCGAGCCGGCA
1029756_Hnitrativoran@AHB49447_1                             ATGCGCCGCCCCCGGCCCAAGGTCATGACGCTGACGCCCGCGGCGGCGGCGCGCGTGCGTTCGATCATGGCGTCGAAGGGGCCCGACATCGCGGGCCTCAAGATCGGCGTCAAGAAGGGCGGGTGCGCGGGCATGGAGTACACCATGACGTGGGCGGAGAGCGTCGACAAATTCGACGAGGTGGTGGAGCAGGACGGCGCGCGCGTGATCGTCGATCCGCAGGCCGTGCTTTATCTGCTCGGCACCGAGATGGACTACAAGACGGACAAGCTATCCTCGACGTTCGTGTTCAACAATCCGAACCAGCAGAGCGCGTGCGGCTGCGGCGAGAGCGTGAACCTCGTGCCGGCC
1752223_Rbacterium@LNEA01000349_1_2                          ATGCCCCGTCCACGCCCCACTGTCCTGTCGCTGACCCCCGCCGCCGCGGCCCGGGTCAAGTCGATCATGGCCGCCAAAGGCCCCGATGTCGCCGGACTCAAGATTGGCATCAAGAAGGGCGGCTGCGCCGGCATGGAATACACGATGGAGTGGGCGACCAGCGCCGGCAAATTCGACGAGGTGGTCGAGCAGGATGGCGCCCGCGTGATCATCGATCCGCAGGCTGTGCTCTACCTTCTCGGCACGCAGATGGACTACAAGGTCGACAAGCTGTCGGCGCAATTCGTCTTCAACAACCCGAATCAGTCGAGCGCCTGCGGCTGCGGCGAGAGCGTCAACCTGACGCCGGTC
2024831_Fsp@MAI47907_1                                       ------------------------ATGACGCTTACAGATGCGGCTGCATATCGTGTGCGCAGCATTATGGCTAGTAAA---CCCGATGCAGTTGGCCTGAAGATTGGTCTTAAGAAGGGCGGCTGTGCCGGAATGGAGTACACTCTGGAGTGGGCGGAAGAAGCCGGCAAGTTCGACGAGATCGTCGAGCAAGATGGCGCGAAGGTGCTGATCGATCCGATGGCAACGCTGTATATCCTTGGCACAGAGATGGACTATCAAGTTGATAAGCTATCGGCCCAATTCGTCTTCAATAATCCAAACCAGACGTCGGCATGTGGTTGCGGAGAATCCGTCGAACTCAAACCAGCC
82_Hsp@PPC81923_1                                            ------------------------ATGACGATCTCGGACGCCGCCGCCGGGCGCCTCAAGGCGATCATGGAGTCGAAA---CCGGGTGTGGTCGGGCTGCGGCTGGGCATCAAGAAGGGCGGCTGCGCCGGCATGGAATACACTATGGCTTGGGCCGAGTCGCAGGATCGGTTCGACGAGGTGGTCGAGGACAAGGGCGTGAAGCTGCTGATCGAGCCGATGGCGATCATGTACCTGCTCGGCACCGAGATGGACTATAAGACTGATAAGCTGGCCTCGCAGTTCGTGTTCAACAACCCCAACCAAAAGAGCGCGTGCGGCTGCGGCGAGAGCGTCAATCTCATTCCTGTC
670307_Hdenitrifican@AGK58738_1                              ATG---------ATGCCAAAGGTCATGACGCTGACCGACGCTGCAGCAACGCGCGTTGCGTCTCTGGTTGCCCAAAAG---CCGGGCGTCAAGGCGCTGAAGATCGGCGTTAAGAAGGGCGGCTGCGCGGGCATGGAATACACGATGACCTGGGCCGACGAGATCGGCAAATTCGATGAGGTGATCGAGGAGAAGGGCGCCGTCGTCCTGATCGACCCGGCTGCGATCATGTACCTGCTCGGCACCGAGATGGACTTCAAGGTGGATAAGCTTTCGTCCCAGTTCGTGTTCAACAACCCGAACCAGAAGAGTGCCTGTGGCTGTGGCGAGAGCGTCAATATCGAACCGGCA
1892846_Hsp@FPEJ01000003_1_81                                ATGCTGCGCATGATGCCGAAAGTGATGACGATGACGCCGGCTGCCGTCCGCCGCATCAGCGCGCTGATGGCCGGCAAT---CCCAACGCGCTCGGTCTCAAGATCGGCGTGAAGAAGGGCGGCTGCGCGGGCATGGAATACACGATGACCGTCGCCGAGGAAAAAGGCGCGCACGACGAGGTGGTGGAGCAGGACGGCGCGGTGCTGCTGATCGAGCCTTCGGCCATCATCTATCTGCTCGGCACCGAGATGGACTACAAGACCGACAAGCTGGCCAGCCAGTTCGTGTTCAACAATCCCAACCAGCGCTCAGCGTGCGGGTGCGGTGAGAGCGTCAATCTCGTGCCTGCC
121290_Hsulfonivoran@KWT70501_1                              ATGCTGCGCGTGATGCCCAAGATCGTAACTTTGACCGCCGCCGCCGCGCGCCGCATCCGGTCGCTCATGGATGCTAAT---CCGAAGGCGCTTGGTTTGCGCGTGGGCATCAAGAAGGGCGGCTGCGCCGGCATGGAATACACCATGGCGATGGTCGAAGAAAAATCACCGCACGATGAGGTCATCGAGCAGGACGGCGCTATTCTGCTGATCGAGCCGACCGCGATCATGTACCTGCTCGGCACTGAGATGGACTTTCAGACCGACAAGCTTTCGAGCCAGTTCGTTTTCAATAATCCCAACCAGCGCGGTGCTTGTGGCTGCGGCGAGAGCGTCAATCTCGTGCCCGCC
1333996_Vgotjawalensi@BAT60841_1                             ATGCCACGACCCCGCCCGCAAGTGATGAGCATTACGGATGCGGCTGCGGCGCGCATTGCGGAAATCATGTCGAAGGCCGGTTCCGATGCCGCGGGTATCCGCGTGGGCGTCGAGAAGGGTGGCTGCGCCGGCATGAGCTATAAGGTGGAACTCGCCAAAGATACGAAGCCGGGCGACGAAGTGATCGACAGCAATGGACATCGCGTGCTGATCGACCCGACGGCCGTGCTGTTCCTGCTTGGCACGCAGATGGACTACAAGATCGACAAGATGTCAGCGACGTTCGTGTTCAACAACCCGAACCAGACGTCCGCCTGCGGCTGCGGCGAGTCGGTCGCGATCACGCCCGCG
569860_Mligni@REF84156_1                                     ATGGCGAAAGCCAAGTTCCCGATCATGACTTTGACGCAGGCGGCAGCCGATCGCGTTCGCACGCTGATGGCCGAC------CGCGCCATCGCCGGGCTGCGCGTCGGGGTCAAGAACGGCGGCTGCGCCGGCATGTCCTATACGCTGGATTATGCCGAGGCGATCGGCCCTTACGATGAGGTTGTCGAGGACAAGGACGTGAAGGTCATCGTCGATCCGAAGGCGCTGATGTTCCTTCTCGGCACCGAGATGGATTTCCGTACGGACAAGCTCGGCTCGGGGTTCACCTTCAACAACCCGAATCAGACGGGGGCCTGCGGTTGCGGCGAATCCGTCGCCATCACGCCAGCC
876269_Mstellata@ARWA01000001_1_2234                         ---ATGGCCTCGAGATTTGCAATTATGTCCGTGACGGAGGCGGCGGCGGCGCGCGTCCGGGACTTGACGGAAACAGCCGGAAAGCCGGTGCTGGGTCTGCGGGTTGGCGTCAAGAACGGCGGCTGCGCCGGCATGGCCTATACTGTCGAATTCGCCGACGAGCTGGGGCCGCTCGATGAGGTTGTCGAAGACAAAGGCGTGAAGCTCGTCGTCGACCCGAAGGCGCTCATGTTTTTGCTCGGCACGGAGATGGATTATGAGACGAGCACTGTCTCTTCCGGCTTCGTCTTCCGCAATCCCAATCAGGTTGGGTCATGCGGCTGCGGTGAATCCGTCACATTGAAGCCGGCC
663610_Maurea@JQKO01000013_1_46                              ATGCCAAATTCACAATTTGCGGTCGTCTCCTTGAGCGAAGCCGCGGCCGCGCGGGCGCGCCATCTGATTGAAGCGGCTGGCCGGCCCGTCGCCGGCATTAAGGTCGGCGTGAAGAATGGCGGCTGCGCCGGGATGTCCTATACGCTTGATCTCGCGGATGAAATTCAAGCCGGCGATGAAGTGGTCGAAGACCAAGGCGTGAAAATTCTGATTGCGCCAGCGGATCTGATGTTTCTGCTTGGCACCAAGCTGGATTTCGAGGCAAGCAAATTCGCGTCGAGCTTCCAGTTCCAGAATCCGAACCAGACTGGCGCGTGCGGCTGCGGAGAATCCGTGTCGATCACGCCCGCC
1612308_Mpalsarum@SFK32308_1                                 ATGTCGAACACCAAATTTGCGGTTTTGTCCCTGACCGAAGCCGCCGCCGAGCGCGCCCGCCAGCTGATCGCGGACGCCGGCCGGCCGATCGCCGGGATCAAGGTCGGGATCAAGAACGGCGGCTGCGCCGGGATGACCTATACGCTGGATCTTGCCGATGAGGTCGCGGCCGGCGATGAAATCGTCGAGGATCAGGGCGTGAAAATCCTCATCGCGCCGAAGGATCTGATGTTCCTGCTCGGGACCAAACTGGACTTCGAGACGACCAAGTTCGCCTCGACATTCTCGTTCAGCAATCCGAACCAGATCTCGGCATGCGGCTGCGGCGAGTCGGTCGCGATCACCCCGGCG
395965_Msilvestris@ACK51143_1                                ATGGCCAATTCGAAATTTTCAGTCTTGTCCCTGACGGAGGCCGCTGCTGCGCGCGCGCGCGACCTCATTGCGGGGGCGGGCAAGCCGGTCGCCGGGATCAAGGTCGGCATCAAGAATGGCGGCTGCGCTGGTATGACCTATACGCTTGATCTTGCAGATGAAGTCACGCCGGGTGATGAGATCGTCGAGGATCAGGGCGTCAATATCCTGATCGCGCCGAAAGATCTCATGTTCCTGCTGGGCACCAAGCTCGACTTCGAGACGGATAAATTCGCCGCGAGCTTTACCTTCAAAAACCCCAATCAGACGTCGGCCTGCGGCTGCGGCGAATCGGTTTCGATCACGCCCGCG
1978229_Bbacterium@PNE11475_1                                ATGGCCAACCCGCAATTCGCAATCTTGTCGTTGACAGAAGCCGCCGCCGCCCGCGCGCGAAACCTCATCGCGTCCGCCGGGCGGCCGGTCGCAGGGTTACGGGTCGGGATCAAGGTGGGCGGCTGCGCCGGCATGACCTACACGATGGATCTCGCCGAGGAAGTCCGGCCCGCCGATGAAATCATCGAGGACCAGGGGGTGAAAATCCTCATAGCGCCGAAGGATTTGATGTTCCTACTCGGCACCAAGCTCGATTTCGAGACCACCACTTTGCAGGCGAGCTTCACGTTTCAGAACCCGAACCAGACGGGCGCTTGCGGTTGCGGCGAATCGGTTTCGATCACGCCGGCG
2004513_Msp@PMEX01000190_1_4                                 ATGGCCAACCCGCAATTCGCAGTCCTGTCTTTGACCGAAGCCGCCGCGGCCCGTGCGCGCAATCTCATTGAGGCCGCCGGGCGGCCGGTCGCGGGTTTGCGGGTCGGGATCAAGAAGGGCGGCTGTGCTGGCATGACCTACACCATGGACCTTGCCGATGAAGTGGGGCCCGCCGATGAAGTCATCGAGGACCAGGGCGTGAAAATCCTGATCGAGCCGAAAGATCTTATGTTTCTGCTCGGCACGAAGCTTGATTTCGAGACCACCACTTTGCAGTCAAGCTTCACTTTTCAGAACCCGAACCAAACCGGGAGTTGCGGCTGCGGGGAATCAGTTTCGATCGCTCCGGCC
395964_Macidiphila@KE386496_1_2580                           ATGGGACAGTCCAATTTCGCCGTCTTGACCTTGACCGAGGCCGCCGCCGCACGGGCGCGGAGCCTCATCGAGGGCGCGGGCCGGCCCGTCGCCGGGATCAGGGTCGGGGTCAAGAGCGGCGGCTGCGCCGGCATGGCCTATACGATGGAGCTCGCCGACGCGATCGAGTCGGCCGATGAAATCGTCGAGGACCAGGGCGTGAAAGTCCTCGTCGCACCGAAAGATTTGATGTTCCTGCTCGGCGCCAAGATCGACTTCGAGACGGACAAGTTTCAGGCGAGCTTCACCTTCCAAAATCCTAACCAGACCTCCTCTTGCGGTTGCGGCGAATCGGTTGCGATCACGCCGGCG
395963_Bindica@ACB93762_1                                    ATGGCGAATTCCGCCTTTTCAATTCTATCCCTGACGGACAATGCTGCTGCCCGCACCCGGGAGCTTTTGGCTCAGGCGGGTAATGCCGATAAGCTTTTGAAAATCGGCATCAAGAACGGTGGTTGCGCCGGCATGTCCTATACGCTCGATCTGATCGACGAGCTTGGCCCCTTGGATGAAATCATCGAGGACAAGGGTGTACGCCTCGCCGTCGCGCCGCAAGACGTGATGTTTCTGCTTGGAACGCAAGTGGATTTCGTCACGGATCGATTAGGGTCGAGCTTCACCTTCCGCAATCCAAACCAGACTGGCAGCTGCGGCTGCGGGGAATCCGTCTCGATCACGCCCGCT
1123229_Srosea@AUBC01000017_1_88                             ---ATGTTCGGAAACCTCAAGGTCGTGACGCTGACCGATGCGGCGGCGGAGCGCATCAAGACGATCGTCGGCAAGTCCGGCAAGCCCGTGGAGGGCCTGCGCGTCGGCGTGAAGAACGGCGGCTGCGCCGGCATGTCCTACGTCATGGACCTCGTCGAGAGCCCCCTGCCGGGGGACGAGGTCGTGGAGGACAAGGGCGCCAAGGTCTTCGTCGACCCCAAGGCGGTGCTGTTCCTGCTCGGTACGCAGATGGACTTCAAGGTCGACAAGCTCTCCGCCCAGTTCGTCTTCAACAACCCCAACCAGACCTCGGCCTGCGGCTGCGGCGAATCGGTCGCGCTCTCGCCGGCG
1079_Bviridis@ALK08935_1                                     ATGGTCCGTCCCAAGATGCAGGTCCTGCGCCTCACCGATAGCGCCGCAGCACAGGTGAGGCAGCTGATGGACGCGACCGAGACGCCGATCGTGGGTCTGCGTGTCGGGGTCAAGAAAGGCGGCTGCGCCGGCATGGCCTACACCGTCGACTACGCCACCGAGGTTCGGCCGGGCGAGGAAGTGGTGGAGCAGGGCGGCGCCAAGGTGGTGATCGAGCCCGGCGCGATCATGTTTCTGCTCGGCGCTGAAATGGACTACCGCACCGAAAAGCTGTCGGCGCAGTTCGTGTTCAACAACCCGAACGAAACCGCATCGTGCGGCTGCGGGGAGTCGGTGGCGCTGGCGCCGGCC
1736378_Asp@KQT83519_1                                       ------ATGAGCCGTTTCGCCGTGATGAGCATGACCGACGCTGCCGCGCAGCGGGTGCGCGATATCGTCTCCGTCAAAGGCGGCGACGCGCTCGGCCTTCGCATCGGCATCAAGAAGGGCGGCTGCGCGGGCATGGAATATACGGTGGATCTCGCGACCGAGGCCAAGCCCTTCGAGGATACGGTCGAGCGGGACGGCGCGCGCGTCTATGTCGCGCCGGAAGCGGTCATGTTCCTGCTCGGCACCGAGATGGATTACGAACAGACCGTCCTGCGCTCGGGCTTCACCTTCCGCAATCCCAACCAGACCTCGGCCTGCGGCTGTGGCGAGTCGGTCGAACTGAAGCCGGCC
2066697_Mendophytica@PKMZ01000001_1_900                      ------ATGGGCCGTTTCGCCATCATGACCATGACCGACGCCGCTGCGGAGCGCGTGCGCGACATCGTCGCCGCGCGTGACGGCGAGGCGGCCGGCATCCGTGTCGGGGTGAAGAAGGGCGGCTGCGCCGGCATGGAATATACGATCGACCTCGCATCCGAGGCGAAGCCGGGCGAGGACGTGATCGAGCGCGACGGCGCGCGGGTCTTTGTCGCGCCCGAAGCCGTGCTGTTCCTCCTGGGAACGCAGATGGACTACGAGCAGACGGTTCTGCGCTCTGGCTTCGTGTTCAACAACCCGAACCAGACCTCGGCCTGCGGCTGCGGTGAATCCGTCGAGCTTCGTCCGGCT
1736384_Asp@KQT79276_1                                       ------ATGGGCCGCTTTACCGTCATGACCATGACCGACGCGGCGGCTTCCCGCGTGCGTGACATCGTGGCCTCCAAGGGCGGCGACGCTCTCGGCCTTCGCGTCGGCATCAAGAAGGGCGGCTGCGCGGGCATGGAGTACACGGTCGAGCTGGCGAAGGATGCCCAGCCCCGTGAGGACCAGGTCGAACGCGACGGCGCCCGCGTCTTCGTCGCCCCGGAAGCGGTTCTCTTCCTGCTCGGCACGGAGATGGACTACGAGGAGACCAAGCTCCGGTCCGGCTTCACCTTTCGCAATCCGAACCAGACGTCCGCCTGCGGCTGCGGCGAGTCCGTCGAGCTGAAGGCGGCA
287752_Amanganoxydan@EAS51009_1                              ------ATGGGCCGCTTCACCGTGATGAGCATGACCGACGCCGCTGCCGAGCGGGTCAAGGCGATCACGTCGAGCAAGGGCGAGGATGCGCTCGGCCTGCGGGTCGGCATCAAGAAGGGCGGCTGCGCAGGGATGGAATACACCATCGACCTCGCAACCGAAGCCAATCCCAACGAGGACATGATCGAGAAGGACGGCGCCAGGGTGCTGGTCGCGCCGGAAGCGGTCCTGTTCCTGCTCGGTACGGAGATGGATTATGAGGAGACCGTCCTGCGGTCCGGCTTCACCTTCCGCAATCCCAACCAGACCTCGGCTTGCGGCTGCGGTGAATCCGTCGAGCTGAAGCAGGCC
937218_Fmanganoxydan@SMD03917_1                              ------ATGGGCCGCTTCAGCGTTCTTTCCATGACCGATGCCGCTGCGGATCGCGTGAAGTCGATCGTCGCGTCGAAGGGCGGCGATGCGCTCGGCATCCGCGTTGGCGTCAAGAAGGGCGGTTGCGCCGGCATGGAATATACGATCGATCTCGCGACTGAGGCCAAGCCGAACGAGGACAGCATCGAGCAGGATGGCGCGAAAGTCTTCGTCGCGCCGGAGGCCGTGCTGTTCCTGCTGGGAACCGAGATGGATTACGAAGAGACGGTGATCCGCTCCGGCTTCGTGTTCCGCAATCCCAATCAGACCTCGGCCTGCGGCTGTGGAGAATCGGTGGAATTGAAGGCGGCC
314231_Fpelagi@EAU42550_1__RT_shifts_1_contigs               ---ATCATGGGCCGTTTCCAGGTGCTCTCCATAACGGATGCAGCGGCAAGCCGTGTCCAGGCGATCCTCGATAACGCCGCCGCCGACGCTTTAGGTGTTCGTGTGGGCGTCAAGAAGGGTGGCTGCGCGGGTATGGAATACACGGTCGAACTCGCCAAGGACCATCGCGAGAACGAGGACGTGGTCGAGAAGGACGGCGCCCGGGTCTACATTGCGCCGGAAGCCGTTCTATTCCTACTCGGCACTGAGATGGACTATGAAGAGACAGTCCTGCGCTCGGGCTTCGTCTTCAACAATCCGAACCAGACCTCCGCTTGCGGTTGCGGCGAGTCGGTCGAACTGAAAGCAGCC
1166073_Ajatrophae@SDO78767_1                                ------ATGAGCCGTTTCTCTGTGATGAGCTTGACCGACGCTGCCGCCGAGCGCGTCAACGAGATCGTCGCGATGCGTGGGGGCGATGCGGCAGGCGTCAGGATCGGCATCAAGAAGGGTGGATGTGCCGGCATGGAGTACACGATCGACCTCGCCGAAGACGGAAGGCCCGGCGAGGACGTCGTGGAGCGCAACGGCGCACGCGTCTTCGTGGCGCCGGAGGCTGTGCTCTTTCTGCTGGGCACGCAGATGGACTATGAGGTGACGCGGCTGCGCTCTGGCTTCACCTTCAACAACCCGAACCAGACGTCAGCCTGCGGCTGCGGCGAATCTGTCGAGCTGAAGAAAGCC
1166078_Aphyllosphaer@SFF03631_1                             ------ATGGGCCGCTTTTCCGTTCTCTCCATGTCCGACGCCGCCGCCGAACGCGTGCGCGCCATTGTGGATGCGCGCGGCGGGGAAGCGGAGGGCATTCGCGTCGGCGTCAAGAAGGGCGGGTGCGCGGGCATGGAGTACACGATCGACCTCGTGACCGAGCCGAAGCCGGGCGAGGATGTGGTCGAACATGCCGGTGCCCGTGTTTTCGTGGCGCCGGAAGCGGTGCTGTTCCTTCTCGGCACGCGTATGGATTACGAGGAGACGACGCTCCGCTCCGGCTTCACATTCGTGAACCCGAACCAGACGTCGGCCTGTGGCTGCGGCGAGTCGATCGAACTCAAGCCTGCC
1365950_Csalsifontis@SJZ57422_1                              ------ATGGGCCGCTTTGCCGTGATGACCATTACCGACGCTGCGGCAAACCGTGTGCGCGATATCATGGCCGCCAAG---GACAACGCGAAAGGCGTGCGCATCGGTGTCAAGAAGGGCGGCTGCGCCGGCATGGAATACACGGTCGATCTGGTCACGGAGCCGAACGGCCAGGACGACGTGGTGGAGCAGGACGGTGCGCGGGTATTCGTGGCGCCAGAGGCTGTCCTCTTCCTGCTTGGAACACAACTCGATTATGAGGACACCGTGCTGCGGTCGGGCTTCGTCTTCAACAATCCGAACCAGACGTCCGCCTGTGGCTGCGGTGAGTCGGTGGAATTAAAGCAGGCC
354351_Pasaccharolyt@RBO91984_1                              ------ATGGGACGTTTTGCCATAATGACCCTGACTGACGCAGCAGCGGAACGCGTGCGCGAAATTCAGGCCTCCCAT---GAGGATGCTTTAGGCATTCGCGTGGGTGTGAAAAAAGGCGGTTGCGCCGGTATGGAATATACCATCGCGCTGGCTGAGGAAGCCAAAGCCGGTGATGATCTGATCGAGCTTGATGGTGCGAAAGTTTATATCGCTCCGGAAGCTGCATTGTTTTTGCTCGGCACGCAGATGGACTTTGAAGTGACGACATTGCGCACCGGATTTGTGTTTAACAATCCGAACCAGACCTCGGCTTGCGGTTGTGGTGAATCTGTTGAGCTGACACCGGTC
204722_Bsuis@AAN29865_1                                      ------ATGGGCCGTTTTGCAGTCATAACGCTTACAGACGCCGCGGCAAACCGCGTCCACGAGATCATGACCTCGCGT---GAAGATGCGCTTGGGATCCGCGTCGGCGTGAAAAAGGGCGGCTGTGCAGGTATGGAATATACGATCGAACTCGTCACCGAGGCAAAAGCCGGCGACGACCTGATCGAAAAGGACGGCGCGAAAGTTTTCATTGCCCCGGAAGCCGTTCTTTTTCTTCTGGGAACGCAGATGGATTTTGAAGTCACAACGCTGCGCACGGGGTTTGTCTTCAACAACCCCAACCAGACCTCCGCCTGCGGCTGTGGCGAATCCGTCGAGTTGAAACCCGCC
1144343_Psp@EJN06562_1                                       ------ATGGGTCGTTTTTCTGTCATCACATTAACTGACGCAGCGGCAAGCCGCGTAGGCGAGATTGTGGCGACGCGT---GAAAACGCGCTCGGCATTCGCGTTGGCATCAAGAAGGGCGGCTGTGCAGGAATGGAATACACGATCGATCTGGTCACCGAAGCCAAAGCTGGTGACGATGTGATCGAGAAAGATGGTTCCAAGGTTTTCGTCGCGCCGGAGGCAGTGCTTTATTTGCTCGGCACGGAAATGGACTTTGAGGTTACCAAGCTGCGCACAGGTTTCGTTTTCAATAATCCAAATCAGACATCAGCCTGCGGCTGCGGCGAATCGGTTGAACTGACGCCCGCC
1293442_Fovis@RAK28597_1                                     ------ATGAGCCGTTTCTCAGTCTTGTCCCTTACCGATGCAGCGGTCGCGCGCGTCCAAGAAATCATGGCTTCCCAT---GAGGGTTCTTTAGGCATTCGCGTAGGCGTCAAAAAAGGCGGTTGCGCGGGAATGGAATATACGATTGACCTGGTGCAAGAACCAAAAGCGGGCGACGACGTCGTGGAAAAAAACGGTGCGAAAGTCTTCGTTGCGCCAGAGGCAGTATTATTTCTGCTCGGAACCCAGATGGATTTTGAAGTCACCACGCTCCGTACCGGTTTTGTTTTTAACAATCCAAACCAGACCTCAGCCTGCGGCTGTGGGGAGTCGGTTGAACTCGCTCCCGCT
314237_Pleguminum@PYE89665_1                                 ------ATGGGCCGTTTTGCAGTCATGACCGTTTCCGATGCCGCTGCGGCGCGTGTACGCGAGATCGTGGGTAACCGC---GAGGGTGCGCAAGGCATCCGTATCGGCGTGAAAAAGGGCGGTTGCGCCGGGATGGAATATGCGGTCGATCTGGTGACGGAGCCCAATATCAGGGACGATATGGTCGAAAAGGATGGGGCGAGGGTGTTCATTGCGCCGGAGGCTGTGCTTTTTCTGCTGGGAACCCGAATGGATTTCGAGGTCACCACATTGCGCACGGGGTTCGTCTTCAACAATCCGAACCAGACATCCGCATGCGGCTGCGGCGAATCGGTGGAATTGACGCCTGCC
1349819_Asp@ALN73339_1                                       ------ATGGGACGCTTCGCGGTAATCACGCTGACCGATACTGCGGCCGAGCGCGTTCGCTCGATCACGGCCGCGAAC---GGCGAGGCGCTAGGCATTCGCGTCGGCATCAAGAAGGGTGGCTGCGCGGGCATGGAATATACCATCGCTCTCGCAGACGGTCCCAAGCCCGGGGAAGACGTTGTCGAGCATGAGGGCGCACGTGTCTTCGTCGCGCCAGAAGCTGTCCTGTTTCTGCTGGGGACACGGATGGACTACGAAGAAACCGTGCTGCGGTCCGGCTTCGTGTTCAACAATCCAAATCAGACGTCGGCCTGCGGCTGTGGCGAGTCGGTGGAACTGAAACCGGTC
1638161_Asp@BBWH01000001_1_160__RT_shifts_1_contigs          ---CTTATGGGCCGTTTTGCCATCATGAGCATGACAGAGGCAGCTTCGGAGCGCGTGCGGTCCATCGTCTCGTCGCGAGGCGACACGGCGAGCGGCATCCGTGTGGGCGTCAAGAAAGGCGGCTGCGCCGGAATGGAATACACGATCGCGTTGGCTGACGCCGCGGCCCCCGGAGAGGACGTCGTCGAGTACGCGGGCGCCAAGGTCTTCGTTTCACCGGAAGCGGTGCTGTTCCTTCTGGGAACGCAGATGGATTACGAGGAAACGACGCTGCGGTCCGGTTTCGTGTTCAACAATCCGAACCAAACCTCGGCTTGCGGCTGCGGGGAGTCCGTTGAGCTCAAGAAGGCC
2341112_Abacterium@AZN71879_1                                ------ATGGGTCAGTTCGCTGTCATGACCATGACCGACGCGGCTGCGAAGCGCGTAAAGGCGATCGTCGCCAACGCCAACCAGCCCGCCGAAGGAATCCGCGTCGGCATCAAGAAGGGTGGCTGCGCCGGTATGGAATACACGGTGGAACTCGTCGATGCGCCGTCGGCGAAGGACGATCTGATCGAAGCGGACGGTGCCCGCGTCTACGTTGCACCCGAGGCCGTGCTGTTCCTGCTCGGCACTCAGATGGATTACGAGACCACCAAGCTGCGTTCGGGGTTCGTGTTCAACAATCCCAACCAGACGTCCGCCTGTGGTTGCGGCGAGTCAGTCGAGTTGAAGCCAGCA
2037914_Phaloflavum@NWUC01000015_1_39                        ------ATGGGTCAGTTCGCCGTGATGACCATGACCGATGCCGCCGCCGAGCGCGTTCGTGCGATCGTCGGCAATGCCAGCGAGCCGGCGAAGGGTATTCGCCTCGGCATCAAGAAGGGCGGTTGCGCCGGCATGGAATACACGGTCGACCTCGCCACCGAAGCGCGGCCGGCCGATGACGTTGTCGAACGTGACGGCGCGCGCGTTTACGTTGCGCCGGAAGCGGTCCTGTTCCTTTTGGGCACTGAAATGGACTTCGAGGTCACGACGCTGCGTTCCGGCTTCGTGTTCAACAACCCCAACCAGACATCGGCCTGCGGCTGCGGCGAGTCGGTGGAGCTCAAGGCGGCG
93369_Psalicylatoxi@PWJ85922_1                               ------ATGGGACGCTTTGCCGTCATCAACATGACCGAGCGGGCCGCCGCCCGCGTCAATGAGATCGTTGCCTCGCGC---GACAATGCCAGGGGCATTCGCCTGGGCATCAAGAAGGGCGGCTGCGCGGGCATGGAATACACGATCGACCTCGTGACCGAGCCTAACCCGGGGGACGACCATATCGAGCGCGATGGCGCGCATGTCTATGTCGCGCCGGAAGCAGCCCTTTTCCTGCTCGGCACCGAGATGGATTTCGAGGTGACGACGCTGCGTACCGGCTTCACTTTCACCAATCCGAACCAGAGTTCGGCCTGCGGCTGCGGTGAATCGGTCGAACTGAAGCCCGCC
2108445_Msp@CP031834_1_2506                                  ATGGAAATGGGACGCTTTGCCGTCATAAGCATGACCGAAAAGGCCGCTTCTCGCGTCAACGAGATCGTGGCGACCCGT---GAAGGTGCGCAGGGCATTCGCCTCGGCATCAAGAAGGGCGGCTGTGCGGGTATGGAATATACGGTCGATCTGGTGACCGAGCCGAACCCCAAGGACGATCACATCGAGCGTGACGGCGCCCATGTCTATGTTGCGCCGGAAGCAGCGCTTTTCCTTTTCGGCACGGTGATGGATTTCGAAGTGACGCAGCTTCGCACCGGCTTCACCTTCACCAATCCGAACCAGAGTTCGGCCTGCGGCTGCGGCGAATCGGTTGAACTGAAGCCCGCC
1736420_Asp@KQU75340_1                                       ------ATGGGACGCTTCGCCGTCATCTCAATGACCGACAGGGCCGCCGAGCGCGTACGCGAGATCATGGCCACCCGC---GAGAATGCGCGAGGGATTCGCCTCGGCATCAAGAAGGGTGGCTGCGCGGGCATGGAATACACGGTCGACCTGGTGACCGAGCCGAACCCCAAGGACGACCACATTGAGCGCGACGGAGCTCATGTCTATGTCGCACCCGAGGCGGCACTGTTCCTGTTCGGCACGCAGATGGATTTCGAGGTCACGACGCTGCGCACCGGCTTCACCTTTTCCAACCCGAACCAGAGTTCTGCCTGCGGTTGCGGCGAATCCGTCGAACTGAAGCCCGCC
1449348_Mamorphae@OWK18501_1                                 ------ATGGGACGCTTCGCCGTCATCACGATGACCGAAAAGGCCGCCGACCGGGTGCGCGAGATCGTCGCCACCCGC---GACAACGCGCATGGCATCCGCCTCGGCATCAAGAAGGGCGGCTGCGCCGGCATGGAATATACGGTCGATCTGGTCACCGAGCCCAACACCAAGGACGACCACATCGAGCGCGACGGCGCCCACGTCTATGTCGCGCCTGAGGCGGCCCTGTTCCTGTTCGGCACCGAGATGGATTTCGAGCAGACGACGCTGCGCACCGGCTTTACCTTCCGCAACCCGAACCAGAGCTCGGCCTGCGGCTGCGGTGAATCGGTCGAACTGAAGCCGGCC
1873176_Pmanganicus@OQM76656_1                               ------ATGGGTCGCTTTGCCGTCATATCGATGAGTGAAAAGGCTGCCGCGCGTGTGCTTGAAATCGTGGGCGCCCGC---GAGAATGCTCATGGTATCCGCCTGGGAATCAAGAAGGGCGGCTGCGCGGGCATGGAATATACGGTCGATCTCGTGACCGAGCCGAGCCTCAAGGACGATCACGTCGAACGCGATGGCGCGCATGTCTATGTCGCGCCGGAGGCGGCGCTGTTCCTGCTCGGCACCGAGATGGATTTCGAGGCGACGACGCTGCGCACCGGCTTCACCTTCAGGAACCCGAACCAGTCGTCGGCCTGCGGCTGCGGCGAATCGGTCGAGTTGAAACCCGCC
1953060_Pbacterium@DDFA01000080_1_43                         ------ATGGGTCGTTTCACCGTCATCTCGATGACTGACAAAGCTGCGGATCGTGTGCGCGAGATTGTTGCGGCGCGC---GACAATGCGCAGGGTATCCGCGTCGGCATCAAGAAGGGCGGCTGCGCCGGCATGGAATACACGGTCGATCTGGTGACCGAGCCCAAGGCGAGCGACGATCACATCGAGCGCGAGGGCGCTCATGTCTGGGTCGCGCCGGAAGCCGCGCTCTACCTGCTCGGGACCGAGATGGATTTTGAAGTGACGCAGCTCAGGACAGGTTTCACCTTCCGCAACCCGAACCAGAGCTCGGCCTGCGGCTGCGGCGAATCCGTCGAGCTCCAGGCAGCC
266779_Csp@ABG63170_1                                        ------ATGGGTCGATTTCAGGTGATGACGATGACCGACGCCGCGGCTGCTCGTGTGCGCGAAATCGTCGAGACGCGC---GAGGGCGCGCACGGCATCCGCGTGGGCATCAAGAAGGGCGGCTGTGCCGGAATGGAATATACGATCGATCTGGTCACCGAGCCCAACCCGAAGGACGACCATATCGAGCGAGATGGCGTTCATGTTTATGTGGCGCCGGAAGCGGCTCTTTTCTTGCTCGGCACCGAAATGGATTTCGAGGTGACGCGGATCCGGACGGGCTTCGTCTTCAACAATCCCAACCAGAGCTCCGCCTGCGGCTGCGGCGAATCGGTCGAATTGAAGCCTGCC
472175_Nbasaltis@KFB09910_1                                  ------ATGGGCCGCTTTCAGGTAATTTCTCTCACCGACGCTGCTGCAACCCGTGTGCGCGAAATCGTTGACGCACGT---GAAGATGCGGCAGGCGTGCGCGTGGGTATCAAGAAAGGTGGCTGTGCAGGCATGGAGTATACGGTAGACCTCGTCACCGAGCCCAACCCCGCGGACGATCATGTCGAACATGAAGGCGCACATGTCTATGTGGCGCCAGAGGCTGCGCTATTCCTGCTGGGCACTCAGATGGATTTCGAAGTGACGACGCTTCGCACCGGTTTCGTCTTCAACAATCCGAACCAGAGTTCAGCATGTGGCTGTGGCGAGTCGGTCGAGTTGAAGCCTGCG
69279_Adefluvii@EXL09076_1                                   ------ATGGCACGTTTTTCCGTCATGACGCTGACCGACAGGGCAGCCGGGCGTGTGCGCGAGATCGTCGCGATGCGC---GAAGGCGCGCACGGCATCCGGCTTGGCGTAAAGAAGGGCGGCTGTGCCGGCATGGAGTACACCATCGATCTGGTGACCGAGCCGGACCCGAAGGACGATCATGTCGAGCATGAAGGCGCGCACGTCTATGTCGCGCCGGAAGCCGCGCTTTTCCTGCTAGGCACCGAGATGGACTTCGAAGTCACGACCTTGCGTACCGGCTTCGTGTTCCGCAACCCGAACCAGTCTTCCGCCTGCGGCTGCGGCGAATCCGTGGAACTGAAGCCCGCC
1756988_Nsp@CP029208_1_3002                                  ------ATGAGCCGATTTCAAGTGATGACCATGACCGACGCGGCGGCAGGCCGCGTGCGCGATATCGTTGCCGCCCGT---GAGGGTGCGAAGGGCGTGCGTGTCGGCATCAAGAAGGGCGGCTGCGCCGGCATGGAATACACGGTGGACCTCGTCACCGAGGCGGACCCCAAGGACGACCATGTGGAACATGAAGGCGCGCATGTCTATGTCGCGCCGGAAGCCGCACTGTTTCTTCTGGGCACGCAGCTCGACTTCGAGGTCACCAAGCTGCGCACCGGGTTCACCTTCAACAACCCGAACCAGACATCGGCCTGTGGCTGCGGTGAATCCATCGAGCTTCAGCCGGCA
1895815_Rbacterium@OJU05397_1                                ------ATGCGTAGGTTCCAGGTCATCAGCATGACGGATGCCGCTGCGGCGCGGATACGCGATATCGTCGATACGCGC---GAGGGTGCGCAAGGCGTTCGCGTCGGGGTCAAGAAGGGCGGATGCGCCGGCATGGAGTATACCGTCGATCTCGTGACGGAGGCGAACCCCAAAGACGACCATATCGAGCATGAAGGCGCCAATGTCTGGGTGGCGCCGGAAGCCGCGCTGTTCCTTCTCGGAACGGAGATGGACTTCGAGGTGACGAAGCTCCGCACCGGCTTCACCTTCCGCAACCCCAACCAGACCTCCGCCTGCGGCTGCGGGGAATCGGTCGAATTGAAGCCGGCC
1381123_Asp@AYOD01000001_1_106                               ------ATGGCACGTTTTCAAGTTCTGACACTGACCGACGAGGCTGCCGCCCGCGTCCGCAACATCGTCGCCGCGCGC---GAGGGTGCTGCCGGTATTCGCGTCGGCATCAAGAAGGGTGGCTGCGCGGGCATGGAATACACGGTCGACCTCGTCACCGCGGCCAACCCCAAGGACGACCATGTCGAGCGCGACGGGGCCCATGTCTATGTTGCGCCAGAGGCCGCGCTGTTCCTGCTCGGCACCGAGATGGGGTTCGAGACGACCAAGCTGCGTTCGGGCTTCACCTTCAACAATCCCAACCAGTCGTCCGCCTGCGGTTGCGGCGAATCGATCGAGCTTCAACCGGCC
2495581_Msp@RST85277_1                                       ------ATGGGACGTTTCCAGGTGATGACCATGACTGACGTGGCTGCGCGCCGCGTGCGCGAGATCATCGACGGGCGG---GACGGCGCCCGAGGCGTACGCGTCGGCGTCAAGAAGGGCGGCTGCGCGGGCATGGAATACACGATCGATCTCGTGACCGATCCCGATCCGCGTGACGATCACATCGAGCGCGATGGCGCTCACGTCTATGTCGCGCCGGAAGCGTCGCTGTTCCTGCTGGGCACCGAGATGGGGTTCGAGACGACGACGCTGCGGTCGGGCTTCACCTTCACCAATCCCAACCAGTCATCGGCCTGCGGCTGCGGCGAGTCGGTGGAACTGAAGCCGGCC
2126741_Nsp@PSM17924_1                                       ------ATGGGCCGGTTTCAGGTCATTTCGATAACGGAGGCGGCGGCCGCGCGGGTGCGCGAGATCGTCGAGAGCCGC---GACGGCGCGCAGGGCGTGCGCGTCGGCATCAAGAAGGGTGGCTGTGCCGGCATGGAATATACGGTCGACCTGGTGACCGAGGCCGACCCCAAGGACGACCATGTCGAACACGGCGGCGCGCATGTCTATGTCGCGCCGGAAGCGAGCCTGTTCCTGCTCGGAACGGAAATGGGCTACGAGGTGACGACGCTGCGCTCCGGCTTCACCTTTTCCAATCCCAACCAGTCCTCGGCCTGCGGCTGCGGCGAGTCGGTGGAGCTGAAACCGGCC
2294114_Msp@RFC64870_1                                       ------ATGGGACGTTTCAGCGTCATCAGCATGACCGACCGCGCGGCAGAGCGCGTCCGCGAAATTGTGGCTACCCGT---GGCGGCGCAAAAGGCATTCGCCTTGGCATCAAAAAGGGCGGCTGCGCGGGCATGGAATATACGGTCGATCTCGTTACAGAACCGAAACCCGGCGATGATCACATAGAACATGCAGACGCAAATGTCTGGGTCGCGCCTGAGGCTGCTCTGTTTCTTCTCGGCACGCAGATGGATTTCGAGGTCACGCAGTTGCGCACTGGCTTCACGTTCAACAACCCGAACCAAAGTTCAGCTTGCGGTTGCGGCGAGTCGGTTGAGCTAAAGCCTGCC
1953059_Pbacterium@DCDI01000178_1_62                         ------ATGGGACGTTTCAGCGTCATGAGCCTTACGGATCGCGCAGCCGAGCGCGTGCGCGAAATCGTGGATGATCGC---GACGAGGTGCATGGCATCCGCGTGGGCGTGAAAAAGGGCGGCTGCGCCGGCATGGAATACACGATTGATCTCGTCAGCGAGGTCAATGCAAAGGACGATCACGTCGAGCATGACGGCGCGCATGTCTATGTCGCGCCGGAAGCGGCCTTGTTCCTCCTTGGTACGCAGATGGACTTCGAAACAACCAAGCTGCGCTCCGGCTTTGTATTCAACAATCCCAATCAGTCATCGGCCTGCGGCTGTGGTGAGTCCGTGGAATTGCAGCCGGCC
1121003_Aaerolatum@SFI75762_1                                ------ATGGGCAGATTTCAGATCATGGCGGTGACGGACGCCGCGGCGGCTCGCGTGCGCGAGATCGTTGAGGCTCGT---GAAGGCGCGATGGGCATTCGTGTCGGCGTCAAGAAGGGCGGCTGCGCCGGCATGGAGTATACGATCGATCTCGTCACCGAGCCGAAGGCAGGCGACGACCATATCGAACATAACGATGCGCATGTCTGGGTCGCACCCGAAGCGGCTCTGTTCCTGCTCGGGACACAGATGGACTTCGAGAAAACGACCTTGCGCACCGGCTTTACCTTCCACAATCCGAACCAGTCGTCCGCGTGTGGCTGCGGCGAATCGGTGGAGCTGAAGCCCGCA
935261_Asp@JAGL01000007_1_116                                ------ATGCGTAGCTTTCAGATCATGACGATGACCGACGCCGCCGCTGCGCGCGTCCGGGAAATCGTCGAGTCGCGC---GAAAATGCGCGCGGCATCCGTGTCGGCATCAAAAAGGGCGGCTGTGCCGGCATGGAATACACGATTGATCTGGTCGAGAACCCCAACCCGAAGGACGACCACATCGAGCATGCCGGCGCTCATGTCTGGGTCGCGCCGGAAGCCGCTCTTTATCTGCTCGGCACCGAGATGGATTTCGAGCGCACCACGCTGCGCACCGGCTTCACCTTCCACAACCCGAACCAGTCCTCCGCCTGCGGCTGCGGCGAGTCGGTTGAACTGAAGCCCGCC
71433_Mamorphae@PZO75216_1                                   ------ATGGGACGCTTCGCCGTCATCACCCTTTCCGACTCGGCCGCCGGCCGCATCCACGAGATCGTGGAGGCGCGA---GAGGGCGCGCGCGGGCTTCGCGTGGGCATCAAGAAGGGCGGCTGCGCGGGGATGGAATACACCGTCGATCTCGTGACGGAGCCACTGGCCAAGGACGACCATGTGGAGCATGCCGGCGCCCATGTCTGGGTGGCGCCCGAGGCCGCGCTCTACCTGCTGGGCACGACCATGGATTTCGAATCCACCACGCTGCGCACGGGCTTCGTGTTCCGCAACCCCAATGAAAGCTCGGCCTGCGGGTGCGGGGAATCGGTGGAGCTGAAGCCGGCG
1871068_Pbacterium@MBA89538_1                                ------ATGGCCCGTTTTGAAATCATGACCATGACCGATGCCGCCGCCGCGCGCGTGCGCGAGGTCGTGGAATCGAAA---GATGACGTGCTTGGCGTGCGCGTCGGCATCAAGAAGGGCGGCTGCGCCGGCATGGAATACACCATTGATGCCGTCACCGAGCCGGATGAAAAGGACGACGTGATCGAGCGCGACGGCGCGAAGGTCTGGGTCGATCCCGCCGCGACGCTGTACCTGATTGGAACCCAGATGGATTTCGAGGTCACGACGCTGCGCAGCGGGTTCGTCTTCAACAATCCGAACCAGTCGTCGGCCTGCGGTTGCGGCGAATCGGTTGAACTCAGGCCAGCC
1120961_Akielensis@KB894528_1_703                            ------ATGGCT---TTTGCCATAATGACTATGACGGATGCAGCTGCGACACGTGTTCGCGAGATTGTTGCCAATCGTGACGAGGGCGCTTTAGGCGTTCGCGTCGGCATTAAAAAAGGCGGCTGTGCAGGTATGGAATATACCGTTGATCTTGTCACTGAACCCAATGCTGCCGACGACCACATCACGCACGCAGACGCTAATGTGTGGGTTGATCCTGCTGCAATGCTTTACCTTTTGGGAACGCAGATGGATTTTGAAGTGACAAAGCTACGCGCTGGTTTTGTTTTCAATAATCCAAATCAGTCTTCGGCCTGTGGTTGCGGCGAATCTGTTGAGCTTAAGCCTGCT
1514904_Amarina@KPB01456_1                                   ------ATGGCT---TTTGCCATAATGACTATGACTGATGCTGCAGCGACCCGTGTTCGCGAGATCGTTGCCAATAGAGGCGAGGGCGCCAAAGGTGTTCGTGTCGGCATTAAAAAAGGCGGCTGCGCGGGAATGGAATATACTGTTGATCTGGTTACAGAACCGGACAGTGCAGACGACCACATCTCCCATGACGGAGCCGATGTCTGGGTTGATCCGGCTGCAATGTTATATCTGTTGGGCACACAGATGGACTTTGAAGTGACAAAGCTACGTACCGGCTTCGTGTTCAACAATCCTAACCAATCATCAGCCTGTGGCTGCGGTGAATCTGTCGAGCTTAAACCGGCA
2184161_Pbacterium@RKF08142_1                                ------ATGGCC---TTTGCCATCATGACCATGACCGACCAGGCTGCGGATCGCGTGCGCGAGATCGTCGCCGGACGCGAACAGGGTGCGCAGGGCGTGCGGGTCGGCATCAAGAAGGGCGGCTGCGCGGGCATGGAGTATACGGTCGATCTGGTCACCGAACCCGATCCCAAGGACGACCATATCAGCCATGCGGGCGCCCATGTATGGGTCGATCCGGCGGCGATGCTCTATCTGCTGGGCACGCAGATGGATTTCGAGGTGACCAAGCTGCGTACCGGCTTCGTCTTCAACAATCCCAACCAGTCTTCGGCGTGCGGGTGCGGCGAATCGGTCGAACTCAAGCCCGCC
2135647_Rsp@PYE27258_1                                       ------ATGGGT---TTTGCGGTCATGAGCCTGTCCGACGCCGCGGCACAGCGCGTCAACGCCATCGTCGATCATGCGGGTGGCGACACGAAGGGCATCCGGCTCTCCATCAAGAAGGGCGGATGCGCCGGCATGGAATATGCCGTCGATCTCGTGAGCGAACCCAATGCCAAGGACGACCTGATCGAGCATGCGGGCGCCCGTGTGTGGGTCGCGCCCGAGGCCGTGCTCTATCTGCTCGGCACGCGCATGGATTTCGAAGTGACCAAGATGCGGTCGGGCTTCACCTTCAACAACCCCAACCAGACATCGGCCTGCGGTTGCGGCGAATCGGTCGAACTGAAGCCTGCG
28320_Mdimorpha@PTM90233_1                                   ------ATGGCC---TTTGCAGTAATGACGATTACCGATGCCGCCGCCGACCGCGTCAGGGCGATCGTGGATAATGCCGGCGGCGATGCCAAGGGCATACGGGTCGGCATCAAGAAGGGCGGCTGCGCGGGGATGGAGTATTCCGTCGATCTCGTCACCGAGCCGAATGCCAAGGACGATCTCGTCGAGCACGCCGGCGCCCGGGTCTGGGTCGCCCCGGAAGCGGTGCTCTATCTGCTCGGCACCGAGATGGATTTCGAGGTGACGACGCTTCGCTCCGGCTTCACCTTCCACAACCCGAACCAGACGTCGGCCTGCGGCTGCGGTGAATCGGTCGAGTTGAAGCCTGCC
1953064_Rbacterium@DEZG01000026_1_34                         ------ATGGCC---TTTGCAGTTATGAAGCTCACGGATGCGGCGGCGGATCGGGTAAAGGCCATCGTCGACAATGCCGGCGATGGCGCGTCGGGCATCCGCGTCGGCATCAAGAAGGGCGGTTGCGCGGGCATGGAGTATTCCATCGACCTCGTTACCGAAGCCAATGCCAAGGACGACCTGATCGAAAAGAACGGGGCCCGCGTCTGGGTGGCGCCGGAAGCCGTGCTTTACCTGCTCGGCACAGAGATGGATTTCGAGGTGACGACGCTGCGCTCCGGCTTCACTTTCCACAATCCCAACCAGACTTCCGCCTGCGGATGCGGCGAATCGGTCGAGCTGAAGCCCGCC
464029_Roryzae@OLP59799_1                                    ------ATGGCT---TTTGCAGTCATGAGCATGACGGATGCGGCAGCGAGCCGTGTGCGCGATATTGTGGAAAATGCCGGTGGCGACGCCATGGGCATTCGTGTGTCGATCCGCAAGGGTGGATGCGCAGGCATGGAATATGCCGTGGATCTGGTGACCGAAGCCAGTCCGAAGGATGACCTGGTGGAGCATCAAGGTGCCAAGGTCTATGTGGCGCCGGAGGCTGTGCTCTATCTCCTGGGCACGCGCATGGACTTCGAAACGACGACCCTGCGTTCCGGCTTCACCTTCAACAATCCCAATCAGACATCGGCCTGCGGCTGCGGCGAATCCGTCGAGCTGAAGCCCGCG
1736543_Rsp@KQY14452_1                                       ------ATGGGC---TTTGCAATCATGACTTTGACCGATGCGGCCGCAGGCCGCGTCAAGGCGATCGTCGAGAATGCCGGCGGCGAGGCACGGGGCATCCGCGTCGGGATCAAGAAGGGTGGCTGTGCCGGCATGGAATATGCCGTCGATCTCGTGATCGAACCCAATCCCAAGGACGATCTTGTCGAACATCAGGGTGCCCAGGTCTGGGTGGCGCCCGAAGCGGTTCTCTATCTTCTCGGCACCCGCATGGATTTCGAAGTCTCGACGCTACGCGCGGGCTTCACGTTCACCAATCCGAACCAGACATCGGCCTGCGGCTGCGGCGAATCGGTCGAGCTGAAGCCCGCG
1914541_Rsp@AUC09947_1                                       ------ATGGGC---TTTGCAATCATGACCATGACCGGGGCTGCTGCCTCGCGCGTTAAAGCGATCGTCGAAAATTCCGGACCGGACGCCAAGGGCGTGCGCGTCGGCATTAAGAAGGGCGGTTGCGCGGGCATGGAATATACCATCGACCTCGTGACCGAGCCGGATGCGAAGGACGATCTGGTGGAATTCGAAGGCGCGAAAGTCTGGGTTCAGCCTTCCGCCGTGCTTTATCTGCTCGGCACGCAGATGGATTTCGAAGTGACCAAGATGCGCTCCGGTTTCACCTTCAACAATCCGAACCAGACCTCTGCCTGCGGCTGCGGTGAATCGGTTGAGCTGAAGCCTGCG
1183428_Agenomosp@CUX21709_1                                 ------ATGGGC---TTTGCGATCATGACCATGACCGGGGCTGCTGCCTCGCGCGTTAAAGCAATCGTCGAAAATTCCGGACCGGATGCCAGGGGCGTGCGCGTCGGCATCAAGAAGGGCGGCTGCGCGGGCATGGAATATACCATCGACCTCGTGACCGAGCCGGATGCGAAGGACGATCTGGTTGAATTCGAAGGCGCAAAGGTCTGGGTTCAGCCTTCCGCCGTGCTTTATCTGCTCGGCACGCAGATGGATTTCGAAGTGACCAAGATGCGCTCCGGTTTCACCTTCAACAATCCGAACCAGACATCCGCCTGCGGCTGCGGTGAATCGGTTGAGCTGAAGCCGGCC
2052828_Abohemicum@KXG86129_1                                ------ATGGGC---TTTGCAGTTATGACCATGACCGAGGCTGCCGCCTCCCGTGTCAAAGCAATCGTCGAAAATTCTGGACCGGACGCCAGGGGCCTTCGCGTTGGTATCAAGAAGGGCGGCTGCGCAGGGATGGAATACACCATAGACCTTGTGACCGAACCATCCGCCAAGGATGACCTGATCGAATTTCAGGACGCCAAAGTCTGGATCGAGCCATCGGCCGTGCTGTATCTACTCGGCACCCAGATGGATTTCGAAATCACGAAAATGCGCTCCGGATTTACGTTCACCAACCCGAACCAGACATCTGCTTGTGGCTGCGGTGAGTCGGTTGAGCTGAAGCCTGCG
2127050_Rsp@PST18923_1                                       ------ATGGGC---TTTGCAGTCATGAGCATGACGGATGCGGCGGCCGCCCGCGTCAAGGCGATCGTCGGTAATTCCGGTCCCGATGCCAAGGGCGTTCGCGTCGGCATCAAGAAGGGCGGCTGTGCCGGGATGGAATATACCATTGATCTGGTGACCGAGCCGAATGCCAAGGACGACCTGATCGAGCGTGACGGAGCGAAGGTCTGGGTCGAGCCATCAGCAGTACTCTATTTGCTCGGCACGGAAATGGACTTCGAGGTGACCACGCTGCGTTCGGGCTTCACCTTCACCAATCCGAACCAGACATCGGCCTGTGGCTGCGGCGAATCCGTTGAATTGAAGCCTGCC
61013_Ryanglingense@OWK24590_1                               ------ATGGGC---TTTGCAGTGATGAGCATGACCGGCACCGCCGCGGCGCGCGTGAAGGCAATCGTTGAAAATTCCGGGCCGGACGCCAAGGGCATCCGCGTCGGCATCAAGAAAGGCGGTTGCGCCGGTATGGAATATACCATCGAGCTGGTGAGCGAACCCAATGCCAAGGACGACCTGATCGAGCGCGACGGCGCCAAGGTCTGGGTGGAGCCCTCTGCGGTCCTCTATCTGCTCGGAACGGAAATGGACTTCGAGACCACGACGCTGCGCTCGGGCTTCACCTTCACGAACCCGAACCAGACATCGGCCTGCGGCTGCGGCGAATCCGTCGAGCTCAAGCCTGCC
2060726_Nsp@AXV15453_1                                       ------ATGGGT---TTTGCAGTGATGACGATGACGGAGGCAGCCTCCGCGCGTGTCAAGCAGATCGTCGCCGGTTCCGGCCCTGATGCAAAAGGCGTTCGTGTCGGCATCAAGAAGGGCGGCTGCGCCGGGATGGAATACACCATCGATCTCGTGACCGAGCCGAACCCGAAGGACGACCTCATCGAGCGGGATGGTGCGCGCGTCTGGATCGAGCCCTCCGCAGTGCTTTATCTGCTTGGCACTGAAATGGATTTCGAAGTGACCAAGATGCGCTCCGGCTTCACCTTCGTGAACCCGAACCAGACATCCGCCTGCGGCTGTGGCGAGTCCGTGGAACTGAAGCCCGCT
1125847_Rsp@CCF19573_1                                       ------ATGGGC---TTTGCAGTAATGAGCATGACTGACGCCGCGGCCGACCGCGTTAAGGCGATCGTCGGGAACTCCGGTCCTGATGCCAAAGGCGTGCGCGTCGGCATCAAGAAGGGCGGTTGTGCCGGGATGGAGTACACGATCGATCTGGTCACGGAGCCTAATCCCAAGGACGACCTGATCGAGCACGCGGGTGCGCGCGTCTGGGTCGAGCCCTCTGCCGTCCTTTACCTCCTGGGCACCCGGATGGATTTCGAATCGACGAAGATGAGATCGGGCTTCACCTTTGTGAATCCAAACCAGACGTCGGCATGCGGCTGCGGTGAGTCAGTCGAATTGAAGCCGGCT
391_Rsp@PJI44080_1                                           ------ATGGGC---TTTCAGGTGATGACCATGACGGATGCGGCAGCCGCCCGCGTCCGCGCGATCGTCGGCAACTCCGGACCGGACGCCAAGGGCATCCGCGTCGGGATCAAGAAGGGTGGCTGCGCCGGGATGGAATATACCATCGACCTGGTGACCGAGCCGAATCCCAGGGACGACCTGATCGAACGCGACGGCGCGAGCGTCTGGGTCGAGCCCTCGGCCGTGCTTTACCTGCTCGGCACGCAGATGGATTTCGAGACGACCACGCTACGCTCGGGCTTCACCTTCACCAATCCCAACCAGACCTCGGCCTGTGGCTGTGGCGAATCGGTCGAGCTGAAGGCCGCC
1842536_Asp@AOG12387_1                                       ------ATGGGC---TTTCAGGTAATGACCATGAGCGATGCGGCTGCCGCACGCGTCAGGGCGATCGTCGAGAATTCCGGTCCCGATGCCAAGGGCATCCGCGTGGGCATCAAGAAGGGTGGCTGCGCCGGGATGGAATACACCATCGATATGGTGACTGAACCAAATCCGAGGGATGACCGCATCGAGAAAGATGGCGCGTCGGTCTGGATCGATCCGGCCGCAGTTCTCTATCTGCTCGGTACGGAAATGGGCTTCGAGACCACAACGCTGCGGTCCGGTTTCACCTTCCACAACCCGAATCAGACATCTGCCTGTGGTTGCGGCGAGTCCGTGGAGTTGAAGGCTGCC
1953065_Rbacterium@DFQL01000095_1_40                         ------ATGGGC---TTTCAGGTAATGACCATGAGCGATGCGGCTGCCGCACGCGTCAGGGCGATCGTCGAGAATTCCGGTCCCGATGCCAAGGGTATCAGGGTGGGGATCAAGAAGGGCGGCTGCGCCGGGATGGAATACACCATCGATCTGGTAACGGAGCCCAACGCCAAGGACGACCGGATCGAGAAGGACGGCGCCACGGTCTGGATCGACCCGGCGGCTGTTCTTTACCTGCTCGGCACGGAAATGGGCTTTGAGACCACGACGCTGCGCTCCGGTTTCACCTTCCACAACCCCAATCAGACCTCGGCCTGTGGCTGTGGTGAATCGGTCGAGCTCCAGGCAGCC
373_Avitis@RCU54036_1                                        ------ATGGGC---TTTGCGGTGATGACCATGACCGATGCGGCAGCAGCCCGCGTCAAGGAAATTGTCGAAAATTCCGGTCCCGATGCCAAGGGCATTCGCGTCGGTATCAAGAAGGGCGGCTGTGCGGGGATGGAATATACCATCGACCTGGTGACAGAGCCGAACCCGAGGGATGACTTGATTGCCCGCGACGGCGCATCCGTCTGGCTGGAGCCAGCCGCTGTGCTTTATCTGCTGGGTACGGAAATCGATTTCGAAACGACAACCTTGCGCTCCGGCTTCACGTTCCGCAATCCGAACCAGACCTCGGCTTGCGGCTGTGGCGAGTCGGTGGAGTTGAAGGCAGCG
1370122_Rundicola@JHXQ01000002_1_203                         ------ATGGGA---TTCGCCGTGATGACCATGACCGACGTGGCCGCAAACCGCGTCAAGGAAATTGTCGAGGGTTCCGGTGCGGATGCCAAAGGCATTCGCGTTGGTGTGAAAAAAGGCGGCTGTGCGGGCATGGAATATACCATTGACCTCGTCACTGACCCCAACCCGAAGGACGACCATATCGAGCGGGACGGCGCGCATGTGTGGATCGATCCGGCCGCCATTCTCTATCTGCTCGGCACGCAAATCGATTTTGAAACCACGACCTTGCGCTCCGGCTTCACCTTCCGCAACCCCAACCAGACATCGGCCTGCGGTTGCGGCGAGTCGGTGGAGTTGAAGGCCGCC
1736335_Rsp@KQQ72629_1                                       ------ATGGGC---TTTGCTGTCATGACGATCACAGACGCTGCTGCACAGCGCGTCAACCAGATCACCTCGAACTCCGGTCCTGATGCGCTCGGCTTGCGCGTCGGTATCAAGAAGGGCGGTTGCGCCGGCATGGAGTACACGATCGATCTCGTTACTGTGCCCAATGCCAAGGACGACCTGATCGAGCGGGACGGTGCCAAGGTGTGGATCGAGCCTTCGGCCGTTCTTTACCTGCTCGGCACCCAGATGGATTTCGAGACGACCAAGATGCGATCCGGCTTCACCTTCGTGAACCCGAACCAGACATCGGCCTGCGGTTGCGGCGAATCGGTCGAACTGAAGCCTGCC
274592_Hmarina@PWW04308_1                                    ------ATGGCT---TTTGAGATCATGACGATGACGCAGGCTGCGGCCGATCGCGTCAAGGCGGTGCTGGCGTCATCCGACGGACCGGCTGCCGGCATCAGGGTCGGCATCAAGAAAGGCGGCTGCGCGGGGATGGAATACACCATCGACCTGGTGCGCGAGCCCGATGCCCGCGACGACAAGATCGAGCGAGACGGCGCCCGGGTCTATGTGGCGCCGGAAGCGGTGCTGTTCCTGCTTGGCACAGAGATGGGCTTTGAGTCCACGACGCTGCGCTCAGGGTTCACCTTCCACAATCCCAACCAGACCTCGGCCTGCGGCTGCGGGGAGTCGGTCGAGCTCAAGCCCGCC
714899_Hhalophila@SOE08454_1                                 ------ATGGGC---TTTGACGTAATGACCTTGACCCCGGCTGCTGCCGAGCGGGTCAATGCGATCCTGAAGACATCG---GACAATGCCGAGGGCATCCGCGTCAGCATCAAGAAGGGTGGCTGCGCCGGGATGGAGTATGCCATCGATCTGGCGACCGAAGTGAACGAGAAGGACGACCGGATCGAGCGCGACGGGGCCACCGTGTTCGTGGCGCCGGAAGCCGTGCTCTACCTGCTCGGCACCGAGATGGATTACGAAGTGACCAAGCTGCGCTCGGGCTTCGTGTTCAACAACCCGAATCAGACGTCTGCCTGCGGCTGTGGAGAATCGGTGGAGCTCAAGCCCGCT
1620421_Hsp@AKI00397_1                                       ------ATGGGT---TTTGCCGTAATGACATTGACTGCCGCCGCTGCAGAGCGCGTCAAGACGGTCATCAAAGCGTCT---GACGATGCCACCGGCATCCGCGTCAGCATCAAGAAGGGTGGCTGCGCCGGGATGGAATATGCCATCGATCTGGCGCGCGAGGTCAATCCGAAGGACGACCGGATCGAGCGCGACGACGCGGTGGTCTTCGTTGCCCCGGAAGCCGTGCTTTATCTGCTTGGCACCGAGATGGATTACGAAGTTACCAAGCTGCGCTCGGGGTTTGTATTCAACAATCCCAACCAGACATCGGCCTGTGGCTGCGGCGAATCCGTCGAGCTCAAGCCTGCT
411684_Hphototrophic@EDQ33393_2                              ------ATGGGA---TTTGCCGTCATGACACTGACGCCGGCGGCTGCCGAGCGGGTCAAGACGATCGTCCGGAATGAA---GAGGGCGCGGAAGGTATCCGCGTCAGCATCAAGAAGGGCGGCTGCGCCGGGATGGAGTATGCCATTGACCTGGCGACCGAAATCAATCCGAAGGACGACCGGATCGAGCGTGATGGGGCCGCGGTGTTCGTTGCGCCGGAGGCTGTGTTGTATCTGCTCGGGACCGAGATGGACTACGAAGTGACCAAGCTGCGCTCGGGCTTCGTGTTCAACAATCCGAACCAGACATCGGCCTGCGGCTGCGGCGAATCGGTCGAGCTCAAGCCCGCC
1876515_Nmarinus@OXS99188_1                                  ------ATGGGC---TTTTCGCTGGTCAATCTGACGGATGATGCCGTCCACCGCATTCATGAGATCGTCGCCGACCGT---GACGGTGCGCTCGGCCTTCGTCTGGGTATCAAGAAGGGTGGCTGCGCCGGCATGGAATATACGGTCGATCTCGTCACCGAACCCGACCCGAAGGATGATCATGTTGAGGTCGATGGCGCCCATCTATGGATCGCGCCCGAGGCCATGCTGTTTCTGCTCGGCACGGAAGTCGGCTTCGAGAAGTCGCCCCTGCGCACCGGTTTTACCTTCCGCAATCCCAATGAGAGCAGTGCCTGTGGCTGCGGCGAATCCGTCGAGCTGGAGGCCGCC
1486262_Mendophytica@AJY48319_1                              ------ATGGGC---TTTCAGGTTATCACCCTCACCGATGCGGCTGCGACCCGCGTCAACGAGATCATCGGCAATTCGGGTCCGGAGGCGCTGGGCATCCGCGTTTCGATCAAGAAGGGTGGCTGCGCCGGCATGGAGTATGCCGTCGACCTGGTCACCAATCGCAACGACAAGGACGACTTTGTCGAGCATTCTGGCGCCAGGGTGTGGGTCGATCCGGCTGCGGCCCTTTATCTTCTAGGCACGGAGATGGATTTCGAGGTGACCAAGCTCAGGACCGGCTTCGTCTTCCGCAATCCAAACGAAACCTCGGCCTGCGGCTGCGGCGAATCGGTCGAACTCAAGGCCGCC
744979_Asp@EFL90129_1                                        ------ATGTCTCGTTTTGCAGTCATCACTTTAACAGATGCAGCTATCTCGCGCGTAGATGAAATCGTTGCCAACGCT---GACGATGCCAAGGGTATTCGTATAGGCGTAAAAAATGGCGGTTGTGCCGGTATGGAATATACCGTCGATCTCGTAACGGCCCCGGAAGCGGGTGACGATGCCATTCCTGCAGGTGACAACACGGTGTTCATTGCACCACAAGCGGTTCTGTTCCTGCTCGGCACTCAAATGGATTTTGAGGTGACGAAATTGCGCTCAGGCTTTGTGTTCAACAATCCGAATCAGACATCAGCTTGTGGCTGCGGTGAAAGCGTGACGCTGATTGCTGCA
665038_Bcorrubedonen@PTW60559_1                              ------ATGGGCAAGTTTCAGGTCATCACGCTGACGGACGCGGCAGCAGAGCGCGTTCGGGATATCATGGCAAATTCCGGCAAGGACGCCCTCGGCCTCAAGGTTGGCATCAAGAAGGGCGGCTGTGCGGGGATGGAATATACGCTCGACTATGTGAGCGAAGCCGATCCGGCCGACGACATGGTCGAGACCAAGGGGGTACGTGTTTACGTCGATCCATCCGCGGTGCTCTTCCTGCTCGGCACGGAAATGGACTACGAGGAGACGAAGCTGCGCAATGGCTTTGTCTTCAACAATCCGAACCAGACATCGGCGTGCGGCTGCGGCGAGTCGGTGGAGATCACGCCTGCA
1402210_Pphragmitetus@CP032312_1_2425                        ATGCTGGCCCGCAAGATGCAGATCATGAAGGTGAGCCCGGCAGCCGCAGAGCGCGTGCGCGAACTGGTGGACGGCGCCGATGAGCCCAAGGCCGGCCTGCGCATCAGCATCAAGAAGGGTGGCTGCGCGGGCATGGAATATGCCATGGCGCTCGTTGATGGCGTTCAGCCGGGCGATGACGTGATCGAGGCGGATGGCGCGAAGGTCTTCATCGATCCGGCGGCGGTGCTCTATCTGATCGGCAGCGAGATGGATTTCGAAACGACGAAATTCCGCTCCGGCTTCGTCTTCCGCAATCCCAATGAAGTGTCGTCCTGCGGCTGCGGCGAATCCGTATCGCTCAAGGCGGCC
2067569_Pcarbonis@PUDR01000006_1_56                          ATGTCGGCCCGCAAGTTTCAGATCATGAAAGTCACCCCAGCTGCCGCCGGCCGCGTGCTGGAGCTGATGCAGGATGCAGACACGCCCAAGCTCGGCCTGCGCGTCGGCATCAAGAAGGGCGGCTGCGCGGGCATGGAATACACCATGTCGATGGTCGAGACCGCCGATCCGCGCGATGATGTCGTCGAGAGCGACGGGGCCCGGGTCTTCATCGATCCCTCGGCGGTCCTGTTCCTGATCGGCTCGGAGATGGATTTCGAAGTGACGAAGTTCCGTGCCGGCTTCGTCTTCCGCAATCCCAATGAGGTCTCTTCCTGCGGCTGCGGCGAATCCGTATCGCTGAAGGCGGCT
991905_Pgilvum@ADZ70783_1                                    ATGACGGCACGCAGGTTTCAGGTGATGACGCTGACGAAGGCGGCTGCCGAACGCGTGCGCGATCTCATCGACAATGCCGACCGGGCGGTCCTCGGCCTGCGCGTCGGCATCAAGAAGGGGGGCTGCGCCGGAATGGAATACACCATGAGCCTGGTGGAGCAGGCCGATCCCCGCGACGACGTGATCGACGACCAGGGCGCCCGCATTTATGTCGATCCCTCGGCGGTACTGTTCCTGCTCGGCACGGAGATGGATTTCGAGACCACCAAGTTCCGCTCCGGCTTCGTGTTCCGCAATCCCAACGAGGTCTCGGCCTGCGGCTGTGGCGAGTCGGTATCGCTCAAGCCCGCC
1905358_Abacterium@OJJ12440_1                                ATGTCTGCCTCAAAATTCCAGGTCATGACATTGACCGATGCTGCCGCAGAACGGGTCTGCGAACTTGTCGATAACGCGGACAAGCCGGCATTGGGTCTGCGCGTCGGCATCAAAAAAGGCGGCTGCGCTGGTATGGAATACGCCATGGATCTCGTCGAAGAGGCGAGCCCCGGCGATGATGTGATCGAAGACAAGGGTGCAAAGATCTTTGTCGACCCGTCCGCCGTGCTTTTCCTGCTCGGAACGGAAATGGACTTTGAAGTGACCAAGTTCCGGTCCGGATTCGTCTTCAAGAACCCGAACGAAGTGTCTGCCTGCGGTTGTGGCGAATCTGTGTCTCTTCAGGCAGCG
2171494_Lsp@PVB63659_1                                       ATGTCTGCTGGAAAATTCCAGGTTATGACTCTGACGGATGCCGCTGCCGGGCGGGTGAGGGAACTCGTCGAGAATTCGGACGGCAAGGCGATCGGCCTGCGTGTCGGAATCAAGACGGGCGGTTGCGCCGGCATGGAATACACGATGGATCTGGTGGAAGAGGCCAGGGCTGGAGACGATGTGATCGAGGACAAGGGCGTCAAGCTGTTCGTCGACCCTTCCGCGGTTCTTTTCCTTCTCGGCACGGAGATGGACTTCGAGGTCACCAAATTCCGATCCGGGTTTGTATTCCGCAACCCGAATGAAGTGTCCGCCTGCGGCTGTGGTGAATCCGTGTCGCTTCAGGCCGCC
735517_Lsuaedae@SHM72482_1                                   ATGGCTATGCGCAAATTCCAGGTGATGACACTGACCGAGGCCGCCGCCGAGCGCGTGCGCGAGCTGGTCGAGAACTCCGACAAGGATGTGCTCGGGCTGCGCGTGGGCATCAAGAAGGGCGGCTGTGCGGGCATGGAATACACCATGGAGCTGGCCGAGGAAGCCAAGGCCGGTGACGATGTCATCGAGGACAAGGGCGTGCGGCTCTATGTGGATCCGTCCGCTGTCCTGTTCCTGCTGGGCACGGAAATGGATTTCGAGGTCACTAAGTTCCGCTCGGGCTTTATCTTCAAGAACCCGAACGAAGTGTCTGCCTGTGGATGCGGCGAGAGCGTGTCCCTTCAAGCTGCC
1881061_Ssp@SDU12782_1                                       ---ATGGCATCGAAATTTCAAGTCCTGACGCTGACCGAAGCCGCAGCAGGGCGTGTACGCGAAATCCTTGAGAATTCGGACAGGGATGCGCTGGGACTGCGTGTCGGTATCAAGACAGGTGGCTGTGCCGGCATGGAGTACGACATGTCGCTGGTCGAAGAAGCAAGGTCCGGTGACGACGTGATCGAAGACAAGGGCGTCCGCATCTATGTCGATCCCTCGGCGGTCCTGTTCCTCCTTGGAACGGAAATGGACCATGAGGTGACCAAGTTCCGCTCAGGCTTCGTCTTCCGAAATCCCAACGAAGTCTCAGCCTGCGGTTGCGGCGAATCCGTATCTCTCAAGGCCGCG
2135615_Ssp@RKE41153_1                                       ---ATGGGTTCCAGATTCCAGGTCCTGAAGCTGACGGACGCCGCCGCCGAGCGCGTGCGCGAGATCGTCGGCAATTCGGCCAAGCCCGTTCTCGGCCTGCGCGTCGGGATCAAGAAGGGCGGCTGCGCCGGCATGGAATACGACATGAGCCTCGTCGAGGAGGCGAAGCCGGGCGACGACGTGATCGACGACAAGGGCGTCAAGATCTTCATCGAGCCCTCGGCGGCGCTCTTCCTGCTGGGCACGGAGATGGATCACGAAGTGACGAAGTTCCGCTCCGGTTTCGTGTTCCGCAATCCCAACGAGGTCTCGGCCTGCGGCTGCGGCGAGTCCGTCTCGCTGAAAGAGGCG
2211145_Csp@QODK01000002_1_257                               ---ATGGTTGGAAGATTTCAGGTTTTGAGCATCACGGATGATGCGGCTGAGCGCATCCGTGAGATTGTTGCCAATGCGTCCGATCCGATCAAGGGCATCCGTGTGGGTGTCAAGAATGGTGGCTGCGCTGGTATGGAATATGTGCTCGACAAGGTTGTCGATCCTGATCCGAAGGACGATCTGGTCGAGGACAAGGGGGTGTCGGTTTATGTCGACCCCAAGGCGGTCTTGTTTTTGCTTGGCACCGAGATGGGCTATGAGGTCACAAAGTTCCGCACCGGTTTCACCTTTAACAATCCAAACCAGACCTCGGCCTGTGGCTGCGGGGAATCGGTTGCCTTGACGCCTGTT
372072_Cgelatinilyti@SNZ07989_1                              ---ATGACTGGACGGTTTCAAGTTCTGTCAATCACGGATGAAGCAGCGGAACGTATTCGCAGCATTGTCGATGGATCAGATGATTCTCTGCAAGGTATTCGCGTCGGCGTAAAGAATGGCGGCTGTGCGGGTATGGAATATGTCTTGGATAAAGTTACAGATCCTGATCCGAAGGATGATCTGGTCGAAGACAAGGGTGTCCGTGTTTATGTGGATCCCAAGGCTGTCTTGTTCCTGTTGGGAACCGAGATGGGTTATGAGGTCACCAAATTTCGCTCTGGTTTCACCTTCAATAATCCCAACCAATCTTCAGCATGTGGTTGCGGTGACTCGGTGTCTCTGACGCCAGTT
1162980_Chaloalkalito@QNUM01000003_1_263                     ---ATGGCAGGCAGATTTCAGGTTCTGTCGATCTCGGATGAGGCCGCCGATTTCATCCGGTCGATCGTTGACGGCTCCGACGAGCCGATCAAGGGCATCCGGATTGGCGTCAAGAACGGCGGCTGTGCCGGTATGGAATATGTGCTGGACAAGGTCACCGAGGTCAATCCGGCGGATGATCTGGTCGAGGACAAGGGCGTGTCCGTCTATGTCGATCCGAAGGCGGTGCTCTTCCTGTTGGGGACAGAGCTTGGCTATGAACAGACCAAGTTCAGGTCGGGGCTGACTTTTAATAACCCTAACCAGACATCCGCTTGTGGTTGCGGCGAGTCGGTTGAATTGACGCCTGTC
655353_Cmarisflavi@SFO26288_1                                ---ATGGCTGGCAAATTTCAGGTTCTGACCATTTCCGACGAAGCGGCCGATTTTATCCGCTCTGTTGTCAATGCATCTGATGAACCGGTGAAGGGCATCCGCATCGGTGTGAAGAATGGTGGCTGTGCCGGTATGGAATATGTTCTGGACAAGGTGACCGACGTGAATCCAGCTGACGATCTTGTCGAAGACAAGGGTGTCTCAGTGTTTGTTGACCCTAAGGCCGTTTTGTTTTTATTGGGCACAGAGCTGGGCTATGAGCAGACCAAGTTCCGCTCGGGGCTCACATTTAATAACCCTAACCAGACTTCGGCTTGCGGCTGCGGTGAATCGGTGGAACTGACCCCTGTG
1798205_Csp@SNY93767_1                                       ---ATGGCAGGCAAATTCAACGTACTAAGCATCAGTGATGACGCAGCGGAGCGCATCCGGACCATTATGGAATCCTCGGACGTTGCCATCAAGGGCATTCGCATCGGGGTGAAAAATGGTGGCTGCGCAGGTATGGAATATGTTCTGGACAAAGTCGTGGATATCGATCCTGCCGATGATGTGGTCGAAGAGAAAGGGGTTTCGGTCTTTGTTGACCCGAAAGCCGTTCTCTTTCTGCTCGGCACGGAGATGGGCTACGAGGTGGGCAAGTTCCGCACGGGCTTTACCTTCAACAATCCCAATGAATCGTCGGCTTGCGGCTGTGGCGAGTCGGTGTCGCTGACGCCGGTT
34017_Rorientis@RAI29200_1                                   ---ATGAAATCCCGCTTCGATGTTCTCTCGCTGACGCCGGAAGCGGCAGCGCGGGTGCGCGAGATCGTGGAGAATTCCGAGGCCGGCAGCGGCGGCCTTCGGATCGGCGTCAAGAACGGCGGCTGCGCCGGCATGTCCTACACCATGGATATCGCCGTCGAACCCGAAGCCGGCGACGAGGTCGTCACTGCCGAGGGCGCGACGGTCTATGTGGACCCGAAGGCGGTGCTGTTCCTGCTCGGCACGGAGCTTGACTACGAGGTCACCAAACTGCGGTCTGGCTTCGTTTTCAACAATCCGAACCAGACGTCGGCCTGCGGCTGCGGCGAATCGGTGGCGCTGACGGCGGCC
1122133_Ksoli@SHG07976_1                                     ATGGTTCGCTCACGCTTTGCCGTCATGTCGCTGACCGAGGCCGCTGCCGGGCGCATCCGCGAGATCGTCGAGGACGCGGACGAACCCGTTGCCGGCCTCAGGATCGGCATCAAGAAGGGCGGCTGCGCTGGCATGGAATACACCATGCAGAAGGTCGCGGCGCCCGAGGCCAAGGACGAGCGCATCGAGGAGAAGGGCGTCAGCGTCTTCGTCGATCCGTCGGCGGTGCTGTTCCTGCTCGGCACGGTCATGGACTTCGAGACGACCAAGCTTCGCTCCGGCTTCGTGTTTCGCAATCCGAACGAGGTTTCGGCCTGCGGCTGCGGCGAATCGGTGATGCTGAAGCCGGCC
1122131_Kadipata@AUHO01000006_1_721                          ATGGTCCGTTCACGCTTCGCCGTGATGACCCTGACCGAAGCCGCCGCCGAGCGGATCCGCGAGATCGTCGAGGATTCCGACGAGCCCGTGCAGGGCCTGCGCATCGGCGTCAAGAAGGGTGGCTGCGCCGGCATGGAATACACCATGAAGGCGGTCGCGGATCCCGACCCCAAGGACGAGCGCATCGAGGCGCATGGCGCGACCGTGTTCGTCGATCCGGCCGCTGTGCTCTACCTGCTCGGCAGCGTCATGGATTTCGAGACGACCAAGCTCCGCTCCGGCTTCGTGTTCAAGAACCCGAACGAGGTCTCGGCCTGCGGTTGCGGCGAGTCCGTCATGCTGAAGCCAGCC
1317123_Ssp@ORE95991_1                                       ------ATGGCGCGCGCTGCGATCATGACATTGTCCGACACCGCCGCCGACCGCGTGCGTGATCTCATCACGAACGCCGATCCGCCCATCGCGGGCCTGCGCGTCGGCATCAAGAAGGGCGGCTGCGCGGGCATGGAATATACCATGGACGCCGTGTCCGAGCCGGACCCCAAGGATGAGGTCATCGAGGCCGAAGGCGCCCGCGTCTTCGTCGACAAGACCGCCGTCCTGTTCCTGCTCGGCTGCCGCATGGACTATGAGGTCACCAAATTCCGCTCCGGCTTCACCTTCCAGAATCCGAACCAGGTTTCGGCCTGCGGCTGCGGCGAATCGGTGGAACTGAAAGAGGCG
1120983_Acoralli@KB894573_1_150                              ATGGCGAGACCGAAGCCGCAGGTGATCACCCTGACCGAGGCGGCCGCCGAGCGCGTCCGCGAGATCATGGAAAACGCGGACAAGCCGCTCGCCGGCCTGCGCATCGGCGTGAAGAAAGGCGGCTGCGCCGGCATGGAATACACCATGGACACCGTCGAGGAGCCGAACCCGGCCGATGACAGGGTGGAGGACAAGGGCGTCACCGTGTTCGTCGACCCCTCCGCCGTCCTGTTCCTGCTCGGCACGCGCATGGATTTCCAGGTCGACAAGTTCCGCGCCGGCTTCGTCTTCGAGAACCCGAACCAGGTCTCGGCCTGCGGTTGCGGCGAATCCGTGGAACTCCGCCCGTCG
1482074_Hdiazotrophic@SON56494_1                             ATGGTGAGGCCGAAGCTTCAGGTGATGACGATCACCGACCGCGCCGCGGAGCGCGTGCGGGAGATCATGGAAAACGCCGAGAACGACGTGATCGGCGTGCGCGTCGGCGTCAAGAACGGCGGCTGTGCCGGCATGTCCTATACGCTGGACTATGTGAGCGAGCCGCAGCCGGGCGAGGACAGGATCGACGACAAGGGCGTCTCCATCTTCATCGATCCCAAGGCGGTTCTCTTTCTGCTCGGCACGGAGATGGATTTCGAGACGAGCGAGCTTCGCTCGGGCTTCACCTTCCAGAACCCCAATCAGGTCTCGGCCTGCGGCTGCGGCGAATCCGTGGAACTGAAGCCGGCA
1439726_Mpamukkalensi@ODN71256_1                             ATGGCAAGACGCAAACTGAGCGTGATGACGATCTCGGACCGGGCTGCAGAGCGGGTTCGGGAAATCGTCGAGGATTCGGACGAGGGCGTGATCGGCATCCGTGTCGGCGTGCGCAACGGCGGCTGCGCCGGCATGTCCTACACCATGGACAAGGTCAGCGTGCCCGACCCCGCCGACGAGCGGGTCGAGGACAAGGGCGTGACCGTGTTCGTCGAGCCGAAGGCGGTGCTGTTCCTGCTCGGCACCGAAATGGATTTCGAGACCTCGCAACTGCGCTCGGGCTTCACCTTCCACAACCCCAACCAGGTCTCGGCCTGCGGCTGCGGCGAGTCGGTCAATCTCAAGGCCGCT
1122962_Pkoreensis@AULH01000023_1_22                         ATGGCTCTCGCCAAGTTCGCCGTGATGACGCTGACCGAATCCGCCGCCGCCCGCGTGCGCGAGATCGTCGACAATGCC---GAGGACGCCATCGGCGTCCGGCTCGGCATCAAGAACGGCGGCTGCGCCGGCATGTCCTATACGCTGAATCTCGCCCGCGAGGCGCAGGCCGGCGACGAGCGCGTCGAGGCGCACGGCGTCACCGTCTTCGTCGAGGCCAAGGCGGTGCTGTTCCTGCTGGGCACCGAGATGGATTTCGAGCAGACGCCGCTGCGCACCGGCTTCGTCTTCCGCAATCCCAACCAGGTCGGCGCCTGCGGCTGCGGCGAGAGCGTCAGCCTGAAGCCGGCG
1885025_Psp@BBE71378_1                                       ATGGCCAGACGCAAGCTCACCGTGATGTCCGTCACCGAGGCGGCGGCGGAGCGGGTGCGCGAGATCATCGAGAACGCCGACGAACCCGTGGCGGGCGTCCGGGTCGGCGTCAAGAACGGCGGCTGCGCCGGGATGAGCTACACCATGGACCTCGCCCGCGAGGCGCCTGCGGGCGACGAGCGGATCGACGAGCACGGCGTCACCGTGTTCGTGGAGCCCAAGGCCGTGCTGTTCCTGCTCGGCACCGAGATGGACTTCGAGCGCACCACGCTGAAGACCGGCTTCGTCTTCCGCAATCCGAACCAGGTGAGTGCCTGCGGCTGCGGCGAGAGCGTGTCGCTGAAGCCGGCG
1709001_Mterrestris@MSIG01000002_1_253                       ATGGCAAGACGCAAGCTGGACGTGATGACGGTGACGGAAGCGGCCGCCGATCGCGTCCGCGAAATTCTGGACAACGCCGATACCCCGGCGCTCGGCGTGCGCGTCGGCGTCAAGAACGGCGGCTGCGCCGGCATGAGCTACACCATGGAACTGGCCACCGACACCCGCCCCGGCGACGAGCGGGTGGACGCCCATGGCGTGACGGTGTTCGTGGATCCGAAGGCGGTGCTGTTTCTGCTCGGCACCCAGATGGACTTCGAGCGGACGACGCTGAAGACCGGATTCACGTTCCTGAACCCCAACCAGGTGAGCGCCTGCGGCTGCGGCGAAAGCGTGAGCCTCGTGGCGGCG
1123029_Psoli@SHO61413_1                                     ATGCCGCGCCGCAGGCTTGCGGTGATGTCCGTGACGACGGCCGCGGCCGAGCGGGTCAGCGAGATTCTGGAGAATGCCGATCTTCCGGGCGGCGGCCTCAGGGTCGGCGTGCGCAACGGCGGCTGCGCCGGCATGTCCTACACCATGGATGTCGTCGCCGAGCCGGGCGCCGGCGACGAGGTGATCGACTTCGAGGGCGGGCGTGTGTTCGTCGATCCGAAGGCGGTTCTGTTCCTCCTCGGCACCACGATGGATTTCCGCGTCACCAAGCTTGCGGCCACGTTCGTGTTCGAGAATCCGAACCAGGTGTCGGCCTGCGGCTGCGGTGAGTCGGTTTCGCTCAAGGCGGCA
665467_Blitoralis@SDB11528_1                                 ATGGCACGCCCCCGTCCTTCAGTAATGCACCTGACCGAACGCGCCGCCGAGCGCGTGCGCGAGATCGTCGACGGCACCGACAAGCCGCTGCTCGGTGTCCGCGTCGGGATCAAGAAGGGCGGCTGCGCCGGGATGGAATACACCCTCGACCCGGTCGAGGCGGCCATCCCGGGCGACGACGTCGTCAGCGAGCACGGGGTGAATGTCTACGTCGACCCCGGCGCCATCCTGTTCCTGCTCGGCAGCGTCATGGACTACGAGACCACCAAGCTGCGTTCGGGTTTCGTGTTCCAGAACCCCAACGAGGTCTCCGCCTGCGGCTGCGGCGAGTCGGTGATGCTGAAGCCGGCG
1120956_Apfennigii@JHZK01000006_1_83                         ATGGCTTTTCCCGGATTTCAGGTTCTGACCCTCACCGACGCCGCTGCCACGCGCGTGCGCGAGATCGTCGACAATGCCGAAGATGGCGCGGCCGGAATTCGTGTCGGCATCAAGAAGGGCGGCTGCGCCGGCATGGAATACACCATCGACCTCGTCAAAGAGCCGGATGCGGCCGACGATGTGGTGGAAGCGGAAGGCGCCAGGGTCTTCATCGACCCTTCCGCGACGCTCTTCCTGCTTGGCACGGAGATGGATTTTGAGGTGACGAAGCTGCGGACCGGCTTCGTCTTCAAGAACCCGAACCAGACTTCGGCCTGCGGCTGCGGCGAATCGGTAGAGCTGGCCGCAGCC
1120955_Amarina@RAI21554_1                                   ATGGCTTTTCCCGGATTTCAAGTTCTGAGCCTCACCGACGCCGCAACCGCGCGTGTCCGTGAGATTGTGGCAAACGCCGAAGCGCCGGCCGCGGGCATCCGGGTCGGCATCAAGAAGGGCGGCTGCGCCGGTATGGAATATACGATCGATCTCGCGCGCGAGGCCGATCCTTCCGATGACAAAGTCGACCTGGAGGGCGTCGCTGTTTTCGTCGATCCCTCCGCAACCTTGTTCCTGCTCGGCACGGAAATGGACTTTGAGGTGACGAAGCTGCGAACGGGCTTTGTGTTTCGAAATCCCAATCAAACCTCGGCCTGCGGTTGCGGCGAATCGGTGGAATTGCAGGCTGCA
1121026_Aaltamirensis@SHI69794_1                             ------ATGAGCCGCTTTGCCATCATGAACCTGACGGAGGCGGCCGCCGGCCGCGTCCGCGAAATCGTCGAGACGCGCGGTGCGGATGGCGCCGGGCTGCGGATCGGCGTCAAGCGCGGCGGCTGCGCGGGCATGGAATATACGATCGAGTTTGCCGATGGTCCGTCTGCCGGCGAAGATGTGGTCGAGAAGGACGGCGCGCGCGTCTTCGTGTCGCCCGAGGCCGTGCTGTTTCTGCTGGGCACGGTGATGGACTTCGAGGTGTCGGTGCTGCGGACCGGCTTCGTCTTCAACAATCCCAACCAGACATCGGCTTGCGGCTGCGGCGAGTCCGTCGAACTGCGGCCGGCG
989403_Paxinellae@KZL17582_1                                 ---ATGACCTCAGCATTTCAGGTTTTGTCGATAACAGATGAAGCAGCGCAGCATATAAGAACCCTGCTGGACAACAATGATGAACACCCTTTGGGGGTGCGTGTTGCCATTAAAACAGGTGGCTGTGCTGGCATGGAGTATGAGCTGGGTTTGGTTTCAGAAGCGAACGCGACGGATGATGTTGTGGAAGACAAAGGTGTGAAAGTCTTTGTTGATCCTGCAGCAACTCTTTACTTGCTTGGCACAGAAATGGGTTTTGAAACCACGAAGTTCCGTTCTGGTTTTATCTTCAAAAACCCAAACGAAGTGTCTGCTTGTGGATGCGGTGAATCTGTAGAGCTGCAACCAGCT
1807766_Pstylochi@LLWE01000018_1_359                         ---ATGGCAGCTAGTTTTCAAGTATTAAGCGTTACCAAAGATGCGGTTGCCCAGATCAAGTCATTGCTTGAAATACAAGAGGGTGTACCCGTTGGGTTGCGTATTTCCATTAAAAAGGGCGGTTGTGCCGGTATGGAATATGCAATGGATATGGTTAGCGAAGCGCCAAAGGGCGATGATGTGGTTGAGGTTGATGGCATTAAGGTCTTTGTAGACCCTTCGGCAACGCTTTACCTTTTAGGGACCGAATTGGGGTTTGAAACCACCAAGTTTCGTTCGGGGTTTACTTTCCAAAATCCGAACGAAGTTTCGGCATGCGGTTGCGGCGTATCTGTTGAACTCAAACCGGCC
1122601_Nexalbescens@KE383919_1_17                           ATGAATGCAGCGACATTTCAGGTTTTGAAACTGACTGATGACGCCGCCGACCATGTTCGCGAGCTGGTGGAAAATGCGGATGGAACCCCTTTGGGGTTGCGCATCGGCGTTAAAAAGGGCGGTTGTGCCGGCATGGAATATGACATGAGCCTTGCCTATGAACACAAGCCGGGTGATGACCTTGTCGAGGACAAGGGTGTAAAGGTTTTTGTCGATCCATCTGCGGTTTTGTACCTGCTTGGTACCGAGATGGGGTATGAAACAACCACGTTCAGATCCGGGTTTACTTTCAAGAACCCCAATGAGGTTTCCGCATGCGGATGCGGAGAATCCGTGGAGTTGCGTCCTTCG
1647556_Phongkongensi@LLWC01000010_1_67                      ---ATGACATCACGTTTTGCCCCTGTGTCTGTGACGCAAGAAGCAGCGGACTACATTGCCGCGTTGCTTGCTGCTCAGGAGGAGCCAGCGCTTGGCCTGCGTATCTCTATCAAGAAAGGTGGGTGCGCAGGTATGGAATATGCCATGGAGCTGGCCAGCGAGGAAAAGCCCGGAGACGATATGGTCGAAGCTCATGGCGTACGTGTCTATATTGATCCTTCGGCCATGCTCTATCTTTTGGGTACAGAAATCGGCTTTGAAACCACCAAGTTTCGCTCCGGTTTTACCTTCAAGAACCCAAATGAACTTTCGGCATGTGGCTGCGGCGAAAGCGTAGAGCTTGGCCGCGCA
1736374_Dsp@KQT51213_1                                       ATG---------GCCTTCAAGATCATGTCCCTGACCGATGCTGCTGCCGAGCGCATCCGTGAAATCATGGAAGATTCCGACAAGCCGGTCATCGGCCTTCGCGTCGGTATCAAGAATGCTGGCTGTGCGGGCGTCTCCTATACGATGGACTATGTCAGCGAGCCGCTGAAGGGTGATGACCACGTTACCGACCAGGGTGTCGATGTCTGGGTCGACCCCAAGGCAACGATGTATCTGCTCGGTACCGTCATGGATTTTGAAGAATCCAAGATGAGCGCCGGGTTTACATTCAAAAACCCCAACCAGACTGGCGCTTGCGGCTGCGGAGAGAGTGTCACGCTCAAGGCTGCG
2082392_Dsp@PYVW01000009_1_8                                 ATG---------GCCTTCAAGATCATGTCCCTGACCGACGCCGCCGCCGAGCGCATCACGGAGATCATCGAGGATTCCGAGAAGCCGGTGATCGGCCTGCGCGTGGGCATCAAGAACGCTGGCTGTGCTGGCGTGTCCTACACCATGGATTACGTCACCGAGCCGATGAAGGGCGACGACCATGTCACCGACAGGGGCGTGAACGTCTGGATTGACCCCAAGGCGACCATGTACCTGCTCGGCACGGTCATGGATTTCGAACATTCCCGAATGAGCTCAGGCTTCACGTTCACGAACCCGAACCAGACCGGCGCATGCGGCTGCGGCGAGAGCGTTACGCTCAAGGCTGCG
1736575_Dsp@KRA42574_1                                       ATG---------GCCTTCAAGATCATGTCGCTGAGCGATGCCGCCGCCGAGCGCATCACCGAGATCATCGAAGATTCCGACCAGCCGGTGGTGGGCCTGCGCGTCGGCATCAAGAATGCTGGCTGCGCCGGTGTGTCCTACACGATGGACTACGTGACCGAACCGGTCGCTGGCGACGATCACGTCCAGGATCACGGCGTCAATGTCTGGGTCGATCCCAAGGCGACCATGTATCTGCTCGGTACGGTGATGGACTTCGAACAGTCCAAGATGGGCTCCAGCTTCTCCTTCAAGAACCCCAACCAGACCGGCGCCTGCGGCTGCGGCGAAAGCGTCACGTTGGCGCCGGCC
2083786_Dsp@AVF05458_1                                       ATG---------CCGTTCCAGATCATGTCGCTGACAGATGCAGCCGCTGAGCGCATCACCGAGATCATAGAGGATTCCGACAAGCCGGTGATTGGCTTGCGCGTCGGCATCAAGAATGCGGGCTGCGCGGGCGTGTCCTACACCATGGAATATGTCGAGGCCCCGAATGCTGGCGACGACCATGTCGAGGACAAGGGTGTCAATGTCTGGGTCGATCCCAAGGCGACCATGTACCTCCTCGGCACCGTAATGGATTTTGAAGCGGGCAAGATGGGCTCCAGCTTCACCTTCAATAATCCCAATCAGACGGGCGCTTGCGGCTGTGGCGAAAGCGTGACCCTGGCACCAGCC
1736537_Dsp@KQX42784_1                                       ATG---------GCCTTCAAGATCATGTCGCTGACCGATGCCGCCGCCGAGCGCATCACCGAGATCATGGAAGATTCCGACAAGCCGGTGATCGGCGTCCGCGTCGGCGTCAAGAATGCCGGTTGCGCCGGCATGGCCTATACGCTCGATTACGTGGCCGAGCCGGTCAAGGGCGACGACCATGTCAGCGACAAGGGCGTCGAAGTCTATATCGAGCCCAAGGCCACCATGTTCCTGCTTGGCACCGTCATGGATTTCGAACAGTCCAAGATGAGCTCCGGCTTCACCTTCAAGAACCCCAACCAGACCGGCGAATGCGGCTGCGGGGAAAGCGTGCAACTCAAGCCGGCG
1783274_Aaurantiaca@RUT33206_1                               ------------------------ATGACGCTGACCGAGAACGCGGTGGAGCGGATCAACGAGATCATCGAAGACAGCGAGCGTCCTGTAACGGGCGTGCGGGTCGGCGTCAGAAATGCCGGCTGTGCGGGGATGGCCTACACTCTCGACTACGTCGCGGAGCCGGTAGCCGGTGACGATCATGTCGAGCAGGACGGTGTCCACGTCTATGTCGAGCCCAAGGCGACGATGTTTCTTCTTGGCACGATCATGGATTTCGAGCAGAGCAAGATGAGCTCGGGCTTCACCTTCAAGAACCCGAACCAGACCGGTGCCTGCGGCTGCGGAGAATCAGTGCAGCTGAAGCCTGCC
1643450_Dsp@AKR55764_1                                       ATG---------CCCTTCAAGATCATGAGCCTGAGCGATGCCGCTGCCGAGCGCATCCGTGAAATCATGGAAGACAGCGATGAGCCGGTTATCGGCGTGCGCGTCGGCGTCAAGAACGCCGGCTGCGCCGGCATGGCCTATACGCTGAACTACCTCAAGGAACCCGTGCCGGGCGACGACCACGTCGCCGAAAAGGGCGTGGATGTTTATGTCGAGCCCAAGGCCACGCTGTTCCTCCTCGGAACGGTGATGGACTACAAGGAGAGCAAGATGAGCTCCGGGTTCACGTTCGACAATCCCAACAAGACCGGCGAATGCGGTTGCGGCGAAAGCGTCCAGCTCAAGCCCGCC
443610_Dgeojensis@KKB11234_1                                 ATG---------GCCTTCAAGATCATGAGCCTCACCGATGCCGCCGCCGAGCGCATCAACGAGATCATCGAGGATTCCGACAAGCCGGTGATCGGCGTGCGCGTCGGCATCCGCAATGCCGGCTGCGCCGGTGTGGCCTACACCATGGACTACGTCACCGAGGCGGTCGCCGGCGACGACCATGTCGAGGACAAGGGCGTCGACGTCTACCTTGACCCCAAGGCGACGATGTTCCTGCTCGGAACGGTCATGGACTTCGAGGAAACCAAGATGTCCTCGAGCTTCACCTTCAAGAATCCCAACCAGACGGGCGCCTGCGGCTGCGGCGAAAGCGTGCAGCTGCAGCCCGCC
665118_Denhydra@SFZ82675_1                                   ---------------ATGAAGATCATGTCGCTGACCGAAGCCGCCGCCGAGCGGGTTCGCGAGATCATGGCCGATTCCGACAAGCCGGTGACCGGGGTGCGCGTCGGCGTCAAGAATGCCGGCTGTGCGGGCATGGCCTATACCATGACCTATGTGGCCGAGCCGGTGCCAGGCGACGACCACGTCGCCGACAGGGGTGTCAATGTCTATATCGAACCCAAGGCGACGCTGTTCCTTCTGGGAACAGTGATGGATTTCGAGGAAACGCTGCTGACCTCGGGCTTCACCTTCAAGAATCCCAACCAGACGGGATCGTGCGGGTGCGGGGAAAGCGTGCACCTCAAGGCCGCG
1736675_Dsp@CP012945_1_4625                                  ATG---------CCTTTGAAGATCATGAGCCTCACCGACGCCGCCGTCGAGCGCATCAACGAGATCATCGAGGACAGCGAGAAGCCGGTGGTGGGCGTGCGTGTCGGCATCAAGGATGCCGGTTGCGCCGGCCAGTCCTACACGCTCGCCTATGTCAGCGAGCCGGTGCAGGGCGACGACCACATCGAGGAAAAAGGCGTCCACGTCTACGTGGAGCCCAAGGCGACACTGTTCCTGCTCGGCACGGTAATGGATTTCGAGGAAGACATCCTCAAATCCGGTTTCACCTTCAAGAACCCGAACCAAACCGGCGAATGCGGCTGTGGCGAAAGCGTGCAGCTGAAGCCAGCT
1895753_Dsp@OJX53785_1                                       ATG---------CCCCTCAAGATCATGAGCCTCACCGACGCGGCCGCCGAGCGGGTGCGCGAGATCATGGACGACAGCACTACGCCCGTGGTGGGCGTGCGCGTCGGCATCAAGAATGCCGGTTGCGCCGGGCAGTCCTACACGCTCGACTATCTGGCGGCGCCGGTTCCGGGCGACGACCACATCAGTGACAAGGGCGTCGACGTCTATATCGAGCCCAAGGCGACGCTGTTCCTGCTGGGCACGGTGATGGACTTCGAGGAAGACATGCTCAAGTCCGGCTTCACCTTCAAGAACCCCAACCAGACCGGCGAATGCGGCTGCGGCGAGAGCGTGATGCTCAAGCCCGCC
440168_Pluteolum@SDG66225_1                                  ATG---------GCTTTCGCGATCATGCAACTGACCGATGCCGCCGCCGAGCGCATCATCGAAATCATTGAAGACAGCGACAGGCCTGTCATTGGCGTACGTGTCGGCGTGCGGAACGCCGGCTGTGCGGGCATGGCCTACACACTCGATTACGTGACCGAGCCCGTCCAAGGCGACGATCACATTCGTGAAAAGGGCGTCGATGTGTGGGTCGAACCCAAGGCGACGCTGTTTCTGTTGGGCACGGTGATGGATTACGAGGAAACCAAGATGTCCTCGGGCTTCACCTTCAACAATCCCAATCAGGAGGGCGCCTGCGGCTGCGGGGAGAGCGTTCAGCTCAAGCCGGCC
1082931_Phalotolerans@AEQ51546_1                             ------------------------ATGCAGCTCACCGATGCCGCTGCTGAGCGCATCAGGGAAATCATCGAAGACAGCGACAAGCCGGTCATCGGCGTGCGCGTCGGGGTGAAGAACGCCGGCTGTGCCGGCATGGCCTATACGCTCGATTACGTCGAAGAGGCCATCGCCGGCGACGATCATATCAGCGACAAGGGCGTTGAGGTGTGGGTCGAGCCCAAGGCTACGCTGTTCCTGCTCGGGACGGTGATGGATTTCGAGGAGACCCGAATGTCCTCGGGCTTTACCTTCAACAATCCCAATCAGGAAGGCGCCTGCGGGTGCGGGGAGAGCGTGCAGCTCAAGCCGGCC
2029865_Plentulum@RZMW01000004_1_39                          ATG---------TCCATGAAGATCATGTCGATATCCGATGCTGCCGCAGAGCGGATTCGCGAGATCATCGAAGACAGCGATGAGCCTGTCATCGGCGTTCGCGTCGGTGTGAGAAACGCCGGCTGCGCAGGCATGACCTATACGCTGGACTATGTGACTGAGGCCATCGCGGGCGATGACCATGTCAGCGACAAGGGCGTGGATATCTGGGTCGAACCGAAAGCGACGCTGTTTTTGCTCGGCACGGTTATGGATTTTGAAGAAAGCAAGCTTTCCTCCGGCTTCACCTTCAACAACCCCAATCAGGAAGGTGCGTGTGGCTGTGGGGAGAGCGTGCAGCTTAAACCCGCC
2248761_Psp@QMEL01000005_1_28                                ATG---------CCTTTCGCGATTATGTCCCTTACCGATGGCGCCGCAGACCGCATCCGCGAAATCATCGCGGATAGCGACAAGCCGGTGGCCGGGGTGCGGGTTGGCGTCAGGAACGCCGGCTGCGCCGGGATGGCCTATACGCTCGATTACGTCACCGAGCCGGTGGCGGGCGACGATCACATCCATGAGAAGGGTGTTCACGTCTGGATCGAGCCCAAGGCGACGCTGTTCCTGTTGGGGACGGTGATGGATTACGAGCAATCGAAAATGTCCTCGGGCTTCACCTTCAACAATCCCAATCAGGAAGGCGCGTGCGGGTGCGGGGAGAGCGTGCAGCTCAAGCCCGCC
2185280_Pmontanilacus@RZMX01000014_1_135                     ATG---------GCCCTTGCGATCATGTCGGTTTCCGAGACTGCGGCAAGCCGCATCCGGGAGATGATCGAGGACAGCGAAAAGCCGGTGATCGGTGTGCGCGTCGGCGTGCGCAATGCCGGCTGTGCAGGCATGGCCTACACCCTCGACTACGTCGCCGAAGCCGTGGCCGGTGACGACCACGTGCAGGACAAGGGCGTGGACATCTGGGTGGAGCCCAAGGCCACGCTGTTCCTGCTCGGGACGGTAATGGACTACGAGGAAACCAAGCTCAAATCCGGCTTCACCTTCAACAATCCCAATGAGGAGAGTGCCTGCGGCTGCGGCGAAAGCGTCCAGCTCAAGCCCGCA
422296_Cmarinus@AUCR01000001_1_322                           ATG---------GATTTCAAGGTGATCACCCTGTCAGATCGTGCAGCGGCCCGGATCGCCGAGATCATCGAGCGTTCCGACAAGCCGGTGGCCGGTGTCCGTGTAGGCGTGAAGAACGCCGGCTGTGCGGGCATGGCCTATACGCTCGATTATGTGGCCGAAGCGCCCGAGGGCGACGACCATGTGCGCGAGAAGGGCGTCGACGTCTTTGTCGACCCCAAGGCGACCCTGTTCCTGTTGGGCACGGAAATGGACTACGAGACCGAGAAGCTGCGCTCGGGCTTCGTGTTCAACAATCCCAATCAGACCGGCGCCTGCGGCTGCGGGGAAAGCGTGCAACTGCAAAAGGCG
454601_Mmyrionectae@AVX04532_1                               ATG---------GCTTTGAAAATCATGAGCATAACCGAACGGGCCGCCGACGAGGTGAAAAACATTATCGCGCAATCAGATGATGACGTGATCGGTGTGCGCGTTGGGGTGAAGAATGCCGGCTGTGCTGGCATGGCTTATACCCTTGATTATGTGAAAGAAAAGACGCCAGGTGATGACCATGTGAGCGAGCATGGGGTGGACGTCTTTGTCGACCCAAAAGCAACGATGTTTCTTTTGGGCACGCAGATGGACTTTAAGGAAGAGCTGCTTGGCTCTGAATTCACCTTCAACAACCCGAACCAAACAGGTTCGTGCGGTTGCGGCGAGAGCGTTATGCTTGAGCCCGCA
1951935_Hbacterium@DEIT01000158_1_16                         ---ATGCAACACAAACCAAAAATCATGACCCTCACCGATGTTGCGGCTACGCGCATTCGGGAGATTATCGCCGGTTCAGACAAGCCGGTCGCGGGTGTGCGTGTTGGTGTCAAAAATGCCGGTTGTGTCGGCATGGAGTACACGCTCGATTTCGTCGAAAGTCCTGATCCTGCTGACGACATTGTTGAGGATAACGGTGCGACGCTGTTCGTCGATCCGAAGGCGATCCTTTTCCTTCTAGGTTCCAAGATGGATTATCAGGTCGACAAGCTTTCTGCCGGTTTTGTCTTCGAAAACCCGAATCAAACCGACGCATGCGGCTGTGGCATGTCAGTGGCCATTACGCCTGCA
1922226_Asp@LT703007_1_144                                   ATGACCCGCGCCATGCCGGCGGTACTGTCATTGACAGATGCGGCAGTTGAGCGGATCAAGCACCTGATGGCCCGGTCCGAAAAGGATACCGGCGGCCTGCGCATCGGCGTCAAGAACGGTGGCTGTGCCGGTATGGAATACACCATGGACTTCGTTGATGAACCCGACAAGTTTGATGAGGTGATCGAAGACAGGGGTGCCCGTGTCCTGATCGAGGCAAAGGCAATCCTGTTCCTGTTCGGCACCACGATGGACTATGAAGTCACCAAATTGCGGTCAGGCTTTGTGTTCAACAATCCGAACCAGACCAGCGCCTGCGGATGTGGCGAGTCTATTGAGTTGACGCCTGTA
1074_Racidophilus@PPQ39608_1                                 ------ATGGCCGGACGCCCCGTGATGGAACTGACCGACGCCGCCGCGGCGCGGGTGAAAACCCTTGTCGAAAAGGCCGGCGGCGACGCTCTTGGCCTGCGGGTCGGGGTCAAGAACGGCGGCTGCGCCGGCATGTCCTATACGGTGGAAATGGCGCAGGACCACAAACCCGGCGAAATCCTGGTCGAGGACAAGGGGGCGAAAGTGCTGATCGACCCCAAGGCCGTGCTGTTCCTGATCGGCGCCCAGATGGATTTCGAGACGTCGAAACTCTCGGCCGCCTTCACCTTCAAGAATCCCAACGAAACCGCCTCGTGCGGCTGCGGCGAATCGGTGGCGATCGCGCCGGTG
1117244_Xsp@JNIB01000001_1_4596                              ATGCGGCGCAGCCCACCGCCGGTCATCCGCATCACCGACATCGCCGCCGAGCGCCTGCGCGAGATTCTCGCCGATGCC---GAGCCGGGCACCGCGGTTCGGGTGGGCATCGAGAACGGCGGTTGCGCCGGCATGTCCTACAAGCTCGATTTCACCACCGATGTGGCCCCGCTCGACTCCGTGGTCGAAGACAAGGGCGTGAAGGTCGTGGTGGATTCCAAGGCGGTGCTCTTCCTCATCGGCACCGAGATGGATTTCAAGACGGACAAGGTCTCGTCCCAGTTCGTCTTCAACAATCCCAATCAGACATCTTCCTGCGGCTGCGGCGAATCCGTCGCCATCACGCCGGCG
2030921_Ocluster@PCI98929_1                                  ------ATGACTAAATTTACAAGCCTGACATTAACCGACCGCGCGGCAGACCGTGTTAAAGAAATCATGCAAGACATGGGTGATGAAGTGATCGGCCTGCGTGTTGGTATTAAAAAAGGCGGCTGTGCAGGTTTTGAATATGTCATGGAATATGCCGAGAAAATCGAACCGTTGGACGAGGTGATCAAAACCAATGGCGTCACCGTGCTAATCGATTCCAAAGCGTTGCTGTTTTTACTTGGCACAGAGATGGATTTTGTAACCGAAAAAATGTCATCAAAATTCACCTTCACCAATCCCAATCAAACCAGTGCTTGTGGTTGTGGCGAATCGGTAGAGCTAACGCCGGTG
283166_Bhenselae@CAF27541_1                                  ------ATGAGTCGTTTTTCGGTAGTAAATTTGACAGAAGCCGCAGTGGATCGTGTTAAAGAGATTATGAATACA------AAAGATGCGCGGGGTATTCTTATTGGTATCAAAAAAGGCGGCTGCGCAGGGATGGAATATACCATTACTCTTGTCAAAGAAGAAATTTTGGATGCAGATGTTGTTGAATTTAATGGTGCCCGTGTTTTTATAGCACATGATGCAGTCTTATTTTTATTAGGAACGCAGGTAGATTATGAAGTGACAACACTTCGTTCCGGTTTTGTATTTAAAAATCCTAATCAAGTTTCAGCATGTGGATGTGGTGAATCGGTAGAACTTCGTCCCGCT
1221525_Bqueenslanden@HE997997_1_6                           ------ATGAGTGGTTTTTCGGTCATAAGTCTAACACAAGCCGCTGTGAATCGCGTTAAAGCGATTATGGATGCA------AAAGATGCACGAGGTATTCTTGTTGGGATCAAAAAAGGCGGTTGTGCAGGGATGGAATATACAATTACTCTCGTCAAAGAAGAGGGAATAGATGCAGATTCTGTTGAAGTAAATGGTGCTCGTGTTTTTATAGCGCATGATGCGGTGTTATTTTTATTAGGAACACAGATGGATTATGAAGTGACAACGCTTCGCTCTGGTTTTGTTTTTAAAAATCCTAATCAAGTTTCAGCATGTGGGTGTGGTGAGTCAGTAGAACTTCGTCCTGCT
1094489_Baustralis@AGF74451_1                                ------ATGAACCGTTTTTCGGTAATAAATTTGACGGAAGCCGCGGTAGACCGCGTTAAAACTATCATGAAGACA------GAGGATGCGCGAGGTATCCTCGTCGGTATGAAAAAAGGTGGTTGTGCGGGGATGGAATATACAATTTCTCTCGTAAAAGAGGAGATACCTGATACAGATCTTGTTGAAATTGATGGTGCTTGCGTTTTTGTCGCGCGGGATGCGGTGTTGTTTTTATTAGGAACTCAAATGGATTATGAAGTGACGACGCTTCGTTCTGGTTTTGTATTCAAAAATCCTAATCAAATTTCGGCATGCGGGTGTGGTGAGTCGGTGGAAATTCGTCCTGTT
687861_Bschoenbuchen@AQX30549_1                              ------ATGGGTCGT---TCGGTAATAAGTTTGACAGAAGTTGCAATAGATCGCATTAAAGATATTATGAAAACA------AAAAATGCGTGTGGTATTCTTATTGGCATCAAAAAAGGTGGCTGTGCGGGAATGGAATATACAATTACTCTCGCAAAAGAAGAAATGCACGATGCAGATGTTGTTGAAATTGATGGTGCTCGCGTTTTTATTGCGCGCGATGCAATATTGTTTTTATTAGGAACACAGGTAGATTATGAAGTAACCACACTTCGTTCTGGTTTTATATTCAACAATCCCAATCAAATTTCAGCATGTGGGTGCGGTGAATCAGTAGAAATTCGTCCTGCT
696125_Bclarridgeiae@CBI76525_1                              ------ATGAGTCATTTTTCAATAATAAGTTTAACAGAATCTGCCATAGATCGCATTAAGGTTATTATGGAAACA------AAAAATGCACATGGTATTCTTGTTGGTATCAAGAAAGGTGGCTGTGCGGGTATGGAGTATACAATAGCTCTTGTAACAGAAGAAATGCATGATGCCGATGTTGTTGAAGTTGACGGTGCTCGTGTTTTTATTGCACGCGATGCAGTATTATTTTTATTAGGAACGCAGATGGATTATGAGGTCACAACGCTTCGTTCAGGTTTTGTATTTAATAACCCTAATCAAGTTTCAGCTTGTGGGTGTGGTGAATCGGTAGAGATTCGTCCTGTT
360095_Bbacilliformi@ABM44597_1                              ------ATGAGCCGTTGTTTAGTAATAAGTTTGACAGAAGCCGCAATAAATCGAGTCAAAAATATTATGGAGACA------AAAGATGCTCATGGTATTCTTATCGGTGTTAAAAAGGGGGGGTGCGCAGGGATGGAATATACAATTACCCTTGTAAAAGAAGAGGTACGTGATGCGGATATTGTTGAAATTAATGGTGCTCGCGTTTTTATCGCACGCGATGCGGTATTATTTTTATTAGGAACGCAGCTTGATTATGAAGAGACAGCGTTGCGTTCTGGCTTTATATTTAATAATCCTAATCAAATTTCAGCATGCGGGTGTGGTGAATCAGTAGAAATTCGTCCTATT
1318743_Bancashensis@ALE03870_1                              ------------------------------------------------------------------ATGAAAACA------AAAGATGCTCGTGGTATACTTGTTGATATCAAAAAGGGGGGATGTGCAGGTATGGAATACAAAGTTTCCTTAGTTACAGAAGAGATGCATGATGTAGATATTGTCGAAATCAAGGGAGCTCGTGTTTTTATTGCACGAGATGCAATATTATTTTTATTAGGAATGGAGATAGGTTACGAAATTACTACACTGCGTTCTGGTTTTACATTTAATAATCCAAATCAAGTTTCAGCGTGTGGGTGTGGCGAGTCGGTAGAAATTCGTCCTGTT
2079010_CTsp@RCL04096_1                                      ------ATGAGCCGTTTTTCTGTATTGAGCTTGACCGATGAAGCGGTTGTACGTGTGAAGGAAATCATGCGGATC------AATCATGCCCGTGGCATTCTTGTCGGCGTGAAAAAGGGTGGCTGCGCCGGTATGGAGTATACTGTTGATCTGGTAGTAGAAGAATTGTCAGGTTTGGATATTGTTGAGAAAGATGATGCTCGTGTTTTTATTGCACGAGAAGCTGTTCTGTTTTTACTTGGCACTTTGATGGATTTTGAAATAACAACATTGCGGACAGGCTTTGTATTTAAAAATCCCAATCAAACGTCAGCTTGCGGATGCGGCCAATCAGTTGACATTATACCGGCT
2079009_CTsp@RCL01895_1__RT_shifts_1_contigs                 ------------------------TTAACTTTGACTGATGCAGCGGTGATGCGCATAAAAGACATTATGCGAGAG------AGTGGTGCTTGCGGTATTCTTGTCGGCGTGAGGAAGGGCGGATGCGCCGGTATGGAGTATACTATTGATCTAGCGCTAGAAGAATTATCGAATCTGGATGTTGTTGAGAAAGATGGTGCACGTGTTTTCGTTGCACAGGCAGCTATTTTGTTCTTGCTTGGTAGCCTAATAGATTTTGAAATAACAACACTACGCACCGGTTTTGTATTTAAAAATCCTAATCAAATCTCATCTTGTGGGTGTGGTGATTCTGTAGAAATTGTACCAGCT
2079008_CTsp@RCL00492_1                                      ------ATGAGTTACTCTCACATACTAACCTTAACTGACAACGCCGCAGTAAGAGTCAAGGAAATTATGCAAACTCAT---AAACATGCACGCGGTATAATGGTCGGCATAAAGAAGGGTGGTTGTGCTGGTCTGGAATATACAATTGACCTGATTACAGAAGATATGTCGACAATGGATGTCATAGAAAAAGATGGAGGGCGGGTTTTTATTGCACGCGAAGCAGTCTTATTTCTACTCGGCACTGAAATGGATTTCGAAGTAACAACATTCAGAGCAGGTTTTGTTTTCAGGAATCCTAATCAGATATCGACATGCGGATGTGGAGAATCTATTGCAGTCACACCAGCA
1094559_Btamiae@EJF94944_1                                   ------ATGGGTCGTTTTTCAGTTATTACTTTAACACAAGCCGCACAAAACCGTGTAGTGGAAATTATGGAAAAT------AATAACGTTCACGGCATCATTATTGGTGTTAAAAAAGGCGGTTGTGCGGGAATGGAATATACAGTTGATCTTGCTACAACAGACATTAAAAATGCCGACATTGTCGAATTTGATAGGGCGCGTGTGTATATTGCCCGTGAAGCTGTTCTCTTTCTTTTAGGTACACAAATGGACTATGAAATAGGAACATTAAGGACAGGTTTTGTGTTTAATAATCCTAATCAAACTTCAGCTTGTGGCTGTGGTGAATCAGTAGAAATTCGTCCTGCA
1686310_Bapis@OLY45446_1                                     ------ATGGCCGGACTTTCAGTAATTACAATGACCGACGCTGCTAAAAAGCGTATTCGCGATATCATGCAAGAT------AACGATGCTTCTGGAATTATCGTAGGCGTGAAAAAAGGCGGTTGCGCTGGGATGGAGTACACTGTCGATCTTGCCAAATCTGCAATTGAAAATGCAGATGTAGCTGAAGATGGCGGTGCTCGCGTCTATGTGTCGCGTGAAGCAACTCTGTTTCTTTTGGGAACACAGATTGATTTCGAGGAAACGACATTGCATACAGGTTTCGTTTTCAATAACCCCAATCAGACATCTGCATGCGGGTGCGGTCTGTCAGTGGAAATCCGGCCTGTT
1902579_CThoelldobleri@AQS41522_1                            ------ATGCGACGTTTTTCCGTGATGACATTAACCGGCCGCGCTGTTGCGCGGGTAAAGGAAATCATGCAGAACAAT---CCTGATTCTGCCGGTATTGTTATTGGTGTAAAAAAAGGCGGCTGTGCCGGTATGGAATATACGGTTGAACTCGCCGGGGATGATATATCCGGTATGGACAAGGTCGAGCAGGACGGGGCCTGTGTGCTGGTATCGCCTGATGCGGTGCTGTTTTTGCTTGGCACTGAAATGGACTATGAAGCCACTACCTTACGCACGGGTTTTGTGTTTAAAAACCCCAATCAGACCTCCGCTTGCGGTTGTGGTGAATCGGTTGAAATACGTCCGGTT
2079007_CTsp@RCL03859_1                                      ATG---------AGTGCTTCCGTATTGACGTTGACCGAAAAAGCAGCAGCGAGGGTTAGAGAGCTCATGCAAGAGAAT---GAAAATGCATATGGTCTGATTGTGGGTCTAAAAAAGGGTGGTTGTGCTGGGATGGAATATACCGTTCATCTTGTAAGGGAGGACATGCCTGGGCTGGATTTTGTTGAGAAAGATGGAGGTCGAGTGTTTATTGCTCCTGAAGCCGTTTTGTTTTTACTTGGTTCTGAGATGGATTTTGAAAAGACTCTCTTACGCACAGGGTTTCTTTTTAGAAATCCTAATCAAATATCAGCTTGTGGATGCGGAGAATCTGTTGCAATTAGGCCTGTT
1892849_Bsp@FYAS01000044_1_27                                ATGTCGATACCCGGCCTGAAGGTGGTCTCGCTGACCGATGCCGCCGCTGCGCGCATTCGCGAGATCATGGCGCAATCGGATGCCCCCGCGCTCGGCCTGCGCGTCGGCGTCAAGAAGGGCGGTTGCGCCGGCATGGAGTACACTTTCGAGGTCGCGCGCGCGCTCGAGAAGGGCGACGAGGTCGTCACCGAGAAGGACGCGACCGTGATCGTCGACGCCAAGGCGGTGCTGTTCCTGCTCGGCACCGAGCTCGATTTCAGGACCGACCGCTTCTCCTCGACCTTCGTCTTCAACAATCCGAATCAGGTTTCGGCCTGCGGCTGCGGCGAATCGGTCGAGATCCGGCCGCGC
1970325_Bsp@OYX02136_1                                       ATGTCGATACCCGGCCTGAAGGTCGTTTCGCTGACGGATGCCGCTGCGGCGCGGATTCGCGAGATCATGGCGCAGTCGGACGAGCCGGCGCTTGGCCTGCGCGTCGGCGTCAAGAAGGGCGGCTGCGCCGGGATGGAATACACCTTCGAGGTCGCGCGCGAGGCCGCCAAGGGCGACGAGGTCGTCACCGAGAAGGGCGCGACCGTGATTGTCGACGGCAAGGCCGTGCTGTTTCTGCTCGGCACCGAGCTGGATTTCCGCACGGACCGGTTCTCATCGACCTTCGTCTTCAACAACCCCAACCAGGTCTCGGCCTGCGGCTGCGGCGAATCGGTCGAGATCAAGCCGCGC
428_Msporium@PWB92929_1                                      ---------------ATGAACGTCATGAGCCTCAGCGATTCCGCGGCGGAGCGCGTGCGCGGCCTGCTCGCCGGCGCCGAGAACGCCAATATCGGCCTGCGCATCTCCGTGGAGAAGAGCGGTTGCGCCGGCATGGCCTATAAGATGGAGTTGGCC---GAGCCCTCGCCGGGCGACGAGGTGATCGAGGAAAAAGGCGCGCGCGTCATCGTCGCCGGCCAGGCGGTCATCTATCTGCTCGGCACGCGCATGGATCTCGATGTGCAGCAATTCTCGTCGAGCTTCGTGTTCCAGAACCCGAACCAGACCTCGGCCTGCGGCTGCGGCGAGAGCGTGGAGCTCAACCCGGTC
107635_Msp@AZUO01000001_1_2136                               ---------------ATGAACGTCATGAGCCTCAGCGACTCCGCGGCGGAGCGCGTGCGCGGCCTGCTCGCCGGCGCCGAGAACGCCAATATCGGCCTGCGCATTTCGGTGGAGAAGAGCGGCTGCGCCGGCATGGCCTATAAGATGGAACTGGCC---GAGCCCTCGCCCGGCGACGAGGTGATCGAGGAAAAAGGCGCGCGCGTGATCGTCGCCGGCCAGGCGGTCATCTATCTGCTCGGCACGCGCATGGATCTCGATGTGCAGCAATTCTCGTCGAGCTTCGTCTTCCAGAACCCGAACCAGACCTCGGCCTGCGGCTGCGGCGAGAGCGTCGAATTGAACCCTGTC
2052174_Mbacterium@PWB80618_1                                ATGTTTCGCCCCGAATTGAACGTCATGAGCCTGAGCGACGCCGCCGCCGAACGCGTGCGGGGCGTGCTCGCCGGCGCCGAAAATCCGCGCGTCGGCCTGCGCATCTCGATTGAGAAGGGCGGCTGCGCCGGCATGTCCTATAAGATGGAGCTGGCC---GAAGCTGGCCCCGGCGACGAGATCGTCGAAGAAAAAGGCGCGCGCGTCATCGTCGACGCGAAGGCCGTTCTGTTCCTGCTCGGTACGAGAATGGATGTGCAGACGACGCAATTCTCGTCCACATTCGTATTCGAAAATCCCAATCAGACGTCGGCTTGCGGCTGCGGCGAGAGTGTCGCGCTCACGCCGGCC
622637_Msp@KE124774_1_889                                    ATGGCTTTGCCGAAACTGAGTGTTATGACCGTGAGCCCCGCCGCCGTCGAGCGCGTGCGCGGATTGTTGGCGAATGCG---TCCGCCGGCGCCGGTCTGCGCGTGTCGGTGGAGAAGGGCGGCTGCGCCGGCATGTCCTACAAGATGGAGATCGCC---GAGCCGCAGAAGGGCGACGAGGTCATAGAGACCGACGGCGCCCGCGTCATCGTCGATGCGAAGGCGGTGCTTTATCTTCTCGGCACGACAATGGATGTGAAGACGACGCAGTTCGCCTCGACCTTCGTCTTCGAGAACCCGAACCAGACCTCCGCTTGCGGCTGCGGCGAAAGCGTCGAGTTGAAGCCGGCG
173366_Mrosea@AZG76465_1                                     ATGTCCATGCAGAAGATGAGCGTGATGAACGTCAGCCCCGCCGCGGCGGAGCGGGTCCGTGGCCTGCTTGCGAGCGGC---GCGGAAGGGAAGGGGCTGCGGGTCTCCGTGGAGAAGGGCGGGTGCGCCGGCATGTCCTACAAAATGGAGATCGCT---GAACCCAAGCGGGGCGACGAGGTCATCGACATCGAGGGCGGTCGGGTGATCGTCGACGCTGCGGCGGTGCTCTACCTGCTCGGCACGACGATGGACGTGAAGACGACGCAGTTCTCCTCGACCTTTGTGTTTGAAAACCCCAATCAGACGTCGGCCTGCGGCTGCGGCGAGAGCGTCGAGCTGACGCCGGCC
2056219_Msp@PHSQ01000004_1_72                                ATGAATCTGCCTTTGCCGAATGTCCTCACTCTCAGCGAAGCCGCAACTGCGCGCGTGCGCGCTCTGCTCGCCGACGCCCCGACTCCGACGACTGGCTTGAAGGTGAGCATCGAGAAAAGCGGCTGCGCGGGGATGGCTTATAAAATGGCGCTGGCT---GAGCCCGCGCCCGGCGACGAAGTGATCGAACAGGACGGCGCGCGGGTCATCGTCGACGGCAAGGCGGTGCTGTTTCTGATCGGAACGCGCATGGACGTGAAGGCGGAAAGGTTTTCGACGAGCTTCGTCTTCGAGAACCCCAATCAGACTTCGGCTTGCGGCTGCGGCGAAAGCGTCGCTTTGAAGCCCGTC
655015_Mbryophila@ARN80599_1                                 ATGAATCTAGCCGCGCCCGCGGTCATCGCTTTGAGCGACGCCGCCGTCGACCGGGTCCGCAGCCTCACCGCCAAGGCGCAGAGCCCCGAGGCCGGCTTGCGGATCAGCGTCGAGAAGGGCGGATGCGCGGGCATGAGCTACAAGATGGAGCTCGCC---CAGCCGGAGCCCGGCGACGAGATCGTGGAGCAGGCCGGGGCTCGCGTCATCGTCGACGCCAAGGCCGTGCTTTATCTCTTGGGCGCGCGGATGGACGTGAAGACGGATCGTTTTTCATCGTCATTCGTCTTTGAAAATCCCAATCAGACGGCGAGTTGCGGCTGCGGCGAAAGCGTCTCCCTCACACCCGCC
1986852_Rbacterium@RPF96322_1__RT_shifts_1_contigs           ---------------------------ACGTTAACACCAGCTGCAATAGAGAGAGTAAGATCTCTTATAAATAATTCAGAAAAGCAGGGGGCTATGTTAAGAGTTGGAATAGAAAAGGGAGGGTGTGCTGGACTTCATTATGCAATGGACTATGTTACAGAAATACTAGCAGGAGATGAAGTTGTAAACCAGGATGATATTACAATTGTAATTGACCCAAAGGCAATACTCTACTTGCTTGGGACTGAAATGGATTTTGTTGAGGATAAGTTTAGTTCAGGTTTTAAATTTAACAACCCTAATGAAACTTCTGCATGTGGCTGTGGTGAATCAGTCGAAATAACACCGATT
2175152_Pclade@RCL73694_1                                    ------ATGCAGAAATCAAATATTTTAACACTTACTCCAAAAGCAATAGAAAGAATAAGATATCTGGTCAACCAATCTTCAAGCCAAGATAATATACTTCGTGTTGGAATAGAGAAGGGGGGGTGTGCAGGTTTAACATACTCTATGGATTATATATCTGAAATAAAAGAAGGCGATGAGATTGTGGATCAAGATGATATAAAGGTTGTAGTAGATCCAAAGGCAATATTATATCTACTTGGTACCGAAATGGATTATGTTGAAGATAAATTTAGTTCTGGTTTTAAATTTAATAATCCAAATGAGGTATCTGCATGTGGTTGCGGAGAATCAGTTGAAATAGTTCCATTG
1986855_Rbacterium@OUT82949_1                                ------ATGGTTAAGTCAAATATCATTAGTTTAACTCCACGGGCGATTGAGAGGGTCAATCATTTAATTGATGACTCAAACCAAGAAAATAAGATTTTGCGCATCGGTATCGAAAAAGGTGGCTGTGCCGGCCTTCACTACTCAATGGATTATGTGTCTGAGATTTCAGATGGTGATGAGGTAGTCGAGCAGGGTGGGGTTACCATTGTTATCGATCCAAAAGCCATCTTATATCTTCTGGGGACAGAGATGGATTATGTTGAAGAAAAATTTAGCGCTGGATTTAAGTTTAATAATCCAAATGAGACCTCAGCATGTGGTTGTGGCGAATCGGTTGAGATTACCCCAATA
1951228_Rbacterium@DBMN01000195_1_7                          ATGCTCTTCGGCGACATGCCCGTCGTGAAGCTGACGCCCGCCGCGGTCGACCGTGTGCGCGCGATCATCGCCAATTCGTCGACGCCGCTCGCCGGCCTCCGCCTCGGTCTCGACAAGGGCGGCTGCGCCGGCATGACCTACAAGTTCGAGATGGTCGCGGCGGCCGATCCCAAGGACGACGTGGTCGAGGTCGACGGGGTCACCGTCTTCGTCGATCCGGCGGCGACGCTCTATCTGCTCGGCACCACGGTCGACTTCAAGACCGACAAGATGGCCTCGACCTTCGTGTTCGAGAACCCGAACCAGATCTCGGCCTGCGGCTGCGGCGAATCCGTCTCGATCGAGCCGGCG
1495045_Tsp@KN050829_1_215                                   ------ATGACCGGAATGCCCATCCTCAAGCTCACCGAGGCGGCCGTGAACAGGATCCGGCGCCTGCAGGAGAAGTCCGGCAAGCCGGATGCGGGCCTGCGCATTTCCCTGAAGGCGGGCGGCTGCGCCGGTTATGAATACGACATGCAATGGGCGGAGGCCGCCAATCCGGGTGATGAGGTGGTGGAGCAGGATGGCGTGAAGGTCTATGTCGATCCCGGCGCCTTGCTCTATCTGCTCGGCTCCACCATGGATTACAAGGAAGACAAGCTGAAATCCGGCTTCGTCTTCGACAATCCCAACCAGATCGGCGCCTGCGGTTGCGGGGAATCGGTGCAGCTGAAACCCGCC
83401_Rparvum@SDG47437_1                                     ---------------ATGACCCTGCTCTCCCTGACCGACGCCGCCGCCGAGCGGGCCCGCCAGTTGCTCGACGGCGCC---AGCCCCGGGGCCGGCCTCAGGCTCGGTGTGAAATCGGCCGGCTGCTCGGGCTTCAAGTACACCATCGAACTGGCCGACAGCCCCGGCGCGCTCGACGACGTGGTCGAGGCCAAGGGGGTGCGCCTGTTCGTCGACCCGATGGCCACCATGTACCTGCTGGGGGCCGAAATGGACTTCACCCGGGACAAGCTGCAAAGCGGCTTCGTGTTCAGCAATCCCAACGAAAGCGCACGCTGCGGCTGCGGCGAAAGCGTCGCCTTCGGC------
1986647_Abacterium@RPH17074_1                                ---------ATGATGCAGAACGTGCTGAACCTGACCGATAAAGCCGCTGACCGCGTAAAATCACTGATTGAGAAATCAGATGACGCCGTAAAGGGCCTGCGCGTGGGCGTGAAAAAGGGTGGTTGTTCCGGGATGGAATATTTCGTCGAGTACGCCGCAGAGAAATCGGCGATGGAAGAGGAAGTTGAAGACAAGGGCGTTCGGATCTTCATCGAACCAGCCGCCTTCATGTTCCTGCTCGGCTCTACCATGGATTACCAGGAAGACCGGTTGTCGTCAGGGTTCACCTTCGCGAACCCCAACGAAAAAGCCCGGTGTGGCTGTGGTCAGTCTGTCGCCTTC---------
985867_COthessalonice@AEWF01000003_1_157                     ---------ATGCGTCCAGTAGCGATGTCCATAACTGAAAATGCGAAAAGCCGGGTCCGAGAGTTATTAGCACAAAGGCCGACGCCCGCTGCCGGCATTCGCATCGGCATCAAGACTAAAGGTTGTTCAGGGATGTCTTATACTATGGAATTTGCGGATGAGATTTCACCTTTTGATGAAGTTATCAAGGTTGATGACCTAACTTTAATGATTGATCCTAAAGCGATCATGTTCTTACTCGGAACTGAGATGGATTATGTGGTCGAGCCTCTCCATTCAGGATTTGTATTTAGGAATCCAAATGAAAAAGGTCGGTGTGGTTGTGGGAAATCCTTCCATGTC---------
91604_CPacanthamoeba@AIK97037_1                              ---------ATGCGTCCGGTACCAATGACTCTAACGGATAGTGCAAAAGCGCGCGTGCGAGAGTTGATGTCGCAACGGGAAACACCGGCAGCTGGGATTCGTATTGGCATCAAAACTAAAGGGTGTTCGGGAATGTCCTATACGATGGAATTTGCCGATACAATCTCAGCGTTTGATGAAGTCGTCACTGTCGATGATTTAACCTTAATGATTGATCCTAAAGCCATCCTGTTCCTCTTAGGAACAGAGATGGATTATGTCGTCGAAACTTTACAGTCGGGGTTTGTCTTTAGAAACCCGAATGAAAAGGGGCGATGTGGTTGCGGAAAGTCGTTCCATGTC---------
1895707_Abacterium@OJV45440_1                                ------ATGTCTACCCCTGCAGCCATCACTATTACAGAAGCCGCCATTGAAAGAGTTAGGCATTTGCTTAATCAACGCGGCAAGCCCTCTAAAGGTATTCGCATAAGCGTGCGCACCAAAGGGTGTTCGGGGCTATCCTATACCCTTGAATATACCGATGACATTTCCCCATATGATGAAGTTGTTACTGCTGACGACATCCAAATTTTGATCGACCCAAAAGCCATCATGTTTATCGTTGGCACTCAAATGGATTTCGTCGAGGGAGAGTTGGAATCTGGCTTTGTGTTTACAAATCCAAATGAGAAAGGGCGATGTGGCTGCGGTGAATCTTTCCATGTC---------
2013095_Abacterium@PPR38595_1__RT_shifts_1_contigs           ---------------------------------------------------------------------------------------------------------------------------------------------------------------------------------GAAGTTGTTAAATTTGATGATGTAAGTATTTTTATTGATCCAAAAGCATCCTTTTTTTTAATTGGAACTGAAATGGATTATGAAGAAAATGAACTTGAGTCCGGCTTCAAGTTTAAAAACCCTAATGAAAAAGGGAGATGTGGTTGTGGTGAGTCCTTTCACGTT---------
1986631_Pbacterium@RPG12600_1                                ---------------------ATGATTACCGTTACCCACAGCGCTGTTAATCAAATTAAAAAAATGATGACCTCAAGGTCAAACCTGCCATATGGGATCAAATTAGGTATTAACACAAAGGGTTGTTCAGGACTATCCTATACTCTTGAATATGTTGATAATGTTGATACTAATGATGAGGTTCTTGAGTTTGATGATATAAAAATCTTTGTTGATCCCAAATCCTCTTTATTCCTAATTGGTACTCAAATGGATTATGTAGAAGGTGAACTTGAGTCAGGTTTTAAATTTGTAAACCCTAATGAAAAGGGTAGGTGTGGTTGTGGTGAATCTTTTCACGTT---------
2007300_Aproteobacter@PDH55369_1                             ---------------------ATGATAACTTTAACATCCTCCGCAGTTGATCATATAAAAAGCTTATTTGCTTCCAGAAATCAAAATACATCTGGAATTAAAATAGGAATAAGTACCAAGGGATGCTCGGGGTTGTCATACACTATGGAGTTCGTCGATAAGGTTGATCAAAACGATGAAATGTTTGTTTTCGATGATGTAAAAATTTTTATAGATAAAAAAGCCTCTCTTTTTCTGATTGGAACACAAATGGACTATATCAAAGGTGAATTAGAATCAGGCTTTAAGTTCATAAACCCTAATGAAAAAGGCAGATGTGGGTGTGGCGAATCTTTTCATATA---------
1986644_Pbacterium@OUU51626_1                                ---------------------ATGATAACTGTTACCAGCAATGCTGTTAACCATATCAAAAAATTATTGTCTTCTAGAGAAAAGAAACCCCTTGGTATAAAACTAAATATTGAAACTAAAGGATGTTCCGGACTCTCTTATAAAATGGAATACGTTGACGTAGCAGATAAAAATGACGAGTTGATAGCTGTCCAAGATATTAATATTTACGTGGACCCAAAGGCTACTTTATTTCTACTTGGAACTACTATGGACTATGAAGAAGGTGTTCTTGAGTCTGGTTTCAAATTTGTAAATCCTAATGAAAAAGGAAGATGCGGATGTGGAGAATCTTTTCACGTG---------
1986869_Rbacterium@OUW71865_1                                ---------------------ATGATAACTGTTACATCAAATGCACTTAATCAGGTAAAGAGGCTCTTAAGTCAAAGGGGAAAGGACTCTAAAGGGATACGAATTGGAATTAAAACTAAGGGATGTTCTGGTTTATCTTACACTTTAGAATATGTCGATGAAACAGAAAAAGCAGACGAGAAGATTCAAATCGAAGATATTAACATATTCATTGATTCAAAAGCCACATTATTCCTAATAGGAACTCAAATGGATTATGTAGAGGATGAACTCCAGTCGGGTTTTGAATTTACAAACCCAAATGAAAAAGGAAGATGTGGTTGCGGAGAATCTTTTCACGTT---------
1891279_Tindica@AXO15340_1                                   ------ATGGCTCTGCCGTCACCGATTTCTGTCACACCGGTTGCGCTTGATCACATCAAGGCGCTGCTTGATAGCCGTGGGAAACCTTCGCACGGTATCCGGCTTGGCGTGCGCAGCAAGGGGTGTTCGGGCCTGTCTTACACGCTTGAATATGCTGACGATGCCACTGGCTTCGAAGACGTGGTCGAGTTGGACGGCGTGAAGCTCCTGATTGACCCGAAAGCCATCATGTTCGTGCTTGGTACAGAGATGGATTACGAGGTCAACAAGATGGAAGAAGGCTTTGTATTCCGCAATCCCAACGAAAAAGGTCGTTGTGGCTGCGGTGAATCCTTCCACGTC---------
1947674_Tsp@DENO01000137_1_11                                ------ATGGCTTTACCGTCACCGATTTCTGTCACGCCAGTTGCCCTTGATCACATCAAGGCGTTGCTTGATAGCCGCGGCAAACCGTCGCACGGCATTCGGCTTGGTGTGCGCAGCAAAGGGTGTTCGGGCCTGTCTTACACGCTTGAATATGCTGACGATGCCAGCGGCTTCGAAGAAGTTGTCGAGCTGGACGGCGTGAAAATCCTGATCGACCCGAAAGCCATCATGTTCGTGCTCGGCACGGAGATGGATTACGAGGTCAACAAGATGGAAGAAGGTTTCGTCTTCCGTAACCCCAACGAAAAAGGTCGTTGCGGGTGCGGGGAATCCTTCCACGTC---------
1544451_Tsp@OKH86954_1                                       ------ATGGCATTACCGGCCCCTATCAATGTAACACCCAGTGCGCTTGATCATATCAAGGCATTGCTGGCAAGCCGCGGCAAACCGTCTGCGGGTATCCGTTTGGGTGTGCGCAGCAAGGGTTGTTCGGGTCTGTCATACACGCTGGAATACGCCGATGATGAAAGCGGGTTCGACGAAGTCGTACAGCTTGACGGCGTGAAGCTGATGATCGACCCCAAGGCAATCATGTTTGTGCTGGGTACCGAAATGGATTATTCGGTCGATAAAATGGAAGAAGGTTTCGTCTTTCGTAATCCCAACGAAAAAGGGCGTTGCGGTTGTGGGGAATCCTTCCACGTT---------
28181_Mblakemorei@OEJ65213_1                                 ------ATGAATTTGCCCGCACCGATCAACATGACCCCTGCGGCCATTGACCAAGTCAAGGCCCTGCTCGCAAGCCGTGGTAAGCCGTCTGCCGGCATCCGCATCGGCGTGCGCACAAAAGGCTGCTCGGGTTTGTCTTACACGCTTGAATTTGCAGACGAAGTTGGCGAGTTTGATGAGGAATTGGAGGTCGATGGGGTGAAGGTTCTGATTGACCCCAAGGCCACCATGTTCATCATCGGCACCGAAATGGACTATGTGACGGACAAGCTTGAAAGTGGCTTTGTCTTCACCAACCCCAATGAGAAGGGCCGCTGTGGGTGCGGTGAGTCTTTTCACGTT---------
1895778_Msp@OJX80889_1                                       ------ATGGAACTCAAGGCTCCCATCAGCATCACCGAAAGCGCCGCGGCGCGGGTCCGGACCATGCTGGAAAAGCGCGGCAAGCCGTCGGCCGGCGTCCGCATCGGGGTGCGCTCCAAGGGCTGTTCCGGCATGCAGTACACGCTGGAATACGCCGACGAGAAGTCGCCGTTTGACGAAGTGGTCGAACAGAACGGTATCACCGTGCTGATTGACCCCAAGGCCGCCATGTTCATCTTCGGGACCGAGATGGATTGGGTGGAAGAAAAGATGCAGTCCGGCTTCGTGTTCCGTAATCCCAACGAAAAGGGGCGTTGCGGCTGCGGTGAATCCTTCCACGTC---------
55518_Mgryphiswalde@AVM77263_1                               ------ATGGAAATGAAAGCCCCCATCACCATCACCGAAAGCGCCGCCCAACGGGTGCGGGCCATGCTGGACAAGCGCGGCAAGCCGTCGGCGGGTATCCGCATCGGCGTGCGCTCCAAGGGCTGCTCGGGCATGCAGTACACGCTGGAATACGCCGACGAGAAGTCGCCCTTCGATGAAGTGGTCGAACAAGGCGGCATCACCGTGCTGATCGACCCCAAGGCGGCCATGTTCATCTTCGGCACCGAGATGGACTGGGTGGAAGAAAAGATGCAATCGGGTTTCGTCTTCCGCAATCCCAACGAAAAAGGCCGCTGCGGCTGCGGCGAATCGTTCCATGTC---------
1437059_Mmoscoviense@OAN50881_1                              ------ATGGACATGAAGACGCCCATCATCCTGACCGATGCCGCCGCCGACCGCGTCAAGGCCATGCTGGCCAAGCGTGGCAAGCCGTCGGCCGGCATCCGCATCGGCGTGCGCTCGAAGGGCTGCTCGGGGATGCAGTACACCCTGGAATATGCCGACGAGAAGACTCAGTTCGACGAAGTGGTCGAACAGAAAGGCGTCACCGTGCTGATCGACCCCAAGGCGGCGATGTTCGTCTTCGGCACCGAGATGGACTGGGTGGAAGAGCAGATGAAGTCGGGCTTCGTGTTCCGCAATCCCAACGAAAAGGGTCGTTGCGGCTGCGGCGAGTCCTTCCACGTC---------
2053833_Msp@RAU21466_1                                       ---------ATGGCACCCGCACCCATGACCATAACCGATGCCGCCGCCGAACGGGTCAAGAGCATGCTCGCCAAGCGCGGCAAGCCCTCGGTCGGCATCCGCATCGGCGTCCGCTCCAAGGGCTGCTCCGGCATGTCCTATACCCTGGAATACGCCGACGAAAAGACTCAGTTCGACGAGATCGTCGAGGACAAGGGCGTCACCGTCCTGATCGACCCCAAGGCGACCATGTTCATCCTGGGGACCGAGATGGACTACGTCGAAGAGAAGATGCAGTCGGGCTTCGTGTTCCGCAATCCCAACGAAAAGGGACGCTGCGGCTGCGGCGAGTCGTTCCACGTC---------
342108_Mmagneticum@BAE51830_1                                ---------ATGGCACCTGCTCCCATGACCATCACCGACGCCGCCGCCGAGCGGGTCAAGGTCCTGCTGGAAAAACGCGGCAAGCCCAGCGTGGGCATCCGCATCGGCGTGCGCTCCAAGGGCTGCTCGGGCATGTCCTACACCCTGGAATACGCCGACGAGAAGACTCAGTTCGACGAGATCCTCGAAGACAAGGGCGTCACCGTCCTGATCGATCCCAAGGCGACCATGTTCATCCTGGGAACCGAGATGGACTTCGTCGAGGACAAGATGCAGTCGGGCTTCGTCTTCAAGAACCCCAACGAAAAGGGCCGGTGCGGCTGCGGCGAATCCTTCCACGTC---------
2032658_Abacterium@PDZW01000015_1_22                         ------ATGACAGCACCGGCTCCCATCTCCATCACCGATGCAGCGGCAGAGCGCGTCAAGGCATTGATCGCCAAGCGCGGCAAGCCCACGGTCGGCGTTCGCATCGGCGTTCGCTCCAAGGGCTGCTCGGGCATGTCCTACACGGTCGAGTTCGCCGACGAGAAAAGCCCCTATGACGAGACCGTCGAGGACAAGGGAGTCACGATCTTCATCGACCCTAAGGCCACCTTGTTCATCCTGGGCACCGAGATGGACTATGTCGAGGAACAGATGAAGAGCGGCTTCGTTTTTCGTAATCCTAACGAGAAGGGGCGCTGCGGCTGCGGCGAATCCTTCCACGTC---------
1082_Pfulvum@SEH48794_1                                      ---------ATGCCCGCTGCTCCACTGACCATCACCGACGCCGCCGCACTCCGCGTCCAGGCTTTGCTCGACAAGCGCGGCAAGCCGTCGGCCGGGATTCGTATCGGGGTGCGCTCGAAGGGCTGCTCTGGCCTGTCCTACACCCTGGAATTCGCCGACGAGCGGACCCCCTACGACGAAATCGTCGAGCATAACGGCGTCACCGTCCTGATCGACCCCAAGGCGACGATGTTCATCCTTGGTACCGAAATGGACTTCGTCGAGGACAAGATGCAGTCCGGCTTCGTCTTCCGCAACCCCAACGAGAAAGGCCGCTGCGGCTGTGGGGAATCCTTCCACGTC---------
1974092_Rbacterium@PIW30720_1                                ------------------------ATGACCATCACGGACCAGGCCGCCGAGCGCGTGAAGGCGCTCCTGGCCAGTCGTGGCAAACCGTCCGCCGGCGTGCGCGTCGGCATCCGGACCAAGGGATGCTCGGGCATGTCCTATACCCTCGAGTTCGCGGACGAGAAGAACGAGTTCGACGAGGTCGTGGAGGACAAGGGAGTGAGAATCTACATCGACCCGAAGGCCACCATGTTCATCATCGGAACCGAGATGGATTTCGTCGAGGACAAGCTGGAATCCGGCTTCGTCTTCCAGAACCCGAACGAGAAGGGGCGCTGCGGTTGCGGCGAATCGTTCCACGTG---------
1802022_Rbacterium@OHC77463_1                                ------------------------ATGTCATTGACCGACGCCGCCGCCAAGCGGGTGAAGGCAATGCTCGACGCGCGCGGCAAGCCTTCCGTCGGGGTGCGCATCGGAATCAGGACCAAGGGCTGTTCCGGCATGTCCTACACCCTGGAATTTGCCGACGAAAAAGGCCCTTTCGACGAGGTGGTGGAGGACAAGGGGGTGACCATCCTCATTGACCCCAAGGCGACCATGTTTATCATCGGCACCGAAATGGATTTCGTCGAGGAACAGTTGAAATCCGGGTTCGTCTTCACCAACCCCAACGAAAAAGGACGCTGTGGCTGTGGCGAGTCATTTAACGTC---------
1802023_Rbacterium@OHC80673_1                                ------------------------ATGACCGTGACGCCGGCCGCCGCCCTGAAGGTGAAGGCCTTGCTCGACGGGCGCGGCAAGCCGTCGGCCGGTATCCGCATCGGCATCCGCACCAAGGGGTGTTCGGGGATGACCTATACCCTCGAGTTCGCCGACGCGCGGACTCCCTTCGACGAAGTCGTCGAAACCCAGGGCGTGACCCTCCTGATCGATCCCAAGGCGACCATGTTCATCCTCGGGACCGAAATGGATTACCGCGAGGACAAGCTCGAATCGGGTTTCGTCTTCGTCAATCCCAACGAAAAAGGGCGCTGCGGCTGCGGCGAATCCTTCCACGTC---------
244581_CPacanthamoeba@AIL13116_1                             ---ATGCATGAAAAGCCCCCTGTTCTCCAAGTAACAGACACAGCTGCCGAAAGAGTTAAAGCTCTTTTAGCTTCACGAGGTAAGCCTTCCTTAGGAATTCGTATTGGAATTCGAACAAAGGGATGTAATGGACTTTCTTATACCCTCGAATATGCTGATGAAAAGAATGCCTTAGATGAAATTGTGGAAGATAAAGGGATTAAGGTTCTTATTGATCCAAAAGCTTTATTATTTCTATTAGGCACGGAGATGGATTTTGTTCAAGACCAGCTTCAATCAGGCTTTGTTTTTAAAAATCCTAATGAAAAAGGTCGCTGTGGATGTGGAGACTCTTTCCATGTC---------
1288970_Msp@CCQ74483_1                                       ---ATGAGCGGAGCAATGCAGCCGATACAAATTACCGAAGCCGCCATGCAGCAGGTCAAAGCGCTGTTGGACGGGCGTGGCAAGCCATCGGCGGGGATCCGTATCGGCGTGCGCACCAAGGGCTGCTCCGGGCTTTCCTATACCATCGAGTTCGCCGACGAACGCAACGAGTTCGACGAGATCATGGAGCAAGACGGCATCACCGTGATGATTGACCCCAAGGCCACCATGTTCATCATCGGCACCGAAATGGATTATGTGGAGGAAAAGCTCCAGGCTGGCTTCGTCTTCCGCAACCCTAATGAAAAGGGTCGCTGCGGCTGTGGCGAATCCTTTCACGTC---------
1948416_Abacterium@DITS01000020_1_90                         ---------ATGGCAACAGCGCCTATTACTATCACCGATAATGCAGCGGCGCGGATCAAGGATTTGATGGCGCAGCGCGGCAAACCTTCTGCCGGTATTAAGGTGGGGGTGCGCTCACGCGGGTGTTCGGGCATGTCTTATACGATTGAATATGCCGACGAAGTGGGAAAATTTGACGAGGTGGTGGAAGAAAAGGGCGTGAAAGTGCTGATTGACCCCAAAGCGATCATGTTTCTGATTGGTACTGAGATGGACTTTGTCGAAGAAAAACTCAAAAGCGGGTTCACCTTTGTGAATCCCAATGAAAAAGGACGCTGCGGCTGCGGTGAGTCCTTCCACGTC---------
244582_CPsymbiosus@JQAK01000001_1_1047                       ---------ATGCGAACAGTACCCATACAAGTGACAGAGGCAGCACTTCTCAGGCTTAGAGCTCTCCTCGATCAACGAGGTAAAGAGTCAGCCGGGATTCGGATTAGCATCCGCACTAAAGGATGCTCTGGCTTGTCTTATACCTTGGAATACGCTGATGAAAAAACAGCTTTTGATGAGATGGTCGAAGTAGAGGGGATTACTCTGTTGATTGACCCCAAGGCGATTATGTTTATCCTGGGTACTGAAATGGACTTTGTTGAGGAAAAAATGCAATCGGGATTTGTCTTTAAAAACCCCAATGAAAAAGGTCGTTGCGGGTGTGGTAAATCGTTCCATGTT---------
1264899_Zcompransoris@PWR24103_1                             ------------------------ATGGAAGTGACCGAGCCGGCGGCGGCCCGGGTGAGGGAATTGCTGTCGAAGCGCGGCAAGCCTTCGGCCGGCGTCCGCATCGGTATCCGCACCGCCGGCTGTTCGGGGATGCAGTACACCCTCGAATATGCCGACGAGAAGGGCAGATACGACGAGGTGGTGGAAGACAAGGGGGTAACCATCCTGGTCGATCCCAAGGCGGTGATGTTCCTGATCGGCACCAAGATGGATTTCGAGACCGACAAGCTGAAATCGGGCTTCGTCTTCATCAATCCGAACGAGAAGGCGCGCTGCGGCTGCGGCGAATCCTTCCACGTC---------
1948415_Abacterium@DIUV01000048_1_57                         ---------ATGGCACAGCAATTAATATCTATAAGTGATGCAGCAGCAAAACACATCGCCAGCATGCTAAACCAGCGCGGCAAGCCTTCGGCAGGTATTCGGGTGGGAATTCGCACGCGTGGTTGTTCGGGGTTGTCTTATAATATCGAATATGCCGACGAGGCGCAGCCTTACGATGAAGTGATTGAAGAAAAAGGCGTCTGTGTATTGATAGACCCCAAAGCAATAATGTTTCTGGTGGGTACGGAAATGGATTATGTGGAAGAAAAATTCAAAAGCGGCTTTGTGTTTAAAAACCCGAATGAAAAAGGTCGTTGTGGGTGTGGGGAATCTTTTAATGTT---------
1123355_Tpusilla@JHYO01000018_1_25                           ---ATGTCAGAACGTCCGGCACCTATCACAGTGACTGAAAATGCGTTGGATCGTATCCGCGCGTTGCTTGAAAGTCGTGGCAAACCCAGCGTGGGCATCCGTATCGGTGTGCGCACCAAGGGCTGTTCCGGCTTGTCTTATACTCTGGAATTCGCAGATGAAGTGAACGAATTCGATGAAGCCTTTGATCCGGATGATGTCAAAATCATGATCGACCCAAAAGCGACCATGTTTATTTTCGGCACGGAAATGGATTACGTCGAAGAAAAGATGGCTTCCGGTTTCGTTTTCAGTAACCCCAACGAAAAGGGGCGTTGCGGGTGTGGTGAATCTTTCCACGTC---------
1867952_CTmagnetica@SCA58073_1                               ---ATGAATGAACGTCCAGCCCCGATCAGTGTGACTGAAAACGCCCTTGCGCGTATCCGCGATCTTTTAGATAGCCGTGGTAAGCCAAGTGTGGGTATTCGCATTGGTGTGCGCACAAAAGGCTGTTCCGGCTTGTCTTATACGCTGGAATTTGCAGATGAAATCAGTGAGTTTGATGAAGTCTTTGACCCTGAAGATGTAAAAATCATGATCGACCCAAAAGCGACCATGTTTATCTTTGGCACGGAGATGGACTTTGTTGAAGAACAGATGGCATCTGGCTTTGTCTTTAGCAACCCTAACGAAAAAGGTCGTTGCGGTTGTGGTGAATCTTTCCACGTA---------
1414854_CNamoebiphila@ARN85227_1                             ---ATGCGTGAACAACCTGCCATACTTAAGATCACTGAATCAGCTGCAGAGCGTGTTAAAAAGCTTCTTTCTCAAAGAGGTAAACCTTCTGTTGGCGTGCGCATTGGTGTTAAAACAAGAGGGTGTTCAGGTAATGCTTATACTCTTGAATATGCGGATGCTATTGAACCTCACGATGAAGTCGTCGAAGACAAAGGAGTTCGTATCCTCATTGATCCAAAAGCTGTTTTATTCATTATTGGGACAGAGATGGATTATGTGGAAGAAAAGCTACAATCCGGGTTTACATTTAAAAATCCAAATGAGAAAGGTCGTTGTGGTTGTGGGGAGTCATTCCACGTA---------
1895706_Abacterium@OJW46273_1                                ---------ATGACTCAGGCGCTCTTAACCATCACTGAATCAGCAGCCCAACGTGTGCAAACGTTGTTGAAAAGTCGAGGCAAACCCGCATACGGTATTCGTATTGGCCTTAAGTCCAAGGGATGTTCTGGTCTTTCCTATACCCTTGAGTTTGCTGATGAAGCGGGGGCTTATGATGAAGTCATTGAAGCCCATGGGGTGAAGGTTCTCATTGATCCAAAGGCCGTTATGTTTCTCATGGGGTCTCAAATGGATTATGTAGAAGACAAGCTTTCTTCTGGCTTTGTGTTTGAAAATCCGAATGAAAAGGGTCGGTGTGGATGCGGGGAATCCTTCCATGTT---------
1797230_Abacterium@OFX07131_1                                ---------ATGACACAACCAGTTTTGACCTTAACCAACGCTGCTGCAAACCGCGTGAAAACTTTGCTGGAAGGTCGTGGAAAGCCATCTCGCGGGATTCGTATTGGCTTGAAGTCAAAGGGCTGTTCAGGCCTTTCCTATACCCTGGAATTTGCTGACGAGGTGGGCCCCTATGATGAGGTGATTGAGGCCTATGGAATTGCGGTTTTGATTGATCCAAAGGCTGTGATGTTTATTATGGGATCGGAAATGGATTATGTGGGAGATAAACTTTCCTCAGGCTTTGTTTTTAATAATCCCAATGCTAAGGGGATATGTGGATGTGGAGAATCATTCCATGTT---------
1948380_Abacterium@DDZS01000067_1_35                         ---CCCGCACCCGGTAAGGCAGCGCTTTCGATTACCGATTCCGCCGCGGTGCGGATTAAGGAATTGATGGCCCAACGTGAGAAGCCCGCCAAAGGCATACGCGTTGGCGTGCGCACCCGCGGTTGCTCTGGGCTTTCTTACACCATCGAATATGCGGATGACATTGAGAAATACGATGAAGTGGTGGAGGACAAAGGGGTCACGGTGTTAATTGAGCCGAAAGCCGTCATGTTCTTACTGGGAACGCAGATGGATTTCGTCGATGAAAAACTCAAAAGCGGATTTGTCTTTAACAATCCCAATGAAGCCGGGCGCTGCGGTTGCGGTGAGTCTTTCACGGTG---------
2268457_Rbacterium@QOZR01000003_1_24                         ---GCTAGAGTTGCCGCCGCTTTGATCACCCTGACGGACGCTGCCGCCGAGCGCGCCAAGACCCTGCTCGCCCGCAACGAGGCGCCGGCCGCCGGGCTGCGCGTCGGCGTGAAGTCGAAGGGGTGCTCAGGACTTTCCTACACGATCGAATATGCCGACGCGAAGGGACCGCATGACGAGGTCATCGAGGACAAGGGCGTGACGATCTTCATCGACCCCAAGGCGACGATGTTCATCCTCGGCAGCGAGATGGACTATGTCGAGGACAAGCTCCAGTCCGGCTTCGTCTTCCGCAACCCGAACGAGAAGGGCCGCTGCGGCTGCGGGGAATCGTTCCACGTT---------
1549855_Hjordaniae@AMW35060_1                                ---GCTGAACCCGGCAAGAAGGTCCTGCAGTTGACAGATGCGGCTGCGCAGAGGGTGCGGGACCTTGTAGCCCGTTCCGAGAAGCCTATGATCGGTCTGCGGGTTGGGATCAAGACCCGTGGCTGTTCCGGCATGTCTTATGTTGTTGAGTATGCCGAAGAGAAGAAGCCTTTTGAAGAGGTGATCGAGGACAAGGGGGTAACCATTCTGGTGGATCCCATGGCCTTGATGTTTGTTCTTGGCGCCACGATGGATTATCGCGTCGACAAGTTTTCATCGGGGTTTGTTTTTGACAACCCTAACGAAACAGGTCGTTGCGGTTGTGGTGAAAGTTTCAGTGTTGATAAATCA
1279038_Nitersonii@KB907344_1_99                             ATGGCCCGGCAGGCCCCGAAGATCCTGACCCTGACCGACGCCGCCGCTGACCGGGTGAAGGACCTGATCGCCAAATCCGACAAGCCGGTGATCGGCCTGCGGGTCGGCGTCCGCACCCGTGGCTGCTCGGGACTGTCGTATGTGGTGGAATACGCCGAGGAAAAGCTGCCGTTTGAAGACGCGGTCGAAGATAAGGGGGTCACCATCCTGATTGATCCCGCCGCCTTCATGTATCTCCTCGGCTCGACCATGGATTACCGGGTCGATAAGTTTGCCGCCAGCTTCGTGTTCGAAAACCCGAACGAAACCGGCCGCTGCGGCTGCGGCGAAAGCTTCTCGATCGATCCGACC
414052_Cbisanense@SOD96143_1                                 ------ATGGCTGCCCCCCAGGTGCTGACCTTGACCGAAGCCGCGGCGGCGCGGGTGAAAGCCCTCATCGCCAAGTCGGACAAGCCGGTGGAAGGCCTGCGCGTCGGCATCAAGACGCGCGGCTGCTCCGGCATGTCCTACGTGGTGGAATACGCCGAGGAGAAAAAGCCCTTCGAAGACGTGGTCGAGGACAAGGGCGTGAAGATCTTCGTCGATCCCTCGGCGCTCATGTTCATCCTGGGCTCGGAAATGGACTACCAGGAAGGCAAGATGCAGTCCGGGTTCGTCTTCACCAATCCGAACGAGACGGCGCGCTGCGGCTGCGGCGAAAGCTTCTCCGTCGGC------
1238182_Csalinarum@EKV30133_1                                ---------ATGAGCGCTCCGGTCCTCACCCTGACCGACGCCGCCGCCGATCGCGTGAAGACCCTGATCGCCAAGTCGGACAAGCCCGTGGAGGGCCTGCGCGTGGGCGTCAAGACCACCGGATGTTCCGGCATGTCCTATGTGGTGGAATACGCCGAGGAGAAGAAGCCGTTCGAGGACATGATCGAAGACAAGGGTGTGAAGATCTTCATCGACCCCGCTGCCTTCATGTTTCTGCTGGGCTCCACCATGGACTACGAGGAAGGGAAACTGCGGTCCGGCTTCACCTTCACCAATCCGAACGAGACCGCGCGCTGCGGTTGCGGCGAAAGCTTCTCGGTCGGC------
1629718_Rbacterium@KJS34972_1                                ---GCCGCTTTCGCCACCAACGCCCTCAGCCTGACCGACGCCGCAGCGGCGCGGGTCAAGGATCTGATCGCCAAGGCCGACACACCGGCCGCCGGCCTGCGCGTCGGCGTCAAGACGCGCGGCTGTTCGGGCATGTCCTATGTGGTCGAATACGCCGAGGAACCGCGCCCGTTCGAGGACGTGGTCGAGGACAAGGGCGTGAAGATCTTCATCGATCCGACCGCGCTGATGTTCATCGTCGGGTCGGTCATGGACTATCGGACGGACAAGCTACAGTCCGGCTTCGTGTTCGAAAACCCCAACGAAACCGCCCGCTGTGGCTGCGGAGAGAGCTTCTCGGTGGACAAGGGG
80876_Iperegrinum@SIS73475_1                                 ATGCCCGCCATTCCGCCCAAGCCCCTGACCCTGACCGACGCAGCCGCCGAGCGGGTCAAAAGCCTGATCGCCCGTTCGGACACGCCGGTTCTCGGTCTGCGCGTCGGGGTCAAGACCCGTGGTTGCTCTGGCATGAGCTACACGGTCGAGTACGTCACTGAAGAACGCCCGTTTGAAGACGTGGTGGAAGACAAGGGCGTCCGCCTGTACATTGACCCGATGGCACTGATGTTCATCATCGGCGCGGAGATGGACTATCAGGACGACAAGATGCAGTCAGGGTTTGTGTTCAACAACCCCAACGCCACCGCGCACTGTGGCTGCGGCGAGAGCTTCAGCGTTGACAAGTCG
1523418_Aproteobacter@KPF84620_1                             ---GCCCGTGCATTGCCCAAGGCCCTGACCCTGACCGACGCGGCGGCAAGCCGCGTGAAGGAACTGATGTCCCGGTCGGACAAGCCCATTATCGGCCTGCGCGTGGGCGTGAAGACGCGCGGCTGTTCGGGCATGTCCTATTTCGTGGAATATGCCGAGGAAAAGAAGAAGTTCGAGGAGGTGGTGGAGGATAAGGGTGTCACCATCCTGATCGACCCCGCCGCCACCATGTTCCTGATCGGCAGCGAAATGGACTATGCCGAGGACAAGTTCCAATCCGGCTTCACCTTCAAGAACCCCAATGAGAAGGCGCGTTGCGGCTGTGGGGAAAGCTTTTCGGTG---------
1121034_Nirakense@KE386933_1_48                              ---GCCCGTCCCCTGCCCAAGGCAATGACCATCACCGACGCCGCCGCCGAGCGGGTGAAGGAACTGATGAGCCGTTCCGACAAGCCGATTATCGGCCTGCGCGTGGGCGTGAAGGCGCGCGGCTGTTCGGGCATGAGCTATTTTGTCGAATATGCCGAGGAAAAGAAGCTGTTCGAGGAGGTGGTGGAGGATAAGGGTGTGACCATCCTGATCGACCCCGCCGCCACCATGTTTCTCATCGGGTCGGAAATGGATTATGCCGAGGACAAGTTCCAGTCCGGCTTCACCTTCAAGAACCCGAACGAGAAAGCCCGCTGCGGCTGTGGCGAGAGCTTCATGGTA---------
414684_Rcentenum@ACI97924_1                                  ATGCTGAAGGAACGCCCCAAGGCGCTGACGCTGACGGACGCGGCCGCCGAGCGCGTGCGGCTGCTGATGGCGCGCAGCAGCGAGCCGATCCTGGGCCTGCGCGTCGGCGTGAAGGCGCGCGGCTGCTCCGGCATGAGCTATTTCGTCGAATACGCCAAGGACCGGAAGAAGTTCGAGGAGGTGGTGGAGGACAAGGGCGTCACCATCCTGATCGACCCCGCCGCCACCATGTTCCTGCTCGGCTCCGAGATGGACTATGTGGAGGACCGCTTCCAGTCGGGCTTCACCTTCCGCAACCCCAACGAAAAGGCCCGCTGCGGCTGCGGGGAGAGCTTCACGGTG---------
2220096_Iprofundi@CP030126_1_1942                            ---CTTAAGGAGCGCCCCAAGGCGCTCACCATCACCGACGCGGCGGCCGAGCGCGTGAAGTCGCTGATCGCCAAGGCGGACAAGCCGATCATCGGGCTGCGCGTCGGCGTCAAGGCGCGCGGCTGCTCCGGCATGAGCTACTTTGTAGAATATGCCGAGGAGAAGAAGAAGTTCGAGGAGGTGGTGGAGGACAAGGGCGTCACCATCCTGATCGACCCCGCGGCCACCATGTTCCTGCTGGGCTCGGAGATGGATTACCAGGACGACAAGTTCCAGTCCGGCTTCACCTTCAAGAACCCGAACGAGAAGGCCCGTTGCGGCTGCGGCGAGAGCTTCACCGTC---------
2171757_Rbacterium@QGNJ01000013_1_107                        ATGCTGAAGGAACGCCCCAAGGCACTGACTATCACCGATGCTGCCGCCACGCGGGTGAAGACGCTGATGGCGAAGTCGGACAAGCCCATCCTGGGCCTGCGCGTGGGCGTGAAGGCCCGCGGCTGCTCAGGCATGAGCTATTTCGTCGAATATGCCGAGGAGAAGAAGAAGTTCGAGGAGGTGGTGGAGGACAAGGGCGTCACCATCCTCATCGACCCCGCCGCCACCATGTTCCTGATCGGCAGCGAGATGGATTATGTGGAGGACAAGTTCCAGTCGGGCTTCGTCTTCAAGAACCCCAATGAAAAGGCCCGTTGCGGCTGCGGGGAGAGCTTCACCGTC---------
580166_Opacificum@KZD02835_1                                 ---------ATGGCACAGCAAATGATCACCCTGACCGATGCCGCCGCCGAGCGCGCCCGCGCGCTGATGTCGCGCAGCGAGAAGCCCGTCGCGGCGCTGCGCATCGGGGTGAAGGCGCGCGGCTGTTCCGGCATGTCCTATGTCGTCGAATATGCCGACGAGAAGAAGAAATTCGAGGAAGTGGTGGAGGATAAGGGGGTGAAGATCTTCATCGACCCGGCCGCCGTGATGTTCCTGATCGGCAGCGAGATGGATTATCAGGAGGACAAGTTCACCTCCGGTTTCACCTTCACCAATCCGAACGAGAAGGGCCGTTGCGGCTGCGGCGAGAGCTTCCACGTC---------
1207063_Oindicum@EKE78112_1                                  ---------ATGGCCCAGCAAGTGATTACCCTGACCGATGCCGCCGCCGAGCGTGCGCGCGCCCTGATGGCGCGCAGCGAGCAGCCGGTCGCGGCGCTGCGCGTCGGCGTGAAGGCGCGCGGCTGTTCCGGCATGTCCTATGTCATCGAATATGCCGACGAGAAGAAGAAGTTCGAGGAAGTGGTGGAGGACAAGGGCGTGAAGATCTTCATCGATCCCGCCGCCGTAATGTTCCTGATCGGCAGCGAGATGGACTATACGGAAGACAAGTTCACCTCCGGCTTCACCTTCGTCAATCCGAACGAGAAGGGCCGCTGCGGCTGCGGCGAGAGCTTCCACGTC---------
2022747_Ecyanobacteri@OYQ20925_1                             ---GCCCCTGCGAAAAAAACCGTCATCACCCTGACGGATGCCGCTGCCGCGCGCGTGAAAACGCTCCTTGAAAAACGCGATCCCCCCGCCGTTGCCCTGCGGGTTGGTATCAAGACGCGCGGCTGTTCCGGCCTATCGTACAATGTCGAATATGCCGATCAGAAGATGCAGTTTGACGAAGTGGTGGAAGACAAGGGCGTGACCGTACTGGTCGATCCGGCTGCCGTGATGTTCTTGATCGGGTCGGAAATGGACTATCGCGAAGATAAGTTCACCGCCGGGTTCACCTTCAGCAACCCCAACGAAAAAGCCCGCTGCGGCTGCGGCGAAAGCTTTAGCGTT---------
552518_Elitoralis@KJV09286_1                                 ATGCGCCCGGCCCCGAAAGCGGTGATCTCCCTCACCGATGCCGCCGCCGCGCGCGTTAAATCGCTGCTGGAAAAGCGCGATCCGCCCGCCGTGGCTTTGCGCGTGGGAATCAAGACGCGCGGCTGCTCCGGCCTGTCTTACGCGGTCGATTACGCCGACACGAAGATGCAGTTCGATGAAGTGGTGGAAGATAAGGGCGTGACCGTGCTGGTCGATCCGGCGGCGGTGATGTTCCTGATCGGCTCCGAAATGGACTATCGCGAAGATAAATTCACCTCCGGCTTCACCTTTACCAATCCGAACGAAAAAGCCCGCTGCGGCTGCGGCGAAAGCTTCAGCGTT---------
1629334_Cvaricaedens@GAO99047_1                              ---ACGCGTGAACGCCCACCTTTCATGACGATTACGCCGATAGCTGTTGAGCGTATAAAAAATTTGCTGGCTTCTCGTGAGAAACCGTCCGTAGGTGTGCGTATCGGTGTTCGAAGCCGAGGATGCAGCGGACTTTCCTATACATTGGAATATGCTGATGAACGCTTGTCTACAGATGAAGTGATAGAATCTTACGGAGTCACGGTGTTGGTAGATCCCAAAGCAGGGATATTTTTGCTGGGAACCGAAATGGATTTTGTTGAAGAAAAACTTCAATCAGGATTCGTTTTTAGGAATCCTAACGAAAAAGGACGTTGTGGTTGTGGAGAATCCTTTCATGTT---------
1948417_Abacterium@DITJ01000004_1_83                         ---------ATGGCAAAAGCACCAATAAACATCACAGAAACAGCCGCAATACGCATCCAGGCATTATTAGAGCAGCGGGGCAAGCCTTCTGCCGGAATAAAGGTTGGCGTGCGTTCTGGCGGCTGTTCTGGCCTGGCCTATACAATTGAATACGCCGATGAAATTGGCCCTTATGATGAAGTGGTGACAGATACAAAATTTAAGGTGTTAATTGACCCTAAAGCGATAATGTATATTATCGGCACGAATATGGATTATATAGAAGGCAAAATGAAATCTGGTTTTGAATTCGTAAATCCAAATGAAAAAGGTCGCTGCGGTTGCGGTGAGAGTTTTAATGTT---------
1973900_Abacterium@PIR38714_1                                ------ATGGCTTTACCACCACCTATCAACATTACCGATAATGCGGCAGTCCGTATAAAGGCACTTCTTGAAAAAAGAGGCAAGCCTTCTGCGGGCATAAAGGTTGGTGTGCGTTCGGGTGGATGTTCAGGGCTTTCTTATACGATAGAATATGCCGATGAGATAGAAAAGTTCGATGAGGTAGTGGACCGTGAGGAATTTAAAGTTATCATAGACCCCAAAGCGGTTATGTACCTTATAGGTACTAACATGGACTATGTAGAGGAAAAAATGAAGTCAGGCTTTATATTCATGAATCCTAATGAGAAAGGCAGATGTGGATGTGGTGAAAGCTTCCACGTT---------
1948431_Abacterium@DJIB01000045_1_25                         ---------ATGCACACAGCGGTAATGTCACTCACAGAATCGGCAGCGGCAAGGGTGAGACAACTGATGGAAATGCGAACTGAGCCCGCGACCGGATTAAGAATTGGAATTCGGACGGGCGGATGCTCAGGGATGGCCTATTCGATGGAGTTTGCCCGTAATAAGGAGCCACTTGACGAAGTTGTGGAGGAAAAAGGTGTAAAACTTTTCGTTGACTCCAAGGCGCTGATGTATCTCATCGGAACAGAGATGGATTACGTTGAGGATAAGCTTCAGTCGGGCTTCGTTTTCAACAATCCAAACGAGAAAGGCCGCTGTGGCTGCGGCGAATCTTTTCATACT---------
1948360_Abacterium@DBSY01000168_1_2                          ---------ATGAGCACTGCGGTAATGTCACTGACGGAAACGGCGGCGGAACGAGTGAAGCACTTGATGAAGACCCGAACCGAACCCGCGACCGGACTGCGGATCGGCATTCGCACCGGTGGATGCTCCGGTATGGCTTATTCGATGGAATTCGCGGCCGACAAGGAACCGCTAGACGAAGTGGTCGAGGAAAAAGGCGTAAAGCTCTTCGTCGATTCCAAGGCGGTGATGTTTCTGATTGGAACGGAGATGGATTATGTCGAGGACAAACTGCAATCGGGCTTTGTGTTCAATAATCCCAACGAAAAAGGCCGCTGCGGTTGCGGAGAGTCCTTTCATACC---------
1919251_Dsp@MPNO01000006_1_40                                ---------ATGAACAAGCAGGCGATGACCCTGACGGATGCCGCAGCCGACCGGGTGCGGCATCTGATGACGCGGCGCGAGGATCCGGCCGTCGGGCTGCGCATCGGCATCCGCACCGGCGGCTGCTCGGGCATGGCCTATCAGATGGAGTTCGCCGCCGAAAGAAACCCGCTCGACGAGATCGTCGAGGACAAGGGGGTTACCGTGCTGATCGACGGCAGGGCGCTGATGTTCCTGGTCGGCACCGAGATGGACTATGTCGAGGACAAGCTGCAATCCGGCTTCGTGTTCAACAATCCCAACGAGAAGGGGCGCTGCGGCTGCGGCGAGTCCTTCCACGTC---------
1797211_Abacterium@OFW70433_1                                ---------ATGAATCAGTTTCCTTTAACAGTCACACCGGCAGCTTTAAGTCACATTAAAGTGCTCTTACGACAACGAGAAAAACCATCCGTCGGGATCCGAATTGGGATCCGTACGCGAGGGTGCTCGGGACATGCCTATACGTTGGAATTTTTGGATACAGAAAACCCACAAGATGAGAGAGTGACGTATGAAGATGTAAGAATATTCGTAGATCCAAAAGCCACTCTTTTTGTGTTGGGGACAGAGATGGACTATGTGGAGAAAAATTTTGAATCTGGTTTTGTCTTTAAAAATCCCAATGAAAAAGGCCGATGTGGGTGCGGTGAATCCTTCCACGTT---------
1948430_Abacterium@DJKK01000261_1_6                          ---------ATGACGGCACCCATCCTGACGTTGACCGAAGCGGCAACTGATCGCGCGAAGCTCTTGATTGGCCAGTCGGATAAGCCCGTAGCTGGGATTCGCGTCGGCGTTAAAACGCGCGGATGTTCGGGTTACAGTTACTTCGTGGAATACGCGGAGGAAGCGCTCCCCTTTGAGGAGTATGTCGAGGCCAACGGCATCAAGGTCTATATCGACCCGATGGCGACAATGTTCATTCTCGGGTCGGAGATGGACTATCAAGAAGACAAGTTGAATGCGGGTTTCGTGTTCACTAATCCGAACGAGACAGGTCGTTGTGGTTGTGGCGAATCATTCAGTGTCGACCCTCAA
2015204_Rbacterium@FZLR01000060_1_18                         ------------ATGCCACAGGTAATCACGCTGACCGACCGCGCCGCCGACCGGGCCAGAGCCTTGATTGCCAAATCGGAAGATGAGGTGATGGGCCTGCGCGTCGGCGTGAAGTCCACCGGCTGCTCCGGCATGAGCTACTATGTCGAATACGCCCGGGAGCAGAAGAAGTTCGAGGATGTGGTCGAGGACAAGGGCGTGAGAATCTTTATCGAGCCCTCGGCGACCATGTTTCTGTTCGGCAGCGAAATGGACTGGGTGGAAGACCGGTTCAACGCCCGGTTCGATTTCGTCAATCCCAATGAAAAGGGCCGCTGCGGCTGCGGCGAATCCTTCACCGTC---------
2162568_Scluster@QBVV01000005_1_61                           ATGTTTGAACCGGGAAAAGCACCGATAACGCTCACTGAGGCAGCTGTTGCGAGAGCTAAACTGTTAATGGAGAAAAGCGACGAGAAAGTGTTGGGGCTTAGAGTGGGAGTAAAGACAACCGGCTGTTCCGGACTGAGTTATTTTGTGGAATATGCAACGGAGCAAAAGAAGTTTGAAGATAAAGTAGAAGAAAATGGGATCACCTTATTTATAGACCCCACAGCTGTTATGTTCATCATTGGGTCAGAAATGGACTATAAAGAAGATAAAATGTCCTCTGGTTTCATTTTTAATAACCCAAATGAAATTAGTAGATGTGGATGTGGTGAAAGTTTTTCGGTAGAACAA---
1946151_CEsp@DKPU01000276_1_44                               ATGTTTGAACCAGGTAAAGCACCAATTACATTGACTGAAGCCGCTGTCACTAGAGCTAAGTTATTGATGGAAAAAAGTGATGACAAGATACTAGGACTTCGAGTAGGTGTTAAAACTACGGGTTGTTCGGGTTTGAGTTACTTCGTTGAGTATGCAAAAGAGCAGAAGAAGTTCGAGGATAAGGTTGAAGAAAATGGGGTCACATTGTTTATAGACCCAACTGCAATAATGTTTATCATTGGTTCCGAAATGGACTACAAAGAAGACAAAATGTCTTCGGGTTTTGTTTTTAATAATCCTAACGAAATAAGCAGATGTGGTTGTGGTGAGAGCTTTTCTGTAAAACAA---
1919269_Abacterium@MPMT01000003_1_36                         ATGTTCGAGCCAGGCAAGGCGCCGGTCACGCTGACCGATGCGGCAGCCGCGCGGGTGCGCACCCTGATCGAGAAGAGCAACGAGAAGGTGCTCGGGCTTCGGGTCGGCGTGAAGTCCCGCGGCTGTTCCGGAATGAGTTACTTCGTCGAATACGCCACCGATCAGAAGAAGTTCGAGGACAAGGTCGAGGAAAAGGGAGTGACCCTGTTCATCGATCCCACCGCGGTCATGTTCATCCTCGGCTCCGAGATGGACTACCAGGAAGACAGGATGTTCTCCGGTTTCGTGTTCAACAATCCGAACGAGACCGGGCGCTGCGGTTGCGGGGAGAGCTTCTCGGTGGCC------
1123362_Tlitoreum@SDG00744_1                                 ---TTCCAACCGGGAAAAGCCCCGATCACGCTGACCGAAGCCGCTGCCGAGCGGGTTCGCAGACTGGTGGACAATGCCGACGAGGGCGTCATCGGCCTGCGCGTGGGCATCAAGAACACCGGCTGCTCGGGCCTGTCCTACATTGTCGAATACGCCAAGGAGCAGAAGCGGCTCGAGGACGTGGTCGAGGACAAGGGCGTGAAGATCTTCATCGACCCGACGGCGGTGATGTTCATCCTCGGCTCGGAGATGGACTACCAGGAGGACAAGCTGTTCTCCGGCTTCGTGTTCAACAACCCGAACGAGACCGGCCGCTGCGGCTGCGGCGAAAGCTTCAGCGTGGCGGCCGCC
1122607_Ndenitrifican@AUFM01000011_1_281                     ---TTTCAGCCCGGTAAAGCCCCGATCACATTGACGGACGCTGCCGCGGAAAGGGTCAAGTCCCTGATGGCGGCAAAAGAGGACGGTGTTCTTGGACTGCGCGTTGGCGTGAAAGCCAAGGGATGCTCCGGCCTCAGCTATTTCGTCGAGTACGCCAAAGAGCGGAAAAAATTCGAGGACATGGTCGAGGACAAGGGTGTCACCATTTTTGTCGACCCGACATCCGTGATGTTCATCCTCGGCTCCGAAATGGATTTCCAGGAAGACAAATATTATTCGGGCTTCGTCTTCAATAACCCGAACGAAGAAAGCCGCTGCGGCTGTGGCGAGAGCTTCAACGTCGCTTCC---
570967_Ffenggangensi@JMLV01000003_1_229                      ------------ATGGGCCCTCTTCTCACACTGACGGATCGCGCTGCTGACCGCGTAAAGAACCTGATCAGCAAGAGTGAGGAAGGCGTCCTGGGGCTGCGTGTTGGCGTGAACACACGTGGTTGTTCCGGTCTCAGCTACTTCGTGGAGTATGCCCGCGAACAGAAGAAGTTCGAGGATGTCGTCGAGGACAAGGGTGTGAAGATCTTTGTCGATCCCACCTCGACCATGTTCCTGATCGGCAGTGAAATGGATTATGTCGAGGACAAGCTGGAATCAGGCTTTACCTTCACGAACCCCAACGAAAAGGCTCGTTGCGGCTGCGGAGAAAGCTTCAGCGTA---------
2164067_Rbacterium@QXNY01000010_1_90                         ------------ATGGGTCCCATGCTGACGCTGACCGACCGCGCCGCAGAGCGCGTCAAGCGCTTGATCTCGAAAAGCGAAGACGGCGTGCTGGGGCTGCGCGTGGGCGTGAAGACGCGCGGCTGCTCCGGCATGAGCTACTTCGTCGAGTACGCGAAGGAGCAGAAGCGCTTCGAGGACGTGATCGAGGACAAGGGCGTCAAGATCTTCATCGACCCCACAGCCACGATGTTCATCCTGGGCAGCGAGATGGACTACCAGGAAGACAAGTTGCAGTCCGGCTTCGTCTTCACCAATCCCAACGAAAAGAGCCGCTGCGGCTGCGGCGAGAGCTTCTCGGTC---------
1122135_Klaminariae@KB893167_1_57                            ------------ATGCCAAAACTGATCACCCTCACAGATGCAGCAGCCGCGCGTGTGAAGAAACTGATCGACCAGAGCGATGACGGGGTTTTGGGCTTGCGCGTTGGCATCAGCACCAAAGGCTGTTCTGGCCTGAGTTATGTTGTCGAATACGCTCACGAACAGAAAAAATTCGAAGATGTCGTCGAAGACAAAGGTGTAAAAATCTTTATCGCTCCGACGGCAGTTATGTATCTGATCGGCAGTGAAATGGATTTTGTTGAAGACAAATTTCAGAGTGCTTTTGTTTTTAGCAATCCCAATGAAGCAGGCCGCTGTGGCTGTGGCGAAAGCTTCCATGTCGCACCGGAA
1856302_Rbacterium@OUS14329_1                                ------------ATGCCCAAACTCATCACCCTTACCGATGCAGCTGCAGAGCGCGTGAAAAGTCTTATGGATCAAAGCGACGATGCTGTTCTTGGCCTGCGCGTTGGTATCAGCACCAAAGGCTGCTCTGGACTTAGTTATGTCGTCGAATATGCAAAAGAACAAAAAAAGTTCGAAGATATCGTAGAAGATAAAGGTGTGAAGATCTTTATTGAACCGACCGCGGTAATGTACCTTATTGGCTGCGAAATGGATTTTGTAACCGATAAATTCCAGAGTTCTTTCGTTTTTAACAATCCAAACGAAGCTGGTCGTTGTGGTTGCGGCGAAAGCTTTCACGTTGCCCCTGAG
1461337_Ainsulae@RED52342_1                                  ---TTCGGAACAGGTGCTCCCATATTGACGCTGACGGATGCCGCGGCCGATCGGGTGCGGGAACTTATGGATCAGGGCGATAACGAGGTGCTGGGCCTGCGTGTCGGTGTGTCCTCGAAGGGCTGTTCGGGGCTTTCCTATGTGGTGGAATATGCCAAGGAACAAAAACAGTTCGAAGAAGTGGTCGAAGATAAAGGGGTTCGCATCTTTGTTGATCCGGCGGCGGTCATGTTCATCATCGGCTCGCAGATGGATTATGTGGAAAGCAAACTGGATTCTCGCTTTACCTTCTCCAATCCCAATGAAACAGCTAGGTGTGGTTGCGGCGAAAGTTTCAGTACACAG------
2026786_Rbacterium@MAO90993_1                                ---TTTGGGACTGGAAAAGCCATAGTGACCCTGACCGATACTGCCGCTGAACGGGTGCGCAGTTTGATGGAAAAGGGTGGTGACGGCGTGATCGGCCTGCGGATTGGTGTATCCTCCAAGGGCTGCTCCGGCCTGTCTTACGTTGTCGAATATGCCAAGGATAAGAAACAGTTTGAGGAAGAAGTCGATGTCGATGGTGCCAAGGTGCTGATCGATCCGGCGGCAACGATGTTTCTGATCGGGGCGGAAATTGATTACGAGGAATCCAAGCTTCAGTCTGGGTTTACCTTCCGTAATCCAAACGAAACCGCGCGCTGCGGCTGTGGCGAGAGCTTCTCTGTCGCGTCT---
1811626_Scluster@LUQE01000172_1_1                            ---TTTGAACCCGGCAAGCCGATCGTGACCCTGACAGACGCCGCTGCCACGCAGGTGCGCGCGCTGATGGATGCTGCCGACAACGACATCATCGGGCTTCGCATCGGGATCAAGACTGCCGGCTGTTCAGGCCTGCAATACGACGTGCAATTCGCCACCGAGACCAAGCCTTTCGAGGACAAGGTCGAGGAAAAAGGTATCACCCTGCTGATC------------------------------------------------------------------------------------------------------------------------------------------
1948385_Abacterium@DFSK01000132_1_1                          ---------------------------------------------------------------------------GCTGACAATGATGTGATTGGTCTTCGTGTCGGGGTGAAAACAGCTGGCTGTTCGGGCATGCAATATGATGTTCAATTTGCCACCGAGCAAAAGCCATTTGAAGATAAAATCGAACAGGACGGCGTGACCTTGTTTATTGATCCAACCGCTGTGATGTTTTTGATTGGCTCGCAAATGGATTGGCAGGAAGATAAATTTTCCGCCAAATTTGTATTTAATAATCCAAATGAAATTGCCCGCTGTGGCTGTGGTGAGAGCTTTTCAGTCTCGACACCA
488538_CPmarinum@ADE38262_1                                  ---TTTGACCCGAATAAACCGATCGTCACTTTGACGGATAAGGCGGCACTGCATGTTCAAAGCCTGATGAACAAGGCTGAGAGCGATGTTATCGGTCTGCGGGTGGGTATCAAGACCACCGGTTGTTCAGGTATGCAATATGATGTCCAATTTGCGACCGAGCAAAAACCGTTTGAAGATAAGGTTGAAGAAAAAGGCGTGACTTTATTCATTGATCCAACAGCCGTGATGTTTCTGATCGGGTCGGAGATGGATTGGCAGGAAGATAAATTTGCCGCGCGTTTTGTCTTTAATAATCCCAATGAAATTGCCCGTTGTGGGTGCGGCGAAAGCTTTTCTGTCGCGTCA---
1948434_Abacterium@DBMZ01000092_1_3                          ---TTTGATCCATCAAAGCCTATCTTAACATTGACAGATAAGGCAAAAGACCATGTTAAACGCCTTATGAGCAAAGCTGAGAGCGATGCGATGGGGCTTCGTGTGGGTATCAAAACAGCCGGCTGTTCTGGTTTGCAATATGTGGTGGAATTCGCCACAGAGAAAAAGCCATTTGAAGATATGATTGAGCAAGATGGCGTCAATATCTTCATCGACCCCTCTGCTGTGATGTTTTTGATCGGCTCTGAAATGGATTGGGTGGAAGAAAAATTCTCATCTCGTTTCGAGTTTAATAATCCAAATGAAGCCGCGCGTTGTGGGTGTGGTGAGAGTTTTACGATCGAAGGA---
909943_Scluster@EHI49744_1                                   ATGTTCGGCACAGGCCAGCCTATCCTGACCTTAACGGATGCGGCAGCAGCACAGGCGCGTAAATTAATGGGCAAGGCAGATAGCGAGGCAATTGGCCTTCGTGTCGGCATTAAAACAGCTGGCTGTTCCGGCTTGCAATATCAGGTAGAATTCGCCAAAGACCAAAAGCCTTTCGAAGATAAAATCGAAGATAAAGGCGTGACCATTTTTATCGATCCTGCCGCGGTGATGTTCATTATCGGCTCTGAAATGGATTGGGCAGAAGATAAATTTGCCTCATCTTTCACCTTTACCAACCCCAATGAAACCGCGCGTTGCGGCTGTGGGGAGAGCTTTACAGTCTCC------
1948398_Abacterium@DGPQ01000016_1_13                         ---ATGGCTATGAATACCCCCATTGTTACGCTGACTGAAGCAGCGGCTGAGCAAGCTAAAAAGCTTATGGGCCGCGCTGAAGATGGTGTTATTGGCTTGCGTGTTGGCATTAAAACAGCTGGCTGCTCAGGGCTGCAATATCAGGTGGAATACGCAACAGACCAGAAACCATTCGAAGACCGGATTGAAGATAAAGGTGTTACCATTCTGATTGATCCAGCCGCTGTCATGTTTCTGATTGGGTCTGAAATGGATTGGACAGAGGATAAATTTGCCTCATCCTTTACCTTCAGCAACCCGAATGAAACAGCACGCTGTGGATGCGGTGAAAGCTTTACTGTTTCC------
1948355_Abacterium@DBVF01000017_1_6                          ATGTTTGATCCGTCAAAACCACTGTTGAGCCTGACCGACAAGGCGGCTGACCATGTTCGTGGTCTGGTTGAAAAGGGCGGGGATGGTGTGATCGGCATCAGAGTAGGCATCCGCACCGCGGGGTGTTCGGGCATGAAATACCATGTCGAATACGCCACGGAGAAAAAGCCGTTTGAAGACACCATTACCGAAAAAGGCGTGACCGTGATTGTTGATCCGGCGGCGGTGATGTTTCTGATCGGGTCAGAAATGGATTGGCAGGAAGACAAGTTTGCCTCCGGTTTTGTTTTCAGCAATCCGAATGAGACCGCCCGTTGTGGCTGCGGTGAAAGCTTTTCTGTTTCC------
1946152_CEsp@DKNU01000158_1_18                               ---TTTGATCCATCAAAGCCGATGATTACCTTGACCGATAAGGCGGCGGACCGGGTTAAGTCGTTATTGGCGGGTGCCGAAGACGGCATTCTTGGCCTGCGCGTCGGCGTTAAAACCGTTGGCTGTAACGGTCTGAGCTACTTTGTAGAATACGCAAAGGACAAAGGCCGATTTGAAGATGTGGTTGAAAGCAACGGCGTGAAACTGTTCATCGACCCAACCTCGGTGATGTTCATTATCGGCAGCCAGATGGACTGGGAAGAAAGCGCCATGTCATCGCGGTTTGTGTTTTCCAATCCGAATGAAATCGCCCGCTGCGGCTGTGGTGAAAGTTTCACCGTCGCTGATAAC
1009709_Aproteobacter@ATWQ01000003_1_101                     ---ACTAATGAAAATAAGCCATTATTAACCTTAACCGAGGCTGCTGTTAATAGGGTTAAGACTTTAATGAAAGATACTGAATCAGAAGTAATAGGGCTTAGGATTGGTATTAAAACTGCAGGTTGTTCAGGCATGAAATACAACGTTGAGTACGCAACGGAAATAAAGCCCTTCGAGGAGAAGATTATTTCTAAAGATATTGTTATATGCATTGATCCAGCTGCAATTATGTTTTTAATTGGTTCTGAGATGGATTATAAAGAACAAAAGTTTAGTTCAGGTTTTGAGTTTTCTAATCCAAACGAAATCGCACGCTGCGGTTGTGGTGAAAGCTTTACCGTAGCT------
2162572_Scluster@QBYJ01000001_1_98                           ---ACTAATAAAAATAAGCCATTATTAACCTTAACCGAAGCTGCTGCTAATAGGGTTAAAACACTAATGAAAGATACTAAATCAGAAGTAATAGGGCTTCGAATTGGTATTAAAACTGCCGGTTGTTCAGGAATGAAATACAACGTTGAGTATGCCACAGAAATAAAACCCTTCGAAGAAAAAATTATTTCTAAAGACATTGTTATATGTATTGATCCAGCGGCAATTATGTTTTTAATTGGATCTGAGATGGATTATAAAGAACAAAAGTTTAGCTCGGGTTTTGAGTTTTCGAATCCAAATGAAATCGCCCGTTGCGGTTGTGGTGAAAGCTTTACCGTAGTTCAA---
1009708_Aproteobacter@ARQU01000004_1_109                     ---ACTAATAAAAATAAGCCATTATTAACCTTAACCGAGGCTGCCGCTAATAAGGTTAAAACACTAATGAAAAATACTAACTCAGATGTAATAGGGCTTCGAATTGGTATTAAAACTGCTGGTTGTTCAGGAATGAAATACAACGTCGAATACGCAACTGAAATAAAGCCATTTGAGGAGAAGATTATTTCTAAAGACATCGTTATATGCATTGATCCAGCGGCAATTATGTTTTTAATTGGATCTGAGATGGATTATAAAGAACAAAAGTTTAGTTCGGGTTTTGAGTTTTCTAATCCAAATGAAATTGCACGTTGCGGTTGTGGTGAAAGCTTTACCGTAGCTCAA---
939296_Aproteobacter@KB910566_1_84                           ---AATAATGAAAAAAAACCTATATTAACGTTAACAGATGCAGCAGCTAATAGAGTTAGAGACTTGATGAGCAAAGCTGACTCTGAAGTTATTGGTCTTAGAATTGGGATTAAGACAGCTGGTTGTTCTGGGATGAAATATAATGTGGAATACGCAAAGCAAATTAAACCATTCGAAGAGAAAATTGTATCAAAAGATGTTATAATTTGTATCGATCCGGCTGCAATAATGTTCTTGGTAGGATCTGAGATGGATTATAAAGAGCAAAAATTTAGCTCTGGCTTTGAGTTTAATAATCCTAATGAAATAGCGCGATGTGGATGTGGCGAGAGTTTTACTGTAGCA------
1986632_Abacterium@OUW58291_1__RT_shifts_9_contigs           ---AATAATGAAAAAAAACCTTTATTAACTTTAACG---GCAGCT------------------TTAATGAGTAAAGCT---------GTTATTGGTCTTAGAATTGGA------------------TCTGGTATGAAATATAATGTGGAATACGCAAAGGAAATTAAACCATTTGAAGAGAAAATTATATCAAAAGATATTACCATT------------------ATAATGTTCTTGATAGGATCTGAGATGGACTATAAAGAA---AAATTT---TCAGGGTTTGAATTTAATAATCCAAAT------------TGTGGATGTGGTGAAAGTTTTACTGTA---------
2162580_Scluster@QCNN01000015_1_20                           ---------ATGAATAAAGATATACTAAAATTGACTGAAAGAGCAAAAAATAGAGTTAAGTTACTAATTAAAAAGTCTAACGGTAATGTTTTGGGTATAAGAATAGGTGTAAAAACAGCTGGCTGTTCTGGAATGAAATATCATGTGGAGTATGCTAGTGATATTAAACCCTTTGAAGAAAAAATTAAAATTGAAGATCTTACAATACTTATTGATCCAGCTGCTGTTATGTTTCTAGTAGGGTCAACAATGGATTATCAAGAAAATAAGTTTAGCTCTGGTTTCGAGTTTTCAAATCCAAACGAAATTGCTAGATGTGGATGTGGGGAAAGCTTTAGTGTA---------
1952861_Rbacterium@DIHX01000147_1_6                          ---AACGCCGAAACCCCGCAGATGATAACCCTCACCGAAGCCGCCGCCAAGCGGGTCAAGGCGCTGATTGAAAACAGCGACGATAAGGTGCTGGGCCTTCGCGTCGGCATCAGCACCAAGGGCTGTTCCGGAATGTCGTACGTTTTCGAGTACGCCAAGGAAAAGCAGCCCTACGAGGAAGAGATCGAAACCAAGGGCGTCAAGGTGTTCATCGACCCGATGGCGACCATGTACCTGGTCGGCGCCGAAATGGATTACGTCGAGGACAAGCTGAAAAGCGGTTTCGTCTTCAGCAATCCGAACGAGAAAAGCCGGTGCGGCTGCGGCGAGAGCTTCTCGGTC---------
2013069_Abacterium@PPR64376_1                                ---AACGCAGAAACCCCGCAGATGATTACCCTCACCGCCGCCGCCGCCGCCCGGGTGAAGATGCTGATTGAAAGCAGCGACGATAAGGTACTTGGCCTTCGCGTCGGCATCAGCACCAAGGGCTGTTCCGGAATGTCGTACGTTTTCGAGTACGCCAAGGAAAAGCAGCCCTATGAGGAAGAGATCGATACCAAGGGCGTCAAGGTGTTCATCGACCCGATGGCGACCATGTACCTGGTCGGCGCCGAAATGGATTACGTCGAGGACAAGCTGAAAAGCGGATTCGTCTTCAGCAATCCGAACGAGAAAAGCCGGTGCGGCTGCGGCGAGAGCTTTTCCGTC---------
1898112_Rbacterium@PCH82693_1                                ---ACTGATCAAACCCCGCAGATGATTACCCTGACCGATGCCGCTGTTGATCGGGTTAAAACCCTTATCGATAACAGTGATGAGCCGGTCCTGGGCCTGCGCGTCGGCATCAGCACCAAGGGCTGCTCGGGAATGTCCTACGTTTTTGAATACGCCAAGGAAAAACAGCCCTACGAGGAAGAAATCGACACCAAGGGCGCCAAGGTGTTCATTGATCCGATGGCGACCATGTATCTGGTCGGCGCTGAGATGGATTACGTCGAAGATAAGATGAAAAGCGGGTTCGTTTTCAGCAATCCTAACGAAAAAAGCCGTTGTGGTTGTGGTGAAAGCTTTAACGTC---------
1655503_Abacterium@LFEN01000018_1_14                         ---AACAACGAAGCCCGGCAATTGATTACCCTGACCGACGCCGCCGCCGCCCAGGTGAAAACCCTGGTCGATAAAAGCGACACGGCGGTATTGGGCCTTCGGGTCGGCATTAATACCAAGGGCTGCTCCGGCATGTCTTATGTGTTCGAGTACGCCGACGAAAAAAGACCGATGGAAGAAGAGATTAAGACCAAGGGCGTGACGGTGTTGATAGATCCCATGGCGACCATGTTTCTGGTCGGCGCCGAAATGGATTACGTCGAAGAAAAAATGAAAAGCGGTTTTGTCTTCTCCAACCCGAACGAAAAAAGCCGTTGCGGGTGTGGCGAAAGCTTCTCCGTT---------
1952857_Rbacterium@DGNZ01000109_1_7                          ---ACTGAGCAACCAAAACAGCTGATAACGCTGACAGATGCCGCTGCTGATCATGTTCGTTCATTGATGAGCAATAGCGAAAACCCTGTCGCAGGTCTGCGCGTGACGATTTCGACTAAGGGATGTTCCGGTCTATCTTATGTCTTTGAATATGCAGACGAAAAGCGTCCCATGGAAGAAGAAATCGAACGTGATGGTGCACGTGTGTTCATCGATCCGATGGCGACGATGTTCCTTGTCGGTGCTGAAATGGACTACGAAGACGGCATGCTTCGCAGTGGGTTCACTTTCACTAATCCCAACGAAGCAAGTCGTTGCGGTTGTGGTGAGAGTTTCTCCGTT---------
1952854_Rbacterium@DFRF01000077_1_18                         ---AACGCACTCGCGCCCCAAATGCTAACCCTGACCGATGCCGCGGCGGACCAGGTTAAGAGGCTGATCGACGATAGCGATACGCCGGTCATCGGTCTTCGCGTCAGTGTATCGTCGAAAGGTTGTTCCGGTCTCTCCTATGTCTTCGAATATGTAGAGGAAAAGAAAAACCTTGAAGAAGAGGTGGAGAGCAAGGGCGTGAAAATCTTCATCGATCCCATGGCGATCATGTTCATCATGGGAAGCGAAATGGATTACAAGCAAGACCGCTTGCAGAGCGGTTTCGTGTTCAACAATCCAAACGCAAAGAACGTGTGTGGTTGCGGAGAAAGTTTTTCAGTC---------
1952852_Rbacterium@DCWJ01000037_1_4                          ATGAGTAAACCAACAAGTAACCAAATTACCTTAACCGACGCTGCTGTTAAGCGCGTGAAATCGCTTATTAGCAATGCCGACAAGCCCGTCTTGGGTTTACGCGTCGGGGTCACGACAATGGGCTGCAATGGCCACAGTTATCTGGTTGAATATGCTGAAGAAAAAAAACCGCTCGAAGATGAAATTCAACAGGACGGCATTACTATTTTTGTTGATCCGCTGGCGATGATGTATCTTTTTGGCTCGACGATGGATTACGTAGAAGATAAATTGCAGTCGAGCTTTGTATTCGACAATCCCAACGAGACCGGCCGCTGCGGCTGCGGCGAATCTTTTAGCGTCGGT------
1986864_Rbacterium@OUT80669_1                                ATGTCGAATACACAAAAAGCTAGTATTATACTTACAGATGCCGCGGTTAAAAGGGTAAAGGCGTTGATTAGAAAATCAGATAAACCTGTTTTAGGATTGCGTGTGGGTGTGACTACGATGGGTTGTAATGGTCATAGCTATCTGGTTGAGTATGCTGAAGAGCAAAAGCCTTTAGAAGAAGTAATACATCAAGATGGAGTTACAGTTTTTGTTGACCCCCTTGCAATGATGTATATTTTTGGTGCTACAATGGATTATGTTGAAGGAAAAATGGAATCGAGCTTTGTATTTGACAACCCAAATGAGACTGGCAGATGTGGTTGCGGAGAGTCCTTTAGTGTTGGT------
2013073_Abacterium@PPR64983_1                                ---ATGGATAAAGACTTTTCTCCTATAAAGTTAACTTCCTCAGCTATTAAAAGAGTTAAGACGTTGATGGAAAGAGCAGACAGTGGTGTACTGGGGTTGCGCGTTGGTGTTACCAATACAGGGTGCTCGGGTCATATGTATAAAGTTGAATATGCTGACGATAAGCGCCCACAGGAAGAGGTTGTAGAGCAAGACGGTATAACAATTTTCATCGATCCATTGGCAATGATGTTTATTTTTGGTTCTACCTTAGATTATGTTGAAGATAAACTACAGTCGGGTTTTGTTTTTGAAAATCCCAACGAGAAAAGTCGGTGTGGCTGCGGTGAATCTTTTTCTGTC---------
2013072_Abacterium@PPR58291_1                                ---ATGAACACAGCTTCTCCACCCATTACTTTGACAGAATCTGCAATCCTTAGAGTAAAAACTCTTATGAAACGAGCCGACAAGTCGGTATTAGGACTTCGAATTGGAGTTACCAATACTGGGTGTTCCGGTCATATGTACCAGGTGGAATACGCTGAAGAAGTACGCCCACTTGAAGAGGTTATGGAACAGGAAGGTATCAAAATCTTCATTGATCCATTGGCTATGATGTTCGTTTTCGGATCAAATTTGGATTACGTTGAAAGTAAACTGCAGTCGGGTTTTGTGTTTGAGAATCCAAATGAAACCAGCCGTTGCGGTTGTGGTGAATCATTTGCGGTT---------
1948365_Abacterium@DDGG01000005_1_8                          ---CGTGCGGCGAAAAGAAATCTTTTTACAGTGACGCCGGCGGCTTATGAACGTGTTGGTCAGTTACTGAAAGATCGTGGAAAACCCTCTTTAGGGATCCGTATTGGGGTAAGGTCTCGCGGGTGTAGTGGTCTTTCCTATACTTTAGAATTTTGTGACGAGCTTTACCCGGGTGATGAAGCGGTTGATTTGGAAGATTTTAAAATTTTTATTGATCCCAAAGCGACTATGTTTGTTGTGGGAACCGAGATGGATTTTGTGACGGAAAAATTGCAGAGTGGTTTTGTTTTCAAAAACCCCAATGAGAAGGGTAAATGTGGCTGTGGGGAATCTTTTCATGTC---------
1951533_CPbacterium@DITM01000047_1_7__RT_shifts_1_contigs    ------------------TCCATATTAACTGTTACCCCAGCTGCGGTTGAGCAAATTAAAACCCTTCTAAAAGGAAGAAACAAACCATCTTTAGGTATTCGTGTGGGCATTAAGACCCGCGGGTGTTCAGGATTGTCATATTATATTGAATTTGCAGATGAAAAAAATCCATACGATGAAATCATTCAGCTGGATGATGTCACAGTATTGATTGATCCAAAAGCGATCATGTTTGTTTTTGGTATTGTGATGGATTTTGAAACGAACGATTTAGAATCTGGGTTTACATTTAAAAACCCAAATGAAAAGGGACGATGTGGCTGCGGAGAATCATTTCATGTC---------
1970491_Abacterium@OZA44091_1                                ATGTTAACCCCAAGACCCTCTTTTTTAAAGGTCGACGAAAAAGCGGCTCAAAAAATTAAAGAGCTTCTTGAAAAGCGGAATAAGCCCTCTCTTGGCATTCGGATTGGTGTTAAATCGCGCGGGTGCTCTGGACTTTCTTATGTTCTTGAGTATGCCGATGAGATGTTGCCCTTGGATGAAAAAATTAATGTTCATGGTGTGACCATTATCGTGGATTCAAAAGCTGTGATGTTTTTGATCGGAACGGAGATGCACTATGAAGAAACGGACCTAAATTCTGGATTTATTTTTAAAAACCCAAATGAAAAGGGCCGGTGTGGCTGTGGAGAGTCCTTCCATGTT---------
272947_Rprowazekii@CAA14937_1                                ------------ATGAAAAATGTTATTTCATTAACTGATGCTGCTGCAAAGCAAGTAAAATTACTCATAGAAAAGCGCGCTAAACCTACCTTTGGTATTAGGGTAGGTATTAAGTCAGGCGGTTGTGCCGGTCAGACTTATTACGTTGAATATGCTGATAATAAAAATCAATTCGATGAAGTAGTGGAAGAAAAGGGTGTACGTATACTAATTGACCCAAAAACATTGATGTATATCTTAGGTTCTGAAATGGATTATGTAGAGACTAATTTTAAGTCACAGTTCACTTTTACTAATCCTAACGAAAAAGCTAATTGTGGCTGCGGTAAATCCTTTAGTGTG---------
336407_Rbellii@ABE05026_1                                    ---------ATGAAGAAAAGCGTTATTTCATTAACTGACTCGGCTGCAAAACAAGTGCAGTTGCTGATAGAAAAACGTAATAAACCTACATATGGAATTAGGGTGGGGGTTAAGTCAGGCGGTTGTGCCGGTCAAACTTATTATGTTGAATATGCCGATAATAAAAACCAATTTGATGAAGTAGTCGAAGAAAAAGGCGTACGAATTCTAATCGATCCAAAAGCATTAATGTATATATTAGGCTCTGAAATGGATTATGTAGAAACGAAATTCAAATCCCAATTCACTTTCACCAATCCTAACGAAAAAGCTAATTGCGGCTGTGGTAAGTCTTTTAGCGTA---------
293613_Rcanadensis@ABV73414_1                                ------------ATGAAAAATGTTATTTCATTAACCGATTCTGCTGCAAAGCAAATAAAGTTGCTAATAGCAAAACGAGACAAGCCTACCTTTGGTATTAGGGTAGGGGTTAAGTCAGGCGGTTGTGCAGGTCAAACTTATTACGTTGAATATGCAGATAGTAAAAATCAATTCGATGAAATAGTTGAAGCAAAAGGTGTGCGGATACTAATTGATCCAAAAGCGTTAATGTATATTCTAGGTTCTAAAATGGATTATGTAGAGACTAAATTCAAATCTCAATTTACTTTCACCAATCCGAATGAGAAAGGTAATTGTGGCTGCGGCAAATCTTTTAGTGTG---------
1961830_Rendosymbiont@OZG31323_1                             ------------ATGAAAAATGTTATGTCATTGACTGAGGCAGCAGCTCAACAAATAAAGAGATTGATAGACAGGCGTGATAAACCATCTTTTGGTATTAGGATTGGTGTGAAATCTGGTGGTTGTTCCGGTCTATCTTATTATGTAGAATATGCTGATATCAAAAATAAGTTTGATGAGGTGGTAGAAGATAAAGGTGTACGAATATTAATTGACCCAAAAGCTCTAATGTATCTTCTAGCAAGTGAAATGGATTATGTAGAAGGTAAGTTTAAATCTGGCTTTACTTTTAACAATCCGAATGAAAAAGGTAGTTGTGGATGTGGGAAGTCTTTTAATGTT---------
2026788_Rbacterium@PCJ24729_1                                ------------------------ATGTCCATCACAGATGAGGCTGCATCTCAAGTTAAAGCGCTGCTTAGTCAGCGCGGCAAACCATCTGTTGGAATCAGGATTGGGGTAAAGTCCGGCGGCTGTTCTGGCTTGAAATATTTCGTAGAATATGCCGATGAAAAGAACCAGTTCGATGAAATGATTTGCGATAAGGAAATCACCATCTTAATCGACCCAAAGGCTCTGATGTATCTTCTAGGCACCCGTATGGACTACGCCGAAGAGGAGTTCAAAGCAGGCTTCACCTTCACCAACCCAAACGAAAAAGCCAAATGCGGCTGCGGGAGCTCGTTTAATGTT---------
752179_Omassiliensis@CANJ01000026_1_66                       ATGGCAGAAACAGTGAAGCAAGTTATTACTATATCTGATAAAGCAGCAGAAAGAATTAAGTACTTACTGAAAAGACGTGATAGAGATTCTTTAGGTATTAGGGTAGGTATTAAGCCTGGAGGATGTTCTGGTCTTTCTTATTATATTGAATATGTTGATAATGAAAGTGTTTTTGATGAGGTGGTAACAGAGAAAGGAGTAACGGTCTTTATAGATCCAAAAGCTCTAATGTATTTAGTTGGAACAGAGATGGATTATGTTGAAGATAGGTTTAAGTCAGGGTTTAACTTTATTAACCCTAATCAAAAGAATAGCTGTGGTTGTGGTAAGTCTTTTAGTGTG---------
2115978_CPtrachydisci@AVP87445_1                             ---------ATGCGTAAGCAAGTTATCTCCATTAGTCAGCGTGCTGCGGATAAAATCAAAGATCTTATTGCTCAGCGAAAAGGAGAGGCTATGGGAATTAGAGTAAGTGTAAAAAGCGGTGGATGTTCGGGATTATCCTATGTGATAGAATATGCAGATGATAAGCTATTATTTGAAGAAATAGTAGAAGACAAAGGGGTGCGTGTTTTATTAGATCCAAAGGCAATAATGTATGTTATAGGATCTGAAATGGATTATATAGAGGACGACTTTAAAGAAGGTTTTGTTTTTACTAATCCTAATGAAAAGATGAAATGCGGTTGTGGTAAATCTTTTAACGTA---------
357244_Otsutsugamush@CAM80170_1                              ATGAATGAAGCTCGTAAGCAGGTTATTACTATTTCAAGTCGGGCAGCTAAAAGAATTAAAGAATTGCTTGCTAAACGAGAGAAACCATCTTTAGGCATTAAAGTAGGCATTAAGACAGGAGGATGCTCTGGCTATTCATATTATATAGAATATGCTGATGTTAAGGGAGATTTTGATGAAGTTATTATAGATAAGGGAGTAACAGTGCTAGTTGATCAAAAAGCGATACTTTATTTAGTTGGAACTACAATGGATTATATTGAAGGTAAATTTAATTCAGGATTTGAGTTTAGTAATCCTAATGAAAAAAATCGCTGTGGTTGTGGTAAATCTGCAAATTTT---------
1359168_Ochuto@KJV57265_1                                    ATGAATAAAGCATCTAAGAATGTTATTACCATTTCAGATTTGGCAGCTAAGAAGATAAAAGAATTGCTTATTACAAGAGGAAAACCATCCTTAGGTATTAAAGTAGGCATTAAACCAGGAGGTTGCTCTGGTCATTCTTATTATATAGAATATGCTGATTCTAAAGGAGTTTTTGATGAAGTTATTATGGATAAAGGAGTAACGATTTTGATCGACCAAAAAGCGGTACTTTATCTATTGGGTACTACAATGGATTATATTGAAGGTAAATTTAGCTCAGGTTTTGAGTTTAATAATCCCAATGAAAAAAGTCGCTGTGGTTGCGGTAAATCTGCACAGTTT---------
86106_Eof@AIF81811_1                                         ATGTCTAAACAGAGGCCGGCTGTAATTACCTTGACTGATAAAGCGGTCGAGCGAGTGAAATACCTCATTGAGAAAAGGGATAAACCGTGTGCCGGTATTAAAGTCGGGGTTAAGTCGGGAGGATGCTCTGGGCTTGCCTATACTTTTGAATATGCTAATGAGAAAAGTGCCTTTGATGAAGAGATAAACGAAAAAGGAGTAACTATTTTTATAGATCCTAAAGCGGTCTTATATTTAGTAGGCACAACTTTGGATTATATAGATGAAAAAATTAAATCTGGTTTTGTTTTTGTGAACCCGAATGAGAAAGGCTCATGCGGCTGCGGTAAATCATTTAATGTT---------
696127_CMmitochondrii@AEI88595_1                             ------------ATGAGTAACATCATCTCTATTACTGAAACTGCGGCTAACAGAATCAAAGCATTAATAGCGCAAAGAAGCAAAGCTACTGCTGGTATTAGAATTGGTATTAAACAAGGTGGCTGTTCAGGACTTGCTTATACTTTTGAATACGCAGATGAAAAAAATCCTGTTGATGAAGAAGTGGTGGATAAAGACGTTGTTATATTCATTGCACCAAAAGCGGTACTTTATTTAGTTGGCACCGAGTTAGACTATAAGGATGAAAAAGTGAAATCTGGATTCGTTTTTCTCAACCCCAATGAAAAAAGTAAGTGTGGTTGTGGAGAGTCGTTTTCTGCC---------
1528098_Rbacterium@AIL65394_1                                ---ATGTCTAAAAAAGGGGCAATTATTAATATAACTGATAATGCAGCTGCACAAATTCAGTTTTTATTAGCTAAACGGAATAAGCCATCTTTAGGTATTAGAGTAAAAGTTAAGGAAGGAGGCTGTTCAGGTCTATCTTATGATATTGAATATGCTGATGATGTAGGGTCTTTTGAAGAGAGAATAGAGGACAAAGGTGTGGTTGTATATGTTGACCCTAAGGCAGTTATTTATTTGTTAGGCACTACTATGGATTACATAGAAGAAAAATTAAAATCAGGATTTGTGTTTATTAATCCCAATGAGAAGGGACGGTGTGGATGTGGAGAATCTTTTCATGTA---------
1948447_Abacterium@DLRN01000152_1_9                          ATGCGACCACCGCCGCCCGCCATCATCACGATCAGCGATGCCGCGGCCGCGCGGATCCATATCATCCTCGAAGAGCGCGGCAAGAAAAGCGCAGGCATACGCGTCGGTGTGCGCAACGCCGGCTGCTCGGGGCTTGCCTATACGCTCGAATATGCCGATAGCATCGAGAATTTCGAAGAGGTGGTGGTTGATAAGGGCGTGACAGTTATCATCGACCCCAAGGCGGTAATGTTTCTCATCGGCAGCGAGATGGACTATGTCGAGGAAACCCTGAGTTCGGGTTTCACTTTCAATAATCCCAATGAGAAGGGTAAGTGCGGCTGCGGTGAATCCTTCCACGTA---------
2486578_Rendosymbiont@AZL15216_1                             ---------ATGACCCGCAATATTATCACCATCTCAGATAAAGCAATAACTCGCATCAATGAATTAATTGAACAGCGCGGGAAGGAAACCCCTGGCATTCGAGTAGGCATTAAGTCCGGCGGATGTTCAGGGCTGGCTTATATTGTAGAATATGCAGATACAATTGAACCAACCGACATTGTGGTAATTCAAGATGATGTGAAAGTAGTTATTGATCCTAAGGCTGAATTATTTTTAATCGGCACTACTATGGATTATATGGAAGAAAAATTTAAGTCCGGCTTCGTGTTTGTTAATCCGAATGCCAAGGGACAATGTGGTTGCGGAGAATCTTTCCATACA---------
1895704_Abacterium@OJV15815_1                                ATGGCAAGGCCGAGACGTGCCGTAATAAATATAAGTGAAAACGCTATAAAACGTATTAAAGAGTTACTCTCTAAACGTGATAAAGAAAGCGCAGGTGTAAGAGTAGGCGTACGTTCAGGCGGCTGCTCAGGGCTTTCCTATACCGTAGAATATGCAGATTCAGTAACAGAATTTGACATAGTAGTAGAGCAAGACGACGTAAAAGTGCTAATCGACAGAAAAGCAGAGCTATATCTATTAGGCACAACAATGGACTTCGTAGAAGAAAAATTTAAGTCAGGTTTTGTTTTCGTAAATCCCAATGAGAAGGGTAGGTGTGGTTGCGGCGAATCCTTCCACATT---------
1973897_Abacterium@PIZ33681_1                                ---ACAGACGCCCCAAACGCACCTATTGATATAACCGATGCTGCCCTTCTACGCATCAAAGAACTTTTAAGTGCGCGGGGGAAAGCGTCTTATGGCATCCGTATTGGCTTAAAGACAAAAGGCTGTACGGGGCTATCCTATGCCATTGAATATGCGGATGCAAAAAATCCGTTTGATGAAGAAATTGTTAAGGATGGAATCCACATATTACTAGACCCTAAAGTTATTATGTTTATATTAGGAACGACGATGGATTTTGTTGAAGATAAAATTAAATCGGGATTCACTTTTGAGAACCCAAATGAAAAGGGCCGCTGCGGTTGCGGCAAATCTTTCCACGTT---------
1919267_Abacterium@MPNF01000209_1_6                          ---------ATGCCCGAGCCGATGATCCGGATGACGGACGCCGCCGCCGAGCGGGTGCGCCATCTCATGTCGCTTTCCGAAGAGCCCGCCGTCGGCCTGCGCGTCGGCGTGCGCACGCGCGGCTGCTCCGGCCTGTCCTATTCCGTCGAATATGCCCAAGAGCGCAAGCCCTACGAGGAGGCCATCGAGACGGGCGGCGTGACCGTTCTGATCGACCCGACCGCAGTCATGTTCCTGATCGGCTCGGTGATGGACTACAAGGAAGGCATGTTCGAATCCGGCTTCACCTTCGAGAACCCCAACGCCAAGGGCACCTGCGGCTGCGGCGAAAGCTTTCACGTC---------
2043170_Econgregatus@PHZ84227_1                              ---------------------ATGATTACAATTACCGAAGCAGCGGCAGCCCGTGTTCAGGAAATTTTAGCCAGCCGGGATACGCCATGTCATGGTGTTCGTTTGGGCACCTCGACCAAAGGCTGCAACGGCTTGTCCTATACAGTGGAATATGTTGATCAGATTAATCCGACTGATGAAAAGATTGAAGACCGGGGCATTACCTTGTTTATTGATGCCTTGTCCGTGATTTACCTGATTGGCAGTGAAATGGATTATAAGGATGAGAAGTTTCAAAGTGGGTTCACCTTTTCTAACCCCAATGAAAAAGGTCGATGCGGTTGCGGAGAAAGCTTCCATGTA---------
1951964_Kbacterium@DFVX01000053_1_18                         ---------ATGTCAGACGCGGTGCTGAAAATTTCCGAGGCCGCCGCCGAACGTATCAGGCTGCTGCTGGAAAAACGCGGTAAACCGTCGCTTGGGGTGCGGCTCGGGACCACAACCCGGGGCTGTAACGGGCTGAGCTATACCGTGGATTATGTGGACGAGGAACGCCCCGGCGATGAAAAGGTCACCGACAAGGGGGTGACCGTCTATGTGGATGGCATGTCCATGATGTATCTGATTGGCAGCACCATGGACTACCGGGAAGATAAATTCGAATCCGGTTTTGTGTTCGAAAACCCCAACGCCAAGGGCTCCTGCGGCTGCGGCGAGAGCTTTAACGTG---------
1089552_Rsalinarum@KI911559_1_2745                           ------ATGGCCGGTCCCGCGATGATCTCCCTCACCGACGCCGCCGCACAGCGGGTCAGGGACCTGATGGGCAAAAGCGATCAGCCGGTTAGCGGGCTGCGCATCGGCGTCAAGCCGCGCGGCTGCTCCGGGCTGGCCTACTACTTCGAGTACGCCAGTGAAAAGCGCCAGAACGAGGACGAGATCGACGACAAGGGCGTGAAGCTGTTCATTGACCCGGCGTCGGTCATGTTCCTGTTCGGCTCCGAGATCGACTATCAGGAAGGCAAAATCGAAAGCGGTTTCGTCTTCAACAACCCGAACGAAAAGGGTCGTTGCGGCTGCGGCGAAAGCTTCACCGTC---------
1082479_Lhalophila@SDF68772_1                                ------ATGATGAGTCCGGCCCTGGTCACGCTGACCGACAACGCCGCGAACCGCATGAAGGAGCTCATCGCCCAGAGCGACGAGCCCGTGCAGGCGCTCCGCGTGGGTGTGCGCACCAAGGGCTGTTCCGGGCTCAGCTACCATTTCGAGTACGCCCACGAAAAGCGCGAGAACGAGGACGAGATCGAGGACAAGGGCGTGAAGATTTACCTGGAGCCCTCCTCGATCATGTTCCTCTTCGGTGCGCAGATCGACTATCAGGAAGGGCGCATCGAAAGCGGCTTCGTCTTCAACAACCCCAACGAAAAGGGCCGCTGCGGCTGCGGCGAAAGCTTCACCATA---------
1948377_Abacterium@DEBC01000144_1_7                          ------ATGACCACTCGCGAACTGTTCAAGTTGACGGATGCCGCGGCGGATCGCGTCAAACATCTCATCGAAAAACAGGAAGCTGCGGACTCGGTTCTGCGAATCAGCGTCAAGACCCAAGGATGCTCCGGCCTGGCTTATTCGATGGAATATGCCAATGTGCCACTGCCGATGGATGAGCTGGTCGAGGACAAGGGTGTGAAGATCTGCGTCGACCCTCTGGCGACGATGTACCTCGCGGGCACGGAAATGGATTACGTTGAGGATAAGTTGAGCTCAGGCTTCGTGTTCAACAATCCGAATGAGAAAGGCCGCTGCGGCTGCGGGGAGTCCTTCCACGTC---------
1948448_Abacterium@DLRH01000265_1_4                          ---AACATGGAAAGACCACCGGTAATTACAATGACGGATGCGGCAGTCGCCCGCGCCAAGGAACTGATGGCGCGCGGCCAGGGGGACGTTTTGGCCTTGCGCGTCGGCGTCAAGACGGGCGGCTGTTCCGGCCTGATGTATGAGGTAGAATACGCCAAGGAAAAGAAGCAGTTCGAGGAAGAAATCGAAACCGATGGCGTAAAAGTGTTCATCGACCCGACCGCGATCATGTTCCTGATCGGGGCGGAAATGGACTACACCACGGACAAATTTCAATCCACCTTCATCTTCAACAATCCCAATGAATCAGATCGTTGCGGCTGCGGTGAAAGCTTCCGCGTCGCC------
1951934_Hbacterium@DLRV01000014_1_12__RT_shifts_1_contigs    ---TCAAAATTAAATAAAGCCCCCCTTCTTGTTACTGAGCGAGCAAAAGACCAAATCAAAACTTTGCTTCAACAAAGGGGCAAAGAGTGTATTGGTGTTCGAATTGGTACGCGGACAAAAGGATGCAATGGTTTATCCTACACGCTTGAATACGCTGAAAAACAAGAAAGATTTGATGAGGTGGTCGACTGCCAAGATTTTAAAATTTTAATTGATCCCAAAGCGATTTTGTTTATCTTGGGCAGTGAAATGGACTTTCAAACAACAGAACTTGAATCGGGGTTTGTGTTTAAAAACCCCAATGAAAAGGGGCGCTGCGGTTGTGGAGAGTCTTTTCATGTC---------
69960_Rtrueperi@SDD68020_1                                   ATGTCGCCGGCCCGCCCGGCACCGCTGACCGTGACGCCCGCCGCCGCCGCGCGCGTGCGCGAGCTGGTCGCGCGGGCGACCAAGCCCGTGCTTGGGGTGCGGGTCGGCGTGAAAAAGGCTGGCTGTTCCGGGATGCGCTATCAGGTTGACTATGTCGAGGAGGCCGGCGCGTTCGAGGATGTGGTCGAGACCGACGGCGCCCGGGTCTATATCGATCCGATGGCGGTGATGTTCCTGCTCGGCTCGGAAATGGACTACGAGGACACGAAGATGCAAAGCGGCTTCGTGTTCCGCAATCCCAACGCTACCGGCCAGTGCGGGTGCGGGGAGAGCTTCTCGGTGCAGTCG---
269796_Rrubrum@ABC23365_1                                    ------ATGGCTCTTCCCCCGCCGATCACCTTGACCGAGGCCGCCGTGGCCCGCATCAAGGCCCTGATGGCGCGCGCCGACAAGCCGGTCGCCGGTCTGCGGGTCGGAGTCTCGACCAAGGGTTGTTCGGGGCTTTCCTATAAGATCGACTACGCCGAGGATCCGCGCCCCTTCGAAGAGGTGGTCAGCCAGGATGGGGCGACGGTCTTTCTGGAGTCCAACGCCGTGATGTTCCTGATCGGCAGCCAGATGGACTTTAAACAAGACAAGCTGAGCGCCACCTTCTCGTTTGCCAATCCCAACGAGAAGGCGCGCTGCGGCTGCGGCGAGAGCTTTTCCGTT---------
1150469_Pphotometricu@CCG07670_1                             ------ATGGCTCTTCCGCCGTCCCTTCACCTGACCCCGGCCGCCGTCACGCGCGTCAAGGCCCTGATGGCCCGGGCCGATCAGCCGGTGCGGGGCCTGCGCGTTGGCGTGGCCCAAAAGGGGTGCTCGGGCCTGTCCTACCGGGTGGACTACGCCGAGGACCCGCGCCCGCTGGAAGAGGTGGTGAGCCAAGACGGCGCCACCGTCTTCATCGAGCCCGGGGCGGTCCTGTACCTGATCGGTAGCGAGATGGATTATCAGGAAGACGCGCTTCAGGCGTCGTTTGTCTTCAAGAACCCCAACGAAAAAGCCCGCTGCGGCTGCGGCGAAAGCTTCGCGGTC---------
1862950_Rbacterium@ANK80078_1                                ATGGCTCCTGACGGCAAACCGATCATGACCGTGACCGAGCGTGCGGTCGAACAGGTCAAGGCGTTGATCGCGCGCGCGGAGGAGAAGCCCCTCGGCGTCCGCGTCGGCGTCAGGTCCGGCGGTTGCTCGGGCATGACCTACAACGTGGAATACGCCACCGAGCAGAAGAAGTTCGAGGAGACCGTCGACGCCGCCGGCGTGAAGGTCTTCATCGACCCGACCGCGACCATGTTCCTGCTCGGCGCGGAGATGGACTACGAGGAGACCATGTTCCGCTCCGGCTTCACCTTCGCCAACCCGAACGAGGCCGACCGCTGCGGCTGCGGCGAAAGCGTCTCCTTCAAGGTCGGC
1662421_Klipolytica@LRUB01000027_1_142                       ---------------ATGGCAGTAATCCAGATTACAGACCGCGCCGCAGAGCATATCAAGGCGATCCTGGCGAAA---AACGAAAGCGCCGTGGGCATCAAGCTGGGCACCAGCACCCATGGCTGCTCGGGGCTTGGATACACGGTCGATTATGTCGAGGAACCGGTGGACGACTTTGAGCTTGTCGAAGACAAGGGCGTGAAGGTGTTTGTGGACAGGAAATCACTTCTGTTTCTGCTGGGCACCGAAATGGACTGGGAAGACAGCATGTTTTCAACCGGCTTCAAATTCACCAACCCGAACGAGAAGGGCCGCTGCGGCTGCGGCGAAAGCTTCCACGTT---------
1122137_Kgwangyangens@AQXF01000004_1_46__RT_shifts_1_contigs ------------------GCAGTGATCAATATTACCGACAAGGCGGCAGACCATATCCGCGCGCTGCTCGCTAAA---AGTGACAACGCTGTGGGCATTCGCCTCGGCACCAGCAAACATGGCTGTTCGGGCCTTGGCTATACGGTTGACTATGTGTCGGAACCATCAGCGGACGATGAACTCGTTGAAGACAAGGGCGTGAAGGTTTTTGTCGACCGCAAGTCGCTGCTGTTCCTGCTCGGCACCCAGATGGACTGGGAAGACAGCATGTTCGCAACCGGCTTCAAGTTCACCAACCCGAACGAGAAGGGCCGCTGCGGCTGCGGCGAAAGCTTCCACGTC---------
2030814_Kbacterium@PCI62884_1                                ------------ATGAAATCAGTAATCAGCATCACCGACCAAGCCGCCGAGCGCATCAAAAACCTGCTCTCGAAAAGC---GATACTGCGATTGGCATCAAGCTCGGCACCGAAACCCACGGCTGTTCGGGCATGGGCTATACGGTTGACTATGTTAACGAACCAGACGCCGCGCTGGAGCTGGTAGAAGACAAAGGCGTCAAAGTTTTTGTAGACCGCAAATCATTGCTGTTCCTACTTGGCACTGAGATGGACTGGGAAGACACCCAATTTTCCACCGGGTTCAAATTTTCGAACCCCAACGAAAAAGGCCGTTGCGGCTGCGGCGAAAGCTTCCACGTA---------
911205_Emilleporae@RMB00582_1                                ---------------ATGACAGCCATAGAGATCACCGATAAGGCGGCCGGTCACATCAAGGCCCTGATCGCCAAG---GATGACACTGCGGTGGGCATTCGCCTGGGCACCAGCAAATACGGATGTTCAGGTCTGGGCTATACCGTCGATCTGGTCACCGAGATCGATCCGGATGATGAAATGGTCGAAGACAAGGGCTGCAAGGTATATGTGGACCGCAAGTCCCTGTTGTTTCTGCTGGGTACCAGAATGGACTGGGAAGACGGGCTGTTCAGCACGGGCTTTACCTTTTCCAACCCGAATGAAAAGGGCCGCTGCGGCTGCGGCGAAAGCTTCCACGTC---------
1492281_Aproteobacter@GAK32504_1                             ---ATGACCGCCCAAACCGCTGAATTTGAAATCACCGAAAAAGCCGCCGCCCATGTGAAGGCGCTGATGGCCCGCCGGGAAACCCCCGCTGCCGGGATCAGGCTTTATACCAAGGCGGCGGGCTGCTCGGGCCTGATGTATCAGGTTGATTATGTGGATGAACCCAATGCCGATGATGCCGTGATCGATGTGGCCGGCGTGCGCTTGTTCATCGATCAGCAATCCCTGCCTTATCTGAAGGGCGCGCGGATGGATTGGAAAGACGACCGCTTTGAAACCGGTTTTGTTTTTGAAAATCCCAATGCCAAAGCCATGTGCGGGTGCGGCGAAAGCTTTATGGTA---------
2013670_Abacterium@PKP65002_1                                ATGAACCGTCCCGCGCCCGCCGCGGTGATCCTCACCCCCGGTGCCGAGGCGCGGATTGCCGATCTGATGGCCAAGGCACCCGAAGACGCCATCGGGGTCAAACTGTCGACCCCGCGCCGGGGCTGTTCGGGCCTCGCCTATTCGGTCGATTACGTCACCACCGAAGCAAAGTTCGACGAGAAGATCGTCACCCCCGGCGGCACCTTCTACATTGACGGGGCGAGCGTGCTTTACCTGATCGGCAGCACAATGGACTGGCGCGAGGATGATTTCACCGCCGGTTTCGTGTTCGAAAACCCCAACGCCAAGGGTGCCTGCGGCTGTGGTGAGAGTTTTATGGTA---------
2013662_Abacterium@PKP89466_1                                ATGAACCGTCCCGCGCCCGCCGCGGTGATCCTCACCCCCGGTGCCGAGGCACGGATTGCCGATCTGATGGCCAAGGCTCCCGAAGACGCCATCGGGGTCAAACTGTCGACCCCGCGCCGGGGCTGTTCGGGCCTCGCCTATTCGGTCGATTACGTCACCACCGAAGCGAAGTTCGACGAAAAGATCGTCACCCCCGGCGGCACCTTCTATATTGACGGGGCGAGCGTGCTCTACCTGATCGGCAGCACAATGGACTGGCGCGAGGATGATTTCACCGCCGGTTTCGTGTTCGAAAACCCCAACGCCAAG------------------------------------------
2023229_Pht@AUX68624_1                                       ATGACCCGCCCCGCGCCAGCCGCCGTCACCCTGACAGCCGCCGCGGAAGCGCGCATCGCGGAACTGATGGCCAAGGCCCCCGCCGATGCGATCGGCGTCAAGCTGTCGACCCCGCGCCGGGGCTGTTCGGGCCTCGCCTATTCGGTCGACTACGTCACTACCGAAGCGAAGTTCGACGAGAAGATCGTGACCCCCGGCGGCGTGTTCTACATCGACGGCGCGAGCGTGCTCTATCTGATCGGGTCGGTGATGGATTGGGTAGAGGACGATTTCACCGCCGGTTTCGTGTTCGAGAACCCCAATGCCAAGGGCGCTTGCGGCTGCGGCGAAAGTTTCATGGTC---------
266951_Eseohaensis@CP024920_1_1436                           ATGACCCGCCCCGCACCCGCCGCCGTCAACCTGACGCCGCGTGCCGAGCAGCGCGTTGCCGATCTCATGGCCAAGGCGCCAGACGATGCCATTGGTGTGAAGCTGTCGACCCCGCGTCGCGGCTGTTCGGGCCTCGCCTATTCGGTCGATTACGTGACCGAAGAGGCCAAGTTCGACGAGAAGATCGAAACCCCCGGCGGCGTTTTCTACATCGACGGTGCCAGCGTGCTCTACCTCGTGGGCAGCACGATGGACTGGGTGGAGGATGATTTCTCCGCCGGTTTCGTGTTCGACAACCCCAACGCCAAGGGCGCGTGCGGCTGCGGCGAGAGCTTCATGGTC---------
1811540_Esp@LUNY01000040_1_5                                 ATGACCCGCCCGATGCCCGCCGCCGTCATCCTCACCGAAGCGGCCGAACAGCGCGTCGCCGATCTGATGGCGCGCGCGCCCGACGACGCGATCGGCGTCAAGCTGTCGACCCCGCGCCGGGGCTGTTCGGGCCTCGCCTATTCGGTCGATTACGTCAGCGAGGAAGCGAAGTTCGACGAGAAGATCGAAACCCCCGGCGGCACCTTTTACATCGACGGGGCGAGCGTGCTCTATCTCGTCGGTAGCACGATGGACTGGCGCGAGGACGATTTCACCGCCGGTTTCGTGTTCGAAAATCCCAACGCCAAGGGTGCCTGCGGCTGCGGCGAAAGCTTCATGGTG---------
192812_Eflavus@ASP28969_1                                    ATGACCCGCCCCGCACCCGCCGCAGTGGTGCTGACCGAGGCTGCAGAGCAACGCGTGGCCGATCTGATGGCGCAGGCGCCGGCCGATGCGATCGGCGTGAAGCTGTCGACTCCGCGACGCGGCTGTTCGGGTCTCGCCTATTCGGTCGACTACGTCACCGAGGAAGCCAAATTCGACGAGAAGATCGAAACCCCCGGCGGGGTGTTCTACATCGACAGCGCCAGCGTGCTCTATCTGATCGGCAGCACGATGGACTGGGTGGAAGACGATTTCACTGCGGGCTTCGTGTTCGAGAATCCCAACGCCAAGGGCGCATGTGGCTGCGGCGAGAGCTTCATGGTC---------
314225_Elitoralis@ABC64640_1                                 ATGACCCGCCCCGCCCCGGCCGCCGTGATCCTCACGCCGGCTGCCGAACAACGCGTCGCTGACTTGATGGCGAAGGCGCCCGAGGATGCGATCGGGGTCAAGCTCTCGACGCCGCGCCGTGGGTGTTCAGGCCTCGCTTACTCGGTCGATTATGTCACCGAGGAAGCCAAGTTCGACGAGAAGATCGAGACGCCCGGTGGGGTGTTCTACATCGATGGTGCGAGCGTGCTCTACCTGATCGGCAGCACGATGGACTGGGTGGAAGACGACTTCACCGCCGGATTCGTATTCGAAAACCCCAACGCCAAGGGCGCGTGCGGCTGCGGCGAGAGCTTTATGGTC---------
1951752_Ebacterium@DDCE01000039_1_28                         ATGACCCGCCCCGCACCGGCCGCCGTGATCCTGACCGCCGCCGCCGAGCAGCGCGTTGCCGATCTGATGGCCAAGGCCCCCGAAGATGCGATCGGCGTGAAGCTGTCGACCCCGCGCCGCGGCTGTTCGGGTCTGGCCTATTCGGTCGACTATGTCAGCGAGGAAACCAAATTCGACGAGAAGATCGAAACCCCGGGCGGTGTGTTCTACATCGACGGCGCCAGCGTCCTCTATCTGATCGGGAGCACGATGGACTGGGTGGAAGACGATTTCACCGCCGGCTTCGTGTTCGAAAATCCCAATGCCAAGGGCGCTTGCGGCTGCGGCGAGAGCTTCATGGTC---------
543877_Amarensis@AKM08330_1                                  ATGACCCGCCCCGCGCCCGCCGCGGTCGTCCTGACGGCGGCGGCGGAGAAGCGCATTGCCGATCTCATGGCCCAGGCCCCGGAAGATGCGGTGGGAGTCAAGCTGTCCACTCCGCGTCGCGGGTGTTCGGGCCTTGCCTATTCGGTCGACTATGTGAGCGAGGAACAGGCGTTCGACGAGAAGATCGAAACGCCTGGTGGCATCTTCTATATCGATGGCGCGAGCGTGCTCTACCTGATCGGCAGCACGATGGACTGGCGCGAGGACGATTTCACCGCCGGCTTCGTGTTCGAAAACCCCAATGCCAAGGGCGCCTGCGGCTGCGGCGAAAGCTTCATGGTC---------
874156_Emarinus@KLI64703_1                                   ATGACCCGTCCCGCTCCGGCTGCCGTCAATCTCACCCCTGCCGCCGAGCAGCGCGTGGCAGATCTGATGGCGAAGGCGCCGGCTGACGCGATTGGCGTCAAGCTGTCGACACCGCGGCGCGGCTGTTCGGGCCTCGCCTATTCGGTCGATTATGTCTCCGAGGAAGTCGCTTTCGACGAGAAGATCGAGACACCCGGCGGGGTGTTCTACATCGACGGCGCGAGCGTGCTTTACCTGATCGGCAGCACGATGGATTGGGTGGAAGACGATTTCACCGCCGGCTTTACTTTTGAAAACCCCAACGCCAAGGGCGCCTGTGGTTGCGGTGAAAGTTTTATGGTC---------
2307003_Esp@RIV86509_1                                       ATGGCCCGCCCCGCCCCCGCCGCAGTGATCCTCACCCCCGCCGCAGAACAGCGCGTGGCCGACCTGATGGCGCGCGCTCCCTCCGACGCGATCGGCGTGAAGCTTTCGACCCCGCGCCGTGGCTGCTCGGGCCTCGCCTACTCGGTCGACTATGTCAGCGAGGAAGTCGCGTTCGACGAGAAGATCGAAACGCCCGGCGGTACCTTCTACATCGATGGCGCCAGCGTGCTTTACCTGATCGGCAGCACGATGGACTGGGTGGAAGACGATTTCATCGCCGGTTTCACCTTCGAAAATCCCAACGCCAAGGGTGCCTGCGGCTGCGGTGAAAGCTTCATGGTC---------
502682_Egangjinensis@KLE31528_1                              ATGATCCGCCCCGCGCCCGCCGCCGTCATCCTGACGCCCGCCGCCGAGCAGCGCGTCGCCGACCTGATGGCGAAAGCGCCTGAAGATGCCATCGGCGTAAAGCTCTCCACCCCGCGGCGGGGCTGTTCGGGCCTTGCCTATTCGGTCGATTACGTAAGCGAGGAAGTCGCTTTCGACGAGAAGATCGAGACGCCCGGCGGCACGTTCTACATCGACGGTGCGAGCGTGCTCTACCTTGTCGGCAGCACGATGGACTGGGTTGAAGACGATTTCACCGCCGGCTTCGTTTTCGAGAACCCGAACGCGAAGGGTTCTTGCGGCTGCGGCGAAAGCTTCATGGTG---------
645517_Anamhicola@ANU06801_1                                 ATGACCCGCCCCGCCCCCGCCGCCGTCAACCTGACGCCGCGCGCCGAGCAACGCATTGCGGACCTGATGGCCAAGGCGCCTGCCGACGCCATCGGCGTGAAGCTTTCCACCCCGCGCCGGGGCTGTTCGGGCCTTGCCTATTCGGTCGATTACGTGACCGAGGAAGTGGCTTTCGACGAGAAGATCGCGACGCCGGGCGGCACGTTCTACATCGACGGGGCGAGCGTGCTTTACCTGATCGGCAGCACGATGGACTGGGTGGAGGACGACTTCTCCGCCGGTTTCGTATTCGAGAACCCCAACGCCAAGGGCGCCTGCGGCTGCGGCGAAAGCTTCATGGTG---------
1581420_Eluteus@KLE34280_1                                   ATGTCCCGCCCAGCCCCCGCCGCCGTCGTGCTAACCCCCGCCGCCGAGGGGCGCGTGGCCGAGCTGATGGGCAAGGCGCCGGCCGATGCCATCGGCGTCAAGCTCTCGACCCCGCGGCGCGGCTGCTCGGGCCTCGCCTATTCGGTCGATTACGTCACCGAGGAAGCTGCCTTCGACGAGAAGATCGCAACGCCCGGCGGCACGTTCTACATCGACGGGGCAAGCGTGCTCTACCTCGTCGGCAGCACGATGGACTGGGTGGAGGACGATTTCACCGCCGGTTTCGTCTTCGCCAATCCCAACGCCAAGGGCGCCTGTGGTTGCGGCGAGAGCTTCATGGTA---------
1648404_Eatlanticus@AKQ41060_2__RT_shifts_1_contigs          ATGACCCGTCCGGCGCCCGCTGCCGTTATCCTGACTCAAAGCGCGGAAGAACGCGTGGCTGCATTGATGGCGAAGGCTCCCGAAGGTGCCATTGGTGTCAAGCTGTCGACACCGCGCCGTGGATGCTCGGGCCTTGCCTATTCGGTAGATTACGTCACTGAAGAAACGGCATTCGACGAGAAGATCGAAACGCCCGGCGGCATATTTTACATTGACGGCGCAAGCGTGCTTTACCTGATAGGCAGCACGATGGACTGGGTGGAAGATGATTTCACCGCGGGCTTCGTTTTTGAAAATCCCAACGCCAAGGGTGCATGCGGCTGCGGCGAAAGCTTCATGGTT---------
1784712_Exanthus@RIV92355_1                                  ATGACCCGCCCCGCCCCCGCCGCTGTCGTGCTTACGCCCGGTGCCGAAGCGCGCGTGGCCGCGCTGATGGCGAAGGCCCCCGCCGATGCGATTGGGGTCAAGCTTTCGACCCCGCGCCGGGGCTGTTCGGGCCTTGCCTATTCGGTCGACTATGTGACCGAGGAAGCGCCCTTCGACGAGAAGATCGAAACCCCCGGCGGCATGTTCTACATCGACGGCGCCTCGGTGCTCTATCTCGTCGGCAGCACGATGGACTGGGTGGAGGACGATTTCTCCGCCGGGTTCGTGTTCGAGAACCCCAACGCCAAGGGTGCCTGCGGTTGCGGCGAGAGCTTCATGGTC---------
1122970_Pcryptus@AUHC01000011_1_69                           ATGACCCGCCCCGCGCCCGCCGCCGTCACCCTCACCCCGCGCGCCGAGGCGCGCATCGCCGAGCTGATGGCCAGGGCCCCCGAAGGTGCGATCGGGGTGAAGCTCTCCACCCCGCGGCGCGGCTGCTCGGGCCTGGCCTATTCGGTCGATTACGTCACCGAGGAAGCCCGCTTCGACGAGAAGATCGAAACCCCGGGCGGCACCTTCTATATTGACGGGGCGAGCGTGCTCTACCTCGTGGGCAGCACCATGGACTGGCGCGAGGATGATTTCAGCGCCGGCTTCGTCTTCGACAACCCCAATGCCAAGGGCGCCTGCGGCTGCGGCGAGAGCTTCATGGTC---------
2488860_Esp@RPF71436_1                                       ATGACCCGCGCCCGCAAGGCCGCCGTAGTCCTGACGCCCGCCGCCGAGCAGCGCGTTGCGGATCTGATGGCGAAGGCACCCGATGATGCGATCGGCGTCAAGCTGTCCACGCCGCGCCGTGGGTGTTCGGGGCTTGCCTATTCGGTCGATTACATCACCGCGGAGGAGGGTTTCGACGAAAAGATCGAGACGCCCGGCGGGATGTTTTACATCGACGGGGCCAGTGTCCTGTATCTGGTGGGCAGCACGATGGACTGGGTGGAGGACGACTTCACCGCCGGTTTCGTGTTCGACAATCCCAATGCCAAGGGCGCCTGCGGCTGCGGCGAAAGCTTCATGGTG---------
1797975_Esp@OGS49424_1                                       ATGACCCGCCCCGCCCCCGCCGCCGTCACGCTCACTCCAGCTGCCGAGGCGCGGATCACCGAGCTGATGGCCAAGGCCCCGCAAGGCGCGATCGGGGTCAAGCTTTCGACTCCGCGGCGCGGCTGTTCGGGCCTCGCCTATTCGGTCGATTACGTCACCGAGGAGGCGAATTTCGACGAGAAGATCGTGACTTCGGGCGGCACGTTCTACATCGATGGTGCCAGTGTGCTCTATCTCGTCGGCAGCACGATGGACTGGGTGGAAGACGATTTCGCCGCCGGCTTCGTTTTCGAAAATCCCAATGCCAAGGGAGCCTGCGGCTGCGGTGAAAGCTTTACCGTT---------
1844758_Esp@LXQI01000015_1_75__RT_shifts_1_contigs           ---------------------------------------------------------------------------------------------------------------------------------------------------GATTACATCGCCGAGGAGCAGGGCTTCGACGAAAAGATCGTCACCCGGGGCGGCACCTTCTACATCGACGGCGCCAGCGTGCTCTATCTGGTCGGCAGCACGATGGACTGGCGCGAGGACGATTTCGCCGCTGGCTTCGTTTTCGAAAACCCCAACGCCAAGGGTGCCTGCGGCTGCGGCGAAAGCTTCATCGTA---------
1706000_Sginsengisoli@QOCK01000001_1_1115                    ATGCGCCGCGCCCGTCCGGCCGCGATCACGCTGACCCCTGCCGCCGAAGCGCGGATCGCCGAGCTGATGGGTAAGGCGCCCGAGGGCGCGATCGGGGTCAAGCTGTCGACCCCCAAGCGCGGCTGTTCGGGGCTGGCCTACTCGGTCGATTATGTGACCGAGGAGCAGGGCTTCGACGAGAAGATCGAGACGCCCGGCGGCACCTTCTATGTCGACGGCGCCTCCGTGCTCTACCTGATCGGCTCGACGATGGACTGGCGCGAGGACGATTTCACCGCCGGCTTCGTGTTCGAGAACCCCAATGCCAAGGGCATGTGCGGGTGCGGCGAAAGCTTCATGGTC---------
1958945_Eaquimixticol@RJY09531_1                             ATGACTCGCGAAATCCCTGCCGCCGTCGAGCTGACGCCCGCTGCCGAGCAGCGCGTGGCGGACCTGATGGCGAAAGCGCCGGATGATGCGATCGGCGTGAAGCTGTCGACACCGCGCCGCGGCTGCTCCGGCCTTGCCTACTCGGTCGATTACATCACCGAGGAAGTCGCTTTCGACGAGAAGATCGAGACGCCGGGTGGCACATTCTACATCGACGCGGCCAGCGTGCTGTACCTGATCGGCAGCACTATGGACTGGGTGGAAGACGATTTCACGGCCGGCTTCGTCTTTGCAAATCCGAACGCCAAGGGCGCGTGCGGTTGCGGCGAAAGCTTCATGGTC---------
1946471_Esp@DFBR01000095_1_11                                ATGACCCGCGCAATTCCCGCCGCCGTCAAGCTTACCCCCGCAGCCGAGCAGCGCGTGGCCGACCTGATGGGCAGAGCACCCGAAGGTGCGATTGGCGTGAAGCTGTCGACCCCGCGTCGCGGGTGTTCGGGTCTTGCCTACTCGGTCGATTATGTCACCGAAGAGGTCGCTTTCGACGAGAAAATCGAAACGCCGGGCGGTGTGTTCTACATCGACGGGGCGAGCGTACTCTACCTTGTCGGCAGCATTATGGACTGGGTGGAGGACGATTTCACTGCTGGTTTCACCTTCGAAAACCCCAACGCCAAGGGCGCATGTGGCTGCGGCGAAAGCTTTATGGTC---------
1735012_Esp@KWV91453_1                                       ATGCTAAAAGAACGCCCCGCAGCGGTGATCCTAACGAAAGGCGCGGAGGAACGCGTCGCGCACCTGATGAGCAAGGCGCCTGATGATGCCATCGGTGTTAAACTCTCCACTCCGCGGCGCGGCTGTTCCGGCCTTGCCTATTCGGTCGACTACGTCACTGAAGAGGCGAAATTCGACGAGAAAATCGAAACGTCCGGCGGCACATTCTACATTGACGGTGCGAGCGTTCTCTACCTTGTCGGATCGACGATGGACTGGGTCGAGGACGATTTCACCGCGGGCTTTGTGTTCGACAATCCCAATGCCAAAGGTGCGTGCGGCTGCGGCGAGAGCTTTATGGTC---------
2011159_Esp@AWW73264_1__RT_shifts_1_contigs                  ATGGAACGCCAGCGCCCCGCCGCGGTCATCCTGACCAAGGGTGCCGAGGCTCGCATCGCCGAACTCATGAGCAAGGCCCCCGACGACGCGATCGGCGTGAAGCTATCGACGCCGCGCCGGGGTTGCTCAGGGCTCGCCTATTCGGTCGACTATGTCGCGCAAGAGGCCAAGTTCGACGAGAAGATCGAAACCCCCGGCGGCACGTTCTACATCGACGGGGCGAGTGTGCTCTACCTTGTCGGCTCGACCATGGACTGGGTCGAGGATGACTTCACTGCCGGCTTCGTGTTCGAGAACCCCAATGCCAAGGGTGCCTGCGGATGCGGTGAGAGCTTCATGGTC---------
383381_Esp@KEO85771_1                                        ATGACCCGTGAACGCCCCGCCGCTGTCACTCTGACGAAAGGCGCAGAGGCTCGCATTGCCGAATTGATGAGCAAGGCGCCCGAAGATGCCATCGGGGTAAAGCTATCCACCCCGCGCCGGGGTTGTTCGGGGCTGGCCTATTCGGTCGATTACGTCACCGAAGAGGCGAAGTTCGACGAGAAGATCGAAACCCCCGGTGGCATTTTCTACATCGACGGGGCGAGCGTGCTGTATCTGGTCGGCTCGACCATGGACTGGGTCGAGGACGATTTCACCGCCGGCTTCGTATTCGAGAACCCCAATGCCAAGGGCGCGTGCGGCTGCGGCGAGAGCTTCATGGTG---------
476157_Aishigakiensi@CP015963_1_388                          ATGACTCGCCAAGTTCCTGCCGCGGTCACTCTTACACCTGCCGCTGAAGCGCGCGTTGCTGAACTGATGAGCAAGGCTCCTGACGATGCGATTGGCGTCAAGCTTTCGACCCCGCGTCGCGGCTGCTCGGGCCTCGCCTATTCCGTCGACTACGTAACCGAAGAAGCCAAGTTCGATGAGAAGATCGAAACACCCGGCGGTGTCTTCTACATCGATGGCGCGAGCGTGCTGTACCTGGTCGGCTCCACCATGGATTGGGTTGAAGACGACTTCACCGCCGGTTTTGTATTCGAGAATCCCAACGCCAAGGGGGCCTGCGGCTGCGGCGAAAGCTTCATGGTC---------
1708790_Arigui@RSEL01000011_1_3                              ---CTCCGCCAGCGCCCCGCCGCCGTTATCCTGACCCCCGCCGCCGAGGCGCGGATCGCCGAGCTGATGGCCAAGGCGCCGGCCGACGCGATCGGGGTCAAGCTGTCGACCCCGCGCCGCGGCTGCTCGGGCCTCGCGTACTCGGTCGACTACGTGACCGAGGAAGCGAAGTTCGACGAGAAGATCATCACTCCGGGTGGCACGTTCTACATCGACGGCGGTTCGGTGCTCTACCTCGTCGGCAGCACGATGGACTGGGTGGAGGACGACTTCACCGCCGGCTTCGTATTCGCCAACCCGAACGCCAAGGGCGCATGCGGGTGCGGCGAGAGTTTCATGGTG---------
2338327_Asp@CP032570_1_1522                                  ATGACCCGCCAGCGGCCCGCAGCCGTCAACCTTACGCCAGCTGCCGAAGCTCGTGTGGCTGACCTTATGGCCAGGGCGCCCGAAGGGGCGATCGGGGTCAAGCTGTCGACCCCGCGCCGGGGCTGTTCGGGTCTCGCCTACTCGGTCGACTACGTCAGCGAGGAAGCCGGCTTCGACGAGAAGATCGAGACGCCGGGCGGCACCTTCTACATCGACGGGGCGAGCGTGCTCTACCTCGTCGGCAGCACGATGGACTGGGTGGAGGACGACTTTACCGCCGGGTTCGTGTTCGCCAATCCCAACGCCAAGGGCGCGTGTGGCTGCGGCGAGAGTTTCATGGTC---------
692370_Adongtanensis@ANY19067_1                              ATGGCCCGCCAGCGCCCCGCCGCCGTGATCCTGACCCCCGCCGCCGAGGCGCGGGTGGCCGACCTCATGGCAAAGGCTCCCGAGGGCGCGATCGGCGTCAAGCTGTCGACCCCGCGGCGTGGCTGCTCGGGCCTCGCCTACTCGGTCGACTACGTGACGGAAGAAACGAAGTTCGACGAGAGGATCGAGACCCCGGGTGGCACGTTCTACATCGACGGGCCGAGCGTGCTCTACCTCGTCGGCAGCACGATGGACTGGGTTGAGGACGATTTCACTGCCGGCTTCGTGTTCGCCAATCCCAACGCCAAGGGCGCGTGTGGCTGCGGCGAGAGTTTCATGGTA---------
2306996_Asp@RJX69267_1                                       ATGCTTCGCCAGCGCCCCGCTGCCGTTACGCTCACCCCTGCTGCGGAAGCGCGGGTGGCGGATCTGATGGCCAAGGCGCCGACCGATGCCATTGGCGTGAAGCTGTCGACACCCCGGCGGGGTTGCTCCGGGCTGGCCTATTCCGTCGATTATGTGATCGAAGAGACTGCGTTCGATGAAAAGATCGAAACGCCCGGAGGCACCTTTTATATCGACGGGGCCAGTGTGCTCTATCTGATCGGTAGCACGATGGATTGGGTGGAGGACGATTTCACCGCCGGTTTCGTGTTCGAAAATCCTAATGCCAAGGGCGCGTGCGGCTGCGGCGAAAGCTTTATGGTC---------
1974094_Sbacterium@PIW53980_1                                ATGACCCGTACCCGCCCTGCCGCCGTCATCCTGACGCTTGCCGCCGAACAGCGCGTCGCCGAGCTGATGGCGAAGGCGCCCGAAGACGCGATCGGGGTCAAGCTCTCGACCCCGCGCCGCGGCTGTTCGGGCCTCGCCTACTCGGTCGACTACGTGACCGAGGAGCAGGGCTTCGACGAGAAGATCGAGACCCCGGGCGGCACCTTCTACATCGACGGGGCGAGCGTGCTCTACCTCGTCGGCAGCACGATGGACTGGGTCGAGGACGATTTCACCGCCGGTTTCGTGTTCGAGAATCCCAACGCCAAGGGCGCGTGTGGGTGCGGCGAAAGTTTCATGGTA---------
2306995_Asp@RIV75956_1__RT_shifts_1_contigs                  ATGACCCGCCAACGCCCTGCCGCCGTCACGCTGACAGAAGCGGCCGAGCGGCGCATCGCCGACCTCATGGCGAAGGCGCCCGAAGGCGCCATCGGGGTCAAGCTCTCGACGCCGCGGCGCGGCTGCTCGGGCCTCGCCTATTCGGTCGATTATGTGACCGAGGAACAGGCGTTCGATGAGAAGATCGAAACGCCCGGCGGCACGTTCTACATTGATGGAGCGAGCGTGCTCTACCTCGTCGGCAGCGTGATGGACTGGCGCGAGGACGATTTCACCGCCGGCTTCGTGTTCGAGAATCCTAATGCCAAGGGTGCCTGCGGCTGCGGCGAAAGCTTCATGGTC---------
2306995_Asp@RIV80788_1__RT_shifts_1_contigs                  ATGACCCGCCAACGCCCTGCCGCCGTCACGCTGACAGAAGCGGCCGAGCGGCGCATCGCCGACCTCATGGCGAAGGCGCCCGAAGGCGCCATCGGGGTCAAGCTCTCGACGCCGCGGCGCGGCTGCTCGGGCCTCGCCTATTCGGTCGATTATGTGACCGAGGAACAGGCGTTCGATGAGAAGATCGAAACGCCCGGCGGCACGTTCTACATTGATGGAGCGAGCGTGCTCTACCTCGTCGGCAGCGTGATGGACTGGCGCGAGGACGATTTCACCGCCGGCTTCGTGTTCGAGAATCCTAATGCCAAGGGTGCCTGCGGCTGCGGCGAAAGCTTCATGGTC---------
1267766_Aatlanticus@AKH43285_1                               ATGACCCGTGCCCGTCCTGCCGCCGTCACCCTGACGCCGGCCGCCCAGCAGCGCGTCGCCGATCTGATGGCCAAGGCACCGGAAGGGGCAATCGGGGTGAAATTGTCCACGCCGCGGCGGGGCTGTTCCGGCCTTGCATATTCGGTCGATTATGTGACCGAGGAACAGGGTTTCGACGAAAAGATCGAAACGCCGGGCGGCACTTTCTATATCGACGGCGCCAGCGTGCTCTATCTCGTGGGCAGCGTGATGGATTGGCGGGAAGACGATTTCACCGCCGGTTTCGTGTTCGACAACCCCAACGCCAAGGGTGCCTGCGGTTGCGGCGAAAGCTTCATGGTC---------
2320269_Asp@RKF19010_1                                       ATGACCCGCACTCGCCCCGCTGCCGTGTCTCTCACTCCTGCGGCTGAGCAACGCATTGCCGATCTGATGGCGAAAGCACCGGAAGGGGCGATCGGTGTCAAACTCTCCACGCCTCGTCGCGGCTGTTCGGGCCTTGCTTATTCGGTCGATTATGTGACCGAAGAGAATAATTTCGATGAGAAGATCGAAACCCCCGGCGGCCTGTTCTATATTGACGGCGCTTCGGTGCTTTATCTGGTGGGATCGGTCATGGACTGGCAGGAGGATGATTTCACTGCCGGTTTCGTGTTTGATAATCCCAATGCCAAAGGTGCCTGCGGTTGCGGTGAAAGCTTTATGGTC---------
1316679_Axiamenensis@SMQ68930_1                              ATGCTTCGCGAACGTCCTGCGGCTGTCAGCCTGACGAAGAACGCCGAAGCGCGCGTCGCCGAACTCATGAGCAAGGCGCCCGACGATGCGATTGGCGTAAAGCTATCGACCCCGCGCCGGGGCTGTTCCGGCCTCGCCTATTCGGTCGACTATGTCACCGAAGAGCAGGGCTTCGACGAGAAGATCGAAACGCCAGGTGGCACCTTCTATATCGACGGAGCCTCGGTGCTTTACCTGATCGGATCGACCATGGACTGGGTCGAGGACGACTTCACCGCCGGCTTCGTGTTCGAAAACCCCAATGCCAAGGGCGCCTGTGGCTGCGGCGAAAGCTTCATGGTC---------
1982042_Amangrovi@CP022889_1_1744                            ATGCTCCGCCAGCGGCCCGCCGCCGTCACGCTGACCTCCGCTGCCGAAGCGCGGGTGGCAGAGCTTATGAGCAAGGCGCCCGCCGATGCCATTGGCGTCAAGCTGTCGACCCCGCGCAGGGGCTGTTCGGGGCTGGCCTACTCGGTCGACTACGTAACCGAGGAAGCCGGGTTCGACGAAAAGATCGAAACCCCCGGCGGCACGTTCTACATCGACGGGGCGAGCGTACTTTACCTCGTTGGCAGCACGATGGACTGGGCGGAAGACGATTTCACCGCCGGTTTCGTGTTCGACAACCCCAACGCGAAAGGCGCATGCGGGTGCGGCGAAAGCTTTATGGTC---------
1044_Elongus@KEO89406_1                                      ATGACCCGCAAACTGCCCGCAGCTGTGGTCCTGACAAAGGGCGCAGAGGAGAGGATTGCCCATCTGATGAGCCAGGCGCCTGATGATGCGATCGGCGTCAAACTCTCAACCCCGCGCCGTGGGTGTTCCGGCCTTGCTTACTCGGTCGATTATGTCACCGAAGAGGCCAACTTCGACGAAAAGATCGAAACACCCGGCGGCACATTCTACATCGACGGGGCGAGTGTGCTCTATCTGGTGGGATCGACCATGGACTGGGTCGAAGACGACTTCACCGCCGGTTTCACCTTTGAAAACCCCAACGCCAAAGGCGCGTGCGGGTGCGGTGAGAGCTTTATGGTC---------
1922225_Esp@LT702999_1_1893                                  ATGACCCGCAAATTGCCAGCAGCGGTCGTTCTGACCAGCGGAGCCGAAGACCGCATTGCTCATTTGATGAGCCAAGCGCCCGACGACGCCATCGGTGTTAAACTTTCAACACCGCGTCGCGGTTGTTCGGGTCTTGCTTATTCGGTCGATTACGTGACCGAAGAAGCCAAATTCGACGAGAAAATCGAAACACCTGGCGGCCTGTTCTACATTGACGGGGCGAGCGTGCTCTATCTGGTCGGTTCGACCATGGATTGGCGCGAAGATGATTTCACCGCCGGATTCGTTTTCGAAAATCCGAACGCAAAGGGCGCGTGCGGGTGCGGTGAAAGCTTTATGGTT---------
1798193_Esp@SDS78336_1                                       ATGACCCGCCAGCTGCCCGCCGCCGTCACCCTGACCAGGGGCGCGGAGGCGCGCATCGCCCATCTCATGGAGAACGCGCCCGAGGATGCGATCGGGGTCAAGCTGTCGACCCCGCGCCGGGGCTGTTCTGGCCTCGCCTATTCGGTCGACTACGTCACCGAAGAGCAGAAGTTCGACGAGAAGATCGAGACGCCGGGCGGCACCTTCTACATCGACGGGGGGAGCGTGCTCTATCTCGTCGGTTCGGTCATGGACTGGCGGGAGGACGATTTCACCGCCGGTTTCGTGTTCGAGAACCCCAATGCCAAGGGCGCGTGCGGCTGCGGCGAAAGCTTCATGGTC---------
1634516_Csp@ALG62191_1__RT_shifts_1_contigs                  ---ACTCGCGAACGGCCTGCCGCCGTCACACTGACGCCCGCCGCTGAGCAGCGCGTGGCCAACCTGATGGCGAAGGCTCCCGACGATGCGATCGGGGTCAAGCTCTCCACGCCGCGGCGCGGCTGCTCGGGTCTTGCCTACTCGGTCGATTATGTGAGCGAGGAACAGGGTTTCGACGAGAAGATCGAGACCCCCGGCGGCGTGTTCTACATCGATGGAGCCTCGGTGCTCTACCTCGTCGGCAGCGTGATGGACTGGGTGGAGGACGATTTCTCCGCCGGCTTCGTGTTCGAGAATCCCAACGCCAAGGGCGCGTGTGGCTGCGGCGAAAGCTTCATGGTA---------
361183_Aepoxidivoran@ALE17762_1                              ATGTCCCGGGCCCGCCCTGCTGCTGTGATCCTGACCCCGGCGGCGGAAGAGCGCATCGCAGAATTGATGGCGAAGGCGCCCGAGGATGCGATCGGCGTCAAGCTGTCGACCCCGCGCCGCGGCTGCAGCGGACTCGCCTATTCGGTCGATTACGTCAGTGAAGAAACCAAATTCGACGAAAAGATCGAGACGCCGGGCGGCATCTTCTACATCGATGGCGCAAGCGTGCTCTATCTCGTCGGTTCGACGATGGACTGGCAGGAAGACGATTTCACCGCAGGCTTCGTGTTCGAAAACCCGAACGCCAAAGGCGCTTGCGGCTGCGGCGAAAGCTTCATGGTC---------
762261_Axinjiangensi@RSEK01000005_1_72                       ATGACCCGCACCCGCCCCGCCGCCGTCATCCTGACGCCCAGCGCGGAGCAACGGATTGCCGACCTGATGGCCAAGGCGCCCGAAGGCACCATCGGGGTCAAGCTGTCCACCCCGCGCCGGGGCTGTTCGGGCCTTGCCTATTCGGTCGATTACGTCAGCGAAGAAAACGCGCTCGACGAGAAGATCGAGACGCCGGGCGGCGTGTTCTACATCGACGGGGCGAGCGTGCTCTACCTGATCGGATCGACAATGCAGTGGCGGGAGGACGATTTCACCGCCGGGTTTGTGTTCGAAAATCCGAACGCGAAAGGATCCTGCGGCTGCGGCGAAAGCTTCATGGTG---------
1962403_Nsp@PEQ12179_1                                       ATGACCCGCCAGCGCCCCGCCGCCGTCGCGCTCACCCCGTCCGCCGAAGCGCGGATCGCCGCGCTGATGGCCCAGGCCCCCGAAGACGCGATCGGCGTCAAGCTGTCGACGCCTCGGCGCGGCTGCTCGGGGCTCGCCTATTCGGTCGATTACGTCAGCGAGGAAAACGCCCTAGACGAGAAGATCGAGACGCCGGGCGGCCTGTTCTACATCGACGGCGCGAGCGTGCTCTATCTTGTCGGCAGCATCATGGACTGGCGCGAGGACGATTTCACCGCCGGCTTCGTGTTCGAGAATCCCAACGCGACCGGGAGTTGCGGCTGCGGTGAGAGCTTCACCGTC---------
1736584_Asp@KRA81595_1                                       ATGATCCGCCAGCGTCCTGCCGCCGTCAACCTGACGCCGACTGCCGAACAACGCATTGCCGACCTGATGGAGCAAGCGCCCGAAGGCGCGATCGGCGTGCGCCTCTCGACCCCGCGTCGCGGGTGTTCGGGGCTCGCCTATTCGGTCGACTACGTGACGCAGGAACAGGCGTTCGACGAGAAAATCGAGACTCCCGGCGGCGTGTTCTACATCGACGGCGCGAGCGTGCTCTACCTGATCGGCAGCACGATGGACTGGCAGGAAGACGACTTCACCGCCGGGTTCGTGTTCCAGAACCCCAACGCCAAGGGCGCTTGCGGCTGCGGCGAGAGCTTTACCGTA---------
1515612_Sfribergensis@AJA07934_1                             ATGACGCGCGCTCGCCCTGCGGCCGTCGCCCTGACCGCTGGAGCCGAAGCGCGTATCGCGAAACTGATGGCGGCGGCGCCCGAGGGCGCAATCGGCGTGCGCCTGTCGACCCCGCGCCGCGGCTGTTCGGGGCTCGCTTACTCGGTCGACTACGTGACCAAGGAGCAGAAGTTCGACGAGAAGATTGAGACGCCCGGCGGGGTCTTCTACATCGACGGCGCGTCGGTGCTCTACCTGATCGGCAGCACGATGGACTGGGTCGAGGATGATTTCGCCGCGGGCTTTGTGTTCGAGAATCCAAACGCCAAGGGCGCGTGCGGCTGCGGCGAGAGTTTTACCGTC---------
317655_Salaskensis@ABF52388_1                                ATGACCCGCACCCGCCCCGCGGCGGTGACTCTGACGCCCAACGCCGAAGCGCGCATCGCCAGGCTGATGGCGGCCGCACCCGACGGCGCGATCGGCGTCAAGCTGTCGACGCCGCGCCGCGGCTGTTCGGGGCTCGCCTACTCGGTTGATTATGTGACCGAAGAAGAAAAGTTCGACGAGAAGATCGAAACGCCTGGCGGTGTATTCTACATCGACGGCGCGTCGGTACTCTATCTGATCGGCAGCACGATGGACTGGGTCGAGGATGATTTTGCCGCGGGCTTTGTCTTCGACAATCCGAACGCCAAGGGCGCCTGCGGCTGCGGCGAGAGCTTTACCGTC---------
267128_Sgranuli@AMG73754_1                                   ATGGCCAGAATTCGCCCTGCCGCAGTGACGCTGACCCCGGGTGCCGAGGCGCGCGTCGCGAAGCTGATGGAAAACGCCCCCGCGGGCGCGATCGGCGTCAAGCTGTCGACGCCGCGCCGCGGCTGCTCGGGGCTCGCCTACTCGGTCGACTATGTGACCGAAGAGGACCGGTTCGACGAAAAGATCGAGACGCCCGGCGGCACCTTCTACATCGACGGCGCATCGGTGCTCTACCTGATCGGCAGCGTCATGGACTGGGTCGAGGATGATTTCGCCGCAGGCTTCGTCTTCCAGAACCCCAATGCCAAGGGAAGCTGCGGCTGCGGCGAGAGCTTCACCGTT---------
1970586_Sbacterium@OYW47108_1                                ATGACCCGTATCCGCCCCGCCGCCGTCACGCTGACCCCCGCTGCGGAGGCGCGCGTGGCCGACCTGATGGCGCAGGCTCCCGCCGGCGCGATCGGAGTCAAGCTGTCGACCCCGCGGCGCGGCTGCTCGGGCCTCGCCTATTCGGTCGACTACGTCAGTGAAGAAGAAAAGTTCGACGAGAAGATCGCCACCCCGGGCGGCATGTTCTACATCGACGGGGCGAGCGTGCTTTACCTGATCGGCTCGACGATGGACTGGCAGGAAGACGATTTCGCCGCCGGCTTCGTGTTCGCCAACCCCAACGCCAAGGGCGCCTGTGGCTGCGGCGAGAGTTTTACGGTA---------
1843368_Ssp@AOF95689_1                                       ATGACCCGCGCCCGCCCGGCCGCCGTCATCCTGACGAAGAGCGCCGAGCAGCGTATCGCAGACCTGATGGCGCAGGCGCCCGCAGGCACGATCGGCGTCAAGCTCTCGACCCCCAAGCGCGGCTGTTCGGGCCTTGCCTATTCGGTCGACTATGTCACCGAAGAAGCGAAATTCGATGAGAAGATCGAGACCCCCGGCGGCATTTTCTACATTGATGGCGGGTCCGTCCTCTATCTGATCGGATCGACGATGGACTGGGTCGAGGATGATTTCACCGCCGGTTTCACCTTCGCCAACCCCAATGCCAAGGGCAGCTGCGGCTGCGGCGAAAGCTTCACGGTT---------
121428_Sxenophagum@DDFT01000060_1_7                          ATGACCCGCGCCCGCCCCGCCGCCGTCACGCTGACGCCCAGCGCCGAACAGCGCATCGCCGACCTGATGGCCAACGCGCCGGAGGGGACGATCGGCGTCAAGCTTTCCACGCCCCGGCGCGGCTGTTCGGGCCTGGCCTATTCGGTCGATTATGTGAGCGAGGAAGCCAAATTCGATGAGAAGATCGTGACGCCCGGCGGCACCTTCTACATTGACGGCGCGTCGGTGCTTTATCTGGTCGGATCGACGATGGACTGGGTGGAGGATGACTTCACCGCCGGCTTCACCTTCGCCAATCCCAATGCCAAGGGCGCCTGTGGCTGCGGCGAGAGCTTCACGGTC---------
1332080_Sbaderi@ALR19617_1                                   ATGGCTCGCGCCCGTCCCGCTGCCGTCGTCCTGACGCCGAGCGCGGAACAGCGCATCGCGGAGCTTATGGCTCAGGCGCCTGAAGGGGCGATCGGCGTCAAGCTTTCGACTCCGCGCCGGGGCTGCTCGGGCCTTGCCTATTCGGTCGACTATGTGACCGATGAGGTGAAGTTCGACGAGAAGATCGAAACGCCTGGCGGCATATTCTACATCGACGGCGCGTCGGTGCTCTATCTGGTCGGATCGACGATGGACTGGGTGGAGGACGATTTTACCGCAGGGTTCGTCTTCAACAATCCCAATGCCAAGGGTAGTTGCGGTTGCGGCGAGAGCTTCACCGTC---------
452662_Sjaponicum@BAI98226_1                                 ATGATCCGCTCCCGCCCCGCCGCCGTCATCCTGACGCCGGCCGCCGAGCAGCGCATTGCCGACCTGATGGCGCAGGCGCCCGAAGGCACCATCGGGGTCAAGCTGTCGACGCCCCGCCGCGGCTGCTCGGGCCTTGCCTATTCGGTCGACTATGTGAGCGAAGAAGCCAAGTTCGACGAGAAGATCGAAACTCCCGGCGGCACCTTCTATATCGACGGCGCGTCGGTCCTCTATCTGGTCGGATCGACCATGGACTGGGTGGAGGACGACTTCGCCGCCGGCTTCGTCTTCAACAACCCCAATGCCAAGGGCAGTTGCGGCTGCGGCGAGAGCTTCACGGTC---------
2072936_Ssp@AUW59972_1                                       ATGACGCGCGTTCGTCCTGCGGCCGTCATCCTGACGCCCAATGCGGAGAAGCGCATCGCAGACCTTATGGCGAAAGCGCCCGAAGGCACCATCGGCGTTAAGCTCTCGACGCCGCGCCGCGGCTGCTCGGGCCTGGCCTATTCGGTCGATTATGTAAGCGAAGAAGCCAAGTTCGACGAGAAGATCGAGACGCCGGGCGGCACCTTCTACATCGACGGCGGATCGGTGCTGTATCTGATCGGATCGACGATGGACTGGGTGGAAGACGATTTTACCGCGGGGTTCGTCTTCAACAATCCCAATGCCAAGGGTAGCTGCGGCTGCGGGGAAAGCTTCACCATC---------
2082188_Ssp@BBD00995_1                                       ATGACCCGCGCCCGCCCCGCCGCCGTCCTGCTGACGCCGAGCGCCGAGCAGCGCATCGCCGACCTGATGGGCCAGGCGCCCGAAGGCACGATCGGCGTCAAGCTGTCCACCCCCAAGCGCGGCTGTTCGGGCCTGGCCTATTCGGTCGATTATGTGACGACGGAAGCCAAGTTCGACGAGAAGATCGAAACGCCGGGCGGCGTTCTCTATATCGACGGCGCATCGGTCCTCTATCTGATCGGATCGACGATGAACTGGGTGGAAGATGATTTCACCGCCGGCTTCGTCTTCAACAATCCCAATGCCAAGGGCAGCTGCGGCTGCGGCGAGAGCTTTACGGTT---------
2185111_Ssp@CP029335_1_3564                                  ATGACTCGCGCCCGCCCCGCGGCCGTCATGCTGACGCCCAGCGCCGAAGGCCGCATCGCCGAGCTGATGGCGCAGGCGCCCGAAGGCGCGATCGGGGTCAAGCTGTCGACCCCCAAGCGCGGCTGCTCGGGCCTTGCCTATTCGGTCGACTATGTCACCGAAGAAGCCAAGTTCGACGAGAAGATCGAGACCCCCGGCGGTGTCCTTTACATTGACGGTGCCTCGGTCCTCTATCTCATCGGTTCGACCATGAACTGGGTCGAGGATGATTTCACCGCCGGCTTCGTCTTTGCCAATCCCAACGCCAAGGGCAGCTGCGGCTGCGGCGAGAGCTTCACGGTC---------
1206458_Nsp@GAM04529_1                                       ATGTCCCGCCCGCGTCCGGCCGCCGTCGTGCTGACCCCGAGCGCCGAGGAGCGGGTTGCCAAGCTCATGGCCCAGGCTCCCGACGGCGCGATCGGCGTCAAGCTCTCGACTCCGCGCCGGGGCTGCTCGGGGCTGGCCTATTCGGTCGACTATGTGACCGAGGAAAGCCCCATGGACGAGAAGATCGAGACGCCCGGCGGCGTGTTCTACATCGATGCCGCCTCAGTGCTCTACCTGATCGGTTCGACCATGGACTGGCAGGAAGACGACTTCACCGCCGGCTTCGTGTTCAACAATCCCAACGCCAAGGGCGCCTGCGGCTGCGGTGAGAGCTTTACCGTT---------
1114963_Nbarchaimii@KMS52758_1                               ATGGCACGGGTGCGCCCTGCCGCCGTAATCCTGACGGCCAACGCCGAGGCCCGTATCACCAAGCTCATGGGCGAGGCACCCGAGGGTTCGATCGGCGTCAAACTGTCCACCCCGCGCCGGGGCTGTTCGGGCCTTGCCTACTCGGTCGACTATGTGAGCGAAGAGGCAAAGTTCGACGAGAAGATCGTGACGCCCGGCGGCACTTTCTACATAGATAGCGCCTCCGTCCTGTACCTGATCGGCAGCGTGATGGACTGGAAGGAAGACGACTTCACCGCCGGTTTCGTCTTCGACAACCCCAACGCCAAGGGCGCCTGCGGTTGCGGCGAAAGCTTCACGGTC---------
1884364_Nsp@SFG23548_1                                       ATGCCTCGCCAGCGTCCGGCCGCCGTCGTGCTGACGGCCGGCGCCGAAGCGCGCATCGCCAAGCTGATGGGCGATGCCCCCGAAGGCGCGATCGGCGTCAAGCTCTCCACCCCGCGCCGGGGCTGCTCGGGCCTGGCCTACTCGGTCGACTACGTGACCGAGGAGGCCCGGTTCGACGAGAAGATCGAAACCCCCGGCGGCGTCTTCTATATCGACGGTGCCTCGGTGCTCTACCTTGTCGGCAGCACGATGGACTGGAAGGAAGACGATTTCACCGCCGGCTTCGTGTTCGACAACCCTAACGCGAAGGGCAGCTGCGGCTGCGGGGAGAGCTTTACGGTC---------
1348853_Nmalaysiense@KHK89654_1                              ATGGTCCGGGCCCATCCGGCTGCCGTCGTTCTCACCCCGGCCGCCGAAGCGCGTATCGCCAAGCTGATGAGCCAGGCGCCCGAAGGCGCGATCGGCGTCAAGCTCTCGACCCCGCGCCGGGGCTGCTCGGGCCTTGCCTACTCGGTCGACTACGTCACCGAGGAAGAAAAGTTCGACGAGAAGATCGAGACGCCGGGCGGCACCTTCTACATCGACAGTGCCTCGGTGCTCTACCTGATCGGCAGCACGATGGACTGGCAGGAAGACGACTTCACCGCCGGCTTCGTGTTCGACAATCCCAACGCCAAGGGCGCTTGCGGCTGCGGCGAGAGCTTTACGGTC---------
2172047_Sbacterium@QDFY01000004_1_254                        ATGCGACGCCCGCGTCCCGCCGCGGTGCAGCTCACGACGGCGGCCGAGCAGCGCATCGCCGACCTGATGGCGCGTGCGCCGGCGGGATCGGTCGGGGTCAAGCTGTCGACCCCGCGCCGCGGCTGCTCGGGCCTTGCTTATTCGGTCGATTATGTCGCCGAGGAGCAGCCCTTCGACGAGAAGATCGAGACCCCCGGCGGCACCTTCTACATCGACGGGGCCTCGGTCCTCTATCTGATCGGCTCGACGATGGACTGGCGCGAGGACGATTTCACCGCCGGCTTCGTCTTCGACAATCCCAACGCCAAGGGCGCCTGCGGCTGCGGCGAGAGCTTCACCGTC---------
2315330_Ssp@RST29647_1                                       ATGCGTGCGCCGCGACCGGCCGCCATCACGCTCACGCCCGCCGCCGAGCAGCGGATCGCCGATCTCATGGGGAAGGCTCCCGCGGATGCGATCGGGGTCAAGCTGTCGACCCCGCGCCGGGGCTGTTCGGGGCTCGCCTACTCGGTCGACTATGTTACCGACGAGCAGGCATTCGACGAGAAGATCGTCACGCCGGGCGGCACCTTCTACGTCGACGGAGCTTCGGTTCTGTACCTGATCGGCTCGGTGATGGACTGGCGCGAGGACGATTTCACCGCCGGCTTCGTGTTCGACAATCCCAACGCCAAGGGCAGCTGCGGCTGCGGCGAGAGCTTCACCGTC---------
1123267_Sastaxanthini@JONN01000001_1_1720                    ---CTTCGGCCGCGCCCCGCCGCGATCACGCTCACCCCGGCCGCCGAGCAACGCGTCGCCGACCTCATGGCCAAGGCGCCCGAGGGTGCGATCGGGGTCAAGCTGTCGACTCCGCGCCGCGGCTGCTCGGGCCTCGCTTATTCGGTCGATTACGTGACGAGCGAGGACAAGTTCGACGAGAAGATCGAAACGCCCGGCGGGACCTTCTATGTCGACGGCGGCTCGATCCTCTATCTGATCGGCTCGGTGATGGACTGGCGCGAGGACGACTTCACCGCCGGCTTCGTGTTCGAGAATCCCAACGCCAAGGGCAGCTGCGGCTGCGGGGAAAGCTTCACGGTC---------
1947531_Ssp@DBAW01000267_1_4                                 ---------------------------------------------------------------------------------------------------------------------------------------------------------------------------------------------------------------------------------------------------------ATGGACTGGCGCGAGGATGATTTCACCGCCGGCTTCGTGTTCGCCAACCCCAATGCCAAGGGCAGCTGCGGCTGCGGCGAGAGCTTTACCGTT---------
1970594_Sbacterium@OYX76437_1                                ATGCGTCGCCCTCGCCCCGCGCCCTTGATCGTGACCGAAGGGGCTTCCAACCGCATCGCCGCGATCCTGGCCGCCGCCCCGGCCGATGCCGTGGGCGTGCGCCTGTCCACCCCGCGCCGCGGCTGTTCCGGCCTGGCCTATGATCTGGCGTACGTGACCGCTGCCAAGCCGGCAGACGAGCGCATCGACACGCCCGGCGGCACCTTGTTCGTCGACGGCGGCAGCCTGATGTATCTGATCGGCAGCACGATGGACTGGCGCGAGGATGATTTCACCGCTGGCTTCGTGTTCAACAACCCCAACGCCAAGGGCAGCTGCGGCTGCGGGGAAAGCTTCACGGTC---------
1985171_Ssp@OSZ71968_1                                       ATGCGCCGCCCGCGCCCCGCCCCGGTGATCGTCACCGAAGGCGCCGCCAATCGCATCGCCACCATCCTGAAAGACGCGCCGGCCGATGCCGTGGGCGTGCGCCTGTCCACCCCGCGCCGCGGCTGTTCGGGCCTCGCCTATGATCTGGCCTATGTGACGGCGGCCAAGCCCGGCGACGAGCGCATCGACACGCCGGGCGGCACGCTGTTCATCGACGGCGGCAGCCTGATGTATCTGATCGGCAGCACGATGGACTGGCGCGAGGATGATTTCACCGCCGGCTTCGTGTTCAACAACCCCAATGCCAAGGGATCGTGCGGCTGCGGGGAAAGCTTCACGGTT---------
1985172_Ssp@OSZ70276_1                                       ATGACCCGCCAGCGCCCCGCCGCGCTGATTCTGACTCCGGCTGCGGAGCGGCGCATCGCCGATCTGATGGCCAAGGCGCCCGCGGGCGCGGTGGGCGTCAAGCTCTCGACGCCGCGCCGCGGCTGCTCGGGGCTGGCCTATTCGGTCGACTATGTCACCGAGGCCAAGCCGTTCGACGAGAAGATCGAGACGCCCGGCGGCACCTTCTTCGTCGATGGCGGCTCGGTCCTGTATCTGATCGGCTCGACCATGGACTGGCAGGAAGACGATTTCACCGCCGGCTTCGTCTTCCAGAACCCCAATGCCAAGGGCAGCTGCGGCTGCGGCGAGAGCTTTACGGTC---------
1211806_Nkunmingense@PKB13963_1                              ATGCTGCGCGCGCGTCCGGCCGCCGTCATCCTGACCCCGGCCGCCGAAGCCCGGATCACCAGCCTGATGGCCGATGCGCCAGCCGGCGCCGTTGGCGTCAAGCTGTCCACCCCGCGTCGCGGCTGTTCGGGCCTCGCCTATTCGGTCGACTACGTGACCGAGGCCAATCCGCTCGACGAACGGATCGAGACGCCCGGCGGCACCTTCTTCATCGACGGGGCTTCGGTGCTCTACCTGATCGGCAGCACGATGGACTGGCAGGAAGACGATTTCACCGCCGGCTTCGTGTTCCAGAATCCCAACGCCAAGGGCAGCTGCGGCTGCGGAGAGAGCTTTACGGTC---------
614671_Svermicompost@PXYJ01000003_1_326                      ---ACCCGCGCCCGTCCCGCAGCCCTGACGCTGACCCCGACCGCTGAACAGCGCATCACTGACCTCATGGCCCGCGCGCCCGAAGGTGCGGTGGGCGTGAAGCTCTCGACGCCCCGTCGCGGCTGTTCGGGCCTCGCTTACTCGGTCGATTACGTCACGGATGCCGATCCGTTCGATGAGCGGATCGACACACCAGGCGGCACCTTGTTCGTCGACGGCGCCTCGATCCTCTATCTGATCGGCAGCCGCATGGATTGGAAGGAAGACGATTTCACCGCCGGTTTCGTCTTCGACAATCCCAACGCCAAAGGCAGCTGCGGCTGCGGCGAAAGCTTTACAGTC---------
1219033_Nlentum@BCTW01000021_1_66                            ATGATCCGCGCCCGCCCGGCTGCTGTCATCCTCACCCCCTCGGCCGAACAGCGCGTGGCCGATCTGATGGCCGATGCGCCCGAAGGCGCGATCGGGGTCAAGCTTTCCACCCCGCGCCGGGGCTGTTCGGGGCTGGCCTATTCGGTCGATTACGTGACCGAAGCGGTGCCGTTCGACGAACGCATCGAGACACCGGGCGGCACGTTCTTCATCGATGGCGGATCGGTGCTGTATCTGGTCGGCAGCACGATGGACTGGGTGGAAGACGATTTCACCGCCGGGTTCGTGTTCGCCAACCCCAACGCCAAGGGCAGCTGTGGCTGCGGCGAAAGTTTTACGGTC---------
1842535_Bsp@AOG01417_1                                       ---ACCCGCACCCGTCCTGCCGCGTTGACGCTCACCCCGTCGGCCGAGGCACGGATCGCGCATCTGATGCAGACCGCGCCCGATGGGGCGATCGGGGTCAAATTGTCGACCCCGCGCCGTGGTTGCTCGGGGCTTGCCTATTCGGTCGATTACGTCACCGAAGAAGTGAAGTTCGACGAGAAGATCGAGACCCCGGGCGGGCTTTTCTATGTCGACGGCGGATCGATCCTGTATCTGATCGGATCGGTGATGGACTGGGTCGAGGACGATTTCACCGCCGGCTTCGTGTTCGCCAACCCCAATGCCAAGGGCGCTTGCGGCTGCGGCGAGAGCTTTACCGTC---------
1736594_Ssp@KRB80761_1                                       ---ACCCGCCAGCGCCCCGCCGCGCTGACCCTCACCCCCTCCGCCGAGGCGCGCATCGCGCATCTGATGGAGACCGCCCCGGAGGGCGCGATCGGCGTCAAGCTGTCGACCCCGCGCCGCGGCTGTTCGGGCCTCGCCTATTCGGTCGATTATGTCACCGAGGCCGATCCGTTCGACGAGAAGATCGAGACCCCCGGCGGCACCTTCTATGTCGACGGCGGATCGATCCTCTATCTGATCGGGTCGGTGATGGACTGGGTCGAGGATGATTTCTCGGCGGGCTTCGTGTTCCAGAATCCCAACGCCAAGGGCGCCTGCGGCTGCGGCGAGAGCTTCACGGTC---------
1736447_Ssp@KQX25429_1                                       ATGGCCCGCCCGCGCCCCGCCGCGCTGACGCTGACGCCGTCGGCCGAGGCGCGTATCGCCAGGCTGATGGCGGATGCCCCCGAGGGTGCGATCGGCGTCAAGCTGTCGACCCCGCGCCGAGGCTGTTCGGGACTCGCCTATTCGGTCGACTATGTCACCGAGGCCGATCCGTTCGACGAGAAGATCGAGACTCCGGGCGGCACCTTCTACGTCGACGGCGGGTCGATCCTTTACCTGATCGGATCGGCGATGGACTGGGTCGAGGACGACTTCACCGCCGGCTTCGTCTTCAACAACCCCAACGCCAAGGGCAGCTGCGGCTGCGGCGAGAGCTTCACGGTC---------
861865_Slaterariae@SNS51218_1                                ---ACCCGCCAGCGCCCGGCCGCGATCATCCTGACGCCGTCCGCCGAACAGCGGATCGCCGATCTGATGGCGCGCGCGCCCGAAGGTTCGATCGGCGTCAAGCTGTCCACCCCGCGCCGGGGTTGTTCGGGCCTCGCTTATTCGGTGGATTATGTGACGGAGGCCGATCCGTTCGACGAGAAGATCGCGACGCCGGGCGGCGATTTCTATGTCGACGGCGGTTCGGTGCTCTATCTGATCGGTTCGACGATGGACTGGGTGGAGGATGATTTTTCCGCCGGCTTCGTCTTCCAGAACCCCAATGCCAAGGGCGCCTGCGGCTGCGGCGAGAGCTTCACGGTA---------
266812_Sflavimaris@ASK89208_1                                ACCACCCGCGAAATACCCGCCGCGATCATCCTGACCCCGGCGGCCGAGCAGCGCATCGCCGACCTGATGGCGAAGGCCCCGGACGACGCGATCGGCGTGAAACTTTCCACCCCGCGCCGTGGCTGTTCGGGCCTCGCCTATTCGGTCGACTATGTCAGCGAGGAAGTCGCGTTTGACGAGAAGATCGTCACCCCCGGCGGTGTGTTCTACGTCGACGGCGGATCGGTGCTCTATCTGATCGGCAGCACGATGGACTGGGTCGAAGATGATTTTACCGCGGGCTTTGTGTTCGAGAACCCGAATGCCAAGGGCGCCTGCGGGTGTGGGGAGAGTTTTACGGTT---------
1951254_Sbacterium@DDFE01000031_1_5                          ---------------------------------------------------------------------------------------------------------------------------------------------------------------------------------------------------------------------------------------------------------ATGGACTGGGTCGAGGACGATTTCACCGCAGGCTTCGTGTTCGAGAACCCGAACGCCAAGGGTGCCTGCGGCTGTGGCGAGAGCTTTACGGTC---------
1951256_Sbacterium@DELZ01000005_1_434                        ACCACCCGCGAAATCCCGGCAGCGATCACGCTGACCCCGGCGGCGGAGCAGCGGATTGCCGACCTGATGGCCAAGGCGCCAGACGACGCGATCGGCGTCAAGCTGTCGACCCCGCGCCGCGGCTGCTCGGGCCTCGCTTACTCGGTCGACTATGTGACCGAGGAAGTGCCGTTCGACGAGAAGATCATCACCCCGGGCGGCGTGTTTTACGTCGACGGCGGTTCGGTGCTCTACCTGATCGGCAGCACGATGGACTGGGTGGAAGATGATTTCACCGCCGGCTTTGTGTTCGAGAATCCGAACGCCAAGGGCGCGTGCGGGTGCGGGGAATCCTTCACAGTA---------
745310_Ssp@AGH49481_1                                        ATGCCCCGCGTCCGCCCCGCCGCGATCATCCTGACGCCGTCGGCCGAGCAGCGCATCGCCGATCTGATGGCCCGCGCCCCCGAAGGCGCCGTCGGCGTCAAGCTCTCCACGCCGCGCCGCGGCTGCTCGGGCCTCGCTTATTCGGTCGATTACGTCACCGAAGCCGATCCCTTCGACGAGAAGATCGTGACGCCGGGCGGCGATTTCTACGTCGACGGCGGCTCGATCCTTTACCTCATCGGATCGACGATGGACTGGGTGGAGGATGATTTCACCGCCGGCTTCGTCTTCCAGAACCCGAACGCCAAGGGCGCCTGCGGCTGCGGCGAGAGCTTTACCGTC---------
1390395_Ssp@APX65474_1                                       ---TTGCGCCCGCGTCCCGCCGCACTGAATCTGACGCCCTCCGCCGAGGCGCGTGTTGCCGAGCTGATGGCGCGCGCGCCGGAAGGCGCAATCGGGGTGAAGCTGTCGACGCCGCGCCGCGGCTGTTCGGGGCTGGCCTATTCGGTCGATTATGTCACCGAGGCCAAGGCGTTCGACGAGAAGATCGACACGCCAGGGGGCACGCTGTTCGTCGATGGCGGGTCGATCCTGTACCTGATCGGCTCGACCATGGACTGGGTCGAGGATGACTTCACCGCCGGGTTCGTGTTCCAGAACCCCAATGCCAAGGGCGCGTGCGGGTGCGGAGAGAGCTTCACGGTT---------
1141887_Ssp@PAX07801_1                                       ---CTCCGCCCGCGCCCCGCAGCGCTCAACCTGACGCCCTCGGCGCACGCGCGCATCGCCGACCTCATGTCGCGCGCGCCGGACGGGGCGGTGGGCGTCAAGCTCTCCACGCCGCGCCGTGGCTGCTCGGGGCTCGCCTATTCGGTCGATTACGTCACTGAGGCCAAGCCGTTCGACGAGCGCATCGACACGCCCGGCGGCACGCTGTTCGTCGACGGCGGGTCGATCCTGTACCTCGTCGGCAGCACGATGGATTGGGTCGAGGACGACTTCACCGCGGGCTTCGTGTTCCAGAACCCCAACGCCAAGGGCGCGTGCGGCTGCGGCGAGAGCTTTACGGTT---------
185950_Sfaeni@PTW47530_1                                     ---TTGCGAGCACGGCCGGCGGCGCTGAACCTCACGGCGACGGCGCACGCGCGGATCGCCGACCTGATGGCTCGGGCGCCGGAGGATGCGATCGGGGTGAAGCTGTCGACGCCTAAGCGTGGGTGTTCGGGGCTGGCCTATTCGGTGGATTACGTGACCGAGGCTAAGCCTTTCGATGAACGGATCGATACGCCGGGGGGGACCTTGTTCGTCGATGGCGGGTCGATCCTGTATCTGATCGGGTCGACGATGGATTGGGTCGAGGACGACTTCACCGCTGGCTTCGTGTTCCAGAATCCCAACGCCAAGGGTGCGTGCGGTTGCGGCGAGAGCTTTACCGTT---------
2052949_Saeria@PGFU01000001_1_302                            ACGTTGCGTCCGCGGCCCGCGGCGTTGAACCTGACCCCGTCCGCGCTGGCGCGGATCGCGGACCTGATGGGGCGGGCGCCCGAGGGATCGGTCGGCGTGAAGCTGTCGACGCCGCGGCGCGGCTGCTCGGGCCTTGCCTATTCGGTGGATTATGTGAGCGAAGCCAAGCCGTTCGACGAGCGCATCGATACGCCCGGCGGCACGCTGTTCGTGGATGGCGGGTCGATCCTGTACCTGATCGGGTCGACGATGGACTGGGTGGAGGACGATTTCACCGCCGGCTTCGTCTTCCAGAACCCCAACGCCAAGGGCGCGTGCGGGTGCGGGGAGAGTTTCACGGTC---------
1736343_Ssp@KQU62118_1                                       ---CTCCGCGCCCGCCCGGCGGCCCTCAACCTGACGCCGTCGGCGCATGATCGCATTGCCGACCTGATGGCCCGCGCCCCCGCCGACGCGATCGGCGTGAAGCTGTCGACCCCCAAGCGCGGCTGCTCTGGGCTGGCCTATTCGGTCGACTACGTCACTGAAGCGAAGCCGTTCGACGAGCGGATCGACACCCCCGGTGGCGTCCTGTTCGTCGATGGCGGCTCGATCCTGTATTTGATCGGATCGACGATGGACTGGGTCGAAGACGACTTCACCGCCGGGTTCGTGTTCGCCAATCCCAATGCCAAGGGTGCGTGTGGCTGCGGAGAGAGTTTCACCGTC---------
1736370_Ssp@KQT32498_1                                       ---CTGCGCCAGCGCCCCGCCGCGCTGAACCTCACTCCCTCGGCGCATGCGCGCATCGCGGACCTGATGGCGCGTGCGCCTGCGGATGCGATCGGCGTGAAGCTGTCGACGCCGAAGCGCGGCTGCTCGGGCCTCGCCTATTCGGTCGATTACGTGACGGAGGCGGTGGCCTTCGACGAAAGGATCGAGACGCCCGGTGGCACTTTGTACGTGGACGGCGGGTCGATCCTGTACCTGATCGGTTCGACGATGGACTGGGTGGAGGACGATTTCACCGCCGGCTTCGTCTTCGCCAATCCCAATGCGAAGGGCGCGTGCGGCTGCGGGGAGAGTTTCACGGTC---------
1735683_Ssp@KQM67758_1                                       ---TTGCGGGAACGTCCCGCGGCGCTGAACCTGACGCCATCGGCGCATGCCCGGATCGCCGATCTGATGGGACGGGCGCCGTCGGGAGCGATCGGAGTGAAGCTGTCGACGCCGCGTCGCGGCTGTTCCGGCCTCGCCTATTCGGTCGACTACGTCACCGAGGCCAAGGCGTTCGACGAACGGATCGACACGCCCGGCGGCACGCTGTTCGTCGATGGCGGCTCGATCCTGTATCTCATCGGATCGACGATGGACTGGGTCGAGGACGACTTTGCCGCCGGCTTTGTCTTCGCCAATCCGAACGCCAAGGGCGCCTGTGGCTGCGGCGAGAGCTTCACGGTC---------
1166340_Ssp@SEN34891_1                                       ---CTACGCCCGCGCCCTGCCGCACTGAACCTGACCCCTTCCGCAGAGGCCCGCATCGCCGATCTGATGACCAAGGCACCGGCGGGCGCGGTCGGCGTCAAGCTGTCCACGCCACGGCGCGGATGTTCGGGGCTCGCCTATTCCGTCGATTACGTGACCGAGGCGAAGCCGTTCGACGAGCGCATCGACACGCCCGGCGGCACGCTGTTCGTCGACGGGGGGTCGATCCTGTATCTGGTCGGATCGACCATGACATGGGTGGAGGACGATTTCACCGCCGGCTTCGTCTTCGACAACCCCAACGCCAAGGGCAGTTGCGGGTGCGGGGAAAGCTTCACCGTT---------
1985879_Ssp@RSV13381_1                                       ---CTTCGCCCCCGTCCCGCCGCGCTGACGCTGACCCCGTCGGCCGAGCAGCGCATCGCCGACCTGATGGCCAAGGCGCCCGAGGGCGCGATCGGCGTCAAGCTCTCGACCCCGCGCCGCGGCTGTTCGGGCCTCGCCTACTCCGTCGACTATGTCACCGAGGCCAAGCCGTTCGACGAGCGCATCGACACGCCAATCGGCACGCTGTTCGTGGACGGCGGCTCGATCCTCTACCTAGTCGGCTCGACCATGGACTGGGTGGAGGACGATTTCACCGCCGGCTTCGTGTTCAACAACCCCAACGCCAAGGGCGCCTGCGGCTGCGGGGAGAGCTTCACGGTT---------
1920129_Ssp@RSU48598_1                                       ---CTGCGTCCGCGCCCCGCCGCGCTCCTCCTGACTGCCACCGCCGAGGCGCGCATCGCCGCGCTGATGGCCAAGGCGCCGGAGGGCGCGGTCGGCGTCAAGCTGTCGACCCCGCGTCGCGGCTGTTCGGGCCTGGCCTATTCGGTCGACTATGTCACCGAGGCCAAGCCGTTCGACGAGCGCATCGATACGCCGGGCGGCACGCTGTTCGTCGATGGCGGATCGATCCTCTATCTGATCGGATCGACCATGGACTGGGTGGAGGATGATTTCACCGCCGGCTTCGTGTTCAACAATCCCAACGCCAAGGGCGCGTGCGGGTGCGGCGAGAGTTTCACGGTC---------
1961362_Ssp@ANC87760_1                                       ---TTCCGTCAGCGCCCGGCGCCGCTGATCCTCACCCCATCGGCGGATGCGCGCATCGCCGACCTGATGGCGCGCGCGCCCGACGGCGCGATCGGCGTCAAGCTGTCGACGCCGCGCCGTGGCTGCTCGGGCCTCGCCTATTCGGTCGATTACGTCACCGAGGCGAAGCCGTTCGACGAGCGGATCGAGACGCCCGGCGGCACGCTGTTCGTCGACGGTGGCTCGATCCTGTATCTCGTCGGATCGACGATGGATTGGGTGGAGGACGATTTCACCGCCGGCTTCGTCTTCAACAACCCCAACGCCAAGGGCGCCTGCGGCTGCGGCGAGAGCTTCACCGTC---------
634430_Srubra@SFP72735_1                                     ---CTCCGTCCGCGCCCCGCGCCGCTCCTACTGACCGCATCGGCGCAGGCGCGCATCGCGGCCCTTATGGCGCGCGCGCCCGATGGGGCTCTCGGCGTCAAGCTCTCCACCCCGCGGCGTGGCTGCTCGGGCCTCGCCTACTCGGTCGACTACGTCACCGAGGCCAAACCCTTCGACGAGCGGATCGAGACGCCCGGCGGCGTCCTGTTCGTCGACGGTGGCTCGATCCTCTATCTCGTCGGTAGCACGATGGACTGGGTGGAGGACGATTTCACCGCCGGCTTCGTCTTCGCCAACCCCAACGCCAAGGGTGCCTGCGGCTGCGGCGAGAGTTTCACCGTC---------
2219696_Ssp@AXJ95946_1                                       ---CTACGTCAGCGGCCCGCGCCGCTCATTCTGACCCCGAACGCCGAGGCGCGGATCGCCGCGCTGATGGCCCGCGCCCCTGAAGGCGCGACGGGCGTCAAGCTGTCGACCCCGCGCCGCGGCTGTTCGGGCCTCGCCTATTCGGTCGATTACGTCACCGACGCCAAGCCGTTCGACGAGAAGATCGAGACGCCGGGCGGTACGCTCTACGTCGACGGCGGGTCGATCCTCTATCTCGTCGGATCGACGATGGACTGGGTCGAGGACGATTTCACCGCGGGCTTCGTCTTCGCCAACCCCAATGCCAAGGGCGCGTGCGGGTGCGGGGAGAGCTTTACGGTC---------
1881068_Ssp@SEI95304_1                                       ---GTTCGTGAGCGCCCTGCGGCGCTGATCCTCACCGACACAGCCAAAGCCCGCATCGCCGCGCTGATGGCCAGCGCGCCTGAAGGCGCAATCGGCGTGAAGCTCTCGACGCCGCGACGCGGCTGTTCGGGGCTCGCCTATTCGGTCGACTATGTCACCGAAGCCCAGCCATTTGACGAGCGGATCGTAACCGAGGGCGGCACGCTATTCGTCGATGGCGGATCGATCCTGTATCTGATCGGGTCGACCATGGACTGGGTCGAGGACGATTTCACCGCCGGCTTCGTTTTCAACAACCCTAACGCCAAGGGTGCCTGTGGTTGTGGAGAGAGCTTCACGGTC---------
1768772_Ssp@LSJF01000007_1_44                                ATGACCCGCGCCCGCCCTGCCGCGATCCTGCTGACCCCGGCGTCGGAAGCGCGCATCGCCGAACTGATGGCAAAGGCACCCGAAGGCGCGATCGGCGTCAAGCTCTCGACCCCGCGCCGCGGCTGTTCGGGCCTAGCCTATTCGGTCGACTACGTCACCGCCGCCAACCCGATGGACGAGCGGATCGACACGCCCGGCGGCACCCTGTTCGTCGATGGCGGGTCGGTGCTGTACCTGATCGGATCGACCATGGACTGGGTCGAGGACGATTTCACCGCCGGGTTCGTGTTCAACAATCCGAACGCCAAAGGCGCCTGCGGCTGCGGCGAGAGCTTCACTGTC---------
93064_Skoreensis@APR52330_1                                  ATGACCCGCGCCCGCCCCGCCGCGATCCTGCTGACCCCTGCATCGGAGGCACGCATCGCCGACCTGATGTCGCGCGCACCCGAAGGCGCGATCGGCGTCAAGCTCTCGACCCCGCGCCGCGGCTGCTCGGGCCTTGCCTATTCGGTCGACTATGTCACCGCCGCGAACCCGATGGACGAGCGCATCGACACGCCCGGCGGCACCTTGTTCGTCGATGGCGGATCGGTGCTCTACCTGATCGGATCGACGATGGACTGGGTCGAGGACGATTTCACCGCCGGCTTCGTCTTCAACAATCCCAACGCCAAGGGCGCGTGCGGCTGTGGCGAGAGCTTCACTGTC---------
2013662_Abacterium@PKP94801_1                                ATGACCCGCACCCGCCCTGCCGCGATCCTGCTGACCCCCGCGTCGGAGGCGCGGATCGCCGACCTGATGTCACGCGCGCCCGACGATGCGATCGGCGTCAAGCTGTCGACCCCGCGTCGCGGCTGTTCGGGCCTCGCCTATTCGGTCGATTACGTCACCGCCGCCAATCCGATGGATGAGCGGATCGACACGCCCGGCGGCACCTTGTTCGTCGATGGAGCGTCGATCCTCTACCTCATCGGTTCGACGATGGACTGGGTCGAGGATGATTTCACCGCCGGGTTCGTGTTCAACAACCCCAATGCCAAAGGTGCCTGCGGCTGCGGCGAGAGCTTTACGGTT---------
1888892_Sturrisvirgat@ODP36621_1                             ATGACCCGCGCCCGCCCGGCCGCGATCCTGCTGACGCCGGCTTCGGAGGCGCGCATCGCGTCGCTGATGGCGAGCGCGCCGGCCGATGCGATCGGCGTCAAGCTTTCCACGCCGCGCCGGGGCTGTTCGGGCCTAGCTTACTCCGTCGATTACGTCACCTCGGCCAATCCGATGGACGAGCGCATCGACACGCCCGGCGGCACGCTGTTCGTCGATGGCGGCTCGGTCCTCTATCTGATCGGATCGACCATGGACTGGGTCGAGGACGACTTCACCGCCGGCTTCGTGTTCAACAATCCGAACGCAAAGGGCGCATGCGGCTGCGGCGAGAGCTTCACTGTC---------
1895848_Ssp@OJU16693_1                                       ATGACCCGCGCGCGCCCCGCCGCGCTGATCCTCACGCCGACCGCCGAGGCGCGCATCGCCGCGCTGGTGGCCAAGGCGCCCGAGGGCGCGATCGGGGTCAAGCTCTCCACCCCGCGACGCGGCTGCTCCGGGCTCGCTTATTCGGTCGATTACGTCACCGAGGCCAAGCCGTTCGACGAGAAGATCGAGACCCCGGGCGGGACGCTCTATGTCGACGGCGGGTCGATCCTTTATCTGATCGGCTCGACGATGGACTGGGTGGAGGACGATTTCACCGCCGGCTTCGTGTTCAACAACCCCAATGCCAAGGGCGCGTGCGGCTGCGGGGAAAGCTTCACCGTC---------
1855283_Ssp@SEK50046_1                                       ATGACACGCGTTCGCCCTGCCGCGCTGAACCTCACCCCGACCGCCGAGGGACGGATCGGGGCGCTGATGGCGCGCGCGCCCGCGGACGCGATCGGGGTCAAGCTGTCGACCCCGCGCCGCGGCTGCTCGGGTCTCGCTTACTCGGTCGATTACATCACAGAGGCGAAGCCATTCGACGAGCAGATCGAGACGCCTGGCGGCACGCTCTGGGTCGATGGTGGCTCGATCCTGTATCTGATCGGCTCGACGATGGACTGGGTGGAGGATGATTTCACCGCCGGGTTCGTGTTCAACAATCCGAACGCCAAGGGCGCGTGTGGGTGCGGCGAGAGCTTTACCGTG---------
1219055_Ssoli@BCTZ01000019_1_24                              ---GTTCGTGAACGCCCCGCCGCGCTCAACCTGACGCCCAGCGCCGAGGCGCGCATCGCCGAACTTATGGCGAAGGCGCCGGAGGATTCGATCGGCGTGAAGCTCTCGACGCCACGCCGCGGTTGCTCGGGGCTGGCCTATTCGGTGGATTATGTGACCGAAGCCAAGGCGTTTGACGAGAAGATCGAGACGCCGGGCGGCACGCTCTATGTCGATGGCGGCTCGATCCTCTATCTGATCGGCTCGACGATGGATTGGGTGGAAGACGATTTCGCCGCGGGCTTCGTGTTCAACAATCCCAACGCCAAGGGCGCCTGCGGCTGCGGCGAGAGCTTTACCGTT---------
1327635_Ssp@ATY33605_1                                       ---CTCCGCACGCGCCCCGCCGCGCTCAACCTCACCGAACGTGCGCATGCCCGCATCGCCGAACTGATGGCCAAGGCCCCGGAGGGTACCGTCGGAGTCAAGCTCTCCACGCCGCGGCGGGGCTGTTCGGGGCTGGCTTATTCGGTCGACTATGTCAGCGAGGCCAAGCCGTTCGACGAGAAGATCGAGACCCCCGGCGGCACCTTTTTCGTCGATGGCGCCTCGGTGCTCTATCTGGTCGGATCGACGATGGACTGGGTCGAGGACGATTTCACTGCAGGCTTCGTCTTCGAGAATCCGAATGCCAAGGGCAGCTGCGGCTGCGGCGAGAGCTTCACCGTC---------
1609977_Shengshuiensi@AJP70723_1                             ATGACCCGCACCCGCCCCGCCGCGCTGACGCTGACGCAGCGTGCGGAGGCGCGCATCGCCGAACTGATGGCCAGGGCGCCTGAGGGGACGCTGGGCGTCAAGCTGTCGACGCCGCGACGCGGCTGTTCGGGGCTCGCCTATTCGGTCGACTATGTGACCGAGGCCAAGCCGTTCGACGAGCGGATCGAGACCCCCGGCGGGCTATTCTTCGTCGACGGCGCCTCGGTGCTGTACCTTGTCGGCTCCACGATGGACTGGGTCGAGGACGATTTCACCGCCGGCTTCACCTTCCAGAACCCCAATGCCAAGGGCGCGTGCGGTTGCGGCGAGAGCTTTACCGTC---------
1560345_Spanacis@AOH82989_1                                  ---ACGCGCGTGCGCCCGGCGGCGCTCAACCTCACCGAATCCGCCGAAGCGCGGATCGCGGACCTGATGGCGAAGGCGCCTGACGGGGCGATCGGGGTCAAGCTCTCGACACCGCGGCGCGGCTGTTCGGGGCTGGCCTATTCGGTCGATTACGTCACCGAGGCCAAGCCGTTCGACGAACGGATCGACACGCCCGGCGGCACCCTGTTCGTCGACGGCGGATCGATCCTGTATCTGATCGGCAGCCGGATGGACTGGGTCGAAGACGATTTCGCGGCGGGATTCGTGTTCGCGAACCCCAATGCCAAGGGCGCCTGCGGCTGCGGCGAGAGTTTCACGGTG---------
2056845_Ssp@PTS77787_1                                       ---ACCCGCACCCGTCCCGCCGCGCTCATCCTCACCCCCTCGGCCGAGGCGCGGATTGCCGATTTGATGGCGAAGGCCCCGGCGGATGCGATCGGCGTCAAGCTCTCGACGCCGCGGCGCGGCTGCTCGGGGCTCGCTTACTCGGTCGATTATGTCAGCGAAGCCAAGCCGTTTGACGAACGTATCGATACGCCCGGCGGCACTTTGTTCGTCGATGGCGGATCGATCCTGTATCTCATCGGCAGCACGATGAACTGGGTCGAGGATGATTTCGCGGCGGGCTTTGTTTTCGCCAACCCCAATGCCAAGGGGGAATGCGGGTGCGGCGAGAGCTTCACGGTC---------
397260_Ssanxanigenen@PZO89005_1                              ---ACCCGCGCCCGCCCTGCCGCGCTCACGCTGACGCCCTCGGCCGAGGCGCGCATCGCCGACCTCATGGCGCGCGCGCCCGAAGGCGCGATCGGCGTCAAGCTCTCGACGCCGCGTCGCGGCTGCTCGGGGCTCGCTTACTCGGTCGATTATGTGAACGAAGCCAGCGGCTTCGACGAACGGATTGAAACACCGGGCGGCGCCTTGTTCGTCGACGGGGCGTCGCTGCTTTACCTGATCGGCAGCACCATGAACTGGGTGGAGGATGATTTCACCGCCGGTTTCGTTTTTGACAATCCCAATGCGAAGGGCGCCTGCGGCTGCGGCGAGAGCTTCACCGTC---------
1736301_Ssp@KQN92670_1                                       ---CTCCGTGCGCGCCCCGCGCCGCTGCTGCTCACCCCGACCGCGGAGGCGCGGATCGCCGATCTGATGTCCAGGGCGCCGGAGGGGGCGATCGGCGTCAAGCTGTCCACCCCGCGGCGCGGCTGTTCCGGGCTCGCTTACTCGGTTGATTACGTCACCGAGGCGCAGGCGATGGACGAACGCATCGAGACGGCGGGCGGCACGTTGTTCGTCGACGGTGGCTCGATCCTGTACCTGATCGGTTCGACGATGAACTGGGTGGAGGACGATTTCACCGCCGGCTTCGTGTTCGCCAACCCCAATGCAAAGGGCGCGTGCGGGTGCGGGGAAAGCTTCACGGTC---------
2305907_Ssp@RHW18264_1                                       ATGCTCCGCTCCCGCCCTGCCGCGATCATCCTGACCGCCGCCGCCGAACAGCGCGTGGCCGATCTGATGGCCAAGGCGCCCGCCGACGCGATCGGAGTGAAGCTCTCCACGCCGCGCCGGGGATGCTCGGGGCTGGCCTATTCGGTCGACTATGTCACCGCCGCGAACCCGATGGACGAACGGATCGAGACGCCGGGCGGCAGCTTCTTCGTCGATGGCGCGTCGGTCCTCTACCTCATCGGATCGACGATGGACTGGGTCGAGGACGAATTCGCCGCCGGCTTCGTGTTCAACAACCCCAACGCCAAGGGCGCGTGCGGGTGCGGGGAGAGTTTCACGGTT---------
1768769_Ssp@LSJC01000087_1_3                                 ATGACCCGCCAGCGGCCCGCCGCCGTCCTGCTGACCGAACGCGCCGAAGCGCGCGTCGCCGAGCTGATGTCGCGCGCGCCGGCGGATGCGATCGGGGTCAAATTGTCGACGCCCAAACGCGGCTGTTCGGGGCTGGCCTATTCGGTCGATTATGTCACCGCCGCCAATCCGATGGACGAGCGGATCGAGACGCCAGGCGGCACCTTCTTCGTCGATGGCGGGTCGGTTTTGTACCTGATCGGTTCGACGATGGACTGGGTGGAGGATGATTTCACCGCCGGTTTCGTGTTCAACAACCCTAACGCCAAGGGTGCGTGCGGGTGTGGGGAGAGCTTTACCGTC---------
1550073_Ssp@JROH01000046_1_9                                 ---ACGCGCCAACGCCCACAAGCGATCCTGCTCACCCCCGCCGCCGAAGCGCGCGTCGCGGCGCTGATGGCGCGCGCTCCCGCCGATGCGATCGGGGTCAAACTGTCGACCCCGCGTCGCGGCTGTTCGGGGCTTGCCTATTCGGTCGACTATGTCGCCGCCCCCAATCCGATGGATGAACGGATCGAAACCTCGGGCGGCAGCTTCTTCGTCGATGGCGGGTCGGTGCTGTATCTGATCGGCAGCACGATGGACTGGGTCGAGGACGACTTCACCGCCGGCTTCGTCTTTTCCAACCCCAATGCCAAGGGTGCTTGCGGCTGCGGCGAAAGCTTCACCGTC---------
1895847_Sbacterium@HCB74932_1                                ---ACCCGCGCTCGCCCTCAGGCGATCCATCTGACCCCCGCCGCGGAGGCGCGCGTCGCCGACCTCATGTCGCGCGCGCCTGAGGGGTCTGTCGGCGTCAAGCTGTCCACCCCGCGCCGTGGTTGCTCGGGCCTTGCCTATTCGGTCGATTACGTCGCCGCCGCCAACCCGATGGACGAGCGGATCGAGACACCGGGCGGCACCTTCTTCGTCGATGGCGGGTCGGTGCTGTACCTGATCGGCTCGACGATGGACTGGGTGGAGGACGATTTCACCGCCGGCTTCGTCTTCGCCAACCCCAATGCCAAGGGTGCCTGCGGCTGCGGCGAGAGTTTTACGGTC---------
1141889_Sspermidinifa@PCD02888_1                             ---ACCCGCGCCCGCCCGCAGGCGATCCACCTGACCCCCGCTGCCGAGGCGCGTGTCGCCGACCTGATGTCACGTGCGCCCGAGGGCGCGATCGGCGTCAAGCTGTCGACCCCCCGCCGCGGCTGTTCGGGCCTCGCCTATTCGGTCGATTACGTAACGGCCGCCAGCCCGATGGACGAGCGGATCGAGACGCCGGGCGGCACCTTCTTCGTCGATGGCGGGTCGGTGCTGTACCTCATCGGCTCGACGATGGACTGGGTCGAGGACGACTTCACCGCCGGGTTCGTGTTCGCCAATCCGAACGCCAAGGGCGCCTGCGGCTGCGGCGAGAGCTTTACGGTC---------
2067455_Nsp@PLK27258_1                                       ATGACCCGCGCCCGTCCCGCAGCCGTCCTGCTTACCCCGGCAGCCGAAGCCCGCATTGCCCACCTGATGAGCGAGGCGCCCGAAGGCGCGATCGGCGTGAAGCTTTCCACCCCGCGCAGGGGCTGTTCGGGCCTGGCCTATTCGGTGGACTACGTGACCGAGGCCAATCCTATCGACGAGCGCATCGAGACGCCGGGTGGACTGTTCTTCATCGATGGCGGTTCGGTGCTCTACCTGATCGGATCGACGATGGACTGGGTGGAAGACGATTTCCAGGCGGGCTTCGTGTTCAACAATCCCAATGCCAAGGGCACCTGCGGCTGCGGCGAAAGCTTCACCGTC---------
1219043_Schangbaiensi@GAO40340_1                             ATGACCCGCGCCCGCCCGCAGGCGCTGATCCTGACGCCCGGCGCGGAGGCGCGGATTGCCGAGTTGATGGCGAAGGCGCCGGAGGGCGCGATCGGGGTCAAATTGTCGACGCCCCGGCGCGGCTGTTCCGGTCTCGCCTATTCGGTCGATTACGTGACCGAGGCGAAGCCGCTCGACGAGCGGATCGAGACGCCGGGCGGCACGCTGTTCGTCGACGGCGCGTCGGTGCTGTACCTGATCGGCAGCCGCATGGATTGGGTGGAGGACGACTTCACCGCCGGCTTCGTGTTCCAAAACCCGAACGCGAAAGGCAGCTGCGGCTGCGGGGAGAGCTTCACGGTT---------
179878_Selodea@RKR21412_1                                    ATGTCCCGCCAGCGCCCCGCCGCGCTGCTCCTCACCCCCGCCGCCGAGGCGCGCATCGCCGCGTTGATGGCGAAGGCGCCGGAAGGCACGGTCGGCGTCAAGCTCTCCACCCCACGGCGCGGCTGCTCGGGGCTCGCTTACTCGGTGGATTATGTCGCGGAGGCCAAGCCGCTGGACGAAAAGATCGAGACGCCCGGCGGCACCTTCTTCGTCGACGGCGCCTCGGTGCTCTACCTGATCGGCTCGACGATGGACTGGGTGGAGGACGATTTCACCGCCGGCTTCGTGTTCACCAACCCCAATGCCAAGGGCACCTGCGGCTGCGGCGAAAGCTTCATGGTC---------
685778_Ssp@AORL01000022_1_268                                ATGCGTCGCCCTCGCCCCGCCGCGATCATCCTGACTCCGTCGGCGGAAGAGCGCATCGCCGAGCTGATGGCGAAGGCTCCGGAAGGCGCGATCGGCGTCAAGCTCTCGACGCCCCGTCGGGGCTGCTCGGGCCTCGCTTATTCGGTTGATTATGTCACCGACGCCGACCCGATGGACGAGCGCATCGAGACGCCCGGCGGCACCTTCTTCGTCGATGGCGGATCGGTGCTCTATCTGATCGGCTCGACGATGAGCTGGGTGGAGGACGACTTCACCGCCGGCTTCGTCTTCGAGAATCCGAACGCCAAGGGCAGCTGTGGCTGCGGCGAAAGCTTCATGGTG---------
702113_Nsp@CCA94392_1                                        ATGACTCGTCAGCGTCCCGCCGCGGTCATCCTGACGCCTTCCGCCGAAGCGCGCATTGCCAAGCTCATGGCCGACGCGCCAGAGGATGCGATCGGCGTCAAGCTGTCGACCCCGCGGCGCGGCTGCTCGGGCCTTGCCTATTCGGTCGACTACGTCAGCGCGGAAAACGCGCTCGATGAAAAGATCGAGACGCCGGGCGGCACCTTCTATATCGACGGCGCCTCGGTGCTCTATCTGATCGGCTCGACGATGTCGTGGCAGGAAGACGACTTTACCGCCGGCTTCGTGTTCGACAATCCAAACGCCAAGGGCAGCTGCGGCTGCGGCGAGAGCTTCACCGTC---------
1117702_Nfuchskuhlens@KUR72177_1                             ATGATCCGCCAGCGCCCCGCCGCGGTGATCCTCACGCCTTCAGCAGAGGCACGGATCGCCAGGCTCATGGCGAGCGCGCCGGAAGGGGCAATCGGCGTCAAGCTGTCCACCCCGCGCCGGGGTTGTTCGGGCCTCGCCTACTCGGTCGATTACGTCGAGGCGGCCAATCCGATGGACGAGCGGATCGAGACGCCGGGCGGAACTTTCTTCATCGACGGGGCCTCGGTGCTCTACCTGATCGGCAGCACGATGGACTGGCAGGAAGATGACTTCGCCGCCGGCTTCGTGTTCCAGAACCCCAATGCCAAGGGCTCCTGCGGCTGCGGCGAGAGCTTCACGGTC---------
1970410_Nsp@OYX61210_1                                       ATGACCCGCCAGCGCCCCGCCGCTGTCATTCTCACGCCTTCTGCCGAGGCGCGGATTGCGCATTTGATGGAAACCGCTCCCGCAGGCGCGATTGGCGTAAAGCTGTCCACCCCGCGCCGGGGCTGTTCGGGCCTTGCCTATTCGGTTGATTACGTGACGCAAGCAAACCCGATGGACGAGCGGATCGAGACGCCCGGCGGCTTGTTCTTCATCGACGGCGGATCGGTGCTGTACCTGATCGGCAGCACGATGGAGTGGCAGGAAGACGATTTTACCGCAGGCTTCGTGTTCCAGAACCCCAACGCCAAGGGCAGTTGCGGCTGCGGTGAAAGCTTTACGGTT---------
1961849_Nsp@MWLM01000062_1_109                               ATGACCCGCCAGCGCCCCGCTGCCGTGATTCTGACCCCCTCGGCCGAGGCGCGGGTCGCGAAGCTGATGGCCGAAGCACCCGTGGGTGCCATCGGGGTCAAGCTGTCCACTCCGCGCCGGGGCTGTTCGGGGCTGGCCTATTCGGTCGATTACGTGACCGCCGTGGACCCGCTGGATGAACAAATCGAGACGCCGGGCGGGCTGTTCTTCATCGATGGCGGATCGGTACTCTACCTGATCGGCAGCACGATGGACTGGCAGGAAGATGATTTCACCGCCGGGTTCGTATTCCAGAACCCCAATGCCAAGGGCAGCTGTGGCTGCGGAGAAAGCTTTACCGTC---------
1219035_Ntardaugens@GAD48891_1                               ATGGTCCGCGCCCGCCCCGCCGCTGTCATCCTGACGGCATCGGCCGAGCAGCGCATTGCCGATCTCATGGCGCAGGCGCCTGAAGGCACGATCGGGGTGAAGCTTTCCACTCCGCGGCGCGGTTGTTCGGGGCTCGCCTATTCGGTCGACTATGTGGATCAGGCCAATCCCATGGATGAAAAGATCGAAACGCCCGGTGGCACGTTCTTTATCGATGGTGCCAGCGTGCTTTATCTGATCGGCAGCACGATGGACTGGGTCGAAGACGATTTCACCGCAGGCTTCATCTTCCAGAACCCCAATGCCAAGGGCAGTTGCGGTTGCGGGGAGAGCTTTACCGTC---------
1172626_Asp@OCC23960_1                                       ATGACCCGTATCCGTCCTGCTGCCGTCATCCTGACGCCATCGGCGGAACAGCGCATTGCCTACCTGATGGGGCAGGCACCGGATGATGCCATCGGCGTCAAGCTGTCCACTCCGCGCAGGGGTTGTTCGGGCCTTGCCTATTCCGTGGATTACGTGACCGAGGCAGATCCGATGGACGAACGGATTGAAACGCCGGGCGGCACTTTCTTCATCGACGGGGCCAGCGTCCTCTATCTGATCGGCAGCACGATGGACTGGAAGGAAGACGATTTCACCGCAGGTTTCACATTTGAAAACCCCAATGCCAAAGGCACTTGCGGCTGCGGTGAAAGCTTCATGGTC---------
279238_Naromaticivor@ABD24650_1                              ATGCGCCGCCCCCGCCCCGCCGCCGTGATCCTCACGGCCAGCGCGGAGGCGCGCATCGCGAATCTGATGGAAAACGCGCCCGAAGGCGCGATCGGGGTCAAGCTGTCCACGCCCCGGCGTGGCTGCTCGGGCCTTGCCTACTCGGTCGACTACGTCACCGAGGCAAACCCGATGGACGAGAGGATCGAGACGCCCGGCGGCCTGTTCTTCATCGACAGCGCCTCGGTGCTCTACCTGATCGGCAGCACGATGGATTGGCAGGAAGACGATTTCACCGCCGGTTTCGTGTTCCAGAACCCCAACGCCAAGGGTTCGTGCGGTTGCGGCGAGAGCTTTACGGTC---------
1970402_Nsp@OYW50319_1                                       ATGCGCCGCCCTCGCCCCGCCGCCGTGATCCTCACGGCCAGTGCAGAGGCGCGCGTCAAGCATCTGATGGACACCGCGCCTGCCGATGCGATCGGCGTAAAGCTGTCCACCCCGCGCCGGGGCTGCTCGGGCCTCGCCTATTCGGTGGACTATGTGACCGCGGCTGATCCGTTTGACGAGAAGATCGAAACCCCTGGCGGCCTGTTCTTTATCGACAGCGCCTCGGTGCTCTATCTGATCGGCAGCACGATGGACTGGCAGGAGGACGATTTCACCGCCGGTTTCGTGTTTCAGAACCCCAATGCCAAGGGTTCGTGCGGCTGTGGTGAGAGCTTTACGGTC---------
1895900_Nsp@OJX89148_1                                       ATGCGCAAGCCCCGCCCCGCCGCCGTCCTGTTGACGCCGAACGCAGAGGCGCGCGTGGCCAAATTGATGAGCGAAGCGCCCGAGGGCGCCATCGGCGTCAAGCTGTCCACCCCGCGCCGGGGCTGTTCGGGTCTGGCCTATTCGGTCGATTACATCAACGAAGCAGGCCCGCTGGATGAAAAAATCGAGACGCCCGGCGGCCTCTTCTTCATCGACAGCGCCAGCGTGCTTTACCTGATCGGCAGCACGATGGACTGGGTGGAGGATGATTTCACCGCAGGCTTCGTCTTCGCCAACCCCAATGCCAAGGGCACCTGCGGCTGCGGCGAAAGTTTTACGGTC---------
1096930_Nlindaniclast@EQB16170_1                             ATGGCGCGCCAGCGTCCTGCGGCCGTGATCCTCACCGCCAATGCGGAGGCACGAATCGCCAAGCTGATGAGCGAGGCGCCCGAAGGCACGATCGGCGTGCGCCTGTCCACGCCGCGCCGGGGCTGCTCGGGCCTGGCCTATTCGGTGGACTATGTCGCTGAGGAAAAGGCCTTCGACGAGAAGATCGAGACCCCCGGCGGCCTGTTCTACATCGACGGCGCCTCGGTGCTCTATCTGATCGGCAGCACGATGGACTGGGTGGAAGACGACTTCACCGCCGGCTTCGTCTTCGCCAACCCGAACGCCAAAGGCTCCTGCGGCTGCGGCGAGAGCTTCACGGTC---------
205844_Npentaromativ@PZQ52958_1                              ATGGCACGCCAGCGTCCGGCGGCAGTCATCCTCACCGCCAATGCCGAAGCGCGCATCGCCAAGCTGATGAGCGAAGCGCCCGAAGGCACCATCGGCGTGCGCCTCTCCACCCCGCGCCGGGGCTGCTCGGGGCTGGCCTATTCGGTGGACTACGTCAGTGAGGAAAAGCCCTTCGACGAGAAGATCGAGACTCCCGGCGGCCTGTTCTACATCGACGGCGCCTCGGTGCTCTACCTGATCGGCAGCACCATGGACTGGGTGGAAGACGACTTCACCGCCGGTTTCGTCTTCGCCAACCCCAATGCCAAGGGCTCGTGCGGCTGCGGCGAGAGCTTTACGGTC---------
1603897_Esp@KPL69125_1                                       ATGACCCGCCAGCGCCCTGCCGCTGTCATTCTCACTCCCGGCGCGGAAGCGCGCATTGCGGAACTGATGGCGAATGCGCCGGAAGGGGCAATCGGGGTGAAGCTTTCCACTCCGCGCCGGGGCTGTTCCGGCCTTGCCTATTCGGTCGACTATGTGAACGAGGCCGTTCCCTTCGACGAGCGGATCGAAACGCCGGGCGGCACTTTCTTCATCGACGGGGCGAGCGTGCTCTACCTCGTCGGTTCGATCATGGACTGGAAGGAAGACGATTTTTCGGCCGGCTTCGTGTTCGACAACCCGAATGCCAAGGGTTCCTGCGGCTGCGGGGAAAGCTTCACCGTC---------
1420591_Nbarchaimii@KTR84735_1                               ATGGTCCGCGCCCGCCCCGCTGCCGTCATCCTGACGCCGGGCGCCGAGGCCCGCATCGCCGACTTGATGAGCAAGGCTCCCGAAAATGCCATCGGCGTCAAGCTTTCCACCCCGCGCCGGGGTTGCTCGGGGTTGGCCTACTCGGTCGACTATGTGAGCGAGGCGAACGCCTTCGATGAGCGGATCGAGACACCCGGCGGCCTGTTCTTCATCGACGGCGCCTCGGTGCTGTACCTCGTGGGCAGCACGATGGACTGGAAAGAAGATGATTTCACCGCCGGCTTCGTTTTCGATAATCCCAATGCCAAGGGTGCCTGCGGGTGCGGGGAAAGCTTTACGGTG---------
2339262_Sbacterium@RJT25057_1                                ATGACCCGCGTCCGCCCGGCCGCCGTCATCCTGACGCCGTCGGCCGAAGCGCGCATCGCCGATCTGATGTCCAAGGCCCCGGCCGATGCGATCGGTGTGAAGCTCTCCACCCCGCGCCGGGGCTGCTCTGGCCTCGCCTATTCGGTCGATTATGTGAACGAAGCCAACAGCTTTGATGAACGCATCGAGACGCCGGGCGGCGTCTTGTTTATCGACGTTGCGTCGGTTCTGTACCTTGTCGGCTCCACGATGGACTGGCAGGAAGATGACTTCACCGCAGGGTTTGTGTTCCACAATCCCAATGCCAAGGGCACCTGCGGTTGCGGGGAGAGTTTCACGATA---------
1951261_Sbacterium@DBOA01000002_1_7                          ATGACCCGCGTTCGCCCCGCTGCAGTCATCCTGACGCCCGCGTCGGAAGCGCGGATTGCCGAGCTGATGTCCAAGGCACCCGAGGGCGCGATTGGCGTAAAGCTGTCCACGCCGCGTCGGGGCTGTTCGGGACTGGCTTACTCGGTCGACTATGTGTCCGAGGCCATCGCCTTCGATGAAAAAATCGAAACGCCGGGCGGCGTGCTCTATATCGATGGCGGCTCGGTGCTCTATCTCGTCGGCTCCATCATGGATTGGGTCGAAGATGAATTCGCCGCTGGCTTTGTTTTCAATAATCCCAACGCCACAGGCAGTTGCGGCTGCGGCGAAAGCTTTACGGTT---------
2283317_Ssp@RDE05721_1                                       ATGACCCGCACCCGTCCGGCCGCGCTGCTGCTCACGCCCGCTGCCGAGGCGCGGATCGCCGCCCTGATGGCGCAGGCGCCGGAGGAGGCGATCGGGGTGAAGCTGTCCACGCCGCGGCGCGGTTGCTCGGGGCTGGCCTATTCGGTGGATTTCGTGGCCGAGGCGAAGCCGTTCGACGAGAAGATCGAGACGCGCGGCGGCACGCTTTACGTGGACGGCGGCTCGATCCTCTACCTGATCGGCTCCACCATGGATTGGGTGGAGGACGATTTCACCGCCGGCTTCGTGTTCAACAACCCCAACGCCAAGGGCGCCTGCGGCTGCGGCGAGAGCTTCACCGTC---------
1951263_Sbacterium@DLOX01000023_1_2                          ATGGTCCGCGCCCGTCCTGCTGCCGTATTGCTTACCCCGTCAGCAGAAGCACGAATTGCTTCGCTGATGTCAAAAGCGCCCGAAGGTTCAGTTGGTGTCAAACTCTCAACGCCGCGCCGGGGGTGTTCCGGTTTGGCTTATTCCGTTGACTATGTCGCGGAGGCAAAACCCTTTGACGAGAAAATCGATACAACAGGCGGCACGCTCTACATAGACGGGGCATCGGTGCTCTATCTTGTTGGGTCGACAATGGACTGGGTCGAGGATGATTTCACCGCGGGCTTCACCTTCAACAATCCCAATGCCAAAGGCGCATGCGGGTGTGGAGAAAGCTTTACAGTT---------
1660141_Ssp@ODU21782_1                                       ATGTTGCGGGCACGCCCCGCCGCCCTGACGCTGACCCCCGCCGCCGAGGCGCGGATCGCCGAGCTGATGGGCAAGGCCCCGGAAGGCGCGATCGGCGTCAAGCTGTCCACGCCCCGGCGCGGCTGCTCCGGCCTTGCCTATTCGGTCGACTATGTCACCGAGGCCGCGAAGTTCGACGAGCGGATCGAGACGCCGGGCGGCCTGTTCTTCGTCGATTCCGCGTCCGTGCTCTACCTGATCGGATCGGTGATGGACTGGGTGGAGGATGATTTCACCGCCGGCTTCGTCTTCCAGAACCCCAACGCCAAGGGCAGCTGCGGCTGCGGCGAGAGCTTCATCGTC---------
627192_Ssp@BAK68534_1                                        ATGACCCGCGCGCGCCCGGCCGCCGTCATGCTGACGCCTGCCGCGCAGCAGCGCGTTGCCGATCTCATGGCGAAAGCACCGGAAGGCGCGATCGGCGTCAAGCTCTCGACCCCGCGCCGGGGCTGCTCGGGCCTCGCTTATTCGGTCGATTATGTGGCGCAGGCCGGCCAGTTCGACGAGCGCATCGAGACGCCGGGCGGGGTCTTCTTCATCGATGCCGCCTCGGTGCTCTACCTGATCGGCTCGACCATGGACTGGGTGGAGGGCGATTTCACCGCCGGCTTCGTGTTCAACAATCCGAACGCGAAGGGAAGCTGCGGCTGCGGCGAGAGCTTCACGGTC---------
1895845_Ssp@OJY65966_1                                       ATGACCCGCGCGCGCCCCGCCGCCGTCACGCTGACGCCGGCCGCCGAGCAGCGCGTCGCCGATCTGATGGCCAAGGCGCCGGAGGGCGCCATCGGCGTCAAGCTCTCCACCCCGCGCCGGGGCTGCTCGGGGCTGGCCTATTCGGTCGATTTCGTGATGGAGCCGGGCAAGTTCGACGAGCGGATCGAGACGCCGGGCGGCGCGTTCTTCATCGACGCCGCCTCGGTGCTGTATCTCATCGGCTCGATGATGGACTGGGTGGAGGACGATTTCGCCGCCGGCTTCGTCTTCACCAACCCCAACGCCAAGGGAAGCTGCGGCTGCGGCGAGAGCTTTACCGTT---------
2068657_Ssp@PWG02415_1                                       ATGACCCGCGCCCGCCCCGCCGCGCTGACCTTGACGCCTGCCGCGGAGGCGCGGATCGCCGATCTGATGGGCAAGGCGCCCGAGGGCACGATCGGCGTCAAGCTGTCGACGCCGCGGCGCGGCTGCTCGGGCCTGGCTTACTCGGTCGACTATGTCCACGAGGCCAAGCCATTCGACGAGGCGATCGAGACGCCCGGCGGCATGTTCTACATCGACAGCGCCTCGGTCCTTTACCTGATCGGCAGCCGCATGGACTGGAAGGAGGACGATTTCACCGCCGGATTCGTCTTCGAGAACCCCAACGCCAAGGGCATGTGCGGCTGCGGCGAGAGCTTCACCGTC---------
1572751_Pmercurialis@KHL24709_1                              ATGGTCCGCGCCCGGCCTGCCGCGGTGAACCTGACGCCGTCAGCCGAGGCACGCATTGCCGAGCTGATGGGCAAGGCGCCCGAAGGATCGATCGGGGTGAAGCTGTCCACCCCGCGGCGCGGCTGTTCGGGGCTGGCCTATTCGGTCGACTATGTCAGCGCCGAAGCCGCCTTCGACGAGAAGATCGAGACCCCCGGCGGTACCTTCTACATCGATGGCGCCAGCGTGCTCTATCTGGTGGGCAGCACGATGGACTGGGTGGAGGACGACTTCACCGCCGGCTTCGTGTTCACCAACCCCAATGCCAAGGGCGCCTGTGGCTGCGGCGAAAGCTTCATGGTG---------
2320861_Ssp@RJF93568_1                                       ATGGTCCGCGCACGCCCCGCCGCGGTCATGCTCACACCCTCGGCCGAGGCGCGGATCGCGACGCTGATGAAGGACGCGCCCGAGGGCACGATCGGCGTCAAGCTGTCGACACCGCGGCGCGGTTGTTCGGGGCTCGCCTATTCGGTCGACTATGTGAGCGAAGCCGCGAGCTTCGACGAGCGCATCGACACGCCCGCCGGCCCCTTCTTCATCGACGCCGCCTCGGTACTCTACCTGATCGGATCGACGATGGACTGGGTGGAGGATGATTTCACCGCGGGTTTCGTCTTCAACAACCCCAACGCCAAGGGCGCGTGCGGCTGCGGCGAGAGTTTTACGGTT---------
1970402_Nsp@OYW50629_1                                       ATGGCCCGCCAGCGCCCCGCCGCGGTGATCCTCACGCCCAGCGCGGAGGCGCGCATTGCCGCGCTGATGGCCGATGCGCCCGCCGATGCCGTGGGCGTGAAGCTCTCCACCCCGCGCCGGGGCTGTTCGGGCCTCGCCTATTCGGTGGACTATGTGACCGAGGCGAACCCGATCGACGAACGGATCGACACGCCCGGCGGCGTTTTCTTCATCGACAGCGGATCGGTGCTGTACCTGATCGGCAGCACGATGGATTGGCAGGAGGACGATTTCACCGCCGGCTTCGTGTTCCAGAACCCGAACGCGAAGGGTGCGTGTGGCTGCGGCGAAAGCTTTACGGTT---------
1735676_Ssp@KQM38074_1                                       ---ACGCGCGTCCGCCCCGCCGCAATCAACCTGACCGCCAACGCCGAACGACGCGTCGCCGACCTGATGGCGAAGGCGCCGGCGGATGCGATCGGCGTCAAGCTGTCGACGCCCCGACGCGGCTGTTCGGGCCTCGCCTATTCGGTGGATTACGTCACCGCCGCCAATGCGATGGACGAACGGATCGAAACGCCCGGCGGTACCTTCTTCGTCGACGGCGGATCGATCCTCTACCTGATCGGTTCGACGATGGACTGGGTCGAGGACGATTTCACCGCGGGCTTCGTCTTCGCCAATCCAAATGCCAGGGGTGCGTGCGGTTGCGGGGAAAGCTTCACGGTC---------
2303576_Ssp@QWDF01000001_1_1877                              ---GCCCGAGTGAGGCCCGCCGCAATTACGCTGACGCCCGCGGCTGAAGCCCGGATCGCGGCGCTGATGGCGCGTGCGCCGGAGGGAGCGATCGGAGTCAAGCTGTCAACTCCGCGGCGCGGCTGTTCGGGGCTGGCCTATTCGGTCGACTATGTCACCGAAGCGAACGCGATGGACGAGCGGATCGAGACTCCGGGCGGGACCTTCTTCGTCGACGGCGGGTCGATCCTCTATCTGATCGGGTCGACGATGGACTGGGTCGAGGACGACTTCGCCGCCGGCTTCACCTTCGCCAACCCCAACGCCAAGGGCGCGTGCGGGTGTGGCGAAAGCTTTACCGTC---------
1946983_Nsp@DDES01000050_1_2                                 ATGCGCAAGCCCCGTCCCGCTGCTGTCGCGCTGACGCCCAATGCCGAGGCGCGCGTGGCCCATCTGATGGCGACGGCCCCGGCAGGCGCGATCGGGGTGAAACTTTCCACCCCGCGTCGGGGCTGTTCGGGCCTCGCCTATTCGGTGGACTATGTGGACAGCGCCAACCCGATGGACGAGCGCATCGAGACGCCGGGCGGCACCTTCTTCATTGATGGCGGCTCGGTGCTCTATCTGGTGGGCAGCACGATGGACTGGGTGGAGGATGATTTCACCGCCGGTTTCGTGTTCAACAACCCCAATGCCAAGGGCAGTTGCGGCTGCGGCGAGAGCTTCACCGTC---------
941907_Sindica@SMF64753_1                                    ATGACCCGCGCGCGTCCTGCCGCGCTCACCCTCACCCCCGCTGCGGAGGCGCGGATCGCTGCGCTGATGGCGGAGGCGCCTGCCGGCACCGTGGGCGTCCGGCTCTCCACGCCGCGGCGCGGGTGCTCGGGCCTCGCTTATTCGGTCGATTACGTGCCCGAGGAAAAGCCGTTCGACGAGAAGATCGAGACGCCGGGCGGCATTTTCTACGTCGACGGCGCCAGCATCCTCTATCTCATCGGCAGCGTGATGGACTGGGTGGAGGACGATTTCACCGCCGGCTTCACCTTTCAGAACCCCAACGCGAAGGGGGCCTGCGGCTGCGGCGAGAGCTTCACGGTC---------
1298856_Ssp@PVZ17986_1__RT_shifts_1_contigs                  ---CTCCGCGCGCGACCAGCGGCGATCACGCTGACGTCAACGGCGCAGGACCGCATCGCCGAGCTGATGAGCCGCGCGCCCGAAGGCGCGATCGGGGTCAAGCTGTCGACCCCGCGCCGTGGCTGCTCGGGCCTTGCTTATTCGGTCGATTACGTGACCGAGGAACAGCCGTTCGACGAGAAGATCACGACGCCCGGCGGCACCTTTTACGTCGACAGCGCCTCGGTGCTCTATCTGATCGGCTCGGTCATGGACTGGCGCGAGGATGACTTCGCGGCCGGCTTCGTGTTCGACAATCCGAATGCGAAGGGCGCCTGCGGCTGCGGAGAGAGTTTTACGGTT---------
1380389_Ssp@JIAU01000008_1_144__RT_shifts_1_contigs          ---CTTCGCGCCCGCCCTGCTGCGATCAATCTCACTGCGGCGGCCGAAGCCCGCATCGCCGAGCTGATGAGCCGCGCCCCCGAAGGCGCGATCGGCGTAAAGCTGTCGACGCCGCGGCGCGGCTGCTCGGGCCTCGCATATTCGGTGGATTACGTGGAGGAGGAGCAGGCCTTCGATGAGAAGATCGAAACTCCCGGCGGCACCTTCTATGTCGACGGCGCTTCGATCCTCTATCTGATCGGCTCGATGATGGACTGGAGCGAGGACGATTTCGCCGCTGGCTTCACGTTCAACAACCCCAACGCCAAGGGCGCCTGCGGCTGCGGCGAGAGCTTTACGGTT---------
2315689_Ssp@RIX32402_1                                       ATGGTCCGGCAGCGTCCTGCCGCCATTACGCTCACGCCAGCAGCCGAAGCGCGGGTCGCCGACCTGATGAGCCGAGCGCCAGACGGCGCAATCGGCGTCAAATTGTCTACACCGCGCCGCGGATGCTCGGGCCTAGCTTATTCGGTCGACTATGTCACCGAGGAGACCAGGCTCGACGAGAAAATAGAGACGCCCGGAGGCACGTTCTACGTCGATGGCGCGTCGATCCTTTACCTCGTCGGCAGCGTGATGGACTGGTGCGAGGACGACTTTGCTGCCGGCTTCGTGTTCGATAATCCCAATGCCAAGGGCGCCTGCGGCTGCGGCGAGAGTTTCACCGTC---------
1166337_Sjatrophae@SFS05665_1                                ---ACCCGCGCGCGCCCCGCCGCGCTGAACCTCACGCCTGCGGCCGAGCAGCGCATCGCCGACCTGATGGCAGCCGCGCCGGAGGGCGTCGTCGGCGTCAAGCTGTCGACCCCGCGACGCGGCTGCTCCGGCCTCGCTTACTCGGTCGATTACGTCACCGCCGCCGATCCGATGGACGAGAAGATCGCCACGCCCGGCGGCGACCTCTATGTCGATGCCGGCTCGATCCTCTATTTGATCGGCAGCCGGATGGACTGGGTGGAGGACGATTTCGCCGCCGGGTTCGTCTTTCAGAATCCCAACGCCAAGGGCGCGTGCGGCTGCGGCGAGAGCTTCACGGTC---------
1697973_Scrusticola@QTJP01000001_1_1889                      ---CTTCGCCAACGCCCGGCCGCGCTTACGCTGACGCCGTCTGCCGAGCGGCGCATCGCCGACCTGATGGCGCAGGCGCCGGATGGCGCGATCGGGGTCAAGCTGTCGACGCCGCGTCGCGGCTGTTCCGGCCTGGCTTATTCGGTGGACTATGTGACCAGCGCCAGCCCGATGGATGAGAAAGTCGCGACGCCTGGCGGCGACCTCTATATCGACGGCGCGAGCCTGCTTTACCTGATCGGCAGCAACATGGACTGGGTAGAGGACGATTTCGCCGCCGGCTTCGTCTTCGCCAATCCCAATGCCAAGGGCAGCTGCGGCTGCGGCGAGAGTTTCACGGTC---------
1735121_Soleivorans@PTQ10789_1__RT_shifts_1_contigs          ---ACCCGCGTTCGCCCTGCTGCGCTGATCCTCACGCCCTCGGCCGAGGAGCGTATCGCGACGCTTATGACGAATGCTCCGGAAGGCGCGGTTGGCGTGAAGCTTTCCACGCCGCGCCGTGGCTGCTCGGGGCTGGCCTATTCGGTCGACTATGTCACCGCGCCCGATCCGATGGACGAGAAGATCGCGACCCCCGGCGGCGATTTCTATGTCGATGCGGGCTCGATCCTCTATCTGATCGGATCGACGATGAACTGGGTGGAGGATGATTTCACCGCCGGCTTCGTCTTCGACAATCCCAACGCCAAGGGCAGTTGCGGCTGCGGCGAGAGCTTCACGGTC---------
1882773_Ssp@SDC35807_1                                       ATGACCCGCGTCCGCCCCGCCGCTTTGATCCTCACGCCGTCGGCCGAGGCGCGGATCGCCAGGCTGATGGCGGATGCGCCCGAAGGCGCCGCCGGCGTCAAGCTGTCGACGCCGCGGCGCGGCTGTTCGGGGCTGGCTTACTCGGTCGATTATGTCACCGAAGCCGATCCGATGGACGAGAAGATCGTGACCCCGGGCGGCGATTTCTACGTCGATGGCGGCTCTTTGCTCTATCTGATCGGATCGACGATGGATTGGGTGGAGGACGATTTCACCGCGGGCTTCACCTTCCAGAACCCCAATGCCAAGGGCAGTTGCGGCTGCGGAGAAAGTTTTACGGTC---------
1843236_Smontana@KV887143_1_28                               ---CTCCGCGCCCGCCCGGCCGCACTCAACCTCACCGACACCGCGCACGCCCGCATCGCTGATCTTATCGCGCGCGCGCCGGACGGCAGCATCGGCGTTAAACTATCCACCCCGCGCCGCGGCTGCTCCGGCCTCGCCTACTCGGTCGACTATGTGTTCAGCGCCGACCCGTTCGATGAGAAGATCACCACCCCAGGCGGCGATCTGTACGTCGACGGTGGCTCGATCCTCTACCTCATCGGATCGACGATGGACTGGGTCGAGGACGACTTCACCGCCGGCTTCGTCTTCGCCAATCCGAATGCCAAGGGTGCCTGCGGCTGTGGCGAGAGCTTCACCGTC---------
1734408_Sbacterium@KUO55460_1                                ATGACCCGCGAAATTCCCGCAGCCGTCAAGCTGACGCCCGCCGCCGAGGCGCGCATTGCCGAATTGATGGGCATGGCGCCCGAAGGCGCGATCGGGGTGAAGCTGTCGACCCCGCGGCGCGGCTGTTCAGGCCTTGCCTATTCGGTCGATTACGTCACCGAAGAGGCGAAGTTCGACGAAAAGATCGTGACCCCGGGCGGCGCGTTCTACATCGACGGGGCAAGCGTGCTCTACCTCGTCGGCAGCACGATGGATTGGGTGGAAGATGATTTCACCGCCGGTTTCGTGTTCGAAAATCCCAATGCCAAGGGGGCCTGCGGCTGCGGCGAGTCCTTCATGGTG---------
450378_Cmarinus@ARU16954_1                                   ATGACCAGACCCGCCCCCGCCGCCGTGACGCTGACCCCCGGTGCGGAGCAGCGCGTGGCCGAGCTGATGGCGAGGGCGCCCGAGGGCGCCATCGGCGTCAAGCTGTCGACCCCGCGGCGCGGCTGTTCGGGGCTTGCCTATTCGGTCGATTACGTGACCGAGGAGCAGGCCTTCGACGAGAAGATCGAGACCCCCGGCGGCGTGTTCTATATCGACAGTGCATCGGTGCTCTATCTGATCGGCAGCGTGATGGACTGGCGCGAGGACGATTTCGAGGCGGGCTTCGTGTTCGAAAATCCCAACGCCACCGGCAGCTGCGGCTGCGGCGAGAGCTTTACCGTC---------
1703339_Cmobilis@LYWZ01000022_1_739                          ATGACCCGCCCCGCCCCCGCCGCCGTGACGCTGACCGCCAGCGCCGAGCGGCGCGTTGCCGATCTCATGGCAAAGGCGCCCGAAGGCGCGATCGGCGTAAAGCTTTCGACCCCGCGCCGGGGTTGTTCGGGCCTTGCCTATTCGGTCGATTACGTGACCGAGGAAGCGAAGTTCGACGAAAAGATCGAGACGCCCGGCGGCGTGTTCTACATCGACAGCGCCAGCGTGCTTTACCTGATCGGCAGCACGATGGACTGGGTGGAGGACGATTTCCAGGCCGGTTTCGTTTTCAACAATCCCAATGCCACTGGCAGCTGCGGCTGCGGCGAAAGCTTTACCGTA---------
1348774_Cnaphthovoran@AKM11138_1                             ATGACCAGACCCGCCCCCGCAGCCGTGACGCTGACGCCCAGTGCGGAAAAGCGCATTGCCGACCTGATGGAGAAGGCCCCCGAAGGCGCGATCGGCGTAAAGCTGTCGACGCCCCGCCGCGGCTGTTCCGGCCTCGCCTACTCGGTCGATTACGTGAACGAGGCGAACGGCTTCGACGAACGGATCGAGACGCCGGGCGGCCTGTTCTTCATCGACGGCGCCAGCGTGCTCTACCTGATCGGCAGCGTGATGGACTGGAAGGAAGACGACTTTCAGGCGGGATTCGTGTTCGAGAATCCGAATGCGACCGGAAGCTGTGGCTGCGGAGAATCCTTTACCGTC---------
2185142_Asp@CP031155_1_1605                                  ATGAAAAGAGCGCTTCCCGCTGCAGTGCAGCTAACACCTGCCGCTGAGCAGCGCGTGACCGATCTGATGTCCAAGGCGCCTGCAGATGCGATTGGCGTAAAGCTGTCGACCCCGCGCCGCGGTTGCTCTGGCCTCGCCTATTCGGTCGATTACGTCACCGAAGAGGAGAAATTCGACGAGAAGATCGAAACGCCCGGCGGTGTGTTCTACATCGACGGCGCGAGCGTGCTCTATCTGGTCGGCTCAATCATGGATTGGGTCGAGGATGACTTCACCGCCGGTTTCACATTCGAAAACCCCAATGCCAAAGGTGCCTGCGGCTGCGGCGAGAGCTTTATGGTC---------
2161824_Asp@RDC61199_1                                       ATGACCCGCAAACTGCCCGCCGCGGTTACTTTGACCGCCGCCGCCGAACAGCGCGTGGCCGACCTGATGGCTAAGGCACCTGCGGAAGCGATCGGGGTAAAGCTGTCGACCCCGCGCCGTGGGTGTTCCGGCCTCGCCTATTCGGTCGATTACGTGACCGAGGAACACGGCTTCGACGAAAAGATCGAAACACCAGGCGGCGTGTTTTACATCGATAGTGCCAGCGTGCTCTATCTCGTCGGCAGTGTCATGGATTGGGTGGAAGACGATTTTACCGCCGGCTTCACGTTCGAGAACCCCAACGCGAAGGGTGCCTGCGGTTGTGGTGAAAGCTTTATGGTG---------
1860125_Esp@OBX20040_1                                       ATGCTCAAGAAACGCCCCGCCGCGGTCGAACTGACGCAAGGGGCCGAGGCGCGCGTCGCCGATCTGATGGCCAAGGCGCCTGCGGATGCGATCGGGGTCAAGCTGTCGACCCCGCGCCGCGGCTGCTCGGGCCTCGCCTATTCGGTCGACTACGTCACCGAGGAAGTGGCTTTCGACGAGAAGATCGAAACCCCCGGCGGCGTATTATACATCGACGGGGCGAGCGTGCTCTATCTGGTCGGCAGCATCATGGACTGGGTCGAGGATGATTTCACCGCCGGGTTCGTGTTCGCAAACCCCAACGCCAAGGGTGCCTGCGGCTGCGGCGAAAGCTTCATGGTC---------
1922222_Ssp@LT703001_1_2126                                  ATGACCAGAGAAATTCCGGCGGCAATCATCCTGACGCCTGCCGCAGAGCAACGCGTCGCCGACCTGATGGCGAAAGCACCGGATGACGTCATCGGCGTGAAACTATCTACTCCGCGCAGAGGTTGTTCAGGCCTCGCTTACTCGGTCGACTATGTTACCGAGGAAGTGAAATTTGACGAGAAGATCGTTACTCCCGGCGGCGTGTTCTATGTCGATGGCCCAAGCGTATTATATCTCGTCGGCTCGACCATGGACTGGCAGGAAGATGATTTCACCGCCGGCTTCGTGTTTAACAACCCCAATAGCAAAGGCGATTGCGGGTGCGGGGAATCGTTCACCGTA---------
1736215_Ssp@KQN24767_1                                       ---GCTCGACCACGGCCTGCCGTGTTAAATTTGACCCCCGGTGCGCAAGCGCGCGTCGCCGACCTGATGTCGCGTGCGCCGGAGGGGGCGGTGGGCGTCAAGCTCTCGACGCCGCGGCGCGGCTGCTCGGGGCTTGCCTATTCGGTCGACTATGTGACGGAAGCCGCGCCGTTCGACGAAGCGATCGCGACACCGGGCGGCACGCTGTTCGTCGATGGCGCGTCGGTGCTGTATCTCGTCGGATCGACGATGGACTGGGTCGAGGACGACTTCGCCGCGGGGTTCGTATTCAACAACCCGAACGCCAAGGGCGCGTGCGGGTGCGGGGAAAGCTTCACGGTC---------
1123270_Sbaekryungens@ATUR01000007_1_78                      ATGACCAGGCAGCGGCCCGCCGCGCTCACGCTGACACCGGCGGCCGAGCAGCGCATTGCCGATCTGATGGCCGCAGCGCCGGACGATGCGATCGGCGTGAAGCTCAGCACCCCGCGGCGCGGCTGTTCCGGGCTGGCCTATTCGGTGGATTATATCAGCGAAGCGGCGAAGTTCGACGAAGTGATCGAAACGGCGGGCGGCACCTTCTTCATCGATGGCGCGTCGGTGCTGTATCTGGTCGGCAGCGTGATGGACTGGAAGGAAGACGATTTCCAGGCCGGGTTCACCTTTGAAAACCCCAACGCCAAGGGCGCCTGTGGCTGCGGCGAAAGCTTCATGGTC---------
2183925_Nsp@PYG61390_1                                       ATGCGCCGCGAGCGCCCCGCCGCCGTGATCCTCACCCCGGCGGCCCAGGCGCGCGTTGCCACGCTGATGGCCAGTGCGCCGGCCGATGCGATCGGCGTCAAGCTCTCCACCCCGCGCCGGGGCTGCTCGGGCCTGGCCTATTCCGTGGATTACGTCAGCGCCGCCAATCCCATGGATGAGCGGATCGAAACGCCGGGCGGCACGCTGTTCATCGATGGCGCGTCGGTGCTCTATCTGATCGGCAGCACGATGGACTGGGTGGAAGACGATTTCCAGGCCGGCTTCGTCTTTGCCAATCCCAACGCCAAGGGCACTTGCGGCTGCGGCGAAAGCTTCACGATC---------
1739113_Nsp@KUR78216_1                                       ATGACCCGCGAACGCCCCGCCGCGGTCGCGCTGACCGAGGCGGCACAGGCCCGCGTGGCCGCCCTGATGGCGCAGGCACCCGCCGATGCGATCGGGGTAAAGCTGTCGACCCCGCGCCGGGGCTGTTCGGGCCTGGCTTATTCGGTCGATTACGTGAACGCGGCCAGTCCGATGGACGAACGCATCGTCACCCCCGGCGGCACGCTGTTCATCGACGGCGCCTCGGTGCTCTATCTGATCGGCAGCACGATGGATTGGGTCGAAGACGACTTTCAGGCCGGTTTCACCTTCGCCAACCCCAATGCCAAGGGCACTTGCGGCTGTGGTGAGAGCTTTACCGTT---------
983920_Nnitrogenifig@EGD59727_1                              ATGGCCCGCGAACGTCCCGCCGCCGTCATCCTGACCGATAGCGCCAAGGCGCGCATTGCGACCCTGATGGCCAGCGCGCCGGAAGGCTCGATCGGCGTCAAGCTGTCGACCCCGCGCCGTGGATGTTCGGGTCTTGCCTATTCGGTCGACTATGTGACGTCGGCCAGCCCTCTCGATGAAAAGATCGACACGCCCGGGGGCGTGCTGTTCATCGACGGCGGTTCGGTGCTCTATCTCGTCGGCAGCACGATGGATTGGCGCGAGGACGACTTTCAGGCCGGGTTCGTATTCACCAATCCCAATGCCAAGGGCACTTGCGGATGCGGTGAGAGCTTTACCGTC---------
645617_Hcaeni@RIA45743_1                                     ATGACCCGTAAGCGCCCCGCGCCCTTGATGCTGACGCCCGATGCCGAGGCGCGGATCGCGAGCCTGATGGCCAAGGCGCCCGAGGACGCGATCGGCGTCAAGCTCTCGACCCCGCGGCGCGGCTGTTCGGGGCTGGCCTATTCGGTCGACTATGTCACCGCCGCCAACCCGATGGACGAGCGCATCGACACGCCGGGCGGCGCCCTGTTCGTCGATGGCGCGTCGATCCTCTATCTGATCGGCTCGACGATGGACTGGACCGAGGACGATTTCGCCGCGGGGTTCGTGTTCAACAACCCCAATGCGAAGGGTTCGTGCGGGTGCGGCGAGAGCTTCACGGTG---------
1219040_Sasaccharolyt@BCYU01000020_1_56                      ATGCTGAGGCAGCGCCCGGCTGCCGTGATCCTGACCGAACGCGCCGAGGCGCGGGTGGCCGAGTTGATGTCGAAGGCGCCCGAGGGCGCGATCGGCGTCAAGCTGTCGACCCCGCGCCGCGGCTGCTCGGGGCTGGCCTATTCGGTCGATTATGTCACCGCCGCCAACCCGATGGACGAGCGGATCGAGACGCTCGGCGGCATCTTCTTCGTCGACGGCGCGTCGGTCCTCTATCTGATCGGCTCGACGATGGACTGGGTCGAGGACGATTTCGCCGCCGGTTTCGTGTTCGAAAACCCCAACGCCAAAGGCGCGTGCGGGTGCGGGGAGAGCTTTACCGTT---------
1951255_Sbacterium@DDTH01000010_1_6                          ATGCGCCGCCCCCGCCCTGCCGCCGTGATCCTCACGCCCGCCGCGGAGCAACGCGTCGCCGAGCTGATGGCGCGCGCCCCCGAAGGCACGATCGGCGTGAAGCTCTCCACCCCGCGCAAGGGCTGCTCCGGCCTCGCTTATTCGGTCGACTATGTGACGTCGGAAGTCTTGATGGACGAGAAGATCGAGACTCCCGGCGGCACCTTCTACATCGACGGCGCGTCGGTCCTCTATCTGATCGGCTCGACGATGGACTGGCGCGAGGATGATTTCACCGCGGGCTTCGTCTTCGAGAACCCGAACGCCAAGGGCGCGTGCGGCTGCGGCGAAAGCTTCATGGTC---------
2292257_Ssp@RDV05989_1                                       ATGCGTCGCCCGCTTCCCGCCGCCGTCACCCTGACGCCCGCTGCCGAAGAACGCGTTGCCGAGCTGATGCGCAATGCGCCCGAAGGCACGATTGGCGTCAAGCTGTCGACCCCGCGTCGCGGTTGCTCCGGCCTTGCCTATTCGGTCGATTATGTCAGCGAAGCTGTTGCTTTTGATGAGAAAATCGAAACCCCCGGCGGCACATTCTTCATCGATGGCGGTTCGGTGCTCTATCTGGTCGGCTCGACGATGGACTGGCAGGAAGATGAATTCACCGCCGGTTTCGTCTTCACCAACCCCAATGCCACCGGCAGTTGCGGTTGCGGCGAGAGCTTCACCGTT---------
1946984_Nsp@DJUW01000002_1_194                               ATGTGTCTCGAAGCACCCGCTGCCGTAATCCTGACCCCCGCTGCCGAGGCGCGGGTGGCCAAGCTGATGGGCGATGCGCCGGAAGGAACGATCGGGGTCAAGCTCAGCACCCCGCGGCGGGGCTGTTCGGGGCTGGCCTATTCGGTCGACTATGTCAGCGAGGCCAACGCCTTCGACGAGAAGATCGAGACGCCGGGCGGGCTGTTCTTCATCGATGCCGCCTCGGTGCTTTACCTGATCGGCAGCACGATGGACTGGGTCGAGGACGATTTCACCGCCGGTTTCGTATTCCAGAACCCCAATGCCAAGGGTTCGTGCGGCTGCGGCGAGAGTTTTACGGTT---------
680125_Plamellibrach@RED17191_1                              ---ACCCGGGAGATGCCGGCCGCGCTCACCCTGACCGAAACCGCCCATGCGCGGATCGCGGCCCTGATGGAGCGGGCGCCGGAAGACGCCATCGGCGTGAAGCTCTCGACGCCGCAGCGCGGCTGTTCAGGCCTTGCCTATTCGGTCGATTACGTCACCGAGGCCGATCCGATGGACGAGAAAATCGTCACGCCCGGCGGCGATTTCTATGTCGATGCCGGATCGGTGCTCTATCTGATCGGTTCGACCATGGACTGGCAGGAAGACGATTTCACCGCGGGTTTCGTTTTCGATAATCCCAATGCGACGGGCAGCTGTGGCTGCGGTGAGAGCTTTACCGTC---------
1913578_Ssp@APG63477_1                                       ATGAAACGCGAAATTCCGGCGGCGGTTAATTTAACCGATGCAGCAAAGGCACGTATAGCAGAATTAATGGCCAATGCGCCCGATGATGCCATTGGGGTGAAATTATCCACGCCGCGCCGAGGGTGCAGCGGCCTTGCCTATAGCGTTGATTATGTCAGCGAAGAAGTGGCAATGGATGAAAAAATCACCACCGATGGAGGTATTTTATATATTGATGGCGCGTCTGTTCTTTATCTTATCGGTTCAACCATGGATTGGGTGGAGGATGATTTTACCGCCGGATTTACCTTTACCAACCCCAATGCAAAGGGTGCATGTGGGTGCGGTGAAAGTTTCATGGTA---------
1921510_Ssp@API60450_1                                       ---ACCCGCGCCCGACCGGCCGCCCTGAACGTGACTCCGAACGCCACCGAACGGATTCGCGAGCTGATGGCCAAAGCCCCCGAAGGGACGGTGGGCGTACGCCTTTCGACGCCCAAGCGCGGCTGTTCCGGCCTTGCCTATTCGGTGGATTATCTGGCGGACGCCAGCCCGATGGACGAGCGGATTGAAACCCCGGGCGGCATATTGTTCGTCGACGCCGGTTCGCTGCTTTATCTGATCGGATCGACGATGGACTGGCGCGAGGACGATTTCACCGCCGGATTCGTGTTCGACAATCCCAACGCCAAGGGCATGTGCGGCTGCGGCGAAAGCTTCACAGTC---------
1523432_Aproteobacter@KPF78483_1                             ATGCGCCGCCCGCGCCCGGCGCCGATCACCGTCACCGAGGACGCGGCGCGCCGCATCGCCGAGATCATCGCCAAGGCGCCGACGCCGGCCGCCGGCGTCCGGCTGACGACGCCCAAGCGCGGCTGTTCGGGGCTCGCCTACAGCCTCGACTATGTCGCCGACGCCAAGCCGGGCGACGAAGCGGTGGTGACGCCAGGCGGCACGCTGTTCATCGACGGCGGCAGCCTGATGTATCTGATCGGCAGCCGCATGGACTGGAAGGAAGACGATTTCGCCGCGGGCTTCGTCTTCGAAAACCCCAACGCCAAGGGCAGCTGCGGCTGCGGCGAGAGTTTTACCGTT---------
2015572_Abacterium@OYU16515_1                                ATGCGCCGTCCCCGGCCCGCACCGATCACGGTGACCGAAAACGCCGCCCGCCGCATCGCCGAAATCATCGCCAAGGCCCCGCAGCCGGCCGCCGGCGTGCGGCTGACGACGCCGAAGCGCGGCTGTTCCGGCCTCGCCTACAGCCTCGACTATGTCACCGAGGCCAAGCCCGGCGATGAAGCCGTGACCACCGCAGGCGGCACCTTGTTCATCGACGGCGGCAGCCTGATGTATCTGATCGGCAGCCGCATGGACTGGAAGGAAGACGATTTCGCCGCCGGTTTCGTCTTCGAAAACCCCAATGCCAAAGGCAGTTGCGGCTGCGGGGAAAGCTTCACGGTC---------
335406_Smicrocystini@RKS89196_1                              ---GTCCGCGAACGCCCCGCGCCCATCGCGCTTACCGAAAATGCCAATGCGCGCATCGCCGCGATGATGGCGCGCGCCCCCGAAGGCACGCTCGGCGTGCGCCTGTCGACGCCCCGGCGCGGCTGCTCGGGCCTTGCCTACAGCATCGATTACGTCGCCGATGCGAAGCCGGGTGACGAGCGCATAGAAACGCCCGGCGGCACCCTGTTCGTCGACGGCGGCTCGCTGCTCTACCTGATCGGCAGTCGCATGGACTGGAAGGAAGACGATTTCGCCGCCGGTTTTGTCTTCGAAAACCCCAACGCCAAAGGCAGCTGCGGCTGCGGAGAGAGCTTCACCGTC---------
1234595_Pflava@EMD83567_1                                    ATGACACGCGAACGCCCCGCCCCGATCACGCTCAGCGACAATGCCGAGGCGCGCATTGCCGCACTGATGAAGGACGCGCCGCAGGGAACGGCGGGCGTGCGCCTGTCGACACCGCGGCGCGGCTGTTCCGGCCTTGCCTATTCCATCGACTATGTCGACGCGCCGGAAGCGACCGACGAGCGGATCGAAACGCCCGCCGGCCCGCTGTTCGTCGATGGCCCCTCGCTTCTTTACCTGATCGGCAGCCGCATGGACTGGAAAGAGGACGATTTCGTTTCTGGTTTCGTCTTCGAAAACCCCAACGCCAAGGGTGTGTGCGGCTGCGGCGAAAGCTTTACGGTC---------
1948389_Abacterium@DFLT01000006_1_10                         ---GTTCGCGAACGTCCCGCCCCCATCACCCTGACAGAGGGCGCGGTGGCGCGCATCGAGGAATTGATGAAGGACGCCCCAGAGGGCACGTCGGGTGTACGCCTGTCGACGCCCCGTCGCGGCTGTTCCGGCCTCGCCTATTCCATCGATTATGTCGAAACGCCGGAGCCTGCCGACGAGAAAGTCGAGACTCCCGCCGGCGTGCTATATGTGGACGGCCCGTCGCTCCTGTACCTGATCGGCAGCCGCATGGACTGGCAGGAGGACGATTTCACCGCCGGCTTCACGTTCGAGAATCCGAACGCGAAGGGCATGTGCGGGTGCGGGGAAAGCTTCACGGTC---------
264203_Zmobilis@AAV89053_1                                   ---ATGGCGAAGACTGCTTCTGTTATTACCCTGACCCCGAATGCTAAAATGCGGATCAAAAAACTGTTATCCGAAGCCCCTGAAGGAACGGTTGGGGTTAAACTCTCAACTCCGAAGAAAGGCTGTTCGGGCTTGGCATATTCTTTGGAATATACCGATAAAGCTGACCCGCTCGATGAACGGATTGTGATTGATGATGCGGTGTTATTTATTGATAATGCCTCGTTACTTTATTTGATCGGTTCAGAAATGGATTGGGTCGAAGATGATTTTCAGGCCGCTTTCCAATTTAAAAATCCTAATGCGACCGGCATGTGCGGTTGCGGTGAAAGCTTTACTGTC---------
1274402_CHpenaei@JQAJ01000001_1_217                          ATGCTTAAGGCAAAGCCAGCCATCCTGACGCTTACGCCGAAGGCCGCTGTGCACATAAAACGCCTTTTGAAGGAACGTCACAAGCCCTCTCTTGGGGTGCGGGTGAGCCTCAAGACCAAAGGGTGTTCGGGCATGGCTTACCACCTTGAATATGTCGATGCCGTGAAACCAGGCGATGAATGCGTAAAGGATCAAGATGTTACGCTGTTTATTGACCCAGCCGCCGTGCTTTTCTTGATTGGCACACACATGGATTTTGATGATGATCCGCTGGCCCCTGGCTTCAAATTTATTAATCCCAATGAAAAGGGCCAATGCGGCTGCGGTCAGTCTTTTCATGTC---------
2162590_Ocluster@QCAT01000001_1_418                          ATGAGTAAAATTAACACAAAAATTATGTCAGCAACCCCAGAGGCAGTTAAGAGGTTAGAGCATTTAATTAATGAATCTGAAAAAGATATAAAGGCTATTAAAATTGGTGTTGAAAATGGCGGTTGTGCTGGAATGGCCTATACTATGGATTATGTTGAAGATCTTGATGTTGGTGGAGAAATTGTAAAGCTTAACAACATTAATGTTATAGTTGATAACTCTGCTCTTCTATTTTTATTGGGGACTGAACTTGATTATGAAGAAACGAAACTGAATTCAGGCTTCATATTTAATAACCCTAACCAAACTGATGAATGTGGATGTGGTGAGTCAGTAACTCTAGAGCAAGCT
2162588_Ocluster@QCOD01000027_1_3                            ATGAGTAAAATTAACACAAAAATTATGTCAGCAACCCCAGAGGCAGTTAAGAGGTTAGAGTATTTAATTAATGAATCTGAAAAAGATATAAAGGCTATTAAAATTGGTGTTGAAAATGGCGGTTGTGCTGGAATGGCCTATACTATGGATTATGTTGAAGATCTTGATGTTGGTGGAGAAATTGTAAAGCTTAACAACATTAATGTTATAGTTGATAACTCTGCTCTTCTATTTTTATTGGGGACTGAACTTGATTATGAAGAAACAAAATTGAATTCAGGCTTCATATTTAATAATCCTAACCAAACTGATGAATGTGGATGCGGTGAGTCAGTAACTCTAGAGCAAGCT
1986851_Rbacterium@RPF91314_1                                ATGAAAAATGTTGATAAAAAATTATTAAGTTTAACTCCTAATGCAATTAAACGACTTAAGAGTATTTTTGATGTGTCGTCTAATGATATTAAAGGTATCAAGTTGGGTGTTAAAAATGGTGGTTGTGCTGGCATGGCTTATACTATGGATTATTTAGATGAATTTAGTGATAATGATGAATGCATAGACATTGAAGGTATTAAACTAGTTATTGACCCTAAGGCAATTTTATTTTTATTAGGTACAGAAATGGATTACCAAGAGTCTACTTTGGATTCCGGTTTTATTTTTAACAATCCCAACCAAACTGATGCTTGCGGTTGTGGAGAATCTGTTACCTTAGTGGAGGCA
1948376_Abacterium@DEBE01000247_1_3__RT_shifts_1_contigs     ---TTTCAAGAAAAGCCCTCAGTATTGAGGGTAACCAAATCTGCGGTTGCACAGCTTCGGAAACTTTTAAAAACCCATAATCCCGATGCAGTAGGAATACGACTGGGTGTAAATGAAGGTGGTTGTAACGGGCTTACCTATGCTATGGACTTTGTTAATGAAAAATCTGCCGCGGATGAAATCATTGATTTTGGGGATGTTCAGCTTTTGATCGATCCAATGGCTGTAATGTACCTTGTTGGCACTGAGATGGATTTTGTTGAAGAAAAAATGGGTTCTAGTTTCGTATTCCGAAACCCTAATGAATCAGGTCGTTGTGGTTGTGGAGAATCTTTCAGCGTT---------
1948358_Abacterium@DBTE01000009_1_107                        ATGGTACGTGAAACCCCGGCAGTACTAACGGTAACGGATGCCGCCGCCGCTCAACTAAAGAAATTGGTCCAAACACACAATCCCGAGGCGGCGGGAATACGTTTGGGTGTGAGTGAGGGCGGCTGCAATGGTCTTACCTACGCAATGGATTTTGCGGAAGAAAAAGGGCCGACTGACGAAGAGATGGAACTCGATGGCGTAATATTGCTCATCGATCCTATGGCGGTTATGTACCTCGTGGGAACGGAAATGGACTTCGTCGAAGAAAAGTTGGGCTCAAATTTCGTGTTTAGAAATCCCAATGAATCCGGCCGTTGCGGATGTGGCGAATCTTTTAGCGTT---------
1236958_Sglossodoripe@BAMS01000002_1_455                     ------ATGAGTGATATGCAAATTTTAACATTGACTGATAAAGCTGAAAACCGTCTCAAAAGCCTGATAGCGCAAAATGGAACTGACGTGATTGGGTTGCGTATTGGTATCACTAATACAGGCTGCAACGGGCTTAGCTATACAATGGATTTTGCCAAAGAAACCAAGGCTGACGATATCATAGTTGATACTGGCGACGTTAAACTGTTGATCGACAATGACGCTGTTCAATATGTGAGTGGCACGCAAATGGATTGGCAGGAAAAAGGGCTGGAATCCAAATTTACCTTTGAAAATCCGAACGAAAAAGGGCGTTGTGGCTGCGGCTCTTCATTCCATGTC---------
1856292_Abacterium@OUR77985_1                                ------ATGAATGATATACAAATAATGACATTGACTGACAAAGCTGAAGCTCAGTTAAAGGTCGTTCTTGCGAAAACTGAGGAAAAAATTCTCGGCTTACGCATCGGGATCACGAATACGGGTTGTAATGGCCTCAGTTACACAATGGATTATGCGCGCGAAGCAAAAGAAGATGACGCAATTGTTAACTCTGGGGATGTCAGATTGTTAATTGACAACGATGCCATTAAATATGTCAACGGAACTGAAATGGATTGGGAAGAGCAAGGACTGGAGTCCCGTTTTACCTTTGAAAATCCCAACGAAAAAGGCCGCTGTGGTTGCGGATCATCCTTTCATGTC---------
1948414_Abacterium@DIYE01000043_1_22                         ------ATGAGCGATACACAGATTATGACCCTGACAGATACTGCGGCCACTCGTGTCCGATCCCTGATCGCGCAGAATGACGGGAAAATCCTTGGTCTGAGGATTGGCATTACCAATACAGGTTGCAACGGCCTGAGCTATACCATGGATTACGCTACGGATGAGAGAAACGGTGATGCCGTTGTTGATAACGGTGATTTCAAACTGCTCATCGATGAAGATGCTATTCAGTATGTCAGCGGTACGGAAATGGACTGGCTGGAAGAAGGCCTGCAATCGCGCTTTACCTTTGAAAACCCCAACGAAAAGGGCCGCTGTGGCTGCGGCTCATCTTTTCACGTT---------
1948382_Abacterium@DEWR01000080_1_6                          ------ATGACTGATACACAGATTATGACATTGACGGACAGCGCCGCAAAGCGCGTGAAATCCCTGCTCGGCAAGGCGAGCGGCAGCCCGCTGGGCCTGCGGATCGGGATCACGAACACCGGCTGCAACGGTCTCAGCTACACCATGGATTACGCAACCGACCAGAAACCGGACGATGCGATCGTGGATACGGGTGATATTACCCTGCTGATCGACCATGACGCCGTACAATATGTCTCGGGCACCGAGATGGACTGGCTCGAAGAAGGGTTGCAGTCACGCTTTACCTTCGAAAACCCGAACGAGAAAGGCCGCTGCGGCTGTGGCTCCTCCTTCCACGTC---------
745714_Ohippocampi@SLN57643_1                                ATG---------ACAGAGAATCTGATGAGTCTGACGGATCGCGCTGCCGACCGGGTTCGCCACCTGATCGCGACCAGCGACAAACCGGTCAAGGGCCTGCGCATCGGCGTCACCACCACCGGCTGCTCGGGCCTGAGCTACACCATGGATTTCGCCGAGGACATCGGCCCCGACGACAAGGTCGTCGTGGACAAGGACATCACCCTGGTGATCGACCCGGCGGCGCTGCAATACGTCGCCGGCAGCGAGATGGACTGGGTGGAAGAGCGGCTGGCGTCGCGCTTCACCTTCGAGAATCCGAATGAAAAGGGCAAATGCGGCTGCGGAACGAGCTTCCACGTC---------
2013082_Abacterium@PPR45596_1                                ------------ATGAAAGATTTAATTTCAATTTCCGATAAAGCAGCTTCTCAAATTAAAAGAATAATTTCTGATGCTCATGAAGAAGTTCTTGGCATTATTGTAGGAGTAGATAAGTCTGGATGTTCTGGTTATGCTTATAAATTAGATTATGCAAAAAAAGAAAATAAAAATTTTGAAATAATTGAAACAAAAGGTGTGAAAGTCTTTATTGAGCCAAAAGCCTCTATGTTTTTAGTCGGAAGCGAAATGGATTATGTAATTGATAAACTATCTTCAAGATTTGTTTTCAACAATCCTAATGAAAAAAGTACTTGCGGTTGTGGTGAATCTTTTAATATT---------
2013084_Abacterium@PPR46464_1                                ------------ATGAATGATATTTTAACGATTACTGATAAAGCAGCTGAACAAATTAAAAATATTTTAAAATCTGCTGAAAGTGAAATTATAGGTGTATTAGTTGGAGTAGATAAATCAGGTTGTTCAGGATATTCTTATAAGCTTGAATATGCTAAAAACAAGTCTACTAGATTTGAACTTATTGAATCAAAGGGAGTAAAAGTTTTTATCGATCCTAAGGCAACTATGTTTTTATTAGGTAGTGAAATGGATTATTCATCAGATAAGTTATCTTCAAGATTTGTCTTTAACAATCCCAATGAAAAAAGTACTTGTGGTTGTGGAGAGTCATTTAATATA---------
1131277_Aproteobacter@AQVN01000275_1_7                       ------------ATGAGAGATATTTTAACAATAACTGATAAAGCAGCTGATCGAATTAAAAATATTATTAGTGAGGCTAATGAAGAAATCATTGGAGTTAAAGTCGGAGTTGATAAAACTGGATGTTCTGGTTATGCTTATAAATTGGATTATGCAAAAGATACTAAT---GGACTTGATTTAGTTCAAACAAAGGGTGTTAAAGTTTTTATAGAGCCATCGGCAGTAATGTTTTTAATTGGAAGTAAAATGGATTATATAACAGATAAGATATCTTCTCGTTTTACTTTTATAAATCCAAATGAAAAAAGTACATGTGGTTGTGGGGAATCATTTAATGTT---------
2013087_Abacterium@PPR40660_1                                ATG---------AATTCTAAACTACTATCAATAACTGAAAATGCAGCTGATCAGATAAAGAAAATTATGAGTAATTCAAAAGGTGATTGTGTTGGTGTTAAAATTGGTGTCGATAAGACTGGTTGTTCTGGCTATGCTTATAAAATGGATTACGCTTTTGACGATACTAAAGGATTTGATGTAGTTGAAGACAAAGGAGTTAAAATTTTTATTGACCCTAAAGCTACTATGTTTTTGATAGGTAGTGAAATGGATTACAAAATTGATAAGCTTGCTTCTAGATTTATATTTAATAATCCAAATGAAAAAAGCACTTGCGGATGTGGGGAATCTTTTAGCATA---------
2013086_Abacterium@PPR44098_1                                ------------ATGAAGAATATACTTACAATATCGGAAAATGCTGCCTATCAGATAAAGAAAATTATTGGCCAGTCAAAGGATAAGTGTATAGGTGTAAAAGTGGGTGTAGATAAGACTGGGTGCTCAGGATACGCATATACAATGGACTATGTTTTTGGTGAAATAGGAAGTTATGATGTTGTTGAAGAAAAGGGAGTTAAGGTTTTTATAGAACCCTCTGCTTCTATGTTTTTAATTGGAAGCGAAATGGATTATAAAACAGATAAAATGGCTTCAAGATTTGTTTTCAATAATCCTAATGAAAAAAGCACCTGCGGGTGTGGCGAATCATTTACAGTA---------
2162049_Pbacterium@QCKQ01000010_1_18                         ------------ATGAATAATTTATTGTCTATAACTTCAGATGCAGCAGTACAATTAAAAAAAATAATGTTGAGTGCACCTGATGGAATGGACTCAATTGTTATTGGTATTGATAAGTCAGGTTGCAGTGGATATGCATATAAATTAGACTTTGGTAATTCATCTGATAAAGATTATGATACTGTTAATCAGGATGGTGCAAAAGTTTTAATTGATCCAAAAGCTACTATGTTCTTATTAGGATCAGTTATGGATTATAGAACCGATAAACTTGCTTCTAGATTTGTTTTTGACAATCCGAATGAAAAGAGTACATGCGGTTGTGGTGAATCATTTAGTATA---------
2013092_Abacterium@PPR34034_1                                ---ATGAATGAAGTAAAAGAAATAGTAACACTAACCAATGCAGCAAAAAAAAGAGTTAAAGAAATAATTGCTAAAGCAGAAAAAGAATATGTTGGCATAAGAATAGGAATAGACAATACAGGATGTTCTGGACATTCTTATAAAATAGATTACGCTGAAAATAAACTCGATGGAGATGAAGAAATATCTATAGATAATATAAAAATTTTTGTTGATGCTTCAGCAACAATGTATATTCTAGGATCGAAAATAGATTATATTGATAACGGTATTGAATCTGGTTTTATTTTTAAAAACCCTAATGAAAAAGGACGATGTGGTTGCGGTGAATCTTTTAGTGTG---------
2013090_Abacterium@PPR34920_1                                ---ATGATTACATCAAAAGAAATAATAACATTAACAAGCGCCGCAAAAAATAGAGTTAAAGAAATAATTCAAAAAGCGGAAAAAAATTATATTGGTATAAGAATAGGAGTCGATAACACCGGTTGTTCAGGTCATTCATATAAGATAGATTATGCACAAAATAAAAATGATGGTGATGAAGAGATATCTATAGATAATATAAAAGTTTTTATTGATGCTTCTGCAACAATGTATATTCTAGGGTCAAAAATTGATTACGTTGATAATGGGATGGAATCTGGATTTGTTTTTAGTAATCCAAATGAAAAAGAAAGATGTGGTTGCGGAGAGTCTTTTAGCGTA---------
1842523_Abacterium@LXTL01000039_1_17__RT_shifts_7_contigs    ---ATGGAG---ACGCTTAAACCGATATCCCTGACCGACGCGGCGGCCGAGCGCGTCAAAGCGATCCTGGCGGCGCGCGATGAGCCCGCC---GGCTTGCGGATCGGCATCGCGCCGAAGGGTTGCTCCGGCAATTCCTACATCATCGATTACGCCGAGGAGATCGGCCCC---GACGAGGTGATCGAGACCAAGGGCGTCACCATCGTCATCGACCCGGGCGCGACCCTG---CTCATCGGCACCGAGATCGACTATGTCGAG---AAGCTCCATTCGGGCTTCGTCTTCGCCAACCCCAACGAGAAGGGCCGCTGCGGCTGCGGCGAATCCTTCACCGTC---------
1842523_Abacterium@LXTL01000048_1_1__RT_shifts_3_contigs     ATGCTGGAAGGCCCCGAGGCGGTGGTC------ACCGACGCGGCG---GAGCGCGTCAAAGCGATCCTGGCGGCGCGCGATGAGCCCACCGTCGGCTTGCGGATCGGCATCGCGCCAAAGGGTTGCTCCGGCAATTCCTACATCATCGATTACGCCGAGGAGATCGGCCCCCATGACGAGGTGATCGAGACCAAGGGCGTCACCATCGTCATCGACCCGGGCGCGACCCTGGTCCTCATCGGCACCGAGATCGATTATGTCGAGGGCAAGCTCCATTCGGGCTTCGTCTTCGCCAACCCCAACGAGAAGGGCCGCTGCGGCTGCGGAGAATCCTTCACCGTC---------
1948450_Abacterium@DBHM01000014_1_16                         ------------ATGTCAGAGCTTATAACTATTACTGATTCCGCGCGTCGAAGGATTGCAAGCATCATAGAACTAGCTCCAAAAAATATTTTAGGTATTAAAATTGGTGTCAAGAATGCCGGATGCTCTGGTATGACCTATACTATGGACTATGCATACGATCTAGAAATACATGATGAAAAAATGGATTTAGATGGATTAACTGTAGTTATTGAAGCAGCTGCAGTTATGTTCCTTCTAGGCACTGAGCTTGATTTTAAAGAAGAAAAATTATCTAGTACATTTGTTTTTAATAATCCAAATGCAACAAGCACTTGTGGATGTGGAGAAAGTTTTTCAGTAGGT------
2026776_Pbacterium@MAC42083_1__RT_shifts_9_contigs           ------------------------ATAACAATAACT------GCTCTG---------AAATAC---------------------------TTAGGT------------------------------------ATGACATATGATGTGAATTATGCTTCAGAAGAGAAGTTAACTGATGAAAAAGTTGTTAAGGGTAATATAAATATTTATATAGATGCTTCGGCCACTCTATTTTTAATTGGCTCTGAGGTAGATTGGAAGCAAGATAAACTTGAATCCAGTTTT---TTTAATAACCCTAATGAGTCAGCCAGATGTGGT------GAGAGT------------------
2013098_Abacterium@PPR16333_1                                ATGTCCCAACTTAAACCTGAAATAATAACTATTACAAATAGAGCTTTAGATAGAATTAAGTTTATTTTAAAAAATGCACCTAAAGATACATTAGGAGTTAAATTTGGTATAAAAACAGGCGGCTGTTCAGGCATGACTTATGATGTAAGTTATGCAATAGAAGAAAAACCTACAGATGAAAAAATTGTTAAAGAAGGAGTAAATATATATATAGATGCTGCTGCAACTTTATTTCTTATCGGTTCAGAAGTAGATTGGAAGCAAGATAAACTTCAATCAAACTTTACTTTTAATAATCCAAATGAAGCTGCAAGGTGTGGTTGTGGAGAATCGTTTACAGTT---------
1986648_Abacterium@RPH04600_1__RT_shifts_2_contigs           ------ATGAAAAACAATCCATTAGTAAGCATTACTGACAATGCTGTAAGTAGAGCAAAATACCTTTTAAATGAG---AATAAGAATATTGTGGGTCTTCGTGTAAGTGTTTCCCAAGGAGGTTGTTCAGGTATGACATATGAAGTATCTATGTCTGAAAAAATTAATGAAGGAGATGAAGTTATTAAAAAAGACGGAGTTATCTTTATAATT---CCAAGTGCTGTAATGTTTTTATTAGGTTCTACTATTGATTGGAAGCAAGAAAAATTTAAACAAGGATTCACATTTCAAAACCCTAACGAGACTGCTCGTTGTGGGTGTGGAGAATCCTTTACAACAAGT------
2013099_Abacterium@PPR24568_1__RT_shifts_1_contigs           ---GATATGATGAAAAATTCAATAGTGACAATTACAGATAATGCATTACAAAGAGCTAAATCTCTTTTAAATAAT---GATAGTGAGCTGATAGGATTACGAATAAGTGTTGCACAGGGAGGATGTTCTGGTATGACTTATGAAGTTGCTCTATCGAAAGAAATTAAAGAAGGAGATGAAGTAGTGAATAAAGATGGAATTAAATTTATAATTGATCCTGGTGCCATCATGTTTTTACTTGGTTCTACAATAGATTGGAAGGAAGAAAAATTTAAACAAGGATTTACCTTTCAAAACCCAAATGAAACTGCACGTTGTGGTTGTGGAGAGTCTTTTTCAACAAGT------
1986642_Abacterium@OUU63306_1                                ------ATGTCAAAAGAAATAACAGTCAATATTACTGATAAAGCAATCGAAAAAGCTAAAGAGTTAGTAAACTTA---GATAAAAATAGTATAGGGCTGAGAATTGAAATTCAAAAAGGTGGTTGTTCAGGTATGACTTATAATGTTGTACATGCGTCTAAGTGTAATAGTCAAGACGAGATAATAAAAAAAAATGGAGTAACTTTTTTAATAGATCCTAGTGCGGTTCTATTTATAATTGGATCTACAGTTGATTGGAAAGAAGATCAATTTAAAAGAGGATTTACCTTCGAGAATCCAAATGAAACAGCCCGTTGTGGGTGTGGAGAGTCATTTAGTATT---------
1277257_CLafricanus@AKK20580_1                               ---------ATGTCGAACGACATAGTAACTATTACTGAATCTGCTGTATCTCGAATAAAGGAGATTGTCACTAATTCACAAAATAAAGCTCAAGGCATTCGTATTTCTCTTAAAAAGGGTGGATGTGCTGGTCTAGAATATATGGTTGATTTAGTGATTGATCCTTTACAAGGAGACGATTTAATAGAAAAAAATGGTGTGAAAGTTTGGATTGATTCTTCTTCGCTTCTTTATCTGCTTGGTACAGAAATTGATTTTAAGACGGAAGAATTATATTCAGGATTTATTTTTCATAATCCTAATCATGTTTCTTCTTGTGGTTGTGGGCAGTCGGTAGAAATAAAACGTGCA
34021_CLasiaticus@ALK07588_1                                 ------------ATGTCAGACATAGTGACCATGACAGAAGCGGCAGTATATCGAATCAAGGAAATTGTTTTCAATTCACAGGGAAAAGCGCAGGGTATTCGTATTTCTCTTAAAAAAGGTGGGTGCGCTGGTTTGGAGTATATGGTTGATTTAGTGACTGACCCTGTAGATGGAGATGATTTGATAGAAAAAGATGGTGTAAAGGTTTGGATTGATTCTGCTTCTCTCCTTTACATGCTCGGAACAGAAATCGATTTTAAAACAGAAAAATTATACTCAGGTTTTGTCTTTCATAATCCCAATCAGGTTTCCGCTTGTGGTTGTGGACAATCAGTAGAAATAAAGCGGGCT
658172_CLsolanacearum@ADR52405_1                             ------ATGATATCCAATGACGTAGTAACTATGACTGAGGCTGCGGTATCCCGAGTAAAAGATATTGTAAAAAATTCCCAGGGAACAGCTCAAGGGATTCGTATTTCTCTTAAAAAAGGTGGATGTGCTGGTTTAGAATATATGGTTGATTTAGTGACTGAGCCTTTTAATGAGGATGATCTTGTAGAAAAAGATGGTGTAAAAGTTTGGATTGATCCTTCTGCGCTTCTTTATATTCTTGGTATGGAAATTGATTTTAAGATAGAAAAATTGCACTCAGGATTTGTTTTTCATAATCCTAACCAGGTTTCTGCTTGTGGATGTGGGCAATCAGTCGAAATAAAACGTGCT
744859_CLeuropaeus@PTL86322_1                                ------ATGATATCTGCTGATATAATAACTGTAACGGAAGATGCAATATCTAGAATTAAAGATATCGTGAAAGATTCAGGTAAAAATGCTCAAGGTATTCGCATTTCTCTTAAAAAGAGCGGATGCGCTGGTTTGGAATATGTTGTTGATTTGGTTACGAATCCCCTTGATGGAGATAATTTGTTAGAAAAAAATGACGTAAAAATATGGATTGATCCTTCTGCTCTTCTTTATATTTTTGGAATGGAGATTGATTTTGAAGAGACGAAATTGCGTTCAGGTTTTATTTTTCATAATCCCAATCAGATTTCTTCTTGTGGTTGTGGTAAGTCAGTAGAGCTTAAGCATTTT
1261131_CLamericanus@AHA27969_1                              ---------ATGATAGGTGATGTAGTAAATATTACTGAAGCTGCAGTATCTAGAGTTAAAGATATTGTTAAAAGTTCAGGCAAAAATGCAAAAGGTATTCGTATTTCTCTTAAAAAAGCTGGATGTGCTGGTTTTGAATATACTGTTGATTTGGTTTTTGATCATTCTAAAGAAGATGATTTAGTAGAGAAAGATGGAGCAAAAATATGGATTGATCCAGTGGCACTTCTTTATATTATTGGTATGGAGATTGATTTTGAAAATACGAAGTTATGTTCTGGTTTTGTTTTTCGTAATCCAAATCAAATATCTGCTTGTGGATGTGGTCAATCAGTAGAACTTAAACGTGCT
1215343_Lcrescens@AGA64861_1                                 ------ATGGTAAGTGGCAATGTAATAACCATTACAGATGCTGCCGTATCTCGTGTTAATGAGATTGTTAACAATGCAGAGCCTTCTGTGCAAGGAATTCGTATTGGAATTAAAAAAGGTGGTTGTGCAGGGTTGGAGTATACCATTAATCTGGTAACTACACCAGATAGCAAAGATGATATGGTTGAGAAAGATGGTGCAAAAATATGGATTGATTCTTCTTCTTTGCTTTATTTGATTGGTTTAGAGCTTGATTTTGAAGTTACTCGCCTTCATTCTAGATTTAAATTTTGTAATCCAAATCAAATTTCATCTTGTGGTTGCGGAGATTCTGTAGAGTTAAAAAAAGCA
1951943_Hbacterium@DBAV01000142_1_16                         ATGCAAAGGCACAGACGCGCACTGGTGACCCTGACCCCGGCCGCTGCCGAACGCGTGCGCACGCTGATGCAGGAGGGCCAG---------CGGTTCCTGCGGGTCGGCGTCAAGAATGGTGGATGCGCCGGCATGGAATACACCATGTCCTATGCCGACGAGGCGGATCGCCTGGACGAGCGGGTCGAGTCCGGGGGGGTCGAGATCCTGGTTGCCGCCAACGCCGTGCTGTTTCTGGTGGGCAGCGTCATCGACTTCGTGACGACCGCTGTCGCCAGCCGCTTTGTGTTCCGCAATCCGAACGAAACCGATGCCTGTGGTTGCGGCGAGTCCGTCACCATCGTACCGGCA
2487274_Bsp@RQWJ01000004_1_83                                ATGCGCCGCCCGCGCCCCTCGGTCGTCACCCTGACGCCGGCCGCCGCCGACCGCGTGCGCGCGCTTCTGGCCGCCAAT---CCCGACAAGGTCGGGCTGAAGATCGGCGTCAAGAACGGCGGCTGCGCCGGTCAGGAATACGTCTTCAGCCTGACGGACGTGGTCAGCTCGTTCGACGAGGCGGTCGACTTCGACGGCGCGCGTGTGGTGATTGAGGGGAAGGCGATCCTGTATCTGATCGGCACCGAGATCGACTGGGAGGTCACGCCGCTGGCCTCGAAATTCGTCTTCCGCAACCCGAACCAGACCGACGCCTGCGGCTGCGGCGAGAGCGTGACGATCACGCCGGCG
1670661_Asp@OUJ05505_1                                       ATGAAAAGAGAATTGCCACCTCTTATGCGACTGAGCGAGAGCGCAGCCCGTCAGCTGGAACATTTGTATAATACAGCG---CATAGCGGGCAGGTTTTACGTATTTCAGTTACCACACGTGGTTGCTCAGGACAGGCTTACGACATGCAGTTTGTCGAGGGGCCGACCGAAGGCGATGAAGTTGTTAAAGATAAAGGTTTGACTCTGCTGGTTGACCGGAAAGCCGTTCTGTTCCTGATCGGAACAGAAATGGACTTTCGTCAGTCAGACCTGGAGGAGGGGTTTGTGTTTAACAACCCTAACGAGAAAGGCCGCTGCGGCTGCGGCGAGAGCTTCCATGTG---------
446692_Asenegalensis@CEF42322_1                              ATGAAAAGGGCTCTGCCTCCGCTCATGCGTCTGAGCGATGCAGCGGCACGGCAACTTACCCACCTGTACAAAACAGCC---CATGCGGGCCAGTTGCTTCGCATTTCCGTCACCACCAAAGGGTGCTCAGGCAAAGCCTACGATATGGAATTTGTGGATGCGCCAACTGCTGGGGATGAAGTGATCAAGGACAAGGACGTCACCTTGCTGGTGGATCGCAAGGCGACCCTATTCCTGATCGGGTCGGAAATGGATTTTCAGCAGTCGGACTTTGAAGAAGGGTTTGTGTTTATCAACCCGAACGAGAAAGGCCGCTGCGGCTGCGGCGAGAGCTTTCATGTG---------
1076596_Apersici@AQT05705_1                                  ATGAAAAATGCCCTGCCGCCGCTGATGCGTCTTTCAGATGCGGCGGCGGAGCGCCTTCAGCATCTTTATAAAACGGCG---CATGCCGGGCAGGTGCTGCGCATAAGCGTGACCACAAAAGGCTGCTCCGGCAAAGCCTATGACATGCAGTTTGTTGAAACCCCGACAGATGGGGATGAAGTGGTGTCAGACAAAGGTGTCACGCTACTGGTGGACCGCAAGGCCACTCTGTTCCTGATTGGAACGCAGATGGACTACCACCAGACCGAACTTGAGGAAGGATTTGTGTTCCTCAACCCGAATGAGAAAGGCCGGTGCGGCTGCGGCGAGAGCTTTCATGTC---------
1231343_Asyzygii@GAN70024_1                                  ATGAAAAGGGAATTACCCCCTCTTATGCGCCTGACGGATGCTGCGGCTACTCGCCTGCGGCATTTGTATGCCACGGCG---CACGCAGGCGAGTTGCTGCGTATTTCCGTTTCTACCAAAGGGTGCTCCGGCAAAGCCTACGATATGGCCTTTGTACCACAGAGCGGAGAAGGGGATGAAGTCGTTAAGGACCACGGTCTGACCCTGCTGGTGGACCGCAAGGCCACCCTCTTCCTGATCGGCTCGGAAATGGATTACCGCGAAAACGACTTGGAAGAGGGGTTTGTATTTATAAACCCTAATGAGAAAGGGCGTTGCGGCTGCGGCGAGAGCTTTCACGTT---------
634452_Apasteurianus@BAH99785_1                              ATGAAGCGGGAGCTTCCTCCTCTTATGCGGGTGTCTCAGGCTGCGGCGGATCGGTTGCAGCATTTATATGCCACAGCA---CATGCAGGCCAGTTGCTACGCATTTCTGTCAGCACTAAAGGCTGCTCTGGCAAAGCATATGACATGCAGTTTGTGGATGCGCCGGGTGAAGGGGACGAAGTGGTGAAAGACCACGGCGTAACCCTGCTGGTGGATCGCAAAGCCACGCTTTACCTGATTGGTTCTGAAATGGATTATCAGGAGGGTGATCTGGAAGCAGGGTTTGTGTTTGCTAACCCTAACGAGAAAGGCCGTTGCGGCTGCGGCGAGAGCTTTCACGTT---------
1234671_Apapayae@BAIN01000008_1_27                           ATGGTACGGAGCCTGCCGCCCCTGATCAGCCTGACAGATGCCGCAGCAACCCGGTTGCAGCATCTGTATGCTACGGCG---CATGAGGGGCAGTTGCTGCGCGTTTCGGTCTCTACACGCGGCTGCTCTGGTCAGGCTTATGACATGAGCTTTGTCAGCCAGCCCGGTGATGGTGATGAAGTGGTGAACAGCCATGACGTGACCGTTCTGGTGGACCGGAAGGCAACACTGTTCCTGATCGGCTCACAGATGGATTATCGCGAGGGCGATCTCGAATCCGGGTTTGTTTTCAGTAACCCTAACGAGAAGGGCCGCTGCGGCTGCGGCGAGAGCTTTCACGTC---------
272568_Gdiazotrophic@ACI53042_1                              ATGGCGCGGCCCCTGCCACCGCTGATGGCGCTGACCGACCGGGCGGCCGACCGGCTGCGCGTGCTGTACGAAACCGCG---CATGCCGGCCAGAAGCTGCGCATCGCGGTCTCGACCAAGGGCTGCTCGGGCCACGCCTACGACATGAACTTCGTCGATGCCGCCGGCCCCGGGGACGAGGTCGTGACCGACAAGGGCGTGACCGTGCTGGTGGACCGCAAGGCGACGCTGTTCCTGATCGGCACGACGATGGATTACGAGACCAGACAGCTCGAATCCGGCTTCACCTTCAGCAATCCCAACGAAAAGGGACGCTGCGGCTGCGGCGAGAGCTTCCACGTC---------
28448_Kxylinus@ATU72068_1                                    ATGCGTCGTGCGCTGCCCCCGCTTCTGACCATGACGGACCGGGCGGCCCAGCGGCTGGAAAAGCTGTACCAGACCAAT---CATGCGGGCCACCTGCTGCGCATTGCCATTTCCACCAAGGGCTGTTCCGGCCATGCCTATGACATGAGCTTTGTGGAGCAGCCCGGCCCGGGGGATGAAGTGGTGGTGGACAAGGGTGTGACCCTGCTGGTGGACCGCAAGGCCACGCTGTTCCTGATCGGCTCGGTCATGGATTATGAAGTCAGGCAGCTTGAATCCGGCTTTACCTTCAGCAATCCCAACGAAAAGGGGCGCTGCGGCTGCGGGGAAAGCTTCCACGTT---------
436_Khansenii@LUCI01000032_1_36                              ATGCGCCGTGAGCTGCCGCCCTTGATGACGCTGACGGATCGCGCGGCAAAACGCCTTGTTTCCCTTTACGCCAATGCC---CATGCCGGGCAATTGCTGCGGATCGGCATTTCAACCAAAGGCTGCTCCGGTCATGCCTATGACATGTCATTCGTCAATGAGGCAGGACCAGGGGATGAAGTGGTCCGCGATCATGGTGTCACCCTGCTGGTGGATCGCAAGGCGACGTTGTTCCTGATCGGGTCGGTGATGGATTACGAGGTCAAGCAGCTTGAAGCGGGCTTCACATTTTCCAACCCCAATGAAAAAGGGCGTTGCGGTTGTGGTGAAAGCTTCCACGTC---------
526_Arubrum@SIR03635_1                                       ATGCGGCGGAGCCTGCCGCCGCTGATGCAATTGACCGAGGGTGCGGCAAACCGCTTGAGGCACCTTTACAGCCGGGGC---GAGGCCAATAAATTGTTGCGTATTGGCGTCAACACCAAAGGTTGTTCTGGTATGTCGTACCAGATGGACTGGGTTGGGGAAAAATCGTCGACCGATGAGTCGGTAACCGATAAGGACGTCACGATTTTAATTGATCGAAAAGCGACTTTGTTTTTGATCGGTACCGTGATGGATTACAAAGAAGACAAATTCACTTCAGGCTTTACTTTCGAAAATCCGAACGAGAAAGGGCGTTGTGGTTGCGGTGAAAGCTTTCATATC---------
349163_Acryptum@ABQ31461_1                                   ATGCGCCGCAGCCTGCCGCCGCTGATGCAGCTGACCGATGCCGCCGCCGATCGCCTTCGCGCGCTGTATGAAAACGGC---CAGCAGGGCCGGCTGCTGCGAATCAGTGTTGGTACCAAGGGGTGTTCCGGCCTGTCCTACGAGATGAACTGGGTGGACGAGCCGGCGCCGACCGACGAACAGGTGAGCGACAAGGGGGTCACGGTGCTGATCGACCGCAAGGCCACCCTGTTCCTCATCGGCACGGTGATGGACTACAAGGTGGAAAAATTCACCTCGGGCTTCACCTTCGAAAACCCGAACGAGAAGGGCCGCTGTGGCTGCGGCGAGAGTTTCCACGTC---------
1970565_Rbacterium@OYV53593_1                                ATGCCTCGCGCCATCCCGCCTCTGATGCAATTGTCAGACGCCGCGGCTGAACGCCTCGCCTCGCTCTACGCCAAAGGC---CAGGCGGGAAAATTGCTGCGCATCAGCGTCAACTCCAAGGGCTGCTCCGGCATGTCCTACGATATGAATTGGGTTGACGAGCCGGGCCCTGCGGATGAAAAAATCACCGACAAAGGCCTGACCATTTTGGTGGACCGCAAAGCAACACTTTATCTCATCGGCACCACGATGGATTACCGGAGCGACAAGCTGACCGCCGGTTTCACCTTCGAGAATCCAAACGAAAAAGGCCGTTGCGGCTGCGGCGAAAGCTTTCACGTC---------
257708_Rgilardii@APT56837_1                                  ATGAAGCGCGCCCTGCCGCCGCTGATGTCGCTGTCCGATTCCGCCGCCGACCGGTTGCGCCGCCTCTACGAGAGCGGC---GAGAACGGGAAGTACCTGCGCATCGCGGTGAAGACCAAGGGCTGCTCCGGCATGGCCTATGACCTGAACTGGGTGGACGAGCCCGGGCCGGGCGACGAGGTGGTGACGGACAAGGGCATCACCATCCTGGTGGACCGCAAGGCGACGCTGTTCCTGATCGGCACCATCATGGACTACGAGGTGAAGACCATGTCGGCGGGCTTCACCTTCGTGAACCCGAACGAGAAGGGCCGCTGCGGCTGCGGCGAGAGCTTCCACGTC---------
568898_Raestuarii@PWC29337_1                                 ATGCGCCGTGCCCTGCCGCCGCTGATGCAGCTTTCCGACACGGCGGCGGAGCGGCTGCGCGGCCTCTACGAGAAGGGC---CAGCAGGGCCGCCTGCTGCGCATCGCGGTCAAGACCAAGGGCTGCTCCGGCATGGCCTACGACCTGGGCTGGACCGATGCGCCCGGCCCCGGCGACGAGGTCGTGACCGACAAGGGCGTGACCGTTCTGGTCGACCGCAAGGCGACGCTGTTCCTGCTCGGCACCACCATGGATTACGAGGTGAAGGCGATGTCCGCCGGCTTCACCTTCACAAATCCGAATGAGAAGGGACGTTGTGGGTGCGGGGAGAGTTTCCACGTC---------
1123072_Rflocculans@AUDH01000025_1_13                        ATGCCGCGGGCCCTGCCGCCGCTGATGTCCCTCTCCGACGCCGCGGCCGAGCGGCTGCGCGCCCTCTACGCCAAGGGC---GAGCAGGGCAAGCTGCTGCGCATCGGCGTCAAGACCAAGGGCTGCTCGGGCATGGCCTATGACCTCGCCTTCGTGGAGGCGCCCGGCCCCGGCGACGAGGTGGTGACCGACAAGGGCGTGACCATCCTCGTGGACCGCAAGGCCACGCTCTACCTCATCGGCACGGTGATGGACTACGAGGTGAAGCCGATGAGCGCGGGCTTCGTCTTCGTGAACCCGAACGAGAAGGGCCGCTGCGGCTGCGGGGAGAGTTTCCACGTG---------
990373_Hrosea@PZW42219_1                                     ATGAAGCGCGAACTCCCGCCCCTGATGCGGATCAGCGACGCCGCGGCCGAACGGCTGCGCGGCCTTTACAGCGGCGGC---CAGTCCGGCAGGCTGCTGCGGATCGCGGTGAAGACCAAGGGCTGCTCTGGCCTGTCCTATGATCTCGGTTGGGTCGATGCGGCCCGCCCAGGTGACGAAGTTGTCACGGACCAGGGGCTGACCGTGCTGGTCGACAGCAAGGCGACGCTTTTCCTCATCGGGACCGTCATGGACTATGAAACCAAGGCCATGAGCGCAGGTTTCACCTTCGTAAACCCGAATGAAAAGGGCCGCTGCGGCTGCGGCGAGAGTTTCCACGTC---------
1660159_Abacterium@ODU55712_1                                ATGCGCCGTCCCCTGCCGCCGCTGATGGCGCTGACCGAGGCGGCGGCGGCGCGCCTGCGCGGCCTGTACGAAACCGGC---CAGAACGGCATGCTGCTGCGCATCTCGGTGAACACCAAGGGCTGCTCGGGCCTGGCCTACGACATGAGCTGGGTGCCCGCGGCCGGCCCCGGCGACGAGGTGGTGACCGACCAGGGCATCACCGTGCTGGTCGACCGCAAGGCCAGCCTGTTCCTGATCGGCACCACGATGGACTACGAGGTGAAGGCGCTCTCGGCCGGCTTCACCTTCACCAACCCGAACGAGAAGGGCCGCTGCGGCTGCGGCGAGAGCTTCCACGTC---------
1951301_Abacterium@DIUL01000032_1_49                         ATGACCCGCGCACTGCCGCCCCTGATGACCCTGACCGACGCCGCGGCCGAACGCCTGCGCCGCCTGTATGACAAGGGG---GAGCAGGGCAAGCTGCTGCGCATCGGCGTCAACACCAAGGGTTGCTCGGGCCTGTCCTATGACCTGACCTGGACCGACGCCCCCGCGCCGACCGATGAAGTGGTCAAGGACAAGGAACTGACCGTCCTGGTGGACCGCAAGGCCAGCCTGTTCCTGATCGGCTCGGTAATGGACTACGAGGTCAAGAAGCTCACCTCGGGCTTCACCTTCGTCAATCCGAACGAAAAGGGCCGCTGCGGCTGCGGGGAAAGCTTCCACGTC---------
1231350_Arubrifaciens@GAN76044_1                             ATGACACGCTCGCTTCCACCGCTGATGACGTTGAGCGACACGGCGGCGGAGCGCCTGCGGCGGATTTACGACAGCGCC---ATGGATGGGCGTCTGTTGAGGATTGCCGTTTCCACGAAAGGCTGCTCCGGCTTGTCTTATGACATGAGCTGGGTCGATGCGGCAGCGCCGACCGACGAGATCGTCGAGGATCGCGGGGTAAAGCTTTTGGTCGATCGTAAAGCCAGTCTGTTTCTGATCGGCACGGTGATGGACTATCGCGACGGCAAGCTCGAATCAGGCTTCACTTTCAGCAACCCGAACGAGAAGGGCCGCTGCGGCTGCGGCGAGAGCTTTCACGTC---------
1214225_Asp@EKN00746_1                                       ATGAAACGCGAGCTGCCGCCTTTGATGTCACTCAGCGACGCCGCCGCTTCCCGGCTGCGCAAGCTCTATGATGGCGCC---GAGAAGGGCAAGCTTTTGCGCATCTCCGTCGGCACCAAGGGCTGCTCGGGCATGTCCTACGAGATGGACTGGGTGGAAGCACCCGCCGCCACCGATGAGGTGGTGAAGAGCCAGGATCTGACCGTGCTGGTGGACCGCAAGGCCACCTTGTTCCTGATCGGCACCGTGATGGATTATAAGGAAGACAAGCTGACGCGCGGCTTCACCTTTGAGAACCCGAACGAGAAAGGCCGCTGCGGTTGTGGCGAGAGCTTTCACGTT---------
1120923_Aaminolytica@GAN78913_1                              ATGAAGCGCGAACTCCCGCCGCTGATGACCCTGACGGATGCCGCGGCCACGCGCCTGCGCAAGCTCTATGAGGGGGGC---GAAAAGGGTAAGTTGCTGCGCATTTCTGTTGGCACTAAAGGGTGTTCTGGGATGTCATACGAGATGAGCTGGGTGGAAGCACCCGGTGCGTCTGATGAGGTAGTGAAGTCCCAGGAACTCACCGTTCTGGTGGACCGCAAGGCCACGCTGTTCCTTATCGGCACGGTGATGGACTACCGGGAGGACAAGTTGACGCGCGGCTTTACTTTCGAGAACCCGAATGAGAAGGGCCGTTGCGGCTGCGGTGAGAGCTTCCACGTT---------
391165_Gbethesdensis@ABI62217_1                              ATGCGTCGTGCTTTGCCACCGTTGATGTCACTGACCGATGCAGCCGCCGAGCGGTTGCAGCAGCTTTATACGACCGGC---CAGCAGGGACGGCTGTTGCGGATTGCCGTATCCACCAAGGGATGCTCCGGCAAATCTTACGACATGAGCTGGGTCGAGGAAAAAGGCGAGGGGGATGAGGTGGTGATCGACAAAGGCGTCACCGTCCTGATCGACCGCAAGGCGACCCTGTTTTTGATCGGCACGGTGATGGATTATCAGGTGAAGCAGCTTGAGGCTGGTTTCACCTTTATCAATCCGAATGAAAAAGGCCGTTGTGGCTGCGGGGAAAGCTTCCACGTC---------
1231623_Tsakaeratensi@GAN55063_1                             ATGAAGCGCGCCCTGCCGCCACTGATGTCCCTGTCGGATCGCGCGGCCAGCCGGCTGCGCGCGCTGTATGCCGGTGCG---CACGAAGGGCAGCTGCTGCGCATTTCCGTCTCGACGCGCGGCTGCTCGGGCATGTCGTATGACATGAATTTCGTCGATGCGCCTGCGGACAGCGATGAAATCGTTCGCGATCACGACCTGACAGTTCTGGTCGATCGCAAGGCCACGCTGTTCCTGATCGGGACGACGATGGACTACGTGACGAAAGACCTCGAATCCGGGTTCACGTTCGTCAACCCGAACGAGAAGGGCCGCTGCGGGTGCGGCGAGAGCTTCCACGTC---------
320497_Nchiangmaiens@AQS87079_1                              ATGCAGCGGACGCTTCCGCCTCTAATGTCGCTTTCCGATCGCGCGGCCGCGCGCCTCAGGTCTTTGTATGCCACCGCC---CATCAGGGACGGTTACTACGAATTTCCGTTTCGACGCGAGGCTGCTCGGGCATGTCCTACGACATGAATTTCGTGGATGCACCCGCCGAGCATGACGAGAAGATTGTCGATGGCGATCTGACGCTTCTGGTCGACCGGCGTGCGACACTGTTTTTGATCGGGACCGTCATGGATTACGAAACGAAAGACCTTGAATCGGGGTTTACCTTCACGAATCCCAATGAAAAAGGTCGCTGCGGATGTGGCGAGAGTTTCCACGTC---------
1510841_Papium@CP020554_1_1618                               ATGAAACGCAGCCTGCCACCCCTGATGACCATGACAGACCGGGCCGCCGCCCGCCTGAAGACCCTGTATGAGGGAGCC---GAGAAGGGAAAGTTCCTGCGCATCAGCGTGGGCAAGCGTGGCTGCTCCGGCATGTCTTACGAGATGAATTTCGTGCCGGAAGTCCAGAAAGGGGATGAGCGGATCGAGGATCACGGGCTGACCCTGCTGGTGGACAGCAAGGCGACGCTCTTCCTGATCGGCACGGTCATGGATTATGAGGTGAAGGAGCTGGAATCAGGATTCACCTTCACCAACCCCAATGAGAAGGGCCGCTGTGGCTGCGGGGAGAGTTTCCACGTC---------
1123227_Sfloricola@KB899334_1_236                            ATGAAGAAAGCGTTGCCACCTTTGCTGAGTATGACAGAGCGGGCGGCAGAGCGTCTGCGTGCTCTGTATGCTGGAGCG---CAACAGGGAAAAACTCTCCGTATCAGCGTGGGTAGGCGAGGCTGTTCGGGGCTTTCTTACGAGATGGATTTTGTCGATCAGCCGCAAAAAGGAGATGAGCATGTGCAGGATCATGATCTCACTCTGTTGGTTGACCAGAAGGCCACTCTCTTTTTGATAGGAACGGTTATGGATTACGAGGTGAAAGACCTCGAATCGGGCTTTACTTTTACTAATCCGAATGAAAAAGGCCGGTGTGGCTGTGGAGAAAGCTTCCACATC---------
1231351_Amethanolica@GAJ29421_1                              ATGGCGCGGAACCTGCCGCCGCTGATGACGCTGACGGACCGCGCGGCCGAACGGCTCAAGCGGCTTTACGACGGCGCG---AACAAGGGTCAGTTGCTGCGTATCGCGCTGTCCTCCCGTGGATGCTCGGGCATGTCCTACGACATGAGCTTCGTGGACGACGCGGTGGCCACGGATGAGCGCGTCGAGGATCACGGGCTGACCCTGCTCGTGGACCGCAAGGCGACGCTGTTCCTGATCGGCACCGTGATGGATTACGAGGTGAAGGAACTCGAATCGGGCTTCACCTTCAGCAACCCGAACGAAAAAGGCCGCTGCGGCTGCGGCGAGAGTTTTCACGTC---------
1231624_Abogorensis@BAT19378_1                               ATGAAGCGTGCCCTGCCGCCCCTGATGCAGATGACCGAACGCGCTGCCATGCGGCTGAAGAAGCTCTATGAGGGCGCA---AACAAGGGCCAGCTCTTGCGTATTGGCGTGAACACGCGTGGCTGTTCAGGCATGTCCTATGACATGAGCTTTGTGGAGAGCGTGTCACCCGGTGATGAGCGTGTTACCGATCACGGGGTGGATGTGCTGATCGATCGCAAGGCGACACTGTTCCTGATTGGTACGGTGATGGATTACGAGGTCAAGGATCTCGAATCCGGCTTCACCTTCACCAATCCGAATGAGAAAGGCCGTTGCGGCTGTGGCGAGAGCTTTCACGTC---------
1223520_Nthailandica@BCZB01000021_1_11                       ATGCGCCGCCCGCTTCCTGCAATGATGACACTGACTGAGCGTGCAGCAACGCGCTTACAGGCTTTGTATCAAGGGGCG---CATAAAGGTGAATTGCTGCGTGTGCGTGTGGGCACGCGAGGCTGTTCTGGTTTGTCGTATGAAATGGAATTCGTGTCGGAAGCTGCGCCGACCGATGAACGCGTTGAAGATCAAGGCGTAACCTTACTGGTAGACCATAAGGCGACGCTCTTTTTGATCGGTAGCGTGATGGATTACGAGGTCAAGGACCTCGAATCCGGCTTCACATTCAAGAATCCGAATGAGAAGGGGCGCTGCGGTTGCGGCGAGAGTTTTCACGTT---------
1121861_Etepidiphila@KB899911_1_222                          ATGGCGCGCAGCCTGCCGCCGCTGATGCGCCTGACGGATGCGGCGGCCGAGCGCGTGCGTGCGCTCTATGCCCGTCCC---GGCGCGAAGAAGTATCTGCGCATCGGCGTGAAGACCAAGGGCTGCTCGGGTCTGTCCTACGAGATGAGCTATGTGGACGAGCCCGGCCCGACCGACGAGGTGGTGACGGATCAGGGGCTGACGATCCTGGTGGACCGTCGCGCCTCGCTGTTCCTGATCGGCACGGTGATGGACTACCAGACCGGCACGCTGTCGTCGGGCTTCACCTTCGTGAACCCGAACGAGAAGGGTCGTTGCGGTTGCGGTGAGAGCTTCCACGTC---------
2185104_Esp@QMDI01000002_1_364                               ATGGGCCGCACCCTCCCGCCCCTCCTGCGTCTGACCGACGCGGCGGCGGAGCGTCTGCGCGCCCTCTATGCCCGGCCC---GGCGCCAAGCGCTACCTGCGCATCGGCGTGCGCACCCGCGGCTGTTCGGGGCTCTCCTACGACCTCTCCTACACCGACGAGATCGGGCCGAACGACGAGGTGGTGGTGGACCACGACCTCACGCTGCTGGTGGATCGCCGCGCCGCCCTGTTCCTCATCGGCACGGTGATGGACTGGCGGGCCGACGCCCTCTCCTCGGGCTTCACCTTCGTCAACCCGAACGAGAAGGGCCGCTGCGGCTGCGGCGAGAGCTTCCACGTC---------
1969806_Asp@CP029176_1_950                                   ATGCGTCGCGGCCTGCCGCCGCTGCTGACCCTGAGCGAGGCCGCGGTCGCACGCCTGCGCCGGCTTTACGAGAGCGGC---GAGGAAGGCCGCCTGCTCCGCGTTGCCGTTGGCACCAAGGGGTGTTCCGGCCTTTCCTATCAGATGAGCTGGGTGGACGCGCCTGGCCCCGGCGACGAGACCATCACCCAGGATGGCGTCACCGTGCTGATCGACCGCCAAGCCACTCTCTTTCTCATCGGCACGACGATGGATTATCGCGAAAGCGCGCTCGAATCCGGGTTCACGTTCGTCAACCCGAACGAAAAGGGCCGCTGCGGCTGCGGCGAGAGTTTCCACGTC---------
1120919_Anitrogenifig@AUBI01000001_1_259                     ATGCGGCGTGCGTTACCGCCATTGATGACGGTTTCAGACGCCGCTGCGGATCGGTTGAAGACCCTTTACGCCAATGCG---CACGCTGGACAGTTGCTGCGGATATCGGTGACGACGAAGGGTTGTTCGGGCAAAGCGTACGACATGACGTTCGTACCCGAGGAAGGGAGTGGGGACGAGCGGATAGTGGACAAGGGCGTCACGGTCCTTGTTGACCGCAAGGCTACGCTTTTCCTGATCGGGTCGGAGATGGATTACCACAGCGGGGAAATGGAGTCGGGCTTCGTGTTTGCCAACCCCAATGAGAAGGGCCGGTGTGGCTGCGGTCAGAGTTTTCACGTC---------
435_Aaceti@AQS83763_1                                        ATGGTTCGTGAACTGCCGCCCGTCATCACGCTGTCGGAGAAAGCCGCCGATCGTCTGCGGACTCTCTATGAAGGCGCG---AATGCCGGACAGTTGCTGCGTATCTCGGTCAGCACGAAGGGCTGTTCCGGTCATGCCTATGATATGAACTTCGTCGATGAGGCGGGACCGGGTGATGAGCGTGTCACCAGTCAGGGCGTGACGGTATTGATTGATCAGAAAGCGGTTCTGTTTCTGATCGGCTCGCAGATGGACTATCAGACGGGTGATTTCGAGTCCGGTTTTGTCTTCAGTAATCCCAATGAAAAAGGTCGCTGCGGCTGCGGGATGAGCTTTCACGTC---------
209650_Aorganivorans@KN173883_1_18__RT_shifts_2_contigs      TCTAAACGGGAGTTGCCGCCCCTCCTGCGCCTCACCGAAGCGGCGGCGGCGCGGCTCGCCCGCCTCTATGAGGGGGCG---GGAAAGGGCCGTCTCCTGCGCATTTCGGTCAGCACCAAGGGCTGTTCGGGCCACTCCTACCAGCTCGACTGGGTGGATGCCCCCGCCCCGGGTGATGAGGTGATCAGCGAGCATGGCGTGAGTGTGCTGGTCGATCGCAAGGCCACCCTCTTCCTCATCGGCACGGTGATGGACTGGCGCGAGGATCCGCTCGAGCAGGGCTTCGTGTTC------CCAACGAAAAGGGCCGCTGCGGCTGCGGCGAGAGCTTCATCGTCTGAACCCATC
1946912_Msp@DDBY01000202_1_14                                ------------ATGAACCAACTGATGACCCTGACCGAAAGCGCTGCAACCCATATCAAAAGCCTGATGGCAAACGCGCCCGAAAAATTCGAAGGCCTGCGCGTCGGCGTTACGGCCGCTGGCTGCTCCGGCCTCAGCTACAGCCTTGAATATGCGGCCCAGCCGAACCCGATGGATTTGCTGGTCGAAGACAAGGGCGTGAAGCTTTTCATCGACCCGCAGGCGCAGCTTTATATCGCAGGCATGGAAATGGACTACTTCGAAAACAAATTCGAAGCGGGTTTCATTTTCAACAACCCGAACGCGACCGGCCATTGCGGCTGCGGTAAATCGTTTAAAGTC---------
352472_Ddiscoideum@XP_641284_1                               ATGAAGCCTTCAAAAAAGGCAATTTTTTCAATGACAGACTCTGCATTAAAAAGAGTGAAAGAGATTATGAATGATAAGAAAGATAATTGTATTGGTCTTAGATTAGGTATTAAAGAAAGAGGTTGCTCTGGTATGTCATACACCTTAGACTTTGCAACTCAAAAGAATAAATTTGATGAAGTTGTTGCTGACAAAGATATCAATATTATAGTAGATTCAAAAGCATTATTATCAGTTATAGGTACAGAGATGGATTACATTGAAGAACCAATTAAAAAAGAATTTATATTTATTAATCCAAATGCAACAAATACATGTGGTTGTGGAGAATCCTTTACCACTAAAGATTTT
670386_Halbum@EFA83164_1                                     ATGAAACCATCGAGAAAAGCTATCTTTTCAATGACCGACTCAGCTGTAAATAAAATTAGAGAGTTAATGAAACAAGAAGGAGAGAACTTTTTAGGTATGAAACTCGGTGTCAAACAAAAAGGTTGTTCAGGTTTAGCATATACTCTAGATTTCACAAACCAACCCAATAAACTAGATGAAGTTGTAACCGATAAAGGTGTAACAGTAGTTGTAGATTCTAAAGCATTAATGTCAGTGATAGGCACTGAAATGGATTACATAGAAGAACCTATAAAGAAAGAGTTTATATTCATCAATCCTAATGCAACCAATACTTGTGGTTGTGGTGAATCATTCACCGTCAAAGACCCA
2492378_CMrohwerii@RST70854_1                                ATG---------AATAAAAATATAATTTCAATTACAGATTCTGCAGCAGAGCATATAAAAAGTCTTTTAAAAAAAGACAATAAAAAACCAATTGGTATAGGGGTTAATATTGAATCTGGTGGTTGTTCAGGTAGTAAGTATAAATTTGAATATGTTTATAAAAAAAAGGAATTAGATGAAGAAATAATAGATAAAGGAGTGAGTGTTTTTGTTAACCCAAGCACAGTATTAAAAATTTTTGGAACAAAATTAGATTACGTAGATGAGAAGATAAAATCGGGTTTTGTTTTTATCAATCCTAATGAAAAGGGAAAGTGTGGATGTGGTGACTCTGTTTTATTG---------
1357716_Bsalamandrivo@OON09605_1                             ATGGTTATTGCTAGCAAGGCAGTTCTAACTTTGACACAAGCGGCTGTGGCGAGACTACGGCTTTTGACGCTGGATACA---GATGCACCTAAGCTGCTCAAGATTGGAACTAAAAATAAGGGCTGTTCAGGCCAAGTCTACACACTAGAATATGTCACGGAAAAGGCTCGATTTGACGAGGTTATTGACCAAGATGGGGTCAAGGTTTTGATTGACTCTAAAGCACTCTTCTCGCTGATTGGGTCAGAAATGGACTATGTTGAGGACAAGCTTTCAGCTCAGTTTGTTTTTAATAACCCGAATGTCAAGGAAATGTGTGGGTGTGGCCAGAGCTTTATGACT---------
578462_Amacrogynus@KNE55649_1                                ATGCCGCGCGCCCGCAAGGCCGTGCTGTCGATGACGCCCGCGGCCGTTTCACGCATCAAGGAAATG---------TCC---AAGCCCGAGGCGCTGCTGCGCGTCGGCGTCAAGAAGAAGGGTTGCTCGGGACTGTCCTACACAATCGACCAAGTATCCGCCAAGCAGCGATTTGACGAGGAGGTGGTCCAGGACGGCGCAAGCATTCTCATTGACTCCAAGGCGCTCCTTTCGATCCTCGGGTCGGAAATGGACTATGTCGAGGACAAGCTCTCGGCGCAGTTTGTGTTCTACAACCCGAACGTCAAGGAGGCGTGTGGGTGCGGCCAGAGCTTTATGATC---------
1225657_Lsp@KQI68735_1                                       ATGGGCATTCCCGGCAAACAGGCCGTCACCATCACCGACAAGGCCGCGCGCCAGATCGCGAAACTGATGGCCAAG------GACGGGTCGCAGGGCCTGCGTATCGGCGTCAAGAAAGGCGGATGCGCTGGCATGGAATACACGATGGACTACGTGTCGGAGGTCGATCCGATGGACGAGGTCGTGGAACAGGACGGCGCACGGGTGATGATCGCGCCCATGGCGCAAATGTTCCTGTTCGGCACCGAAATCGACTATGAAACCACCCTGCTGGAAAGCGGTTTCAAGTTCCGCAACCCCAATGTCGTGGATGCCTGCGGCTGCGGCGAGTCGATCAAGTTCAACGAGGCG
1609966_Csp@ALG90626_1                                       ATGGGCATTCCCGGCAAACAGGCGGTAACCATCACCCCCGCCGCAGCAAAACAGATCGCCAGGCTTATGGCGCGC------GATGAAACACAGGGGCTGCGCATCGGCGTCAAGAAGGGCGGCTGCGCGGGCATGGAATACACGATGGACTATGTGTCAGAGGTTGATCCGCTGGACGAGGTCGTGGAACAGGACGGCGCCCGGGTGATGATCGCGCCGATGGCGCAGATGTTCCTGTTCGGCACCGAGATCGACTATGAGACATCGCTGCTGGAAAGCGGGTTCAAGTTCCGCAACCCCAACGTGGTCGATGCCTGCGGCTGCGGCGAGTCGATCAAGTTCGCCGAAACC
1920883_Msp@APO86565_1                                       ATGGGCATTCCTGGCAAACAGGCCGTAACCATAACCGACCGCGCTGCCGCGCAAATCGCGAAACTGATGGCCAAA------GACGGGCATCAAGGGCTGCGCATTGGCGTGAAAAAAGGCGGCTGCGCAGGCATGGAATACACCATGGACTACGTGGACGAAGTAAACCCGCTCGACGAAGTCGTCGAACAAAACGGCGCTCGCGTCATGATCGCTCCGATGGCACAGATGTTCCTCTTTGGAACAGAGATCGACTACGAGGTTTCGCTCCTCGAATCCGGCTTCAAATTCAAGAACCCGAACGTCGTCGATGCCTGCGGCTGCGGCGAGTCGATCAAATTCGACGAGAGC
2135611_Lsp@PXW70708_1                                       ATGGGCATTCCAGGCAAACAAGCGGTTACCATCACCGACAAAGCCGCGGCACAAATCGCCAAGCTGATGGCAAAG------GACGGTCATCAGGGCTTGCGCATCGGCGTCAAGAAAGGCGGCTGTGCGGGCATGGAATACACCATGGACTATGTGACCGAGGTTGATCCGCTGGATGAGGTGGTAGAACAGGATGGCGCACGCGTCATGATTGCGCCAATGGCGCAGATGTTCCTTTTCGGCACGGAGATTGATTACGAAGTCTCACTCCTCGAAGCGGGCTTCAAATTCCGCAATCCCAACGTTGTTGACGCATGTGGTTGCGGCGAGTCGATCAAGTTTGACGAGAAC
1508389_Csediminum@SHG64983_1                                ATGGGTATTCCAGGTAAACAAGCCGTCACCATAACAGACAAAGCCGCCGCTCAGATTGCCAAACTGATGGCAAAG------GATGGGCACGAAGGCTTGCGCATTGGTGTCAAAAAGGGCGGCTGTGCGGGCATGGAATACACAATGGATTACGTGACCGAGGTTGATCCACTTGATGAGGTCGTCGAGCAAGACGGCGCGCGGGTAATGATTGCACCTATGGCGCAAATGTTCTTGTTTGGCACCGAGATCGACTATGAAGTCAGCCTGCTGGAAAGCGGCTTTAAGTTCCGTAATCCAAACGTTGTTGATGCGTGCGGCTGCGGCGAGTCCATCAAATTCGACGAAAGC
1286148_Ysediminilito@PUB19105_1                             ATGGGCATTCCCGGCAAGCAAGCGGTCAGCATCACTGACAAGGCGGCAGCGCAAATTGCAAAGCTGATGCAAAAG------GACGGCCATCAGGGTCTGCGCATCGGCGTCAAGAAAGGCGGCTGTGCGGGGATGGAATATACGATGGATTACGTCACTGATGTTGATCCGCTGGACGAGGTTGTGGAACAGGACGGCGCGCGCGTCATGATCGCCCCGATGGCGCAGATGTTCCTGTTCGGAACAGAGATCGACTACGAAGTGTCCCTGCTGGAATCCGGCTTTAAATTCCGCAACCCCAACGTCGTAGACGCCTGCGGTTGCGGTGAATCAATCAAATTCGATGAAAGC
391626_Oantarcticus@AGI68833_1                               ATGGGCATTCCAGGCAAACAAGCAGTATCCATCACTGACAAAGCTGCGATCCAGATCGCCAAGCTTATGGCCAAA------GAGGGCAACCAAGGCTTGCGCATTGGGGTCAAAAAAGGCGGCTGTGCAGGCATGGAATACACCATGGATTACGTCGCTGACGTCGATCCGCTGGACGAAGTCGTGGAACAGGACGGCGCGCGCGTGATGATCGCACCTATGGCGCAGATGTTCCTTTTCGGCACGGAAATCGACTACGAAGTTTCCCTGCTCGAATCCGGTTTCAAGTTCCGCAATCCCAACGTCACAGAGGCCTGCGGTTGCGGTGAGTCGATCAAGTTCGACGAAAGT
1391910_Pjejudonensis@SLN11533_1                             ATGGGAATACCTGGAAAACAGGCGGTCACGATAACGGACAAGGCCGCAAGCCAAATCGCCAAACTGATGGAAAAG------GACGGCCATCAGGGCTTGCGCATTGGCGTCAAAAAGGGCGGCTGCGCGGGCATGGAATACACCATGGACTACGTGACCGAAGTTGATCCGCTCGACGAAGTCGTTGAACAAGACGGTGCCCGCGTGATGATCGCCCCCATGGCGCAAATGTTCCTGTTCGGCACCGAAATTGACTATGAAATCAGCCTGTTGGAGGCCGGTTTCAAGTTCCGCAACCCCAACGTCACCGAAGCCTGCGGCTGCGGCGAATCCATCAAGTTTGACGATGCG
1811548_Msp@LUOP01000001_1_578                               ATGAGCATTCCCGGCAAACAGGCAGTCACGATCACGGATCGGGCGGCCACCCAGATTGCCAAGCTCATGTCGCGG------GACGGCACGCAGGGCCTGCGGATCGGCGTCAAGAAGGGCGGCTGCGCGGGCATGGAATACACAATGGATTACGTGTCCGAGGTCGATCCCATGGATGAAGTCGTCGAACAGGACGGCGCGCGGGTGATGATCGCCCCCATGGCGCAGATGTTTCTCTTCGGGACGGAAATCGACTACGAGGTCTCGCTGCTCGAGAGCGGCTTCAAGTTCCGCAATCCGAACGTGGTCGATGCCTGCGGTTGCGGCGAGTCGATCAAGTTCGACGAAAGC
2170577_Rbacterium@PVA06131_1                                ATGGGAATTCCCGGCAAACAGGCTGTGACCATCACCGATAGGGCCGCCAGCCAGATCGCCAAGCTCATGGCCAAG------GACAACACGCAAGGTCTGCGGATCGGCGTGAAGAAAGGCGGCTGCGCGGGGATGGAATACACCATGGACTACGTGTCCGAGGTGGACCCCCTTGACGAGGTTGTCGAGCAAAACGGCGCGCGGGTGATGATCGCGCCCATGGCGCAGATGTTCCTGTTCGGCACCGAGATCGACTATGAGGTGAGCCTGCTGGAATCCGGCTTCAAGTTCCGCAACCCCAACGTCACCGAAGCCTGCGGCTGCGGCGAGTCGATCAAGTTCGACGAAAGC
2175247_Psp@PWE35050_1                                       ATGGGAATTCCCGGAAAACAGGCCGTCACCATGACGGATAAGGCTGCGGCCCAAATCTCTAAGCTGATGACGAAA------AACGGCCATCAAGGCTTGCGCATCGGTGTGAAAAAGGGCGGCTGCGCGGGCATGGAATATACGATGGATTACGTAACCGAGGTCGATCCACTGGATGAGGTGGTTGAGCAAGCTGGCGCGCGTGTGATGATCGCACCGATGGCGCAGATGTTTCTCTTCGGCACTGAGATCGACTATGAGGTCGCGCTGCTAGAATCGGGTTTCAAGTTCCGCAACCCCAACGTGACAGAGGCGTGTGGGTGCGGTGAGTCGATCAAGTTTGCCGAAACG
245188_Yvestfoldensi@ARU00501_1                              ATGGGCATCCCCGGCAAGCAAGCCGTCACCATCACCGACAAAGCCGCCGCCCAGATCGCGCGGCTGATGGCCAAG------GATGGGCATCAGGGTCTGCGGATCGGCGTCAAGAAAGGCGGCTGTGCCGGGATGGAATATACCATGGCCTATGTCACCGATATTGATCCGCTGGACGAGGTGGTCGAACAGGATGGCGCGCGGGTCATGATCGCGCCGATGGCGCAGATGTTCCTGTTCGGCACCGAGATCGATTATGAAACCTCGCTGCTTGAATCCGGTTTCAAATTCCGCAATCCCAATGTGGTCGATGCCTGCGGTTGCGGGGAATCGATCAAATTTGCGGATAAT
1397108_Cmarinus@ALI56211_1                                  ATGGGCATTCCCGGAAAGCAAGCGGTCAGCATAACTGACAAGGCCGCCATGCAAATCGCAAAACTGATGGAGAAA------GACGGCTCCAAAGGGTTGCGCATTGGCGTCAAAAAGGGCGGCTGTGCGGGCATGGAATACACCATGGATTATGTGTCCGATATCGACCCGCTCGATGAGATCGTCGAACAAGCTGGCGCTCGGGTGATGATTGCGCCCATGGCACAGATGTTTTTGTTCGGCACCGAGATTGACTACGAAGTATCCCTTTTGGAAAGCGGCTTTAAATTCCGCAATCCCAATGTTGTGGATGCCTGCGGGTGTGGCGAAAGCATCAAGTTCGATGAAAAT
1819565_Fmarinus@SMY07872_1                                  ATGGGCATTCCCGGCAAACAAGCTGTCACCATCACGCCCAAAGCGGCGGCTCAAATCGCCAAGCTGATGGCAAAG------GACAGCCACGAGGGCCTTCGGATCGGCGTCAAGAAGGGCGGATGCGCGGGCATGGAATACACCATGGAATACGTAAAAGAGGTGAATCCGCTCGACGAGATCGTCGAGCAGGACGGTGCCCGTGTCATGATTGCGCCCATGGCGCAGATGTTCCTCTTCGGCACCGAGGTCGACTACGAGACGTCGCTGCTCGAAAGCGGTTTCAAATTCCGCAATCCGAACGTGGTCGACGCCTGCGGATGCGGCGAATCAATCAAGTTCGACGACGCG
1930667_Mniveibacter@OUD08226_1                              ATGGGCATTCCAGGAAAACAGGCGGTCAGCATGACTGATCGAGCTGCAGCGCAAATTGCAAAACTGATGGCGAAA------GATGGGCATCAGGGACTGCGCATTGGCGTCAAAAAAGGCGGCTGCGCAGGCATGGAATACACCATGGAATATGTCGATACCGTGGATCCGATGGACGAAGTCGTTGAACAAGCAGGCGCACGGATCATGATCGCCCCAATGGCGCAAATGTTCTTGTTCGGCACCGAAATCGACTATGAAACATCGCTGCTGGAGTCGGGGTTTAAATTCAAAAACCCCAACGTGGTCGACGCCTGCGGCTGTGGTGAGTCGATCAAATTTGACGAAAAC
2170575_Psediminicola@PVA11611_1                             ATGGGCATCCCAGGCAAACAGGCCGTCACGATCACGGACCGTGCGGCGGCGCAAATCTCCAAGCTGATGGCCAAG------GACGGCCACCAGGGCCTGCGCATCGGCGTCAAGAAAGGTGGCTGCGCGGGGATGGAATACACGATGGATTACGTCGATGAGGTCGATCCCCATGACGAGGTCGTGGAGGAAAACGGCGCCCGCGTGATGATCGCCCCGATGGCGCAGATGTTCCTTTTCGGAACGCAGATCGACTATGAGGTCAGCTTGCTTGAATCGGGTTTCCGCTTCAACAACCCCAACGTGACCGAAGCCTGCGGTTGCGGCGAATCCATCAAGTTCGCCGATACA
2072972_Tautumnalis@CUH69606_1                               ATGTCCATCCCCGGCAAACAGGCCGTGAGCCTGACCCCGAAAGCCGCTGCACAGATTGCCAAGCTGATGGAGAAA------GACGGCCATCAGGGGCTGCGGATTGGCGTCAAAAAAGGCGGCTGCGCGGGCATGGAATACACCATGGATTACGCCGATACCGTCGATCCCAATGATGAGATCGTGGAACAGGACGGCGCCCGGGTGATGATTGCCCCGATGGCACAGATGTTCCTTTTCGGGACTGAGATCGACTATGAGGTCTCGCTGCTGGAAGCTGGATTCAAGTTCAACAACCCGAACGTGACCGAAGCCTGCGGCTGTGGTGAATCGATCAAATTCGCTGGAATG
2211117_Psp@RII38216_1                                       ATGAGCATTCCTGGCAAGCAAGCCGTGACCATCACAGATCGCGCCGCGGCGCAGATCATCAAGCTGATGACCCGC------GAAGGCCATCAGGGCCTGCGCATCGGCGTCAAGAAGGGTGGCTGCGCGGGCATGGAATATACCATGGACTACGTCGACGCGGTCGATCCCATGGACGAGGTCGTCGAACAGCAAGGCGCCCGCGTCATGATCGCCCCGATGGCGCAGATGTTCCTGTTCGGAACCGAGATCGACTACGAAACGACGCTGCTCGAATCCGGCTTCCGCTTCAACAACCCCAACGTGACCGAAGCCTGCGGCTGCGGCGAATCCATCAAGTTCGCAGATATG
1247613_Pantarcticus@PJE29854_1                              ATGAGCATTCCCGGCAAACAGGCGGTTACAATCACCCCGCGCGCCTCGGCACAGATCGTCAAGCTGATGCAGAAG------GACGGCCACCAGGGCCTCCGGATCGGCGTCAAGAAGGGCGGCTGCGCGGGCATGGAATACACCATGGACTACGTCGACAGCGTCGACCCGATGGACGAGGTCGTCGAACAGGACGGCGCGCGCGTGATGATCGCGCCCATGGCGCAGATGTTCCTCTTCGGCACCGAGATCGACTACGAGACCTCGCTGCTGGAATCCGGCTTCAAGTTCAACAATCCCAACGTGACCGAGGCCTGCGGCTGCGGCGAGTCGATCAAGTTCGCGGAGATG
252305_Pbatsensis@EAQ01443_1                                 ATGGGCATTCCCGGCAAACAGGCCGTTTCCATCACGCCCCGCGCGGCGTCGCAGATCGTCAAGCTGATGCATCGC------GACGGACGCGAGGGCCTGCGCATCGGTGTCAAGAAGGGCGGCTGCGCGGGCATGGAATACACCATGGACTACGTGGATTCGATCGACCCCAACGACGAGGTGGTGGAGCAGGACGGCGCGCGGGTGATGATCGCCCCGATGGCGCAGATGTTCCTGTTCGGCACCGAGATCGATTACGAGACCTCGCTTCTGGAATCGGGCTTCCGGTTCAACAATCCCAACGTCGTCGAAGCCTGCGGCTGCGGGGAATCGATCAAGTTCGCCGAGAGC
1666913_Rbacterium@KPP88626_1                                ATGTCGATCCCCGGCAAGCAAGCCGTCACCTTGACCCCGCGCGCCGCCACCCGGATCGCGGCACTGATGCAGCGC------GACGGCCACCAGGGCCTGCGTATCGGCGTCAAGAAGGGCGGCTGTGCGGGCATGGAATATACCATGGACTACGCCGAAACCGTCGACCCCAACGACGAAGTGGTCGAACAGGACGGCGCACGGGTGATGATCGCGCCCATGGCGCAGATGTTCCTGTTCGGCACCGAGATCGACTACGAGGTCTCGCTGCTCGAATCCGGCTTCAAGTTCCGCAACCCGAACGTCACCGACGCCTGCGGCTGCGGCGAATCGATCAAGTTCAAGGACGCC
1280846_Phaliotis@PRY26380_1                                 ATGTCCATTCCCGGCAAACAGGCCGTGACCCTGACCCCGCGCGCTGCCGCGCAGATCTCGAAGCTGATGGAGCGT------GATGGCCATCAGGGGCTTCGCGTTGGCGTCAAGAAGGGCGGCTGCGCGGGCATGGAATACACCATGGACTACGCCGAGGAGATCGACCCGCTCGACGAAGTTGTCGAGCAGGACGGGGCGCGTGTGATGATCGCGCCCATGGCGCAGATGTTCCTTTTCGGCACCGAGATCGACTACGAAATCTCCCTGCTGGAAGCCGGCTTCAAGTTCCGCAATCCGAACGTTTCCGAGGCCTGTGGCTGCGGCGAGTCGATCAAGTTCGACGAGAGC
633131_Tsp@EET49510_1                                        ATGGGCATTCCAGGCAAACAAGCGGTCAATATGACCCCAAAGGCAGCAGCACAGATTTCTAAACTGATGGCCAAG------GATGGCCATGAAGGTTTGCGCATTGGTGTCAAAAAAGGCGGCTGTGCGGGCATGGAATACACCATGGAGTATGTGACCGAGGTGAACCCGATGGACGAGGTCGTCGAACAAGACGGCGCGCGCATCATGATCGCACCAATGGCGCAGATGTTCCTCTTTGGCACCGAAATCGACTACGAAGTGTCGTTGCTAGAAGCTGGGTTCAAATTCAACAACCCGAACGTGACCGAAGCCTGCGGCTGTGGCGAATCCATCAAATTTGACGCCACG
1247867_Ralbus@SLN14567_1                                    ATGGGAATTCCGGGAAAACAGGCCGTCACAATAACGTCAAAGGCCGCCGCACAAATCGCCAAACTCATGGCCAAA------GACGGCCATGAGGGGCTGCGCATTGGCGTCAAAAAAGGCGGTTGCGCGGGCATGGAATACACCATGGAATATGTCACCGAGGTGAACCCACTCGATGAAGTGGTCGAACAAGACGGTGCACGCGTGATGATCGCCCCGATGGCCCAAATGTTTCTTTTCGGCACTGAGATCGACTATGAGGTATCTCTGCTCGAAGCGGGCTTTAAATTCAACAATCCCAACGTTTCAGAGGCCTGCGGCTGCGGTGAATCCATCAAATTTGAGGGCATG
2107583_Rbacterium@OMPR01000008_1_176                        ATGGGCATTCCCGGCAAACAAGCTGTCACCATCACCCCCAAGGCCGCTGGCCAGATCGCCAAACTGATGGCTAAA------GACGGTCACACCGGCTTGCGCATCGGCGTCAAAAAGGGGGGCTGTGCGGGCATGGAATACACGATGGAATATGTCACTGAAACCAACCCCTTGGACGAGGTTGTTGAACAGGATGGAGCACGAGTCATGATCGCGCCGATGGCGCAGATGTTCCTCTTTGGAACCGAAATCGATTATGAGGTTTCACTGCTTGAAGCGGGGTTCAAATTCAACAACCCCAACGTGACAGAGGCCTGCGGATGCGGCGAGTCGATCAAGTTCAAAGATCAA
1312363_Plitorisedimi@SLN61531_1                             ATGGGCATTCCCGGAAAACAGGCTGTGACCATAACCCCGGCCGCGGCGGCGCAGATTGCAAAACTGATGACGAAA------GACGGCCATCAGGGTCTGCGTATTGGCGTCAAGAAAGGCGGCTGTGCGGGTATGGAGTACACAATGGAATATGTGACCGAAGTGGATCCACTTGACGAGGTTGTCGAACAGGACGGCGCCCGTGTGATGATTGCGCCCATGGCCCAGATGTTCCTGTTTGGCACCGAGATAGACTATCAGGTGTCTCTGCTCGAATCTGGATTTTGCTTTAACAACCCAAACGTGACTGAAGCCTGCGGATGCGGGGAATCAATCAAGTTTGAGGGTATG
89187_Rnubinhibens@EAP76276_1                                ATGGGAATCCCCGGAAAACAGGCCGTGACCATGACCCCGGCCGCCGCTGCCCAGATCGCCAAGCTGATGACCAAG------GACGGCCATCAGGGGCTGCGCATCGGCGTCAAGAAAGGCGGCTGCGCGGGTATGGAATACACGATGGATTACGTGACCGAGGTCGACCCCAATGACGAGGTGGTCGAACAAGAGGGCGCGCGCATCATGATCGCCCCCATGGCCCAGATGTTTCTCTTCGGAACCGAGATCGATTACGAGGTGTCGCTCTTGGAATCCGGCTTTAAATTCAATAACCCCAACGTCACCGAAGCCTGCGGCTGCGGCGAATCCATCCGCTTCGAAGGGATG
1641875_Ratlanticus@KRS12165_1                               ATGGGAATTCCAGGCAAGCAGGCGGTCACCATGACCCCCAAAGCGGCGTCGATGATTGCCCGCCTGATGGACAAG------GACGGCCACCAGGGCCTGCGCATCGGCGTCAAGAAAGGCGGCTGCGCGGGCATGGAATACACCATGGACTACGTGACCGAGGTCGATCCCAACGACGAGGTGGTCGAGCAGGACGGCGCCCGCGTCATGATCGCGCCGATGGCGCAGATGTTCCTCTTCGGGACCGAGATCGACTACCAGACCTCGCTTCTGGAATCGGGCTTCGTGTTCAATAACCCCAACGTCACCGAGGCGTGCGGCTGCGGCGAGTCGATCAAGTTCGAAGGCATG
1570360_Rsp@GAW33430_1                                       ATGGGCATTCCCGGAAAGCAGGCGGTCTCCATGACCCCCACCGCCGCCACGCAGATCGCGAAACTGATGGGCCGG------GACGGCCATCAGGGCTTGCGCATCGGAGTCAAGAAGGGCGGTTGCGCGGGCATGGAATACACGATGGAGTATGTGACCGAGGTCGATCCCCATGACGAGGTGGTCGAACAGGACGGCGCGCGGGTAATGATCGCGCCGATGGCGCAGATGTTCCTCTTCGGCACCGAAATCGACTATCAGACCTCGCTGCTGGAGTCGGGCTTCGTGTTCAACAACCCGAACGTGACCGAGGCCTGCGGTTGCGGCGAGTCGATCAAGTTCGCGAACATG
2044597_Rnitratireduc@PDNI01000058_1_282                     ATGGGCATCCCGGGAAAGCAGGCTGTCTCGATGACACCGGCCGCCGCCACGCAGATCGCGAAACTGATGGACCGC------GACGGCCATCAGGGCCTGCGCATCGGCGTCAAGAAGGGCGGCTGTGCAGGCATGGAATACACGATGGAGTATGTGACCGAGGCTGACCCCCACGATGAAGTGGTCGAACAGGACGGCGCGCGCGTGTTGATCGCCCCGATGGCACAGATGTTCCTGTTTGGCACCGAGCTCGACTACCAGACCTCGCTCTTGGAATCAGGCTTCGTCTTCAACAACCCCAACGTCACCGAATCTTGCGGCTGCGGAGAGTCGATCAAGTTCGCAGATATG
351016_Rsp@EDM71898_1                                        ATGGGAATTCCCGGAAAACAGGCCGTCAGCATGACGACCGACGCCGCCTCCCAGATCGCCAAACTGATGGACCGT------GACGGACATCAGGGGTTGCGCATCGGGGTCAAGAAGGGCGGCTGCGCCGGCATGGAATACACCATGGAGTATGTGACCGAGGTTGATCCTCACGATGAGGTGGTCGAGCAGAATGGCGCGCGCGTGATGATCGCGCCCATGGCGCAGATGTTCCTCTTCGGCACCGAGATCGACTACAAGACATCACTTCTGGAATCCGGATTCGTGTTCAACAATCCCAACGTGACCGAAGCCTGCGGTTGCGGCGAATCCATCAAGTTTGAAGGCATG
1005928_Rlutimaris@SFN88199_1                                ATGGGCATCCCCGGAAAACAAGCCGTCACCATTACCCCGGCCGCCGCGTCGCAAATCGCAAAGCTGATGGGCCGC------GATGGTCATCAGGGGCTGCGTATTGGCGTCAAGAAGGGCGGCTGTGCGGGCATGGAATACACCATGGAATACGTGACCGAGGTCGACCCCAACGACGAGGTGGTCGAATCCGATGGCGCGCGCGTGATGATCGCACCGATGGCGCAGATGTTCCTGTTTGGCACCCAGATTGACTATGAAGTCTCGCTGCTGGAATCGGGATTCAAGTTCAACAACCCCAATGTGACCGAGGCTTGCGGCTGCGGTGAATCGATCAAATTCGCGGATATG
1317116_Osp@OWU84442_1                                       ATGGGCATTCCCGGCAAGCAGGCCGTCACCATGACATCCGCAGCGGCGACCCAGATCGCCCGGCTCATGGCCAAG------GACGGCCATCAGGGCCTGCGCATCGGCGTCAAGAAGGGCGGCTGCGCGGGCATGGAATACACGATGGACTACGTGACCGAGGTCGATCCCCATGACGAGGTGGTCGAACAGGACGGCGCGCGGGTGATGATCGCCCCGATGGCGCAGATGTTCCTGTTCGGGACCGAGATCGACTATCAGACCTCGCTGCTCGAAAGTGGCTTCCAGTTCAACAACCCCAACGTGGCCGAGGCCTGCGGCTGCGGCGAGTCGATCAAGTTCAAGGACGCC
2203213_Rsp@AWZ21936_1                                       ATGGGCATACCCGGAAAACCGCCCGTCTCCATAACCCCGGCCGCCGTGACCCAGATCACCCGCCTGATGCAGCGC------GACGGGCATCAAGGGCTGCGGATCGGGGTAAAAAAGGGCGGCTGCGCCGGTATGGAATACACCATGGACTACGTGACCGAGATTGATCCCCATGACGAGGTGATCGAACAGGACGGCGCGCGCGTGCTCATTGCCCCTATGGCCCAGATGTTCCTCTTCGGCACCGAGATTGACTACAAGACATCGCTCCTTGAATCCGGCTTTGTTTTCAACAATCCCAACGTGACAGAGGCCTGTGGCTGCGGCGAGTCGATCAAGTTCGCCAATATG
657014_Ltaeanense@SER02135_1                                 ATGGGCATTCCCGGCAAACAGGCCGTCAGCATCACCCCCGCCGCCGCGACGCAAATCGCGCGCCTGATGACCAAG------GACGGTCACAAGGGCCTGCGCATTGGCGTCAAAAAAGGCGGCTGTGCCGGCATGGAATACACCATGGATTACGCCTCCGAGGTTGATCCGATGGACGAGGTCGTGGAACAGGACGGCGCGCGGGTGATGATCGCCCCCATGGCGCAGATGTTCCTCTTCGGGACCGAGATTGATTACCGCAGTTCGCTGCTGGAAAGCGGGTTCCACTTCAACAACCCCAACGTGACCGAGGCCTGCGGCTGCGGCGAATCCATCAAGTTTGCAGGCATG
2013655_Abacterium@PKQ14029_1                                ATGGGAATTCCCGGAAAACAGGCCGTCACCCTGACCCCGGCAGCGGTCTCGCAGATCACCCGGCTGATGGCACGC------GACGGGGCCAAGGGGCTGCGTCTCGGCATCAGGAAAGGCGGATGCGCCGGCATGGAATACACGATGGAGTATGTGTCGGAGGTCGATCCCCACGATGAGGTGGTCGAACAGGACGGGGCGCGCGTGCTCATCGCCCCCATGGCCCAGATGTTCCTGTTCGGCACCCAGATCGACTTCAAGACCGCCCTGCTCGAATCGGGCTTCGTGTTCAACAATCCGAACGTGACCGAGGCCTGCGGGTGCGGCGAGTCGATCAAGTTCGCCGATATG
1947395_Rsp@DIUD01000071_1_28                                ATGGGAATTCCCGGAAAACAGGCCGTCACCCTGACCCCGGCGGCGGTCTCGCAGATCACGCGGCTGATGGCGCGC------GACGGCTCCAGGGGCCTGCGTCTCGGCGTCAGGAAGGGCGGATGCGCGGGCATGGAATACACGATGGAATATGTGGCCGAGGGCGATCCTCACGATGAGGTGATAGAGCAGGACGGCGCGCGCGTGCTGATCGCGCCGATGGCGCAGATGTTCCTGTTCGGCACAGAGATCGACTACCGGACATCCCTTCTCGAATCGGGCTTCGTGTTCAACAATCCGAACGTGACCGAGGCCTGCGGCTGCGGCGAATCGATCAAGTTCGCAGACATG
1947396_Rsp@DISF01000077_1_27                                ATGGGAATTCCCGGAAGACAAGCCGTCACCCTGACCCCGGCGGCGGTCTCGCAGATCACGCGGCTGATGGCACGC------GACGGGGCCAAGGGCCTGCGTCTCGGCATCAAGAAGGGCGGCTGCGCGGGGATGGAATACACGATGGAGTATGTGACACAGATTGATCCCCATGATGAAGTGGTGGAACAGGATGGCGCGCGCGTCATGATCGCGCCGATGGCACAGATGTTCCTGTTTGGCACCGAGATTGATTACCAGACCTCGCTGTTGGAATCGGGCTTTGTGTTCAACAATCCCAACGTCACCGAATCCTGCGGCTGCGGCGAGTCGATCAAATTCGCAGGCATG
2320272_Rsp@RKF15225_1                                       ATGGGAATTCCCGGCAAGCAGGCCGTCACCATGACCGACAGGGCCGCTGGCCAGATCGCCAAGCTCATGGCGCGC------GAGGGCCACCAGGGCCTGCGCATCGGCGTCAAGAAAGGCGGCTGCGCGGGCATGGAATACACGATGGACTACGTGACCGAGATCGACCCCCATGACGAGGTGGTCGAACAGGATGGCGCGCGGGTGATGATCGCCCCGATGGCGCAGATGTTCCTCTTCGGCACCGAAATCGACTACGAGACGAGCCTGCTGGAATCGGCGTTCAAGTTCAACAACCCCAACGTCTCCGAGGCCTGCGGCTGCGGCGAATCGATCAAGTTCGAGACGCCC
765699_Dindica@SDX17037_1                                    ATGGGCATTCCCGGCAAACAGGCCGTCACCCTTACCCCCACCGCCGCGAAGCAGGTGGCGAAGCTGATGCAGCGC------GACGGCGCCGCGGGGCTGCGCATCGGCGTGAAGAAGGGCGGCTGCGCGGGCATGGAATACACGATGGACTATGTGTCCGAGGTCGATCCGATGGACGAGGTCGTCGAACAGGACGGTGCGCGGGTGATGATCGCCCCGATGGCGCAGATGTTCCTGTTCGGGACCGAGATCGACTATCAGACCTCGCTGCTGGAATCGGGTTTCCACTTCAACAACCCCAACGTGGTCGAGGCCTGCGGCTGCGGCGAATCGATCAAGTTCGCCGAAAGC
576117_Chalophilus@LRUD01000067_1_172                        ATGGGCATTCCCGGAAAACAGGCTGTGACCATGACCCCCGCGGCCTCGGCACAGATTGCAAAGCTGATGAAACAG------GACGGTTCCAAGGGGCTGCGCATCGGCGTCAAGAAAGGCGGCTGTGCGGGCATGGAATATACCATGGAATACGTCTCCGAAATCGACCCGATGGACGAGGTCGTGGAACAGGACGGCGCACGCGTGATGATCGCTCCGATGGCGCAGATGTTCCTGTTCGGCACGGAGATTGATTACGAGGTCTCCCTGCTCGAATCCGGCTTCAAATTCCGCAATCCCAATGTGGTGGATGCCTGCGGCTGCGGCGAGAGCATCAAATTCGACGAGAGC
588602_Cneptunius@SFI77488_1                                 ATGGGCATTCCCGGAAAACAGGCTGTGACGATCACCCCGGCAGCAGCGACACAGATCGCCAAGCTGATGGAGAAA------GACGGCTCCAAAGGCCTGCGCATCGGCGTCAAGAAGGGCGGCTGCGCCGGTATGGAATATACCATGGACTATGTCTCCGAGATCGATCCGATGGACGAGACCGTGGAACAGGACGGCGCCCGGGTGATGATCGCGCCGATGGCGCAGATGTTCCTGTTCGGCACCGAGATCGATTATCAGGTCTCGCTCCTGGAATCCGGCTTCAAGTTCAAGAATCCGAACGTGGTCGATGAATGCGGCTGCGGCGAGTCGATTAAATTCGACGAGAGC
1208324_Cindicus@AJE47639_1                                  ATGGGCATTCCCGGAAAACAGGCCGTGACCATGACGCCCGCCGCAGCGGCGCAGATCGCGAAGCTCATGGCGAAG------GACGGGTCCAAGGGCCTGCGCATCGGCATCAAGAAGGGCGGCTGCGCGGGCATGGAATACACCATGGATTACGTGGCCGAGATCGACCCGATGGACGAGGTCGTGGAACAGGACGGCGCGCGGGTGATGATCGCGCCGATGGCGCAGATGTTCCTCTTCGGCACGGAAATCGACTATCAGGTTTCGCTGCTCGAGGCGGGCTTCAGGTTCCGCAACCCGAATGTCGTCGACGAATGCGGCTGCGGCGAGTCGATCAAGTTCGACGCCGCC
1933035_Psp@OSP56195_1                                       ATGGGCATTCCCGGAAAACAGGCCGTGACCCTGACCCCCTCTGCCGCAAGCCAGATCACAAAGCTGATGCGTCGC------GACGGGACCGAAGGTTTGCGGATCGGCGTCAAAAAGGGCGGCTGCGCTGGCATGGAATACACCATGGATTATGTCGCCGAAGTCAATCCGATGGACGAAGTCATCGAACAAGATGGCGCACGGGTGATGATCGCGCCAATGGCGCAGATGTTTTTGTTCGGGACCGAGATCGACTATCAAAGCTCTTTGCTGGAAGCCGGATTCAAGTTCCGCAACCCGAATGTCGTGGATGCGTGCGGCTGCGGCGAGTCGATCAAATTTGACGACGCC
2171755_Rbacterium@AXX97418_1                                ATGGGCATCCCCGGCAAACAGGCGGTCAGCATGACCCCGACCGCAGCGAAACAGATTTCAAAACTGATGGCCGAA------AAGGGCCATCAGGGCTTGCGCATCGGCGTCAAGAAGGGCGGCTGTGCGGGGATGGAATACACCATGGACTATGTGGACGAGGTTGATCCGATGGACGAAGTGGTGGAACAGGACGGCGCGCGGGTGATGATTGCCCCGATGGCGCAAATGTTCCTGTTCGGAACCGAAATCGACTACGAGGTTTCCTTGCTGGAAAGCGGCTTCAAATTCCGCAACCCCAATGTGACAGAATCCTGCGGCTGCGGCGAATCCATTAAATTCGCAGAGATG
1852017_Rbacterium@RMA42460_1                                ATGGGCATCCCCGGAAAACAGGCGGTCAGCATGACCCCCGCAGCCTCGAAACAGATCGCCAAGCTGATGACACGC------GATAACCATCAGGGTTTGCGCATCGGTGTGAAAAAGGGCGGCTGCGCCGGTATGGAATACACCATGGATTACGTCACCGAGGTCGATCCTCATGACGAAGTGGTGGAACAGGATGGTGCCCGTGTGATGATCGCGCCCATGGCGCAGATGTTCCTCTTCGGGACCGAGATCGACTACGAGGTGTCGCTTCTCGAATCCGGCTTCAAATTCCGCAATCCCAACGTCACCGACGCCTGCGGCTGTGGCGAGTCGATCAAATTCGACGAGGCG
1162418_Msp@SMH29110_1                                       ATGTCGATCCCCGGCAAGCAAGCGGTCAAGATGACCGACACGGCGGCCCGGCAAATTGCCCGGCTGATGGCGAAG------GACGGCCACAAGGGCCTGCGCATCGGCGTCAAGAAGGGCGGCTGCGCGGGCATGGAATACACCATGGACTATGTCGACGAGGTCGACCCGATGGACGAAGTGGTGGAACAGGAAGGTGCCCGGGTGATGATCGCCCCTATGGCGCAGATGTTCCTGTTCGGCACCGAGATCGACTACGAGGTGTCGCTGCTCGAATCCGGCTTCCGGTTCCGCAACCCCAATGTCACCGAGGAATGCGGCTGCGGCGAATCGATCAAGTTCGACGAAAGC
388401_Rbacterium@EBA03259_1                                 ATGGGAATTCCAGGTAAACAGGCGGTAAGTATCACACCTAAAGCTGCGGCCAAAATCGCAGCCTTGATGGAAAAA------GATACTCATCAAGGGTTGCGCATTGGTGTCAAAAAAGGCGGTTGCGCAGGCATGGAATATACCATGGATTACGTCACCGAAATTGATCCCTTGGATGAAGTTGTTGAGCAAGAGGGCGCGCGCGTGATGATCGCGCCCATGGCCCAGATGTTCCTATTCGGCACAGAGATTGATTACGAAACATCACTTTTGGAAAGCGGATTTAAGTTCCGTAATCCCAACGTGACCGAGGCTTGCGGTTGTGGTGAGTCTATCAAATTTGCTGATCCT
1952801_Rbacterium@DEIK01000059_1_40                         ATGGGCATCCCCGGCAAACAGGCGGTCAGCATGACCCCGAAAGCGATCAAACAGATCTCAAGTCTTATGGCCAAA------GACGGTCATCAGGGCTTGCGTATTGGCGTCAAAAAGGGCGGCTGTGCGGGGATGGAATACACCATGGATTTCGTCACCGAGGTTGATCCGCTGGACGAAGTTGTTGAAGATTCCGGTGCCCGTGTGATGATCGCCCCGATGGCGCAGATGTTCCTGTTCGGCACTGAAATCGACTATGAAACCAGCCTGCTGGAAAGCGGTTTCAAGTTCAAAAACCCCAATGTTTCAGAGGCTTGCGGTTGTGGTGAATCCATCAAATTCGCTGAACAG
1945960_Asp@DBND01000012_1_11                                ATGGGAATTCCAGGCAAACAGGCCGTCACCATGACGGACGCCGCCGCGAAACAGATCGCCAAGTTGATGGCCAAG------GACGGGACACAGGGCCTGCGCATTGGCGTCAAAAAGGGCGGCTGTGCGGGCATGGAATACACCATGGACTATGTCGATGCGGTCGATCCCCATGACGAGGTGGTCGAACAGGACGGCGCACGCGTGATGATCGCTCCGATGGCCCAGATGTTCCTGTTCGGGACCGAGATCGATTATGAGGTCTCGCTGCTGGAATCCGGGTTCAAGTTCAAGAACCCCAATGTGGTTGATGCCTGTGGTTGCGGTGAATCGATCAAGTTCGCCGAAATG
365340_Rimhoffii@PTN00667_1                                  ATGGGCATTCCCGGCAAGCAGGCGGTCACCCTCACTCCGAAGGCCGCCGCCCAGGTCACGAAGCTGATGGCCCGA------GACGGTGCCGCAGGGTTGCGCATTGGCGTGAAGAAAGGCGGCTGCGCGGGCATGGAATACACCATGGACTATGTCGACGAAGTCGACCCAAACGACGAAGTCGTCGAACAGGACGGCGCACGGGTGATGATCGCCCCGATGGCACAGATGTTTCTGTTCGGCACGGAAATCGACTACGAGGTGTCGTTGTTGGAATCGGGCTTCAAATTCCGCAACCCAAATGTCACCGAAAGCTGCGGATGCGGCGAATCCATCCGCTTTGGCGACATG
1411902_Cmanganoxidan@ATI42457_1                             ATGGGTATCCCCGGCAAACAAGCCGTCACCATGACCCCCCGCGCTGCGGCGCAGATTTCCCGCCTGATGCTGAAG------GACGGCCATGAAGGGCTGCGGATCGGCGTTAAGAAGGGCGGCTGTGCTGGCATGGAATACACCATGGACTACGCCGCCGAAATCGACCCCCATGACGAGGTGGTCGAACAGGATGGCGCGCGGGTGATGATTGCCCCCATGGCGCAGATGTTCCTGTTCGGCACTGAGATCGATTATGAGACCTCGCTGCTGGAATCGGGCTTCAAGTTCAACAATCCCAACGTGACCGAAGCCTGCGGCTGCGGCGAGTCGATCAAATTCGCTGATATG
1217970_Olitoreus@SIN85653_1                                 ATGGGCATTCCCGGCAAGCAAGCCGTCACCATCACCCCCCGCGCCGTGGCGGAGATCGCCAGGCTGATGGCCCGC------GACGGCCACCAGGGCCTGCGCATCGGCGTCAAGAAGGGCGGCTGTGCTGGGATGGAATACACGATGGAATACGCCACCGAGGTCAATGCCCATGACGAGGTCGTGGAGCAGGACGGCGCGCGCGTGATGATCGCGCCGATGGCGCAGATGTTCCTCTTCGGCACCGAGATCGACTATGAAACCTCGCTTCTGGAGTCCGGCTTCAAGTTCAACAACCCCAATGTGACCGAGGCCTGCGGCTGCGGCGAGTCGATCAAGTTCGCCGACACG
2070369_Ssp@AXI55272_1                                       ATGGGTATCCCAGGCAAACAGGCTGTCACCATCACACCAAAGGCCGCGGCCCAGATCGCGCGCCTGATGGAAAAG------GACGGCCATTCCGGTCTGCGCATCGGCGTCAAGAAAGGCGGCTGTGCGGGCATGGAATACACCATGGATTACGCCACCGATATTGATCCCAACGACGAAGTCGTCGAGACAGACGGCGCGCGCGTGATGATCGCCCCGATGGCGCAGATGTTCCTGTTCGGAACCGAAATCGACTACGAAACAAGCCTCTTGGAATCCGGTTTCAAGTTCAACAACCCCAATGTATCCGAAGCATGCGGATGCGGTGAATCGATCAAATTCAACGACATG
1470563_Pgijangensis@SHJ92446_1                              ATGGGCATTCCCGGAAAGCAAGCTGTCACGCTAACACCCAAAGCAGCGGCACAGATCACCAAGCTGATGGCCAAA------GATGGCCATTCCGGCCTACGCATCGGCGTCAAAAAAGGCGGCTGTGCGGGCATGGAATATACCATGGACTACGTGGCTGATACTGACCCGAACGACGAAGTCATCGAACAGGACGGCGCCCGCGTGATGATCGCCCCTATGGCGCAAATGTTTTTGTTCGGCACCGAGATTGATTACGAAGTCTCCCTTCTGGAATCCGGGTTTAAGTTCAACAATCCCAATGTCTCCGAGGCCTGCGGATGCGGTGAGTCGATCAAATTTGACTCGATG
1922229_Rbacterium@FREU01000005_1_105                        ATGGGCATTCCTGGAAAACAAGCGGTCACCATGACACCGGCCGCCATTGCCCAGATCACCAAGCTGATGGCCCGC------GAGGGCCATTCCGGCCTGCGGATTGGCGTCAAAAAGGGCGGCTGCGCGGGCATGGAATACACCATGGATTACGTGGCGGACACCGATCCCAATGACGAGGTAATCGAACAGGATGGCGCACGTGTCATGATCGCCCCGATGGCACAGATGTTTCTATTTGGCACCGAGATCGACTATGAGATTTCGCTGCTGGAATCCGGCTTTAAGTTTAACAATCCCAACGTCAGCGACGCATGTGGCTGTGGCGAATCCATCAAATTCAAAGATGCC
1914328_Psp@MAY88396_1                                       ATGGGTATTCCCGGCAAACAGGCCGTCACCCTGACCCCGGCGGCGGCCACACAGATTTCCCGCCTGATGCAACGA------GCGGGCCACTCCGGCCTGCGGATCGGCGTGAAGAAGGGTGGCTGTGCGGGCATGGAATACACCATGGATTACGTTTCGGACACTGACCCGAACGACGAAGTCGTGGAACAGGATGGCGCACGGGTGATGATCGCCCCAATGGCGCAGATGTTCCTGTTTGGCACCGAAATCGACTATCAGACCAGCCTGTTGGAATCCGGGTTCAAGTTCAACAACCCGAACGTGGCCGAGGCTTGTGGCTGCGGCGAGTCGATCAAGTTCAATGACATG
60890_Pgallaeciensi@ANP38562_1                               ATGGGTATCCCCGGCAAACAGGCTGTAACCATCACCCCGAAGGCTGCGGCGCAGATTTCAAAGCTGATGCAGAAT------GCGGGCCACGCGGGTCTGCGCATTGGCGTGAAAAAAGGCGGCTGCGCCGGCATGGAATACACCATGGAATACGTCGATGACGCCGATCCCAATGACGAGGTCGTGGAACAAGACGGCGCCCGGGTGATGATCGCACCGATGGCACAGATGTTCCTGTTTGGCACCGAGATCGACTATGAAACCACGCTGCTGGAAAGCGGGTTCAAGTTCAACAACCCCAACGTCGCCGAGGCCTGCGGCTGCGGCGAGTCGATCAGCTTCAAGGATATG
292414_Rsp@ABF63498_1                                        ATGGCCATTCCCGGCAAGCAAGCTGTTACCATGACCCCCCGAGCCGCCGCGCAGATCTCCAAACTCATGGAGAAC------GCAGGCCATGCCGGTCTGCGGATCGGCGTCAAGAAAGGCGGCTGTGCGGGCATGGAGTACACGATGGAATATGTCGACGTCGCCGATCCGAACGATGAGGTGGTGGAGCAGGACGGCGCGCGGGTGCTGATCGCCCCGATGGCCCAGATGTTCCTCTTTGGCACCGAAATCGACTATGAGACGACGCTTCTTGAGTCGAGTTTTAAGTTCAACAACCCCAATGTGGCCGAAGCCTGTGGCTGCGGCGAGTCGATCAGTTTCAAG------
314267_Ssp@EAP80591_1                                        ATGGCAATCCCAGGCAAGCAAGCCGTCACCATCACCCCCAAAGCCGCCAATCAGATCACCAAGCTGATGACGTCC------GCCGGCCACGCCGGTCTGCGCATCGGCATCAAGAAGGGTGGCTGCGCCGGCATGGAATATACGATGGAGTATGTGAACGAGGCCGACGCCAATGACGAGGTCGTCGAACAGGACGGCGCGCGCGTGATGATCGCGCCGATGGCGCAGATGTTCCTTTTCGGTACCGAGATCGACTATGAAACCTCTCTGCTGGAATCCGGCTTCAAGTTCCGCAACCCCAATGTTTCCGAAGCCTGCGGCTGCGGCGAATCCATCAAATTCGGC------
1389005_Ssp@AXI46975_1                                       ATGGGCATCCCCGGCAAGCAAGCTGTGACCATCACGCCTAAGGCCGCTAGCCAAATCTCCAAGCTGATGCAGTCA------GCGGGACATTCAGGTTTGCGCATCGGCATTAAAAAAGGCGGCTGTGCGGGTATGGAATATACCATGGAATATGTCACCGACACCGACCCTAACGACGAAGTGGTCGAACAGGACGGCGCACGCGTCATGATTGCCCCTATGGCGCAGATGTTCCTATTTGGCACTGAGATCGATTACGAGACATCGCTGCTCGAGTCCGGATTCAAGTTCCGCAATCCCAATGTGACCGAAGCTTGCGGCTGCGGCGAATCCATCAAATTCGGC------
1822238_Ssp@KZY51598_1                                       ATGGGCATTCCCGGCAAGCAAGCCGTTACCATGACCCCCAAAGCCGCTGGCCAGATTGCGAAGCTGATGCAATCG------GCGGGCCACGCCGGGCTGCGCATTGGCGTCAAGAAAGGCGGCTGTGCGGGGATGGAATACACCATGGAATACGTCGAAGCGACCGACCCCAATGATGAGGTGGTCGAACAAGACGGCGCGCGGGTGATGATCGCGCCCATGGCGCAGATGTTCCTCTTCGGCACGGAAATCGACTATGAAACAACACTGCTCGAGTCCGGTTTCAAATTCCGCAATCCCAATGTGACCGAAGCCTGCGGCTGCGGCGAATCCATTAAATTCGACGAAAGC
1917485_Ssp@APE43205_1                                       ATGGGCATTCCCGGCAAGCAAGCCGTCACCATGACACCCAAGGCATCCGCCCAGATTTCCAAGCTGATGGCATCG------GCAGGCCACGCCGGCCTGCGCATCGGCGTCAAGAAAGGCGGCTGCGCGGGCATGGAATACACCATGGAATATGTCGACGTCGCTGATCCCAATGACGAGGTCGTGGAACAGGACGGCGCACGGGTCATGATTGCCCCGATGGCGCAGATGTTCCTGTTCGGCACCGAGATCGATTATGAGACCACGCTGCTGGAAAGCGGCTTCAAGTTCTCCAACCCGAACGTGACGGAGGCCTGCGGCTGCGGCGAATCCATTAAGTTCGACGAGAAA
375451_Rdenitrifican@ABG32480_1                              ATGGGTATTCCCGGCAAACCCCCGGTCACACTGACACCGAAAGCCTGCGCCCAGGTTGCAAAGCTCATGGCATCC------GCAGGCCACGCAGGCTTGCGCATCGGCATCAAGAAGGGCGGCTGTGCGGGCATGGAATACACGATGGAATACGTCGAAGACGCCGATCCCAATGACGAGGTGGTCGAGCAGGACGGCGCGCGTGTCATGATTGCCCCGATGGCGCAGATGTTCCTCTTCGGCACTGAAATCGACTACGAAACCAGTCTTCTGGAATCCGGCTTTAAGTTCAGAAACCCGAACGTGACCGAAGCATGCGGTTGCGGTGAATCCATCAAATTCGGC------
1510460_Adonghaensis@SPH20974_1                              ATGTCGATCCCCGGAAAACAAGCCGTGTCCATCACACCAAAAGCAGCGTCCCAGATTTCCAAACTGATGGAAACC------GGCGGCCACGCGGGCCTGCGTATCGGCGTCAAAAAAGGCGGTTGCGCGGGCATGGAATACACAATGGACTATGTCGACGACAAAGACCCCAATGACGAAGTGGTTGAACAGGACGGGGCCCGCGTCTTGATTGCGCCCATGGCACAAATGTTCTTGTTCGGCACTGAAATTGATTATGAAACCAGCCTTTTGGAATCCGGGTTCAAGTTCAAAAACCCCAACGTGACCGAAGCCTGTGGATGTGGCGAAAGCATCAAATTCGAAGGCATG
314262_Rsp@EAQ46038_1                                        ATGGGCATTCCCGGCAAACAGGCTGTGACAATCACCCCGAAGGCTGCGGCCCAGATCACCAAGCTGATGACCAGC------GGCGGCCACGCGGGCCTGCGCATAGGCGTCAAAAAGGGCGGCTGTGCGGGTATGGAATATACCATGGAATATGTCGACGAGCCGGATAACAACGACGAGGTGGTCGAGCAAGACGGCGCCAGGGTTCTGATCGCCCCGATGGCGCAGATGTTCCTCTTTGGCACCGAAATCGACTATGAGACATCGCTGCTGGAAAGTGGGTTCAAGTTCAACAACCCCAATGTGTCCGAGGCCTGTGGCTGCGGCGAATCCATTAGTTTCAAGGATGTG
1952816_Rbacterium@DLQI01000050_1_4                          ATGTCAATTCCAGGCAAACAGGCCGTTTCCATTTCTGAAAAAGCGGCTGCTCAGATCGCAAAACTGATGGCCTCT------GGCGGGCATCAGGGTCTGCGTATTGGCGTCAAAAAAGGCGGCTGTGCAGGTATGGAATACACGATGGATTACGTGGCAGAACAGGATCCCAACGACGAAGTTGTCGAACAGGATGGTGCCCGTGTTTTGATCGCGCCAATGGCGCAAATGTTTCTGTTTGGAACGGAAATTGACTACGAAACCAGCCTGTTAGAGTCTGGCTTTAAGTTTCGAAATCCTAATGTAACCGAAGCCTGTGGCTGTGGTGAATCGATCAAGTTCGCTGAAATG
999627_Snanhaiensis@SFT50866_1                               ATGGGCATCCCCGGAAAACAAGCCGTGACCCTGACCCCCGCAGCGGCGGCGCAAATCACGCGACTGATGGCCAAA------AACGATCATTCCGGCCTGCGCATCGGCGTCAAGAAGGGCGGCTGTGCGGGTATGGAATACACCATGGAATATGTGCAAGCCACTGATCCAAATGACGAAATCGTCGAACAGGATGGCGCGCGCGTGATGATCGCTCCAATGGCGCAAATGTTTCTTTTCGGTACCGAAATCGACTATGAAACCAGCCTTCTGGAATCGGGTTTCAAGTTCAACAACCCCAATGTCTCCGAAGCATGCGGGTGTGGGGAATCGATTAAATTCAATGGTATG
1856299_Rbacterium@OUS33021_1                                ATGGGTATTCCCGGCAAGCAAGCCGTTACAATCACCCCCAAGGCGGCAGCGCAGATTTCCAAGCTGATGCTGCAT------GCTGGCCATGCAGGTCTGCGGATCGGCGTCAAAAAGGGCGGCTGTGCGGGCATGGAATACACCATGGAATACGTCGATCAGCATGACCCCAATGACGAGGTGGTGGAGCAGGACGGCGCCATGGTGATGATTGCGCCAATGGCGCAGATGTTCCTGTTTGGCACCGAGATCGACTATGAGGTCTCTTTGCTTGAGGCTGGGTTCAAGTTCAACAACCCCAATGTCTCGGATGCTTGTGGCTGTGGCGAGTCGATCAGTTTTAAGGAAATG
2109625_Tsp@AVO36987_1                                       ATGGGCATTCCAGGCAAGCAGGCCGTGACCCTGACGCCCCGCGCGGCGGCGCAGATCGTCAGGCTGATGGACCGC------GAGGGCCATTCGGGCCTGCGCATCGGCGTCAAGAAAGGCGGCTGCGCGGGCATGGAATACACCATGGACTATGTCACCGACATGGATCCCAATGACGAGGTGGTGGAACAGGACGGCGCCCGGGTGCTGATCGCGCCGATGGCGCAGATGTTCCTGTTCGGCACCGAGATCGACTATGAAACCGGGCTGCTGGAATCGGGGTTCCGGTTCAACAACCCCAACGTGGCCGAAGCCTGCGGCTGCGGCGAATCGATCAAGTTCAACGAACCG
1123501_Wmarina@KB902299_1_248                               ATGGGCATTCCCGGCAAGCAGGCCGTCACCCTCACCCCCCGCGCCGCGGCGCGCATCTCCCGCCTGATGGAGAAG------GACGGGTCCAAGGGCCTGCGCCTCGGCGTCAAGAAGGGCGGCTGCGCGGGCATGGAGTACACCATGGACTTCGCGCAGGAGGTCGACCCCAACGACGAGGTGGTCGAGCAGGACGGCGCGCGGGTGATGATCGCGCCGATGGCGCAGATGTTCCTGTTCGGCACCGAGATCGACTACGAGACGTCGCTGCTCGAGTCGGGGTTCAAGTTCCGCAATCCCAACGTCACCGAGGCGTGCGGCTGCGGCGAGTCGATCAAGTTCGACGAGACC
2248759_Tsp@QMEJ01000001_1_543                               ATGGGCATACCCGGAAAACAGGCCGTCACACTCACCCCCGCCGCAACCGCGCAGATCGCGCGATTGATGGATCGG------GACGGAACGACGGGCCTTCGCATCGGCATCAAGAAGGGCGGCTGCGCCGGCATGGAATACACCATGGACTACGCCACCGAGATAGATCCGAACGACGAGGTGGTCGAGCAGGACGGTGCGCGGGTGATGATTGCTCCGATGGCCCAGATGTTCCTCTTCGGCACCGAAATCGATTACGCGACCTCGCTTCTCGAAAGCGGCTTCCGGTTCAACAACCCCAACGTCACCGAGGCCTGCGGCTGCGGGGAATCGATCAAGTTCGCCGAAACC
1380367_Ssp@JIBC01000006_1_527                               ATGTCCATCCCCGGCAAGCAGGCCGTCACCATCACCCCCCGCGCCGCCGCCCAGATTGCCAAGCTTATGGCAGCG------GACGGTCACAAGGGGCTGCGCATCGGCGTCAAGAAAGGCGGCTGCGCAGGCATGGAATACACCATGGAATATGTGGACGAACAGGACCCCAACGACGAAGCCGTCGAACAGGACGGCGCGCGGGTGCTGATTGCGCCGATGGCGCAGATGTTCCTGTTCGGCACCGAGATCGACTATGAAACCTCGCTGCTGGAATCGAGCTTCAAGTTCAACAACCCCAACGTGACCGAAGCCTGTGGCTGCGGCGAGTCGATCAAGTTCGCAGACCCC
1317111_Psp@OWU75143_1                                       ATGTCCATTCCGGGCAAACAGGCGGTCACTTTGACCCCTGCCGCGACCACCCAGATCACCAAGCTGATGGCCAAG------GGTGGCCACAGCGGGTTGCGCATTGGCGTCAAGAAGGGCGGCTGCGCAGGCATGGAATACACGATGGACTATGTCTCAGAAGTTGACCCCAACGATGAGGTCATCGATCAGGACGGCGCCCGGGTGATGATTGCCCCGATGGCGCAGATGTTCCTCTTTGGCACTGAAATCGATTACGAAACCAGCCTGCTGGAATCCGGTTTCAAGTTCAACAACCCCAACGTGGCCGAAGCCTGCGGCTGCGGGGAATCCATCAAGTTCAACGAAGTC
999552_Lmethylohalid@AHD01238_1                              ATGGGCATTCCCGGCAAACAGGCTGTGACCATAACGCCCAAGGCGGCAGCGCAGATCGCCAAACTGATGGCCAAG------GACGGCCATGCCGGCCTGCGCATCGGCGTCAAGAAAGGCGGCTGCGCGGGCATGGAATACACCATGGAATACGTCAGCGAACCCTCCGCCAACGACGAGGTGGTGGAGCAGGACGGCGCCCGCATCCTGATCGCGCCGATGGCGCAGATGTTCCTGTTCGGCACCGAGATCGACTATGAGGTGACGCTGCTGGAAAGCGGCTTCAAGTTCAACAACCCCAATGTCGCGGATGCCTGCGGCTGCGGCGAATCGATCAGCTTCAAGGAACTG
1121479_Pxiamenensis@AUBS01000004_1_88                       ATGGGCATTCCCGGCAAACAAGCCGTCACCATGACACCGCGCGCGGCAGCCCAAATCGCGAAGCTGATGGACAAG------GGCGGTCATGCCGGCCTGCGCATCGGCGTGAAGAAAGGCGGCTGCGCTGGCATGGAATATACCATGGACTACGTCGACGAGACCGCCGCCCATGACGAGGTGGTCGAACAGGACGGGGCCCGGGTGCTGATCGCACCGATGGCGCAGATGTTCCTTTTCGGGACAGAAATCGACTATGAGGTGAGCCTGCTGGAGTCAGGCTTCAAGTTCAACAACCCCAATGTGGCCGAGGCCTGTGGCTGCGGCGAGTCGATCAAGTTCAAGGACACC
644107_Rlacuscaerule@EEX10975_1                              ATGGGCATTCCCGGCAAACAAGCCGTGACAATCACCCCGAAGGCCGCCGAACAGATCGTTCGGCTCATGAAGTCG------GGCGGCCATGCCGGTCTGCGCATCGGCGTCAAGAAAGGCGGTTGCGCCGGCATGGAATACACGATGGAATATGTCGACCAGGCCGACCCGAATGACGAGGTCGTCGAACAGGACGGCGCCCGGGTGATGATTGCGCCCATGGCTCAGATGTTCCTGTTCGGCACGGAAATCGACTATGAAACCACGCTGCTGGAATCGGGGTTCAAGTTCAAGAACCCCAACGTAGTCGATGCCTGCGGCTGCGGCGAATCGATCAAGTTCGACGAGTCG
246200_Rpomeroyi@AAV95865_1                                  ATGGGCATTCCCGGCAAGCAGGCGGTGACCATGACCCCCCGGGCGGCGACCCAGATCGCCCGCCTGATGGACAAG------GGCGGCCATACCGGGCTGCGCATCGGCGTCAAGAAAGGCGGCTGTGCCGGCATGGAATACACCATGGATTATGTGGATCAGGCCGATCCGCATGACGAGGTGGTCGAGCAGGACGGCGCCCGCATCCTGATCGCACCGATGGCGCAGATGTTCCTGTTCGGCACCGAGATCGACTATGAGGTCTCGCTGCTGGAATCCGGCTTCAAGTTCAAGAACCCCAATGTGGTCGATGCCTGCGGCTGCGGGGAATCGATCAAGTTCGACGAGTCG
314271_Malkaliphilus@EAQ13708_1                              ATGGCAATACCCGGAAAACAAGCCGTGACCATCACAGACACCGCCGCCGTGCAGATCGCTCGGCTGATGGATAAG------GGCGGTCACAAGGGCCTGCGCATCGGCGTCAAGAAAGGCGGCTGCGCGGGTATGGAATACACGATGGACTACGTCGACGACGTGGACCCGAACGACGAGGTCGTGGAACAGGACGGCGCACGCGTGATGATCGCGCCGATGGCGCAGATGTTCCTGTTCGGCACCGAAATCGACTATGAGACCTCGCTTCTGGAAAGCGGGTTCAAGTTCCGCAACCCGAACGTGGTCGATGCCTGCGGGTGCGGCGAATCGATCAAGTTCGACGAGACC
2267619_Asp@QOLB01000127_1_32                                ATGAGCATCCCAGGCAAACAAGCCGTCACCATGACAGAAGCCGCTGCCCGCCAGATCTCGCGTCTGATGGACAAA------GACGGCTCCAAAGGCCTGCGCATCGGCATCAAAAAAGGCGGCTGTGCCGGCATGGAATACACCATGGATTATGTCTCGGACATTGAACCCCATGATGAGGTGGTGGAGCAGGAAGGCGCCCGGGTGATGATTGCCCCGATGGCGCAGATGTTCCTGTTTGGCACTGAAATTGACTATGAGGTGTCGCTGCTGGAATCCGGCTTTAAGTTCCGCAACCCGAATGTTGTTGAGGCCTGCGGCTGTGGCGAATCGATCAAGTTTTCCGGCGTC
1123247_Sqiaohouensis@AUIJ01000008_1_9                       ATGGGAATACCCGGAAAACAGGCTGTCACCATGACCGACGCGGCAGCCCGCCAAATCTCCAAGCTGATGGAAAAG------GAAGGCCACAAGGGCCTGCGCATCGGCGTGAAGAAAGGCGGCTGCGCGGGCATGGAATACACCATGGACTACGCCTCGGACGTGGACCCCAACGACGAGGTTGTTGAGCAGGACGGCGCGCGCGTGATGATCGCGCCGATGGCGCAGATGTTCCTGTTCGGCACCCAGATCGATTACGAAGTGTCATTGCTGGAGTCTGGCTTCAAGTTCAACAACCCTAACGTGGCCGATGCCTGCGGTTGCGGGGAATCCATCAAGTTCAAGGACGTG
53501_Tgelatinovoru@CUH66698_1                               ATGGGTATTCCCGGCAAACAGGCGGTCACTATGACCGCGCGCGCAGCAACGCAGATTTCCAAGCTCATGACCCAG------AAGGGCCATAAGGGGCTCAGGATCGGTGTGAAGAAAGGCGGCTGCGCCGGCATGGAATACACCATGGACTATGCCGACGACATCGATCCGCATGACGAAATGGTCGAACAGGACGGTGCCCGGGTGATGATCGCACCAATGGCACAGATGTTCCTGTTCGGGACCGAGATCGATTACGAAGTTTCGCTGCTGGAATCGGGGTTCAAGTTCAACAATCCAAACGTGACCGAAGCCTGCGGCTGCGGCGAATCGATCAAGTTCAAGGATGTC
1470562_Aboseongensis@JXYH01000042_1_4                       ATGGGCATTCCAGGAAAGCAGGCTGTCACACTCACCGACCGCGCCACCGCGCAGATCGTGAAACTGATGCAGAAA------GAAGGCCATTCCGGCCTGCGCATCGGCGTCAAGAAAGGCGGCTGTGCGGGCATGGAATACACGATGGAATACGTGGCCGAACAGGACCCCAATGACGAGGTGGTCGAACAGGACGGCGCGCGGGTGATGATCGCTCCCATGGCGCAGATGTTCCTCTTCGGGACCGAGATCGACTATGAAGTGAGCCTGCTGGAATCGGGCTTCCGCTTCAACAACCCCAACGTGGCCGATGCCTGCGGCTGCGGGGAATCGATCAAGTTCAAGGATATC
1666917_Rbacterium@KPQ14072_1                                ATGGGAATTCCCGGCAAACAGGCCGTCAGCATCACCCCGGCGGCCGCCGCACAGATCGCGAAGCTCATGGCGCGC------GACGACACGCAGGGCTTGCGCATTGGTGTCAAGAAGGGCGGCTGCGCTGGCATGGAATACACCATGGATTACGTCACCGAGATCGACCCCAACGACGAGGTGGTCGAACAAGGCGGCGCACGGATCATGATCGCGCCCATGGCGCAGATGTTCCTCTTCGGCACCGAGATCGACTATGAAACCTCGCTGCTGGAGTCGGGGTTCAAGTTCCGCAATCCGAACGTCACCGACGCCTGTGGCTGCGGCGAGTCGATCAAGTTCAAGGATGTC
1652492_Dtyrosinivora@PRY94081_1                             ATGGCAATCCCCGGAAAACAGGCCGTCAGCATCTCGGATGCGGCGGCAAAGCAGATCACCAAACTGATGGCACGC------GACGGCTCGCAAGGGCTGCGGATCGGCATCAAGAAAGGTGGCTGCGCCGGTATGGAATACACGATGGAGTATGTCTCCGAAGTTGATCCCAACGACGAAGTGGTCGAACAGAACGGCGCCCGCGTGATGATCGCGCCTATGGCCCAGATGTTCCTGTTCGGCACCGAAATCGACTATGAAACCAGCCTGCTGGAATCGGGGTTTAAATTCCGTAACCCCAACGTGGTGGACGCCTGCGGCTGCGGGGAATCCATCAAATTCAAAGACATC
1294273_Relongatum@AHM04934_1                                ATGGGCATTCCCGGAAAACAGGCCGTCACCCTCACACCCGCCGCCGCCCGGCAGATCGCCAAGCTGATGGCCCAA------GGCGGCACACAGGGTCTGCGGATCGGTGTCAAGAAAGGCGGTTGCGCCGGCATGGAATACACCATGGATTACGTGACCGAGATCGACCCCAATGACGAGGTGGTCGAACAGGACGGCGCGCGCGTGATGATCGCGCCGATGGCGCAGATGTTCCTGTTCGGCACCGAGATCGATTACGAGGTCTCGCTGCTGGAGGCGTCGTTCAAGTTCCGCAACCCCAACGTGACCGATGCCTGCGGCTGCGGCGAGTCGATCAAGTTCAAGGATGCC
1928334_Rbacterium@NHTQ01000001_1_276                        ATGGGCATTCCCGGAAAGCAGGCGGTGACAATGACCCCCGCCGCCGCAAAACAGATCGCCAAACTGATGGATCAG------GGCGGCACGAAGGGGCTGCGCATCGGCGTCAAGAAGGGCGGATGCGCTGGCATGGAATACACCATGGACTACGTGCAGGAGGTCGATCCCAACGACGAGGTGGTCGAACAGGACGGCGCGCGCGTGATGATCGCGCCGATGGCCCAGATGTTCCTGTTCGGGACCGAGATCGACTACGAGGTCGCGTTACTGGAATCGGGATTCAAGTTCAGGAACCCCAACGTGACCGAGGCCTGCGGCTGCGGCGAGTCGATCAAGTTCGAGGGAATG
2107584_Rbacterium@ONZJ01000002_1_1894                       ATGGCCATTCCTGGAAAGCAAGCCGTCTCCCTCACCGACGCCGCTGCTGCGCAAATCTCTAAGCTGATGTCGTCC------GGCGACAGTCAGGGGCTGCGCATTGGCGTTAAAAAAGGTGGCTGCGCAGGAATGGAATACACAATGGATTATGTTTCGGAAATTGATCCGAACGACGAAGTTGTCGAACAAGACGGTGCGCGTGTGATGATCGCGCCGATGGCTCAGATGTTTCTGTTTGGCACGGAAATTGATTATGAAATCAGCCTCTTGGAGGCTGGATTTAAATTCAGGAACCCCAACGTGACCGAGGCCTGCGGTTGCGGGGAATCGATCAAATTTGATGGTATG
1287720_Nnitratireduc@MNBW01000012_1_69                      ATGGGTATTCCCGGCAAGCAAGCCGTGACCATCACCCCCAACGCCGCCCGCCAGATTGCCAGGCTGATGGCGTCC------GGCGGCTCTCAGGGGCTACGCATCGGCGTCAAGAAGGGCGGCTGCGCGGGTATGGAATACACGATGGACTATGTGTCCGAAATCGACCCGCTCGACGAGGTCGTTGAACAGGACGGCGCGCGGGTAATGATCGCGCCGATGGCGCAGATGTTCCTTTTCGGCACCGAGATCGACTACGAAGTGTCGCTGTTGGAGGCGGGCTTCAAGTTCCGAAATCCGAACGTGGCCGATGCCTGCGGCTGCGGCGAGTCGATCAAGTTCAAGGATGTG
1951235_Rbacterium@DKMK01000104_1_6                          ATGGGCATTCCGGGCAAACAAGCCGTTTCAATAACCGACAAGGCAGCGATCCAAATCCGTAAGTTGATGGATAAG------GGCGACAAAAAAGGTCTGCGCGTTGGTGTGAAAACAGGCGGTTGTGCGGGTATGGAATACACCATGGAATATGTGGACGAAATTGACCCAAACGACGAAGTGGTAAACCAAGACGGCGCAACGGTTATGATCGCGCCGATGGCACAAATGTTCCTATTTGGCACAGAAATTGACTACGAAGTATCGCTGCTTGAAGCTGGATTCAAATTCAACAACCCAAATGTAACAGAAGCATGTGGTTGTGGCGAAAGTATCAAGTTCGAAGGTATG
2035344_Acionae@PLS20253_1                                   ATGGGAATTCCTGGAAAACAAGCTGTGTCGATCACCGACAAGGCAGCAGCGCAAATCGTCAAACTGATGAATGCA------GGCGACAAGAAGGGCCTGCGCATCGGCGTGAAGAAGGGCGGCTGTGCGGGTATGGAATACACGATGGAATACGTGGACGAAGTGGACCCGATGGACGAAGTGGTAGAACAGGAAGGTGCCCGCGTGATGATCGCACCAATGGCCCAGATGTTCCTGTTCGGCACTGAAATCGATTATGAGGTTTCCTTGCTGGAAGCGGGTTTCAAGTTCAACAACCCCAATGTGACCGAAGCCTGCGGCTGTGGCGAATCCATCAAGTTCGAAGGCATG
1889778_Akogurei@PIB24587_1                                  ATGGGCATTCCAGGTAAACAAGCCGTTAGCATCACCGATCGCGCCGCCAGTCAGATTGTTAAACTGATGGGTGAC------GGCGACAAAAAAGGCCTGCGCGTTGGTGTGAAAAAAGGCGGCTGTGCTGGCATGGAATACACGATGGAATATGTCGATGCCGTTGATCCAAACGATGAACTGGTCGAACATAATGGCGCCAAGGTCATGATCGCCCCAATGGCGCAAATGTTCCTGTTTGGCACCGAAATTGATTACGAGGTTTCATTGTTGGAATCTGGTTTCAAATTCAACAACCCCAATGTGACCGAGGCCTGTGGCTGTGGTGAATCAATTAAATTCGAAGGTATG
1639689_Pinsulae@RED12960_1                                  ATGGCCATCCCCGGCAAACAGGCCGTTACCATGACAGACAGCGCCGCCGCGCAGATTCGCCGCCTGATGGAAAGT------GGCGACAAATCTGGTCTGCGCATCGGCGTGAAAAAGGGCGGCTGCGCCGGCATGGAATACACGATGGACTATGTCAGCGAGATCGATCCCCTCGATGAGATCGTCGAACAGGACGGTGCCCGGGTCATGATCGCGCCGATGGCACAGATGTTTCTCTTCGGGACAGAGATTGACTATGTCACATCCCTTCTCGAGTCTGGGTTCGAGTTCCGGAATCCGAATGTGACCGAAGCCTGTGGATGTGGAGAGTCGATCAAGTTCGCGGGAATG
1690039_Mmarinum@SOH95367_1                                  ATGGCCATTCCCGGCAAGCAGGCCGTCACTATGACGGATCGTGCGGCATCGCAGATTCGCAAGCTGATGCAAAAG------GGTGAAACGAAGGGCCTGCGCGTCGGCGTCAAAAAGGGCGGCTGCGCGGGCATGGAATACACCATGAACTATGTGGATCAGGTCGATCCGATGGATGAGGTCGTCGAACAAGACGGCGCATGCGTCATGATCGCCCCGATGGCGCAGATGTTCCTGTTCGGCACAGAGATCGATTATACAACGTCGCTGCTCGAATCCGGCTTTGAATTCAAAAACCCGAATGTGACCGAGGCATGCGGCTGCGGCGAATCCATTAAATTCGCAGGCATG
367336_Rbacterium@EAU51199_1                                 ATGAATATTCCAGGAAAACAAGCGTTAACAATTACTGAAACTGCCACTGCTCAAATACGCAAGCTAATGGAGCAA------GGTAATAAGAAGGGACTACGAGTTGGCGTCAAAAAAGGCGGGTGCGCCGGTATGGAATATACAATGGATTATGTTGATGACATAGATCCAAATGATGAAATAATCACACAAAATGGAGCAACTGTTATGATAGCTCCTATGGCGCAAATGTTCTTATTTGGGACAGAAATTGATTACGAAGTGTCTTTACTTGAAGCAGGCTTTAAATTTAACAACCCAAATGTCTCAGAAGCTTGTGGGTGTGGTGAAAGCATCAAATTTGAAGGCATG
290400_Jsp@ABD55442_1                                        ATGGGTATCCCCGGAAAACAGGCCGTCACCATGACGGACAAAGCCGCCAGGCAAATCGCCAAGCTGATGGATCAG------GGCGGGACCCAGGGCCTGCGCATCGGCGTCAAGAAGGGTGGCTGCGCGGGCATGGAATACACAATGGAATATGTGTCCGAGATCGACCCGCTGGATGAGGTGGTCGAACAGGATGGTGCCCGCGTGATGATCGCGCCGATGGCACAGATGTTCCTTTTCGGCACTGAGATCGACTATGAAGTCAGCCTGCTTGAAGCGTCGTTCCAGTTCCGCAATCCCAACGTCTCGGATGCCTGCGGTTGCGGCGAGTCGATCAAGTTCAAGGACATG
1914409_Rbacterium@PWG18143_1                                ATGGGTATTCCCGGCAAACAGGCCGTCACCCTGACGCCCAAGGCAACGGAACAGATTGCCAAGCTGATGCAGCGC------GACGGCAAGTCCGGCCTGCGCATCGGCGTCAAGAAGGGCGGCTGCGCGGGCATGGAATATACCATGGATTACGCCGACGAGATCGACCCCAATGACGAGGTGGTCGAACAGGACGGCGCACGGGTGATGATCGCCCCCATGGCGCAGATGTTCCTCTTCGGCACGGAAATCGACTACGAGGTCAGCCTGCTGGAAGCCGGGTTCAAGTTCCGCAATCCCAATGTCGAGGATGCCTGCGGCTGCGGCGAATCCATCAAGTTCAAGGATGTC
393663_Paquimaris@SLN23041_1                                 ATGGGCATTCCCGGCAAACAGGCCGTCACCATGACACCGGCAGCGGTGAAACAGATCTCCCGGCTGATGGAGAAG------GACGGATCGCAGGGCCTGCGCATCGGCGTCAAGAAGGGCGGCTGCGCGGGCATGGAATACACCATGGAATACGTGGACACCGTGGACCCGATGGACGAGGTGGTGGAACAGGACGGCGCGCGGGTGATGATCGCCCCGATGGCGCAGATGTTCCTTTTCGGCACCGAGATCGACTACGAGGTCTCCCTGCTCGAATCCGGGTTCAAGTTCCGCAACCCCAACGTGGCCGACGCCTGCGGCTGCGGGGAATCGATCAAGTTCAAGGATGTT
1675527_CRlobularis@KMW56492_1                               ATGGGCATTCCAGGCAAGCAGGCGGTCACTATGACCCCCGCCGCGATCGCGCAAATCGCCAAACTGATGGCCAAG------GACGGCCATGAAGGGCTGCGCATTGGCGTCAAGAAAGGCGGCTGCGCGGGCATGGAATACACCATGGACTACGTGTCCGAAGTCGATCCGTTGGACGAGGTCGTCGAACAAGACGGCGCCCGGGTGATGATCGCGCCTATGGCGCAGATGTTCCTGTTTGGCACCGAGATCGACTATGAGGTCTCGCTGCTGGAGGCGGGGTTCAAGTTCCGCAACCCCAACGTGGCCGACGCCTGCGGCTGCGGCGAATCGATCAAGTTCAAGGATGTC
441119_Talkanivorans@SFP10549_1                              ATGGGAATTCCCGGCAAGCAGGCAGTGACGATGACCCCGGCTGCGATCCGCCAGATCGCGAAGCTGATGGACCGC------GAGGGCCACCAGGGCCTGCGCATCGGCGTCAAGAAGGGCGGCTGCGCGGGCATGGAATATACCATGGACTACGTGACCGAGATCGACCCCAACGACGAGGTGGTCGAACAGGACGGCGCACGCGTGATGATCGCGCCAATGGCTCAGATGTTCCTCTTCGGCACCGAGATCGACTACGAGACGTCGCTGCTCGAATCCGGCTTCCGCTTTCGCAACCCGAACGTCTCGGACGCCTGCGGCTGCGGCGAGTCGATCAAGTTCAAGGACGTT
641238_Rroseus@SER98173_1                                    ATGGGTATTCCCGGCAAGCAGGCGGTGACAATGACACCCGCCGCCGTGCACCAGATCACCAAGCTGATGGAACGC------GACGGCCACCAGGGCCTGAGGATTGGCGTCAAGAAGGGCGGTTGCGCGGGCATGGAATACACCATGGACTACGTGACCGAGGTGGACGCGAACGACGAGGTCGTCGAACAGGACGGCGCGCGCGTGATGATCGCGCCGATGGCGCAGATGTTCCTGTTCGGCACCGAGATCGACTACGAGACGTCGCTGCTGGAATCGTCGTTCAGGTTCCGCAATCCGAACGTCGCCGACGCCTGCGGCTGCGGCGAGTCGATCAAGTTCAAGGACGTG
871652_Psedimentorum@SFR13914_1                              ATGGGCATTCCAGGCAAACAGGCGATCACCATGACCCCCCGGGCGGTGAAGCAGATCTCGACGCTCATGGGCCGC------GACGGGCACCAGGGGCTGCGGATCGGCATCAAGAAGGGCGGTTGCGCCGGCATGGAATACACCATGGACTACGCCGTCGAGATCGACCCCAATGACGAGGTGGTCGAGCAGGATGGCGCGCGCGTCATGATCGCCCCGATGGCGCAGATGTTTCTCTTCGGCACCGAGATCGACTACGAGGTCTCGCTCCTGGAATCGGGCTTTCGCTTTCGCAACCCGAACGTGGCCGATGCCTGCGGCTGCGGCGAATCGATCAAGTTCAAGGATGTC
871651_Ppacifica@SFA98766_1                                  ATGGGTATTCCGGGAAAGCAGGCTGTCACCATGACACCGGCTGCAATCAATCAAATCACGAAACTGATGGACCGC------AACGGTCATCAGGGGCTTCGCATTGGCGTCAAGAAGGGCGGCTGTGCGGGCATGGAATACACCATGGATTTCGCAGACGAGATCGATCCCAACGACGAGGTCGTGGAAGAGGACGGCGCGAGGGTGATGATCGCGCCCATGGCTCAGATGTTCCTGTTCGGCACCGAAATCGACTATGAGGTCTCATTGCTCGAAGCAGGTTTCCGCTTTCGCAATCCCAATGTGGCCGATGCTTGTGGCTGTGGTGAATCGATCAAGTTCAAGGACGTC
1530186_Msp@JQEY01000001_1_84                                ATGGCGATCCCGGGCAAGCAAGCCGTCACCATCACCCCGGCGGCCATCCGCCAGATCGTCAGGCTGATGGAATCC------AGGGGCCATCAGGGCCTGCGCGTCGGCGTCAAGAAGGGCGGCTGTGCCGGCATGGAATACACCATGGACTACGTGGATGAGGTCGATCCCCACGATGAGATGGTCGAACAGGACGGCGCGCGCGTGCTGATCGCGCCCATGGCGCAGATGTTCCTTTTCGGGACGGAAATCGACTATGAGACCAGCCTGCTCGAGTCCGGCTTCCGGTTCCGCAACCCCAACGTCGTGGACGCCTGCGGCTGCGGCGAGTCGATCAAGTTCAAGGACGTC
1501240_Pabyssalis@SPJ22761_1                                ATGGCCATTCCCGGCAAGCAAGCCGTCACCATCACCCCCACCGCGATCCGCCAGATCGTCAAGCTCATGGATGCC------AAGGGCCATAAGGGCCTCCGCGTGGGCGTCAAGAAGGGCGGCTGCGCGGGAATGGAATACACCATGGATTATGTCGACGAGATCGACGCCCATGATGAGCTGGTCGAACAGGACGGCGCACGGGTGATGATTGCCCCCATGGCGCAGATGTTCCTGTTCGGAACCGAGATCGACTATGAGACCTCGCTGCTGGAATCGGGCTTCAAGTTCCGCAATCCCAACGTGGTCGACGCCTGCGGCTGCGGCGAATCGATCAAGTTCAAGGACGTC
2483814_Rbacterium@VDC24315_1                                ATGGCCATTCCCGGCAAACAGGCCGTGACCATCACGCCCGCCGCCACACGCCAGATCCTCAAGCTGATGAACGCC------AAGGGCCACAAGGGCCTGCGCATCGGCGTGAAGAAGGGCGGCTGCGCCGGCATGGAATACACCATGGACTACGTGGATGAGGTCGCCGACCACGATGAAGTCGTCGAGCAAGACGGCGCACGGGTGATGATCGCGCCCATGGCACAGATGTTCCTCTTCGGCACGGAAATCGACTATGAGACCAGCCTGCTGGAATCGGCCTTCAAGTTCCGCAACCCCAACGTCGAAGACGCGTGCGGCTGCGGTGAGTCGATCAAGTTCAAGGACGTG
568105_Haestuarii@PZX17688_1                                 ATGTCCATCCCCGGAAAGCAAGCCGTCACCATCACCGAGAAGGCCGAGCGCCAGATCTCGAAGCTCATGTCCCGC------GAAGGGCATCAGGGTCTTAGGATCGGCGTGAAGAAGGGCGGCTGCGCCGGCATGGAATACACGATGGATTACGTGACCGAGATCGACCCCCACGACGAGGTGGTCGAACAGAACGGCGCGCGGGTGATGATCGCGCCGATGGCGCAGATGTTCCTCTTCGGCACGGAGATCGACTACGAGACGAGCCTGCTCGAATCGGGATTCAAGTTCCGCAACCCCAACGTCGTCGATGCCTGCGGCTGCGGGGAATCGATCAAGTTCAAGGACGTG
313368_Msalinus@SHI37432_1                                   ATGGCCATTCCCGGCAAGCAGGCCGTCACGATCACCCCGGCCGCCGAACGCCAGATCTCCAAGCTCATGTCCCGC------GACGGCCACCAGGGCCTGCGCATCGGGGTCAAGAAGGGCGGCTGCGCGGGCATGGAATACACCATGGACTACGTGACCGAGATCGACACCCATGACGAGGTGGTCGAGCAGGGCGACGCGCGGGTGATGATCGCGCCCATGGCGCAGATGTTCCTGTTCGGCACCGAGATAGATTACGAGATCAGCCTGCTGGAATCGGGCTTCAAGTTCCGCAATCCCAACGTGGCCGACGCCTGCGGGTGCGGCGAGTCGATCAAGTTCAAGGATATC
254357_Rantarcticus@SLN54046_1                               ATGTCCATTCCCGGCAAGCAAGCCGTCACATTGTCCCCCAGCGCCGTCAGCCAGATCCGCCGGCTGATGGACAGC------AAGGGCCACAAGGGTCTCAAGCTCGGCGTCAAGAAGGGCGGCTGTGCCGGCATGGAATACACGATGGATTATGCCGACGAGATCGACCCGCTCGACGAGGTGGTCGAGCAGGACGGTGCGCGGGTGATGATCGCGCCGATGGCGCAGATGTTCCTGTTCGGGACCGAGATCGACTACGAGGTGTCGCTGCTGGAGGCGGGGTTCAAGTTCCGCAATCCCAACGTCGCCGACGCCTGCGGCTGCGGGGAATCGATCAAGTTCAAGGACGTC
2480588_Rbacterium@ROU04265_1                                ATGTCGATCCCCGGCAAGCAGGCCGTCACCCTGACCCCCGCCGCCGTGGCGCAGATCCGCAAGCTGATGGACAGC------AAGGGCCACCAGGGCCTGCGCGTCGGCATCAAGAAGGGCGGCTGCGCAGGCATGGAATACACGATGGACTATGCCGACGAGATCGACCCTCATGACGAGGTGGTCGATCAGGACGGCGCGCGGGTGATGATCGCGCCCATGGCGCAGATGTTCCTCTTCGGCACCGAGATCGACTACGAGATCTCGCTGCTGGAGTCGGGCTTCAAGTTCCGCAATCCGAACGTGACCGACGCCTGCGGCTGCGGCGAGTCGATCAAGTTCAAGGATGTC
1981892_Rsalinarum@PHNT01000008_1_22                         ATGGGCATTCCCGGCAAGCAGGCCGTCACCATGACACCGGCGGCGGTCGAGCAGATCCGCAAACTGATGGAACGC------GACGGCCACCAGGGCCTGCGCATCGGCGTCAAGAAAGGCGGCTGCGCGGGCATGGAATACACGATGGACTACGTGGCCGAAACCGACCCGAACGACGAGGTGGTCGAACAGGACGGCGCGCGGGTGATGATCGCGCCGATGGCGCAGATGTTCCTGTTCGGCACCGAGATCGACTACAGTGTCGGGCTGCTGGAATCGGGTTTCACCTTCAAGAACCCCAACGTCGCCGAGGCCTGCGGCTGCGGCGAATCGATCAAGTTCCGCGATGTC
2136177_Osp@QAGK01000001_1_292                               ATGGGCATTCCCGGCAAACAAGCAGTTACAATCACCCCGACCGCCCAACGCCAGATCGCCAAACTCATGGCGCGC------GATGGCCACCAGGGCTTGCGCATCGGGGTGAAAAAGGGCGGATGTGCGGGCATGGAATACACCATGGATTACGTCACCGAAGTAAACCCGATGGACGAGGTGGTAGAGGTTGACGGCGCCCGCGTCATGATTGCCCCGATGGCGCAGATGTTCCTGTTTGGCACTGAAATCGACTATCAGACCTCTCTGTTGGAGTCCGGTTTCAAATTCCGCAATCCCAACGTCACCGACGCCTGTGGATGTGGTGAATCGATCAAATTCAAAGACGTC
1737570_Kroseum@PNOS01000016_1_12                            ATGGCGATCCCCGGAAAACAGGCCGTCACGCTGACCCCCGCCGCACAGCGCCAGATTTCCCGCCTGATGGCGCGG------GACGGGCACAAGGGCCTGCGGATCGGCGTAAAGAAGGGCGGCTGCGCGGGCATGGAATACACCATGGACTACGCGACCGAGATCGACCCGATGGACGAGGTGGTCGAGGTCGAGGGCGCGCGGGTGATGATCGCGCCCATGGCGCAGATGTTCCTGTTCGGCACCGAGATCGACTATCAGACCTCGCTGCTGGAATCGGGCTTCAAGTTCCGCAACCCGAACGTGGCCGATGCCTGCGGTTGCGGCGAATCGATCAAGTTCAAGGAAGTG
164332_Rmahoneyensis@PWK62754_1                              ATGGGCATTCCCGGCAAGCAGGCCGTCACCATCACCCCGGCAGCCGTTCGGCAGATCGCAAAACTGATGGCGCGC------GACGGGCATCAGGGCTTGCGCGTCGGCGTGAAGAAGGGCGGCTGCGCGGGCATGGAATACACCATGGATTACGTCACCGACATCGACCCGCATGACGAGATCGTGGAAACCGAGGGCGCACGCGTGATGATCGCGCCGATGGCTCAGATGTTCTTGTTCGGCACCGTGATCGACTACGAGACGAGCCTGCTGGAATCCGGCTTCAAGTTCCGCAACCCCAATGTCGCCGACGCCTGCGGCTGCGGCGAGTCGATCAAGTTCAAGGACGTG
1267769_Rpacificus@PTX47746_1                                ATGGGCATCCCCGGCAAACAGGCGGTCACCATGACCCCCGCCGCCATCACCCAGATCCGCAAGCTCATGGAGACC------AAGGGCCACCACGGCCTGCGCATCGGCGTGAAGAAGGGCGGCTGTGCGGGCATGGAATACACCATGGACTACGTGGACGAGGCCGATCCCAACGACGAGGTCGTGGAACAGGACGGCGCCCGCGTGCTGATCGCCCCCATGGCCCAGATGTTCCTATTCGGAACCGAGATCGACTACGAGGTCTCTCTCCTCGAATCGAGCTTCCGGTTCCGCAATCCCAACGTGGCCGACGCCTGCGGCTGCGGTGAATCGATCACCTTCAAGGATGTC
1940533_Rsediminis@REC58405_1                                ATGGGCATCCCCGGCAAGCAGGCCGTCACCCTCACCCCGGCGGCGGTCGCCCAGATCACCAAGCTCATGGAGCGC------GACGGGCGCCACGGCCTGCGCATCGGCGTCAAGAAGGGCGGCTGCGCAGGCATGGAATACACCATGGACTACGTGGACACGCCCGACGCCAACGACGAGGTGGTCGAACAGGACGGCGCCCGCGTGCTCGTCGCGCCGATGGCGCAGATGTTCCTCTTCGGCACGGAAATCGACTATCAGACGTCGCTCCTCGAGTCCGGCTTCCACTTCCGGAACCCCAACGTCGCCGACGCCTGCGGTTGCGGCGAGTCGATCAAGTTCAAGGACGTC
2259333_Rsp@RBI84902_1                                       ATGGGCATCCCCGGCAAGCAGGCCGTCACGCTCACTCCGGCGGCGGTCGCACAGATCACCAAGCTCATGGACCGC------GAGGGCCGCCACGGCCTGCGCGTCGGCGTCAAGAAGGGCGGCTGCGCGGGCATGGAATACACGATGGAGTTCGTGGACGCGCCCGACCCCAACGACGAGGTGGTCGAGCAGGACGGCGCGCGCGTGATGATCGCGCCCATGGCGCAGATGTTCCTCTTCGGCACCGAGATCGACTATCAGACCTCGCTGCTCGAATCCGGGTTCCAGTTCAACAATCCCAACGTGGCGGACGCCTGCGGCTGCGGCGAGTCGATCAAGTTCAAGGACGTG
311180_Ypacifica@AWI83800_1                                  ATGGGCATTCCCGGAAAACAGGCGGTCACCATCACCCCGGCCGCGGTGACGCAAGTGCGCAAGCTCATGGAACGC------GACGGGCGCGCGGGCCTGCGGATCGGCGTGAAGAAGGGCGGCTGCGCAGGCATGGAATACACCATGGACTTCGTCGACTCGCCCGAGGCCAATGACGAGGTCGTCGAGCAGGACGGCGCGCGGGTGCTGATCGCGCCGATGGCGCAGATGTTCCTCTTTGGCACCGAGATCGACTACCAGACCTCGCTGCTGGAATCCGGCTTCAAGTTCAACAACCCCAATGTCGCCGACGCTTGCGGCTGCGGCGAGTCGATCAAGTTCAAGGACATC
1960284_Csp@HBM60768_1                                       ATGGGTATTCCCGGAAAACAGGCGGTCAGCATAACCCCTTCGGCGGTGGTGCAGATTCGCAAGCTGATGGAACGT------GACAACCGCGCCGGTCTGCGGATCGGCGTGAAGAAGGGCGGCTGCGCGGGCATGGAATATACCATGGAATTCGTGGACAGCCCCGCCCCCAATGACGAGGTGGTGGAACAGGACGGCGCGCGGGTGCTGATTGCGCCCATGGCGCAGATGTTCCTGTTCGGCACCGAAATCGACCACCACACGTCGCTGCTGGAATCGGGCTTCCGCTTCAACAACCCCAATGTGGCGGATGCCTGCGGCTGCGGAGAATCCATCAAGTTCAAGGATCTG
1685382_Pmarisrubri@KUF11770_1                               ATGAGCATTCCCGGCAAACAGGCAGTCACGCTTACCCCGAAGGCCGTTGCCCAGATCCGCAAGCTGATGGAGCGC------GACGGGCGCCACGGCCTGCGCATCGGCGTCAAGAAAGGCGGATGCGCGGGTATGGAATACACCATGGATTACGTGGACACGCCCGACGACAATGACGAGACCGTCGAACAGGACGGCGCCCGCGTCATGATCGCGCCCATGGCTCAGATGTTCCTGTTCGGGACCGAGATCGATTACGAGACGACGCTGCTCGAATCCGGCTTCCGCTTCCGCAATCCCAATGTGGCGGATGCCTGCGGCTGCGGCGAGTCGATCAAGTTCAAGGATGTC
321339_Csalinaria@SDY27846_1                                 ATGGGCATTCCCGGCAAGCAGGCGGTCACAATGACGCCCCAGGCGGTGGCCCAGATCCGCAAGCTGATGGAGCGG------GACGGCCGCCACGGCCTGCGCATCGGCGTCAAGAAGGGCGGCTGTGCGGGCATGGAATACACCATGGACTACGTGGACGAGCCCGAGCCCGCCGACGAGGTCGTGGAACAGGACGGCGCGCGCGTGCTGATCGCGCCGATGGCGCAGATGTTCCTGTTTGGAACCGAGATCGACTACGAGACCAGCCTGCTGGAATCCGCGTTCAAGTTCCGCAACCCGAACGTGGCCGATGCCTGCGGCTGCGGCGAGTCGATCAAGTTCAAGGACGTG
1454373_Amucosum@KAJ55481_1                                  ATGTCGATCCCCGGCAAACAAGCCGTCACCATCACCCCGGCCGCCGCCGCCCAGATCGTCAAGCTGATGCAGCGC------GACGACCGCGCCGGCCTGCGCATCGGGGTCAAAAAAGGTGGCTGTGCGGGGATGGAATACACGATGGACTATGTCGAAGAGGCCGATCCCAACGATGAAATTGTTGAACAGGACGGGGCTCGCGTGATGATCGCACCGATGGCACAGATGTTCCTCTTCGGCACCGAAATTGACTATGAAATCAGCCTGTTAGAAAGCGGCTTCAAGTTCCGCAACCCCAATGTGGTGGATGCCTGCGGCTGTGGTGAATCAATAAAATTTGCTGATCTG
696760_Pvarians@PYG34686_1                                   ATGAGCATTCCCGGCAAACAGGCTGTGAGCATGACTCCGGCGGCGATCAAACAGATTTCCAAACTGATGGAGCGT------GATGGCCGTCATGGGCTGCGCATTGGCGTCAAAAAAGGCGGCTGCGCTGGCATGGAATATACCATGGACTACGTCGATGATGCTGATCCCAATGACGAGATGGTCGAACAAAATGGTGCGCGGGTGATGATTGCACCGATGGCGCAGATGTTCTTGTTCGGCACAGAGATAGATTATGAAACCAGCCTGCTGGAAAGCGGGTTCAAATTTCGTAATCCCAACGTCACAGACGCCTGCGGTTGCGGGGAATCAATCAAATTCAAAGACGTC
373675_Thalodurans@SEF48503_1                                ATGAGCATTCCGGGCAAAACCCCCGTGACCATTACACCCGCAGCCGTTCAGCAAATCAGCAAGCTGATGGACCGT------GAAAACCGTCATGGTTTGCGCATCGGTGTGAAAAAGGGTGGCTGCGCAGGCATGGAATACACCATGGATTACGTGGACGAAGCCGACCCCAACGATGAAGTCGTTGAACAGGATGGTGCCCGCGTTCTGATCGCGCCGATGGCGCAGATGTTCCTGTTCGGCACCGAGATCGACTACGAAACGTCGCTGCTGGAATCAGGCTTCAAGTTCCGCAACCCGAACGTCGCCGACGCCTGCGGATGCGGCGAGTCGATCAAGTTCAAGGACATC
441103_Tnaphthaleniv@CUH80421_1                              ATGAGCATTCCCGGTTCGACCCCCGTGACCATCACCGACGCGGCTGTAAAGCAGATTCGCAAGCTGATGGAACGT------GACAACCGCCACGGCCTGAAAATCGGCCTGAAAAAGGGCGGCTGCGCGGGCATGGAATACACCATGGATTACGTCGACGCCCCCGAAGCCAACGACGAGGTCATCGAAAAGGACGGCGCGCGCGTCTTGATCGCGCCCACCGCGCAAATGTTCCTGTTCGGCACGGAAATCGACTATGAAACCTCGCTGCTGGAAAGCGGGTTCAAGTTCCGCAACCCCAACGTGACCGACGCCTGCGGCTGCGGCGAGTCGATCAAGTTCAAGGACATC
1379903_Rmarinus@ETW12534_1                                  ATGGGTATTCCCGGCCAGGCCCCCGTAACGATGACCGACGCGGCGGTCCGGCAAATCTCGAAGCTGATGGAAAAG------GACGGTCGCTACGGCCTGAAGATCGGCGTCAAGAAGGGCGGCTGTGCGGGCATGGAATACACCATGGATTACGTCGACACCGCCGACGACAACGACGAGGTGGTCGAGCGCGACGGCGCCCGTGTGCTGATCGCGCCCATGGCCCAGATGTTCCTGTTCGGCACCGAGATCGATTACGAGACCGCGCTTCTGGAATCGGGCTTCAAGTTCCGCAATCCCAACGTCGTGGACGCCTGCGGATGCGGCGAGTCGATCAAGTTCAAGGACGTG
1529041_Rjejudonensis@SLN30782_1                             ATGGGCATTCCCGGCCAGGCCCCCGTCACCATGACCGACGCGGCGGTCCGCCAGATCTCGAAACTGATGGAGCAG------GACGGCCGCTACGGGCTGAAGATCGGCGTCAAGAAAGGCGGCTGTGCGGGTATGGAATACACCATGGACTACGTCGACGACGCCGAATCGAACGACGAGGTGGTCGAACGCGACGGCGCCCGCGTCCTGATCGCGCCCATGGCGCAGATGTTCCTGTTCGGCACCGAAATCGACTACGAGACTTCGTTGCTCGAGAGCGGTTTCAAGTTTCGCAACCCCAACGTGGTCGACGCCTGCGGTTGCGGCGAATCGATCAAGTTCAAGGACGTG
1449350_Rhalodurans@ETX14566_1                               ATGGGCATACCCGGCCAGGCCCCCGTGACCATGACCGACGCGGCGGTCCGGCAGATCTCGAAACTCATGACCAGC------GACGGCCGCTACGGCCTCAAGATCGGGGTCAAGAAGGGCGGCTGCGCGGGCATGGAATACACCATGGACTACGTGGACGCCGCGGATGGCCACGACGAGGTCGTGGAGCAGGACGGCGCGCGGGTGCTGATCGCCCCGATGGCGCAGATGTTCCTCTTCGGCACCGAGATCGATTACGAGACCTCGCTGCTGGAATCGGGGTTCAAGTTCCGCAACCCCAACGTGGTCGATGCCTGCGGATGCGGAGAATCGATCAAGTTCAAGGACGTG
1449351_Risoporae@ETX27198_1                                 ATGGCCATTCCCGGCCAGGCCCCCGTCACCATGACCGACGCGGCGGTTCGCCAGATATCCAGGCTCATGCAGAAG------GACGGCCGCTTCGGGCTGAAGATCGGCGTGAAGAAAGGCGGCTGCGCGGGCATGGAATACACCATGGACTACGTGGACGCCGCCGACAGCAACGACGAGGTCGTCGAGCGCGACGGCGCGCGGGTGCTGATCGCGCCCATGGCGCAGATGTTCCTGTTCGGCACCGAGATCGACTACGAGACCTCGCTGCTCGAATCGGGCTTCAAGTTCCGCAACCCGAACGTGGCCGACGCCTGCGGCTGCGGCGAGTCGATCCGCTTCAAGGACGTC
93684_Rhalotolerans@SFQ36236_1                               ATGTCCCTTCCCGGAGAAGCGCCGGTGACGATGACCCCGGCCGCAATCAAGCAGATCACCAAGCTCATGGAGCGC------GATGGGCGCTACGGGCTCAAGATCGGTGTGAAGAAAGGCGGCTGCGCGGGCATGGAATACACCATGGACTACGTCGATGCCGCCGAGAGCAACGACGAGATCGTGGAAAGCGACGGCGCGCGTGTGCTGATCGCGCCGATGGCGCAGATGTTCCTCTTCGGCACCGAGATCGATTACGAGACAAGCTTGCTCGAATCGGGCTTCAAGTTCCGCAATCCCAACGTGGTCGATGCCTGCGGATGCGGCGAGTCGATCAAGTTCAAGGATGTC
633194_Rlentus@SIS71173_1                                    ATGGGCATCCCGGGACAAGCGCCGCTGACAATGACCCCGGCGGCGGTCCGGCAGATCACCAAGCTCATGGCGCGC------GACGGCCGTCACGGCCTGAAGATCGGCGTCAAGAAGGGCGGCTGCGCGGGCATGGAATACACCATGGATTACGTCGACGCCGCCGATCCCCATGACGAGGTGGTCGAACAGGACGGCGCGCGGGTGATGATCGCGCCCATGGCTCAGATGTTCCTCTTCGGCACCGAGATCGATTACGAGACCTCGCTGCTGGAATCGGGCTTCAAGTTCCGCAATCCGAACGTGGTCGATGCCTGCGGATGCGGCGAGTCGATCAAGTTCAAGGATGTG
1695997_Pinsulae@SPF80466_1                                  ATGGGCATTCCCGGCAAGCAGGCGGTGACCCTAACCCCCGCCGCAGTGAAACAGATCGTCAAGCTGATGCAGCGT------GACGGCCGCGCCGGGCTGCGCATTGGCCTGAAGAAAGGCGGCTGCGCAGGCATGGAATACACCATGGAATATGTCGATCAGGCCGATCCGAACGACGAAGTGGTCGAACAAGATGGCGCGCGGGTGATGATTGCCCCGATGGCGCAGATGTTCCTGTTCGGCACCCATATCAACTATGAAACCAGCCTGCTGGAATCGGGGTTCAAGTTCATCAACCCCAATGTCACCGACGCCTGCGGCTGCGGCGAGTCGATCAAGTTCAAAGACATC
490829_Lsaemankumens@SDH99955_1                              ATGTCGATCCCCGGCAAACAGGCCGTCACCATGACAGACCGCGCGGCGGCCCAGATTCGCAAGCTGATGGAGCGC------GATGGCAACCAGGGCCTGCGCATCGGCGTCAAGAAAGGCGGCTGTGCGGGCATGGAATACACCATGGATTACGCCACCGAAATCGACCCCCATGACGAAGTGGTCGAACAGGAGGGTGCGCGCGTGATGATCGCACCGATGGCGCAGATGTTCCTGTTCGGCACCGAAATCGATTACGAGGTGTCGTTGCTTGAATCGGGGTTCCGTTTCAACAACCCCAATGTCGAAGACGCCTGCGGCTGCGGCGAGTCGATCAAGTTCAAGGATATC
1305735_Osp@JAFT01000005_1_3404                              ATGTCGATCCCCGGCAAACAGGCCGTGACCATCACCGACAAGGCCGCCGTCCAGATCCGCAAGCTGATGGATCGC------GACGGTCACAAGGGCCTGCGCATCGGCGTCAAGAAGGGCGGGTGCGCGGGCATGGAATATACCATGGACTACGCCGCCGAAATCGACCCCCATGACGAGGTGGTCGAGCAGGATGGCGCGCGGGTGATGATCGCCCCGATGGCGCAGATGTTCCTGTTCGGCACACAGATCGATTACCAGGTGTCGCTGCTTGAATCGGGCTTCAAGTTCAACAACCCGAATGTCGAGGATGCCTGCGGTTGCGGCGAGTCGATCAAGTTCAAGGACGTG
314256_Ogranulosus@EAR51691_1                                ATGTCGATCCCCGGCAAGCAGGCCGTCACCATCACCGACCGGGCCGCCGCCCAGATCCGGCGCCTGATGCAGCGC------GACGGCCACCAGGGCCTGCGCATCGGCGTCAAGAAGGGCGGCTGCGCGGGCATGGAATACACGATGGACTTCGCCGACAGCGTCGATCCCAACGACGAGGTCGTCGAGCAGGACGGCGCGCGGGTGATGATCGCGCCGATGGCGCAGATGTTCCTGTTCGGCACCGAGATCGACTACCAGACCGCGCTGCTCGAGAGCGGCTTCAAGTTCAACAACCCCAACGTCACCGATTCCTGCGGCTGCGGCGAGTCGATCAAGTTCAAGGACGTC
299262_Tomphalii@APX11224_1                                  ATGTCCATCCCCGGCAAACAAGCCGTTTCGATCACCGACCGCGCCGCCGCGCAAATCTCCAAACTGATGGAGAAG------GAGGGCCATACCGGCCTCCGCATCGGCGTGAAAAAAGGCGGTTGCGCAGGCATGGAATACACCATGGAATACGTGGACGAGGCCGACCCCAACGACGAAACCGTCGAACAGGACGGCGCGCGCGTGATGATCGCGCCCATGGCGCAGATGTTCCTCTTCGGCACGGAAATCGACTACGAAACCTCGCTGCTGGAGTCGGGGTTCAAATTCAACAACCCCAACGTGACCGACGCCTGCGGCTGCGGCGAAAGCATCTCGTTCAAGGACGTC
1849170_Rbacterium@OAN65783_1                                ATGGCCATACCCGGAAAACAGGCTGTCACCATGACCGAGGCCGCCGCGCGCCAGATCGCGCGGCTGATGCAGAAG------GACGGCCACAAGGGCCTGCGCATCGGCGTCAAGAAAGGCGGCTGCGCGGGAATGGAATACACGATGGAATATGCCGCGGAGATCGCCCCCATGGACGAGGTGGTGGAGCAGGACGGCGCGCGCGTGATGATCGCGCCCATGGCGCAGATGTTCCTGTTCGGCACGCAGATCGACTATCAGACATCGCTGCTGGAATCGGGGTTCAAGTTCAACAACCCCAATGTCGAGGATGCCTGCGGATGCGGCGAATCGATCAAGTTCAAGGATGTC
1537215_Rbacterium@RJE38468_1                                ATGAGCATTCCCGGCAAGCAAGCCGTGTCCATCACCCCCCGCGCCGCAGCGCAGATCACCCGCCTGATGGATCAG------GGCGGCCACTCCGGTCTGCGCATCGGCGTAAAGAAGGGCGGCTGTGCGGGCATGGAATATACCATGGATTACGTCGACGCGGTCGACCCCATGGACGAAATGGTGAAACAGGACGGCGCCTGCGTGATGATCGCGCCGATGGCCCAGATGTTCCTGTTCGGCACCGAGATCGATTACGAGACCTCGTTGCTGGAATCCGGTTTCCGCTTCAACAACCCCAACGTGACCGAAGCCTGCGGCTGCGGGGAATCGATCAAGTTCGCCGATATG
2249812_Rsp@RBI70808_1                                       ATGGGAATTCCGGGAAAGCAGGCCATTTCAATGACCCCTGCGGCCGCCTCGCAAATCCGCAAGCTGATGCAGCAG------GAAGGCCATGACGGCCTTCGAATCGGCGTCAAGAAAGGCGGCTGCGCGGGCATGGAATACACGATGGAATATGTGGATGAAACCGATCCCCATGACGAGGTGGTCGAGCAGGAGGGTGCGCGGGTCATGATTGCGCCGATGGCGCAGATGTTCCTGTTCGGTACCGAGATAGATTACGAGGTGTCTCTGCTTGAATCGGGTTTCCGTTTCAACAATCCCAACGTGACCGAATCCTGCGGCTGCGGTGAATCCATCAAGTTCGAGAACATG
488547_Jthermophila@SEF44525_1                               ATGGGAATTCCGGGAAAACAGGCCGTCACCATGACGCCGCGCGCCGCGGCGCAGATCAGGAAACTGATGGAACAG------GGCGGTCACGCCGGCCTGCGCATCGGGGTCAAGAAGGGCGGCTGCGCGGGCATGGAATACACGATGGAATATGTGGACGCGCCCGACCCGCACGACGAGGTCGTCGAACAGGACGGCGCGCGGGTGATGATCGCGCCCATGGCGCAGATGTTCCTGTTCGGGACCGAGATCGACTACGAGGTTTCGCTGCTGGAATCGGGGTTCCGGTTCAACAACCCCAACGTGGCCGAGGCCTGCGGCTGCGGCGAATCGATCAAGTTCAAGGACATA
928856_Emultivorans@CUH80556_1                               ATGGCAATTCCCGGCAAACAGGCGGTCACAATAACCGACCGCGCCGCGACCCAGATCCGCAAGCTGATGGACAGC------GCGGGTCACGCAGGCCTGCGCATTGGCGTCAAAAAAGGCGGCTGCGCGGGCATGGAATACACCATGGAATATGTGGACGAAGCCGATCCCAATGACGAAGTTGTGGAACACAGCGGGGCCCGTGTCCTGATCGCACCGATGGCGCAAATGTTCCTGTTTGGCACCGAGATCGACTATGAAGTTTCGCTGCTGGAGGCGAGCTTCAAGTTCAACAACCCCAATGTGGCCGAGGCCTGCGGCTGCGGCGAAAGCATCAGCTTCAAAGTGGGC
1922228_Rbacterium@FREY01000009_1_137                        ATGGGCATTCCCGGCAAACAGGCTGTGACCATAACGCCCAAAGCGGCGGCGCAAATCCGCAAACTGATGGATCAG------GCCGGTCACGCAGGCCTGCGCATCGGCGTCAAAAAAGGCGGCTGTGCGGGCATGGAATACACCATGGAATATGTCGATCAGGCCGACCCCAACGACGAAACCGTCGAACAGGACGGCGCCTGTGTGATGATTGCGCCAATGGCGCAGATGTTCCTGTTCGGAACCGAGATCGACTATGAGGTCTCGCTGCTTGAAGCGAGTTTCAAGTTCAACAATCCCAATGTTGCCGATGCCTGCGGCTGCGGCGAATCGATCAGCTTCAAGGATGTT
2133951_Msp@PWL36058_1                                       ATGGGCATCCCCGGTAAACAAGCCGTCACCTTAACCCCCAAAGCCGCCGCACAAGTGCGCAAGCTGATGGACGCC------AAAGGCCATGCAGGCCTGCGCATTGGCGTGAAAAAGGGCGGCTGCGCGGGTATGGAATATACGATGGATTATGTTGATGACGCGGATCCGCACGATGAGGTGGTGGAACAGGACGGCGCCGTGGTGATGATTGCCCCGATGGCGCAGATGTTCCTCTTCGGGACCGAGATCGACTACCAGACCTCGCTGCTGGAATCCGGCTTTCACTTCAACAATCCCAATGTCGCCGACGCCTGCGGGTGTGGTGAATCGATCAAGTTCAAGGATGTG
1280847_Shaliotis@SFK56051_1                                 ATGGGCATCCCCGGCAAACAAGCGGTCACAATGACCCCCAAAGCGGCAGCGCAAATCGCCAAACTGATGGCGAGC------AAAGGCCATACCGGCTTGCGTATCGGCGTGAAAAAAGGCGGGTGTGCGGGCATGGAATACACCATGGACTACGTCGACGAGACCAATGAACACGACGAAGTCGTGGAACAGGACGGCGCTATCATCATGATTGCCCCAATGGCGCAGATGTTCCTTTTTGGCACGGAAATCGACTATGAAACCTCGCTTCTGGAAAGCGGGTTCAAATTCAACAACCCGAACGTGGCCGACGCCTGCGGCTGTGGCGAGTCGATCAAGTTCAAAGACGTC
1662395_Sabyssi@PSL20460_1                                   ATGGGCATCCCCGGCAAAAACGCGGTGAGCATCACCCCGGCCGCCGCGACTCAAATCTCCAAACTCATGGCCCGC------GAGGGTCATGCTGGCCTGCGCATCGGCGTCAAAAAAGGCGGCTGCGCGGGCATGGAATACACCATGGACTACGTGACCGACACAGACCCCCATGACGAGGTGGTTGAACAGGATGGCGCCCGTGTGATGATCGCTCCAATGGCCCAGATGTTCCTGTTTGGCACCGAGATCGACTACGAAGTATCCCTGCTTGAATCCGGTTTCAAATTCAACAACCCCAACGTCGCAGACGCCTGCGGCTGCGGAGAATCCATTAAATTCAAGGATGTA
1715693_Psp@CUJ98519_1                                       ATGGGTATTCCAGGAAAACAAGCCGTCACCATGACGCCCGCTGCGGCCACGCAGATTGCCAAGCTGATGACCAAC------AAAGGTCATGCCGGTTTGCGCATCGGCGTGAAGAAAGGCGGCTGTGCAGGCATGGAATACACGATGGACTATGTCACCACCGCCGAAGCCCATGACGAAGTCGTGGAGCAGGACGGCGCGCGTATCCTGATTGCGCCCATGGCCCAGATGTTCCTGTTTGGCACCGAAATCGACTATGAGGTCTCGCTTCTGGAAAGCGGCTTCAAGTTTAACAACCCGAACGTCGCGGACGCCTGCGGCTGTGGTGAGTCGATCAAATTCAAAGACGTC
321267_Smarina@CUH52966_1                                    ATGGGCATTCCCGGAAAACAAGCTGTGACAATGACGCCAACTGCCGCCAAGCAGATCGCGCGCCTTATGTCCAAA------GAAGGCCACGCCGGTCTGCGGATCGGCGTCAAGAAAGGCGGCTGCGCGGGCATGGAATACACCATGGACTACGTGACCGACCGCGACCCGCATGATGAGGTGGTGGAACAGGACGGCGCCATTGTCATGATCGCGCCCATGGCCCAGATGTTCCTCTTTGGCACAGAAATTGACTATGAAACTTCGCTTCTGGAAAGCGGTTTCAAATTCAACAACCCCAATGTGGCAGATGCCTGCGGATGCGGCGAATCCATCAAGTTTAAGGACATG
349101_Rsphaeroides@ABN75715_1                               ATGTCCATTCCCGGCAAGCAGGCCGTCACTCTCACCCCCGCCGCGGCGAAGCAGATCGCCCGGCTGATGCAGAAG------CAGGATTCGAAAGGTCTGCGCATCGGCGTCAAGAAGGGCGGCTGCGCGGGCATGGAATATACGATGGACTATGTGTCGGACATCAACCCGATGGACGAGACGGTCGAGCAGGACGGCGCGCGCGTGATGATCGCGCCCATGGCGCAGATGTTCCTGTTCGGCACCGAAATCGACTACGAGACCGGGCTGATCGAATCCGGCTTCAAGTTCCGCAATCCCAATGTCGTGGATGCCTGCGGCTGCGGCGAATCGATCAAGTTCCGCGAAGCC
1472418_Fsp@BBJC02000003_1_181                               ATGTCAATTCCCGGAAAACAGGCCGTCAGCATCACGCCCTCGGCGGCCAAACAGATTGCACGCCTGATGGCCAAG------CAATCCTCTGCAGGGTTGCGCATCGGCGTGAAAAAGGGCGGCTGCGCGGGCATGGAATACACCATGGACTATGTGGCCGACATCAACCCGATGGATGAAACGGTGGAGCAGGACGGCGCACGCGTCATGATTGCCCCCATGGCGCAGATGTTCCTGTTCGGCACCGAAATCGATTACGAAACCTCGCTGCTGGAATCGGGCTTCAAGTTCCGAAACCCGAATGTGGTCGATGCCTGCGGCTGCGGAGAATCCGTCAAGTTCCGCGAG---
2033869_Rsp@CP023548_1_2421                                  ATGTCCATTCCGGGCAAGCAGGCCGTCACCCTCACCCCCGCCGCCGCGCGGCAGATCGCGCGACTCATGCAGAAG------CAGGGCTCCAAGGGGCTTCGCATCGGCGTGAAGAAGGGCGGCTGCGCCGGCATGGAATACACCATGGACTACGTGTCGCAGATCGATCCGATGGACGAGACGGTGGAGCAGGACGGGGCGCGGGTGATGATCGCGCCCATGGCGCAGATGTTCCTGTTCGGCACCGAGATCGACTATCAGACCAGCCTCGTCGAGTCGGGCTTCAAGTTCCGCAACCCGAACGTGGTCGATGCCTGCGGCTGCGGCGAGTCGATTCGCTTCCGCGAGGCG
402884_Cchanglensis@PZX57242_1                               ATGGGCATTCCCGGAAAACAGGCCGTCACCCTCACCCCCGCCGCCGCGAAGCAGATCGCCCGGCTGATGGACAAG------CAGAGCTCCAAGGGCCTGCGCATCGGCATCAAGAAGGGTGGCTGCGCCGGCATGGAATACACCATGGACTACGTGTCCGAGGTGAACCCGATGGACGAGACGGTGGAGCAGGACGGCGCGCGGGTGATGATCGCCCCGATGGCGCAGATGTTCCTCTTCGGCACCGAGATCGACTACGAGACCTCGCTGCTGGAGGCGGGCTTCAAGTTCCGCAACCCCAACGTCTCCGAGGCCTGCGGCTGCGGCGAGTCGATCAAGTTCAAGGACGCC
2487931_Psp@RUS59344_1                                       ATGGGCATTCCCGGAAAAGCCGCCGTTACCCTGACCCCTGCCGCCGCCAAGCAGATTGCGCGGCTGATGCAAAAG------CAGGACTCCAAGGGCCTGCGGATCGGCGTGAAAAAGGGCGGCTGCGCGGGGATGGAATACACGATGGACTATGTGTCCGAAGTGAACCCGCTGGATGAAACCGTGGAACAGGATGGCGCGCGGGTGATGATCGCACCGATGGCGCAGATGTTCCTGATCGGCACCGAGATCGACTATGAAACCTCGTTGCTGGAAGCGGGGTTCAAGTTTCGCAATCCCAATGTGGCCGAGGCTTGCGGCTGCGGCGAGTCGATCAAGTTCAAGGACGCC
1120568_Pwandonensis@LGHT01000024_1_13                       ATGGGTATACCCGGAAAAGCCGCCGTTACGCTAACCCCTGCCGCCGCCAAGCAAATTGCGCGGTTGATGGAAAAG------CAGTCTTCAACCGGCCTGCGGATCGGCGTGAAAAAGGGCGGATGCGCGGGCATGGAATATACCATGGACTATGTGTCCGAAGTAAATCCGATGGACGAAACCGTAGAGCAAGACGGCGCGCGGGTGATGATTGCCCCGATGGCTCAGATGTTTCTGATCGGTACCGAGATTGATTATGAGACCACATTGCTGGAGGCCGGATTCAAATTTCGCAACCCCAATGTTGCCGAAGCATGCGGTTGCGGCGAGTCGATAAAATTCAAAGACGCG
2494374_Tsp@AZL57593_1                                       ATGGGCATTCCCGGCAAGGCCGCCGTTACCCTTACCCCCGCCGCCACACGGCAGATCGCCCGCCTGATGGAACGT------CAGGGGTCGTCGGGCTTGCGCATTGGCGTCAAGAAGGGCGGCTGCGCGGGGATGGAATACACGATGGACTACGTGTCTTCGGTCAATCCGCTGGACGAGGTGGTGGAACAGGACGGCGCGCGCGTCATGATCGCGCCGATGGCGCAGATGTTCCTGATCGGCACCGAGATCGACTATGAAGCCGGGCTGCTGGAAGCGGGCTTCAAGTTCCGCAATCCGAACGTGGCCGAGGCTTGCGGCTGCGGGGAATCAATCAAGTTCAAGGATGCT
1970559_Rbacterium@OYX21207_1                                ATGGGCATTCCCGGCAAGGCCGCCGTCACCCTGACACCATCTGCCACCCGCCAGATCACCCGTCTGATGGCCCAG------CAGGCCAGCCAGGGCCTGCGCATCGGTGTCAAGAAGGGCGGCTGCGCGGGCATGGAATACACCATGGAATATGTGTCTTCGGTCAATCCGCTGGATGAGGTCGTCGAACAGGATGGCGCGCGCGTGATGATCGCCCCAATGGCGCAGATGTTCCTGATCGGAACCGAAATCGACTACGAGACCGGCCTTGTGGAAAGCGGCTTCAGGTTTCGCAATCCCAATGTCGTCGAAGCCTGCGGTTGCGGCGAGTCGATCAAGTTCCGCGACGCG
2249421_Rsp@QMJY01000083_1_249                               ATGGGCATTCCCGGCAAGGCCGCCGTCACCCTCACCCCCGCTGCCACCAGCCAGATCCGGCGGCTCATGGCGCGC------GAGGGCAGCCAGGGGCTGCGCATCGGCGTCAAGAAGGGCGGCTGCGCGGGCATGGAATACACCATGGAATACGTCAGCGCGATCAATCCGCTCGATGAGATCGTCGAACAGGACGGTGCCAGGGTGATGATCGCCCCCATGGCGCAGATGTTCCTGATCGGCACCGAGATCGACTATGAGGTCGGCCTGGTCGAAAGCGGGTTCAAGTTCCGCAATCCGAACGTGGTCGAGGCCTGCGGCTGCGGCGAATCGATCAAGTTCCGCGACGCC
1075_Rblasticus@AWD20792_1                                   ATGGGCATCCCCGGAAAATCCGCCGTGACCCTGACCCCCGCCGCCGCGAAGCAGATCGCGCGGCTGATGGCGCGT------GACGGAACGCAGGGCCTGCGCATCGGCGTCAAGAAGGGCGGCTGTGCGGGCATGGAATATACCATGGACTATGTGTCCGAGACGAACCCGCTGGACGAGGTCGTCGAACAGGACGGCGCGCGGGTGCTGATCGCGCCCATGGCGCAGATGTTCCTGATCGGCACCGAGATCGACTATGAGGTCGATCTGCTTCACGCTGGCTTCAAGTTCCGCAACCCCAACGTGGCCGAAGCCTGCGGCTGCGGGGAATCGATCAAGTTCAAGGACGCG
2052957_Psp@PJF10616_1                                       ATGGGCATCCCCGGCAAAGCGGCCGTCACCCTGACCCCAATGGCCGCCCGGCAGATTGCACGGCTGATGGAGAAA------GACGGCCGTCAAGGCCTGCGCATCGGCGTCAAGAAAGGCGGCTGCGCTGGTATGGAATACACCATGGACTATGTGTCCGAGGTCAACCCGCTGGACGAAGTGGTGGAGCAGGATGGCGCGCGCGTGATGATCGCGCCAATGGCGCAAATGTTCTTGATCGGCACCGAGATCGATTACGAGGTGGATCTGCTGCACGCCGGGTTTAAGTTCCGCAATCCGAACGTTGCCGAGGCCTGTGGCTGTGGCGAATCGATCAAGTTCAAGGACACA
2015560_Psp@OYU40398_1                                       ATGGGCATCCCCGGCAAAGCCGCCGTCACCCTGACCCCGATCGCGGCCAAGCAGATTGCACGGCTGATGGCCAAG------CAAGGCTCGGCTGGCTTGCGCATCGGCATCAAGAAGGGCGGCTGCGCGGGCATGGAATACACCATGGATTACGTCGCCGAAAGCAATCCGCTGGATGAGGTTGTCGAGCAAGATGGTGCCCGCGTGCTGATCGCACCGATGGCGCAGATGTTTCTGTTCGGCACCGAGATTGACTATGAAACCGATCTTCTGCACGCAGGTTTCAAGTTCAACAATCCCAACGTCGCCGAGGCGTGCGGCTGCGGCGAAAGCATCAAGTTCAAAGACGCC
1121271_Gnectariphilu@KE386949_1_85                          ATGGGCATTCCCGGCAAACAGGCTGTCACGATCACCCCGGCCGCCGCGCGGCAGATTTCGCGGCTGATGGCGCGC------GATGGCTCGCAAGGGCTGCGGATCGGCGTCAAGAAGGGTGGCTGCGCCGGCATGGAATACACCATGGACTATGTGTCCGAGGTGAACCCGCTGGACGAGGTGGTCGAACAGGATGGCGCCCGGGTGCTGATTGCCCCGATGGCGCAGATGTTCCTGATCGGCACCGAGATCGACTATGAAACCGGGCTGCTGGAAAGCGGCTTCCGCTTTCGCAACCCGAATGTGGCCGAAAGCTGCGGCTGCGGCGAATCGATCAAGTTCAAGGACATG
2488730_Gsp@RRH73528_1                                       ATGGGAATTCCCGGCAAAGCGGCGGTCACTCTGACCGCTTCGGCGGCAAAGCAGATTGCGCGTCTGATGGCGCGT------GACGGCAGCCAGGGTCTGCGCATCGGCGTCAAAAAGGGCGGCTGTGCGGGGATGGAATACACCATGGACTATGTGTCTGAGGTGAATCCGCTGGATGAAATGGTGGAGCAGGATGGGGCGCGGGTGCTGATCGCGCCCATGGCGCAGATGTTCCTGATCGGCACTGAGATCGATTATGAGGTCTCGCTGCTGGAGAGCGGGTTTAAGTTCCGCAATCCCAATGTGATTGACAGCTGCGGGTGTGGCGAGTCGGTGAAATTCGAAGAAGCG
933059_Gaquatilis@SEM88685_1                                 ATGGGCATCCCCGGCAAGCAGGCCGTCTCTCTTACCCCCTCTGCCGCGAAGCAGATCGCCCGGCTGATGGAAAAG------CAGGGCGCCAGCGGGCTGCGCATCGGCATCAAGAAGGGCGGCTGCGCAGGCATGGAATACACGATGGATTACGTGTCTGACGTGAATCCGCTGGATGAGGCCGTGGAACAGGACGGCGCGCGGGTGCTGATCGCGCCGATGGCGCAGATGTTCCTGTTCGGCACCGAGATCGACTATCAGGTCTCTGCGCTGGAAGCCGGCTTCAAGTTCAACAACCCCAATGTCGCCGAGGCCTGCGGCTGCGGGGAATCCATCAAATTCAAGGACCAG
371731_Rsp@EEW25742_1                                        ATGGGTATTCCCGGCAAACAGGCTGTCACCCTGACCCCGCAAGCGGCGACGCAGATCGCCCGGCTGATGGCCAAG------CAGGGCGCGCAGGGCCTGCGAATCGGCGTCAAGAAGGGCGGCTGTGCGGGCATGGAATACACGCTCGACTATGTGACCGAGGTCAACCCGCTGGACGCGTTGGTGGAACAGGACGGCGCGCGGGTGCTGATCGCCCCGATGGCGCAGATGTTCCTGATCGGCACCGAGATCGACTATCAGACCTCGCTGCTGGACGCCGGTTTCAAGTTTCGCAACCCCAACGTGGCCGAGGCCTGCGGTTGCGGCGAATCGATCAAGTTCAAGGACGAC
1946582_Hsp@DFQR01000045_1_15                                ATGAGCATTCCCGGCAAACAGGCCGTCACCCTGACCCCGGCAGCCGTCCGGCAGATCGCCCGGCTGATGGAGCAA------GATGGCGCGAAAGGGCTGCGGATCGGCGTCAAGAAGGGCGGCTGCGCGGGCATGGAATACACCATGGACTATGTGACCGAGGTCAATCCCATGGATGAAATCGTGGAGCAGGACGGGGCGCGCGTATTGATTGCCCCCATGGCACAGATGTTCCTGTTCGGCACGGAGATCGACTACGCCACCTCGCTGCTGGAGAGCGGGTTCCAGTTCAACAATCCGAACGTCGCCGAAGCCTGCGGCTGCGGCGAGTCCATCAAGTTCAAGGACATG
2169400_Gsp@AWB48719_1                                       ATGGGCATTCCCGGAAAACAGGCCGTCACGCTGACCCCCGCTGCGGTGCGTCAGATCGTGCGGTTGATGGATAAA------GACCACAGCGCGGGTCTTCGGATCGGCGTCAAGAAGGGCGGCTGCGCGGGCATGGAATACACCATGGATTACGTGGCCGACGTGAACCCGATGGACGAGGTGATCGAGCAGGACGGCGCGCGGGTGATGATCGCCCCCATGGCGCAGATGTTCCTCTTTGGCACCGAGATCGATTACGAAACCTCGCTGCTGGAATCGACGTTCCGGTTCAACAACCCCAACGTGGCCGAAGCCTGCGGCTGTGGCGAATCGATCAAGTTCAAGGACCAG
2072018_Rbacterium@PWR04182_1                                ATGGGAATTCCTGGAAAACAGGCCGTCACACTGACCCCCGCCGCCGTCAAGCAGATCAGCGGGCTGATGTCGAAG------AAGGACAGCAAGGGCCTTCGGCTTGGCGTTAAGAAAGGCGGCTGCGCGGGCATGGAATACACGCTCGATTACGTCTCCGAGATCGATCCGATGGACGAGGTGGTCGAACAGGACGGTGCACGCGTAATGATCGCGCCGATGGCGCAGATGTTCCTGTTCGGGACCGAGATCGATTACGAGGTGTCGCTGCTGGAAGCCGGGTTCAAGTTTCGCAATCCCAACGTGACCGAAGCCTGTGGCTGTGGCGAATCCATCAAGTTTGACGAGGCA
35806_Rsulfidophilu@BAQ69299_1                               ATGGCCATTCCCGGAAAGCAGGCAGTCAGCCTCACCCCCGCCGCGGCGGCAGAAGTCGCCCGGCTGATGCATCAG------GAGCGGGCCCAGGGCCTGCGCATCGGTGTCAAGAAGGGCGGCTGCGCGGGCATGGAATACACCATGGACTACGTCGCCGAGCTCGACCCGATGGACGAGATCGTCGAACAGGACGGCGCCCGGGTGGCGATCGCGCCGATGGCGCAGATGTTCCTGTTCGGCACCGAGATCGATTACGAGGTCTCGCTGCTGGAATCGGGGTTCAAGTTCCGCAACCCCAATGTGGTCGATGCCTGCGGATGCGGCGAATCGATCAAGTTCCGCGACGCC
308754_Rsp@ARC88903_1                                        ATGGCCATTCCCGGAAAGCAGGCAGTCAGCCTCACCCCCGCCGCGGCGGCAGAAGTCGCCCGGCTGATGCAGCAG------CAGCAGGCCAAGGGACTGCGCATCGGCGTCAAGAAGGGCGGCTGCGCGGGCATGGAATACACCATGGATTACGTCGCCGAGATCGACCCCATGGACGAGATCGTCGAACAGGACGGCGCCCGCGTGGCGATCGCGCCGATGGCGCAGATGTTCCTGTTCGGCACCGAGATCGATTACGAGGTCTCGCTGCTCGAATCGGGTTTCAAGTTCCGCAACCCCAATGTGGTCGATGCCTGCGGTTGCGGCGAATCGATCAAGTTCCGCGATGCC
870908_Cmaritima@SHG34176_1                                  ATGGGTATTCCAGGCAAACAGGCGGTCACACTGACCCCCGCCGCAACCAAGCAAATTGTCAAGCTGATGGAACGT------GAAGGCCATCAGGGGCTGCGCATTGGCGTTAAGAAAGGCGGCTGCGCGGGCATGGAATACACCATGGAATACGTCGATGAAGTCAATCCATTGGATGAGACCATCGAACAAGACGGCGCGCGCGTGATGATCGCACCGATGGCGCAAATGTTCCTATTTGGGACCGAGATCGACTACGAAGTCTCTTTGCTAGAAGCCAGCTTTAAGTTCAAAAACCCGAATGTCACCGAGGCCTGCGGCTGCGGAGAAAGCATCAAGTTCGCGGATACG
1795041_Paestuarii@PYE85868_1                                ATGTCGATCCCCGGCAATCCCCCCGTCAGCGTCACCCCCGAGGCCGCCAAGCAGATCGCGCGGCTGATGGCGAAG------GGCGGTCACCAGGGGCTGCGCATCGGCGTCAAGAAGGGCGGCTGCGCGGGCATGGAATACACCATGGACTATGTCGACGAGGCCGATCCCAACGACGAGGTCGTCGAAAAGGACGGCGCGCGGGTGCTGATCGCGCCCATGGCGCAGATGTTCCTCTTCGGCACCGAGATCGACTACGAGACCAGCCTGCTCGAATCCGGTTTCAAGTTCCGCAATCCCAATGTCGTCGATGCCTGCGGCTGCGGCGAGTCGGTGAAGTTCGCGGTC---
1231392_Oguishaninsul@EKE43560_1                             ATGAGCATTCCCGGCAAGCAGGCCGTGACGATGACCCCCGCCGCCGCCCGCCAGATCGCGCGGCTGATGGCCCGC------GACGGCCATGCCGGCCTGCGCATCGGCCTGAAGAAGGGCGGCTGCGCGGGCATGGAATACACCATGGATTACGCCGACAGCGTCGATCCGCAGGACGAGGTCGTCGAGCAGGACGGCGCGCGGGTGATGATCGCGCCGATGGCGCAGATGTTCCTGTTCGGGACCGAGATCGACTATCGCACCTCGCTGCTGGAATCCGGCTTCCAGTTTCGCAATCCGAACGTGACCGACGCCTGCGGCTGCGGCGAATCGATCAAGTTCAAGGACGTG
1125964_Lcinnabarinus@PHP27370_1                             ATGTCGATCCCCGGCAAGCAGGCCGTCAGCATCTCTCCCGCCGCCGCCCGCCAGATCGCCCGGCTGATGGAAAAG------GGCGGTCATGCAGGGCTGCGCATCGGCCTCAAGAAGGGCGGCTGCGCGGGCATGGAATACACCATGGATTACGTCGACGCCGCCGACCCCAATGACGAGACGGTCGAACAGGACGGCGCGCGGGTGATGATCGCGCCGATGGCGCAGATGTTCCTCTTCGGCACCGAGATCGATTACGAGACCTCGCTGCTCGAAAGCGGCTTCAAGTTCCGCAACCCGAATGTCGAGGACGCCTGCGGCTGCGGCGAATCGATCAAGTTCAAGGATGTG
1826607_Salgicola@PWK57766_1                                 ATGGCCATTCCCGGAAAGCAGGCGGTCACACTGACCCCGGCCGCGGTCCGCCAGATCGCGCGGCTGATGGAGAAG------GACGGCCGCTCGGGACTGCGCATCGGCCTGAAGAAGGGCGGATGCGCCGGGATGGAATACACCATGCAGTTCGCCGACACCGTCGATCCCACGGACGAGGTGGTCGAACAGGACGGCGCGCGGGTGATGATCGCGCCCATGGCGCAGATGTTCCTTTTCGGGACCGAGATCGATTACGAGACCTCGCTCCTCGAATCGGCGTTCCGGTTCCGCAACCCGAACGTGACCGACGCCTGCGGATGCGGCGAGTCGATCAAGTTCAAGGACGTC
1317121_Patlantica@KNG92455_1                                ATGGCCATTCCCGGAAAACAGGCCGTGTCGATGACCGAGGCCGCCGTTGCCCAGATCACCCGCCTGATGGAAAAG------GGCGATCACGCGGGCCTGCGCATCGGCGTCAAGAAAGGCGGCTGCGCGGGGATGGAATACACGATGGACTACGTGTCCGACGTGGACCCCAACGACGAGGTGGTCGAACAGGACGGCGCGCGGGTGATGATCGCGCCTATGGCGCAGATGTTCCTGTTCGGGACCGAGATCGATTACGAGACCTCGCTGCTCGAATCCGGGTTCAAGTTCCGCAACCCGAATGTCGAAGACGCCTGCGGCTGCGGCGAGTCGATCAAGTTCAAGGATCTA
569882_Sflavidus@SEP00599_1                                  ATGGGCACTCCCGGAAAACAGGCCGTGTCACTCACGCCCGAAGCGGCCGGGCAGATTGCAAGCCTGATGCAGAAG------GGCGGCCACGCCGGTCTGCGCATCGGCGTGAAGAAGGGCGGCTGCGCCGGCATGGAATACACCATGGACTATGTCGATGAGGCCGATCCCAACGATGAGGTGGTCGAACAGGGCGACGCGCGCGTGATGATCGCGCCGATGGCGCAGATGTTCCTTTTCGGCACCGAGATCGACTATGAGGTGTCCTTGCTGGAATCGGGCTTCCGCTTTCGCAACCCCAATGTGGTGGACGCCTGCGGCTGCGGGGAATCGATCAAGTTCGCGGAGATG
1227549_Cmarinus@SEI49069_1                                  ATGGGCATTCCCGGCAAACAGGCGGTCACCATGACGCCGCGCGCCGCGGCCCAGATCGCCAGGCTGATGGACAAG------GGCGGCCATGCCGGTCTGCGCATCGGCGTCAAGAAGGGCGGTTGCGCAGGCATGGAATACACGATGGACTACGTGGAGTCGCCCGAGGCCAATGACGAGGTGGTCGAACAGGACGGCGCGCGCATCCTGATCGCCCCGATGGCCCAGATGTTCCTCTTCGGAACCGAGATCGACTATGAGGTCTCGCTGCTGGAATCGGGCTTCAAGTTCCGCAATCCCAACGTGGTCGACGCCTGCGGCTGTGGTGAATCGATCAAGTTCGACGACAGC
314264_Rsp@EAQ26687_1                                        ATGGGCATTCCCGGAAAACAAGCCGTCACCATGACTCCCGCCGCCGCGGAACAGATCATGCTCCTGATGCAACGC------GACGCCCATCAGGGGCTGCGGATTGGCATCAAGAAAGGGGGTTGCGCGGGCATGGAATACACGATGGAGTATGTCAAGAACATCGACCCCCATGATGAAGTCGTCGAACAGGAGGGCGCGCGCGTGATGATTGCGCCCATGGCCCAGATGTTCCTCTTCGGCACCGAGATTGATTACAAGACCTCCTTGCTCGAATCCGGCTTTGTCTTCAACAATCCCAACGTGACCGAAGCCTGCGGCTGTGGCGAGTCGATCAAGTTTGCGGACACG
2200892_Rbacterium@PYC49324_1                                ATGGGAATCCCCGGAAAACAAGCCCTCACCATGACGCCTGCGGCGGCGGCGCAAATCATGAAGCTGATGCAAAAG------GACGGCTCAATGGGGCTGCGCATTGGCGTGAAAAAAGGCGGCTGCGCAGGCATGGAATATACCATGGAATACGTGGACGCCGTTGATCCCGCCGACGAAGTGGTGGAACAGGACGGCGCACGGGTGATGATCGCGCCGATGGCGCAAATGTTCCTGTTCGGCACGCAAATCGATTACAAAACCTCGCTTTTGGAATCCGGTTTTCACTTCAACAATCCCAATGTCACCGAAGCCTGCGGCTGTGGCGAGTCGATCAAATTCGCCGGCATG
1666914_Rbacterium@KPP85568_1                                ATGGGAATTCCCGGCAAACAGGCCATCACGATGACCCCGGCCGCCATTGCGCAGATCACCAAGCTGATGACCTCC------AAGGGGCACCAGGGCCTGCGCATCGGCGTCAAGAAGGGCGGCTGCGCAGGCATGGAATACACCATGGACTATGTCGACGCGGTCGATCCCAATGACGAACTGGTCGAACAGGACGGCGCCCGCATCATGATCGCCCCCATGGCACAGATGTTCCTCTTCGGCACCGAGATCGACTACCAGACCTCGCTGCTCGAATCGGGATTCGTCTTCAACAACCCCAACGTGACCGAGGCATGTGGCTGCGGCGAATCCATAAAATTCAAGGATATC
2013665_Abacterium@PKP85035_1                                ATGGGCATTCCCGGCAAGCAGGCGGTGACGCTGACCCCCGCGGCGGCGGCGCAGATCGCGCGGCTGATGGCGAAG------GGTGGCAAGGCGGGCCTGCGCATCGGCATCAAGAAGGGCGGCTGCGCGGGCATGGAGTACACCATGGACTATGTCGATGCGGCGGACCCGCACGACGAGGTGGTGGAGCAGGATGGCGCGCGGGTGCTGATCGCGCCCATGGCGCAGATGTTCCTCTTCGGCACCCAGATCGACTATCGCACAGCGCTGCTGGAATCGGGCTTCGTGTTCAACAACCCCAACGTGGCCGAGGCCTGCGGCTGCGGCGAGTCGATCAAGTTCCGCGAGCCC
2211448_Rsp@QITQ01000009_1_16                                ATGGGCATTCCTGGCAAACAGGCCGTGACCATGACCCCCGCCGCCGCCGCCCAGATCGCCACGCTGATGCAGAAG------GGCGGCACCAAGGGCCTGCGCATCGGCGTGAAAAAGGGCGGCTGCGCGGGCATGGAATACACGATGGACTATGTCGATGAAATCGACTCCAACGACGAGGTGATCGAACAGGAGGGCGCGCGCGTGATGATCGCGCCGATGGCGCAGATGTTCCTGTTCGGCACCGAGATCGACTATCGCAGCACGTTGCTGGAATCGGGTTTCGTCTTCAACAACCCCAACGTGGCCGAGGCTTGCGGCTGCGGTGAATCGATCCGCTTCGAAGACATG
1974083_Rbacterium@PIV73067_1                                ATGGGCATTCCCGGAAAACAGGCTGTCACGTTGACCGACGCGGCGACAACCCAGATCGCCCGGCTGATGGCCTCG------GGCGGCTCGCAGGGCCTGCGCATCGGCGTCAAGAAAGGCGGATGCGCG------------------------------------------------------------------------------------------------------------------------------------------------------------------------------------------------------------------------------
2174844_Msp@PWE28837_1                                       ATGGGCATACCGGGCAAGCAAGCCCTGACCATAACAGACGCCGCCGCGCGGCAGATCGCCCGCCTGATGGCGCAA------ACCGGCAGTGCCGGGCTGCGCATCGGCGTGAAGAAAGGCGGCTGCGCGGGCATGGAATACACCATGGACCATGTCGACGCGGCGAACCCCAATGACGAGGTGGTGGAACAGGACGGCGCCCGCGTGATGATCGCGCCGATGGCGCAGATGTTCCTCTTCGGCACCGAGATCGACTATCAGACATCGCTGCTGGAAGCCGGGTTCCGCTTCAACAACCCCAACGTGGCCGAGGCGTGCGGCTGCGGCGAATCGATCAAGTTCCACGATGTC
314270_Rbacterium@EDZ44225_1                                 ATGGGCATTCCTGGCAAACAAGCTGTAAGCATAACTGCAAAAGCAGAAGCACAGATAGCCAAATTGATGGCGAAA------GACGGTCACATGGGCTTGCGCATTGGTGTCAAAAAGGGCGGCTGTGCGGGTATGGAATACACTATGGATTACGTGGATGAGGTCGACAAAAACGATGAACTGGTCGAACAGAACGGCGCCCGTGTGATGATTGCTCCAATGGCGCAGATGTTTCTGTTTGGTACGGAAATCGACTATGAAACATCGCTGCTTGAGTCTGGTTTCAAGTTCCGCAATCCAAATGTGACGGATGCCTGTGGCTGCGGTGAATCGATTAAATTCAAAGACGTC
1656909_Abacterium@LFER01000063_1_67                         ATGGGCATTCCGGGAAAGCAAGCTGTAACTCTCACGCCCAAAGCTGTTGCGCAGGTGTTAAAGCTTATGGAGGGC------AAGGGCCATGTCGGTCTGCGCCTTGGTGTGAAAAAAGGTGGCTGTGCCGGTATGGAATACACGATGGAATTCGTGGACCAGATCGACAATCATGATGAAGTTATAGAACAGAATGGGGCCAGAGTGATGATCGCCCCCATGGCTCAAATGTTTTTATTTGGAACAGAAATTGACTATGAAAGTTCCCTGTTAGAATCTGGGTTTAAGTTCAACAATCCGAATGTGACCGAAGCTTGCGGATGCGGTGAATCAATCAAATTCGCTGGCATG
2267230_Lsp@RBW44806_1                                       ATGAACATTCCAGGTAAACAAGCGGTCAACGTGACCCCAAAGGCTGCGGCGAAAATCGCGGCGCTGATGGAAAAA------GATGGCCACCAAGGCTTGCGCATTGGCGTAAAAAAAGGCGGCTGTGCTGGCATGGAATACACGATGGACTATGTGACCGAGGTTGATCCACTTGATGAAGTGGTTGAGCTGGACGGCGCACGTGTGATGATCGCGCCAATGGCACAGATGTTCTTGTTTGGCACAGAGATCGACTACGAAACGTCATTGCTTGAATCTGGGTTCAAGTTTCGCAATCCAAACGTTGTGGATGCCTGCGGTTGCGGTGAATCGATCAAATTTGACGACGCG
245187_Lfryxellensis@SEM50693_1                              ATGGGTATCCCCGGCAAGCAGGCGGTCACCATCACACCGCGCGCAGCGACGCAGATCGCGAAACTGATGGCCCGC------GACGGGCATCAGGGCCTGCGCATCGGCATCAAGAAGGGTGGCTGCGCCGGCATGGAATACACCATGGACTACGTGACAGAGGTCAATCCGCTGGACGAGACCGTCGAGGTCGACGGTGCCCGCGTGATGATCGCGCCCATGGCACAGATGTTCCTGTTCGGCACGGAAATCGACTACGAGACGACGCTGCTCGAGTCCGCGTTCAAGTTCCGCAACCCCAATGTGGTCGATGCCTGCGGCTGCGGCGAATCGATCAAGTTCGACATCGGG
1822268_Ssp@KZZ67594_1                                       ATGGGCATACCCGGCAAACAGGCCGTCACCCTCACCCCCGCCGCCTCGGCGCAGATCCAGCGCCTGATGAAGGCC------GCCGGCCACGCGGGCCTGCGCATCGGCGTCAAGAAAGGCGGCTGCGCGGGCATGGAATACACCATGGAATACGTCGACACCGCCGATCCCGCGGATGAGGTCGTCGAACAGGATGGCGCCTGCGTGATGATCGCGCCCATGGCGCAGATGTTCCTCTTCGGGACCGAGATCGACTATGAAACCACGCTTCTGGAATCCGGTTTCAAGTTCAAGAACCCCAATGTGACCGAAGCCTGCGGTTGCGGCGAATCCATCAAGTTCGACGACAAG
1300350_Sdonghicola@KIN66550_1                               ATGGGTATTCCAGGCAAACAAGCGGTCAGTATGACCGATAAAGCAGCAGCGCAAATCATCAAACTGATGACCGCC------AAAGGCCATGCAGGCCTGCGTATTGGCGTGAAAAAAGGCGGCTGCGCGGGTATGGAATATACCATGGAATATGTGGACGAGGCCGATCCCAATGACGAAGTCGTCACACAAGACGGCGCCTGCGTGATGATCGCGCCCATGGCGCAGATGTTTTTGTTTGGCACTGAAATCGACTATGAAACCTCGCTGCTGGAAAGCGGGTTCAAGTTTAACAACCCTAATGTCTCCGAGGCATGCGGGTGCGGTGAATCCATCAAATTTGACGACTCT
1461693_Aatlanticum@KCV83247_1                               ATGAACATCCCCGGCGAAAACCCGGTCTCCATTACCCCCGCTGCCATCGCGCAGATCACCCGCCTGATGGAAAAA------GGTGGCTCTGCAGGCTTGCGGATCGGCGTCAAGAAAGGCGGCTGCGCCGGGATGGAATACACCATGGAGTATGTGCAGGACGTCGACCCCCAGGATCTGGTGGTAGAACAAGACGGCGCCCGCGTGATGATCGCCCCCATGGCGCAGATGTTCATGTTCGGCACCGAGATCGACTATGAGACCTCTTTGCTGGAAAGCGGCTTCAAATTCCGCAACCCCAACGTGGTCGAAGCCTGCGGCTGCGGCGAGTCTATCAAATTCGCAGAGATG
2086263_Rbacterium@PQO22364_1                                ATGGGCATTCCCGGAAAACAGGCCGTCACCCTGACACCGGCCGCGGTGCGCCAGATCACCCGGCTGATGGAGCGT------GACGGCGCCAAGGGCCTGCGCGTGGGCGTCAAGAAAGGCGGCTGCGCGGGCATGGAATACACCATGGATTATGTCGAGGAGATCGAGGAGCACGACGAGGTCGTCGAGCAGGACGGCGCGCGCGTGCTCATCGCGCCCATGGCGCAGATGTTTCTCTTCGGCACCGAGATCGACTACGAGACGACGCTGCTCGAAAGCGGCTTTCGCTTCCGCAACCCCAATGTCACCGAGTCCTGCGGCTGCGGCGAGTCGATCAAGTTCGCCGACATG
2259589_Rbacterium@QNVJ01000003_1_54                         ATGGGAATTCCTGGCAAACAGGCCGTGACGCTGACTCCGCGCGCGGTGCGCCAGATCACCCGCCTGATGGACCGC------GACAGCGTCAAGGGGTTGCGTATCGGCGTCAAGAAGGGCGGCTGCGCGGGCATGGAATACACCATGGAATACGTCGCCGAGGTCGAACCGCATGATGAAGTGGTCGAGCAGGACGGCGCGCGGGTAATCATCGCCCCGATGGCGCAGATGTTCCTGTTCGGCACCGAGATCGATTATGAAACCTCGCTGCTCGAAAGCGGCTTCCGGTTCAACAACCCCAACGTGTCCGAGGCCTGCGGCTGTGGCGAATCGATCAAGTTCCACGATGAC
1882821_Rsp@SIO06826_1                                       ATGGGCATCCCCGGCAAACAGGCGGTCACGCTCACGCCCGCCGCAGTGGCGCAGGTCGCCAAGCTGATGGCGCGC------GACAACGCGGCCGGTCTTCGCATAGGCGTCAAGAAGGGCGGCTGCGCGGGAATGGAATACACCATGGAGTACGTCGCCGAGATCGACCCCAATGACGAGGTGGTCGAGCAGGACGGCGCCCGCGTTGCGATCGCGCCGATGGCGCAGATGTTCCTCTTCGGCACCGAGATCGACTACGAGGTCGGCCTGCTGGAGTCCGGCTTCAAGTTCCGCAACCCGAATGTCACCGAGGCCTGCGGCTGCGGCGAATCGATCAAGTTCCGCGAGATG
68292_Rrobiginosum@RSK38146_1                                ATGGGAATCCCCGGGAAAGCCCCCGTCACACTCACCCCCGCCGCCGTGGCGCAGATCGAAAAGCTGATGGCGCAA------AAAGGTGCCTCGGCGCTGAGGATCGGCGTCAAGAAGGGCGGCTGCGCGGGCATGGAATACACCATGGACTATGTCTCGGAGCTTGACCCGATGGACGAAGTCGTGGGCCAGGACGGCGCAAAGGTGGCGATTGCGCCGATGGCGCAGATGTTCCTCTTCGGCACCGAGATCGACTACGAGGTCTCGCTTCTGGAGGCCGGGTTCAGGTTTCGCAATCCCAACGTGACCGAGGCCTGCGGCTGCGGCGAATCGATCAAGTTCCGCGACATG
990712_Axiamenense@PRX37886_1                                ATGGGAATTCCCGGCAAGCAGGCCGTGACGCTCACCCCGGCGGCGGCGGCCCAGATCCGCAGGCTGATGGAGCGC------GAGGGCGCGAAGGGCTTGCGCATCGGCGTCAAGAAGGGGGGCTGCGCGGGCATGGAATACACCATGGACTATGTCCGCGAGCTCGACCCGAATGACGAGGTCGTCGAGCAGGACGGCGCCGTGGTCGCCATCGCGCCGATGGCGCAGATGTTCCTCTTCGGCACCGAGATCGACTACGAGACCTCGCTTCTCGAGTCCGGCTTCCGCTTCCGCAATCCCAATGTCGTCGATGCCTGCGGCTGCGGCGAGTCGATCCGCTTCAGGGATGTC
1590614_Aureilyticum@NSBT01000037_1_11                       ATGGGCATACCCGGCAAACAGGCCGTCTCCATGACCCCCGCCGCAGCGACGCAAATCGCCAAGCTGATGGCACGC------GACGGGTCCAAGGGGCTGCGCATCGGCGTCAAGAAAGGCGGCTGCGCGGGCATGGAATACACCATGGATTACGTCGATAAGGTCGACCCGAATGACGAACGGGTCGAACAGGACGGCGCGGTTGTGATGATCGCCCCCATGGCACAGATGTTCCTGTTCGGGACCGAGATCGACTATGAGGTTTCGCTGCTGGAATCGGGTTTCAGGTTCCGCAACCCGAACGTCGCCGATGCCTGTGGCTGCGGCGAATCGGTCAAGTTCAAGGACGTG
515897_Pmethylaminiv@SIT76261_1                              ATGGGAATTCCGGGGAAGGCCCCGATCACCATGACCCCCGCCGCAACCCGGCAGATCGCCCGCCTGATGGAGCGC------GACGGCCGCGCCGGCCTGCGCATCGGCCTCAAGAAAGGCGGCTGCGCGGGGATGGAATATACGATGGATTACGTGGACGAGGCCGATCCCAACGACGAGGTGGTGGAACAGGACGGCGCCCGGGTCTTGATCGCGCCCATGGCGCAGATGTTCCTTTTCGGCACCGAGATCGACTATGAGATCGGGCTGCTCGAATCCGGTTTCCGCTTCAACAACCCCAATGTTTCCGAAGCCTGCGGCTGCGGCGAATCCATCAAGTTCGATCCCGTC
1952802_Rbacterium@DFBX01000035_1_7                          ATGGGCATCCCCGGGAAACCGCCGGTCACAATGACCCCCGCCGCAATCGCGCAGATCGCCAAGCTGATGCAGCGC------GACGGCTCTTTCGGGCTGCGCATCGGTGTGAAAAAGGGCGGCTGCGCCGGCATGGAATATACCATGGATTTCGCTCCCGAGGCCGACCCCAACGACGAGGTCATCGAACAGGGCGGCGCGCGGGTGATGATCGCCCCAATGGCGCAGATGTTCCTGTTCGGAACGGAAATCGACTATGAAACCTCGTTGCTGGAATCGGGGTTCAAATTCAACAACCCCAACGTGACCGAGGCCTGCGGCTGCGGCGAATCCATCAAGTTCGAAGGCATG
1156985_Eulvae@PHJF01000001_1_286                            ATGGGCATTCCCGGCAAACAGGCCGTAACAATGACCCCAGCTGCAATTGCGCAGATCTCCAAACTTATGGAACGC------GATGGGCGTGCTGGCCTTCGCATTGGCGTAAAAAAAGGCGGCTGTGCGGGCATGGAATACACCATGGACTATGTCGATGCCGCCGATCCAAATGATGAAGTGGTCAAGCAGGATGGCGCCTGCGTTATGATTGCCCCCATGGCGCAGATGTTCCTTTTTGGCACTGAAATTGACTATCAGGTCTCTCTGTTGGAATCTGGTTTCAAGTTCAACAACCCAAATGTGGCTGAGGCCTGCGGCTGTGGGGAATCTATCAGCTTTAAAACCGCT
1387277_Pflagellatus@SMC74268_1                              ATGGGCATTCCCGGAAAGTCCCCGATCAGCATGACCCCCAATGCCATTCGCCAGATCACCCGGTTGATGGACAAG------GAAGGGCGCGCTGGTTTGCGCATCGGCGTCAAGAAGGGCGGCTGCGCGGGCATGGAATACACCATGGACTACGTCGATCAGGCCGATCCGAATGACGAGGTCGTCACCCAGGACGGGGCCTGCGTCATGATCGCTCCGATGGCCCAGATGTTTCTCTTCGGCACCGAGATTGATTACGAAACCTCGCTGCTTGAATCCGGGTTCCGCTTCAACAATCCCAATGTCGCCGATGCCTGCGGCTGTGGTGAATCCATCAAATTCAAGGATGTC
2026339_Rbacterium@QGNX01000005_1_181                        ATGTCCATCCCCGGAAAACCTCCGGTCAGCATTACCCCCGCCGCGGCGGCCCAGATCACCCGCCTGATGGCGGAG------GGTGACAAGCAGGGCCTGCGCATCGGCATCAAGAAGGGTGGCTGCGCGGGCATGGAATACACCATGGAATACGTCGACACCGTCGATCCCAACGACGAGGTCGTGGAACAGGACGGCGCGCGGGTGCTGATCGCGCCCATGGCGCAGATGTTCCTGTTCGGGACCGAGATCGACTACAAGACCTCCCTTCTCGAGTCCGGCTTCGCCTTCAACAACCCGAACGTGACCGAAGCCTGCGGCTGCGGCGAATCGATCAAGTTCGAAGGCATG
[truncated: 68,146 more chars]
