# Supplementary material for: Components of iron–Sulfur cluster assembly machineries are robust phylogenetic markers to trace the origin of mitochondria and plastids
Source: PLoS Biol. 2023 Nov 8;21(11):e3002374. doi: 10.1371/journal.pbio.3002374 (PMC10631705; doi:10.1371/journal.pbio.3002374)
Supplement: S1 Data — (ZIP) [file pbio.3002374.s017.zip › S1 Data/Concatenations/ISC/ISC_Alpha_Euka_nucleic/trimmed_alignments/Fdx_Alpha_Euka.nuc.bmge.phy]

 437 330
12312345_Abacterium@PPR14893_1                               GTATTACATGTTAATTACATTTTACCAAATGGCGAAAAAGTGGTTGTAGAAGCGAGTGAAGGTGATGACCTTTTAACCCTTGCACATCGCAATAAAATAGCACTTGAAGGGGCTTGTGAAGGAAGCCTTGCATGTTCAACTTGTCACGTTATTGTTGATAAATCATACTTTTCAAAGCTAGAAGAAGCAGTAGATGAAGAAGAAGATATGTTGGATTATGCTTTTGGTTTAACCGCAACATCACGCCTTGGTTGCCAAATTAAAATGTGTAAAAAATTAGACGGCATCACAGTAACACTGCCAGCACAAACACGTAACATGCAATTGGAG
448386_Gchorda@PXF46157_1                                    GCCATTGCTCTCACCTTTGTGGACCGCGACGGCGCGCGGCACGCCTTGAAGGCGCCCCCGGGCGCCTCCCTGCTGGAGGTGGCGCACGCGAATCACATCGATTTGGAGGGCGCCTGTGAGGGAAGTTTGGCGTGTTCCACCTGCCACGTTTACTTGGATCAGCCGTCGTTCGACCTACTTGCCGAGCCGTGCGACGACGAAAACGACATGCTCGACCTCGCCTTTGCGCTCACCGAGCTCTCCAGGCTGGGCTGTCAGGTCAAGATGAACCCGCAATTAGAGGGAATGCAAGTTACACTGCCGCCCGCCACCCGAAACATGGCTGTGGAC
2769_Ccrispus@CDF37708_1                                     CAGGTCACCGTCACGTTCGTCGACCGCGAGGGCGCGGAGCGTGTCGTCACCGCAAAGCCCGGCTTGTCGCTGCTCCAGATCGCACACGCGAACGCCGTAGACCTCGAGGGCGCGTGCGAGGGCAGCCTCGCATGCTCCACGTGCCACGTCTACCTCGAGCAGAGCGCGTTCGACGCGCTCGATGACCCCTGCGATGACGAGAACGATATGCTCGACCTCGCGTTCGGCCTCTCGGAAGTATCACGCCTGGGATGCCAGGTCAATGTCACCACTGATCTTGACGGCATTCGAGTAACGCTCCCCCCTGCCACACGAAATATGGCCGTCGAC
505711_Agodoyi@KAF0852313_1                                  GGTGTGTCGATTACGTTTTGTGACAAATCGGGGAGTCGAAAGACGGTTGTGTGCAAGCCTGGTGAGTCGCTGTTGGAGATTGCACATGCGAATGAAGTGGATTTGGAGGGTGCGTGCGAGGGATCGTTGGCATGTTCGACGTGTCATGTCATTCTGGAACAGTCTGTGTATGACAAGCTCGAGGAGCCGTCGGATGAGGAGAATGATATGCTGGATCTTGCGTTTGGACTTACAGAGACTTCAAGGCTGGGGTGCCAGGTTAGAGTCACCAATGATATGGACGGAATGGTCGTCAGGCTGCCATCCGCTACTCGAAATATGGCCGTCGAT
3218_Ppatens@PNR47609_1                                      AAGATTTCAGTTACATTTGTGAACAAAGACGGCGAGGAAACAGAGATCAAGGTTCCGGTAGGTATGTCGATGCTGGAAGCTGCACATGAGAATGACATTGAACTTGAAGGTGCTTGTGAGGGATCGTTGGCATGTTCCACTTGTCATGTGATCATCGACGAGGAGCTATACAACAAACTTCCAGAGCCTACAGACGAAGAGAATGATATGTTGGATCTTGCGTTTGGCTTGACGGAGACTTCCCGATTAGGATGCCAAGTGATTGCTAAGCCTGAGCTGGATGGTTTGCGGCTTGCTCTCCCTGCCGCTACCCGCAATTTTGCAGTTGAT
3075_Aprotothecoid@RMZ54237_1                                ------------------------------------------------------------------------ATGGAGATTGCGCACGACAACGACGTGGACCTAGAATGTGCATGCGAGGGCTCCCTGGCATGCTCCACATGCCACGTAATCGTGTCCCAAGAACAGTTTGACAGCCTGCCAGAGGCGACGGACGACGAGAACGACATGCTGGACCTGGCCTTTGGGCTCACTGAAACCTCGCGCCTGGGCTGCCAGATCATCACCACCCCAGAGCTGGACGGGTTGCGGGTCCGCATCCCCAGCTCCACCCGGAACTTTGCGGTGGAC
1764295_Cprimus@QDZ26063_1                                   ACCATAACGGTGACGTTCATAGACAAGGATGGGGAGGAGGAAGTCATAGAGGCGCCAGTGGGCAAGAGCCTCCTCGAGATTGCTCACATGAACGATATCGAGCTCGAGGGTGCTTGCGAAGGGTCTCTGGCTTGCTCCACTTGCCACGTGATCGTGGACGAGGAGCAGTTCGATCTGCTGCAGGAGCCCACGGACGATGAGAACGACATGCTCGACCTTGCCTTTGGCCTGACGGAGACCAGCAGGTTGGGGTGCCAAATCATTTGCTGCCACGAGCTCGAGGGCCTCAGGGTGAGAATCCCGAGCGCGACCAGAAACATGGCGGTCGAC
3197_Mpolymorpha@PTQ39234_1                                  ACGATATCTGTGACATTTGTGGATAAAGATGGCGATGAGACAACTATCAAAGTCCCAGTGGGCATGTCCATGCTCGAAGCTGCTCATGAGAATGATATTGAACTCGAAGGTGCTTGTGAAGGATCTTTGGCTTGTTCAACATGTCACGTCATAGTCGATGAGGACGTGTATGGGCAATTGCCAGAGCCAACAGACGAGGAGAACGATATGCTGGATCTTGCGTTCGGATTGACAGAAACGTCTAGGTTAGGGTGTCAGGTGATTGCTCAACCAGAGCTCGATGGGTTGCGGCTTGCACTTCCTGCAGCAACCAGAAATTTTGCCGTTGAT
3702_Athaliana@AEE84398_1                                    AAGATAAACGTTACCTTTGTTGATAAAGATGGAGAGGAAATTCATATCAAGGTTCCAGTAGGAATGAACATCCTTGAAGCTGCTCATGAAAATGATATAGAACTCGAAGGGGCATGTGAAGGTTCTCTAGCGTGTTCAACCTGCCATGTGATTGTTGACACCAAATACTACAACAAACTCGAAGAACCAACAGATGAAGAGAATGATATGCTAGATCTCGCTTTCGGGTTAACAGCAACGTCGCGATTGGGATGTCAAGTCATCGCAAAACCAGAGCTAGATGGAGTACGCCTAGCCATTCCTTCAGCTACTAGAAATTTTGCGGTTGAT
39947_Osativa@KAF2921136_1                                   AAGATCTCTGTAACATTTGTGAACAAGGATGGCACAGAGCAGACAATCAGTGTCCCTGTTGGAATGTCCATCTTAGAAGCTGCTCATGAAAATGACATCGAACTTGAAGGAGCATGTGAAGGTTCACTTGCGTGTTCAACCTGTCATGTCATAGTTGATGTAAATTATTATAATAAGCTAGAAGATCCAACAGATGAAGAAAATGATATGCTTGACCTTGCATTTGGACTTACAGAAACGTCTCGTCTTGGCTGTCAAGTGATAGCAAAGCCAGAACTTGATGGCATGCGACTGGCATTACCAGCAGCTACACGAAACTTTGCGGTGGAT
37360_Pbrassicae@CEO98350_1                                  ACGATCTCGGCAATATGGGTGGAGCCGTCGGGGCAGGAGACGCCGACCCGGCTGGAAGTCGGGGAGAACCTGCTGAACGCCGCCCACGCCAACGATATCGACCTGGAGGGCGCCTGCGAGTGCTCGCTGGCCTGCTCGACGTGCCACGTGGTCCTCGAGCCGAAGGTCTACGAAGCGCTGCCCGAGCCGTCCGACGAGGAGAACGACATGCTGGATATGGCGTACGGCCTGACGGAAACGTCGCGCCTGGGCTGCCAGGTCATCGTCCGGCCCGACATGGACGGCATGCGGATCAAGCTGCCGGCGGCGACCAGGAATTTCGCCGTCGAC
436017_Olucimarinus@ABP00070_1                               ---ATCGAGGTGACGTTCGTCGAGCGCGACGGTGAGCGACGCGCGGTGCGCGGATTGATTGGCGAGAACCTGCTGGAGACGGCGCACCGGCACGACGTCGAGCTCGAGGGCGCGTGCGAGGGCTCGCTCGCGTGTTCCACGTGCCACGTCGTGTTCGACGAAAAAGTGTTCGAGACGCTGCCGGAGGCGTGCGACGACGAGAACGACATGTTAGATTTGGCGTACGGGTTGACGGCGACGTCGAGGTTGGGGTGTCAGGTGACGCTGGAGCGCGCGTTGGAGGGATGCGTCGTGATTTTACCGCGCGCGACGCGGAATTTCGCGGTGGAC
35688_Ppurpureum@KAA8495404_1                                GCAATCACGGTTTACTTTATAGACCGCGACCAGCGGCGGATAGAAGTCAAGGCACCATTGGGCGCAAATATGCTCCAGGTCGCCCACCGCAACGATATTGACCTGGAGGGAGCGTGCGAAGGATCCCTCGCGTGTTCAACCTGCCATGTGTACGTGGACGACAAGAATTTTACAAAGTTGAAAGAGCCATGCGACGATGAAAACGACATGCTCGACCTTGCATTTGGACTCAAGGAAAACTCTCGGTTGGGTTGCCAAATAATAGCCACGCCGGAACTCGACGGTATGGAACTCAGACTACCGAGTGCGACGCGCAACATGGCTGTGGAT
3055_Creinhardtii@PNW75802_1                                 ACGGTATCCATCACCTACATCGACAAGGACGGAAAGGAGCACACAGTAGCAGCGCCTATCGGGAAGAACCTGCTGGAGATAGCGCATGAGAACGAAATCGACTTGGAAGGCGCTTGCGAGGGCTCCCTCGCCTGCTCCACGTGTCACCTCATCTTCGACGAGGCCACGTACAAGAAGCTGCCTGAGCCGCACGAGGATGAGCTGGACATGCTGGACCTGGCCTTTGGGCTGACCGACACCTCGCGGCTGGGCTGCCAGGTGTTGGCCAGCAAGGATCTGGAGGGCGTGCGGGTGCGCATCCCCTCCGCCTCCCGCAACTTCTACGTGGAC
578462_Amacrogynus@KNE64169_1                                GACTTCCACGTCACATTTGTCACGGCCGAGGGCGACACGGTCGTCGTCAAGGCCGACGAGAACGAGTCGCTGTTGGACGTGGCGCACGCCAACGACATTGATCTCGAAGGCGCGTGCGAAGGGTCGCTGGCCTGTTCGACGTGCCATGTCGTCGTGGACCCGGCGTTCTACGACAAGATCCCGGAACCGACCGACGAGGAGAACGATATGCTTGATTTGGCGTTTGGGTTGACCGACACGTCGCGGCTCGGGTGCCAAGTGGCCATGTGCAAGGAACTCGACGGGATCAAGGTCACGATTCCGAGCGCGACGCGAAACATGGCAGTGGAT
246409_Rdelemar@EIE78430_1                                   CCATATACAGTACACTTTATTACACCTGAAGGAGAGCAGGTGGATGTGAAGGCAACAGATGGAGACACAATGTTAGATCTTGCACAAAGATACGATATTGAACTCGAATGTGCTTGTGAAGGGTCACTGGCATGTTCTACTTGTCATGTTATTTGCGAGCCTGAATATTATGACAAAATGGAAGAACCTTCAGATGAAGAAAATGATATGCTTGATTTAGCGTTTGGATTGACAGAAACTTCTCGTTTAGGTTGCCAAGTTGAAATGTGTAAGGATCTGGACGGTTTGACGGTCACTATTCCATCAGCAACTAGAAATTTGAGAGTAGAC
623744_Dtranslucida@TRY82947_1                               ATAGTGAATGTGGTGTTCGTGGATCGCTCTGGGTGCAGGGTTCCGGTGCAGGGGAAGGTGGGGGATAACGTCCTCTATTTGGCTCACAAAAACAACATTGACCTTGAGGGAGCTTGTGAGGCATCGCTAGCCTGCTCCACCTGCCACGTCTATGTAAGCGATCATCACTACACTCAGCTCCCCGAGCCAGAGGAACGGGAGGATGATATGCTGGATATGGCGCCCCTGCTGCAGCAGAACTCTCGACTGGGTTGCCAGATCATCCTGACTCCGGAGCTGGAGGGCATGGAGCTTACACTGCCTAAGATCACACGCAACTTCTACGTTGAT
45264_Amillepora@XP_029209970_1                              ------------------------------------------------------------------------------------------------------ATGGAAGGAGCTTGTGAGGCTTCATTGGCTTGTTCTACATGCCATGTGTACGTGAAAGAAGACTATTTTGACCAGCTTCCAGAACCAGACGAGAAGGAAGATGATATGTTAGATATGGCTCCGTTTCTTCAAGAAAACTCACGATTAGGATGTCAGATCATTTTGGCAAAGGATTTGGAAGGTCTTGAGGTCACTTTGCCCAAGGCGACAAGAAACTTTTATGTCGAT
45351_Nvectensis@XP_001635972_2                              GTAGTAAACATTGTTATGATAGACTCCAAAGGAGAAAGGAAAGAAATTCCTGGCAAAATTGGGGATAATCTTTTGTATCTTGCACATCGCTATAACATTAGCATGGAAGGTGCATGTGAAGCATCACTTGCCTGCTCTACTTGTCATGTCTATGTACATGAGGACTTTGGCCACTTACTACCAGAGCCAGATGAAAGAGAAGATGACTTACTGGACATGGCTCCATTTTTACAGGAGAACTCAAGATTAGGATGTCAAATTATTCTCACAAAAGAGATGGAGGGTCTAGAGATCCAGCTGCCCCCAGCGACAAGGAACTTTTATGTAGAC
9606_Hsapiens@NP_001026904_2                                 GTGGTGAACGTGGTGTTCGTAGACCGCTCAGGCCAGCGGATCCCAGTGAGTGGCAGAGTCGGGGACAATGTTCTTCACCTGGCCCAGCGCCACGGGGTGGACCTGGAAGGGGCCTGTGAAGCCTCCCTGGCCTGCTCCACCTGCCATGTGTATGTGAGTGAAGACCACCTGGATCTCCTGCCTCCTCCCGAGGAGAGGGAAGACGACATGCTAGACATGGCCCCCCTCCTCCAGGAGAACTCGCGGCTGGGCTGCCAGATTGTGCTGACACCGGAGCTGGAAGGAGCGGAATTCACCCTGCCCAAGATCACCAGGAACTTCTACGTGGAT
29159_Cgigas@XP_011426844_1                                  GTAGTAAACATCACATTTATAGATAAAACAGGAAAGCATATTCCTATCAAGGGAAAGATTGGTGACAATGTTCTATATCTTGCCCACAGATATGGAATTGAATTAGAAGGTGCTTGTGAGGCTTCCTTAGCTTGCTCTACGTGTCATGTGTATGTGAATGACAAGTTCCTGGACAAACTTCCCGAACCAGTGGAGGAGGAAGATGACATGTTGGACTTGGCATATTTTTTAAGAGAAAACTCAAGATTAGGTTGTCAAATAGTTTTAACCAAAGAGCTGGAGGGAATGGAGCTGACTCTTCCTCAGGCCACACGGAACTTCTATGTGGAT
400682_Aqueenslandic@XP_003391508_1                          AATATTAGTGTTACGTACATCGGCAAAGATGGAGAGAGACGTGAAGTAAAAGGAAAAGTCGGAGACAACCTACTCCATCTTGCTCACAGACACGGCATAGACATGGAGGGTGCTTGTGAAGCTTCGTTGGCATGTACTACATGTCACGTATATGTTGAAAATGAATATTTTGATTTATTACCTGAGGCACACGAAGAAGAAGAAGATTTGCTCGATCTTGCTCCATTTTTACAAGAGAACTCCCGACTAGGCTGCCAAGTCATCCTAACTAAAGAACTCGATGGCATGACCGTAACACTTCCAAAAGTGACAAGAAACTTTTATGTTGAT
7240_Dsimulans@KMY98609_1                                    ATAGTGAACATCACGTATGTGGACAAGGATGGGAAGCGCACCAAAATCCAGGGCAAAGTGGGCGACAATGTTCTGTACTTGGCCCATCGCCATGGGATCGAGATGGAGGGCGCCTGTGAGGCTTCGCTGGCCTGCACCACCTGTCACGTGTACGTCCAGCATGATTACCTGCAAAAGTTGAAAGAGGCCGAGGAGCAGGAGGACGATCTGCTGGACATGGCGCCATTTCTGCGCGAGAACTCCCGGCTCGGCTGTCAGATACTCCTCGACAAGAGCATGGAGGGCATGGAACTGGAGCTGCCCAAGGCCACCAGGAACTTCTACGTCGAT
6239_Celegans@CAB70233_1                                     GTGGTGAATATCACCTACGTGTTACGGGACGGCACGGAACGAAAAATTCGCGGAAAAGTCGGGGATAATGTGATGTTTTTGGCGCACAGATATGACATTGAAATGGAGGGAGCTTGCGAGGCATCACTTGCCTGCTCGACGTGCCACGTCTACGTCGATCCAGCCTTCCAGAACAAGCTCCCGGAGCCGCTAGAAGAGGAAGACGATATGCTGGATATGGCTCCGGCGCTCAAGGACAACTCACGGCTCGGCTGTCAAATTGTGCTCACGAAAGAGCTCGACGGAATCACTGTAACCCTGCCGACAATGACACGCAACTTCTATGTGGAC
6087_Hvulgaris@XP_002167403_2                                ACAGTTAATGTGACATATATTGATCGTGATAATAATCATATTGCTGTTAAAGGGAAAGTTGGTGACAATGTTTTGTACTTAGCTCATCAGAATAATATTGATTTAGAAGGAGCATGTGAGGCTTCTTTAGCATGTTCAACGTGTCATGTGTATGTAGATAATGACTTTCTTGATAAGCTAGATAAACCTCTGGAAGGAGAGGAAGACATGTTAGATATGGCTCCATTTTTACAAGATAACTCTCGACTTGGCTGTCAAATAATTTTAAAAAAAGAGCTGGATGGTATAACTTTTCAGCTTCCGAAGGTGACAAGAAACTTTTATGTTGAT
1169540_Vbrassicaform@CEM39858_1                             AAAATAACAGTGCACTTTCTGCTTAAGGATGGCTCCAAGAAGACTGTTGAAGCGCCTATCGGCACGTCAGTGCTCGAAGTGGCGCACCACTATGACATCGACATTGAAGGTGCGTGTGAGGCGTCGCTTGCGTGTTCCACCTGTCATGTCATACTGGAAGAGGAGTACTTCGACAAGCTGGAGGAGGCCACGGAGAGGGAAGAAGACCTCCTTGACATGGCACCGGGACTCGCCGAAACGTCGCGGCTTGGCTGTCAGGTGATATGTGCGCCAGAGCTGGATGGCATGACCGTCAAGCTGCCGTCAGTCACCAGGAACTTCTACGTGGAC
2013069_Abacterium@PPR64377_1__RT_shifts_1_contigs           TTGCCGAATATAACCTTCATCGATCCGGACGGGACCCGCCGCCAATTCGAGGCAACGGTCGGCCAGACCCTGCTTGAAGTGGGTCAGGAGAACGGCATCGACCTGGAAGGCGCCTGCGAGGCATGCATGGCGTGTTCCACCTGTCACGTAATCGTCGACGAGGAATGGTATGCGCGCCTGGAGCCTTCCTCGGAAGATGAAAAGGACCTGCTGGATTTGGTTTTCAACCTGGAACGGACGTCCAGGCTGGGCTGCCAGATCCATATTACCGATGAATTGGACGGCCTGGTGGTCAGCCTGCCCCGGGGGCACCTGAATTTGCAAGACGGG
1952861_Rbacterium@DIHX01000147_1_5                          ------------------------------------------------------ATGATTGGCCAGACCTTGCTTGAAGTGGGTCAGGAGAACGGCATCGACCTGGAAGGCGCCTGCGAGGCGTGCATGGCGTGTTCCACCTGTCACGTGATCGTCGACGAGGAATGGTACCAGCGGTTGGAGCCTTCCTCGGAAGAGGAAAAGGATCTGCTGGATTTGGTTTTCAACCTGGAACGGACCTCACGGCTGGGCTGCCAGATCCATATTACCGGCGAATTGGATGGCCTGGTGGTCAGCCTGCCCCGCGAGCACCTGAACCTGCAAGACCGG
1898112_Rbacterium@PCH82692_1__RT_shifts_1_contigs           ---CCAATAATAACTTTTATAGAACCGGACGGCAGGCGGCGCGAATGTGACGCCGCTGACGGCGAGACCATTCTCGATGTCGGGCAACGCTTCGGGATTGACCTTGAAGGCTCCTGCGAAGGCTGTATGGCGTGTTCTACCTGCCATGTGATCGTCGGTGAAGATTGGTTCTCAAAGCTTGAGGTGGCGTCCGAGGAAGAAGATGACATGTTGGATATGGCCTACGATTTAACCAAAACGTCCCGGCTCGGCTGTCAGGTCGTTTTGAACGATGGGCTTGACGGAATTGTCGTCAACCTTCCGTCCGCACACCATAACCTGATGGAC---
1655503_Abacterium@LFEN01000018_1_15__RT_shifts_1_contigs    ---CCGAAAGTTACTTTCATTGAACCTGACGGCAGGCGCCGCGAAGCCGATGTCGTCACGGGTGTCACCCTTCAGGAAATCGCCGAAGATTATAACATCGACCTGGAAGGGGCCTGCGAAGGCTCCATGGCGTGTTCGACCTGCCATGTGATTGTCGCCGATGAATGGTTCGACCGCCTTGATCCGGCGTCGGAAGAAGAAAGAGATATGCTGGATCTGGCCTTTGACCTTCGGCGCACGTCCCGTCTGGGATGCCAGATCACCATGACGGACGCCCTCGACGGGCTGATCGTCAGCCTGCCTAGCGAACACCGCAATATGATGGAC---
1952852_Rbacterium@DCWJ01000037_1_3                          ATGGCCAAAATTACTTTTATCGATCCGAGCGGCAATTCAACCGAAGTGGATGCGCCGATCGGCAAGTCCGTGATGGAAATTGCCCAAACCAATAACCTCGATATTGAAGGCGCTTGCGAAGGTTCGCTGGCCTGCTCGACATGTCATGTCATTATCTCAACCGAATGGTACGACAAGCTTAGTTCGGTTGCTGAAGAGGAAGAGGATATGCTCGACCTCGCCCACGGTTTGACCCGGACATCCCGGCTGTGCTGCCAAATTGATATGACCGAAGAATTGGATGGGTTGGTCGTAACTTTGCCGGCTGAAACCCATAATCTGATGATA---
1986864_Rbacterium@OUT80660_1                                ATGCCAAAAATTATATTTATCAAGCCTAATGGTATAGAGCACGAAGTCGAGGCTCCTCTTGGTAAATCCTTATTAGATATCGCCCAGGCAAATAATATTGAAATAGAAGGTGCTTGCGAAGGCTCTTTAGCGTGTTCCACTTGTCATGTCATCGTTAAGGATAACTGGTTCGATTGCTTAAAACCGATTAAAGAAGAAGAGTCTGATATGTTAGACCTTGCATACGGACTTACCAGATATTCCCGTTTATGTTGCCAAATTCTTATGTCAGAAGACCTTGATGGGTTAGTTGTGAGTTTGCCATTAGAAACTCATAATTTGATGATA---
1802023_Rbacterium@OHC80665_1                                GTCTATAAAGTGACCTTCATCGACGCGAGCGGGAACAAGCGCACCGTCGCGGCGCCCGAGGGCCTGTCGGTCATGGAAGTCGCGCATCGCAACGACGTCGACGTCGAGGGCGCGTGCGAGGGCTCGCTCGCCTGTTCCACCTGCCACGTGATCGTGGCCCCCGAATGGTTCGCCAAGCTCGCCCCGGCCTCGGAGGAAGAGGAGGACATGCTCGATCTCGCCTTCGGGCTGACGCAGACCTCGCGGCTCAGCTGCCAGATCCGCATGAGCCGTGAGCTCGACGGCATCACCGTCACGCTCCCGGCGGCGACCCGCAATATGATGGTGGAA
1236958_Sglossodoripe@BAMS01000002_1_104                     ATGTCGAAACTGACATTCGTTAAACCGAACGGAGACCGAGTGGAAGTCGTTGCGCCAATTGGCAAAACCCTTCTTGAAATTGCTCATCAGAATGGTCTTGAGCTTGAGGGCGCATGTGAAGGCAGTCTCGCCTGCTCAACCTGTCATCTGATTATTGACGAAGATGATTTTGACCGTTTGCCTGAAGCCTCTGACGATGAAGAGGATATGCTGGACCTTGCTTGGGGATTGACACCAACATCCCGCCTCGGGTGCCAGATTGTCATGACCGAAGAGCTTGAAGGCATGGTTGTGACTTTACCAAGCGGCTTTAACAATCAGTTATTT---
1856292_Abacterium@OUR76634_1                                ATGTCTAAAGTGACTTTCGTTAAGCCAAATGGTGATCGAATTGAAGTTGACGCGCCACTTGGTAAAACGCTCTTGGAAATAGCACATCAGAACGGCATTGAGCTTGAAGGTGCCTGTGAGGGGAGCCTCGCTTGCTCAACGTGTCATCTGATTGTAGAGGAAGAAGATTTTGACTTGCTGCAAGATGCTTCAGATGATGAGGAAGATATGCTCGACCTTGCTTACGGCTTAACGCCAACATCACGTCTTGGCTGTCAGATTGTTATGACGGAAGAACTTGATAATCTCGTCGTCGCTCTGCCTAGCGGCTTCAACAATCAGTTATTC---
1948414_Abacterium@DIYE01000212_1_6                          ------------------------------------------------------------------------------------------------------------------------------------TGCTCAACCTGCCATATCGTTGTGAGTGATGAGGATTTTGATCTTCTTGAGGACCCCTCTGATGATGAGGAGGATATGCTCGATCTGGCCTTTGGCCTGACTCCGACCTCTCGTTTGGGCTGCCAGATCCATATGTCTGAAGAGCTGGATGGTATTGTTGTCAGCCTGCCGTCCGGCAGTAATAATCAACTTCTT---
1948382_Abacterium@DEWR01000094_1_8                          ATGCCGAAAATGACCTTTATTAAACCCGATGGCAGCCGCCAGGAAGTCGATGCGCCGCTCGGCCATACGATCCTGGAAATCGCGCACCAGAATAATATCGATCTGGAGGGTGCCTGCGAGGGGAGTCTCGCCTGTTCCACCTGCCATATCATCGTCAGCGATGAGGATTTTGAACGCCTGCCGGAAGCGACGGAGGATGAGGAGGATATGCTCGATCTCGCCTATGGCCTGACGCGAACCTCCCGCCTTGGCTGCCAGATCGAGATTACCGAGGAACTGGACGATCTGGTCGTGACCCTGCCGGGGGGATCGAACAACATGATGGTG---
272947_Rprowazekii@CAA14664_1                                AAAATAAAAGTAACATTTATTATAAATGATGAAGAAGAAAGAACAGTAGAAGCGCCGATAGGCCTTTCTATTTTAGAAATTGCTCATAGTAACGATCTAGATCTTGAGGGAGCTTGCGAAGGATCACTTGCTTGTGCTACTTGTCATGTTATGTTAGAAGAAGAATTTTACAACAAATTAAAAAAACCTACAGAAGCAGAGGAAGATATGCTTGACTTAGCCTTTGGTCTTACCGATACTTCTAGATTGGGATGTCAAATTATTCTCACTGAAGAATTGGATGGAATAAAGGTACGGCTTCCTTCTGCTACTCGTAATATAAAATTA---
293613_Rcanadensis@ABV73155_1                                AAAATAAAAGTAACATTTATTATAAATGATGGAGAAGAAAAAACAGTAGAAGCACCCATAGGGCTTTCTATTTTAGAAATCGCCCATAGTAACGATATAGACCTTGAGGGAGCTTGTGAAGGATCACTTGCTTGTGCCACTTGTCACGTTATTTTAGAAGAAGAATTTTACAACAAATTTAAAAAACCTACGGAAGCAGAAGAAGATATGCTTGACTTAGCCTTCGGTCTTACGGATACTTCTAGGTTAGGGTGTCAAATTATTTTAACCGAAGAATTAGATGGCATAAAAGTACGTCTTCCTTCTGCTACTCGTAATATAAAATTA---
336407_Rbellii@ABE04595_1                                    ACAATAAAAGTTACATTTGTTATAAATAATGGGGAAGAGAAAATAATAGAAGCACCGCTAGGGCTTTCTATTTTAGAAGTTGCTCATAGTAATAGCATAGATCTTGAGGGTGCTTGTGAAGGTTCTCTTGCCTGTGCTACTTGTCATGTTATTTTAGAGGAAGAATTTTACAACAAATTAGAAAAACCTAAGGAAGAAGAAGAAGATATGCTTGACTTAGCCTTTGGTCTTACGGATACTTCTAGATTAGGGTGTCAGATTATTTTAACTGAAAAATTAGACGGTATAAAAGTACGTCTCCCTTCTGCTACTCGTAACATAAAA------
1961830_Rendosymbiont@OZG32023_1                             ATGCCTAAAGTAATTTTTGTAGATAAAGATGGGACAGAGAAAATAGTGGACGCCCCTATAGGATTGTCTATTTTGGAAATTGCTCATCAAAACGATATTGATCTTGAAGGTGCATGCGAAGGCTCTCTAGCATGTGCTACTTGCCATGTTATTTTAGATGAGGAATTTTATCACAAATTAAAAAGTCCTTCCGAGGCAGAAGAAGATATGCTTGACTTAGCATTTGGTCTTACTCATACTTCAAGACTTGGTTGTCAGATTATTGTTACTGAAGATCTTGACGGTATAAGGGTTCGCTTACCATCTGCTACCCGTAATATTAATTTA---
752179_Omassiliensis@CANJ01000026_1_63                       GAAGTAAAAATTATTTTTGTAATTAATGATGGTGAAGAAAAAGTAGTTGATGCTCCAGTTGGTTTGTCATTACTAGAAGTTGCTCATCAAAATGAGATAGATCTTGAAGGTGCTTGTGAAGGATCACTTGCTTGTGCAACTTGTCATGTTATAGTTGATGAAAGTTGGTACCATAAACTTGTACCGCCATTGGAAGAGGAAGATGATATGTTAGATTTAGCTTTTGGCCTAACTAGCACATCAAGATTAGGGTGTCAAGTGATTATTACTGAAAATTTTGATGGGCTTAAAGTAAAATTACCATCTGCAACTCGAAATATTAATTTA---
1359168_Ochuto@KJV57276_1                                    ACAGTAAAAGTAATTTTTATAATTAATGATACAGAAGAAAAAATTATTGATGCTCCAATTGGACTATCATTGTTGGAAGTTGCGCATCAAAATAAGATAGATTTAGAAGGAGCTTGTGAGGGCTCTTTAGCATGTTCTACTTGTCATGTGATAGTTGATTCGAATTGGTATCAAAAACTTCCTCTACCTGTTGAAGAAGAAGAAGATATGTTGGATTTAGCTTTTGGGTTAACTAGCACATCTAGGCTGGGATGTCAAGTTATTATTACTAAAGATCTTCATGGATTAAGAGTTAGGCTACCAGCAGCAACTAGAAATGTTAGTTTGTTA
357244_Otsutsugamush@CAM80167_1                              ACAGTAAAAGTTATTTTTATAATTAATGATACAGAAGAAAAAATGGTTGATGCCCAAATTGGGCTGTCATTATTAGAAGTAGCTCACCATAATAAAATAGACCTCGAAGGAGCTTGTGAAGGTTCATTAGCATGTTCAACTTGCCACGTAATAGTTGATCCAGGTTGGTATAAAAAACTTCCTTTACCTGTTGAAGAGGAAGAAGATATGCTAGATTTAGCATTTGGGCTAACTAATACATCTAGGCTTGGGTGTCAAATTATTATTACAGAGGAACTTGACGGATTAATTGTCAAACTACCAATAGCAACTAGAAATGTGAGTTTATTA
2026788_Rbacterium@PCJ24837_1                                ATGGCAAAAGTTATTTTCATCGAA---GATGGCACGGAAAAGGAAATCGAGGCGCTGGTTGGGCTTTCAATATTGGAAATCGCGCACGAGAATGATATCGATCTTGAAGGAGCCTGCGAGGGGTCTCTTGCTTGTGCAACTTGTCATGTTGTGCTTGAGGAGAAAACATATAATAGCTTGGAAGAGCCAGAAGAAGCGGAAGAAGATATGCTTGATTTGGCTTTTGGGTTAACTCATACTTCTAGACTAGGCTGTCAGATTATCCTAACGAAGGAACTCGATGGCATGCGCATATTGCTTCCATCTGCCACTCGCAATATAAATCTG---
1986631_Pbacterium@RPG12597_1                                ATGACAAAAATTATATTTGTTGAACCTGATGGAAAGGAAGTTACAGTCAACGCACAGAATGGGTTATCCCTTCTTGAGGTAGCCCATAATAACGGAATTTCTCTGGAAGGGGCATGTGAAGGTTCTTTAGCTTGTTCAACTTGTCATATTATCGTTGAAAAAGAATTTTTTGAAAAACTACCTGAACCATCGGAAGAAGAAGAAGATATGCTTGATTTAGCATGGGGTCTTACACACACATCAAGGTTAGGATGCCAAATAATTATAAATGACGATTTAGATGGAATGAAAGTAAAGGTCCCGAGTGGCACAAGAAATATGAGTGTG---
1986627_Pbacterium@OUT43757_1__RT_shifts_8_contigs           ------------------------TGG---------------------------------------TCACTTCTTGAA------------AATGGT------CTTGAG------TGTGAAGGTTCT------TGTTCAACATGTCATATAATAATTGAAAAAGAATTTTTTGAAAAATTACCTGAACCATCAGAGGAAGAGGAGGATATGCTCGACCTTGCTTGGGGTCTTACTCATACTTCAAGACTTGGTTGCCAAATAATTGTCGATGATTCACTTGATGGAATCAAGGTAAAAGTTCCAAATGGAACAAGAAATATGAGTGTT---
1986644_Pbacterium@OUU51623_1                                ATGACAAAAATAATATTCATTCAACCAGATGGAAGTGAGAAAACTGTCGATGCACAGAATGGACTATCACTTTTAGAAGTAGCTCACAGTAACGGGATAGATTTAGAGGGGGCATGCGAAGGATCTCTTGCTTGTTCAACATGTCACATTATTGTTGATAAAGTTTTCTTTGAATCTTTACCAGAACCAACAGAAGAAGAGGAAGATATGCTTGACCTAGCTTTTGGTTTAACTCATACATCAAGACTTGGGTGTCAAATAATAATTGATGCTAAGCTTGAAGGAATGAAGGTTAAAATTCCAACTGGAACTAGAAATATGAGTGTTGAA
2007300_Aproteobacter@PDH55372_1                             ATGACCAAAATTATTTTTATTGAAGCTGATGGGACAGAAAAAGAAGTAGACGCGCAAAATGGTCATTCTTTGTTAGAGGTAGCTCATACTAATGGTATTTCTCTTGAGGGTGCATGTGAGGGCTCACTAGCATGTTCAACTTGTCATATAATTTTAGAAAAAAAAATCTTTGATAAACTTCCTGAACCATCAGAAGAAGAAGAAGATATGTTAGATTTGGCGTGGGGCCTAACACATACATCACGTCTGGGTTGTCAAATAATAATTGATGGATCACATGATGGTATGAGGGTAAAAGTTCCCTCCGGTACCAGAAATATGAGTGTT---
2013095_Abacterium@PPR40918_1__RT_shifts_1_contigs           ---------------------------------------------------------------TTATCAATCTTAGAGGTAGCACATAATAATGGAATAAGCCTTGAAGGTGCATGTGAAGGGTCGTTAGCGTGTTCTACTTGCCATGTGGTAGTTGAAAAAAAATTTTTTGATGATCTTCCAGAACCAAGTGAGGAAGAAGAAGATATGCTTGATTTAGCATGGGGACTTACACATACGTCTAGATTAGGTTGCCAGATAATAATTGATGATAAATTAGATGGAATGAGAGTAACAGTTCCAACTGGTACAAGAAATATGAGTGTAGAA
1986869_Rbacterium@OUW71855_1__RT_shifts_3_contigs           ATGGTAAAAATAATATTTATAGAT---------TCTGAAAAAGTTATCGATGCG------------------CTAGAGATTGCTCATAAAAATGGAATTGATCTTGAAGGTGCTTGTGAAGGCTCTCTTGCATGTGCAACATGTCACGTTATTTTAGAAAAACCTTACTTTGATAAATTGGAGGAACCAACCGAGGAAGAGGAGGATATGCTTGATTTAGCTTTTGGCTTAACTCACACTTCAAGATTAGGTTGTCAGATTATAATGACCAAGGAACTTGATGGTATTAAGGTAAAAATACCAAGTGGAACTAGAAATATGAATGTGGAA
1123355_Tpusilla@JHYO01000018_1_22                           ATGCCTAAAATGACTTTCATTAATCCGGATGGTTCTGAAAAAGAAGTTGAAGCACCAAACGGTTTGTCCGTTCTTGAAATCGCGCACAAAAATGACGTTGATCTTGAAGGCGCCTGCGAAGGCTCACTTGCTTGCTCTACGTGTCACGTGATTGTTGCGGAAGAATGGTTCGATAAACTGGCGGAGCCGGAAGAAGAAGAAGAAGATATGTTGGATCTGGCCTTTGGCCTGCAACAGACATCCCGCTTGGGCTGTCAGATCATCATGTCTGACGATTTGGATGGCTTGAAAGTTCATGTTCCGTCCGAAACACGTAACATCGGC------
1867952_CTmagnetica@SCA58076_1                               ATGCCTAAAATTATTTTCGTAAACCCTGATGGTTCTGAAAAAGAAGTAGAAGCGGCAAATGGCCTGTCCATTTTGGAAGTTGCCCACAAAAATGAAATCGACCTAGAAGGGGCTTGCGAAGGCTCTTTGGCATGTTCAACTTGCCATATCGTTGTTGATGACGAGTGGTTTGACGAGTTGGAAGAACCAACAGAAGAAGAAGAAGACATGCTCGACCTCGCGTTTGGTTTGCAAGAAACCTCACGCTTGGGCTGTCAGATCATCATGAGCGATGACCTTGACGGTATCAAAGTTCATGTTCCTGCTGAGACACGTAACATCGGC------
1544451_Tsp@OKH86952_1                                       ATGCCCAAGATCGTTTTTGTAGAACCTGACGGTACGGAAAAGGAATTCGAGGTCGCCGACGGGTTGTCCGTTCTTGAAGCCGCGCATAAAAACGGCATCGATCTGGAAGGTGCCTGCGAAGGCTCGCTGGCATGTTCGACCTGCCACGTTGTTGTGGATGGCGACTGGTTCGACAAACTGGAAGAACCCAGTGAAGACGAAGAAGACATGCTGGACCTGGCTTTTGGCCTGACAGAAACGTCGCGTCTTGGCTGCCAGATCATCATGAGCGACGAGCTGGACGGCCTGCGCGTGAAGCTGCCTTCGGCCACTCGTAACATGATGGTCGAC
1947674_Tsp@DENO01000137_1_14                                ATGCCTAAGATCGTTTTTGTTGAGACCGATGGCACCGAAAAGGAATTCGAAGTTGCCGACGGCCTGTCCGTTCTGGAAGCTGCCCATAAGAACGGCATTGACCTTGAAGGTGCATGCGAAGGTTCGCTGGCTTGC---------------------------------------------------------------------------------------------------------------------------------------------------------------------------------------------------
1891279_Tindica@AXO15337_1                                   ATGCCTAAGATCGTTTTTGTCGAGCCGGATGGCACCGAAAAGGAATTCGAAGTAGCCGACGGCCTGTCTGTTCTGGAAGCTGCCCACAAGAACGGCATTGACCTTGAAGGTGCTTGCGAAGGTTCGCTGGCATGTTCGACCTGCCACGTCATTCTTGAAGATGACTGGTTTGACAAGCTTGATGAACCGTCCGAAGACGAAGAAGACATGCTTGACCTTGCCTTTGGCCTGACCGAGACCTCGCGTCTTGGCTGCCAGATCATCATGAGCGACGAGCTCGACGGTCTGCGTGTCAAACTTCCGTCCGCGACCCGCAACATGATGGTCGAC
1948365_Abacterium@DDGG01000005_1_4                          ATGCCAAAAGTTATTTTTGTAACCCCGGACGATAAAAAAATTGAAATTGATGCACCGGAAGGTCTTTCTTTACTTGAGATTGCCCATGAAAATGATATTGACCTGGAAGGGGCCTGCGAAGGATCTCTTGCTTGTTCAACATGTCATGTTGTCGTTGATCCAGAGTGGTTTCCAAAACTGGAAGAACCGACAGAAGATGAAGAGGATATGCTGGATCTTGCATTTGGCCTGACGCACACGTCTCGATTGGGGTGTCAAATTATTATGTCGGATGATTTGGACGGGATTAAAGTACGTCTGCCAGAAGGCACGCGTAACATGCTGCTTGAT
1951934_Hbacterium@DLRV01000016_1_54                         ATGCCCCGCGTTGTTTTTGTAACCCCTGATGAAAAAAAAATCGAAGTTGATACCCCAGCTGGCCTGTCTCTACTTGAAGTTGCTCATGCCAATAACATAGATCTTGAAGGTGCTTGTGAAGGCAGCTTGGCTTGTTCCACTTGTCACGTTGTGGTTGATCCTGAGTGGTACAAAAAACTTGATGAAGCATCAGAAGATGAAGAAGACATGTTGGATCTTGCTTTTGGCTTAACCCACACATCCCGTCTTGGCTGCCAAATTATCATCACCGATGAATTAGATGGCATCACAGTTCGCTTGCCTGAAGGTACGCGTAACATGCAGTTGGAC
1279038_Nitersonii@KB907342_1_139                            ATGCCGAAAATGACCTTCGTCAGCCCTGACGGAAAGCGCCATGACGTTGAGGCGCCGGAGGGTCTGTCGGTGCTGGAAATCGCCCATCGCAATGACATGGATCTGGAAGGCGCCTGCGAAGGGTCGCTGGCCTGCTCCACCTGCCATGTCGTGGTTGATCCGGACTGGATCGACCGCCTGAAGGATCCGACCGAAGACGAAGAGGACATGCTTGACCTCGCCTTCGGCCTGACCAAGACCAGCCGCCTCGGCTGTCAGATTCTGATGACCGCCGACCTTGATGGTCTGGTCGTCCATCTGCCGGAAGGCAGCCGTAACGTCCTGAAGGAC
80876_Iperegrinum@SIT11687_1                                 ATGCCCAGGATGACCTTCATCGACCCCAATGGGACTCGCCACGACGTGGATGCGCCAGAGGGGCTGTCGGTCCTCGAAATTGCACACCAGAACAAGATCGGTCTGGAAGGTGCCTGCGAAGGCTCGCTGGCCTGCTCGACCTGTCATGTGGTGATCGACCCCGAGTGGTTCGACCGTCTGGAAGAGCCGAGCGAAGACGAAGAAGACATGCTCGATCTGGCCTTTGGCCTGACCAAGACCAGCCGTCTGGGCTGCCAGATCCTGATGAGCGCCAAGCTGGACGGTCTGGTGGTGCGTCTGCCCGAAGGCACCCGCAACGCCCTTGACGAC
1549855_Hjordaniae@AMW34844_1                                ATGCCGAAGATGACCTTCCTCAGCCCTGATGGAACCCGACTCGAGGTCGAAGCCCCGGAAGGCCTGTCTGTACTGGAAATTGCCCATCGCAACGACGTTGACCTAGAAGGCGCGTGCGAAGGGTCTCTGGCATGCTCCACCTGCCATGTCATCATCGCCCCGGATTGGTTCGACCGCCTGGAGCCACCGGCAGAGGATGAGGAGGACATGCTGGACCTCGCCTTTGGGCTGACAAAGACCAGCCGGCTCGGGTGCCAGATTATCATGAAGCCGGAACTGGATGGCCTGACCGTGCACCTGCCGGCAGGAAGCCGCGGGGCAGCGGGGAGC
580166_Opacificum@KZD00878_1                                 ATGCCGAAGATGGTTTTCATCGATCCGGACGGCACCAGGCACGAAGTCGAGGCCCCGCTGGGCCTGTCCGTGCTGGAAATCGCGCATCGCAACGCAATCGACATCGAGGGCGTGTGCGAGGGCTCGCTGGCCTGCTCGACCTGCCATGTGATCGTCGAGCCGTCGGATTACGACCGGCTGAAGCCGGTCAGCGAGGATGAGGAAGACATGCTCGACCTCGCCTTCGGCCTGACCAAGACATCCCGCCTGGGCTGCCAGATCGTCATGACCGAGGATCTCGACGGGCTGACCGTCCGCCTGCCCTCGGGCACCAACAACGTGATGGGC---
1207063_Oindicum@EKE78851_1                                  ATGCCGAAGATGGTGTTCATCGATCCCGACGGTACGCGGCACAAGGTCGAGGCCCCGGTCGGTCTCTCCGTGCTGGAGGTCGCGCATCGCAACGGCATCGATATCGAGGGCGCGTGCGAGGGCTCGCTCGCCTGCTCGACCTGCCATGTCATCGTCGATCCCGCCGATTTCGGCCGGCTGGAGGAGCCCAGCGAGGATGAGGAGGACATGCTCGACCTCGCCTTCGGCCTGACCAAGACCTCCCGGCTGGGCTGCCAGATCGTCATGACCGAGGAGCTGGACGGGCTGACCGTCCGCCTGCCCTCCGGCACCAACAACATGATGGGC---
69960_Rtrueperi@SDE55772_1                                   ATGCCGAAGCTCGTCTTCATCGACCGCGATGACACGCGCCACGAGGTGGAGGTTCCCGTCGGCCTGTCGGTGATGGAGGCCGCGCACCGCCACGATATCGATCTTGAGGGGGCCTGCGAGGGCTCGTTGGCGTGTTCGACCTGCCATGTCATCGTCGACCCGGCGTGGTTCGACAAGCTGAAGGAACCGACCGAGGACGAGGAGGACATGCTCGACCTCGCCTTTGGACTGGCGCGCACCTCGCGTCTGGGCTGCCAGATCATCATGACGGACGAGCTGGACGGCTTGGTGGTGCGGCTGCCGGCGGAAACCCGCAACGCGATGCTC---
1231343_Asyzygii@GAN72385_1                                  ATGCCCCAGATGACGTTTGTTGAGCAGGACGGAACAGAACGCACGGTTGATGCCCCAGTCGGCCTGTCCGTGCTGGAAATTGCCCATAAGCACGATGTGGACCTTGAAGGCGCCTGTGAAGGGTCTTTGGCCTGCGCCACCTGCCACGTTGTGGTGGACCCCGCATGGGCGGATAAGCTGACCGCCCCGACGGATGATGAGGAAGATATGCTTGATCTGGCCTTTGGGCTGGAAAAAACCTCGCGTCTTGGCTGCCAGATTGTCATGACCGAAGCACTTGATGGTCTGGTCGTGCGCCTGCCCAGCAAGGCC------------------
1234671_Apapayae@BAIN01000099_1_3                            ATGCCCCAGATGACGTTTGTTGAACAGGACGGGACGGAACACACGGTCGATGCGCCGGTGGGCCTGTCGGTGCTGGAAATCGCCCACAAGCACGATATCGACATTGAAGGCGCGTGCGAAGGCTCGCTGGCCTGTGCCACCTGTCACGTTGTGGTTGATCCCGCCTGGGCCGAAAAACTGTCCACCCCGACTGATGATGAGGAAGATATGCTCGACCTCGCCTTTGGTCTGGAAAAAACATCCCGCCTTGGCTGCCAGATCGTCATGACCGACGCGCTGGACGGCCTGGTGGTGCGTCTGCCCAGCAAGGGC------------------
634452_Apasteurianus@BAI00698_1                              ATGCCCCAGATGACATTTGTTGAACAGGACGGAACAGAACACAAAGTGGATGCGCCGGTTGGCCTTTCTGTGCTGGAAATTGCCCATAAGCACGGCATTGACCTTGAAGGCGCATGTGAAGGTTCTTTGGCCTGTGCAACATGCCATGTGATTGTAGACCCAACTTGGGCACCCAAGCTGGCAGCCCCTACGGATGATGAAGAAGATATGCTGGATCTGGCTTTCGGGCTGGAAAAGACATCTCGCTTGGGTTGTCAGATCGTTATGACAGATGCGCTGGATGGCTTGGTTGTACGCCTGCCTAGCAAGGCC------------------
1076596_Apersici@AQT05034_1                                  ATGCCCCAGATGACCTTTGTTGAACAGGACGGAACCGAACGCACGGTTGATGCACCGCTCGGCCTTTCTGTGCTTGAAATTGCCCACAAGCATGGCATTGATCTTGAAGGCGCGTGTGAAGGCTCTCTGGCCTGCGCAACCTGCCACGTGGTTGTTGATCCGTCCTGGGCACCGAAGCTTGAAGCTGCCACGGATGATGAAGAAGATATGCTGGATCTGGCCTTCAGTCTGGAAAAAACATCCCGCCTTGGCTGCCAGATTGTTATGACAGACGCGCTGGATGGTCTTGTTGTGCGCCTGCCGCGCACGGCC------------------
446692_Asenegalensis@CEF41064_1                              ATGCCCCAGATGACGTTTGTTGAGCAGGACGGAACAGAGCGTACGGTTGATGCGCCGCTTGGCCTTTCCGTACTGGAAATTGCCCATAAGCACGGTATTGATCTTGAAGGTGCCTGCGAAGGCTCTCTGGCCTGCGCCACCTGCCACGTGATTGTTGATCCGTCCTGGGCGCCGAAGCTCAATACGCCGACGGATGACGAAGAAGATATGCTTGATCTGGCGTTCGGGCTTGAAAAAACCTCTCGCCTTGGGTGCCAGATCGTCATGACCGAAGATTTGAACGGGCTGGTGGTGCGTCTGCCGCGCACGGCC------------------
1670661_Asp@OUJ09940_1                                       ATGCCCCATATGATGTTTATCGAACAGGACGGAACTGAGCACAAAGTTGATGCACCGGTTGGTCTTTCTGTGCTGGAAATTGCACATAAACATGATATTGATCTTGAGGGAGCCTGCGAAGGATCACTGGCCTGCGCAACATGCCACGTGATTGTTGACCCCGACTGGGCCGCAAAACTCAGCACACCAACTGATGACGAAGAAGATATGCTTGATCTGGCTTTCGGACTCGAAAAAACCTCTCGTCTGGGGTGCCAGATTGTTATGACAGACGAGCTCGACGGGCTGGTTGTTCGTCTGCCTCGCAAATCC------------------
272568_Gdiazotrophic@ACI50407_1                              ATGCCGCATATGATTTTCATCGAGAGTGACGGAACGCGCCGCGAGGTCGACGCGCCGGTCGGTCTGTCGGTCCTCGAGATCGCGCACAAGCACGGGGTGGACCTGGAAGGCGCCTGCGAGGGATCGCTGGCCTGCGCCACCTGCCACGTCGTGGTCGATCCCGACTGGGCCCCGAAGCTGGCCGCGCCGACCGAGGACGAGGAAGACATGCTGGACCTGGCATTCGGCCTGGAAAAGACGTCGCGCCTGGGCTGCCAGATCGTGATGACCGAGGCACTGGACGGGCTGGTCGTGCGCCTGCCGCACAAGGCC------------------
1231351_Amethanolica@GAJ27650_1                              ATGCCTCATATGGTTTTCATCGAGCGAGACGGCACGCGGCGCGAGGTCGATGCGCCGGCCGGGCTTTCCGTGCTGGAAATTGCCCATAAGCACGATATCGATCTCGAAGGCGCGTGCGAAGGCTCGCTGGCCTGCGCGACCTGCCATGTCATCGTCGATCCAGAATGGGCGCCAAAGCTTGCTTCCCCGACCGATGACGAGGAAGACATGCTCGATCTCGCCTTCGGCCTCGAAAAGACTTCCCGTCTCGGCTGCCAGATCGTCATGACCGACGCGCTGGACGGCCTCGTCGTGCGCTTGCCGCACACGGCC------------------
1231623_Tsakaeratensi@GAN55631_1                             ATGCCCCACATGATCTTCATCGAGCGCGACGGCACGCGGCGCGAGGTGGATGCGCCGCTGGGCCTTTCCGTGCTGGAAATCGCGCACAAGCACGACATCGATCTCGAAGGCGCGTGCGAGGGATCGCTCGCCTGCGCCACCTGCCATGTCGTGGTCGACCCCGCCTGGGCCGCGAAGCTCGCCAATCCGACCGATGACGAGGAAGACATGCTCGACCTCGCCTTCGGTCTGGAAAAGACGTCCCGTCTCGGCTGCCAGATCGTCATGACGGACGCGCTGGACGGTCTCGTCGTGCGCCTGCCGCGCACGGCC------------------
320497_Nchiangmaiens@AQS88990_1                              ATGCCTCATATGATCTTCATCGAACGAGACGGGACGCGCCGCGAGGTGGATGCGCCGCTCGGCCTTTCGGTTCTGGAGATCGCCCACAAGCACGATATCGACCTGGAAGGCGCTTGCGAAGGTTCGCTGGCCTGTGCGACGTGTCATGTCGTTGTCGATCCCGACTGGGCGGCCAAGCTGTCCGCGCCGACGGACGATGAAGAAGACATGCTCGATCTGGCTTTCGGGCTGGAGAAGACGTCGCGTCTGGGTTGCCAGATCGTGATGACCGATGCGCTGGACGGGCTGACCGTTCGGTTGCCGAAGACGTCC------------------
1088869_Gmorbifer@EHH68178_1                                 ATGCCCAAGATGACCTTTATCGAACGTGACGGAACGCGCCGCGACGTGGATGCGCCGGTTGGTCTTTCGGTGCTGGAAATCGCCCACAAGCACGACATCGATCTGGAAGGTGCCTGTGAAGGCTCTCTGGCCTGCGCGACGTGCCATGTGATAGTCGATCCGGAATGGGCGTCGAAGCTGTCCAGCCCGACCGATGACGAGGAAGACATGCTGGATCTCGCCTTCGGTCTGGAAAAGACCTCGCGTCTGGGCTGCCAGATCGTCATGACCGATGCGCTGGATGGCCTGACCGTCCGCCTCCCGAAGACGGGC------------------
290633_Goxydans@AAW61122_1                                   ATGCCCAAGATGACCTTTATCGAGCGTGATGGAACCCGTCGTGACGTTGACGCGCCCGTCGGACTGTCGGTGCTGGAAATCGCACACAAGCACGACATCGACCTGGAAGGCGCCTGCGAAGGCTCGCTGGCCTGCGCGACCTGCCATGTGGTTGTCGATCCGGAATGGGCCGCCAAGCTGAGCGCGCCGACGGATGACGAGGAAGACATGCTCGACCTGGCGTTCGGTCTGGAAAAGACGTCCCGCCTGGGTTGCCAGATCGTCATGACGGACGCGCTTGATGGCCTGACCGTCCGTCTGCCGAAGGCGGGC------------------
1231624_Abogorensis@BAT20311_1                               ATGCCACACATGATTTTCGTCGAGCAGGACGGCACCCGCAGGGAAGTCGATGCGCCGGTCGGCCTCTCCGTACTCGAAGTTGCCCACAAGCACGATATCGAACTCGAAGGCGCCTGTGAGGGCTCGCTGGCCTGCGCCACCTGTCATGTGATTGTCGATCCTGAATGGGCCGACAAGCTTTCGGCGCCGACAGACGACGAGGAAGACATGCTCGATCTCGCCTTCGGGCTCGAAAAGACTTCCCGTCTCGGCTGTCAGATCGTTATGACCGATGCGCTGGACGGTCTGGTTGTGCGTCTGCCCAAGGCTTCC------------------
376620_Gjaponicus@KXV21290_1                                 ATGCCCAAGATGACCTTTATCGAACGTGACGGTTCCCGCCGTGAAGTTGACGCCCCTGTCGGCCTGTCGGTGCTGGAAATCGCCCACAAGCACGACATTGACCTTGAAGGTGCCTGTGAGGGTTCGCTGGCCTGCGCCACCTGTCATGTGATCGTGGACCCGGAATGGGCTGGCAAGCTGTCCGAGCCGACCGACGATGAAGAAGACATGCTCGATCTGGCGTTCGGCCTGGAGCAGACGTCGCGTCTGGGCTGCCAGATTGTCATGACCGAAGACCTGAATGGCCTGACCGTTCAGCTTCCGAAGGCGGGC------------------
1120919_Anitrogenifig@AUBI01000005_1_77                      ATGCCTATTATGATTTTTCTCGAACCGGACGGCGTTGAGCGTAAGGTGGACGCGCCTCTGGGTCTTTCGGTGCTCGAGATCGCGCACAAGCACGGCATCGACCTTGAGGGCGCCTGCGAGGGCTCGCTGGCCTGCGCCACCTGCCATGTAATCGTCGACCCGTCATGGGCGCCGAAGCTGGCCGAGCCGACCGAGGACGAGGAAGACATGCTCGATCTGGCGTTCGGGCTTGAGAAGACATCCCGTCTGGGGTGCCAGATCGTGATGACCGAGGCTCTGGACGGTCTTGTCGTTCGTCTGCCCGGCAAGAAG------------------
435_Aaceti@AQS86023_1                                        ATGCCCCACATGATTTTCGTCGAGCCCGATGGCACCGAGCGCAAGGTCGATGCGCCCGTTGGTCTTTCCGTTCTGGAGATTGCCCACAAGCATGGCGTCGATCTGGAAGGCGCGTGCGAAGGCTCGCTGGCCTGCGCGACCTGCCATGTGATCGTCGATCCGTCCTGGGCGCCGAAGCTGTCGGAAGCGACAGAGGACGAAGAGGATATGCTGGACCTCGCCTTCGGACTTGAGGCAACATCGCGCCTCGGCTGCCAGATCATCATGAACGATGAACTGGATGGCCTGACAGTCCGTCTGCCGCGCAAAAGT------------------
1223520_Nthailandica@BCZB01000001_1_183                      ATGCCTAAGATGACCTTTATTGATCGTGATGGTTCGCGCCATGATGTTGATGCGCCGAACGGTTTGTCCGTTTTGGAAGTTGCGCATAAGCACGATATTGATCTGGAAGGGGCCTGTGAGGGGTCTTTGGCATGTGCAACATGTCACGTCATTGTGGACCCGGAATGGGCTGGTAAGCTGAGTGATGCGACGGATGATGAGGAAGATATGCTCGACCTCGCTTTCGGTCTTGAAGAGACCTCACGTTTGGGCTGCCAGATTGTCATGACAGACGCGCTGGATGGTCTTGTCGTTCATATTCCGAAGCAGGGC------------------
436_Khansenii@LUCI01000004_1_26                              ATGGCGCATATTGTTTTTGTCGAACGTGATGGCACCCGGCGCGAGGTCGCGGCCCCGCTTGGGCTGTCGGTGCTGGAAATCGCGCACAAGAACGGGGTGGACCTTGAGGGTGCGTGCGAAGGGTCGCTGGCCTGTGCGACGTGCCATGTGGTTGTCGATCCGCAGTGGGCGGAAAAGCTGACGCCCCCGACCGAGGATGAGGAAGACATGCTCGACCTTGCCTTCGGGTTGGAAAAGACATCGCGCCTTGGCTGCCAGATCGTCATGACCGAGGCGCTGGACGGGCTTGTGGTGCGCCTGCCGCGTGCATCC------------------
28448_Kxylinus@ATU73635_1                                    ATGGCGCATATAACATTCATCGAGCGTGACGGCAGCCGCCGCGAAGTCGCGGCCCCGCTGGGCCTGTCCGTTCTGGAAATCGCTCATAAAAACGGGATCGACCTTGAAGGCGCGTGCGAAGGCTCGCTGGCCTGCGCCACCTGCCATGTGGTGGTGGACCCGGAATGGGCACCCAGGCTCACGCCGCCGACCGAGGACGAGGAAGACATGCTCGACCTGGCCTTCGGGCTGGAAAAGACATCGCGCCTGGGCTGCCAGATCGTGATGACCGAGGCGCTGGACGGCCTGGTGGTGCGCCTGCCGCGCACGTCC------------------
526_Arubrum@SIQ51081_1                                       ATGCCAAGCATGATATTTATCGAGCGCGATGGATCGCGCCGCACCGTCGATGCGCCGGTCGGCCTCTCGGTGCTCGAAGTGGCACATAAGCACGGCGTCGATATCGAAGGCGCGTGCGAGGGCTCGCTCGCCTGCTCGACCTGCCACATCATCGTCGATCCGGATTGGTACGCCAAGCTCGGCAAGGCCTCCGAGGATGAGGAGGATATGCTCGATCTCGCGTTCGGTCTCGAAAAAACCTCCCGCCTGGGGTGCCAGATCGTGATGTCGCCGGCGCTCGACGGGCTGGTGGTGCGCCTGCCGGCCGGCGTGCGCAACGCCCAGGGCGGC
349163_Acryptum@ABQ30968_1                                   ATGCCGAACATGACTTTCATCGAGCGCGACGGCACGCGCCGGACGGTGGACGCGCCGTCCGGCCTGTCGGTGCTCGAAATCGCCCACAAGCACGGGATCGACATCGAGGGCGCCTGCGAGGGTTCGCTCGCCTGCTCGACCTGCCATGTCATCGTCGATCCCGACTGGTTCGCGAAGCTCGCCGCCGCCTCGGAAGACGAGGAGGACATGCTCGACCTCGCCTTCGGCCTGGAAAAGACCTCCCGCCTCGGCTGCCAGATCGTGATGTCCCCGGCGCTGGACGGGCTCGTCGTGAAGCTGCCCGCCGGCGTGCGGAACGCGCAGAACGGC
1970303_Asp@OYV36400_1                                       ATGCCGAAAATCACGTTTATCGAGCGCAACGGGCAGCCCCGCGAGGTCGAGGCGCCGGTCGGGCTTTCCGTCTTGGAGGTCGCGCATAAGCACGGCGTCGATATCGAGGGCGCGTGCGAGGGTTCGCTCGCCTGCTCGACCTGCCATGTGATCGTCGATCCGGCCTGGGCCGACAAACTCGCGCGCGCGAGCGAGGACGAGGAAGACATGCTCGATCTTGCTTTTGGGCTCGAGAAGACCTCGCGGCTCGGCTGCCAGATCGTCATCTCGGAGGCGCTGGACGGGCTCGTCGTCCGGCTGCCGAGTGCGGTCCGGAACGCCTCGAAG---
1120923_Aaminolytica@GAN80237_1                              ATGCCGAAAATGACTTTCATCGAACGCGACGGAACCTGCCGCGAGGTTGAGGCCCCGGTGGGACTTTCCGTGCTTGAGGTCGCCCATAAGCATGGCATTGATATTGAAGGTGCTTGCGAAGGCTCGCTTGCCTGCTCCACCTGCCATGTCATCGTGGATTCGGAGTGGTTCGGCAAGCTCAAAGGCCCTTCAGAAGATGAAGAGGACATGCTCGACCTCGCCTTCGGGCTGGAAAAAACCTCCCGTCTCGGTTGCCAGATCGTCATCACCGAGGCGTTGGACGGGCTGGTGGTGAAGCTGCCAGCCGCCACCCGGAACGCGGGCAAG---
1214225_Asp@EKN00131_1                                       ATGCCGAAAATGACTTTCATCGAGCGAGACGGCAGCAGCCGCGAGGTCGAGGCCCCGGTCGGGCTGTCGGTGCTGGAAGTGGCGCATAAGCATGGCGTCGACATCGAAGGCGCCTGCGAGGGCTCGCTCGCCTGCTCGACCTGCCACGTGATCGTGGACCCGGACTGGTTCGGGAAGCTGAAAGGCCCGTCCGAGGACGAGGAAGATATGCTGGACCTCGCCTTCGGTTTGGAAAAGACCTCGCGCCTGGGCTGCCAGATCGTGATGTCCGAGGCGCTGGACGGCTTGGTGGTCAAGCTCCCTTCCGCCACCCGGAATGCCGGCAAA---
1970303_Asp@OYV34472_1                                       ATGCCTAAAATGGTTTTTGTTGAGCGTAACGGGGTGGCACGCGAGGTTGATGCGCCGGTTGGGCTTTCCGTGTTGGAAGTAGCGCATAAGCATGGCGTGGATATCGAAGGCGCGTGCGAAGGCTCGCTGGCCTGCTCAACCTGTCATGTGATCGTGGACCCCGCATGGTTCGGCAAGCTGGGTAAGCCGACCGAGGATGAGGAGGATATGCTCGATTTAGCGTTTGGGCTTGAGAAAACCTCGCGCCTGGGCTGCCAGATTGTAATGAGCGAGGCGCTGGACGGGCTGGTGGTGAAGCTGCCGAGCGCCACCCGGAATGCTGCGGGA---
391165_Gbethesdensis@ABI62840_1__RT_shifts_1_contigs         ATGCCCAAGATGACTTTCGTCGAACAGGATGGCACGCACCGGGAAGTTGATGCCCCCGCCGGTTTGTCCGTGCTGGAGATCGCCCATAAGCATGGCGTGGATATTGAAGGCGCATGCGAAGGATCGCTGGCCTGCTCGACCTGCCATGTGATCGTTGATCCGGAATGGTTCGACCGTCTGGAACAGCCGACCGAGGATGAGGAAGACATGCTTGATCTGGCATTCGGCCTGCAGAAGACTTCCCGCCTCGGCTGCCAGCTGGTGATGACCGAGGCTCTGGACGGGCTGGTCGTGCGCCTGCCATCCGGCAGCCGTAACGCGGGGGGC---
257708_Rgilardii@APT56589_1                                  ATGCCGAAGATGACGTTTATCGAGCGTGACGGCACGCGGCGCGAGGTGGATGCGCCGCTGGGCCTCAGCGTGCTGGAGATCGCCCATCGCCATGGCGTGGACATCGAGGGCGCCTGCGAGGGCAGCCTCGCCTGCGCCACCTGCCATGTGATCGTGGACGGCGACTGGTTCCCGAAGCTGGCCGAGCCGACCGAGGACGAGGAGGACATGCTCGACCTCGCCTTCGACCTGCAGGAGACCTCCCGCCTCGGCTGCCAGATCGTGATGTCCGAGGCGCTGGATGGGCTGGTGGTGAAGCTGCCGGCGGCGGGCAAG---------------
1123072_Rflocculans@AUDH01000004_1_22                        ATGCCCAAGATGACGTTCATCGAGCGCGACGGCACGCGCCGCGAGGTGGAGGCGCCGCTCGGCCTCTCCGTGCTCGAGATCGCGCACCGCCACGGGGTGGACATCGAGGGCGCCTGCGAGGGCAGCCTCGCCTGCTCCACCTGCCATGTGATCGTGGACCCCGCCTGGTTCCCCAAGCTCGTGGAGCCGACCGAGGACGAGGAGGACATGCTCGACCTCGCCTTCGACCTGCAGGAGACGAGCCGCCTCGGCTGCCAGATCATCATGACCGAGGCGCTGGACGGGCTGGTGGTGAAGCTGCCCGCGGGCAGCCGCAATGCCGGCGGC---
990373_Hrosea@PZW44792_1                                     ATGCCGAAGATGACGTTCATTGAGCGCGATGGAACGCGGCGGGAGGTCGAGGCCCCCCTCGGCCTTTCGGTGCTGGAGATCGCGCATCGGCATGGTGTGGATATCGAGGGTGCGTGCGAGGGCTCTTTGGCCTGTTCGACCTGCCATGTGATCGTGGACAGCCCCTGGTTCCCCCGCCTGGTCAAGCCGACCGAGGATGAGGAGGATATGCTGGACCTGGCCTTCGACCTTCAGGAAACCAGCCGCCTGGGCTGCCAGCTTATCATGACCGAGGCGCTGGACGGGTTGGTCGTGAAGCTGCCGGCGGGCACGCGGAACGCCGGC------
568898_Raestuarii@PWC30836_1                                 ATGCCGAAGATGACGTTCATCGAGCGCGATGGTTCGCGCCGCGAGGTCGAGGCGCCGCTGGGCCTCTCGGTGCTGGAGATCGCGCACAAGCACGACGTGGACATCGAGGGCGCCTGCGAGGGCAGCCTCGCCTGCTCCACCTGCCACGTGATCGTGGGCGGCGAATGGTTCGGGAAGCTCGCCGGCCCGACCGAGGACGAGGAGGACATGCTCGACCTCGCCTTCGACCTGCAGGAAACCTCCCGCCTCGGCTGCCAGCTGATCATGACCGAGGAGCTGGATGGCCTCGTCGTGAAGCTGCCCGCCGGCACCCGCAACGCGAGC------
1951943_Hbacterium@DBAV01000134_1_3                          ATGCCGAAGATGGTTTTCATCGAGCGCGACGGGTCGCGCAAGGAAGTCGAGGCGCCCTTGGGCCTCTCGGTGCTGGAGATCGCGCACCGCCATGGCGTCGATATCGAAGGCGCCTGCGAGGGCAGCCTGGCCTGCGCCACCTGCCATGTGATCGTGGAGCCCGAATGGTTCGGCAAGCTCGCCGGCACGACCGAGGATGAGGAGGACATGCTCGACCTCGCCTTCGACCTGCAGGAGACGAGCCGCCTGGGCTGCCAGATCGTGATGACCGATGCGCTGGACGGGCTGGTGGTGAAGCTGCCCGCGGCCGCGAAG---------------
209650_Aorganivorans@KN174001_1_2                            ---------ATGACGTTCATCGAACGCGACGGCACCCGTCGCGAGGTCGAAGCCCCGTTGGGCCTCTCCGTCCTCGAGATCGCCCACCGCCACGGGATCGACATCGAGGGCGCCTGTGAGGGCTCGCTCGCCTGCTCGACCTGCCACGTCATCGTCGATCCGGCCTGGTATGGCAAACTCGTCCCCCCCACCGAGGACGAGGAGGACATGCTCGATCTCGCCTTCGGCCTCGAGAAGACGTCCCGTCTCGGCTGCCAGATCGTCATGACCGAAGCGCTGGATGGGCTCGTCGTCCGTCTGCCGATGGCCACCCGCAACCTGCTCGAGGAG
1969806_Asp@CP029176_1_1063                                  ATGCCTAAAATGACCTTCATCGAACGCGACGGCACCAGGCGCGAGGTTGATGCCCCGCTCGGCCTCTCGGTTCTCGAAATCGCCCATCGCCACGGCATTGATATCGAAGGCGCGTGCGAAGGCTCGCTCGCTTGCTCGACCTGCCATGTCATCGTCGATCCCGCCTGGTTCGCCAAACTCGCGCGCCCCACCGAGGACGAGGAAGACATGCTCGACCTCGCCTTCGGCCTCGAAAAAACCTCGCGCCTCGGCTGTCAGATCGTCATGACCGAGGCGCTCGACGGCCTCACCGTCCGCCTCCCCGCCGGCACCCGCAACCTCTTGGACACG
1231350_Arubrifaciens@GAN77973_1__RT_shifts_1_contigs        ------------------------------------------------GACGCCCCGCTCGGCCTGTCGGTGCTGGAGATCGCCCACAAGCACGACATCGACATCGAGGGCGCGTGCGAGGGGTCGCTGGCCTGCTCCACTTGTCACGTGATCGTGGACCCGTCCTGGTTCCGCCGGCTCGCCAAGCCGACCGAGGACGAGGAGGACATGCTCGACCTCGCCTTCGGGCTGGAGGAGACCTCCCGCCTCGGCTGTCAGATCGTGATGACCGAGGCGCTGGACGGGCTCGTCGTGCGCCTGCCCGCCGGCACGCGGAACATGCTGGCCGGT
1121861_Etepidiphila@KB899943_1_21                           ATGCCGAAGATGACTTTCATCGAGCGCGACGGGACGCGCCGCGAGGTGGATGCGCCGCTCGGGCTTTCCGTGCTGGAGATCGCGCATCGCCATGGTATCGATATCGAGGGCGCGTGCGAGGGCTCGCTCGCCTGCTCGACCTGCCATGTGATCGTCGATCCGAAGTATTTCGAGCTGCTCCAGGCGCCGACCGAGGACGAGGAGGACATGCTCGACCTCGCCTTCGGGTTGGAGGAGACGAGCCGGCTCGGCTGCCAGATCGTCATGACCGAGGAGTTGGACGGGCTGGTCGTGCGTCTGCCCAAGGCGACGCGCAACGCGATGAAGGAC
2185104_Esp@QMDI01000002_1_855                               ATGCCCAAGATGGTCTTCATCGAGCGTGACGGGACGCGCCGCGAGGTCGACGCGCCGCTCGGGCTTTCGGTGCTGGAGATCGCGCACCGCCACGGCATCGACATCGAAGGGGCCTGCGAAGGCTCGCTCGCCTGCTCGACCTGCCACGTCATCGTGGAGAAGAAGTGGTTCGACATGCTCGAACCCCCCACCGAGGACGAGGAGGACATGCTCGATCTCGCCTTCGGTCTCGAGGAGACCTCTCGGCTCGGCTGCCAGATCGTGATGACGGAGGAACTCGACGGGCTGACGGTGCGGCTGCCGAAGGCGACGCGCAACGCGATGAAGTCC
1951301_Abacterium@DIUL01000132_1_28                         ATGCCCAAGATGGTTTTCATCGAGCGTGACGGCACGCGCCGCGAGGTCGACGCGCCGAACGGCCTCTCCGTCCTGGAAATCGCGCACAAGCATGGCGTCGATATCGAGGGCGCGTGCGAGGGCTCGCTCGCCTGCTCCACCTGCCACGTCATCGTCGATGCCGGCTGGTTCAAGAAGCTGGCGACGCCGACCGAGGACGAGGAAGACATGCTCGACCTGGCGTTCGGGTTGACCGAGACCTCCCGCCTCGGCTGCCAGATCGTCATGACGGACGCGCTGGACGGCCTGACGGTGAAGCTGCCGGCCGGCACCACCAACGCGATGGGC---
1970565_Rbacterium@OYV53765_1                                ATGCCGACCATGATTTTCGTTGAACGCGACGGCACTGAACGCGCGGTGGACGCGCCGATCGGCCTTTCGATATTGGAGGTCGCGCATAAGCACGGCATCGATATCGAGGGCGCGTGCGAGGGCTCGCTGGCCTGTTCGACCTGCCATGTGATCATCGACCCGACCTGGTATGAGCGGCTCGCCAAAGCGAGCGAGGACGAGGAGGATATGCTCGATCTGGCGTTTGGGCTTGAGAAAACCTCGCGGCTGGGCTGCCAGATCGTGATGAGCGAGAGCCTGGATGGCTTGCGCGTCAAATTGCCGTCCTCCGTGCGCAATAATATGGCC---
1510841_Papium@CP020554_1_373                                ATGCCCCGGATGGTTTTTGTTGAGCGTGATGGTAGCCGCCACGAGGTGGAGGCACAGGCTGGTCTCTCCGTGCTGGAGATCGCCCATGAGAATAATATCGACCTTGAAGGGGCCTGCGAAGGCTCGCTCGCCTGTGCGACCTGTCATGTGATCGTGGACCCGGCCTGGGCGGACAAGCTGAAAAGCCCGACTGATGATGAGGAAGACATGCTCGACCTCGCTTTCGGGCTGGAGAAGACATCCCGTCTGGGTTGCCAGATCGTCATGACGGAAGAGCTGGACGGTCTTGTCGTCCATCTTCCCAAGGCTGGC------------------
1123227_Sfloricola@KB899341_1_22                             ATGCCAAAGATGGTTTTTGTCGAACGTGATGGTACACGCCGTGAGGTTGAGGCCAAAAATGGTCTTTCTGTTCTAGAAATCGCTCATGAACATGACATTGATTTGGAAGGGGCCTGTGAAGGCTCACTCGCCTGCGCAACGTGCCATGTTGTGGTGGACCCTGCCTGGGCAGATAAGTTAAGCGACGCGACAGAAGATGAAGAAGATATGCTGGATCTCGCTTTTGGGCTTCAGCCAACATCACGTCTTGGTTGCCAGATCGTGATGAAAGATGAGCTGGATGGGCTCGTCGTTTCTCTACCAAAAGGGAGC------------------
2478912_Csp@AYN86351_1                                       ATGCCACACATAGTTTTTATTGAACAAGATGGAACACGTCGTGAGGTGGATGCTCCTGTAGGGCTTTCAGTATTGGAAATAGCGCATAAGCATGGAATTGATCTTGAAGGTGCTTGTGAGGGATCATTGGCTTGTGCGACCTGTCATGTAATTGTTGATGAATCATGGTGGGATAAATTAAAGCCTGCTGCAGAAGAAGAGGAGGAGATGCTGGATATGGCTTTTGGGTTGGAAAGGACCTCTCGATTGGGTTGTCAGATTATTATGACAGAAGAATTAGATGGTTTAGTTGTTCGCTTGCCAAAGTTATCC------------------
1088868_Cintestini@EHD14476_1                                ATGCCTCGTATGACTTTTATCGAACGTGATGGATCAAAACGTGAAGTTGACGCACCTGTAGGGTTGTCTGTTTTGGAAATCGCACACAAGAATGACATTGATTTAGAAGGCGCTTGTGAAGGTTCTTTGGCTTGTGCAACCTGTCATGTTGTTGTTGATGAATCATCATGGGATAAATTAAAACCTGCAGCTGAAGAAGAAGAAGACATGTTAGATATGGCTTTTGGTTTAGAAAAAACCTCTCGCCTTGGCTGTCAAATCATCATGACCGAAGAATTAGACGGTCTTATCGTTCGTTTACCAAGAATGTCT------------------
1856302_Rbacterium@OUS13233_1                                ATGCCAAAAATGACTTTTGTCGAGACAGACGGTACCGAAAAAGAAGTTGATGCCCCCCTTGGACTTTCGGTTCTCGAAATTGCTCAACGCAATGATATTGACATCGAGGGAGCTTGCGAAGGCTCTCTTGCCTGTGCAACCTGCCATGTGGTTATCGATCCAAGCTGGTATGGCAAGCTGGAAGAGGTCACCGAAGACGAAGAAGATATGCTGGACCTTGCCTTTAATCTGACCGAGACGTCTCGTCTTGGCTGTCAGCTTATCATGTCTGAAGCGCTTGATGGGTTGAAGGTTAAGCTCCCGGAATCTCTT------------------
1122135_Klaminariae@KB893146_1_335                           ATGCCAAAAATGATTTTTGTTGAGCGTGATGGTGCAGAGCGTGAAGTTGATGCGCCTCTGGGATTGTCAGTTCTGGAGATTGCCCAGCGCAATAACGTGGATATCGAAGGGGCCTGTGAAGGCTCGCTCGCCTGTGCCACCTGCCATGTGGTGATTGACCCGTCCTGGTTTGACAAGCTCGAAGCTGTGTCCGAAGACGAGGAAGACATGCTCGATCTTGCTTTTAATCTGACCCAGACTTCCCGTTTGGGCTGTCAGCTGATCATGAGCGAAGAACTTGACGGACTGAAAGTCAAATTGCCGGAAGCAATC------------------
1082479_Lhalophila@SDG00419_1                                ATGCCGAAGATGACCTTCATTCAGAAGGATGGCAGCAAGAAGGAGGTCGACGCGCCGGTCGGCCTGTCGGTGCTGGAGATCGCGCACCGCAACAACATCGACATGGAAGGCGCCTGCGAGGGCTCGCTGGCCTGCTCGACCTGCCACGTCATCGTCGACAAGAAGTGGTACAAGAAGCTGCCCAAGGCCTCGGAGGACGAGGAGGACATGCTCGACCTCGCGTTCGGGCTGACCAAGACCTCGCGCCTGGGCTGCCAGATCGTGATGAGCGAAAAGCTCGACGGGCTCGTGGTGCAGCTGCCCGAGCAGGTCACGAACTGGATGGAT---
1089552_Rsalinarum@KI911559_1_2725                           ATGCCGAAGATGACCTTCATCGAGAAGGACGGGAACCACAAGGAGGTCGATGCGCCCGTGGGCCTGTCGGTGCTGGAGATCGCGCACCGCAACGGCATCGACATGGAAGGCGCCTGCGAGGGAGCGCTTGCCTGTTCGACCTGCCACGTCATCGTGCATAAGAAGTGGTTCAAGAAGCTCGATGAACCGACCGAGGACGAAGAAGACATGCTCGACCTCGCCTTTGGCTTGACCAAGACCTCGCGTCTTGGTTGCCAGATCGTGATGAGCGAGGAACTCGACGGCTTGGTCGTCCAGTTGCCAGAGCAGGTGACCAACTGGATGGGT---
570967_Ffenggangensi@JMLV01000001_1_489                      ATGCCGAAAGTTGTCTTCATCGAGCGCGACGGCAATCAAAAGGAAGTTGAAGCGCCCGTGGGACTTTCACTTCTTGAAATTGCGCATCGCAACGATGTTGATATCGAGGGAGCCTGTGAAGGTTCACTGGCCTGCTCCACCTGTCACGTCATTATCGACGACAAGTGGTTCAAACGATTGTCGGAACCTAGCGAGGACGAAGAGGACATGCTGGATCTGGCTTTCGATCTTCAGCGCACGTCCCGTCTTGGCTGCCAGATTGTCATGACGGAAGAGTTGGATGGCTTGACTGTCCGCCTGCCCGGTGACACGCGCAACATGCTGCTCGAG
2164067_Rbacterium@QXNY01000004_1_492                        ATGCCGAAGATGACGTTCATCGAACGTGACGGCCGCACGAAGACGGTGGAAGCACCGTCCGGGCTGTCCGTCCTGGAAATCGCCCACCGGAACGACGTCGATATCGAAGGCGCCTGCGAGGGCTCGCTGGCCTGCTCCACCTGCCATGTGGTGATTGACGACTCTTGGTATGCCCGTCTGGAAGAAGCGAGCGAGGACGAGGAAGACATGCTCGACCTGGCCTTCGGTCTGACCAAGACCTCACGCCTGGGCTGCCAGATCATCCTGACCGAGGAACTCGATGGCCTGACCGTCAGGTTGCCGGGGGAAACCCGCAACATGCTGTTGGAA
1629334_Cvaricaedens@GAO99031_1                              ATGCCCCATATGACCTTTGTGACACCTCAGGGTGAACGAATAACAGTTGAGGTGCCAGTGGGTCTCTCTGTGCTCGAAATTGCTCACCAAAATAATATTGATCTGGAAGGTGCCTGTGAAGGTTCTCTTGCATGTTCTACGTGCCACGTTATTGTGGATTCTGAATGGTATGACACTCTTCCTGATGCTCAGGAAGAAGAAGAAGATATGCTTGATCTTGCGTTTGGACTAACGCACACATCAAGGTTGGGATGTCAGATAATTATGAAGGAAGAGTTGGATGGTTTAGTGGTCACCTTACCGCCTGCGACCCGTAATATGATGAGCGGC
244581_CPacanthamoeba@AIL12453_1                             ATGCCCAAAATAACTTTTATTACGCCGAAAGGTGACCACGTCCAAGTTGAAGCTCCTGTTGGTTTATCTGTTCTAGAGATTGCTCACCAAAATAATATTGATCTCGAAGGCGCTTGCGAAGGTTCTCTAGCGTGCTCAACCTGCCATGTCATTGTCGACCCTGAATGGTATGATGCCTTACCTGAAGCCCAAGAAGAAGAAGAAGACATGCTAGATCTTGCTTTTGGCTTGACCCGCACATCCCGTCTTGGTTGCCAAATTATCATCACAGAAGAACTTGATGGATTGACAGTCACACTACCGGCAGCCACCCGCAATATGATGGTTGAC
1660166_Rbacterium@ODT97906_1                                ATGCCGAAGATGACGTTCATCCTGAAGGACGGGTCGCCGAAGGAAGTCGATGCGCCCATCGGTCTTAGCGTGCTCGAGATCGCCCACCGCAATCACATCGACATCGAGGGCGCCTGCGAAGGTTCGCTCGCCTGCTCGACCTGCCATGTCGTGGTCGACAAGACCTGGTTCGACAAGCTGGCGCCCGCCAGCGACGACGAGGAGGATATGCTCGACCTCGCCTTCGGCCTCACCCACACCTCGCGGTTGGGCTGCCAGATCCGCATGAGCGAAGCGCTGGACGGGCTGGTCGTGCGCCTGCCGGCGGCGACCCGCAACATGATGGTCGAC
244582_CPsymbiosus@JQAK01000001_1_1044                       ATGGCAAAAATGACATTTATTGTGCGGGATGGCCACTCTGTGGAAGTTGATGCTCCCTTGGGCTTGTCAGTGTTAGAAATTGCTCACCGTAATAAAATTGATTTAGAAGGGGCCTGTGAAGGTTCACTTGCTTGTTCAACCTGTCATGTGATTGTTGAGTCAGAATGGTATGATTTGCTCAGCACAGCCTCGGAGGATGAAGAGGATATGTTGGATTTGGCTTTTGGCTTAACCCATACATCTCGCTTGGGTTGTCAAATTATTATGACAGAAGAATTGGATGGTTTGGTTGTGCGCCTGCCTGCTGCAACACGGAATATGATGGTC---
1414854_CNamoebiphila@ARN85230_1                             ATGGCAAAGATTACTTTTATTAAACAAAATGGCGAGCAAATACAGATTGATGCTCCGTTAGGACTTTCAGTCCTGGAAATTGCTCATCAGAACAATATCGACCTGGAAGGGGCCTGTGAAGGATCTTTGGCGTGTTCAACGTGCCATGTTATTGTGGGTGAAGATTGGTATGACGTTTTATCTCCAGCAACTGAAGATGAAGAAGATATGTTGGATTTAGCTTTTGGTCTTACCCATACATCCCGATTAGGATGTCAGATTATCATGACAGATGAATTAGATGGTTTGGTTGTAAAGTTACCTGCTGCAACGCGCAACATGATGGTTGAA
1895707_Abacterium@OJV45436_1                                ATGCCTAAAATGACCTTTATAATCCCTACAGGTGAACGAAAAGAAGTAGATGCACCATTAGGCCTTTCTGTACTTGAAATTGCGCATCGTAATCACATTGACCTGGAGGGCGCTTGCGAAGGATCATTAGCCTGCTCTACTTGCCATGTCATTGTCGACTCAGAGTGGTACGATCTTCTGTCTGACCCCATCGAAGATGAAGAAGATATGCTCGATCTGGCATTTGGTTTAACCAAAACATCGCGCCTGGGCTGCCAAATTATTATCACCAATGAGCTTGATGGTTTGGTGGTTAGGTTGCCAAGCGCAACTCGAAACATGATGGTTGAT
2268457_Rbacterium@QOZR01000014_1_95                         ATGCCGAAGATGACCTTCATTAACACCGACGGGACTCGCCTCGAGGTCGACGCGCCGATCGGGCTGTCGGTGCTCGAGATCGCCCACCGGAACAATATCGATCTGGAGGGCGCGTGCGAAGGCTCTCTGGCCTGCTCCACCTGTCACGTCATCATCGATCCCGAATGGTACGAGGCGCTCGCCGAGGCGACGGAGGACGAGGAGGACATGCTCGACCTCGCCTTCGGTCTGACCCAGACCTCGCGGCTTGGCTGCCAGATCATCATGACCGAGGAGCTCAACGGGTTGACCGTCGCCCTGCCGGCCGGCACCCGCAACATGATGGCCGGC
2022747_Ecyanobacteri@OYQ20924_1                             ATGCCGAAAATGACCTTCATCGACCGGGACGGCAACCGTCACGATGTGGACGCGCCGGTAGGCCTGTCGGTTCTGGAGATCGCGCATCGCAATCAGCTTGATCTGGAAGGCGCCTGCGAAGGCTCGCTCGCCTGCTCCACCTGCCATGTCGTCGTTGATCCCGAAGATTACGAGCGCCTCGCAGATGCCAGCGAAGACGAAGAAGATATGCTGGATCTCGCCTTCGGCCTGACTGCGACCTCGCGCCTCGGCTGCCAGATCATCATGACCGAAGAACTGGACGGTCTGACCGTCTCTCTGCCGACCGGCAGCCGCAATATGATGGCGGGC
552518_Elitoralis@KJV09287_1                                 ATGCCGAAATTGACCTTCATCGACCGCGACGGCAATCGCCACGAGGTAGAAGCGCCGGTAGGCCTGTCGGTTCTGGAAATCGCGCATCGCAATCAGATCGATCTCGAAGGCGCGTGCGAAGGCTCGCTCGCCTGCTCCACCTGTCACGTCGTCGTCGATCCGGACGATTACGAGCGCCTGTCGGACGCCAGCGAAGACGAAGAAGATATGCTCGATCTCGCCTTCGGCCTCACCGCCACCTCGCGCCTCGGCTGCCAGATCATCATGACGGAAGAGCTGGACGGGCTGCGGGTTTCGCTGCCCACCGGCAGCCGCAATATGATGGCAGGC
91604_CPacanthamoeba@AIK97039_1                              ATGCCAAAAATAATTTTTATTGATCAAAGCGGCAATCGCAAAGAAGTTGATGCCCCTGTCGGTCTATCTGTTCTAGAAATTGCTCATCGCAATGATATTGATCTCGAAGGCGCCTGCGAGGGATCGCTTGCGTGTTCTACCTGCCACGTTATTGTGGATCCAGAATGGTATGATATCTTGCAAGAGGCAACCGAAGACGAAGAAGACATGTTAGATTTGGCTTTTGGCTTAACTCATACATCCCGTTTAGGCTGTCAAATTATCATGAGTGATGAATTGGATGGCTTAACAGTACGTCTGCCGGCTGGCACGCGTAATATGTCCCTT---
985867_COthessalonice@AEWF01000003_1_160                     ATGCCAAAAATAATTTTTATTGACCAAAATGATACCCGCAAAGAAGTGGACGCCCCTGTTGGCCTATCTGTTTTAGAGATTGCCCATCGCAATAACATCGACTTAGAAGGGGCTTGTGAGGGATCCTTGGCCTGTTCAACCTGCCATGTTATTGTCGACCCTGAATGGTATGATGTGCTGCAAGAAGCCAGCGAAGATGAAGAAGATATGCTTGATTTGGCCTTTGGATTAACGCATACATCCCGCTTAGGCTGCCAGATTATTATGAGCGAGGAACTGGATGGGTTGATCGTGCGTTTGCCAGCCGGCACTCGTAATATGTCTGTC---
1797211_Abacterium@OFW70265_1                                ATGCCCAAAATTACTTTTATTTACCAGGATGGGACGAGAAAAGAAGTCGATGCCCCTATAGGACTGTCGGTCCTGGAAATTGCCCATCAGAATAATGTGGATTTAGAAGGCGCATGCGAAGGCTCCCTCGCTTGTTCAACCTGCCACGTTGTGGTGGAGCCTGATTGGTTTGACGTGTTGCCTGAAGCCTCAGAAGACGAACAAGACATGCTGGATCTTGCCTTTGGCCTTACCCACACGTCTCGCTTGGGATGCCAGATTATCATGACAGAAGAGCTAGATGGCCTGGTGGTAAAATTACCCGCCGCCACCCGCAACATGATG------
1226968_Ahumicireduce@ANC91885_1                             ATGCCCAAGATGACCTTCATCGAGCCCGATGGCAGCCGCCGCGAGGTGGACGCCCCGCTCGGCCTGTCCGTGCTGGAGATCGCGCACAAGAACAGCCTGGACCTGGAAGGCGCCTGCGAGGGCTCGCTGGCCTGCTCCACCTGCCATGTCGTCATCGAGCCGGAATGGTTCGATGTCCTGCCGGAAGCGCAGGAGGACGAGGAGGACATGCTGGACCTCGCCTTCGGCCTGACCAAGACCTCGCGGCTCGGCTGCCAGATCATCATGACCGAAGAGTTGGACGGCCTGGTCGTCCGCCTGCCGGGCGGCAGCAACAACGCGATGAAG---
1523418_Aproteobacter@KPF83191_1                             ATGCCGAAGATGGTGTTCATTGAAACCGACGGCACCCGCCGCGAGGTGGATGCCCCCCTGGGCCTGTCGATCCTGGAAGTGGCCCGCCGCCACGATATCGACCTGGAAGGCGCCTGCGAGGGCTCGCTGGCCTGTTCCACCTGCCATGTCGTGGTCGCACCGGAATGGTACGACCTGCTGCCCGACGCGCAGGAAGATGAAGAGGATATGCTGGATCTGGCCTTCGGCCTGACCAAGACCTCCCGTCTGGGCTGCCAGATCCGCATCACCCCGGAACTGGACGGGCTGACGGTCAAGCTACCGGGCGCAAAG------------------
1121034_Nirakense@KE386933_1_548                             ATGCCGAAGATGGTGTTCATTGAGACCGATGGCACCCGCCGTGAGGTGGATGCCCCGCTTGGCCTGTCGATCCTGGAGATCGCCCGCCGCCATGATATCGACCTGGAAGGTGCCTGCGAAGGTTCGCTGGCCTGCTCCACCTGCCATGTCGTCATCACGCCGGAATGGTACGACCTGCTGCCCGACGCCGACGAAGATGAAGAGGATATGCTGGATCTGGCCTTCGGCCTGACCAAGACCTCTCGCCTGGGCTGCCAGATCCGCATGAGCGAGGAACTGGACGGTCTGACGGTCAAGCTGCCCGGCAGCCGC------------------
2171757_Rbacterium@QGNJ01000005_1_164                        ATGCCGAAGATGGTGTTCATTGAAACCGACGGGACCCGCCGCGAGGTGGATGCCCCCCTCGGCCTGTCGATCCTGGAAGTGGCGCGTCGTCACAATATCGATCTGGAAGGCGCGTGCGAGGGGTCGTTGGCCTGCTCCACCTGTCACGTCATCATCGATCCGCAATGGTATGATGTGCTGCCCGAGGCCAATGAGGACGAGGAGGACATGCTGGATCTGGCTTTCGGCCTGACCAAGACCTCGCGCCTGGGCTGCCAGATCCGCATCAGCGAGGAGCTGGACGGTCTGGTGGTGCGCGTTCCGGGCAGCAAG------------------
2220096_Iprofundi@CP030126_1_959                             ATGCCGAAGATGGTTTTCGTTGAGACGGACGGTACCCGCCGTGAAGTGGACGCGCCCCTGGGTCTGTCGATCCTGGAAGTTGCGCGCCGGCATGACATCGATCTGGAAGGGGCGTGCGAGGGCTCGCTGGCCTGCTCCACCTGCCATGTGATCGTGGACCCGCAATGGTATGACGTGCTGCCCGACGCCAGCGAGGATGAGGAGGACATGCTGGACCTGGCATTCGGCCTGACCAAGACCTCGCGCCTGGGCTGCCAGATCCGCATCACCGAGGAGATGGACGGCCTGACCGTGCGTCTGCCCGGCGGGGCC------------------
414684_Rcentenum@ACI99016_1                                  ATGCCGAAGATGGTCTTCGTCGAAACCGATGGTACCCGCCGCGAGGTCGAAGCCCCGCTTGGTCTGTCGATCCTGGAAGTTGCCCGCCGCCACGACATCGACCTCGAAGGCGCCTGCGAGGGTTCGCTCGCCTGCTCGACCTGTCATGTGATCGTCGATCCGCAGTGGTACGATCTGCTGCCCGATGCCAGCGAGGACGAGGAGGACATGCTGGACCTCGCCTTCGGCCTGACCAAGACCTCGCGCCTGGGCTGCCAGATCCGCATCACCGAGGAACTGGACGGGCTGGTCGTGCGCCTGCCCGGCGGCAGCCAGGGC------------
1288970_Msp@CCQ74486_1                                       ATGCCCAAGATGACTTTTATCGAGCCCAACGGGACCCGCCGTGAAGTGGACGCCCCCCTTGGCCAGTCGGTGCTCGAGATCGCCCACCACAACAAGATCGACCTGGAGGGCGCCTGCGAAGGCTCGCTGGCCTGCTCCACCTGCCATGTGATTGTCGATCAGGAATGGTACGATAAGCTCGAAGAAGCGTCCGAGGACGAAGAGGACATGCTGGACTTGGCCTTTGCTCTGACCCATACCTCCCGCCTGGGTTGCCAGATCGTCATTTCCGAGGAATTGGACGGCCTGGTGGTCAATCTCCCGGCCGCTACCCGCAACGTGGCGGTAGAC
1948417_Abacterium@DITJ01000071_1_4                          ATGCCTAAAATAGTTTTTGTATTACCTGGCGGTGAAAATAAAGAAGTTGATGCCCCTATAGGGTTATCTGTATTGGAAATTGCCCATAAAAACCATATTTCGCTTGAAGGGGCTTGTGAAGGCTCGCTTGCATGTTCCACATGCCACGTAATAGTAGATGAAAAATTCTTTGATATTCTTGATGAACCTACTGAAAATGAAGAAGATATGCTGGATTTGGCTTTCGGTCTTACCCACACTTCAAGACTAGGCTGCCAGATAAAAATTACAGAAGAGCTAGACGGGCTTATAGTAAAACTTCCTGAAGCCACCAGGAACATGATGGTGGAT
28181_Mblakemorei@OEJ65210_1                                 ATGCCGAAAATGACTTTCATTGATGCGGACGGCAACCGCAAAGAAGTGGATGCGCCGGTTGGCCTCTCCGTCTTGGAAATCGCCCACAAAAACGACCTGGACCTGGAAGGCGCTTGCGAAGGCTCGCTGGCGTGCTCAACCTGTCATGTGGTTGTTGACGATAAGTGGTTCAGCAAGCTTGACGATGCGACCGAAGAAGAAGAAGACATGCTCGACTTGGCATTTGGCCTCACCCACACCTCGCGTTTGGGCTGTCAGATCAAAATGACCGAAGAGCTCGACGGCTTGGAAGTGACCTTGCCGACGGGCACCCGCAACATGCTCTTAGAC
1802022_Rbacterium@OHC78671_1__RT_shifts_1_contigs           ---CCTAGAATTACTTTTATCGATCCCGACGGCAGCCGTCATGATGTTGACGCGCCCATAGGGATGTCGGTGCTTGAGATCGCTCACAAGCACGGCGTCAATCTTGAAGGCGCCTGTGAAGGATCGCTGGCTTGTTCCACCTGTCATGTGATCGTTGACGCAAAGTGGTTCGCCAGGCTGGATAAGGCCGGCGAGGAGGAAGAGGATATGCTGGACTTGGCCTTTGCCCTGACCCACACCTCGCGACTGGGTTGCCAGATCAGGATTACCGACGAGCTTGACGGCATGATCGTCACCCTTCCCGCCGCCACCCGCAATATGATGGTGGAT
2053833_Msp@RAU21469_1                                       ATGCCCAAGATGACATTCATCGCCCCCGACGGCACCACCAAGGACGTCGAGGCGGCCGAAGGCCTGTCGGTCCTGGAAATCGCCCATCACGCCAAGATCGATCTGGAGGGCGCCTGCGAGGGCTCGTTGGCCTGCTCCACCTGTCACGTCATCGTCGACAAGGCGTGGTACGACAAGCTGAAGCCCGCCACCGAGGACGAGGAAGACATGCTGGATCTGGCCTTCGGCCTGACCGCCACCTCGCGCCTGGGCTGTCAGATCATCATGAGCAAGGATCTGGACGGGCTCACCGTCACCCTGCCGGCGGCCACCCGCAATATGAGCGTCGAC
342108_Mmagneticum@BAE51827_1                                ATGCCCAAGATGACGTTCATCGCCCCCGACGGCACCCGCCAGGAAGTCGAAGCCGCCGAAGGGCTGTCGGTTCTGGAAGTGGCCCATCGCGCCAAGATCGAGCTGGAAGGCGCCTGTGAAGGCTCGCTGGCCTGTTCCACCTGCCACATCGTGGTGGCCAAGGAATGGTACGACAAGCTGTCGCCCGCCACCGAGGACGAGGAAGACATGCTGGATCTGGCCTTCGGCCTGACCGCTACCTCGCGGCTGGGCTGCCAGATCATCATGAGCAAGGAGCTGGACGGCCTGGTGGTCACCCTGCCGGCCGCCACCCGCAACATGATGGTCGAC
1437059_Mmoscoviense@OAN50879_1                              ATGCCCAAGATGACGTTCATTGCTCCCGACGGAAACCGCCACGAGGTCGAAGCCCCCGAGGGCCTGTCGGTGTTGGAAATCGCCCACCGCAACAAGCTGGAGCTGGAAGGCGCCTGCGAGGGTTCGCTGGCCTGCTCGACCTGCCATATCGTGGTGGCGCCGGAATGGTTCGCCAAGCTGGCCGAGGCCACCGAGGACGAGGAAGACATGCTGGACCTGGCGTTCGGCCTGACTTCGACCTCGCGCCTGGGCTGCCAGGTGATCATGAGCAAGGCGCTGGACGGCCTGGTCGTCACCCTGCCGGCGGCGACCCGCAACATGATGGTCGAC
1895778_Msp@OJX80892_1                                       ATGCCCAAGATGACGTTTATCAATCCCGACGGCAGCCGTGCCGAAGTGGATGCCCCGGAAGGTTTGTCGGTGCTGGAAATCGCGCATCGCAACAAGATCGAGTTGGAAGGCGCCTGCGAAGGCTCGCTGGCTTGCTCGACCTGCCACATCGTCGTCGCCCCGGAATGGTACGACCGTCTGGCCGAAGCCGAGGAAGACGAGGAAGACATGTTGGATCTGGCCTTCGGCCTGACCTCGACCTCGCGTCTGGGCTGCCAGATCATCATGAAGCCGGAACTGGACGGCTTGGTGGTGTCGGTTCCCGCCGCCACCCGCAACATGAGCGTGGAC
55518_Mgryphiswalde@AVM77266_1                               ATGCCCAAGATGACGTTCATCACCGCCGACGGCAGCCGCAACGAGGTCGAGGCCCCCGAAGGCCTGTCGGTTCTGGAAATCGCCCATCGCAACAAGATCGACCTGGAAGGCGCCTGCGAAGGTTCGCTGGCCTGTTCCACCTGTCACATCGTCGTCGATCCCGACTGGTACGAGCGCTTGGCCGCCGCCGAGGAAGACGAGGAAGACATGCTGGATCTGGCGTTCGGCCTGACCTCGACCTCGCGTCTGGGCTGCCAGATCATCATGAAGCAGGAACTGGACGGCCTGGTGGTCACCGTGCCCGCCGCCACCCGCAACATGAGCGTGGAC
1082_Pfulvum@SEH48833_1                                      ATGCCCAAACTGACTTTTATCAATCCCGACGGTTCGCGCACCGAGGTCGATGCCGCCGAAGGTCTGTCGGTGATGGAAGCCGCCCATCGCAATCATGTCGATCTGGAAGGAGCCTGCGAAGGCTCGCTGGCCTGTTCGACCTGTCATGTCGTCGTCGCCAAGGAATGGTACGACAAGATTCCGCCCGCCAGCGAGGACGAGGAAGACATGCTCGACCTCGCCTTCGGGCTGACCGCGACCTCGCGGCTGGGCTGCCAGATCATCGTGACCAAGGACATGGAGGGCTTCACCGTCACCCTGCCCGCCGCGACCCGCAACATGATGGTCGGC
1974092_Rbacterium@PIW30722_1                                ATGTTCAAGATGACCTTCGTCCTGCCCGACGGCACGCCGCAGGAGGTGGAGGCGCCCGAGGGGTTGTCCGTGCTCGAGGTCGCGCACCGCAACGGCGTCGACCTGGAAGGCGCCTGCGAGGGTTCGCTCGCCTGCTCCACCTGCCACGTGATCGTCGACAAGGAATTCTACGACAGGCTGGAGGAAGCCAGCGAGGACGAGGAGGACATGCTCGACCTGGCCTTCGGCCTGACCCATACGTCGCGGCTCGGCTGCCAGATCGTCATGTGCGAGGAACTGGACGGCCTCAAGGTGACGCTGCCCGCGGCGACGCGCAACATGATGGTCGAC
1264899_Zcompransoris@PWR23757_1                             ATGCCCAAGATGGTTTTCGTCAGCCCCGACGGCACCCGGACCGAAGTCGACGCCCCGGTCGGTCTCTCGGTGCTGGAGATTGCCCACCGCAACAAGATCGACCTCGAGGGCGCCTGCGAAGGCTCGCTCGCCTGTTCGACCTGTCATGTCGTCATCGACCCGGAATATTTCGGCAACCTGCCGGAAGCGACCGAAGAGGAAGAGGACATGCTCGACCTCGCCTTCGGCCTGACCCATACGTCGCGCCTCGGCTGCCAGATCATCATGACCGAGGATCTGGACGGGCTGATCGTCACCTTGCCGGCCGCCACCCGCAACATGATGGTGGAC
2032658_Abacterium@PDZW01000015_1_19                         ATGGCGAAAATGACTTTTATCGACCGGGACGGATTGCCCCATGACGTTGATGCGCCCGAAGGCCTGTCGGTCCTGGAGATCGCGCATCGCAACCATTTCGACCTGGAAGGTGCCTGCGAAGGCTCTCTGGCCTGTTCGACCTGCCATGTCGTGGTCGATCCCAAATGGTACGGCAAGCTGAAGGATGCCAGTGACGATGAGGAAGACATGCTCGACCTCGCCTTTGGCCTGACCCAGACATCGCGGTTGGGCTGTCAGATCGTTATGACCAAGGACCTGGATGGGCTGGTGGTGACCCTGCCCAAGGCATCGCGCAACATGATGGTGGAC
414052_Cbisanense@SOD95804_1                                 ATGCCCAAGATCACCTTCATCGACAAGGACGGCGAGGCCCAGACCTACGACGCCCCGGAAGGGCTGTCGGTGCTGGAAGTGGCGCACCGTCACAGCATCGATCTCGAGGGTGCCTGCGAAGGGTCGCTCGCCTGCTCCACCTGCCATGTGGTGGTGGACCCCGACTGGTACGAGAAGCTGCCCGAGGCGTCCGAGGACGAGGAAGACATGCTCGACCTCGCCTTCGGCCTGACCAAGACCTCGCGCCTCGGCTGCCAGATCATCATGACCGACGACCTCGACGGTCTGGTCGTGCGCCTGCCCTCGGGCACGCGCAACGTGATGAGCGAC
1238182_Csalinarum@EKV26118_1                                ATGCCCAAGATCACCTTCATCGACAGAGACGGCGAGGCGCAGACCTTCGACGCCCCGGAAGGGCTGTCGGTGCTGGAGGTCGCGCACCGTCACGGGATCGACATCGAGGGTGCCTGCGAGGGCTCGCTGGCGTGCTCGACCTGCCATGTGGTGGTGGAGCCGGAGTGGTTCGACAAGCTGTCGGAAGCCAGCGAGGACGAGGAAGACATGCTGGACCTGGCCTTCGGCCTGACCAAGACCTCGCGGCTCGGCTGCCAGATCATCCTGAACGACGACCTGGACGGCCTGACCGTGCGCCTGCCCGCCGGCACGCGCAACGCCATGGAC---
1895706_Abacterium@OJW51764_1                                ATGCCAAAGATGACCTTTATTAAACCGGATGGAGAGCGCGTGGAAGTCGATGCCCCAAACGGCCTTTCTGTTCTTGAAATTGCCCATCAAAATAGTATTTTCCTAGAAGGTGCTTGCGAGGGATCTTTAGCCTGTTCAACCTGTCATGTGGTTGTTGAGCCTGAATGGTACGAACTTTTATCCGATGCGACAGAGGATGAGGAAGATATGTTGGATTTGGCCTTTGGCCTTACCCAAACCTCTCGACTGGGGTGCCAAATTATCATGCGTCCGGAACTTGAAGGCCTTGTTGTGCGCCTTCCAGCGGCGACTCGAAATATGCTGGTG---
1797230_Abacterium@OFX07125_1                                ATGCCAAAGATGACTTTTATTAAACCAGATGGCGAGCGTGTTGAGGTCGAGGCTCCTAATGGGTTGTCCGTCTTAGAAATTGCCCATCAAAATAGCTTCTTTCTTGAGGGCGCTTGTGAGGGCTCTTTGGCATGCTCTACCTGTCATGTTATCGTTGAACCCGAATGGTATGAACTTCTTGTGGATGCCACTGAGGATGAAGAAGACATGCTTGACCTCGCCTTTGGGCTTACCCAGACTTCTCGTCTGGGATGTCAAATCATCATGCGCCCCGAGCTTGATGGCCTTGTGGTCCGTCTTCCTGCGGCAACGCGGAATCTGATG------
1973897_Abacterium@PIZ32865_1                                ATGCCTAAAATTAACTTTGTTCACCAAGACGGAACAGTCAAAACGATAGACGCGCCTAACGGCATTTCTGTTTTAGAAATTGCCCATATGAACGAAATTGAACTAGAAGGCGCCTGTGAAGGATCATTAGCATGCTCTACATGTCATGTTATTGTGGATGATGCATGGTACCCAAAGCTTTCAGAGATTGAAGAAGACGAAGAAGACATGCTAGACCTTGCCTTTGGTCTGACGCAAACATCACGTCTAGGGTGTCAAATAATTATGTCTGATGAACTTGACGGTCTTACAGTAAAGCTACCGGCTGCCTCCAGAAATTTC---------
1948350_Abacterium@DBAU01000025_1_3                          ATGCCCAAAATGACCTTTATACTGGCCGATGGCCGTGAGCACGTTGTGGACGCACCCAACGGCATTTCTGTACTTGAGATTGCCCATAAAAATGAGATTCCGCTGGAAGGAGCGTGCGAAGGGTCGCTGGCGTGTTCTACCTGCCATGTCATCGTAGACCCACAGTATTTTGATATGTTGAAAGAAGCCACGGAAGATGAGGAGGATATGCTTGACCTCGCATTTGGGCTTACCCATACTTCGCGTCTTGGATGCCAAATCATCATGAGTGATGCGCTGGATGGGCTAAAGGTTTCGCTGCCTTCTGCGACACGTAACATGATGGTAGAC
1948418_Abacterium@DITH01000084_1_3                          ATGCCTAAAGTTACGTTTGTATTGTCGGATGGAAGTGAAAAACACGTCGATGCTCCCAACGGCATCTCGCTGCTCGAAGTGGCCCATAAAAACGATATCCCGCTCGAAGGCGCCTGCGAAGGCTCGCTCGCCTGCAGCACCTGCCATGTCATCGTGGAGCCCAGCTATTACGACCAGCTCCCCAGCGCCAGTGACGACGAGGAAGACATGCTCGACCTGGCGTTTGGCCTCACGCATACCTCGCGTCTTGGCTGCCAGATCATGATGAACGACAGCCTCGATGGGCTGAAAGTCACTGTCCCCGGCGCAACACGGAATATGATGGTCGAC
1948416_Abacterium@DITS01000020_1_87                         ATGCCTAACGTAACTTTTATATTCCCGGACGGGGAAGAGAAAACTTTTGATGCCCCGTTGGGGATTTCGCTGCTGGAAGTGGCGCATAAAAACCATATTCCGCTGGAGGGTGCGTGCGAAGGCTCGCTGGCCTGCTCGACCTGCCATGTGATTATTGATCCGGTTTTTTATGAACAGCTGGCACCTGCCACGGATGACGAAGAAGATATGCTTGATCTGGCATTTGGACTCACCCATACTTCGCGCCTTGGCTGCCAGATTATGATGAGCGATGCTCTGGACGGGCTGCGGGTGACGCTGCCTTCGGCGACGCGCAATATGATGGTTGAT
1948380_Abacterium@DDZS01000067_1_32                         ATGCCCCAAGTTACCTTTGTCTGGCCGGATGGCAGTGAAAAAACCTTTGACGCTCCAGTAGGGATTTCCCTGTTGGAAGTCGCGCATAAAAATGATGTGCCGCTGGAAGGCGCATGCGAAGGCTCGCTGGCCTGCTCGACCTGCCACGTGATTGTGGATGAGAAATATTTCGCTGAGCTGGACGAGCCAAGCGAAGACGAAGAAGACATGCTCGATCTGGCATTTGGCCTGACGCATACCTCGCGACTGGGCTGTCAGATTATGATGAGCGAAGATTTGGATGGGCTGCGCGTTACGCTGCCCGCCGCCACCCGTAACATGCAAGTAGGA
1948415_Abacterium@DIUV01000048_1_65                         ATGCCAAAAATTATCTTTGTCTCTCCTGATGGAGCTGAAAAAATCGTTGATGCGCCAGTAGGAGTATCTGTTTTAGAAATTGCTCATAAAAATGAAGTGGCTTTAGAAGGCGCTTGCGAAGGTTCGCTTGCTTGTTCCACTTGCCACATTATCGTCGATGAAGCGTTTTACGATAAATTGCCTGCGGCAAGTGACGATGAAGAAGATATGCTTGACCTCGCCTTTGGGCTAACGCATACTTCGCGGCTAGGATGTCAGATTATGATGACCGAAGCCTTGGACGGTTTGCGGGTGAAATTACCAGCGGCCACGCGCAATGTTTCGACTGAT
1970491_Abacterium@OZA43767_1                                ATGCCAAAGTTAATTTTTAAATACCCCGATGGTGTCGAAAAAAGTGTGGACGCTCCCCTTGGGCTCTCTGTTTTAGAAGTTGCACATGCGAATAACGTTTCTTTGGAAGGTGCATGTGAGGGGTCTCTCGCCTGTTCAACCTGTCATGTGGTGATTGATTCAGATTGGTATGGGAAGTTACCGGAAGCATCAGAAGATGAAGAAGACATGCTGGATCTTGCCTTTGGTCTCACACCAACATCCCGTCTTGGGTGTCAAATTATTATCACCGATGAATTGGATGGATTGACCTTAACAGTTCCGGCTGCGAGCCGAAACATGATGATT---
1528098_Rbacterium@AIL65397_1                                ATGCCTAAAATTATATTTATTTGTAAGGATGGCGCGCGAAAAGAGGTAGATGCGCCTTTAGGGCTATCAGTACTTGAAATTGCACATAAAAATAATATAGAATTAGAGGGTGCATGCGAAGGATCGCTTGCATGTTCCACATGTCATGTTATAGTAGATTCTAAATATTATAACATGCTTGCAGAGCCTTCGGAGGCAGAAGACGATATGCTTGACTTGGCTTTTGGATTAACACGTACTTCAAGACTTGGTTGTCAAATAATAATAACTGACGAATTGGATGGTTTAACTGTTACATTGCCTGCTGCAACAAGAAATATGATGCCAAAA
1973901_Abacterium@PIR32796_1                                ATGCCAACAGTAAATTTCAGACTCAAAGACGGTAGCGTGAAATCAATTGATGCTCCTGTGGGGCTTTCCATTTTGGAAGTCGCGCATAAGAATGACATTGATTTAGAAGGCGCGTGCGAAGGCTCTCTTGCCTGCTCCACCTGCCATGTTATCGTGGAAGAAGAATTTTTTGACCGCCTGCCCGAAGCAAGTGAGGATGAAGAAGATATGCTGGATTTGGCATTTGGACTCACTCATACATCGCGCTTAGGTTGTCAGATTATTATTTCCGAAGAGCTTGACGGCATCACGGTTGGATTGCCCGCCGCCACGCGCAATATGCAAGTTAGC
1895704_Abacterium@OJV15812_1                                ATGCAGAAAGTAAATTTTCTTGAAACGGACGGTACTGTAAAAACAGTAGAAGCTCCACTTGGAGTTTCTCTTTTAGAAGTTGCGCATTCAAATGATATAGACCTTGAAGGTGCTTGTGAAGGGTCGCTTGCATGTTCAACATGTCACGTGGTTGTCGATGAAGAATGGTTTGATAAACTACCAGAAGCTAGTGAGGATGAAGAGGATATGCTTGACTTGGCCTTTGGTTTGACACATACTTCCAGACTAGGTTGCCAAATAATCATGACAGAAGGTTTAGATGGCCTTACCGTAAAATTGCCAAACGCAACAAGAAATATG---------
86106_Eof@AIF81016_1                                         ATGCCTAAAATTAATTTTATTGTAAATGACGGAACTACAAAGGTGATAGATGCGCCCTTAGGGCTCTCGTTGCTTGAGGTTGCTCATCAAAATGATATTGATTTGGAAGGAGCATGTGACGGTTCGCTTGCGTGCTCAACCTGCCACGTTATTGTGGATAAAGAGTTTTACGATATGTTACCGGAGCCTTCTGAAGCAGAAGAAGATATGCTCGATTTAGCATTCGGGCTTACCCGTACTTCAAGGCTTGGATGTCAAATAATTGTGAGTGAAGATTTGGAAGGGTTAACGGTAACTTTACCGTCGGCAACAAGAAACATTATGGTTGAT
83401_Rparvum@SDG41113_1                                     ATGCCAAAGGTCACCTTCATAGAGCGCAACGGCAATCGCCGCGAGATCGACGCCCCGGCCGGGCTTTCCGTGCTGGAGATCGCCCACCGCAACGACATCGACATCGAGGGCGCCTGCGAGGGCTCGCTGGCCTGCTCGACCTGCCATGTCATTGTCGACGACGCCTGGTTCGATCGCCTGCCGGCGGCCAAGGAGGACGAGGAGGACATGCTCGATCTGGCCTTCGGGCTGACCCGCACCTCGCGCCTGGGCTGCCAGCTGATCGTCACCGACCAGCTCGACGGCTTGGTCCTCAAGCTGCCGCCGCGCCGCGAC---------------
1946915_Msp@DDSC01000006_1_26                                ATGGCCAAGATCACCTTTATTGAGCGCAACGGCAACCGCAAGACCGTGGAGGCGGCCAATGGCCTCTCGCTACTGGAAGTCGCGCACAAGAACGATGTCGATATTGAGGGTGCCTGCGAAGGCTCGCTGGCCTGCTCGACCTGTCATGTTATAATCGACAGTGAATGGTATGACGCGCTACCCGCCGCCAGCACGGATGAAGAAGACATGCTCGATCTGGCCTTTGGCCTGACCAAAACTTCGCGCCTTGGCTGTCAGATTATCGTGAGCGACGAGATTGACGGCCTGGTCGTCAGCCTGCCCAAATCCCGCCACGGC------------
1951533_CPbacterium@DITM01000049_1_22                        ATGCCAAAGATAGTATTTATTGAAAAAGATGGAAATCGTAAAGAGATAGACGCGCCAAATGGTGTGTCTGTAATGGAAATCGCACATATGTATGAAGTTGATTTAGAGGGAGCCTGTGGTGGGTCTTTAGCGTGTTCAACCTGTCATGTGATTGTTGATGCCGCATGGTTTGGTAAATTGGATGAACCCGCCGAAGCTGAAGAAGACATGTTGGATTTAGCGTTTGGGTTAACCCATACCTCTAGATTAGGCTGTCAGATCATTATGTCGGATGAATTAGATGGTTTAGTTGTCGGGCTGCCAAATGCAACCCGCAACATGCAGAGC---
2486578_Rendosymbiont@AZL15219_1                             ATGCCAAAAATTACTTTTGTAAATAGAGACGGTTCAGAAAAGACAGTTAATGCACCAGCTGGCCTTTCAATTTTAGAAGCAGCCCATCAAAACGATATTGATCTTGAAGGGGCATGTGAAGGCTCACTCGCTTGTTCAACTTGTCATGTTTATGTAGAAGAAACCTGGCTTAATAAGTTGGATGAAGCAACCGAAGATGAAGAAGACATGCTTGATTTAGCTTTTGGTTTAACCGAACAATCAAGACTTGGGTGCCAAATTATTTTAACTGAAGAGCTTGATGGTATTAAAGTTAAACTGCCACCTGCTACTCGTAATATTAGTGTA---
269796_Rrubrum@ABC22826_1                                    ATGCCCAAGGTCATTTTTATCGATCCCGATGGGGTTCGCCACGACGTCGAAGTCGCGGTCGGCTTGTCGGTTCTTGAAGCCGCCCACCAGAACAATATCGAGCTGGAAGGGGCCTGCGAGGGCTCTTTGGCCTGCTCGACCTGCCATGTCGTCGTCGATCCCGACTGGTATGGCAAGCTGCCCGAGGCCACCGAGGAAGAGGAAGACATGCTCGACATGGCCTTCGGTCTGACCCGCACCTCGCGTCTGGGCTGCCAGCTGATCATGACCGAAGAGCTTGACGGTCTGGTGCTGCGCCTGCCGACCGAAACCCGCGATAGCCGGGGC---
1150469_Pphotometricu@CCG08744_1                             ATGCCCAAGGTTATCTTCATCAGCCCCGATGGAACCCGCACCGAAACCGAGGTCGCGGTGGGCCTGACGGTCCTGGAAGCGGCGCATGGCAACGGCGTCCCCCTAGAGGGCGCCTGCGAGGGCTCGCTTGCCTGCTCGACCTGCCATGTGGTCGTCGATCCGGCGTGGTACGATCTGCTGCCCGACGCCCGCGAGGAAGAAGAGGACATGCTCGACCTCGCCTTCGGCCTGACCCGCACCTCGCGCTTGGGCTGCCAGTTGGTCATGACCGAGGAACTGGACGGCATCGTTTTGCGCCTGCCCGCCGAAACCCGGGACAGCCGGGGG---
1973900_Abacterium@PIR38641_1                                ATGCCTAATATGATATTTGTTCTGGCAGACGGTACGGAAAAAGAAGTTGATGCACCCGAAGGGCTTTCGGTAATGGAGATAGCACATAAAAACGATATTCCGCTTGAAGGAGCGTGTGAAGGTTCTTTAGCGTGTTCCACATGTCATGTGATAGTAGATGAGCAATATTTTGATATGCTGGACGAGCCTAGCGAAGATGAAGAGGACATGCTTGACCTTGCTTTCGGGCTTGAGGCTACGTCCCGTCTGGGCTGCCAGATAAAAATGTGCGAAGGTTTTGAAGGTCTTCGGGTGAAGTTGCCTGAGGCAACCAGAAATATCAGTGTTGAT
1948430_Abacterium@DJKK01000206_1_13                         ATGTCCAAAATGACTTTTATTGATCGAGACGGTAACGAATTGACCGTCGAAGCTCCTTTGGGTGACACTATCCTCGACATTGCGCATGCAAACGACATCGACATCGAGGGTGCCTGCGAGGGTTGTATAGCGTGTTCGACTTGCCATGTGGTCGTTGAGGCAGAATGGTATAAGAAGCTGCCTGCGCCGAGTGAGGACGAAGAGGATATGCTGGATCTAGCGTTCGGTCTGACACGTACGTCGAGGCTCGGTTGCCAGATCGAGATTACCAACGAGATGGATGGTCTGCGCGTCCAATTGCCATCCGAAACACGAAATATGCTGCTTGAT
1986865_Rbacterium@OUX24425_1                                ATGCCAAATTTGATATTCATCGATCGCGACGGAAACGAAAAAACCGTCGAGGCGCCGGTCGGCGATACGATCCTGCAGATTGCCCACGCAAACGATATCGATATCGAAGGTGCCTGCGAGGGCTGCATGGCATGTTCGACCTGTCATATCGTCGTCGATACCGATTGGTACAAGAAACTACCGCCGCCGAGCGAAGATGAAGAAGACATGCTTGACCTTGCCTTCGGATTGACCCGGACGTCGCGGCTCGGCTGTCAGATAACCATCACTGAAGACAATGACGGACTGCGGGTAAATCTGCCGGGCGAAACCCGAAACATGTTATTGGAT
2013074_Abacterium@PPR74707_1                                ATGCCGAAAATGACCTTCATCGACGCCGATGGCGCGGCAACGGAAGTCGATGCGCCGGCGGGGCGCACGGTCATGGAAATCGCCCATGCCAACAATATCGATATCGAGGGTGCGTGCGAGGGCGTCATGGCCTGTTCGACCTGCCATGTCATCGTCGAGGCGCAATGGCACGGCCGGTTGCCGCCGCCAGAAGAAGACGAGGAGGATCTGCTCGACCTTGCCTTCGCCTTGACACGGACCTCCCGGCTCGGCTGCCAGATCGTCATCACGCCCGATCTGGACGGCTTGACAGTGCGCTTGCCGCCCGAAACCCGCAATCTGCTGCTGGCT
2013072_Abacterium@PPR58292_1                                ATGCCTAATGTTATATTTGTTGAACAAAATGGTAAAAGGAAAGAAGTCAATGCCGAGGCGGGGACAACACTTCTTCAGATTGCACACAATAATGCTATAGACATCGAGGGTGCGTGTGAGGGCGTCATGGCATGCTCAACATGCCATCTTATCGTCGACACGGAATGGTATGACAAACTCAAGCCTGCCAGCGAAGAAGAGTATGATATGCTTGATCTAGCCTACGGTTTGACCCGAACTTCCCGGCTTGGATGCCAGATAATTTTGACAAAAGATTTGGATGGGCTAGTGGTTAGATTGCCGGCAGAGACACGGAATATGATGTTC---
1948447_Abacterium@DLRN01000152_1_6                          ATGCCCCAGGTAATTTTCGTCGAGCCCCGGGGTACGCGCCACGAGATCGACGCCCGAGTGGGCCAGTCACTACTCGAGATCGCCCACGCTAACGATCTTGATCTGGAAGGCTCCTGCGAGGGCTCGCTCGCCTGCTCGACCTGCCACGTGATTGTCGACGAGGCCTTTTACGACAAGCTGCCAGAGCCGACCGAGGACGAGGACGACATGCTTGACCTCGCCTTCGCGCTCACCCACACCTCGCGTCTCGGCTGCCAGATCGTGATGACCGACGAACTCGATGGGCTCACCGTGACCTTGCCGCCGGCAACCCGTAACGTGCTGCTCGGC
745714_Ohippocampi@SLN49410_1                                ATGCCCAAGGTCACCTTCGTCACCCCGCAAGGCAAGCATATCGAGGTCGTGGCCCAGCTCGGCGAGACCCTGCTGGAGCTCGCGCATCGCAGCAATATTGATATCGAGGGCGCCTGCGAGGGCTGCCTCGCCTGTTCGACCTGCCATGTCATCGTCGCCGCAGACGATTACGACCGCCTGCCCGAGCCGTCCGAGGACGAGGAGGACATGCTGGATCTCGCCTTCGGGCTGACCCCGACCTCGCGGCTCGGCTGCCAGATCGTGGTGACCGAGGAGATCGACGGCCTCGTCGTGAACCTGCCGACCGAAGTCCACAACATGATGGCC---
2013073_Abacterium@PPR64984_1                                ATGCCCTGTATTATATTTAATGAATCCGATGGTAAACGCCAAAAGTTTGATGAAGCCCCGGGGCTATCTCTATTAGATATTGCCCATAAACATGGGATCGAGATAGAAGGCGCCTGTGAAGGGGCCATGGCCTGCTCTACCTGTCATCTGATTGTAGACTCAGCTTGGTATAAAAAACTTCCGCCGCCTAGTGAGGAGGAAGATGACATGCTTGATTTGGCGTGGGGTCTTACAGCTACATCTCGATTGGGTTGTCAGATTATCTTGACAGACGAACTTGATGGATTAGAAGTCCATTTACCTACTGAAACGCGAAATATGATGTTT---
91750_Ualphaproteob@SBV98233_1                               ATGGCGAAACTGACTTTCATCGAGCGCGACGGCACCCGGCGCGAGGTCGAGGCCCCCGACGGGCTTTCGGTGATGGAGGTCGCGCACCTCCACGGCGTCGAGCTCGAGGGCGCATGCGAGGGTTCGCTCGCCTGCGCCACCTGCCACGTGATCGTCGATCCGGAGTGGTTCGGCAAGCTCGACGACGCCTCCGAGAACGAGGAGGACATGCTCGACATGGCGTTCGGCGTCACCGCCACCTCGCGCCTCGGCTGCCAGATCCGCATGTCGGACGAGCTCGACGGTCTGGTGGTCAAGCTGCCGCCCAAGGAGGAC---------------
1946912_Msp@DDBY01000093_1_11                                ATGCCCAAAATGACCTTCATCGAAAAAGACGGCACCGAGCGCACGGTGGATGCGCCGAACGGCCTTTCGCTCATGGAAATTTCGCACAAGCACGGGATTGATATCGAAGGCGCCTGTGGCGGCTGCCTTGCCTGCGCAACCTGCCATGTCGTCGTTGACCCGTCATGGTTTGACAAACTGGATGAAAAGAAAGAGGAAGAGGAAGACATGCTCGACCTCGCCTTCGACCTCAAGAAAACATCGCGCCTCGGCTGCCAGATTTTGATGAGCGACGAGCTGGACGGCATCACCGTCGCCCTGCCCGGCGCGAAAGCGCCGTGGGATAAA---
1952857_Rbacterium@DGNZ01000109_1_6                          ATGAACAAAATCACCTTTATCCATCCTGATGGCAAAGAACAGGTGTGTGAAGCACCTGACGGCTTGTCTGTTCTAGAAGTCGCGCATCGCAACATGATTGATCTAGAAGGTGCCTGCGAAGGGTCTATGGCGTGTTCGACGTGTCATGTGATTGTAGATGACGCGTGGTATGCCAAATTAGATGAGCCAGAGGAAGAAGAGGAAGACATGCTTGATCTGACCTTTGGCTTGAAGCGGACATCGAGACTGGGCTGCCAGATCAGAATGTCCGACAACCTGGACGGTCTTATCGTTAAGTTGCCAGCAGAGCACCGCAATCTCGTT------
696127_CMmitochondrii@AEI89172_1                             ATGGCAAGAGTTAATTTTATAAACAAGGATGGTTCCATTTCAACGGTGGAAGCCCCTGTAGGGCTTTCTGTATTAGAAATTGCTCACAAACATAAGGTAGACTTAGAAGGAGCATGTGAAGGGTCTCTAGCTTGTTCTACTTGTCACGTAATAATTGACGAAAAAGATATAAAAAAGCTTGACCCAGCGAAAGAAGAGGAGGAAGATATGTTAGACTTTGCCTTTGGGTTAACAAAAACTTCTAGGTTAGGTTGTCAGATTATAATGACCGAAAAGCTGGATGGAATAACTGTTAGATTGCCAGCGGCAACGAAGAATATAATGCTTGGT
2115978_CPtrachydisci@AVP87459_1                             ATGATAAAAATATTTTTTATTGATCAAAATGACAATAAAATTGAGGTCGAAGGTATAGAAGGACTTTCACTGTTGGAGGTTGCTCACAAGAATAAAATAGATCTAGAAGGTGCTTGTGAAGGTTCGCTAGCATGTTCCACTTGCCATGTGGTAGTAGATGATGATTGGTATCCTAAACTGAAAAAGCCGAAAGAAGAGGAAGAAGATATGCTTGATTTAGCTTTTGGATTAACAAAAACTTCGCGTCTTGGATGTCAGATTATTATTACTAAAGAGATGGATGGCTTAACGGTAATGCTACCTTCTGCAACAAGAAATATTAAAAAC---
2013101_Abacterium@PPR36108_1                                ATGCCGAAGGTGACATTTATCAACGCGGATGGAACAAGGGTTCGAGTCGAAGCCCCAATGGGTGAAACCGTTCTCGAACTTGCCCACGAGCATGGAATCAACCTCGAAGGCGCTTGCGAAGGTTCGATGGCATGTTCTACTTGCCACGTGATAGTAGAAAACGGGTTTTACGAATCCCTAGAACCACCGTCAGAAGATGAGGAAGACATGCTCGACCTCGCCTTTGGTCTTACTCTGACATCACGTTTAGGTTGCCAAATTACTGTAACTGAAGATCTCGATGGCTTGGTACTCCGTGTGCCCACGGGCAGCCGAAACGTGCTTTTGGGT
2015204_Rbacterium@FZLR01000060_1_19                         ATGCCCAAAGTCACCTTCGTCGAGCGCAACGGAAATCCGCGGGAAATCGAGGCCCCGGCCGGCCAGACATTGCTGGAAATTGCGTGGGACCACAAACTCGACGTCGAGGGGGCGTGCGAAGGCTCGATGGCCTGCGCGACCTGCCATGTCATCGTCGACCCGGCCTGGTTCAGCCGGCTGCCCGATCCTTCCGAGGATGAGGAGGACATGCTGGACCTGGCCTACGACATCCAGAAAACGTCCCGCCTCGGCTGCCAGATCGCGCTGACCGAGGCGCTGGACGGCCTCGTCGTGCGCCTGCCGAAGGACGTCCGCAACATGCTGCTG---
1274402_CHpenaei@JQAJ01000003_1_275__RT_shifts_1_contigs     ---CCCAAGGTAACCTTTATTAAACCCGGCGGAGAACGTGTGGCCATTGAGGCAGAGGCCGGCCTCTCTTTGCTTGAAATTGCACATCAACACGGCTTAGACCTTGAAGGGGCCTGTGAAGGCTCGCTTGCTTGTTCCACCTGTCATGTCGTGGTGGATCCCCAGTGGTTTGGACAATTAGACGACACCACTGAAGAAGAAGATGACATGCTGGATCTGGCCTTTGGCCTCACGGAAACCTCGCGCCTGGGGTGCCAGATTATCATGACCGATGCCTTAGATGGCCTTGAGGTGACGATCCCTTCTGAGAGTCGGAACTTTTCTGCCAAA
1797231_Abacterium@OFX11897_1                                ACTGTTAAAATAATCTTCATTACCAAA---GGTGAAAAAAAGGAATTTCAGGTTCCTGCTGGAACAACCGTGCTTGAAGCTGCCCATCAAAATAACATTGATTTGGAGGGCGCATGCGAAGGCTCTCTCGCTTGCTCGACTTGTCATGTCATTCTTGACCAACAATTTTACAACAAATTGTCACCAGCAAGTGAAGACGAAGAAGATATGCTTGACTTGGCATTTGGTTTAACTCCAACTTCGCGTTTGGGTTGTCAAATCATTCTTACTAAAGAATTGGATGGGTTAACTCTGACTGTGCCGGAGGAGACTCGCAACGTTTCAATCAAC
1951237_Rbacterium@DDPT01000014_1_34                         ACAGTTAAAATAATTTTTATTACAAAA---GGTCAAAAACAAGAGTTTGATGTTTTAGTTGGCACCACAGTCTTGGAAGCCGCTCACAATAATAACATCGACTTGGAAGGTGCTTGCGAAGGCTCTCTTGCTTGCTCAACTTGTCATGTAGTGGTTGATAAAAACTTTTATAATTTGCTTTCAGAACCAAGTGAAGATGAAGAAGATATGTTAGATTTAGCCTTTGGATTGACGCCAACTTCCAGACTTGGATGTCAAATCGTCATGACTAAAGAGTTAGACGGTCTGACTTTAATAGTACCAGACGAAACCCGTAATGTTTCAATGAAT
1951236_Rbacterium@DDCV01000003_1_10                         CAAGTAAGAGTTATTTTTGATACCGCTGAAGGT---AAAAAAGAATTTACAGTTCCCGCTGGAACAACAGTTTTAGAGGCAGCTCACAACAATAATATCAGATTAGAAGGTGCGTGCGAGGGCTCTCTGGCCTGCTCAACTTGCCATGTTATCTTGGAGCAGAATTATTTTGATAAATTGCAAGAGCCATCTGAAGATGAAGAAGATATGCTAGATTTAGCTTTCGGCCTCACTCCAACATCAAGATTAGGTTGTCAAATTACCCTAACTAAAGAGCTTGATGGAATTATTCTTAAAGTTCCATCTGAAACAAGAAATGTTTCGGTTGGT
1952854_Rbacterium@DFRF01000077_1_19__RT_shifts_1_contigs    ---TTGAAGATGACATTTGTCGAGCCGGGCGGGATTCTCCATGAGGTAGAGGTGGACGATGGGAGCACCGTGCTCGAGGTGGCCCGCCGCCACGGGTTCGACCTGGAAGGGGCGTGTGAGGGATGCATGGCTTGTTCCACTTGCCACGTGATCGTCGATGACAACTGGTTTAAGAAATTGGATCACGCCAGCGAGGAAGAGGAAGACATTCTTGACCTTGCCTTCGACGTCCGCCCCACATCGCGTCTCGGTTGTCAAATCTCGTTATCGCCGGCCCTGAACGGTCTTGTGGTGGCTTTGCCGTCGCAACACTTCAATGTGATGGGTGGT
1946152_CEsp@DKNU01000242_1_4                                ATGGTTAACGTAATTTTCAAGGAACGTGACGGCAATCGCCGGCAAGTCGACGGCCAGGCCGGCGACAGCTTGCTTGACGTGGCGCATGCCAATAGCATTGACATTGAGGGCACATGCGAGGGCCAGATGGCCTGTTCAACCTGCCATGTGATTGTTGACCCGGACTGGTTTGACCGACTTGATCCGCCCTCGGATGACGAAGAAGATATGCTTGATTTGGCGATCGGCCTGACCGCGACATCGCGTCTTGGTTGCCAGGTTGTCTTGCGCGACGAGCTTGACGGGTTGGTGGTTGAGCTGCCGGCTTCGGTCGTCAATATGATGGGGTTA
1948358_Abacterium@DBTE01000002_1_42                         ATGCCGAAGGTGATTTTCAACCTGCCTGACGGTACGCAGCGGGAATTCGAAGTCGCTGTGGGCAAAACGCTCCTCGACATTGCCTGGGATAATCAGCTCAATGTCGAAGGAGCTTGTGGTGGCGTAATGGCTTGTTCGACATGTCATATGATAGTCGATGCGGCCTGGGCCAGTCGGTTGGAAACGCCAGGCCAGGAAGAAGATGAGATGCTTGATCTGGCCTGGGGAGTAACCAAAACATCCAGACTTGGGTGCCAGATTAAGGTAACCGAGGCGCTCGATGGGTTGGTTGTCAGTCTGCCGACCGAGACGCGAAATTTACTCGAC---
118728_Wendosymbiont@RDD35063_1                              ATGTCATCTGTTACTTTTATCTTACCTGATGGAAGCAAGAAAAGCTATGAAGCTGCGGAGGGAGAAACTCTGCTTAATTTAGCCCACAGAAGTGATCCAGATCTTGAAGGTGCATGTGAAGGCTCTCTTGCTTGTTCTACATGCCACGTAATTGTTGATCCAAAATTTTATGACGTTGTAGAACCTATATCTGATGAGGAAAATGATATGCTGGACCTAGCTTTCGGCTTAACAGAGACATCGAGGCTTGGATGTCAAATAAAAATCACAAAAGATATTGACGGTTTGTGTGTAACCGTGCCAAGAGGTACAAGAAACATATCATTAGAT
570417_Wendosymbiont@CAQ54286_1                              ATGCCATCCGTTACTTTTATTTTACCTGATGGAAGTAAGAAAAGCTATGAAGCTGCAGAAGGAGAAACTCTGCTTAATTTAGCCCACAGAAGTGATCCAGATCTTGAAGGTGCATGTGAAGGCTCTCTTGCTTGTTCTACATGCCATGTGATTGTTGATTCAAAATTTTATGATGTTGTAGAACCTATATCTGATGAGGAAAATGATATGCTGGACCTAGCTTTCGGTTTAACAGAGACATCGAGGCTTGGATGCCAAATAAAAATCACAAAAGATATTGACGGTTTGTGCGTAACCGTGCCCAGAGGTACAAGAAATATATCATTAGAT
163164_Wendosymbiont@AAS14530_1                              ATGCCATCTGTTACTTTTATTTTACCTGATGGGAGTAAGAAAAGCTATGAAGCTGCAGAGGGAGAAACTCTGCTCAATTTAGCCCACAGAAGTGATCCAGATCTTGAAGGTGCATGTGAAGGTTCTCTTGCTTGCTCTACATGCCATGTAATTGTTGATCCAAAGTTTTATAATGCTGTAGAACCTATATCTGATGAGGAAAATGATATGTTAGACCTAGCTTTCGGCTTAACAGAGACATCAAGACTTGGGTGCCAAATAAAAATCACAAAAGATATCGACGGCTTGTGTGTAACCATACCAAGGGGTACAAGAAATATATCATTGGAT
246273_Wendosymbiont@BAO99888_1                              ATGCCATCCGTCACTTTTATTTTACCTGATGGAAGTAAGAAAAGTTATGAAGCTGCAGAGGGAGAGACTCTGCTTAACTTAGCTCACAGAAACGACCCAGACCTTGAAGGCGCATGTGAAGGTTCTCTTGCCTGCTCTACATGCCATGTAATCGTTGATCCGAAATTTTACGATGCTGTAGAACCTATATCTGATGAGGAAAATGATATGTTAGATCTAGCTTTTGGCTTGACAGAGACATCAAGGCTTGGGTGCCAAATAAAAATTACAAAAGATATTGATGGCTTGTGTCTAACCATACCAAGGGGAACAAGAAACATATCGCTTGAT
292805_Wendosymbiont@AAW71095_1                              ATGCCATCTGTCACTTTTATTTTACCTGATGGAAGTAAGAAAAGCTATGAAGCTGCAGAGGGGGAAACTCTACTTAATTTAGCTCACAGAAGTGACCCTGATCTTGAAGGTGCATGCGAAGGCTCTCTTGCCTGTTCTACATGTCATGTAATTATTGATCAAAATTTTTATGATGCTGTAGAACCTATATCTGATGAAGAAAATGATATGCTAGATCTAGCTTTTAGCTTAACAGAGACGTCAAGGCTTGGATGCCAAATAAAAATTACAAAAGACATCGATGGTTTATGTGTAACCATACCAAAGGGTACAAGAAATATATCACTGGAT
169402_Wendosymbiont@APR98481_1                              ATGCCATCTGTTACTTTTATTTTGCCCGATGGGAGTAAGAAAATCTATGAAGCTGCAGAGGGTGAAACTCTGCTTAATTTAGCTCATAGAAGTGAACCAGACCTTGAAGGTGCATGTGAAGGCTCTCTTGCTTGTTCTACATGCCATGTAATTGTCGATCCAGAATTTTATAATGCTGTAGAACCTATATCTGATGAGGAAAATGATATGTTAGATCTAGCTTTTGGCTTAACAGAGACATCAAGACTAGGGTGTCAAATCAAAATAACAAAAGATATTGATGGTTTGTGTGTTAATATACCAAGAGGTACAAGAAATATATCACTGGAT
1410384_Wendosymbiont@HG810405_1_595                         ATGCCATCTGTTACTTTTATTTTACCTGGTGGAAGTGAGAAAAGATATAAGGCTACAGAGGGAGAAACTTTGCTTAATTTAGCTCACAGAAGCGACCCAGATCTTGAAGGCGCGTGTGAAGGCTCTCTCGCTTGCTCTACGTGCCACGTAATTGTTGATCCAAAATTTTATGATGCTGTAGAACCCATATCTGATGAAGAAAATGACATGTTAGACCTAGTTTTCGGCTTAACAGAGACGTCAAGGCTTGGATGCCAAATAAAAATTACAAAAGACATCGACGGTTTGTGTGTAGCCATACCAAGGAATACAAGAAATATATCACTAGAC
269484_Ecanis@AAZ68448_1__RT_shifts_1_contigs                ---CCATTGATAACATTTATTTCACCAGATGGAAGCCGCAAAACATATGAAGCCTATGATGGAGAAACTTTATTAAGCTTAGCACATAGAAATAATGTAGATTTAGAAGGTGCTTGTGAAGGTTCTTTAGCATGCTCTACTTGTCATGTAATAATTGATCCAAGCTGGTATGATATAGTTGAGGAAATCTCTGATGAAGAAAATGACATGCTCGATTTAGCATTTGGATTAACAGATACTTCACGTCTTGGATGTCAAATAATTCTAACAAAAGAACTTGATGGATTATGTGTAATTCTACCAACTGAAACACGCAATATATCTTTTATA
302409_Eruminantium@CAI27882_1__RT_shifts_1_contigs          ---CCATTAATAACATTTATTTTACCAGATGGAACTAGAAAGACATATGAAGCTTATGATGGAGAAACTCTATTAAGTCTAGCACATAGAAATAACGTAGATTTAGAAGGTGCATGTGAAGGTTCTTTAGCATGTTCTACATGTCACGTGATAATTGATCCAAGTTGGTATAACATTGTTGAAGAAATTTCTGATGAAGAAAACGATATGCTGGATTTAGCTTTTGGTTTAACAGATACTTCACGTCTTGGATGTCAAATTATTTTAACAAAAGAACTTGATGGATTATGTGTAATATTACCAAGTGAAACTCGTAATATCTCTTTTACA
1359163_CNlotoris@KJV68814_1                                 ATGCCATCAGTAACTTTTACTTTCCCAGATGGAACTAAGCACACTTATGAAGCTTATGAGGGAGAAACTTTACTAACATTAGCACACAGAAATAAGGTTAATTTAGAAGGTGCTTGTGAGGGGTCTTTAGCATGCTCTACTTGTCACCTAATTATTGATCCATCATGGTATGATGCAGTAGAAGAACTATCAGATGAAGAAAATGACATGCTTGACCTTGCATTTGGATTAACAGAAACTTCAAGACTTGGCTGCCAAATTATGATTACTCAAGCACTTGACGGATTATGTGTTACGCTTCCAAGTGAAACTAGAAATATTTCCTTTACT
212042_Aphagocytophi@ABD44419_1                              ATGCCATTAGTAACTTTTGTTTCTCCAGATGGGACGAGAAAAACCTATGAGGCACTTGAGGGAGAGACTCTTTTAACTCTAGCTCATAGAAATAAGATTGACTTAGAAGGTGCGTGTGAAGGGTCTATGGCCTGTTCTACATGTCATCTTATAGTAGCTCCCGAATGGTATAGTAAGGTTGAAGAGTTGACGGATGAAGAGAACGATATGCTTGACTTAGCATTTGGTTTGACGGAAACGTCTAGATTAGGATGTCAGGTGGTGATGACTAAGGAGCTAGATGGTCTCTGTGTGATCTTACCAGGTGAGACGCGGAATGTCTCTTTTGAT
234826_Amarginale@AAV86635_1                                 ATGCCGTCGGTGACTTTTGTATCTCAGAATGGAGTTGAGAAAACGTATGAGGCTCATGAAGGGGAGACCCTTCTTACGTTAGCGCACAGGAATAAGGTGGATCTGGAAGGTGCATGCGAAGGTTCGTTGGCTTGCTCCACGTGTCATTTAATCATTGATCCGGAGTGGTATGACAAGGTAGAGGAGCTGTCTGATGAGGAAAACGATATGCTTGATTTAGCATTTGGTCTGACTGAGACGTCAAGGTTGGGATGTCAAATTGTTGTGACTAAAGAACTCGACGGACTGCGTGTCATGCTTCCTAGCGAGACCAGGAATGTATCCTTTGCT
1286528_Nhelminthoeca@AHX11238_1__RT_shifts_1_contigs        AATTTAAATATAACTTTCATCTCGCCAGATGGTGTGGAGCATCACTGCTTTGCTCAGGAGGGGGAAACTATCCTCACTGTAGCACACAGGAATAATATAGATCTGGAGGGAGCATGCGAAGGCTCCTTGGCCTGCTCTACCTGCCACGTAATAGTCGATGCGGAATGGTTCGAAAAATTAGAACCAATCTCTGGAGAAGAAGATGATATGCTCGATCTTGCATTTGGTTTGGCATCTACGTCGCGTCTTGGCTGCCAAATAACAATGAACGAAAGTATAGATGGAATCAAAGTTAGATTGCCAAGTGCAACAAGAAATATAAAG------
222891_Nsennetsu@ABD45622_1                                  GAGCTAAAAATAACTTTCATTGAACCAGATGGAAAAGAGCGTCATTGCACTGCTCACGAAGGAGAAACCATTCTCACGGTGGCACATAAAAACGGTATTGACTTAGAAGGTGCATGTGAAGGTTCTCTTGCGTGTTCTACTTGTCACGTGATAGTTGAATCACAATGGTTTGACAAGCTGCCTCCTATCTCTGCCGATGAAGATGACATGCTAGACCTTGCATTTGGACTTTCTGCTACGTCAAGGTTAGGTTGCCAAGTTGTGATGCGTGAGTCCATAGATGGGATCAAAGTAAGGCTCCCAAGCGCAACAAGAAACATAAAG------
1862950_Rbacterium@ANK81368_1                                ATGATCACGGTTCACTTCATCGACGCGAAGGGCAGGCGGGTGACGGTCGAGGCGAAGCCGGGCGATTCCGTGCTCGACGTGGCGCATGCCAACGACATCGACATCGAAGGGGCCTGCGAGGGCTGCATGGCCTGTTCGACCTGCCACGTCATCGTCGCCGATCCGTGGTTCGACCGCCTGCCAGACCCGAAGGAGGAGGAGGAGGACATGCTGGATCTCGCCTTCGATCTGCAGGAGACGTCCCGTCTCGGCTGTCAGATCCTGCTCACCGAAGAACTCGACGGTATCGAGTTCCATCTGCCGCGCGCCACGCGCAACCTGCTGATCGGA
1357716_Bsalamandrivo@OON04893_1                             GGTTATAGGGTGACATATATCACTTCAGATAACGAGACGATTACTATTGAGGCCAAAGTGGGCACAAACCTGTTGGATTTAGCACACGCTAACAATATCGACCTTGAAGGCGCATGCGAGGGTTCTCTTGCGTGTTCTACTTGTCATGTAATTTTGGATCAGGAATTTTATAACAAGTTGGAAGAGCCTTCAGACGAGGAAAATGACATGCTGGATCTTGCTTTTGGACTCACTGAAACATCACGTCTGGGCTGCCAACTCCATGTCAGCAAAGAGCTAGACGGTATTGTGGTTCGCATACCTAGTGCAACGAGAAATGTGCAACAGACA
1122607_Ndenitrifican@AUFM01000011_1_48                      ---------ATGACATTCATCGGCCGTGACGGTACCCGTCAGGAAGTCGATGCACCGCTCGGATACACGCTGCTGCAGATCGCGCGCGAAAACGATGTCGATATCGAAGGTGCCTGCGAGGGATGTCTCGCCTGTGCGACCTGCCATGTCCACGTCGCTCCGGAATGGTATGAGAAGGTACCGGCGCCGAGTGATGACGAGGAAGACATGCTCGATCTTGCCTTCAATATTGTGGACACGTCCCGCCTCGGCTGTCAGATCCGGATCACGGAAGAACTCGACGGTCTGGTCGTGACCTTGCCGCCGGACGGCACGGCG------------
1919269_Abacterium@MPMT01000013_1_29                         ATGCCCCGCGTGACCCTCATCCACCGTGACGGCCGGCGCCATGACCTGGATGTGCCCGTGGGCTGGACCTTTCTCGACGTGGCACGCGTTCATGACATCGACATCGAGGGGGCGTGCGAGGGCAACATGGCCTGTGCAACCTGCCACGTCGTGGTCATGTCCCCCTGGTACGACCTGCTTCCGGAGCCGGGAGACGAGGAGGAAGACATGCTGGACATGGCCCAGGGCCTGACAGAGACCTCCCGGCTCGGCTGCCAGATCACGCTCACCGACGCACTCGACGGGATGGTGGTGCGGTTGCCCGACAGCGGCGAAAACCGG---------
1401685_CXpacificiensi@ETO91890_1                            ATGATAAATGTAGTTTTTATTTTGCCTGATGGTACTAGAAAGGAGTGTGTGGGACAAGAAGGAGAAAGTATTCTCACTCTTGCAAAGAAAAATGATATTCCTTTAGAAGGTTCTTGTGAGTCTTCTCTCGCTTGTTCTACGTGTCATGTTATTATCGAAGATAACTGGTATGGGAAATTACCTGAATCTTCTGAAGAAGAGGAGGATTTATTGGATTTAGCTTTTGGTCTTACAAGTACTTCCAGATTAGGGTGTCAAATAATTTTAACTCAAGATATGGATGGTATTGTAATAACAGTGCCAAAAGAAGGGCGAAATATTTTATTGACC
2162568_Scluster@QBVV01000003_1_59                           ATGCCGAAAATAATTTTTTATAAAGAAAAGGGCACTCGTACAGAAATAGAGGTCCAACCTGGCCAAACGTTATTGGAGGTGGCTAGAGAGCATGACATTGATATTGAAGGGACGTGCGAGGGCAACTTGGCTTGTGCCACTTGCCACTTAATAATTGATAAAGATTGGTTTTCTAAATTACCGAAAGCAACCGAGGATGAGACGGATATGTTGGATCTTGTGAATGGTTTGACAGTAAACTCGAGGCTGGGATGCCAAATCAAGGTAACAGATGACCTTGACGGACTTATCGTTTTTTTACCAGTTGCATCT------------------
1946151_CEsp@DKPU01000096_1_10                               ATGCCAAAAGTAATTTTTTTTGAAGAACCAGGTGTTCGAAAAGAGGTGGATGCCGTATTGGGGCAAACCTTATTGGAGGTAGCTCGTGACCACCAAGTTGATATCGAAGGGACGTGTGAAGGAAATTTGGCCTGCGCTACCTGCCATTTAATAATAGATAAGCAATGGTTCTTAAAATTGCCAAAACCATGCGAAGACGAGGAAGATATGTTAGATTTAGCCTACGGGCTCACTGCTAGTTCGAGGCTTGGTTGCCAAATAAAAATAACAGTTGATCTTGATGGATTGATAGCCCACCTTCCTTTTTCTAACCAAACC------------
2032646_Mbacterium@PEAP01000018_1_27                         ATGCCCAAGGTCACCTTTCTGCCCATGAAC---------AGGACCATCGAGGTCGCCAACGGTCTCAGTCTCGTGGAAGCGGCCCATGAAAATCACGTTGAACTGGAGGGCGCCTGCGAAGGCAGCCTGGCCTGCTCCACCTGTCATGTGGTGGTGAATCCGGAGTGGTACGACCGCCTGCCAGAGGCCAGTGAAGAGGAAGAGGACACCCTGGACGAGGCCTTCGGCCTCACCGCCACCAGCCGGCTCGGCTGTCAGATCCGCATGACCGACGCCCTGGATGGTTTGACGGTGACGATTCCCGCCTATACCGTCAACATCAGCGTGGAC
2032649_Mbacterium@PEAJ01000079_1_6                          ATGCCCAAAATCACCTTTCTGCCCATGAAC---------CGCACCGTCGACGTAGCGGCGGGAACCTCTCTCCTCGAAGCTGCCCACGAACATGACATCCCCCTCGAAGGGGCGTGCGAAGGGTCGCTTGCCTGCTCGACCTGTCATGTCATTGTTGATCCGGCGTGGTTTGAGCGCTTGGCGGCGGCCTCCGAGGATGAAGAGGACGTTCTCGACGAGGCTTTTGGCCTGACCCCGAGCAGCCGTCTTGCCTGTCAGGTGGAGGTCACCGACGATCTGGATGGCTTGCAGGTCACCATTCCTGCCTATACAGTCAACATCAGCGTCGAT
2032647_Mbacterium@PEAO01000039_1_14                         ATGCCCCGGATTACTTTTTTGCCCATGAAT---------CAAACCGTCGAGGTGGCGGCGGGGACGAGTGTCCTGGAGGCGGCCCATGAACATGGGATCAAACTGGAGGGGGCTTGCGAAGGTTCTCTGGCCTGCTCCACCTGTCATGTGATCGTCGGTGCATCCTGGTATGGCCGCTTGGACGCAGCGGCGGAAGATGAGGAGGACATGCTGGACCGCGCCTTTGGTTTGACACCGACGAGTCGCTTAGGGTGCCAATTGCAGGTGACCGAGGCGTTGGATGGGTTGGAGGTGACCATCCCGGAATATTCGGTCAATATCAGCGTGGAT
2032648_Mbacterium@PEAN01000002_1_132                        ATGCCCAGGATTACTTTTTTGCCGATGAAC---------CGGACCGTGGAAGTGGACGCGGGAACGACGGTGCTTGAGGCAGCCCATGAACATGATATTGCACTGGAAGGGGCATGCGAAGGTTCCCTGGCCTGTTCAACCTGTCATGTCATCGTCGCCAGGGAGTGGTATCCCCGTTTGGAAGCGGCCGATGATGAGGAAGAAGACATGTTGGACCGTGCTTTTGGGGTGACCCCTACCAGTCGGTTGGGGTGTCAGTTGCAGATCACCGATGATCTGGATGGGATCACCGTGACCATCCCGGAATATTCGGTCAATATCCATGTGGAC
1434232_Maustralis@OSM02409_1                                ATGCCCAAATTGACTTTTCTGCCGATGAAC---------AAAACCGTGGACGCCGAAGCGGGCGAATCGGTGATGGAGGCGGCGCACCATAATGGCGTGGAGCTGGAAGGCGCCTGCGAAGGCTCGCTGGCCTGCTCCACCTGCCATGTGATCGTCGCCCCTGAGTGGTTCGATAAACTCCCGGAAGCCGAGGACGAGGAGGAGGATATGCTCGACCGCGCCTTCGGCCTCACCAGCACCAGCCGTCTGGGCTGTCAGGTGATCATGACCGAGGAGTTGGACGGGCTGGTGGTGACCATCCCCGAGTACAACCGCAACATGCGCGTGGAT
2032650_Mbacterium@PEAG01000003_1_76                         ATGCCAAAAGTCACCTTTCTACCCATGGAC---------ATTTGTGTTGAGGCAGAGGTGGGGGACACCCTGTTGGAGACGGCTCACGCCCACGGAATCCCATTGGAAGGGGCCTGCGAGGGGTCGTTGGCCTGTTCCACTTGCCATGTAATCGTGGCACCGGAGTGGTATGACCGTTTGGAGGCGTTGAGTGAGGATGAGGAGGATTTGCTGGACAGGGCATTTGGTCTGACCGCAAAAAGTCGGCTGGGGTGTCAGATTGTCATGACTGATGCGTTGGATGGCCTGCGGGTGACAGTGCCCGAATATTCTGTCAACATCAAGGTGCGA
2032652_Mbacterium@PDZV01000030_1_12                         ATGCCAAGAATAACCTTTTTGCCGATGAAC---------AGCACGGTGGAGGTGGAAGAGGGGATGACGGTTCTGGAGGCGGCCCATTTGTATGATATTCCGCTGGAGGGGGCCTGTGAGGGATCGTTGGCCTGTTCGACCTGTCATGTGGTGGTTGACCCGGCCTGGTATGAGCAGCTGCCCCCGGCGGTGGAGGATGAAGAGGATTTGTTGGACATGGCCTTTGGTCTGACCCACACCAGTCGTCTGGGGTGTCAAATTGTCCTGACCGAGGCGTTGGATGGTATAAAGGTGACGATACCGGAATATTCAGTCAACATTCAGCTCGGC
2032651_Mbacterium@PDZX01000120_1_8                          ATGATACGGATCACCTTTTTGCCCATGCAA---------CGAACCGTGGAGGCCGCTGCGGGGGATTCGCTGCTGGAGGTTGCGCATGCCAACGACCTGCCGTTGGAGGGGGCGTGCGAGGGCGCCGTGGCCTGTTCCACCTGTCATGTGATCGTGAATCCGGAGTGGTATGGTCGTCTCGATCCTCCCGACGAGAAGGAGGAGGATATGTTGGACAAGGCGTTTGGTCTGACGTCCACCAGCCGTTTGGGCTGTCAGGTGATTCTGGACGAAACGCTGGATGGCCTGGTTGTGACGATACCGGCCTATTCGGTCAACATCAGCGTGGAC
156889_Mmarinus@ABK45548_1                                   ATGCCCAAGGTTACATTTTTACCGATCAAT---------GAGACTGTGGATGTTGAGTCGGGGCAGTCGTTAATGGATGTCGCGCATGAGCACCATATTCCGTTAGAGTGTGCCTGTGAGGGTTCGTTGGCCTGTTCGACCTGCCATGTGATAGTGGATGAGGCGTGGTTTGATAAGTTGGAGGAGGCGACGGAGGATGAGGATGATATTTTGGACAAGGCGTTTGGTTTGACGCCGCACAGTCGTTTGGGGTGTCAGATCGTGATGACGGAAGCGTTGGATGGTTTGGTGGTGACCATTCCGGAGTACAGTCTTAATTTTAAGGTTGAG
1895705_Abacterium@OJU73486_1__RT_shifts_1_contigs           ACAGTGCGGGTTAGGTTTTCTAATGCTGCAGGAGAAGTGCAAGAGGTTCTTGGGGCTGTAGGCCAGAGCCTTTTAGAAGTGGCCCATGAAAATGACGTTGATTTAGAAGGAGCGTGTGGTGGGGCGTTGAGTTGTTCTACGTGCCATGTCATTGTGGCGCCTCAGTGGTTTGATAAATTACCCAAAGCGACCGAGGAAGAAGAAGATATGTTGGACTTGGCGTTTGGCTTACAGAAAGAATCACGTTTGGGTTGCCAGATTGTGTTGACTCAGGCGTTAGACGGCATCACAGTTCAGTTGCCAGAAGCTTCGCGTCATTTGTCTTTT---
237631_Umaydis@KIS70929_1                                    GGCATCACGATTCATTTCGTCGATCCAAAAGGAGAATTGAAAACAGTGAGCGCAAATGAAGGCGATGACCTGCTCAGCATCGCGCACGAATACGATATCGACCTCGAAGGTGCTTGTGAAGGCTCGATAGCCTGTTCCACATGCCATGTCATCTTGGAACCGGATGTGTTCGATTCATTGGAAGAACCGTGCGATGACGAGAACGACATGTTGGATCTGGCATTTGGGCTGACAGATACTAGCAGGCTCGGCTGCCAGGTTAAGGTGACTAAGCAACAGGACGGAATGAAGGTCCAGTTACCCGCAGCTACAAGGAATATGTACGTCGAC
235443_Cneoformans@AFR96811_1                                GGGATCAAGCTCATATTCCGAGACTCTCACGGCAACGTTAAGACCGTGGAGGGTAATGAAGGTGATGACATCTTAAGCTTGGCTCATGAACATGACATCGACCTCGAAGGCGCTTGTGAAGGCTCAGTAGCTTGCTCTACATGCCACGTTATCATTGACCCCAAACACTTTGATATGCTGCCCGAAGCGGACGATGAGGAGAATGACATGCTAGATCTTGCTTTCGGTTTGGAGGATACATCAAGGCTTGGATGTCAAGTGAAGCTTACAAAGGAGTTGGATGGGATGGTTGCGACTTTACCGTCGGCCACGCGGAATATGTATGTGGAT
1314807_Dbispora@THV00566_1                                  GGCATCAAAATACATTTCAACGATTCGAAGGGAAACATAAAAACGGTTGAAGCAAATGAAGGAGATGACATTTTGGGTATTGCACATGAGTATGACATTGACTTGGAAGGTGCTTGTGAAGGGTCGGTAGCATGTTCAACATGCCATGTCATTCTTCCTCAGGAATACTATGATATTCTACCGGAACCAGAAGATGATGAAAACGATATGCTCGACATGGCGTTTGGTTTGACGGATACCAGCAGGTTGGGCTGTCAAGTCAAGTTGACGAAGGAGTTGGATGGGATGACCGCGACGCTTCCTAGTGCGACGCGAAATATGTTTGTTGAT
1122137_Kgwangyangens@AQXF01000002_1_334                     CAGGTAACCGTGACGTTCATTCACGCCGACGGCAAGGAGCAGGCGGTAACGACCGAGGCTGGCGCAACCGTACTTCAGCTCGCCCACGAAATCGGGCTTGAGATGGAGGGCGCATGCGAAGGCAATATGGCGTGCTCAACCTGCCATGTGATTGTTGACGATGCTGACTTTGACAAGCTGCCTGAGGCCAGTGAGGAGGAGGAAGAAATGCTCGACCTTGCGCTTGGCCTCACGGCGACCTCCCGCCTTGGATGCCAGGTCGTCCTCACGCCAGAGCTTGACGGTCTTCGGCTGCACATCCCGCAAGCAACACGGAATATGATGGGCTTC
1662421_Klipolytica@LRUB01000011_1_210                       AAGGTGACAGTGACATTCCAACTGCCGAATGGCGAGGAAAAATCTGTCGAGACGGAACCGGGGGTTACGGCGCTTCAGCTTGCCCATGAACTCGGCATTGAGATGGAAGGCGCTTGTGAAGGCAATATGGCATGCTCTACCTGCCATGTGATCGTTGATGAAGAACACTTCGACCGCCTTCCACAAGCCTGTGATGACGAGGAAGAGATGCTCGATCTCGCGCTTGGGCTATCAGCAACATCCCGCCTGGGGTGTCAGGTGGTGATCACTGCAGACCTCGACGGAATAGTCTTCAGGGTGCCCAAAGAACACCGCAATATGATGGGGTTC
911205_Emilleporae@RMB08572_1                                GGTATCAGCGTGACCTTTACACGTGCCGACGGGACCAGCGTGACCGCCTCGGGGGAAGAGGGCATGTCCCTTTTGCAACTGGCGCAGGAAAACGGGCTGGACGTGGAAGGAACATGCGAAGGCAATATGGCCTGTTCCACCTGCCATATGATTGTCGCGTCCGACTTTTACCAGCTTTTGCCGGCCATGAGCGAAGAGGAGGAAGACATGCTCGACCTTGCCATCGGGCTGTGTTCCACATCCCGTCTGGGGTGTCAGGTCCTGTTGAAGGATGACATGGACGGGCTTTGCGTACAGTTGCCGGGCGAAACCCGCAATATGATGGGC---
573826_Cdubliniensis@CAX42853_1                              GAGTTACATATTACATTTATAACCAAAGATGGCAAACAATTAACTTATGAAGTTGCTGAAGGGGATAATATTTTAGATATAGCACAAGCTCATAATTTGGATATGGAAGGAGCATGTGGTGGTTCTTGTGCCTGTAGTACATGTCATGTTATTGTTGATCCAGAATATTATGATAAATTAGAAGAACCTGATGATGATGAAAATGATATGTTGGATTTGGCATTTGGATTGACTGAAACTTCACGATTAGGATGTCAAGTTAAAATGACTAAAGAACTAGATGGACTTAGAGTGGCATTACCGGCTATGACTAGAAATTTACAATCACGA
73501_Cmilitaris@ATY61544_1                                  GAACTCTACATTACGTTTGTCGACAAGGACGGCGAGGAGCACAAGCTCGCCGTCGCCGCGGGCGACAACCTGCTCGACATTGCGCAGGCGCACGACCTCGAGATGGAGGGCGCCTGCGGCGGGTCCTGCGCCTGCTCGACCTGCCACGTCATCGTCGCCGACGAGCTGTACGACAAGATGCCCGAGCCCGAAGACGACGAGAACGACATGCTCGACCTGGCGTTTGGCCTGACCGAGACGAGTCGCCTCGGCTGCCAGGTCATCATGACAAAGGAGCTCGATGGCTTGGTCGTCAAGCTGCCCACCATGACGCGCAACTTGCAGGCCAGC
1948360_Abacterium@DBSY01000158_1_21                         ATGCCGAGGATCGTTTTCAAGACGACAGGCGGTGTCGAAACGCCGGTCGAGACGACTTCCGGCACAACCGTGCTGCAGGCCGCGTGGGATAACAATATCGACATCGAAGGCGCCTGCGAGGGCGTGATGGCTTGCTCGACATGTCACGTCATCGTGGCGGAAGATTATTGCGCCAAGCTGGACGACCCCTCTAACGAGGAAGAAGACCTGCTCGATCTCGCTTGGGGGGTGCGCCCGACGTCGCGGCTCGGGTGCCAGATTGTCGTGACCGATGACCTAGACGGCATGGAGCTGTTGCTGCCGGCGTCAACCAACAATCAGATA------
1948431_Abacterium@DJIB01000199_1_2                          ATGCCGCGGATTGTTTTTAAGACTGCCGCTGGAATCGAGATGCCCGTTGATGTTGAGTCGGGCACTAGTGTGCTACAGGCGGCTTGGGATAATAAGATTGATATCGAAGGCGCTTGCGAGGGTGTGATGGCCTGTTCTACTTGCCACGTCATCGTTGGGCAGGCGAATTTCGATAAGCTCCAAGATCCCTCGGTTGAGGAAGAGGATCTTCTAGACCTCACCTCGGGTGTACGTCCTACATCCCGGTTGGGGTGTCAGATCGTTGTAACGGACGAACTTGACGGGATGGAACTTATTTTGCCGAGATCGACCAATAACCAGATG------
1919251_Dsp@MPNO01000001_1_3__RT_shifts_1_contigs            ---CCGCGCATCGCGTTCATCTCGGCCGATGGCGGGCGCCGCGAGATCGACGCCGAGACCGGCCGGTCGGTGCTGGAGATCGCCTGGGCCCACGGTATCGAGGTCGAAGGCGCCTGCGAGGGCTCGATGGCCTGCTCGACCTGCCATGTGATCCTGAGCGAGGCCGACTACGACCGCCTGCCGCCTTCCAGCGAGGACGAGGAGGACATGCTCGACCTCGCCTGGGGGGTGACGCCGGGCTCGCGCCTCGGCTGCCAGATCGTCGTCACCGAGGCGCTCGACGGAATCGAGCTCACCTTGCCCACCGAGACCGTCAACCACATGGACGAG
1919268_Abacterium@MPNG01000006_1_10                         ATGCCTAAAATAATTTTTATTTTTCAAGATCAAACACGAAAAGAAGTGGAGGCCCCTTTGGGCGTTTCCCTTTTAGAAGTCGCGCACAGTAACGACATTGAAATAGAGGGTGCGTGTGGTGGGGCGCTGGCTTGCTCAACATGCCATATGGTGTTGCCCAACGATTGGTTTGAAAAGCTTGATCCCCCTTCAGAAGAAGAGGAGGACATGCTTGACCTCGCGCATGGATTGACCAAAACTTCTCGCTTAGGATGTCAAATTGTTGTTACGGAAGAGATGGATGGCATTGAGATCACCGTTCCGGGTGGCAGACAAGATTTTATTAGT---
2880_Esiliculosus@CBN74086_1                                 ACGGTGCAGATAACGTGGGAGAACAAGGACGGCTTG---AAGAAGACGACGGCCAAGTGCGGCATGAACCTCATGAGGGTGGCGCACAAGCACGGGATCGACTTGGAAGGTGCTTGCGAGGGCGTTTGTGCTTGCTCTACGTGCCACGTGATAATGTCAAACGAGGTGTTCGACCAACTGCCGGAGGCGAGCGAGGACGAGGAAGACATGCTTGACCTAGCCTTCGGCTTAACCGAAACGTCGCGACTCGGCTGCCAAGTGATCGTTACTCCGGAAATGGACGGAATAGTGGTGAAACTGCCGGCAGCGACTAGAAATTTCTACGTAGAT
1842523_Abacterium@LXTL01000095_1_4__RT_shifts_5_contigs     ---------ATGACCTTCATCGAT---GACGGCACCCGTCACGAG---GAGGCCCCGGTCGGGGACACCGTCCTCGATATCGCCCAT---AACGACATCGACATCGAAGGGGCGTGCGAGGGCTCGCTGTCGTGCTCGACCTGTCACGTCGTCGTCAACCTCGAGGATTACGAGCGCCTGGCGGAGCCTTCCGAGGACGAGGAGGACATGCTCGACCTCGCCTTCTGCCTGACCAAGACCTCCCGGCTCGGCTGCCAGATCGTCATGTGCGAGGAGCTCGACGGCCTGACGGTGACGCTGCCGGCC---ATCCACAACTTCCTGCTCGAT
2026776_Pbacterium@MAC41073_1__RT_shifts_1_contigs           ---CCTAAAATTATTTTTAAATATAAAGATAAAGATGTTATTATTGATGAAAACAATAATGATTTAACTATTTTAGAAATAGCACAAAAAAACGGTATAGATTTAGAGGGTTCTTGTGAAGGCTCACTTGCTTGCTCTACATGCCATATTATAGTAGATAAAGAATGGTATAGTATGTTGGATAAGCCTAGCTGGGATGAAGAAGATATGTTGGATTTGGCTACTGGTTTAACATTAACATCAAGGTTAGGGTGTCAAATAACAGTAACAGATAAATTAGATGGGCTAAAAGTATCGCTGCCATTTATACAAAGTGACATACGCTTAAAC
2013098_Abacterium@PPR16407_1__RT_shifts_1_contigs           GTGCCTAATATAATTTTTAAAAAAAATAATAAAGAAATATTAGTTAAAGAAAAAAGCGACAAATTAACTATATTGGAAGTTGCCCAAAATAATGGAATTGAGATAGAAGGCGCATGTGAAGGTTCACTTGCTTGCTCAACCTGTCATATTATTGTAGATAAGGAATGGTATAATAAATTGAAAGAGCCAAGTTGGGATGAAGAAGATATGTTAGATTTAGCAACTGGCTTAACAGTAACTTCAAGATTAGGTTGTCAAATAGTATTGTCAAAAGAATTAGATGGTTTGAAAGTCACTCTACCTTCTAGTAAAAATGATGTTCGCTTGAAT
59799_Adeanei@EPY39552_1                                     ------------------------------------------------------------------------------------------------------ATGGAGGGTGCCTGCGCCGGCTCATGCGCCTGCTCCACCTGCCACGTCTACCTCGAGGACGAGGCGGTGGACCTCTTTCAAGAGCCGTCCGATGAGGAGAATGACATGATCGATATGGCGTTTTTCCCCGAGGCCACCTCCCGGCTGGGCTGTCAACTGAAACTGATAAAAAAACACAATGGCCTCAAGGTGCGCATGCCGAAGGCGACACGGAACATGTATGTGGAC
5693_Tcruzi@RNC49301_1                                       CAGCTCACAATACATGTGCAGCTACCGGATGGCACTACACGAGATGTGAAGGCGTACGAGGGTCAAACGCTTCTGGACGTTGCCATGGAAGAAGGGCTGCCAATAGAAGGAGCATGTGGAGGCTCGTGTGCCTGCTCCACGTGTCACGTGTACCTGGAGAACGATGCGATGGAGCTCTTTGATGATCCAACGGATGAGGAGAATGACATGCTTGACATGGCTTTTTTCCCGCAGTCCACCTCACGATTGGGGTGTCAGCTGAAGCTGGTGAAGAAGCACGACGGGCTGAAGATACAGCTTCCACGTGCCACGCGGAACATGTATGTGGAC
75058_Bsaltans@CUG93079_1                                    CCGTTGACGACAATTTGGAAGCTGGCCAACGGTGAAGAGAAAACAGTGACGGCATATGAGGGCCAGAACCTTCTTGAAGTTGCCATCGAACATGATTTGCCGATTGAGGGAGCATGCGCAGGGTCCTGCGCGTGCTCGACGTGTCACCTCTACTTGCAAGAAGACGATATGGATAAATTCCCTGAGCCCACAGATGAGGAGAACGACATGCTGGACTTGGCGTTTTTCCCGCAAACGACATCCAGGCTTGGTTGCCAACTGAAAGTAAAGAAAACGATGGATGGTTTGCGAGTCGAGCTTCCACGCGCAACTCGGAACATGGCTGTGGAT
352472_Ddiscoideum@XP_647073_1                               AAAGTTACATTTACATTTATAAATAAAGATGGATCAAAAACCAAAGTTACAGAAGAAGTTGGTAAAAATATATTGGAAGCAGCACATGACAATGATGTTGATTTAGAAGGAGCTTGTGAATGTTCATGTGCATGTTCAACATGTCACGTTTATTTAGAACCAAAAATTTATAATATTTTACCTGAACCAACTGATGAAGAGAATGATATGTTGGATTTAGCTTTTCAACTCAAAGAAAACTCTAGATTAGGTTGTCAAATTAAACTAACTAAAGAATTAGAAGGTATGGAGGTAACATTACCAAGTGCATCAAGAAATATGACAGTTGAT
670386_Halbum@EFA85863_1                                     TTGGTACCAATTACATTTATAGATAAAGAAGGTCAACGTATTGATTTGAAAGTACCAGAGGGTACTTCATTGTTGGACATTGCACACGATAACGATATCGATTTGGAAGGTGCCTGTGAAGGTTCCGTTGCATGCTCTACATGTCATTGTTATATTGAACCAAAGTTTTACGAAAAGCTCGAACAACCAACCGACGAAGAGAATGATATGTTGGATTTAGCTTTCGATTTAAAGACAAACTCTAGATTAGGATGTCAAGTTATTGTAACAAAAGAGTTATCCGGTATGGAAGTTACACTTCCCTCTGCAACTAGAAATATGAGTGTCGAC
4787_Pinfestans@KAF4147983_1                                 ACTGTGCACATCAAATTCAAGCTGGCCGACGACTCCATCAAGGAGGTGGAAGCGAAGACGAGCATGTCTCTTCTGGACGTAGCGCAATTCAACGATATCGACTTGGAAGGCGCCTGCGAGTCGTCCATGGCCTGCTCCACCTGTCACGTGATCTTGGAAGACCCCGTGTTCGATGAGCTGGAAGAAGCCTGCGAAGACGAAGAAGACATGCTGGACATGGCCTTCGGTCTCACTGATACGTCCAGATTAGGTTGTCAAGTGTTCGTCACCGAAGACTTTGAGGGCACCACAGTGTCGCTCCCCAAAGCCACACGTAACTTCTACGTCGAC
5888_Ptetraurelia@CAK65492_1__RT_shifts_9_contigs            ATGGTGACATTCTATTTTAAAAATAAAGATAATTCCTTAACAAAAGTAACAACACCAATTGGA---AATTTATTA---ATCGCACATAAAAACGAAGTTGATTTAGAAGGTGCATGTGAA---TCACTAGCATGCTCAACTTGCCATGTTATCTTACCAAAA---TTGTATGATAAATTGCCA---CCTGTACCTGAGGAGGAAGATCTCTTGGATCTAGCATATGGATTGACAGAAACATCCAGACTGGGATGT---GTAAAGGTTGACGAGAAATTTGAGAATGTTATAATA---TTACCAAAAGCTACAAGGAATTTCTATGTTGAT
46433_Rfilosa@ETO36178_1                                     AAAGTCACAATCCATTGGATAACACCAGAAAATGAGAACATCACCACACAAGTACCAGTAGGTCTAAGTATACTGGAGGCCGCTCATAGTAATGATATAGAGCTCGAAGGAGCTTGCGAAGCTTCACTGGCATGCAGCACTTGCCATGTCATATTAGAGCCGAATATTTATGATAAATTAAAACAACCGACAGATGATGAATATGATATGTTGGATTTGGCATTTGGGCTTACAGAGACAAGTAGATTGGGTTGTCAGATTATCATTGATGAATCTTTTGATGGTACAACGATTACTTTGCCAAAAGCAACAAGAAACTTTGCTGTTGAT
478820_Bsp_@OAO15815_1                                       TTCGTGACAATTCACTTCTATACTCCCAAGGGAGAGACAAAAACAGTGAAGGCAGAGCCTGGAGAGAATATTCTCAGAGTGGCGCAGCACAATGGAATTCCACTTGAGGGTGCCTGTGAAGGTGGAATGGCTTGCGCCACGTGTCATGTGATCCTTAGTAAGGAGTACTATGACAAGTTGCCGGAACCGTCTGAAGCTGAAGAAGACTGTTTGGACAATGCGGCGGGACTTACTGAAACGTCTCGACTGGCTTGCCAATTGCGCGTGACGGAGGATATGGACAATATGGATGTAACTATTCCCACAAATACGAGGAACTTCTACGTGGAT
1044_Elongus@KEO90922_1__RT_shifts_1_contigs                 ------AAAGTGACCTTTATCGATCCCAAAGGGGCGCCCGTGCCATGCGAAGGCGAGGTGGGTGACAATCTTCTGAAGCTTGGTCAGGCCGCCGGCCTCCCGCTCGAAGGGACGTGCGAGGGGCAAATGGCCTGTTCTACCTGTCATGTGATTGTCGCTGCCGAGTGGTTTGAGAAACTGGCCCAAGCTTCCGAAGAGGAAGAGGACATGCTCGATTTCGCAGCCGGTGCACGGCGCACATCGCGCCTGTCGTGTCAGATTGACGTCACGCAAGAGATGGACGGCCTAACCGTCAAGGTGCCGGGCGAAAGCCACGATGCACGCGGATTG
2011159_Esp@AWW74108_1__RT_shifts_1_contigs                  GGGCTGAAAGTCACATTTATCGACCCGCGCGGCAACGCCATCGAATGCGAGACGGAAGCGGGAGAAAACCTCCTGAAGGTCGGGCAGGCAGCCGGACTTCCGCTCGAAGGGACGTGCGAAGGGCAGATGGCCTGTTCGACCTGCCATGTGATCGTCGCGGCTGAATGGTGCGACAAGCTTGCCGAAGCTTCGGAAGAAGAGGAAGATATGCTCGATTTCGCCGCCGGCGCGCGGCGCACCTCGCGCCTGTCGTGCCAGATCGACCTCACGCCAGAGCTTGACGGGCTCACGGTCAGCGTGCCCGGCGAAAGCCACGACGCGAGGCGGATG
383381_Esp@KEO88228_1__RT_shifts_1_contigs                   ------AAAGTCACCTTCATCGACCCGCGCGGCACCGCGATCGAGGCAGAGGCCGAGCCGGGCGACAATCTGCTGAAAATCGGGCAGGCGGCGGGTCTTCCGCTCGAAGGGACGTGCGAAGGCCAGATGGCCTGTTCCACCTGCCATGTGATCGTCGCGCCCGAATGGTTCGAGAAGCTGGACGAACCGAGCGAGGAAGAGGAAGACATGCTCGATTTCGCCGCCGGAGCGCGCCGGACAAGCCGCCTGTCATGCCAGATCGACCTGACCGAAGCGCTCGATGGGCTCACCGTCAGCGTGCCCGCCGAAAGTAATGACGCGCGGCGGATG
1798193_Esp@SDR68731_1                                       AGCGTGAAGGTCCGTTTCATCGATCCCCATGGCCGCGTGGTCGAAGCCGAGGGCGAGCCGGGCGACAGCCTGCTGCGCGTGGGGCAGGCGGCGGGCCTGCCGCTCGAGGGAACCTGCGAGGGGCAGATGGCATGTTCGACCTGCCACGTCGTCGTCGCGCCCGAATGGTTCGACCGCCTCGCGCAGGCGAGCGAGGAGGAGGAGGACATGCTCGATTTCGCCGCCGGGGTGCGCCGCACGAGCCGCCTGTCCTGCCAGATCGAACTGACCGAGGCGATGGACGGGCTGACCGTCACCGTGCCCGGCGAAAGCGTCGACGCGCGGCGGATG
1735012_Esp@KWV90479_1                                       GGGGTGAAAGTCAACTTCGTTGATCCGCGCGGCAACTTGCATGAAGCGGAAGCTGAGCGCGGCGATAATTTGCTACGCGTGGGGCAGGCCGCAGGGCTTCCCTTAGAAGGAACCTGCGAAGGGCAAATGGCATGCTCAACCTGTCATGTGATCGTTGCGGCAGAATGGTTTGATCGACTGCCCGAGTCCTCGGAGGAAGAAGAGGACATGCTCGATTTCGCCTCGGGCGCGCGCCGCACCAGCCGTCTTTCCTGCCAGATCGAGCTGACGCCCGAACTCGATGGATTGACAGTAAGCGTTCCTAGCGAAGCGCGCGACGCCAGAGGCATG
2013670_Abacterium@PKP66751_1__RT_shifts_1_contigs           AGCATCACCATCACCTTTGTCGACCCCCATGGCAAGCGGGTGGAAACGGCGTGCGAAGCGGGCGACAATCTGCTGCGCGTCGGCCAGGCGGCGGGGCTGCCGCTGGAGGGTACCTGCGAAGGGCAGATGGCCTGTTCAACGTGCCACGTGATCGTCGCTGCCGAATGGTTCGACCGCCTGCCCCCCGCCGCCGATGAGGAGGAAGACATGCTCGATTTCGCCGCCGGAGCGCGGCGCACGTCGCGCCTGTCATGCCAGATCGAACTGACGGCCGAGATGGACGGACTGACCGTCAGCGTGCCGTCCGAAAGCAATGATCTGCGGCGGATG
2023229_Pht@AUX70892_1__RT_shifts_1_contigs                  ------GGCGTCACCTTTATCGATCCGCGCGGCAAGCCGGTGGAAACGACCGCCGAACCGGGCGACAACCTGCTGCATGTCGGGCAGGCGGCAGGGCTGCCGCTGGAAGGCACCTGCGAGGGACAGATGGCCTGTTCCACCTGTCACGTGATCGTCGCCGCCGAATGGTTTGATCGCCTTCCTCCGGCCTCGGAGGAAGAGGAAGACATGCTCGATTTCGCTGCCGGCGCGCGCCGCACCAGCCGCCTGTCATGCCAGATCGAACTGACCGCCGAGATGGACGGTCTGAGGGTCAGCGTCCCGTCCGAAAGCAATGATCTGAGGCGCATG
1922225_Esp@LT702999_1_96__RT_shifts_1_contigs               GGGCTAAACGTCACCTTTATCGAACAAGGCGGCAAACGCGTGACCGCCAGCGCCGACGCAGGGGACAATCTGCTTCGGGTTGGACAGGCGGCTGGCCTCCCGCTTGAGGGCACATGCGAGGGCCAAATGGCGTGTTCGACATGCCATGTGATCGTCGCGGCGGAATGGTTCGACCGACTGACAGAGGCGAGTGAGGAAGAAGAAGACATGCTGGACTTCGCGGCCGATGCGCGCCGCACCAGTCGCCTATCGTGTCAGATTGATCTGACCGATGACATGGACGGCTTGACCGTCAGCATCCCTTCGCAAAGCAGCGATGCGAGACGGATG
1122970_Pcryptus@AUHC01000005_1_137__RT_shifts_1_contigs     AGCATCACCGTCACCTTCATCGATCCCCACGGCAAGCCCATCGAGGCCCGGGGCGCGGCGGGCGATTGCCTGCTGCGGCTCGGTCAGGCCGCGGGCCTGCCGCTCGAGGGCACCTGCGAGGGGCAGATGGCCTGTTCCACCTGCCATGTGATCGTCGCGCCCGAATGGTTCGCGCGCCTGCCCGCCGCGTGCGAGGAGGAGGAGGACATGCTCGATTTTGCCGCGGGGGTGCGGCGCACCTCGCGCCTCTCATGCCAGATCACGCTCACGCCTGAGCTTGATGGCCTGGTCGTCAGCGTCCCTGCCGAAAGCACCGATGTGCGGCGGATG
1316679_Axiamenensis@SMQ61112_1                              AGCATCACGGTTCGTTTCATCAATTCCAACGGCGATACGCACGAAGCGAGCGCCGAGCCGGGCGACAATCTGCTCCGCGTGGCGCAGGCTGCGGGCATGCCGCTGGAGGGCACTTGCGAAGGCCAGATGGCCTGTTCGACCTGCCATGTGATCGTCGATCCCGATTGGTTCGAAAAGCTGCCCGGCGCGGTCGAGGAAGAAGAGGACATGCTGGACTTTGCCGCCGGTGTGCGGCGCACCAGCCGCCTGTCCTGCCAGATCGATTTGACGGCAGAGATGGACGGGCTGACGGTCACTATCCCGGTCGAAAGCTACGACATGCGGCGCATG
361183_Aepoxidivoran@ALE17058_1__RT_shifts_1_contigs         ACCATTACCGTCCGCTTCATCGACGCCAGGGGTGGCGTCACAGAAGCGACAGCCGAAGCCGGCGACAACCTGCTGCGTGTCGCACAGGCGGTCGGCATGCCGCTGGAGGGGACATGCGAAGGGCAGATTGCCTGTTCGACCTGCCATGTCATCGTTGCCGATGATTGGTTCGGCAAACTGCCCGATGCCTCGGAAGAGGAAGAGGACATGCTGGATTTCGCTGCCGGTGTGAAACGGTGCAGCCGCCTGTCCTGCCAGATCGAGCTGACGCCCGAAATGGACGGTCTGACAGTCACGATCCCGATCGAAAGCTACGACATGCGCCGCAAG
192812_Eflavus@ASP30846_1__RT_shifts_1_contigs               ------AAGGTCGAATTCGTCACGTCAGGCGGCGAAAGGGTCTCGGCCAATGCCGAGCCGGGCGACAATCTGTTGCGCGTGGCGCAGGCGGCGGGGTTGCCGCTCGAAGGCACGTGCGAGGGACAGATGGCCTGTTCCACCTGCCATGTCATCGTCGCGGAGGATTGGTTCGACCGCTTGGAGGAGGCCAGCGAAGAGGAAGAGGACATGCTCGATCTCGCCGCCGGCGTCGCGCGCACCAGCCGCCTGTCCTGTCAGATCGATCTCACGCCCGAACTCGACGGCCTCGAAATCCGCATTCCGGCCGAGAGCCACGACATGCGGCGGTTC
1951752_Ebacterium@DDCE01000030_1_16__RT_shifts_1_contigs    ------AAAATCGAATTCGTCACGTCGAACGGGGACACCGTCAGCACACACGCCGAAGCGGGCGACAACCTCCTGCGTGTGGCGCAGGCGGCTGGCCTGCCGCTGGAAGGGACCTGCGAAGGGCAGATGGCCTGTTCCACATGTCATGTCATCGTTTCAGGAGAATGGTTCGACCGCCTCGAAGAAGCGAGCGAAGAGGAAGAGGACATGCTGGACCTTGCAGCAGGTGTTGCGCGCACCAGCCGCCTGTCGTGCCAGATCGACCTGACCGAAGAGATGGACGGCCTTACTGTTACCATTCCGGCTGAAAGTTATGACATGCGGCGT---
2338327_Asp@CP032570_1_629__RT_shifts_1_contigs              ACCATCCGCGTCGTCTTCACTACTCCGCAGGGCGGGACGGTGCAAGCCGAGGCCGCACCGGGCGACAACCTCCTGCGGGTCGGCCAGGCGAAGGGCCTGCCGCTCGAGGGGACGTGCGAAGGGCAGATGGCCTGTTCGACCTGCCACGTCATCGTCGATCCCGACTGGTTCCACCGCCTGCAGCCCGCGAGCGAGGAGGAAGAGGACATGCTCGACTTTGCCGCCGGGGCATGCCGCACCAGCCGCCTGTCGTGCCAGATCGACCTCGCCGCCGAACTCGACGGGCTCGCAGTGCGCGTGCCCGCCGAGAGCCACGACATGCGCCGGACC
692370_Adongtanensis@ANY20098_1                              ATGATAAAGGTTACCTTTACCGAGCCGCGCGGGGGCGTGATCGAGGCCGAGGCCGAGCCGGGCGACAACCTCCTCCGCCTCGGCCAGGCGAAAGGTCTGCCGCTGGAGGGTACGTGCGAAGGGCAGATGGCCTGCTCGACCTGTCACGTGATCGTCGCGGCCGAATGGTTCGACCGCCTGCCTCCCGCGAGCGAAGAGGAAGAGGACATGCTCGACCTTGCCGCCGGCGCCTGCCGCACGAGCCGGCTGGCGTGCCAGATCGAGCTGACGCCGGACCTCGACGGACTTGCCGTGCGGGTGCCCGCCGACAGCCACGACGCCCGGCGGCTG
1708790_Arigui@RSEL01000020_1_153                            ATGATCGCGGTCACATTCACCGCGCCCGGCGGCGAGCGGATCGAGGTGAACGCCGAGCAAGGCGACAACCTCCTGCGCGTGGGCCAAGCGGCGGGCTTGCCGCTGGAGGGCACCTGCGAGGGACAGATGGCGTGCTCGACCTGCCACGTGATCGTCGCCGCCGAATGGTTCGACCGCCTCCCGCCCGCGAGCGAGGAGGAAGAGGACATGCTCGACCTCGCCGCCGGGGCGGTGCGTACCAGCCGCCTGTCGTGCCAGATAGAGCTGACCCCGGACCTCGACGGCCTTGCCGTGCGCGTGCCGGCGGAAGCGCGCGACATGCGGCGGTTC
645517_Anamhicola@ANU07495_1                                 AGCATCACCGTGCATTTCACCAGCCGCGATGGCGACCGTCACACCGCCATAGCGGAGCCCGGCGACAATCTGCTGCGCGTGGCACAGGCTGCCGGCATGCCGCTGGAGGGCACGTGCGAGGGGCAGATGGCATGCTCCACCTGCCATGTGGTCGTCGCCGCCGAATGGTTCGACAGACTGGCGGAGCCGAGCGAGGAGGAGGAGGACATGCTGGACCTGGCCGCCAATGTCCGGCGCACCAGCCGCCTGTCCTGCCAGGTCGACCTGACGCCGGAGTTGGACGGGCTGGAGGTGGAAATCCCCGCCGAAAGCCACGACGCGCGGCTGTTC
1634516_Csp@ALG60781_1                                       ---ATGAAGGTCATCTTTCACAAGGCGGACGGGCAGCGGGTCGAGGCGGAGGCGCAGGCGGGCGACGTGCTGCTGCGCGTCGCGCAGGCGGCGGGGATGCCGCTCGAGGGCACCTGCGAGGGGCAGATGGCCTGTTCCACCTGCCACGTGCTGGTCGCCAAGGAATGGTTCGCGCAATTGCCCGAGGCGAGCGAGGACGAGGAAGACATGCTCGACCTCGCCTATGGCGTGCGCCCGACCAGCCGCCTCTCATGCCAGATCACGCTGACCGATGCGCTCGACGGGATGGAGGTCACCATCCCAGCCGATGCGCATGATATGAGCGGGCGC
314225_Elitoralis@ABC62533_1__RT_shifts_1_contigs            ------AAAATCGTGTTCGAAACCGCCGAAGGAGCGGCGGTCGAGGCCGAGGCCGCCCCAGGCGACACCCTGCTCGCGATAGCCCAAGGCGCGGGCCTGCCGCTCGAGGGAACCTGCGAAGGACAGATGGCCTGCTCGACCTGCCACGTGATCGTGGCGAAGGAATGGTTCGCCCAGCTGCCCGAAGCGAGCGAGGAGGAGGAGGACATGCTCGACCTTGCCTACGGTGTCAGCGCCACCAGCCGCCTCAGCTGCCAGATCGAGCTGACGGAAAAGATGGACGGCCTGACCGTGCGCATCCCCTCCGACAGCCGCGACATGAGCGGGGTT
1267766_Aatlanticus@AKH42034_1                               ------------------------------------------ATGGCCGAGGCTCAGCCCGGCGATAACCTGCTGGAAGTGGGGCAGGCCTGCGGCATGCCGCTGGAAGGCACGTGCGAAGGGCAGATGGCCTGTTCCACCTGCCACGTGATCATCGCCCCCGAATGGTTCGCCAGACTGCCCGAAGCGAGCGAGGAGGAAGAGGACATGCTCGACCTCGCCGCCGATGTCGCCCGCACCAGCCGCCTGTCCTGCCAGATCGACCTGACCGACGATCTGGACGGCATGGAAGTGCGCATGCCCTCTGCCAGTCACGACATGCAGGGGCGT
762261_Axinjiangensi@RSEK01000001_1_40                       ------------------------------------------------------------------------------------------------ATGCCGCTGGAAGGCACGTGCGAAGGACAGATGGCCTGTTCTACCTGCCACGTGATTGTGGCTCCCGAATGGTTTCCCCTCCTGCCCGAAGCGAGCGAGGAAGAGGAAGACATGCTCGACCTCGCCGCCGAGGTTGCGCGGACCAGCCGCTTGTCCTGCCAGATTGCCGTCAGCGAAACACTGGACGGGATCGAGGTGCGGATTCCCGGCGCAAGCCACGATGCGCAGGCGTTT
2307003_Esp@RIV87593_1__RT_shifts_1_contigs                  ------AAAGTCACCTTCATTACGCGCAAGGGCGAACGGGTTGAGGCGACGGCTTCCCCCGGCGATCGCCTGCTCGAGGTAGGGCAGGCGGCCGGAATGCCGCTGGAAGGGACATGCGAGGGACAGATGGCGTGCTCCACCTGTCACGTGATCGTCGCGCGCGAATGGTTCGGCAAGCTGCCCGAGGCTGCCGAAGACGAAGAAGACATGTTGGATCTCGCCGCAGACGTTCACGCCACCAGTCGCCTGTCGTGCCAGATAATGCTGAGCGATGATCTGGACGGTCTGGAAGTGCGCATTCCCAGCGACAGCAACGACGCGCAGGGGTTC
874156_Emarinus@KLI63242_1__RT_shifts_1_contigs              ------AAGATCACTTTCATCACCCGCGACGGTGCCAAGGTCGAAGCTGAGGCGGCGAATGGCGAGAGCCTGCTCGCCACCGCTCAGGCCGCCGGAATGCCCCTGGAAGGTACGTGCGAAGGCCAGATGGCTTGCTCCACCTGCCACGTGATTGTTGCGCGCGACTGGTTCGGGAAATTGCCCGAAGCGGCGGAGGAGGAGGAAGACATGCTCGATCTCGCCGCCGATGTGCAGGCGACCAGCCGCCTGTCGTGCCAGATCCTGTTGGACGAGACACTGGACGGCCTGACCGTCAGCATCCCGTCCGACAGTGTGGACGCCCAAGGTTTC
1946471_Esp@DFBR01000088_1_2                                 ------------------------------------------------------------------------------------------------ATGCCGCTTGAAGGCACATGCGAAGGGCAGATGGCGTGTTCCACCTGCCACGTGATCGTTGCGCGCGAGTGGTTCGGCAAATTGCCCGAAGCGGCGGAGGAAGAGGAAGACATGCTCGACCTCGCCGCTGATGTGCAGGCGACCAGCCGCCTGTCCTGCCAGATCGTGCTCGACGAAACGCTGGACGGGCTGACCGTGCGAATTCCGTCAGACAGCGTGGACGTGCAGGGCTTT
1958945_Eaquimixticol@RJY08211_1__RT_shifts_1_contigs        ------AAGGTCCAATTCATCACGCGCGACGGGGACAGGGTCTTAGCCGAAGCCACTGCGGGCGAAGATCTGCTGCGCGTGGCACAGGGTGCAGGCATGCCTCTGGAGGGAACATGCGAGGGGCAGATGGCCTGCTCCACCTGCCACGTGATCGTCGCGCGCGATTGGTTCGGCAAATTGCCCGAAGCGAGCGAGGAGGAAGAGGACATGCTGGACCTTGCCGCAAACGTGCAGGCCACCAGCCGCCTCTCCTGCCAGATCCTGCTTGACGAGACGCTCGACGGCCTGACCGTGAGCATCCCGTCCGACAGCGTCGACGCGCGGGGCTTC
1648404_Eatlanticus@AKQ42451_2__RT_shifts_1_contigs          ---------------------------------------------------------------------------------GCGCAGGCTGCCGGAATGCCGCTGGAAGGGACATGTGAAGGGCAGTTGGCCTGCTCAACCTGTCACGTCATCGTGGGGCGCGAATGGTTCGCCAAATTGCCCGAAGCGATTGAAGATGAAGAAGATATGCTCGACCTTGCAGCCGATGTGCAGGCTACCAGCCGCCTGTCCTGCCAGATTGTGCTGACTGAAGAACTGGATGGCCTGATCGTCAGCATCCCGTCCGGCAGTGTGGACGTGCAAGGCTTC
1581420_Eluteus@KLE35192_1__RT_shifts_1_contigs              ------AAGGTCCATTTCACCACGCGCAAGGGCGAACGGGTGACCGCCGAGGCCGCGCCGGGCGAGGTGCTGCTGGCGGTCGGGCAGGCCGCCGGGATGCCGCTGGAGGGCACCTGCGAGGGGCAGATGGCCTGCTCCACCTGCCACGTCATCGTGGGCAGCGAGTGGTTCGGCAAGCTGCCCGCCGCCAGCGAGGAGGAAGAGGACATGCTCGACCTCGCCGCCGACGTTCATGCCACCAGCCGCCTCTCGTGCCAGATCGTGCTGGACAATGGGCTGGACGGCATCTCGGTGCGCATCCCTGCCGACAGCAACGACGCGCAGGGGTTC
2488860_Esp@RPF72350_1__RT_shifts_1_contigs                  ------GACGTCACCTTCATCACCCGCGACGGCAACAGGGTCGCAGTCGAGGCCGCACCGGGCGACCGTCTGCTCGAGGTCGGCCAGCGCGCCGGAATGCCGCTGGAAGGAACGTGCGAGGGGCAGATGGCCTGCTCGACCTGCCACGTCATCGTCGCGCGCGAATGGTTCGCGCGGCTGCCCGCCGCCAGCGAGGAGGAGGAGGACATGCTCGACCTCGCCGCCGACGTTCACGCCACCAGCCGCCTGTCCTGCCAGATCGTGCTGACCGAGGCGATGGACGGACTGGAGGTGGGCATTCCCGCCGACAGCAACGACGCGCAGGGGTTC
1784712_Exanthus@RIV92259_1__RT_shifts_1_contigs             ------AAGGTCACCTTCATTACACGCGAGGGCGAAAAGTGCGCGATTGAGGCCGCGCCGGGCGACAGCTTGCTCGAAGTGGGGCAGCGCGCCGGGATGCCGCTCGAAGGAACGTGCGAGGGCCAGATGGCCTGCTCGACCTGCCATGTGATCATCGCCCGCGAGTGGTTCGCGCGCCTGCCCGATGCCAGCGAGGAGGAAGAGGACATGCTTGACCTCGCCGCCGACGTGGAGGCGACCAGCCGCCTGTCGTGCCAGATCCTGCTGAGCGAGGATCTCGACGGGATGGAAGTGCGCATCCCGAGCGAGAGCCACAACGCGCAAGGGTTC
205844_Npentaromativ@PZQ55100_1__RT_shifts_1_contigs         ---CTGAACGTGAGGTTTTTGACCGCGGAAGGAAAACTCGTCCTGGCAGAGGCCGAGACGGGGGACGTACTTCTGCGCGTGGCGCAAGGCGCCGGGATGCCGCTGGAGGGCACCTGCGAAGGGCAGATGGCCTGTTCCACCTGCCATGTGATCGTCTCGCCCGACTGGTTCGACAGGCTGGAACCCGCCTCGATGGACGAGGAAGACATGCTCGACCTGGCCGCCGGGGTAGCGCGGACGAGCCGCCTTTCGTGCCAGATCGAACTGACCGACGATCTGGACGGGCTGGAAGTCAAGATACCCGGCGTCTCGCGGGACATGCAGATCGGT
1096930_Nlindaniclast@EQB13950_1__RT_shifts_1_contigs        ---------------------ACCGCGGAAGGAAAGCTCGTCCTGGCAGAGGCCGAGACGGGGGACGTGCTTCTGCGCGTGGCACAGGGTGCGGGCATGCCGCTGGAAGGGACGTGCGAGGGCCAGATGGCCTGCTCGACCTGCCATGTGATCGTCTCGCCCGATTGGTTCGACAGGCTCGAGCCAGCCTCCATGGACGAGGAGGACATGCTGGACCTCGCCGCCGGAGTCGCGCGAACCAGCCGCCTGTCCTGCCAGATCGCGCTGACCGACGATCTCGACGGGCTGGAAGTGCGCATCCCCGGCGTTTCGCGGGATATGCAGATCGGT
1348853_Nmalaysiense@KHK91686_1__RT_shifts_1_contigs         ---CTGAATGTGCATTTTATAACGGCGGAAGGGGAAAAGGTTGCGGCACAGGCCGAACCGGGGGCTCGCCTGCTGGAAGTGGCTCAGAATGCGGGCATGCCGCTGGAGGGCACATGCGAGGGCCAGATGGCCTGTTCGACGTGCCATGTCATCGTTGCACCCGAATGGTTTGCCAAGCTTCCTTCTGCCTCGATGGAAGAGGAAGACATGCTCGATCTCGCTGCGGGGGTCGCGCGGACCAGCCGTCTTTCATGCCAGATCGAATTGACGCCGGACCTCGACGGAATCGAGGTGCGGATACCGGGCGTCTCGCGCGACATGCAGATCGGC
1206458_Nsp@GAM06437_1__RT_shifts_1_contigs                  ---GTAAACGTGCAATTCGTCACGACCGAAGGGAACAAGGTTTCGGCACAGGCCGAGCCGGGAACGCGCCTGCTCGAAGTGGCCCAGGCCGCGGGCATGCCGCTCGAAGGGACGTGCGAGGGGCAGATGGCCTGTTCCACCTGCCATGTCTATTTGTCGGATGAGTGGTTCGCCAAAGTCGAGCCCGCCTCGATGGACGAGGAGGACATGCTCGATCTGGCGGCGGGTGTCGCGCGCACCAGCCGCCTTTCCTGCCAGATCGAACTGACCGAGGATCTCGACGGGATCGAGGTGCGTATTCCCGGCGTTTCGCGCGACATGCAGATCGGC
1962403_Nsp@PEQ13299_1__RT_shifts_1_contigs                  ---TTGAGCGTTTGTTTTGTGACCGCCGAGGGTGACAGGGTGATGGCACAGGCCGAACCCGGCTCGCGGCTTCTCGAAGTCGCGCAGTCGGCGGGCATGCCGCTCGAGGGGACCTGCGAAGGGCAGATGGCCTGCTCGACGTGCCATGTCATCGTCGCGAGCGACTGGTTCTCGCGGCTGCCGGAAGCCTCCGCCGACGAGGAGGACATGCTCGATCTCGCCGCCGGGGTGTGCCGCACCAGCCGCCTCTCGTGCCAGATCGAACTGACCAGCGAGATGGACGGGCTGGAAGTGCGCATCCCCGGCGTCTCGCGCGATATGCAGATCCGC
1884364_Nsp@SFG30550_1__RT_shifts_1_contigs                  ---GTAAGCGTAGTGTTTGTTACGGCCGAAGGCGCGCGGGTCACCGCGCATGCACAGCCGGGGGCCAGGTTGCTGGAAGTGGCGCAGAATGCCGGAATGTCGCTGGAAGGCACGTGCGAAGGCCAGATGGCCTGTTCGACCTGCCACGTGATCGTCGCGCCCGGCTGGTTCGACCGGCTGCGGCCTGCCTCGAACGAGGAGGAGGACATGCTGGACCTGGCCGCCGGCGTGGCGCGGACCAGCCGCCTGTCCTGCCAGATCGCACTGACCGAGGCGCTCGACGGGATCGAAGTGCGCATCCCGGGGATTTCGCGCGACATGCAGATCGGC
1114963_Nbarchaimii@KMS59561_1__RT_shifts_1_contigs          ---GTTAACGTGACGTTCGTTACCGTCGACGGATCCAGGGTTTCGGCGCAGGCCGAGCCGGGGTCCCGGCTGCTTGAAGTGGGTCAGAACGCGGGTATGCCGCTTGAAGGGACGTGCGAGGGGCAGATGGCCTGCTCAACCTGCCACGTCATCGTCTCGCCCGACTGGTTCGACAAGTTGCCCCCCGCCTCGACCGAGGAGGAGGACATGCTCGACCTGGCCGCCGGAGTGGGCCGCACCAGTCGCCTTTCCTGTCAGATCGAAGTGACTGAGGCGTTGGACGGGCTCGCGGTACGCATCCCCGGCGTGGTGCGGGACATGCAGATCGGC
702113_Nsp@CCA93594_1                                        TTGCTGAGCGTTCAATTTGTAACAGCCGACGGAAACAAGCTTACGGTCCAGGCCGAAGCGGGGGCACGCCTTCTCGAGGTGGCGCAGGCAGCGGGGATGCCGCTCGAAGGAACCTGCGAAGGGCAGATGGCCTGTTCCACCTGCCACGTCATCGTGGCACCCGAGTGGTTCGAGAGACTGAAACCTGCCTCGAATGATGAAGAGGACATGCTCGACCTTGCCGCCGGCGTGACGCGGACCAGCCGCCTGTCATGCCAGATCGAACTGACCGAGGCGCTCGACGGCATCGAGTTGCGCATTCCCGGCGTTTCGCACGACATGCAGATCGGC
983920_Nnitrogenifig@EGD57812_1__RT_shifts_1_contigs         ---------------------ACAGCCGACGGCCGCAAGGTCGAGGCGGAAGGGGTCCCGGGCCAGCGCCTGCTCGAAGTCGGTCAGAACATCGGCATGCCGCTCGAAGGAACCTGTGAGGGGCAGATGGCTTGCTCCACCTGCCACGTCATCGTGGCGGCCGAATGGTTCGACCGTCTGGCCGGGGCCGCCGACGATGAAGAGGACATGCTCGACCTTGCCGCTGGAGTGACCCGTACCAGCCGTCTTTCGTGCCAGATCGTCCTGAGCGAGGAACTCGACGGGCTGGAAGTGCGTATTCCCGAAGAATCGCGCGACATGCAGGGGCGT
1739113_Nsp@KUR73293_1                                       ATGGTCAAAGTCAGCTTCGTTACATCTGACGGCCGCAAGGTCGAGGCCGAGGGGCAGCCCGGCCGGAGTCTGCTCGAAGTGGGGCAGGCGGCAGGCTTGCCGCTGGAAGGCACCTGCGAGGGCCAGATGGCCTGTTCCACCTGCCATGTGATCGTGACCGCCGAGTGGTTTGATCGCCTGGCTGCGGCAAGCGACGATGAAGAAGACATGCTCGACCTGGCCGCCGGGGTCACCCGCACCAGCCGCCTGTCGTGCCAGATCGTGCTGAGCGAGGCACTCGACGGTCTGGAAGTGCGTGTCCCCGAAGAAGCGCGCGACATGCAGGGACGA
1117702_Nfuchskuhlens@KUR72842_1                             ATGGTCAAGGTCACCTTCATCACCGCGCAGGATCAGCAGATCAGCGCCGAAGCGGCGGCTGGCACGCGGCTGCTCGAAGTGGGCCAGAACGCCGGGATGCCGCTCGAAGGCACGTGCGAGGGGCAGATGGCCTGCTCGACCTGCCATGTCGTCGTCGCCGCCGAATGGTTCGACAGGCTCCCCCCCGCCAGCGAGGACGAGGAGGACATGCTCGACCTCGCCGCCGGGGTGACACGCACCAGCCGCCTTGCGTGCCAGATCGTGCTGACCGACGCGCTCGATGGGATCGAAGTGCGCGTGCCGGAAGAAGCGCGGGATATGCAGGGGCGC
2067455_Nsp@PLK25566_1                                       ATGGTCCGCGTAACCTTCATCACCCCCGAAGGCGATCAGGTGAAAGCCGAAGCGGCGGCAGGCACGCGCCTGCTTGAGGTGGGCCAGGCCGCCGGCATGCCGCTGGAAGGCACTTGCGAGGGCCAGATGGCCTGTTCCACCTGCCACGTCATCGTGGGGGCAGACTGGTTCGACAAGCTCGACCCCGCCAGCGAGGACGAGGAGGACATGCTCGATCTTGCCGCCGGTGTCGCGCGCACCAGCCGGCTTTCCTGCCAGATCACGCTGAGCGAGGCGCTCGACGGGATCGAGGTGCGGATACCGGGCGAAAGCCGCGACCTGCAGCGGCTG
1211806_Nkunmingense@PKB25011_1                              ATGATCAGGATCGTGTTTGTGACGCCGCAGGGAAAGAAGATCGAAGCGACCGGCGAGGTCGGCGATCTCCTGCTCAAGGTCGGGCAGGCGGCAGGCCTGCCGCTCGAAGGCACCTGCGAGGGGCAGATGGCCTGTTCGACCTGCCATGTCGTCATCGCGCCGGAGTGGTTCGACAGATTGCCGCGCTCCAGCGACGATGAGGAGGACATGCTCGACCTTGCCGCTGGGGTCACCCGCACCAGCCGCCTGTCCTGCCAGATCGAACTGACCGAAGACCTCGACGGCCTAGAGGTGCGAGTGCCCGGCGAAAGCCACGACATGCAGCGCCGC
1946984_Nsp@DJUW01000016_1_128                               ATGGTCAAGGTCGTTTTCATCAGCACAAACGGCGATCGGATCGCGGCCGAGGGCAAGCCCGGCGACCGGCTGCTCGCGGTCGGCCAGGCGGCAGGCATGCCACTGGAAGGAACTTGCGAAGGGCAGATGGCCTGTTCGACCTGCCACGTGGTGGTGGCCAAGGAATGGTTCGACCGGCTCCCCCGCGCCAGCGAGGACGAGGAAGACATGCTCGACCTCGCCGCCGGGGTTACTCGAACCAGCCGGCTGTCCTGCCAGATCGAGCTGAGCGAGGCGCTCGATGGGCTAGAGGTGCGGATTCCGGGGGAAAGCCGGGATATGCAGCGGCGG
1970410_Nsp@OYX60943_1                                       ATGGTTTGCGTCACCTTCGTAACGCCGCAGGGCGAAAAGATCGCCGCGCAAGGTGAGGCCGGAACGCGCCTGCTGGAACTGGGCCAGGCCAAAGGCATGCCATTGGAAGGCACGTGTGAAGGGCAGATGGCCTGCTCGACCTGTCACGTGGTGATCGACGCCGAATGGTTCGACAAACTGCCCGCCGCCATCGACGATGAAGAGGACATGCTCGATCTTGCCGCCGGCGTCACGCGCACCAGCCGCCTGTCCTGCCAGATTGAACTGACCGAGGCGCTCGACGGCTTGGTGGTACACATTCCGGCAGAAGCGCGCGATATGCAGGGCCGG
279238_Naromaticivor@ABD27232_1                              ATGGTCCGTGTCACCTTCGTCAAACCCGATGGCGAGAAAGTGTCCGCCGAAGGCGAGGAAGGGCAGCGGCTGCTCGAAGTCGGCCAGAACGTGGGCATGCCACTGGAAGGCACCTGCGAAGGACAGATGGCCTGTTCGACCTGCCACGTCGTGATCGATGCCGCCTGGTTCGACCGGCTGCCGCCCGCCGTGGACGATGAGGAGGACATGCTCGACCTGGCCGCGGGCGTGACCCGCACCAGCCGCCTGTCGTGCCAGATCGAACTGACCGAGGCGCTGGACGGGCTGGTGGTGCATGTGCCCTCCGAAGTGCAGGACATGCAGGGCCGC
1970402_Nsp@OYW48235_1                                       ATGGTCAGTGTCACCTTCGTCACCGCCAAAGGCGAAAAGATCCTCGCTCAGGCCCAGCCGGGGCAGCGCTTGCTGGAGGTTGGCCAGAACATCGGCATGCCATTGGAAGGCACGTGCGAGGGGCAAATGGCCTGCTCCACCTGCCATGTGGTGGTGGCACCGGACTGGTTTGACCGGCTGGCCCATGCGGTCGACGATGAAGAGGATATGCTGGACCTTGCCGCCGGGGTGACCCGCACCAGCCGCCTGTCCTGCCAGATCGAAGTGACCGATGCGCTGGACGGGCTGGTCGTTCACATTCCGGCCGAAGCGCGGGATATGCAGGGGCGT
2183925_Nsp@PYG63641_1                                       ATGGTTCGCGTCACCTTCCTCACCGCCGATGGCCAGCGCGTCGTCGCACAGGGCGAGGCAGGACAACGCCTGCTGGAACTGGGCCAGAACGCAGGCATGCCGCTGGAAGGCACCTGCGAAGGCCAGATGGCCTGCTCCACCTGCCACGTCATCGTTGCGCCCGATTGGTACGAGCGCCTGACCGAGGCGAGCGAGGACGAGGAGGACATGCTCGACCTTGCCGCCGGGGTCACCCGCACCAGCCGCCTTTCGTGCCAGATCGTGCTGGACGCGGAACTCGATGGCCTGGAAGTGCGCGTGCCGGCCGAAGCGCGGGACATGCAACCGCGT
2306996_Asp@RJX65986_1                                       ATGGTCAAGGTCACTTTCGTCACCGCTCTGGGCGATAAAGTTGCGGCAGACGGCGAACCGGGCGAAGAACTGCTGCGCGTGGCACAGGCCGCCGGGATGCCGCTGGAGGGGACATGCGAAGGGCAGATGGCCTGCTCCACCTGCCATGTGGTCGTCCGCCCCGACTGGTTCGACAAACTGCCCCCGGCGAGCGAGGACGAAGAAGACATGCTCGACCTCGCCGCCGGAGTCGCCCGCACCAGCCGCCTGTCCTGCCAGATCGTGCTGACCGCCGAAATGGACGGACTCGAAGTCCGCATTCCGGCGGAAAGCCACGATATGCGGCGGCTG
1982042_Amangrovi@CP022889_1_2551                            ATGGTCAAAGTCACCTTCGTTACGTCGCAGGGAGACAGGGTCGAAGCCGAAGGCGAGCCGGGCGACGAGTTGCTGCGCGTGGGGCAAGCAGTCGGAATGCCGCTGGAGGGGACCTGCGAAGGGCAGATGGCGTGCTCCACCTGCCATGTGATCGTCAGCCCCGAATGGTTCGATCGCTTGCCGCCCGCTGTCGAGGAAGAGGAAGACATGCTCGACCTCGCCGCCGGGGCGGTGCGCACCAGCCGCCTGTCATGCCAGATTGTCCTCAGCGAAGCGCTCGACGGCCTCGAAGTGCGGATTCCCTCCGACAGCCACGATATGCGGCGAATG
1895714_Asp@OJU60217_1                                       ATGGTCCGAGTCCTGTTCATCACGCGAGGCGGCGAGAAGGTGGAAGCGGCGGCCGAGCCCGGCGCGCGCCTGCTGGAAGTGGGCCAGGCCGCCGGAATGCCGCTGGAAGGCACCTGCGAAGGCCAGATGGCCTGTTCCACCTGCCACGTGGTCGTCGCCCCCGAATGGTTCGACCGGCTGCCCGAAGCAGTGGAGGATGAGGAAGACATGCTCGACCTCGCCGCCGGCGCCTGCCGCACCAGCCGCCTTTCCTGCCAGATCGTGCTGACTGACGAACTTGACGGCATCGAGGTGCGAATACCCTCGGACAGCCACGATATGCAGCGACGA
1219033_Nlentum@BCTW01000023_1_50                            ATGGTCCGGGTCACGTTCCTTACCGCCAAGGGTGAGCGCGTCGCCGCCGAGGGTGAGGACGGGCAGAGCCTGCTCGAACTGGCGCAAGCCAGCGGCATGCCGCTCGAAGGAACCTGCGAAGCCCAGATGGCCTGTTCCACCTGCCACGTCATCGTCGCGCCCGAATGGTTCGACAAGCTGCCGCCTGCGGTCGAGGACGAGGAGGACATGCTCGATCTTGCCGCCGGCGTCGCCCGCACCAGCCGCCTGTCGTGCCAGATCGTGCTCACTCCCGCGCTCGACGGGCTGGAAGTGCGCATCCCCGAAGAAGCGCGCGACATGCAGCGGGGC
1961849_Nsp@MWLM01000039_1_16                                ATGGTCAAGGTCACTTTCATTACCGCCAAGGGTGAACGCGTGGAAGCCGCGGCGGAGCCGGGCGCGCGCCTGCTCGAAGTGGCGCAGAGCGCCGACATGCCGTTGGAAGGGACTTGTGAAGGACAGATGGCCTGCTCCACCTGCCACGTCATCGTCACGCCCGACTGGTTTGGCAAATTGCCCCGCGCCAGCGAGGATGAGGAAGACATGCTTGATCTTGCCGCCGGGGTTACCCGCACCAGCCGTCTGGCCTGCCAGATCGTGCTGGACGCAGCGCTTGACGGGCTGGAGGTGCGGATTCCGGGTGAGAGCCGGGATATGCAGCGACGG
1946983_Nsp@DDES01000114_1_3                                 ---ATGAGGGTCCAGTTTATCACCGCACAGGGCGAGCGCATCGAGGCCGAGGCGCAGGCTGGCCAGCGTCTGCTCGAGGTGGCGCAGGCGGTGGGCATGCCGCTCGAAGGCACCTGCGAGGGGCAGATGGCCTGTTCGACCTGCCATGTCGTGGTGGCGCCCGACTGGTTTGCCCGCCTGCCGCAGGCCAGCGCCGACGAGGAGGATATGCTCGATCTGGCCGCAGGCGTCGCGCGCACCAGCCGTCTTGCCTGCCAGATCGTGCTGACGGGCGAGATGGACGGGTTTACGGTGCGAATTCCGGGGGAAAGCCGCGATATGGGGCGGCGT
1895900_Nsp@OJX92960_1__RT_shifts_1_contigs                  ---ATCAAGGTGCAATTCATCACCGCCGGGGGGCAACGTGTGGAAGCGCAGGCCAGTGCAGGTCAGCGTCTGCTCGAAGTGGCACAGGCCGCAGGCATGCCTCTGGAAGGGACATGCGAGGGCCAGATGGCCTGCTCGACCTGTCATGTGCTGATCTCTCCCGATTGGTTTTCGCGCCTCAAACCGGCCAGCGCCGATGAAGAGGATATGCTCGATCTGGCCGCAGGCGTCGCCGCGACCAGTCGTTTGTCATGCCAGATCACCATCGAACCCGATCTGGATGGCCTGACCGTAAAAATTCCGGGTGAAAGCCGGGATATGCAGCGCGGG
1970586_Sbacterium@OYW45293_1__RT_shifts_1_contigs           ------CTCGTCGCTTTCATCACCCGCGACGGCAACCGGATCGAGGCCGAGGCGCGCCCCGGCGACAGGTTGCTCGACGTCGCGCAGGCCGCGGGCATGCCGCTCGAAGGGACCTGCGAGGGGCAGATGGCCTGCTCGACTTGCCACGTGATCCTGCCCGCCGACTGGTTCGCGCTGCTGCCCCCCGCCAGCGAGGACGAGGAAGACATGCTCGATCTCGCCGCCGGCGCCTGCCGCACCAGCCGTCTGGCGTGCCAGATCGAGCTGAGTCAGGCGCTCGACGGAATCGAGGTGAAGATTCCCGCCGTCAGCCATGACATGCAGCTGCGC
1736584_Asp@KRA84666_1__RT_shifts_1_contigs                  ------CGTGTAGCCTTCATTACAAGAGACGGAGCGCGCGTGGACGCGGCCGCGGAGCCGGGCATGCGGCTGCTCGAGGTTGCGCAGGCTGCCGGCATGCCGCTCGAAGGGACGTGCGAGGGGCAGATGGCCTGCTCGACCTGCCACGTCATCCTCCCCGCCGACTGGTTCGATCGCCTCCCGCCCGCCAGCGACGATGAGGAAGACATGCTCGACCTCGCCGTGGGCGTCTGCCGTACGAGTCGGCTGTCGTGCCAGATCGAGCTGACCGACGCGCTCGACGGGATAGAGGTGCGCATCCCGGCCGAGAGTTGGGACATGCAGAAGCGG
1797975_Esp@OGS55552_1__RT_shifts_1_contigs                  ------AGACTGCAATTCACCGATGCCAAAGGCGACGTGATCGAGGGCAAGGGCGAGTCCGGGCAGTCGCTCCTCGACGTCGGTCAGGCCCTGGGTCTGCCGCTTGAGGGGACCTGTGAGGGGCAGATGGCCTGTTCGACCTGCCATGTGATTGTCGCACCCGAATGGTTTGATCGCCTGCCCACTGCCAGCGAGGAGGAGGAGGACATGCTCGATTTCGCCGCCGGGGCCTGCCGGACCAGCCGCCTTTCGTGCCAGATCGTGCTCGACGAAACGCTCGATGGGCTGAGCGTAACCGTCCCTTCGCAGGCGCATGACATGCGGCGGATG
1734407_Sbacterium@KUO54728_1__RT_shifts_1_contigs           ------ACGGTGAAATTCATCACCTCCAACGGAGACGAGGCCGAAGGCACGGGCGAAACCGGCCAGTCGCTGCTCGCGCTCGGTCAGGCGCTGGGCCTGCCGATCGAGGGGACATGCGAGGGGCAGATGGCCTGTTCGACGTGCCATGTGATCGTCGCGCCCGAATGGTTCGATCGCCTGCCCGCCGCCTGCGAGGAAGAGGAGGACATGCTCGATTTCGCCGCCGGAGCCTGCCGGACCAGCCGCCTTTCGTGCCAGATCGTGCTGAGCGAGGAACTCGACGGGATGAGCGTTACCGTCCCATCGCAGGCGCATGACATGCGGCGGATG
1734408_Sbacterium@KUO57608_1__RT_shifts_1_contigs           ------AAGGTGCGCTTTTCCGACACGCAGGGCAATGTCACCGAGGGCGCAGGCGAGCCGGGCCAGTCGCTGCTCGAACTGGGCCAGGCGCTGGGCCTGCCGCTGGAGGGGACCTGCGAAGGCCAGATGGCGTGCTCCACCTGCCACGTGATCGTCCATGCCGAATGGTTCGATCGGCTACCCGCAGCGAGCGAGGAAGAGGAAGACATGCTCGATTTCGCCGCCGGGGTGCGCCGCACCAGCCGCCTTTCGTGCCAGATCGACCTGACCGAGCAGCTTGACGGGCTATCCGTGACCGTCCCATCCGAAGCGCATGACATGCGGCGGATG
476157_Aishigakiensi@CP015963_1_2123__RT_shifts_1_contigs    AGCATCAAACTGCGTTTCACCGATAGCCAGGGCAATGTGACCGAGGGCGAAGGCGAAGTGGGCCAGTCTTTGCTTGAAGTCGGTCAAGCGCTGGGCATGCCACTGGAGGGCACATGCGAGGGCCAGATGGCCTGCTCAACCTGCCATGTCGTGGTTGATGCCGAATGGTTCGATAAGCTGCCGGAGGCAAGCGAAGAAGAGGAAGACATGCTCGATTTCGCCGCCGGGGTGCGCCGCACAAGCCGCCTTTCCTGTCAGATCGATCTGACTGAAGAGCTCGACGGCCTCAGCGTCACCGTTCCCGCCGAAGCGCATGATATGCGCCGGATG
543877_Amarensis@AKM07240_1__RT_shifts_1_contigs             AGCGTGCGGGTGCGGTTCGTTTCGGCGCGCGGCGCGGTGACCGAAGCCGAGGGCGCCGAAGGCACGCCCCTGCTCGAACTGGCGCAGGCCGCAGGGATGCCGCTGGAGGGGACATGCGAAGGGCAGATGGCCTGTTCCACCTGCCACGTGATCGTCGCCGCCGAATGGTTCGCCCGCCTGCCCGAAGCGAGCGAGGAGGAAGAGGACATGCTCGACCTCGCCGCCGGGGTCCAGCGGACCAGCCGGCTTTCCTGCCAGATCCTGCTGAGCGCCGAGCTTGACGGGCTGGAAGTCCAGATCCCGTCCGAAAGCCGGGATATGAGCGTATTG
2306995_Asp@RIV78796_1__RT_shifts_1_contigs                  ------CGCGTGCGCTTCGTCACGCCGCGGGGCCGCGTGGTAGAGGCCGAGGGCGAGGCGGGCACCCCGCTGCTGGAGGTGGCGCAGGCGGCCGGAATGCCGCTGGAGGGAACCTGCGAAGGGCAGATGGCCTGCTCGACCTGTCATGTGATCGTTGCCGCCGAATGGTTCGCTCGCCTGCCCGACGCGAGTGAGGACGAGGAAGACATGCTCGACCTCGCCGCAGGGGTTCAGCGCACGAGCCGCCTCTCGTGTCAGATCGTGCTTTCGGACGAACTCGACGGCCTGGAAGTCCGCGTTCCGGCGGAGAGCCGGGACATGAGCGTGATC
266951_Eseohaensis@CP024920_1_2260                           ---ATGAGGGTCGTTTTTCACACTACCGATGGCAAGCGGGTGGAAGCCGAGGGAATCGCTGGCGACAGCCTGTTGAAGGTGGCGCAAGCAGCAGGCATGCCGCTGGAAGGTACGTGCGAGGGGCAGATGGCCTGTTCGACATGCCATGTGGTCGTGGACGCCGACTGGTTCGACCGGCTTCCCGAGGCAAGCGAGGAAGAGGAAGACATGCTCGACCTAGCTGCAGGCGTGCGCCGCACCAGCCGCCTGTCCTGCCAGATCTTGCTTGAGGACGGCCTCGACGGGTTGAGCGTGGCGATCCCGGCGGAAAGCCACGACATGAGCAGGGGC
1219035_Ntardaugens@GAD48135_1                               ATGATCCGCGTGACATTCATCACCGCATCGGGCGAGACGGTCGCCACGGAAGCGGACGTGGGGCGGAGCCTGCTGGAAGTGGGGCAAGCCGCGGGAATGCCGCTTGAAGGGACCTGTGAAGGCCAGATGGCCTGTTCAACCTGCCATGTGATTATCGCGTCGGACTGGTTCGAGCGCCTTCCCCATGCGGCGGAAGAGGAAGAGGACATGCTCGATCTCGCGGCCGGGGTGCAGCGCACCAGCCGCCTATCCTGCCAGATCGAACTGACCCCTGAACTGGATGGGCTGGAAGTCCGCATTCCTGCGGAATCCCACGATATGCAAGGGGTC
1172626_Asp@OCC22682_1                                       ATGATCCGGGTCACATTCATCACCGCGAATGGCGAAAAGGTCCCGGCAGAGGCCGAAGAGGGATCGTGCCTGTTGGACGTAGGCCAAGCGGCGGGGATGCCGCTGGAGGGGACTTGCGAAGGGCAGATGGCCTGTTCCACATGCCATGTCATCGTGGCAGGTGACTGGTTCGGAAAATTGCCGGAGGCCCGTGAGGAGGAAGAGGATATGCTCGACCTGGCGGCAGGCGTCCAACGCACCAGTCGCCTCTCCTGTCAGATCACGTTGACTGCGGATCTGGATGGGCTGGAAGTACGGATACCGCCGGAAAGCCACGATCTGAAGGGTATA
2185142_Asp@CP031155_1_605                                   ATGGTGAAAGTCCGCTTTGTTACTGACAAAGGCGAGAAGGTCGAAGCAGAAGGCGAGGTAGGCATCTCGCTGCTTGAAGTGGCGCAGGCCGCTGGAATGCCTCTTGAGGGGACATGCGAGGGCCAGATGGCTTGCTCGACCTGCCACGTAATTCTTGATCGCGACTGGTTCCGCAAACTTCCCGAAGCGAGCGAGGAAGAGGAAGATATGCTCGACCTCGCCGCCGGGGTCCAGCCAACCAGCCGTCTGTCATGTCAGATTGACCTGACAGACGCGCTGGAGGGGCTGGAAGTGCATATCCCGCCCGAAAGCCGGGATATGCAGGGAGTT
502682_Egangjinensis@KLE33251_1__RT_shifts_1_contigs         ------CGCATCCAATTTATCACGAGCAAGGGCGAACGCGTCTTGGCGGAAGCCGATCCGGGTGACAATCTGCTCGCCGTGGCGCAGGCGGCGGGGATGCCGCTGGAAGGGACGTGCGAAGGGCAAATGGCGTGCTCAACATGCCATGTCATCGTGTCGCCGGAATGGTTCGACAAATTGCCGCCAGCGGTAGAGGACGAGGAAGACATGCTCGACCTCGCCATGGGCGTGCAGGCGACCAGCCGCCTTTCCTGCCAAATCGACCTGTCGCCAGAGCTGGACGGGATGGAAGTGACCATCCCCGCCGACAGCAACGACGCGCAGGGCTTC
1946470_Esp@DDNW01000023_1_15                                ACCGTCACAGTCCACTTCGTCACCCGCGAGGGCGAGACGGTCGACGCCGAGGGCAAAGCGGGCACCAGCCTGCTGGAAGTGGGCCAGGCGGCGGGCATGCCGCTGGAGGGGACCTGCGAAGGGCAGATGGCCTGCTCGACCTGCCATGTGATCGTGGCGTCCGAATGGTTCGACCGCCTCCCGCCCGCCAGCGACGAGGAAGAAGACATGCTCGACCTCGCCGCTGATATTCACACGACCAGCCGGCTCAGTTGCCAGATCGTGCTGGCTGAGGGCCTCGACGGGCTGGAAGTGCGGATCCCCAGCGACGCGCACGACATGCAGCGTAGG
450378_Cmarinus@ARU15333_1                                   ATGGTCCGCGTCACGTTTGTCACTCCCAAGGGCGATAAGGTCGAAGCCGAATCGAAGGCAGGGTCGTCGCTGCTGGAAATCGGACAGGCGGCGGGCATGCCGCTGGAAGGAACGTGCGAGGGCCAGATGGCCTGCTCCACCTGCCATGTCATCGTCGCAAGCGAATGGTTCTCGCGCCTTCCCATGGCCAGCGACGATGAGGAAGACATGCTCGACCTCGCTGCCGGAGCGGCTCCGACCAGCCGGCTGGCCTGCCAGATCATCGTGGACGAGGATCTCGACGGCGTCGTGGTGCGGGTGCCCGATACCGCCCACGACATGATGCGCCGT
1703339_Cmobilis@LYWZ01000028_1_120                          ATGGTCCGCGTCACGTTCGTCACCCCCAAGGGCGAGAAAATCGAAGCCACCGGAAAGGTCGGCGACAGCCTGCTGACCATCGGACAGGCAGCTGGCATGCCGCTGGAAGGGACGTGTGAGGGTCAGATGGCCTGCTCCACCTGCCATGTCATCGTCGTGCCCGACTGGTTCGCGAAATTGCCCGAAGCGAGCGAGGACGAGGAGGACATGCTGGACCTTGCCGCAGGGGCGGGGCCGACGAGCCGCCTTTCCTGCCAGATCATCGTGGATGAGGATATGGATGGCATCATGGTGCGCGTGCCCGATACCGCGCATGACATGATGAAGCGT
1348774_Cnaphthovoran@AKM10193_1                             ATGGTGCACGTCAACTTCGTGACCGCAAAGGGCGAGAAGGTGGAAGCCGAAGCTGCTGAGGGTGACAGCCTGCTCAAGGTCGCCCAGGCTGTCGGAATGCCGCTAGAAGGGACGTGCGAGGGGCAGATGGCCTGTTCAACCTGCCATGTCGTGGTCGCTCCGGCGTGGTTCGGAAAGCTTCCAATCTCGTCTGAGGACGAGGAGGATATGCTCGACCTTGCCGCCGATGTGCAGGGGACCAGCCGTCTGTCGTGCCAGATCGTGCTCGACGCCCCACTGGACGGGCTGGAGGTGCGGATTCCGTCTCAGGTTCATGACGTACAGCGCGGG
1860125_Esp@OBX20447_1__RT_shifts_1_contigs                  AGCGTCCGGGTCAGCTTCACCACGGCGCGTGACGAGCGCGTCGAGGCGGTCGGCGAACCCGGCGACAATTTGCTGACGCTGGCGCAGGGTGCCGGCCTGCCGCTGGAAGGCACCTGCGAAGGGCAGATGGCCTGCTCGACCTGCCATGTGGTGGTCGATCCCGAATGGTTCGCGAAGCTGCCGCCAGCGAGCGAGGACGAGGAAGACATGCTCGATCTCGCCGCCGGCGTGCGCCGCACCAGCCGCCTCTCCTGCCAGATCGTCCTCGAGGAAGCCCTCGACGGTCTAAGCGTCTCGGTTCCCGCCGACAGCCACGACGCGCGGCGGTTC
1811540_Esp@LUNY01000274_1_14                                ACGATCGGATTGCGCCTGCGTACGCCCAAGGGCGACATCGTCGAAGCGCGTGGGGCCATCGGCGATACGCTGCTGCGCGCCGCGCAGGCCGCCGGGCTTCCCCTGGAGGGGACGTGCGAGGGGCAGATGGCGTGTTCGACCTGCCATGTCGTGGTCGATCCCGAATGGTTCGACCGGCTGGAGGCCGCGAGCGAGGAGGAAGAGGACATGCTCGACCTCGCCGCAGGCGTGCGCCGCACCAGCCGCCTCTCCTGCCAGATCGTGCTGGACGAGACGCTGGACGGGCTGAGCGTGGACGTTCCGACCGAAAGCCACGACGCGCGGCGGTTC
1420591_Nbarchaimii@KTR82050_1__RT_shifts_1_contigs          ------AACGTCCGTTTCGTCACGACCAAGGGTGATCTGATCACCGCGCAAGCCGGGCACGGCGCACGCCTGCTTGAGGTAGCGCAGGCTGCCGGGATGCCCCTGGAAGGGACGTGTGAAGGCCAGATGGCCTGCTCCACCTGCCATGTGATCGTATCGCCGGACTGGTTCGAGAAACTGTCCCCGGCTTCTGCGGATGAAGAGGACATGCTGGACCTGGCGGCGGGTGTCACGCGCACCAGTCGCCTGGCGTGCCAGATCGAACTGTCGGGTGAGCTTGACGGTTTGACGGTGAAGATCCCCACTATCGCGCGCGATATGCAGTTCGGT
2320269_Asp@RKF21927_1__RT_shifts_1_contigs                  ------AAAGTCCTTTTTTTCACCAGCGATGACCGGAAAGTGGAAGCAGAGGCGAAGCCGGGTGATCGGCTGTTGGATGTCGGTCAGGGAATTGGAATGCCCCTTGAAGGCACTTGCGAAGGTCAGATGGCCTGTTCCACCTGTCACGTGATTCTTGGTGAAAAATGGTTCGCTAAACTGCCCGAGGCGAGCGAGGAAGAAGAAGATATGCTCGATCTCGCAGCTGGTGTGCAGCGTTTCAGCCGTCTTTCCTGCCAGATTGAACTGACTGAGGAGCTTGACGGTATAGAAGTGCATGTCCCGGCTGAGAGCCGCGACGCACAGCGTTAT
1603897_Esp@KPL67066_1                                       ATGGTCAAGGTCACATTCGTCACTACCGATGGCACCAGGCTCGATGCCGAAGGCGAAGAAGGCATTTCGCTGCTGGAGGCGGGGCAGGCCATCGGCATGCCGCTGGAAGGGACGTGCGAAGGGCAGATGGCCTGTTCGACCTGTCATGTAATCGTCGATCCCGATTGGTTCGGCCGTCTCAAGCCCGCCAGCGATGACGAGGAAGACATGCTGGACCTTGCCGCCGCAGTGGAACGCACCAGCCGCCTGTCCTGCCAGATCGTGCTGACGCCGGAACTGGAAGGGCTGACCGTGCGCATCCCGCGCGAGAGCAAGGACGCGCAGGGTTAT
1572751_Pmercurialis@KHL26181_1                              ---ATGCAGGTCCAGTTCCTCGCCAGAGGTGGCGAACGCATCACCGCCGACGCCCGGGTCGGCGACCGCCTGCTTGATATCGCACAGGCCGCCGGCCTGCCGCTGGAGGGCACCTGCGAAGGGCAGATGGCCTGTTCGACCTGCCACCTGATCGTGGCCCCGCAATGGTTCGGCCGCCTGCCGCCCGCCAGCGCCGAGGAGGAGGACCTGCTGGACCTCGCCCCCGGCGCCTGCAGCACAAGCCGACTGGCGTGCCAGATCGTGCTGAGCGATGGACTGGATGGCCTCCTGACAGCTGTGCCG---------------------------
2161824_Asp@RDC60553_1                                       ATGGTCGATGTCGTGTTCACGAACAAGGACGGCAGTGCCATCGCCGCCAGCGGCGATGAGGGCGACAGCCTGTTGCGTGTAGCGCAGGCGGCCGGACTGCCATTGGAAGGAACGTGCGAGGGGCAGATGGCCTGCTCCACCTGTCATGTGGTGGTCGCCGCCGAATGGTTCGAACGACTGCCCCCCGCCTGCGAAGAGGAAGAGGATATGCTCGACTTCGCAGCCGGCGTGCAGCCCACCAGCCGCCTCGCCTGCCAGATTGTGTTGGACGCGAAGCTGGCCGGGCTGGCTGTGGCTGTTCCCGATGACAGCCACGACATGCGCCGGATT
2339262_Sbacterium@RJT24871_1                                ATGATTCGCGTCCATTTCATTGGCGCTGACGGGGAACGGACAGAGGCCGTGGCCGAAAGCGGCCAGTCTCTGCTGGAGGTCGCGCAGAATTGCGGCATGCCGCTTGAAGGAACGTGCGAGGGCCAGATGGCCTGTTCGACCTGCCATGTGATCGTTGAGCCCGACTGGTTCGAGACGCTGAAGCGCGCGAGCGAAGATGAGGAAGACATGCTCGATCTTGCCGCGCACGTGACGCGCCATAGCCGCCTATCCTGCCAGATCCTGCTCAATGATAGCCTCGACGGTCTGACGGTGCGCATCCCTCCCGAAAGCCATAACATGCAGGGCCGT
1951263_Sbacterium@DLOX01000018_1_1                          ATGATCAAGGTTCAGTTTTTGAATGCCGCTGGGGAGATTTCCCAAGTTTCTGCGCAGGCAGGCGATTGTCTGTTGGACATTGCGCAGAATGACGGCCAGCCGCTGGAAGGGACATGTGAGGGGCAGATGGCTTGTTCGACTTGCCATGTGATCGTCGCAGCGGATTGGTTCCCGAAACTCCCCAAGGCAAGCGAGGAAGAAGAGGATATGCTGGACCTCGCGGCCTCTGCGACGCGCTACAGCCGCTTGGCCTGCCAGATCAGTTTGACGGACGCGATGGATGGGCTGACGGTGAAGATCCCGGGTGAGGTCAGGAATATGCAGGGGCGT
1951261_Sbacterium@DBOA01000005_1_9                          ATGATCAAAGTCACGTTCATCACTGCCGATGGCACTGTCCAGAACGTCGAAGCGGTGCAGGGCCAAAGGCTGCTGGAAATTGCGCAAGCCGCGGGACAACCGTTGGAAGGCACCTGTGAGGGCCAAATGGCCTGTTCAACCTGCCATGTGATCATTGACAAGCTTTGGTTCGACAAGCTCCCCCAATCGGTTGAGGACGAGGAAGACATGCTCGACCTTGCTACCGGTGCGCGGCGCACCAGTCGTTTGTCATGCCAAATCGTCCTGACACCCGATCTCGACGGACTGGTTGTGCACATTCCGGCAGAGAGCCGAAATATGCAGGGTCTT
2015579_Sbacterium@OYU01383_1                                ATGATCAAAGTCACGTTCATCAATGCCGATGGCACTGTCCAGGACGTGGAAGCGGTCGAAGGCCAACGCCTGCTGGAAATTGCGCAAGCAGCCGGACAACCGCTGGAAGGCACGTGCGAGGGTCAAATGGCCTGTTCAACCTGCCATGTGATCATTGACAAGCTTTGGTTCGAAAAGCTCCCCCGGTCTGTTGAGGACGAGGAAGACATGCTCGACCTTGCTACCGGTGCGCGGCGCACCAGTCGTCTGTCTTGCCAAATCGTGCTGACACCCGATCTCGACGGACTGGTGGTCCATATTCCGGCGGAGAGCCGAAATATGCAGGGCCTT
2292257_Ssp@RDV06645_1                                       GGTTTGAAAGTCCATTTCATCAGCCCCGATGGCGAAACGCAAACGGTCGAAGCCAAGGCAGGCAGCAACCTGCTTGAGGTCGCCCAGAATGCCGGGCAACCGCTTGAAGGCACCTGCGAAGGACAGATGGCTTGCTCGACCTGCCATGTGGTTATCGCGAAAGAGTGGTTCGACAAACTCCCCGTTGCCAGCGACGACGAAGAAGACATGCTCGACCTTGCCAGTGGTGCACGCCGCACAAGCCGACTTTCGTGCCAGATTGATCTGACGGCAGAAATGGATGGGTTGGTGGTGCACATTCCCGCCGAGAGTCGGAACATGCAGGGAATT
1913578_Ssp@APG63727_1                                       ATGGTCAAAGTCATTTTTACCAATATAAGCGGTTCGATCCAAGAAGTGGAGGGCAATGAAGGGGACTGCCTGTTAGATGTGGGGCAGGCGGCCGGCCAACCATTGGAGGGGACATGTGAGGGGCAGATGGCCTGTTCCACCTGCCATGTCATTGTAAAGGACGCATGGTTTGATAAATTACCCCCTGCAAGCGAGAATGAAGAAGATATGCTTGACCTTGCTGCGGGCGCTCGCCGCACCAGCAGATTATCCTGTCAGATATTATTGACCAAGGATCTAGACGGCTTAACCGTCGCTATACCCAGTGAAAGCAGAAATATGCAGGGTTTA
1123270_Sbaekryungens@ATUR01000003_1_490                     ATGGTGAAAGTTACATTCCTGTCGAGCGATGGCGAAGAGCAGCATGTGGAAGGCGCGCCGGGCGATAATCTGCTCCGGCTGGGCCAGGCCAATGGCCAGCCGCTGGAAGGCACCTGCGAGGGGCAGATGGCCTGTTCCACCTGCCATGTCATTATCGATGCGAACTGGTTCGACAAGCTGCCGCCCGCCAGCGAGGAAGAAGAGGATATGCTCGATCTGGCCGCCGGGGCACGCCGCACCAGCCGCCTGAGCTGCCAGATCGACCTGACCGAGCAGCTCGACGGGCTGACGGTGCGCATTCCGGGCGAAAGCCGCAACATGCAGGGGGTC
1515612_Sfribergensis@AJA08338_1                             ---ATGCGCGTCACCTTCATCCACGCCGACGGCAAACGCACCGAGGCCGAGGCCGAACCGGGGTCAATCCTGCTCGACATCGCGCAGGCGCATATGATGCCGCTCGAAGGGACATGCGAGGGCCAGATGGCTTGCTCGACCTGCCACGTCATCGTGGCAAAAGAGGATTTCGACCGCCTGCCGCCCGCGAGCGAGATGGAAGAGGATATGCTCGACCTCGCTGCCGGAGTGCGGCGGACCAGTCGGCTGTCGTGCCAGATCGTGCTGACCGAGGCGCTAGCTGGTCTGACGGTGCATATCCCCGCCGAAAGCCGCAACATGCAGGGGCCG
267128_Sgranuli@AMG74794_1                                   ---ATGCGCGTCACTTTCATCCACGCCGATGGCAAGCGCACCGAGGCCGAGGCGGTCCCCGGCGACATCCTGCTCGACGTCGCGCAGGCGCATCTGATGCCGCTCGAGGGCACATGCGAAGGCCAGATGGCCTGCTCGACCTGCCACGTCATTGTCGCACGCGAGGATTTCGACCGCCTGCCGCCCGCGAGCGAAGAGGAAGAGGATATGCTCGACCTCGCCGCCGGCGCCCGCCGCACCAGCCGCCTGTCGTGCCAGGTCGTGCTGACCGAGGCGCTCGACGGGCTGACCGTGCATATCCCGGGGGAAAGCCGCAACATGCAGGGCGCG
317655_Salaskensis@ABF52515_1                                ---ATGCGCGTCACTTTCATCCACGCTGACGGCAAGCGCACCGAGGCCGAAGCCGAGCCGGGCTCGACCCTGCTCGACGTCGCGCAGGCGCATCTGATACCGCTCGAAGGGACCTGCGAAGGCCAGATGGCCTGCTCGACCTGTCATGTCGTCGTCGAAAGCCAGGATTTCGACCGTCTGCCGCCCGCGAGCGAGATGGAGGAGGACATGCTCGATCTCGCCGCCGGCGCGCGACGGACGAGCCGCCTGTCGTGCCAGATCGTCCTGACCGAAGATATGGACGGGCTGACCGTGCGTATTCCCGCGGAGAGCCGTAATATGCAGGGGGTG
2305907_Ssp@RHW16481_1                                       ---ATGAAGGTCACCTTCATCCAGCGCAACGGCGATCCGCTCACTGTCGAGGCGGGGGAGGGCGACCGGCTGCTCGACGTCGCCCAGGCGCACGATCAGCCGCTCGAAGGCACCTGCGAGGGCCAGATGGCCTGCTCGACCTGCCACGTCGTCGTCGCGGCGGAGGATTTCGCCCGCCTGCCGCCCGCATCGGAGATGGAGGAGGACATGCTCGATCTCGCCGCCGGCGCCACCCGCACCAGCCGGCTCTCATGCCAGATCTGGCTCGACGCCACGCTCGACGGCCTCACCGTCCGCATCCCGGCGGAAGCGAGGGACATGCAGGGGCGC
93064_Skoreensis@APR54016_1                                  ATGATCCGGGTGCGGTTCCTCACCCCCGATGGCGACGCCTGCGACGCCGAAGGGGAGGCGGGCTTCTCGCTGCTCGAGCTGGGGCAGGCGAAGGGCATGCCGCTGGAGGGGACGTGCGAGGGGCAGATGGCCTGCTCGACCTGCCATGTCATCGTCTCCGCCGCGGATTTCGACCGCTTGCCACGGGCGAGCGAGGAGGAAGAGGACATGCTCGACCTTGCCGTCGGGGCGACGCGGACCAGCCGGCTTTCGTGCCAGATCGTCCTGACGCCCGAGCTTGACGGCCTGACGGTCAGCTTGCCTTCAGAACATCGCGATATGCAGGGACGA
1768772_Ssp@LSJF01000319_1_4                                 ATGATCAAGGTGCGGTTCCTGACGCCGGACGGCGATGCCGTCGAAGCCGAGGCTGCGGCGGGCGACCGGCTGCTCGAGATCGGCCAGGCGCGGGGTATGCCGCTGGAGGGGACGTGCGAGGGGCAGATGGCCTGCTCCACCTGTCACGTCATCGTGGCGGCGGAGGATTTCGCGCGGCTGCCGCGGGCGAGCGAGGAGGAAGAGGATATGCTCGACCTTGCCGTCGGGGCAACGCGGACCAGCCGCTTGTCGTGCCAGATCGTGCTGACACCGGATCTAGACGGGCTGACGGTCAGCCTGCCTTCAGAACATCGTGATATGCAGGGACGA
2013662_Abacterium@PKP89274_1                                ATGATCGCGGTCCGCTTCCTGAACCCCGATGGTGAAGCGGCTGAGGCACAGGCAGAGGCGGGCGTCTCGCTGCTCGAAGTCGGACAGGCGCGGGGGATGCCGCTGGAGGGGACGTGCGAGGGGCAGATGGCCTGTTCCACCTGTCACGTCATCGTGTCGCCGGAGGATTTCGACCGTCTGCCGCCCGCGCGGGAGGAGGAAGAGGACATGCTCGACCTCGCGCCCGGCGCGACGCGGACCAGCCGCTTGTCGTGCCAGATATTGCTGACCCCCGAACTGGATGGGCTGACGGTCAGCCTGCCTTCAGAACACCGTGATATGCAGGGACGA
1888892_Sturrisvirgat@ODP37375_1                             ATGATCGCCGTTCGTTTCCTTCATCCCGATGGCGCGGCGCTCCAGACTCATGCAAAGCCCGGCGACCGCCTGCTCGAAGTCGGGCAGGCCGGCGGCATGCCGCTCGAAGGGACGTGTGAGGGCCAGATGGCCTGCTCGACATGCCATGTGATCGTCGAGCCCGCCGATTTCGACCGCTTGCCGCGCGCCAGCGAAGAGGAGGAGGACATGCTCGACCTTGCCGTCGGCGCCACGCGCACCAGCCGCCTCTCGTGCCAGATCGTGCTCGACGACACGCTCGACGGCCTGTCAGTCAGGCTGCCTTCAGAACATCGCGATATGCAGGGGCGA
1219055_Ssoli@BCTZ01000001_1_324                             ATGATCCGCGTCACCTTCATCGGCGCTGAGGGCAATTCGCGCGAGGCCCGCGCAAATGCCGGCGATCGGCTGCTGGAAGTGGCGCAGAATGACGGGCAGCCGCTGGAGGGCACGTGCGAGGGGCAAATGGCCTGTTCGACCTGCCATGTGCTGATTTCGGCGGAAGATTTCGCCCGCCTGCCGCCGGCCAGCGAGGAAGAGGAGGACATGCTCGATCTCGCCATCGGGGCAGGCAAGACCAGCCGCCTGGCATGCCAGATCATCCTCACGCCCGAGCTCGACGGATTGACGGTGCGAATGCCGCCGGGCCACCGCGACATGCAGGGCCGC
1609977_Shengshuiensi@AJP71982_1                             ATGATCCGCGTCCGCTTCGTCAGCGCCGACGGCGCCCTCCGCGAAGTCGAGGGCGGGGAGGGCGACCGCCTGCTCGAACTCGCGCAGAATGACGGCCAGCCGCTCGAGGGCACGTGCGAGGGGCAGATGTCGTGCTCGACCTGCCATGTCATCGTCGCCGACGAGGATTTCGAACGCCTGCCCCGCGCGAGCGAGGAGGAGGAGGACATGCTCGACCTGGCGGTGGGTGCCACGCGGACCAGCCGGCTGGCGTGCCAGATCCTGCTGACTCCCGATCTTGACGGCCTGACGGTGCGGATGCCCCCCGGACACCGCGACATGCAGGGGCGC
1327635_Ssp@ATY31791_1__RT_shifts_1_contigs                  ---ATCCGGGTCCGCTTCGTCGGCGCCGACCAGCGCACGCGCGACGTGGAGGTCGCCGAAGGTGCGATACTGCTCGAGGTCGCACAGAATGCCGGCCAGCCGCTGGAGGGCACGTGCGAGGGGCAGATGTCCTGCTCCACCTGCCATGTCATCGTCGATGCCGAGGATTTCGCCCGCCTGCCGCGCGCGAGCGAAGAGGAAGAAGACATGCTCGACCTCGCGGTCGGCGCGACGCGGACCAGCCGACTCGCCTGCCAGATCGTGCTCGACGCAGCGCTGGACGGGATCACCGTGCGAATGCCTTCCGAGCACCGCGACATGCAGGGGCGC
1985172_Ssp@OSZ68738_1                                       ATGATCCGCGTCACCTTCGTCAGCGCCGACGGGCGCCGGCACGAAGTGACGGCAGAGGCGGGGCTGCGCCTGCTCGAAGTGGCGCAGAATGACGGCCAGCCGCTGGAGGGCACCTGCGAAGGGCAGATGGCCTGCTCGACCTGCCACGTGATCGTCGATCCCGACTATTTTGCCCGGCTGCCCCGCGCCGCGGAGGAAGAGGAAGACATGCTCGACCTGGCGGTGGGCGCGGTGCGTACCAGCCGGCTGGCCTGCCAGATCCTGCTCACGCCGGACCTGGACGGGCTGGTGGTGCACATGCCGGCCGGGCACCGCGACATGCAGGGGCGC
179878_Selodea@RKR24372_1                                    ATGATCCGGGTGCGGTTCGAAGCGGCGAGCGGCGCGGTGCAGGAAGTGCAGGCGCCGCCCGGCGCGCGGCTGCTCGAAGTGGCGCAGAATGCCGGTCAGCCGCTGGAGGGGACGTGCGAGGGGCAGATGGCATGTTCGACCTGCCATGTGATCGTCGCGCCCGCCGATTTCGAGCGACTGCCGCCGGCGAGCGAGGCGGAAGAGGATATGCTCGATCTCGCAATGGGCGCGGTGCGGACCAGCCGGCTGGCCTGCCAGATCCTGCTCACCGAGGCGCTGGACGGGCTGACGGTGCGCATGCCGAGCGCCCACCGGGACATGCAGGGGCGG
2056845_Ssp@PTS80727_1                                       ATGATCCAAGTCCGTTTCGTCGGCATCGACGGCGAAATCCGCACAGCCAGCGCCAATCCCGGCGACCGCTTGCTCGAAATCGCGCAAGCCGATGGCCAGCCGCTGGAAGGCACGTGCGAGGGGCAGATGGCGTGCTCGACCTGTCACGTGATCGTTGCCACTGAGGATTTTGCGCGCCTTCCGCCGCCGAGCGAGGATGAAGAGGACATGCTCGATCTCGCCGCCGGGGCCACGCGCACCTCGCGCCTCGCGTGTCAGATATTGCTCACCGACGCGCTCGACGGGCTGACGGTCCGAATTCCGGGTGAGGTGCGGAACATGCAGGGCCGC
1736215_Ssp@KQN25940_1                                       ATGATCCGCGTCCATCTGATCGGTACCGATGGCCGAACGACCGAGGCGCACGGCGAGGCGGGCGACACCCTGCTGCGTCTTGCCCAAGCCGCAGGCCAGCCGCTGGAGGGCACCTGCGAAGGCCAGATGGCCTGTTCGACCTGCCATGTGATCGTCGCGGCGGAGGATTTCGACCGCCTGCCGCCGGCGAGCGAGGAGGAGGAGGATATGCTTGACCTCGCCGCCGTGGCGACGCGGACCAGCCGGCTGGCCTGCCAGATCGTGCTGACGCCGGCGATCGACGGCCTCACCGTGCGCGTGCCGGCGGAGGCGCGCGACATGCGCGGTCGA
1736447_Ssp@KQX20371_1                                       ATGACGAGGGTCATCTTCCTTTCCGCCGACGGCGAGCGCAGCGAGGTCGAGGCTGCGCCCGGCCAGCGCCTGCTCGAGGTCGCCCAGGCCGACGGCCAGCCGCTCGAAGGAACGTGCGAAGGGCAGATGGCCTGCTCGACCTGCCATGTCGTCATCGACCCCGCCGACTTCCCCAAGCTGCCGCGGGCATCGGAGATGGAGGAGGATCTGCTCGACCTCGCCAGCCACGTCACCCGCTTCTCGCGGCTGGCCTGCCAGGTCCACCTGACCGAAGCGCTCGACAGGCTCACGGTGCGGATGCCGGCGGGCGCGCGGAACATGCAGGGGCGG
1736594_Ssp@KRB86048_1                                       ATGACGCGGGTGATATTCGTCTCGGCCAATGGCGAGCGCAGTGAAGTGGACGCCGCGCCGGGACAGAGATTGCTGGAGGTGGCGCAGGCCGACGGCCAGCCGCTCGAAGGGACGTGCGAGGGCCAGATGGCATGTTCGACCTGTCATGTCATCGTCGACGCGGCGGACTTCGCCAAGCTGCCGCGCGCGTCGGAAATGGAGGAGGATCTGCTCGATCTCGCCAGCCATGTCTCTCGCACCTCGCGATTGGCCTGCCAGATCCACCTGGAGGAAGGGCTCGACAGTCTGACGGTGCGGATGCCGGGCGCGGCGCGGAACATGCAGGGGCGG
1882773_Ssp@SDC46267_1                                       ATGACCAAGGTAACTTTTATCTCCGCCAATGGCGAACGCAGCACGGTCGATGCCGCAGCCGGCCAGCGCCTGCTCGAAGTGGCGCAGTCCGACGGCCAGCCGCTGGAAGGGACGTGCGAGGGCCAGATGGCCTGTTCGACCTGCCATGTGATCGTGGCAGCGGAGGATTTTGGCAGGCTGCCCCCGGCCACTGAGATGGAAGAGGATCTGCTCGATCTTGCGAGCCATGTGACCCGCTATTCGCGGTTGGCGTGCCAGATCCATCTCGATGCGGCGCTGGAGAGTCTGACGGTGAAAATGCCCGGCGCAGTGCGGAACATGCAGGGGCGA
1166337_Sjatrophae@SFR97378_1__RT_shifts_1_contigs           ------------------------------------------------GACGCGCCCGCGGGCGAGCGCCTGCTGGATGTCGCGCAAGCGGCGGGTGAGCCGCTGGAGGGCACGTGCGAGGGGCAGATGGCCTGTTCCACCTGCCACGTCATCGTCGCGGCGGAGGATTTCGCGCGCCTGCCGCCTGCCAGCGAGGAGGAGGAGGACCTGCTCGACCTTGCCGCGCATGCGACGCGCACCTCGCGCCTGGCCTGCCAGATCTGGCTGACGGATGCGCTGGACGGGCTGACGGTGCGGTTGCCGACGGATGCGCACGATATGCAGGGGCGG
2172047_Sbacterium@QDFY01000001_1_842                        ATGACCCTGGTTCGCTTCGTCTCCGCCGACGGCCGGGTGCAGGAAGTCGACGCGCCGGCCGGCGAGCGCCTGCTCGACGTCGCCCAGAATGCCGGCCAGCCGCTCGAAGGCACATGCGAGGGCCAGATGGCCTGCTCGACCTGCCACGTCATCGTCGAGGCGGAGGATTTCGCCAGGCTGCCGCCGGCGAGCGAGGAGGAAGAGGACATGCTCGACCTCGCCGCCCACGTCACCCGCTACTCGCGACTCTCCTGCCAGATCTGGCTGACCGAGGCGCTCGAGACGCTGACGGTGAAGATACCGAGCGGCTTCCACAACATGCAGGGGCGG
2068657_Ssp@PWG01330_1__RT_shifts_1_contigs                  ---ACCCGCATCCGCTTCATCTCCGCAGACGGTTCGGTCCGCGAGGTCGATGCCCCTCCCGGCGAGCGCCTGCTCGACATCGCCCAGGCCGACGGGCAGCCGCTCGAAGGCACCTGCGAGGGGCAGATGGCCTGCTCCACCTGCCACGTCGTCGTCGAGGCTGAAGACTTCGCCAAGCTCCCGCCTGCGAGCGAGGAAGAGGAAGACATGCTCGACCTTGCCCTCCACGTCACCCGCCATTCGCGCCTTGCCTGCCAAGTGTGGACGAGAGATGACCTAGACAGCCTCACCGTGAGGATGCCGGGGGGCGCTCACAATATGCAGGGCCGT
1951255_Sbacterium@DDTH01000014_1_106                        ATGATCCGCGTCCGCTTCATCTCCGCCGATGGCGAAGTGCAGGATGTCGATGCCCCGCCCGGCGAACGCCTGCTCGAAATCGCCCAGGCCGCCGGCCAGCCGCTGGAAGGGACGTGCGAGGGGCAGATGGCCTGCTCCACCTGCCACGTCATCGTCGCCGCCGAGGATTTCGCCAAACTTCCCCGCGCCAGCGAGGAGGAGGACGATCTGCTCGATCTCGCCGCCTGCGTCACCCGCCACTCGCGCCTCGCCTGCCAGATCGAGCTGACCGAAGCGCTGGACGGCCTCACCGTCCGCATCCCCGGCGGCGCGCATGACATGAGGGGGAAA
2320861_Ssp@RJF85498_1                                       ATGACGCTGATTCGCTTCATCAGTGCAGACGGGAATGTCCGCGAGGTCACGGGTGCGCCGGGCGACAATCTGCTGACGCTCGCGCAGAATGACGGCCAGCCACTCGAGGGCACGTGCGAGGGGCAGATGGCCTGCTCGACCTGCCATGTCGTCGTCGACGCCGCTGATTTCGCGAAGCTCCCGCCCGCCTCCGAAATGGAGGAGGACATGCTCGATCTCGCCGCGGGCGCGACGCGCAACAGTCGGCTTTCCTGCCAGATCTGGCTCGACGAAAGCCTCGAAAACCTGACCGTCCGCATTCCCGGCGAAGTCCGCAACATGCAGGGGCGT
1660141_Ssp@ODU22140_1                                       ATGACCCGGGTGCGGTTCATCAGCGCGGACGGCGGGGTGCGCGAGGTGACCGGCAGGCCGGGCGACCGGCTGCTCGACCTCGCCCAGGCCGATGGTCAGCCGCTTGAGGGCACCTGCGAGGGGCAGATGGCCTGTTCCACCTGCCATGTCATCGTCGACGCCGATGATTTCACCCGCCTGCCCATGGCGACGGAGATGGAGGAGGACATGCTCGACCTTGCCGCCGGGGCGACCCGCACCAGCCGCCTCGCCTGCCAGATCTATCTGGATAGCGGCCTGGACAGCCTGACGGTGCGGATACCGGGCGAAGTCCACAATATGCAGGGGCGG
397260_Ssanxanigenen@PZO89056_1__RT_shifts_1_contigs         ---ATCCGCGTGCGCTTCGTCAGCGCTGACGGCCAGGTGAGCGAGGTGACGGCGGCGGCGGGCGACCGGCTGCTCGACGTCGCGCAGGCCGATGGGCAGCCGCTGGAAGGCACATGCGAAGGCCAGATGGCCTGTTCGACCTGCCATGTCATCGTCGATCGCGAGGATTTCGCGCGGCTGGAGCCCGCGACCGAGATGGAGGAGGATATGCTCGATCTTGCGGCGGGCGCGACGCGGACGAGCAGGCTTGCCTGCCAGATCTGGCTCGACGACGCGATCGAGGCGCTCACCGTCCGCATGCCGGCGGAAAGCCGGAACATGCAGGGACGG
1219043_Schangbaiensi@GAO38395_1__RT_shifts_1_contigs        ---ACGCGCGTGCGGTTCATCAGCGCGGATGGCTCGGTCCGCGAAGTCGACGCCGCGCCCGGCGAACGGCTGCTCGACGTCGCGCAGGCCGATGGCCAGCCGCTGGAAGGCACGTGCGAGGGCCAGATGGCCTGCTCGACGTGCCATGTGATCGTTGATGTCACGGATTTCGCGAAGCTGCCACCGGCGAGCGAGCCGGAAGAGGACATGCTTGACTTGGCCGCCGGCGCCACGCGACACAGCCGGCTCGCCTGCCAGATCTATCTGGGCGCCGATCTGGAGGAGCTCACGGTGCGTATTCCGTCCGAAGTCAGGAACATGCAACGG---
614671_Svermicompost@PXYJ01000001_1_775                      ATGACCATCGTGCGTTTCCTCTCGGCCAATGGAGATCTGAGCGAGGTCGAGGCCGCGCCCGGCGCGCGCCTGCTCGATGTTGCGCAGGCGGATGGTCAGCCGCTGGAAGGCACATGCGAGGGTCAGATGGCCTGCTCCACTTGCCACGTCATCCTGGAGGCAGAAGATTTTGCGAAGCTGCCGCGCGCCAGCGAGGAGGAAGAGGATATGCTCGACCTCGCCATGCACGCAACGCGCACCTCGCGCCTGTCCTGCCAGATCTGGCTCACCGAGGAGATGGAAAGCATCTCCGTTCGTGTGCCGCCCGGCGCCCATAATATGCAGGGGCGT
1768769_Ssp@LSJC01000021_1_10                                ATGATCCGCGTGCGCTTTGTCAGCGCCGACGGCGGCGTGCGCGAGGTCAGCGCCGAGCCGGGCGCGGTGCTGCTCGACGTGGCCCAGGCCGACGGCCAGCCGCTGGAGGGGACATGCGAGGGCCAGATGGCCTGTTCGACGTGCCACGTGCTGATCGCGGCGGAGGATTTCGACCGCCTGCCGCCCGCGCGCGAGGAAGAGGAGGACATGCTCGACCTGGCGGTCGGCGCGACGCGGCACAGCCGGCTGGCGTGCCAGATTATGCTCGACGCGACGATGGACGGGATGACGGTGCGGATGCCGCCCGCGCACCGCAACATGCAGGGGCGC
1895847_Sbacterium@HCB77094_1                                ATGACCCGCATCCGCTTCGTCGCCGCCGATGGCGAAGTGCGCGAGGTGACGGGTGCACCGGGCGACCGCCTCCTCGACCTCGCGCAGAATGACGGCCAGCCGCTGGAGGGGACGTGCGAGGGGCAGATGTCGTGCTCGACCTGCCACGTTATCGTTGCGGCCGAGGATTTCGACCTCCTGAAACCCGCCAGCGAGGAGGAGGAGGACATGCTCGACCTCGCCGCCGGCGCCACGCGGACCAGCCGGCTCGCCTGCCAGATCTGGATCGAGGACGGGTGGGAAGCGCTGACCGTCCGCATCCCGCCCGAACGCCGCGACATGCGCGGCCGC
1141889_Sspermidinifa@PCD03428_1__RT_shifts_1_contigs        ---ACCCGCATCCGCTTCGTCGCCGCCGATGGCGAGGTTCGCGAGGTGACGGGCGCGCCCGGCGATCGCCTGCTCGACCTTGCCCAGAATGACGGCCAGCCGCTCGAGGGGACGTGCGAGGGGCAGATGTCGTGTTCCACCTGCCACGTCATTGTCGCGGGCGAGGATTTCGACCTGCTCCCACCGCCGAGCGAGGAGGAGGAGGACATGCTCGACCTTGCCGCCGGGGCGACGCGGACCAGCCGGCTCGCCTGCCAGATCTGGATCGAGGCGGGGTGGGAAGCGCTGACCGTCCGCATCCCGCCCGAACGCCGCGATATGCGCGGGCGC
1550073_Ssp@JROH01000022_1_26                                ATGATCCGCATCCGCTTCGTCGCCGCCGAGGGTGATGTCCGCGAAGTCACCGCTGCCGTAGGCGACCGCCTGCTCGACGTCGCGCAACATGACGGCCAGCCGCTAGAGGGGACGTGCGAGGGGCAAATGGCCTGTTCGACCTGCCACGTCATCATTGCCGCCGAAGATTTCGATCGCCTGCCCCGCGCCACCGAAGAGGAGGAGGATATGCTCGATCTAGCCACCAGCGCCACCCGCACCAGCCGGTTGGCGTGCCAGATTCACCTCGACGAAACCCTCGACGGCATGACGGTGCGAATTCCGCCCGAGCGCCGCGACATGCGGGGGCGC
941907_Sindica@SMF60560_1                                    ATGACGGCGGTGCGCTTCATATCGGCTGACGGCGATATTCAGGAGGTTGCGGGACAGGGGGGCGATCGCCTCCTCGACATCGCCCAGAATGCCGGCCAGCCGCTCGAGGGCACTTGCGAAGGGCAGATGGCCTGCTCCACTTGCCACGTGATCGTCGAGGCGGAGGATTTCGCGAAGCTGCCGCGCGCCAGCGAGGAGGAGGAGGACATGCTCGATCTCGCCAGCCACGTCACCCGCCACTCGCGGCTCGCCTGCCAGATCTGGATCGATCCCGCCTGGGACAGCCTCACCGTCCGCATCCCCGGCGCCGCGCGCAACATGCAGGGCCGT
745310_Ssp@AGH48411_1__RT_shifts_1_contigs                   ATGACGACGGTGCGGTTCGTCTCCGCCGACGGCAGCATCGACGAGGTGGAGGCGCCGGCGGGCGCGCGGCTGCTGGATGTGGCGCAGGCCAACGGCCAGCCGCTGGAAGGAACCTGCGAAGGGCAGATGGCCTGTTCCACCTGCCATGTCATCGTCGATCGGGAGGATTTCCCGAAGCTCGATGAAGCCACCGAGATGGAGGAGGACCTGCTGGACCTGGCGGCGAGCGTGACCCGATGGTCCCGCCTGGCATGCCAGGTCTATCTACCGGAGGGGCTGGAGAGCCTGACGGTGCGGATACCCGGAGAATCCCGCAACATGCAGGGGCGC
861865_Slaterariae@SNT04929_1__RT_shifts_1_contigs           ---ACGCGGGTGCGGTTCGTTTCGGCCGATGGTCGGGTGGACGAGGTGGAGGCGCCGGCCGGATCGCGCCTGCTGGACGTTGCGCAGGCCAATGGCCAGCCGCTCGAAGGCACGTGCGAGGGGCAGATGGCCTGTTCGACCTGCCATGTCATTGTCGACCGCGATGATTTCCAGAAGCTGCCGGAAGCGAGCGAGATGGAGGAGGATCTGCTGGATCTCGCCGCCAGCGTGACGCGCTTTTCGCGACTGGCCTGTCAGATCTACCTGCCCGAAGGGGTGGACGAGTTGACGGTGCGCATCCCCGGTGAAGCGCACAATATGCAGGGCCGC
680125_Plamellibrach@RED15436_1                              ATGACAAAGGTTCGCTTTGTTTCCGCCGATGGCCGGGTCAGCGAAGCGGAAGGAAGCCCCGGCGAACGGCTTCTTGATATCGCCCAGGCCGATGGCCAGCCGCTTGAAGGAACGTGCGAAGGCCAGATGGCATGTTCGACCTGTCATGTGCATGTCGATCCGGACGATTTTGCCAAGTTGCCGCCTGCGCAGGAGATGGAAGACGATATGCTCGATCTCGCTGCAGACGTGAACCGGTACAGCCGGCTTGCCTGCCAGATATGGCTGAGCGAGGATCTGGAAAGTCTGACCGTCAAAATACCGGGCAGCGTACACAATATGCAGGGGCGA
1697973_Scrusticola@QTJP01000001_1_361                       ---ATGAAGATCAGGTTCGTTGCGGCCGACGGGGACGTGCGTGAAGTGGAGGCAGCCGCGGGCGAGCGGTTGCTCGATATCGCGCAAGCCGATGGCCAACCGCTCGAAGGGACGTGCGAAGGCCAGATGGCGTGCTCCACCTGCCATGTCATCGTCTCCGAAGAGGATTTCGGCAAACTGCCCGTTGCCAGCGCCGACGAGGACGATCTGCTCGATCTCGCCGCTCATGTGACGCGCACCAGCCGCCTCGCCTGCCAGATCTGGCTGGAGGAGGAATGGGGTAGCCTGACCGTGCGCATCCCGTCCGAAGCGCGCGATATGCAGGGCCGC
1843368_Ssp@AOF97562_1                                       ATGACCAGGGTTACCTTCATCAGCGCTGACGGGGAACGACAGGAGGTCGATGCCCCGGCGGGATCGGTGCTGCTCGACATCGCACAGGCGGCGGGCCAGCCGCTCGAAGGGACATGCGAGGGGCAGATGGCCTGTTCCACCTGCCATGTCATCGTCGAAGCCACCGATTTTCCGCGCCTCGGCCGCGCCAGCGAGGATGAGGAGGATATGCTCGACCTCGCCGCGTCCGCCACGCGCACCAGCCGCCTGTCATGCCAGATCATCCTGGCTGATGGGCTGGACCAGTTGACGGTGCGCATTCCGCCCGAATCCTACAATATGCAGGGTATG
1332080_Sbaderi@ALR21131_1                                   ATGACCAGGGTAACCTTCATCAGCGCCGATGGCGAAAGGCAGGAGGTTGACGCGCCCGCCGGCTCGGTCCTTCTGAACGTCGCGCAGGCGGCCGGGCAGCCGCTTGAAGGCACTTGCGAAGGGCAAATGGCCTGCTCCACCTGTCATGTGATCGTCGACGCCGCCGATTTTTCCAGACTCCCCCGGGCGACGGAGGAGGAGGAGGACATGCTTGACCTTGCCGCTTCCGCGACGCGCACCAGCCGGCTTTCCTGCCAGATCGTGCTGGATGCGGCGCTGGAAAGCCTGACTGTCCGTATTCCGCCCGAAACCTACAACATGCAGGGTATG
2185111_Ssp@CP029335_1_856                                   ATGACCATGGTCACCTTCATCAGCGCCGACGGCGAACGACTGGAGGTCGATGCGCCTGCCGGGTCCGTCCTGCTGGAGGTTGCACAGGCGGCGGGTCAGCCGCTGGAAGGAACATGCGAAGGGCAGATGGCCTGTTCGACCTGTCATGTCATCGTCGATGCCGCCGATTTCGACCGCCTGCCGCGCGCGAGCGAGGATGAGGAGGATATGCTGGACCTGGCCGCTGCGGCGACCCGCACCAGCCGCCTGGCCTGCCAGATCATCCTGTCCGAGCAACTGGACGCGCTGACTGTCCGTATCCCTGGCGAATTCAACAATATGCAAGGTATG
2082188_Ssp@BBC99391_1                                       ATGACCAGGGTCACCTTCATCAGCGCCGACGGCGAACGGCAGGATGTGGACGCGCCCGCAGGATCGGTGCTGCTCGACATAGCGCAGGGCGCCGGCCAGCCGCTGGAGGGAACGTGCGAGGGGCAGATGGCCTGTTCCACCTGCCATGTCATCGTCGATGCCGATGATTTCGCGAAATTGCCGCGTGCCAGCGAGGATGAGGAAGATATGCTCGATCTCGCCGCCGCCGCCACCCGCACCAGTCGCCTGGCCTGTCAGATTGTTCTGGATGGGGCGCTGGACGCGCTGACCGTCCGCATTCCGGGCGAATTCAACAATATGCAGGGCATG
452662_Sjaponicum@BAI97007_1                                 ATGACCAGGGTCGTCTTCATCAGCGCGGATGGAGAGAAGCAGGAGGTCGAAGCGCCGCCGGGCGCCGTGCTGCTGGACGTCGCGCAGGCCGCGGGCCAGCCGCTGGAGGGAACATGCGAAGGGCAGATGGCCTGTTCCACCTGCCATGTCATCGTCGACGCCGCCGATTTCTCCAAGCTCGGCAAGGCGAGCGAGGATGAGGAGGACATGCTGGACCTCGCCGCCGCCGCGACCCGCACCAGCCGCCTGTCCTGCCAGATCGTGCTGGATGAACAGCTCGACAGCCTGACCGTCCGCATTCCGGGCGAATCCTACAATATGCAGGGAATG
2072936_Ssp@AUW58516_1                                       ATGACGAAAGTCACATTCATCAGCGCCGACGGCAGGCGGCAGGAAATTAACGCCCCCGACGGCGCGATCCTGCTGGACGTTGCGCAGGGCGCCGGACAACCGCTTGAGGGCACCTGCGAGGGCCAAATGGCCTGCTCGACCTGTCACGTCATCGTAGAGGCCGACGATTTCGCGCAACTTCCGCGCGCCAGTGAGGCGGAAGAAGACATGCTCGATCTCGCAGCCTCCGCCACCCGCACCAGTCGCCTCTCGTGCCAGATCGTCCTGACCGAAGCCATTTCGGACCTCACGGTTCGCATACCGGCGGAGAGCCACAATATGCAGGGCATG
627192_Ssp@BAK66014_1                                        ATGACACGGATCACGTTCATCAGCGCGAACGGCGCGGTCATGGAAGTGGAGGCCGCGCCGGGCGACACTCTGCTCGACATCGCGCAGGCGGCCGGGCAGCCTCTGGAAGGGACTTGCGAGGGGCAGATGGCGTGCTCGACCTGCCACGTCATCATCGATCCGGCGGATTTCCCGAAGCTGCCCCGGGCGAGCGAGGAGGAAGAGGACATGCTGGATCTGGCGGCGGCGACCACCCGCACCAGCCGGCTTGCCTGCCAGATCGTCCTGTCCGAGGCGATGGAATCGCTGACCGTGCGGATCCCGCCGGAAAGCCGCAACATGCAGGGGTTG
1895845_Ssp@OJY66942_1                                       ATGACGCTGGTGCGGTTCATCGGTGCCGACGGGGAAGTGCTGGAGGTGCGGGCGGCGCCGGGCGACAATCTGCTCGATATCGCGCAGGCGGCGGGCCAGCCGCTGGAAGGGACGTGCGAGGGGCAGATGGCCTGCTCGACCTGCCACGTCATCATTGCGGCGGAGGACTTCGGAGTGCTGCCGCGCGCCAGCGAGGACGAGGAGGATATGCTCGACCTTGCCGCCGCGACGACGCGCACCAGCCGCCTCGCCTGCCAGATCACGCTCACGGCGGAGATGGAGACACTGACGGTGCGTATTCCGGCCGAAGTGCGCAATATGCAGGGCGTT
121428_Sxenophagum@DDFT01000093_1_3__RT_shifts_2_contigs     ATGACCAGGATCATTTTCATCAGCGCCGATGGCGAGCGGCAGGAAGTCGATGCTCCGGCGGGGTCGATCCTGCTGGATGTAGCGCAGGCCGCGGGTCAGCCACTGGAGGGTACGTGCGAGGGGCAGATGGCGTGTTCCACCTGCCATGTCATCGTCGACGCGGCGGATTTCCCGCAACTCAGCCGGGCGAGCGAGGATGAGGAGGACATGCTGGACCTGGCGGCATCCGCCACGCGCACCAGCCGCCTG---------------------------------------------------------------CGCGCCGAAGAAGGCCGC
1970430_Ssp@OYW83832_1                                       ATGACGCTCATTCGGTTTATCAGCGCTGACGGCAGGGTGCAGGAGGTCGCGGCACAGGCCGGCGACACCCTGCTGGATGTCGCGCAGGCGGCGGGCCAGCCGCTGGAAGGCACGTGCGAAGGCCAGATGGCCTGTTCCACCTGCCATGTGATCGTGGCGGCGGAGGATTTCGCGAATCTGCCCCCGGCGAGCGAGCCGGAAGAGGATATGCTCGATCTGGCCGCGGCGGCCACGCGCACCAGCCGGCTGGCCTGCCAGATCGTCATCGGCGAGGATATGGCCACGCTGACCGTGCGCATACCGGGCGAGTTCCACAATTTGCAGGGCATC
1895848_Ssp@OJU17335_1                                       ---ATGAAGGTGCGTTTCATCGCCACCGACGGCTCGGTGCGGGAGGCGGAAGCGACGCCGGGCGAGACGTTGCTCGAGGTCGGCCAGCGCGAAGGGCAGCCGCTGGAGGGGACGTGCGAGGGCCAGATGGCCTGCGCCACCTGCCACGTCATCGTCGAGCCGGATGATTTCGACCGGCTCCCCCCGGCGAGCGACGACGAGGAGGATATGCTCGATCTGGCTTATGCGGTGACGCGCACCAGCCGGCTGTCGTGCCAGATCGTGCTGAGCGACGCGCTCGACGGCCTGACTGTAAGATTACCGACGGGTTCACGGAACATGCAGGGGCGA
1881068_Ssp@SEI85843_1__RT_shifts_1_contigs                  ------AAGGTTCGCTTCGAGACGACGGACGGCGCGATCGTCGAAGCGGAGGCTTCGCCGGGTGAGCGATTGCTGGATGTCGGCCAGCGGATCGGCATGCCGCTTGAGGGCACGTGCGAGGGGCAGATGGCCTGTGCTACCTGCCATGTGGTCGTGTCGCCCCGCGACTTTGCGCTGCTGCCGCAAGCGGCCGAGGAGGAGGAGGACATGCTCGATCTCGCGCTTAATGCGGCTCGGACCAGCCGGTTGTCATGCCAGATTGTTCTGCAACAGGAGAATGATGGCCTGACCGTGCGCATCCCC---------------------------
1951254_Sbacterium@DDFE01000220_1_9                          ATGATTCGCGTTCGCTTTATCGCAGCCGATGGCCAGACCGTCGATGCCGAGGCAGCGCCGGGAACAGTGCTGCTCGACCTGGCGCAGGCCAATGACCAGCCGCTCGAAGGTACCTGCGAAGGGCAGATGGCGTGTTCGACCTGTCATGTCATCGTGGATCCGGCCGATTTCGCCCGATTGCCCCGGTCGAGCGACGATGAAGAGGACATGCTCGATCTCGCCGCAGGCGTAACGCGCACCAGCCGTCTGGCCTGTCAGATCGTTCTGGACGAGAGTCTCGACGGGCTGACCGTGCATATTCCGGGTGAAGTCCGGAACATGCAGGGACGC
185950_Sfaeni@PTW44994_1                                     ---ATGATCGTCCGCTTCATAGCCCGCGACGGCACCGCAACGACGACCGTCGCAACCCCCGGCGACCGCCTGCTCGACGCCGCACAGGCGCATAACCAGCCGCTCGAAGGTACCTGCGAAGGCCAGCTCGCTTGCGCGACTTGCCACGTGATCGTCGACCCCGCGGACTTCGCCCGCCTGCCGCCAGCAAGCGACGACGAGGAGGACATGCTCGATCTCGCGCACAACGCAACGCGCACCAGTCGTCTCGCCTGCCAGATCCGCCTGACCGAAGCGCTCGACGGCTTGACCGTCCGCATCCCGGAA------------------------
645617_Hcaeni@RIA45615_1                                     ATGACGCTGGTCCGCTTCATCAGCGCCGACGGCACGGTCGAGGAAGCGCGCGGTTCGCCCGGCGATTGCCTGCTCGATCTCGCGCAGGCCTATGGCCAGCCGCTCGAGGGAACGTGCGAAGGGCAGATGGCGTGTTCGACCTGCCACGTCATCGTCGCAGCCGAAGATGCCGACAAGCTTCCCCCGCCCAGCGAGGAGGAGGAGGATATGCTCGATCTCGCGGTCGGCGCGACGCGTACCAGCCGGCTCGCCTGCCAGATCATGCTCACCGGCGCGATGGAAAGCCTGACGGTGAAGATGCCGCCCGGCGCGCGCGACATGCGGGGGCGC
1985879_Ssp@RSV15732_1                                       ---ATGATCGTCCGCTTCATCGGCGTCGACGGCGCGATCGAGGAAGCACGCGGTGCTGCCGGCGATCGGCTGCTCGACCTCGCTCAGGCCTATGGCCAGCCGCTGGAGGGCACGTGCGACGGGCAGATGGCCTGCTCGACCTGCCACGTGATCGTCGCGCCGGAATTCGCCGACCTGCTGCCCCCGCCGTCGGAAGAAGAGGAAGACATGCTCGATTTCGCCCCCGGCGCCACGCGCACCAGCCGGCTCGCCTGCCAGATCACGCTCACCGACGCGCTCGAAGGCCTCACGGTGCGCATGCCCGGCCAGCAGGCCGACGCGAGGCGGCGC
1961362_Ssp@ANC87376_1__RT_shifts_1_contigs                  ---ATCCGGGTGCGGTTCATCGGGACGGACGGCAGCGTGCGCGATGCGAAGGGCGTCGAGGGCGCGCGGCTGCTCGACGTGGCGCAGGCGGACGGGCAGCCGCTGGAGGGGACGTGCGATGGCGATATGGCATGCGCGACCTGCCACGTGATCGTCGCGGCCGAGGATGCCGATCGCCTGCCGCCGCCGCGGGAGGAGGAGGAAGACCTGCTCGACATGGTGCCGCAGGCGACGCGGACCAGCCGGCTGGCGTGCCAGATCCGGTTGAGTGCAGCGCTCGACGGGCTGACGGTGCGGGTGCCGGGG------------------------
1141887_Ssp@PAX09641_1                                       ATGATCCACGTGCGGTTCGTGGGTGCCGACGGCTCGGTGCAGGAGGCGGGAGGCGTCGAAGGCGTGCGCCTGCTCGACGTGGCGCAGGCCGCGGGGCAGCCGCTCGAGGGCACGTGCGACGGCGACATGGCCTGCGCGACGTGCCACGTGGTCGTCGATGCGGCCGACTTCGACCGCCTGCCGCCTGCGGGCGAGGAGGAGGAGGAGCTGCTCGACCTCGCCTACAACGCGACGCGGACGAGCCGGCTGGCGTGCCAAATCAGGCTCACGCCCGCGCTGGACGGGCTGACGGTGCGGGTGCCC---------------------------
1736343_Ssp@KQU62291_1                                       ATGATACGCGTCCGTTTCGTCGCGACCGACGGTACCATCACCGCTGCACAGGGTGCCGACGGCCTCCGCCTGCTCGACGTCGCACAGGCGGCGGGGCAGCCGCTGGAGGGCACATGTAACGGCGATCTCGCCTGTGCCACCTGTCACGTCATCGTGGACGCCGCCGATGCACCGCGGCTGCCGCCCGCCAGCGAGAACGAAGAAGATTTGCTCGATCTTGCCCCGGCCGCCACGCGCACCAGCCGGCTGGCATGCCAGATTATTCTCACGCCCGCGCTTGATGGCCTGACGGTGCGTATCCCCCGAAGC---------------------
1166340_Ssp@SEM43652_1                                       ---ATGATCGTGACCTTTGTCGGCAGCGACGGCGAAGCCATGCGGGCGACGGCGGAAGCGGGCGCGCGCCTGCTCGATGTCGCGCAGGCCGCCGGGCAGCCGCTGGAGGGCACATGCGACGGGGATATGGCATGTGCCACCTGTCACGTCGTGATCGACGCCGCCGACTTCGCACGCCTGCCACCGGCCAGCGAGGAGGAGGAGGACCTGCTCGACCTGGCACCGTCCGCGACGCGCACCAGCCGGCTGGCCTGTCAGGTCAGGCTGGACGCGGCACTGGGCGCGATCACCGTCCGCGTACCC---------------------------
2219696_Ssp@AXJ96756_1                                       ATGATCCGCGTCCGCTTCGTCGATGCGGCGGGGACCGCGACCGACATCACCACCGCGGAAGGCGCGCGCCTGCTCGACGTCGCGCAGGCGGCGGGCCAGCCGCTGGAGGGCACGTGCGACGGCGACATGGCGTGCGCGACCTGCCACGTCGTTGTCGCGGTGGAGGATTTCGCGCGGCTGCCCGCGGCGCGCGAGGAGGAGGAGGATCTGCTCGACCTCGCCCCCGATGCGCGCGCGACCAGCCGGCTCGCCTGCCAGATATGGCTGACCGCTGCGCTCGACGGGCTGACGGTGCGCGTCCCCGGC------------------------
1560345_Spanacis@AOH85309_1                                  ATGATCCCCGTTACCTTCATCGCCGCGAACGGGACGCGCAGCACGGCGCAGGCGTCCGCCGGCGACAGGCTGCTCGAAGTCGCGCAGAACGCGGGCCAGCCGCTCGAAGGCACGTGCGAGGGGCAGATGGCGTGCTCGACCTGCCACGTCATCGTCGACGCGGCGGATTTCGCGCTGTTGCCGCCGGCCAGCGAGGCGGAGGAAGACCTGCTCGATCTCGCCAGCGGGGCGACGCGACACAGCCGGCTCGCCTGTCAGATCCAGGTCGAACGT---------GCGCTAACGGTCACAATTCCGGGCGAATCACGGAACATGCAGGGCCGC
1219040_Sasaccharolyt@BCYU01000025_1_47__RT_shifts_1_contigs ---ACTCGCGTGATCTTCATCGAGCGCGATGGCGCCACGCGCGAAGTCGAGGCGCGTCCGGGCGATCGCCTGCTCGAGGTGGCGCAGAATGCCGGCGAACCGCTCGAAGGAACGTGCGAGGGACAGATGGCCTGTTCGACCTGTCACGTGATCGTCGATCCCCAGGATTTCGCGAAATTGCCTCCTGCCGTCGAGGACGAAGAGGACATGCTCGACCTAGCGTCGGGCGCCACGCGATATAGCCGACTCGCATGCCAGATCTGGCTGAGCGAGGTGCTCGAGACGCTGACCGTGCGTATTCCGCCCGAGGCAAAAAACATGCAGGGACGC
685778_Ssp@AORL01000021_1_170                                ATGACGCTGGTCCGCTTCCTCGATCCGCGCGGCGACTCTGCCGAAGTGCAGGCGGCGGCCGGCGAGCGCCTGCTCGACGTCGCCCAGGCGGCCGGTCAGCCTCTGGAGGGGACGTGTGAGGGGCAGATGGCCTGCTCCACCTGCCATGTCATCGTCGATCCGGCCGATTTCGAGGCGCTGCCCCCGGCCTCGGAGATGGAGGAGGACCTGCTCGACCTTGCCGCGCATGTGACCCGCACCTCGCGGCTCGCCTGCCAGATCTGGCTGAGCGACGCCCTGCCGACCCTGACGGTGCGGATGCCCGGCGTCTCGCGCAACATGATGGGGCGC
1735121_Soleivorans@PTQ07497_1                               ACGATCAGGGTGCGCTTCGTGGCCGCCGACGGCCACATAAGGGATGTGACGGCGGGCGAGGGTGATCGGCTGCTCGATGTCGCGCAGGGCGCGGATCAGCCGCTGGAAGGGACGTGCGAGGGGCAGATGGCCTGTTCCACCTGCCATGTGATCGTCGATCCCGCCGATTTCGCGAAGCTGCCCCCGGCGAGCGAGGAGGAGGAGGATCTGCTCGATCTCGCCGCGCATGTGACGCGCACCTCGCGCCTCGCCTGCCAGATCCGGCTG---GAAGGGATCGATTCGCTGACGGTGCGCATACCGCCCGATGCGCGCAACATGCAGGGGCGC
266812_Sflavimaris@ASK87732_1                                AAGGTCACGGTCCATTTCGTCAGCGCGGACGAAGAAACGCTGTCGGTAGAAGCCTCGGATGGCGACAATCTGCTCACCATCGCGCAAATACATGACCAGCCGCTCGAGGGAACCTGCGAAGGCCAAATGGCTTGCTCGACCTGCCATGTGATCGTCCGGGCCGCCGATTTTGACCGGCTTCCTCCGGCGACCGAGATGGAAGAGGACATGCTCGATCTGGCCGCCGGTGCGCGCCGGACCAGCCGTCTGGCCTGCCAGATCACCCTGACACCCGACCTCGATGGCTTGACCGTCCAGATGCCCGGCGAAAGCCATAATATGCAGATCATC
1951256_Sbacterium@DELZ01000004_1_21                         AAGATAACGGTTCATTTTGTCAGTTCTGACGGCGAGACCGTTTCCGTTGAAGCCTCGAAAGGTGACAATCTGCTGACCTTGGCGCAACTCCATGATCAGCCGCTCGAAGGTACCTGCGAGGGACAGATGGCCTGCTCTACCTGCCATGTGATTGTCGAAGCGGCGGATTTCGACAGATTGCCCGAGGCGACCGAAATGGAAGAAGATATGCTCGATCTGGCTGCCGGTGCGCGCAGGACCAGCCGTCTGGCCTGCCAGATCGAGTTGACAGCGGAACTGGACGGCCTGACCGTCCATATGCCGATCGAGAGCCACAATATGCAGAATCTT
1922222_Ssp@LT703001_1_699                                   GACATTATGGTGAACTTTGTAAGCGCTGATGGTGAAACCATGGTTGCAAAAGCGACCGAGGGGGATGATCTGTTGAAGGTTGCGCAAATCCATGACCAGCCTCTCGAAGGTACGTGCGAAGGGCAAATGGCCTGTTCGACTTGCCATGTGATCGTCGATGCTGCGGATTTCGAAAAATTGCCCGAAGCGACGGAAATGGAAGAAGATATGCTGGATCTCGCTGCTGGTGCGCGCCGGACAAGCCGTCTGGCCTGTCAGATTACACTGACACCCGATCTCGATGGCTTGACCGTGCACATTCCGGCGGAGAGCCGAAATATGCAGGGAGTC
1735683_Ssp@KQM65651_1                                       ATGATCCACCTGACTTTCATCGCCGCCGATGGAACACCGCACGCGCTCACCGCTGCGGAGGGCGATACGCTGCTTGCGGCGGGGCAGGCGGGCAATCAGCCGCTGGAGGGAACGTGCGAAGGCCAGATGGCCTGCGCGACCTGCCACGTCATCGTTGCCGCCGGGGATTTCGACCGGCTCCCGCCCGCCGGTGCCGAGGAGGAGGATATGCTCGACCTTGCCCAGGGGGCGACCCGCACCAGCCGTCTGGCGTGCCAGATCGTGCTGACGCGGGCGCTGGACGGGCTGACGGTGCGGATTCCGGCC------------------------
1380389_Ssp@KK211162_1_947__RT_shifts_1_contigs              ---ACCCTGGTGCGGTTTTTCCGGGCGGACGGAACTGACAAGGAAGTCGAAGCGGAGCCTGGGCAGAGGCTGCTCGACGTCGCGTGGGCGGCCCGTGAGCCGCTCGAAGGCGCATGCGAGGGCGTCATGGCCTGCTCGACCTGTCATGTGATCGTGGCTGCTGCGGATTTCGAGAAGCTGCCCGCGGCGAGCGAGGAGGAAGAGGATCTGCTCGATTTCGCAGCGCACGTGACTCGGACCTCGCGCCTGGCGTGTCAGATCATTCTCACTGGCGACATGAAGACTCTCGATGTCCGGATTCCGGCCGCCGCCACCAACTGGATGGGGCGG
1298856_Ssp@PVZ19240_1__RT_shifts_1_contigs                  ---ACTCTCGTACGGTTCCTCAAGGCGGACGGGATCGACAGGGAAGTGCAGGCCGCGCCCGGGCAAAGGCTGCTCGACGTCGCGTGGGCCGAACGCCAGCCGCTCGAGGGTGCGTGCGAGGGCGTGATGGCCTGTTCGACCTGCCACGTGATCGTCGATGCGCACGATTTCGAGAAGCTTCCGCCGGCGAGCGAGGAGGAGGAAGACCTGCTCGATCTCGCCGCGCACGCGACCCGCACGTCGCGGCTCGCCTGCCAGATCATCCTCACCGAGGACCTGAAGAGTCTGAGCGTGCGGATCCCGACCGGCGCGACCAACTGGATGGGGCGC
1706000_Sginsengisoli@QOCK01000002_1_138                     ATGACCCTGGTCACCTTCCTTCGGCCCGACGGCAGCGATCGTGCGGTCGAAGCGCCGGCGGACGCGCGGTTGCTTGACGTCGCGCAGGCCGCCGGCCAGCCGCTCGAGGGCACCTGCCACGGGGCGATGAGCTGCTCGACCTGCCACGTCATAGTCGCGCCAGACGACTTCGCCCGGTTGAAACCGGCGAGCGAGGAGGAAGAGGATCTGCTCGACTTCGCATTTGCGGTCGAGCGAACTAGCCGGCTTGCGTGCCAAGTGGTGCTGTCGGCGGGACTGGAGACGCTGACGGTGCGGATGCCGGGG------------------------
1123267_Sastaxanthini@JONN01000001_1_756                     ATGACCCTGGTGCGATTTCTGAACAGTGACGGCGCAGACCGCGAGGTGGAAGCGGCCGAGGGGGCGAACCTCCTCGACGTCGCCCAGGCCGCGGATCAGCCGCTCGAGGGCACCTGCGACAAATCGATCAGCTGTTCGACCTGCCATGTCATCCTGTCGGCGGAGGATTTCGCGCGGATGCCGCGGGCGAGCGAGGAAGAGGAGGACCTCCTCGATCTCGCGCAGGACGTGCGGCGGACCAGCCGGCTGGCCTGCCAGCTGACGGTCTCGGGGGCGGTG------ATGACGGTGAGGATGCCGGGC------------------------
2315689_Ssp@RIX31602_1                                       ATGATTCGAGTGCGCTTTCTCAAAGCTGACGGCACGGACCATGAGGTTGACGCGACCGAAGGGACGAATCTGCTCGATCTGGCCCAGGCCGAGGGACAGCCGCTGGAAGGTGCTTGCGAGGGCCAGATGGCCTGCTCCACCTGCCACGTCATCATTGCGAAGGAAGACTTCGGCCGCCTTCCTCCGGCGAGCGAGGAGGAGGATGACTTGCTCGACCTGGCATGGCAGGTCCGTCCCACGTCCCGGCTCGCCTGCCAGATCATGCTGACAAAAGATCTCGGGTCGTTGACGGTCCAGATGCCGGGCGGGGCTTATAATCTGGATCGC---
1985171_Ssp@OSZ69257_1                                       ATGATCCGCATCCGTTTCCTTTCGGCCGATGGTGCCGAAACCCTCGTCGATGCCCAGCCAGGCGACCGGCTGCTCGATCTGGCTCAGGCCCATGGCCAGCCGCTGGAAGGCACCTGCGAAGGCGCGATGGCCTGCTCGACCTGCCATGTCCATCTCGTCGGCGGCGATGTCGCGGCGCTGCCGCCACCGTCGGAAGAAGAGGAGGACATGCTGGATTTCGCCGCCGGCGCCAACCGCCAGAGCCGGCTGGCGTGCCAGGTCAAACTGATGGCCGGAATGGCCGCCCTGGACGTGAAAATGCCGCGCGGCGTGGTCGACATGAGCCGA---
1970594_Sbacterium@OYX76754_1                                ATGGCCCGCATCCGTTTCATCTCCGCCGACGGCACCGAAGCCATCGCCGACAGCAAACCCGGCGACCGCCTGCTTGATGTGGCGCAAGCGCATGGCATGCCACTGGAAGGCACCTGCGAAGGCGCGATGGCCTGTTCCACCTGCCATGTCTATCTGGTCGGCGGCGATGTCGAAAAACTGCCGGCGCCCATCGAAGAAGAGGAAGACATGCTGGATTTCGCTGCCGGCGCCAACCGCCAGAGCCGGCTGGCCTGCCAGGTGAAATTGACGGCGGATATCCACAGTTTGGACGTACGGATGCCGCGCAGTGTGGTCGACAACAGTCGG---
1523432_Aproteobacter@KPF61845_1                             ATGACGCGCGTCCGCTTCCTCGCCGCCGATGGCAAGGGGCCGGTGGTCGAGGCCGCCGCCGGCACGCGGTTGCTCGACCTCGCCCAGGCGCAGGGCCAGCCGCTCGAAGGTACCTGCGAGGGCGCCATGGCGTGCTCGACCTGCCATGTCCTCATCACCGGCGCCGACGCGGCGAAGCTCCCCGCGCCGAGCGAGGAGGAGGAGGACATGCTCGATTTCGCCGTCGGCGCCGGCCGCGCCTCGCGCCTCGCCTGCCAGATCCGGTTGACCGCCGACATCGCCGAACTCGACGTGCGGATGCCGCCGGGCGCGGTCGACATGAGCCGGCGC
2015572_Abacterium@OYU16217_1                                ATGACCCGCATCCGATTCCTCTCCGCCGATGGCACCGAAACCCGCGTCACCGCCGAGCCCGGCGAGCGCCTGCTCGATGTCGCCCAGGCCGCGGGTCAGCCGCTGGAGGGCACCTGCGAGGGCGCCATGGCCTGTTCCACCTGCCATGTGCTGATCAGCGGCGCCGATGCCGCCCGCCTGCCGCCGCCGAGCGACGAGGAGGAGGACATGCTGGATTTCGCAGTGGGCGCCTCGCGCGCCTCGCGGCTGGCCTGCCAGATCGTGCTGACGGCGGACATCGCCGCGCTGGACGTGCGGATGCCGCCGGGCAGCGTCGACATGAGCCGACGT
1234595_Pflava@EMD84303_1                                    ATGACGCAGGTCCGCTTCTTCGACGCCGATGGTCGTGACCGCGTTGCGGACGCGCAGCCGGGAGAGCGACTGCTCGATGTCGCGCAGCACCACGATCAGCCGCTGGAGGGTACCTGCGAGGGTCAGATGGCGTGTTCCACGTGCCATGTGATCGTTCAAGCGGTGACAGGTATGCCGCTGCCGCCGCCGAGCGAAGAGGAAGACGATCTTCTGGATTTCGCTTATGGCGCCGTCCGCGAATCGCGGCTCGCATGTCAGATTCTTCTGAACGATGACATACAGGCGATCGATATCCGCATGCCCGGCGGCAGCGTCGATGCCTCAAGA---
1843236_Smontana@KV887138_1_40                               ATGACGCACGTCCGCTTCCTGACCGCCGCCGGGCTGTCGTCCGAATGCGATGCGCCGCCGGGCACGCGCCTGCTCGATCTCGCGCACGCGCTGGGCGAACCGCTGGAGGGGACGTGCGAGGGGCAGATGGCCTGTTCCACCTGCCACGTCATCGTCGCCGCGGACGATTTCGCCCGCCTGCCCCCCGCGTCGGAAAACGAGGACGACCTGCTCGACCTCGCCCCCCACGTCACCCGCACCAGCCGCCTTGCATGCCAGATCATGCTGGACGGCACGCTGCCCACGCTGACCGTCCGCATCCCCGACCGC---------------------
2283317_Ssp@RDE06436_1                                       ATGACGAGGGTCAGCTTCATCGGCAGCAACGGCAGCGTCACCGTTGCGGAGGGCCCGCCGGGCGCTCGCTTGCTCGATGTCGCACAAGCCGCCGGCCAGCCATTGGAGGGCACCTGCAACGGATGCCTTGCCTGCGCCACCTGTCACGTGATCGTCGCCCGGGAGCAGTTCGAGTGCCTGCCACCGCCGAGTGCGGAAGAGGAGGACATGCTGGACCTGGTACCCGATGCCGTGCGGACGAGCCGCCTCTCGTGCCAGGTGGTGCTGTCGGAGGAGCTTGACGAACTCACCGTGCGTATTCCGGGC------------------------
634430_Srubra@SFP74968_1                                     ATGATCCGCGTTCGCTTCGAGACCGCGACCGGC---ATCGTCGAGGTGGAGGCGGCGGCGGGCGATCGCCTCCTCGACGTCGCGCAGGCCGCCGGCCAGCCCTTGGAGGGCACGTGCGGCGGGCAACTCGCCTGCGCCACCTGCCACCTGATCGTCGCGGCCGAGGACTGGTCACGCCTGCCGCCGCCACGCCCCGAGGAGGAGGACATGCTCGACCTCGTCCCCGATGCCGTCCGCACCAGCCGCCTGTCCTGCCAGATCCGCCTGACGCCCTCGCTCGACGGCCTTGCCCTGCGGGTGCCG---------------------------
1920129_Ssp@RSU49960_1                                       ATGATCCGGCTGGTCTTC---GAGCATCGCGGCGCATCGGTGCCGGCGGAAGCGGAAGCGGGCGCGCGGCTGCTCGACGTGGCGCAAGCGGCGGGAATGCCGCTGGAGGGGACATGCGGCGGCCAACTGGCCTGCGCCACCTGCCATGTCGTCATCGCCGCCGACTGGGCCGGCCGCCTGCCGCCGCCGGGCGAGGCGGAGGAGGACATGCTGGACCTGGTCCCCGCCGCCACCCGCACCAGCCGGCTGGCCTGTCAGGTGCGGCTGACCGAAGCGTTGGACGGCATGGTCGTCCGCGTGACA---------------------------
2315330_Ssp@RST31053_1                                       AGCGTGACGGTCACCTTCCTGCGCGCCGACGGCAGCGATCGCGAGGTCACCGTCGAGCCGGACCGCAGCTTGCTGGAGATTGCGCAGGCCGCCGGGCAGCCGCTCGAAGGGACTTGCGAGGGGCAGATGGCCTGCTCGACCTGCCATGTTCATGTCGCCGCGGCTGATTTCGACCGCCTTCCGCCGGCGAGCGACGAGGAGGACGACCTGCTCGACCTCGCGGCGGACGTGAGGCGGACCAGCCGGCTTGCTTGCCAGATCAGGCTCACGCCAGAACTGGGCTCGCTGACCGTTCGCATTCCGAACGCGGTGACCGACTGGAACCGC---
1842535_Bsp@AOF99795_1                                       ATGATCGAGGTGACGTTCATCAGCGCCGACGGCAAGCGTCAGACGGTGCAGGCCCAGGATGGCGACCGGTTGCTCGATGTCGCGCAGGCGCATGGCCTGCCGCTGGAAGGCACCTGCGAAGGCCAGATGGCCTGTTCGACCTGCCATCTGATCATCGATGCCGCCGATTTCGCCAAGCTGCCCGAGCCGGTCGAGATGGAAGAGGACATGCTGGATCTTGCTGTCGCCGTCACCCGCACCTCGCGGCTGTCGTGCCAGATTTTCCTGCGCGACGAGTGGCAGAGCCTGACCTGCCGCGTTCCGGCGGAAAGCTATGACATGCAGGGCATG
1974094_Sbacterium@PIW56037_1                                ATGGTCCGGCTGCGCTTC------AAAGAGGGCGACCTCACCGAGTATGACGGCGAAAGCGGCCTGACGCTGCTCGATGCGGCGCAGGCGGCGGGCATGCCGCTCGAAGGGACCTGCGAAGGCCAGATGGCCTGTTCGACCTGCCATGTCCTCGTCGCGCGCGAGTGGTTCGCTCGGCTCCCCGAAGCGAGCGAAGAGGAAGAGGACCTGCTCGACCTCGCGGCCTGCGTCGGCCCGACCTCGCGCCTCGCCTGCCAGATCGTGCTGGGCGACGACCTCGACGGGCTAGAAGTCGCGATCCCCGATGAAAGCCAGGACATGCGCGCCGGT
1855283_Ssp@SEK60929_1__RT_shifts_1_contigs                  ------------AAGCTGTACGTCGTCGACGGCGACGTCTCCGAATTCGCGGGCGAACCGGGCGAGCGGTTGCTCGATGCCTGCCAGCGCGCGGGATTGCCGCTGGAGGGAACCTGCGGCGGCGACATGGCCTGCGCGACCTGTCACGTCGTCGTCGCAGCGGAGGATTTCGGCCGACTGCCGCCCGCCAGCGACGAGGAGGAGGATATGCTCGACCTGGTGCCCGACGCGCGCCGCACCAGCCGGCTGGCATGCCAGGTGCTGCTCACGGCTGCACTGGAGGGGTTGCGACTCCGTCTCCCCGCCGCC---------------------
1736301_Ssp@KQN93677_1                                       ATGAAG------------GTGATGGTCGACGGC------CGGGAATGGCCGGCAACGACGGGTGAGCGGTTGCTGGATGTCGCGCGGCGCAACGGGCTGGCGCTGGAGGGCACGTGCAACGGCGATCTGGCGTGCGCGACCTGCCATGTCGTTATCGCGGCTGAGTGGTTCGAACGACTGCCGCCCGCCCGCGAGGAGGAAGAGGACATGCTCGACTTGGTCGGCGATGCACGGCGGACCAGCCGGCTGGCGTGCCAGATCGTCCTGACGCCCGCGCTAGACAAGCTGTCCGTTACCTTACCA---------------------------
2052949_Saeria@PGFU01000003_1_319                            ATGATCCGGGTCGGCTTCGTCGCGCCCGACGGATCGGTGGCGGAGGCGCAGGGCGAGACCGGCGATACGGTGCTGCGCGTGGGGCAGGCGATCGGCCAGCCGCTGGAGGGGACGTGCGAGGGGCAGATGGCATGTGCCACCTGCCATGTCGTCGTCGACCCGGCCTGGGCGGACCGGCTGCCCGGCCCGAGCGTGGAGGAGGAGGATATGCTGGATCTGGCGCCAAGAGCGACGCGGACCAGCCGGCTGTCCTGCCAGATCCGGCTGGATTCGACGCTGGACGGACTGGTGGTGCGGCTGCCC---------------------------
1390395_Ssp@APX66711_1                                       ATGATGACGCTGACCTTTCAAGCCCCAGACGGCAGCACGACCTTGGCCGACGCACAGCCGGGCGAGACGCTGCTCCGCGTCGGGCAGCGTGCCGGGCAACCGCTGGAAGGCACGTGCGGCGGGCAGATGGCCTGTGCGACCTGCCATGTCCTGATCCCCCCGGAATATCTCGCTCATCTCCCCGCGCCATCGGCGGAAGAGGAAGACATGCTCGACCTCGTCCCCGACGCCACCCGCTCCAGCCGCCTCGCTTGCCAGATCGTCGTGACCGAACAGCTGGCCGATATGGCAGTCCGGCTTCCC---------------------------
335406_Smicrocystini@RKS86408_1__RT_shifts_1_contigs         ---ACGTTGGTACGGTTCATATCGGCGGACGGCGCCGTCGTCGAGGTGGAAGCCACGCCGGGCGAGCGTGTGCTGGAGATCGCGCAGCTGCATGATCAGCCGCTGGAAGGCGTCTGCGAAGGCCAGATGGCCTGCTCCACCTGCCACGTCATCGTCGCGGAGCGGCATGCAGCTCTGCTGCCGCGCCCAAGCGTGGAGGAAGAGGACATGCTCGATTTCGCCTACGGCGTCACGCGCAACTCGCGGCTCGCCTGCCAGCTTTACACGGCTGAAGACTTGGCGGAGCTTGAGATGCGCATGCCCGCCGGCGCGGTGAACATGCAAAGTCGC
1948389_Abacterium@DFLT01000014_1_197                        ATGACGCTGGTCCGCTTCCTCGATTCCGATGGGCATTCTGCCGAGGTTGAAGTCCCTGCCGGGGAACCGGTGCTCAAGGCCGCCCAGAATGCGGGTCAGCCCCTGGAGGGTACCTGCGAAGGCCAGATGGCCTGCTCGACCTGTCACGTGCTCGTGATGTCTGTCGACGGCGAAGCCCCGGCCCCACCCAGCGAGGAAGAGGAGGACATGCTCGACTTTGCCTATGGCGCAACCAGGCAGTCGCGCCTTTCCTGTCAGTTGATGGCAACGGAGCAGCTGCGCGAAATTGTGCTGCGTATGCCCGGAGGAAGCGTGGACATGTCGCGA---
2303576_Ssp@QWDF01000001_1_894                               GTGACGCTGGTCCGCTTCCTGAGAGCGTCGGGGGAGGATCGCGAGGTCGAGGCGGCGGCGGGGGCCAATCTGCTGGCGCTGGGGCAGGCCAATGGCCAGAGGCTCGAAGGGGCGTGCGAGGGGGCGATGGCCTGCTCGACCTGCCATGTGCTGGTCGCGGCGGAGGATTTTGGGCGGTTGCCGGCGGCGAGCGAGGAAGAGGAGGATCTGCTCGATCTTGCCGCCCACGCGACTCGATGGTCGCGGCTGTCGTGTCAGGTGGCGGTGCCGGACGGG---GCGGCGTTCACGGTGACGGTGCCGCCAAGCGCGTATAATTTCGACCGG---
1736370_Ssp@KQT32594_1                                       ------------ATGAGGATAAATGCGGACGGCGTC------GCGATCGACGCCCGGATCGGCGAGACGTTGCTGGACGCGGCGCAGCGCGCCGGATTGCCGCTGGAGGGGACGTGCGGCGGCGATATGGCCTGCGCGACCTGCCACGTCGTGATCGCGCCGGACGACATGGCGCGGCTGCCCGGTGCGACGGAAGAGGAGGAAGACCTGCTCGACATGCTGCCGCGCGCGGTGGCGACCAGCAGGCTGGGGTGCCAGATCCGGCTTTCTGCCGATCACGCGAACCTGTCGTTCGCCTTACCGCCGGGTTCAGCAAAGGTGCAGCGCCCC
2013090_Abacterium@PPR34719_1                                ATGGTAAAAATTAATTTTTTAGACAAAACTGATAATTTAAAAGTGATCGAAGCCAAAGAAGGATCTAGTTTACTTGATGTAGCAAAAAAAAATAACATAGATTTAGAGGGTTCTTGTGGAGGAGACATGCTATGTTCTACTTGCCACGTTTATATTCTATCAAAACATTTAAATAAACTAAAAAAACAAACTATTGAGGAGAAAGAAATTTTAGAATTAGCAAATAATTTAAAAAATAATTCTAGACTTGCTTGTCAGATAAAAGTAACAAAAGAATTAAGCGGGTTAATATTTTCTATTGCA---------------------------
2013092_Abacterium@PPR32800_1                                ATGATAGAAATTAATTTTTTAGACAAAAAAGGTAATATTAAAAAAATTAAAGCAAACGAAGGAGAAAGTTTGCTTGAAATATCAAAAAAAAACAATTTAGATATTGAAGGAGCTTGTGGAGGAGAAATGATATGCTCAACATGTCACGTTTATATAGTTTCAAATCATATCAATAAATTAAAAAAACAAAGCGATGAAGAAAAAGAAATATTATTGTTAAGTAATAATATAAAAAAAAATTCACGGTTAGCGTGTCAAATAAAAGTAACAGAAAGATTAAATGGCTTGATTTTTTCAATTGCT---------------------------
1951240_Rbacterium@DGUL01000007_1_129                        ATGGTTACGATAACTTTTATAAAAGGTGATGTAAGT---AAAAAAGTTGATGCAGAAGTTGGAAAAACTTTGCTTCAAGTTGCTGAGGAGAATAATATTGAACTCGTTGGTGCTTGCGGTGGTTCTTGTGCCTGTGGAAGTTGCCACGTTTATATTGACGAGGAAACTTTAAAAAAAATAGAACCAGCACAAGAAGAAGAGGAAGATGTTCTTGACATTGTTTTTGATTTAAAGCCGAATTCAAGGCTTGCTTGTCAGGTTGTTGTGAGCGAAGCTATGGATGGGGCAATTATAACAATTCCTGAG------------------------
1314962_Psp_@KNH06803_1                                      CATATCAAGATGCGCTGGAAGGGCAAA---GGCCTCGAACGAGAAGTGAAAGCCAACGTTGGCCAAACGCTCCTAGAAGTCTCGAGGGCGAATGACATCTATCTCGAGGCCGCATGCGAAGGCTCACTCGCGTGCTCGACATGCCACTGCATCCTCGACGAAAAAACGTACAGCGTGGCGAACCCACCGAAAGACGCCGAGGAAGACTTACTGGACCTCGCATTCGACTTGCGCCCCACGAGCCGTCTGGGGTGCCAGGTGGTTGTCTCCGAAAAAATGGACAATGCACTCATTGAACTTCCCTCCGCTACGCGAAACATGGCAGTGGAT
5763_Nfowleri@KAF0983848_1                                   ACTGTCAATATTACATTTGTTGACCCAAAGAACAATAAAAAAACAGTAAAGGCCCCAATAGGAGAGCATTTATTGGCTGTCGCTCATGCCAATGATATCGATTTAGAGGGTGCTTGTGAGGCCTCTCTTGCTTGCTCTACTTGTCATGTATACATTCAAGACGAATATTTCAACAAATGTGGAGAGCCAGAAGAGGAAGAAGAGGATATGCTTGATTTGGCATATGGATTGGCTCACAATTCAAGATTGGGTTGTCAAGTCATTGTCTCTAAGGAGTTGGAAGGAATGACAGTGACCCTACCAAAAGCAACTAGAAACATGCAAGTCGAT
5949_Slemnae@CDW72888_1__RT_shifts_3_contigs                 CCAGTTCGATTTAGCTTTTATACTAAGGAAAATGATAAA---GAAGTACTTGCTAGAGAAGGAGAAACATTGCTAGAGGTAGCACATAACAATAAAATAGAGCTTGAAGGTGCTTGTGAGCAGAGCCTTGCTTGCTCAACATGCCATGTTATCTTAGAGGAGGAAATATTTGAGAATCTTGAATCACCTAAAGAAGAAGAGGAAGATTTACTTGATTTGGCATATGGATTGACTCTAACGTCAAGACTAGGATGC---GTAAAAGTCACGAGAGCAATGGAAGGAATGTTGGTTAAATTGCCATCAAATACCAGGAATTTTTACGTAGAT
1890364_Pfungivorum@PRP77318_1                               ACTCTTCAAATCACATTCACACCTAAAGCAGGTACGAAAGTCAAGATTGAGGATTACATTGGGAAATCTGTCCTCGACGTAGCTCACGACCATGGAGTTGATCTAGAAGGGGCCTGTGAGGCTTCGTTAGCATGTTCGACATGTCACGTAATCTTCGATACAGAATTGTACAAGACGCTGCCAGAGCCATCTGATGAGGAGAACGACATGTTGGACCTTGCTTTTGGTCTCACAGAAACATCGAGACTGGGATGTCAGATCATCCTTTCTAAAGAGTTGGATGGTATGGAATTGATCTTACCTTCAGCCACACGAAACATGGCCGTAGAT
5874_Tannulata@CAI73864_1                                    AATATTAAAATAACGTTTGTACAATATGAGGAT---GAAATAACAGTTGATGTGCCGGTTGGTATTTCCATTCTCGAAGCTGCTCATAAACACAATATTGAAATTGAAGGTGCTTGTGATGGATGTATGGCTTGTTCAACATGTCATGTAATATTAGAAGAAGATGTTTATGATGCATTACCTGAACCTTCAGAATCTGAACTTGATATGCTTGATTTAGCTCCATGTCTTACTAATACGAGTAGATTGGGATGTCAAGTAATATTAGGAAAAGAACATGACAATATAAGAATAACGTTGCCAAGAATTACACGTAACTTTTATGTCGAT
133412_Sculicis@OMJ10352_1                                   ------AGG---------GTATCCAAAAGTATTTCAGCGGCCAACTTTTTGCCACGCACAAATGCCCGTTTATTGAGGAGTTCATATCGAACTGGCTTA---TCAACGAGAGCTTGTGAATGTTCTTGCGCATGTTCTACATGCCACGTAATTTTGGAGTCCGAGCTATATGATAAGTTAGAAGAACCGACAGACGAAGAACTTGATATGCTGGATTTAGCCTTTGGGCTAACAGAAACTAGCCGTTTGGGCTGCCAAATACAAGCAAGCAAACTACTCGAAGGCGCCAAGATCAAACTTCCTTCAGCAACCAGAAACTTCTATGTAGAT
159749_Toceanica@EJK65833_1                                  ACAGTCAATATAAAATTTATAAATTCGGACGACAGCGAAACCGCGGTGGCCGCTCGTGTTGACGAGGTGCTGTTGCGCGTCGCTCACAGGACGGGGGTTGAAATGGAAGGCGCATGCGAGGGTGTTTGCGCGTGCTCGACATGCCACGTAGTACTGGAGCAAAACCTATACGACACACTCGGTGCTCTGAGCGAGGACGAGGAGGACATGTTGGATATGGCCTTTGGTCTGACTCACACGAGCAGATTGGGATGTCAGATAAAGATCTCAGAGGATATGGAGGGGGCAGTGTTTCAGTTGCCCAAGGCAACTCGCAACTTTTACGTCGAC
1460289_Csp_@KOO23352_1                                      ATCGTGCGATTCGTCATCGTCGACCGCGACGCGCGGCGTCACGACGTGGCCGGTAAGGTGGGTGACAACCTGCTCTACTTGTGCCATGGCGCGAAGCTGGCGCTCGAGGGTGCCTGCGAGGCCAGCCTTGCATGCTCGACCTGCCATGTGATAATCTCGTCGGAGCATTATGACTTGCTGGACGAGGCGATCGAGGAGGAGGAGGACATGCTCGATGAGGCGACGTGCCTCACGGCGACCAGCCGGCTCGGCTGCCAGATCATCCTCTCGAAGAAGCTCGACGGGATGGTCATCACATTGCCTGCGTACAGCCGAAACTACTACGTGGAC
2013099_Abacterium@PPR26915_1                                ATGTTAACAGTAATATTTAAATTTAGTAATAAA---GTTGAGAAATGTTTAGTTAATGAAGGACATACTATTCTAGAGGTAGCTAGGCAAAAAAATATTGATATAGAAGGTTCATGTGATGGATCTTTAGCTTGCTCAACTTGTCATGTATTAGTTGAAGAAAAATGGTTAGACAAAATTGTTCCCGCCAATAATGAAGAAAAAGAAATGTTAGGACTCTTGCCTGATTTGAAAAATAACTCTAGACTAGGATGTCAATTAAAGTTAACTAAAAGTTTAGATGGAATAAAAATAATAATACCTGATAATGAG------------------
1986642_Abacterium@OUU61823_1                                ATGGTTAAAGTTTTATATATAAACAACAGCACA---ACTAAAACTTTTAAAATAGAAAAAAATAAAACAATTTTGGATCTAGCTAAACAAGAAGATATAGGTATTGAGGGATCATGTGAAGGGTCAATGGCTTGTTCAACCTGTCATGTTGTTATACATAAAGATTGGGCAACAAAACTTCCAGCTCCTTGTGTTGATGAAAAAGAAATGTTATCTTTATTATCAAATTATTATAAAAACTCTCGTTTAGGATGCCAAATTGTTATAACAGAACTATTAGATGGATTAGAATTTAGTGTTCCCGAGGATATT------------------
1492281_Aproteobacter@GAK33765_1                             CATATCGAGATCATCTTTATGGGCAGGGATGGTCAACACAGAAAGGTGGATGCGCCCATCGGGATCTCATTGATGAAGCTGGCGCATCTATTTGGCGTGGATGTAGAGGGGGCCTGTGGCGGCAATCTTGCCTGCTCCACATGCCATATGATCTTTTCTCCACAGGATTTTTCCAGATTACCGCCCATGAGTGAGGATGAAGAAGATCTGCTTGATCTGACGCCGGGTGTCACCCCAACATCAAGACTGGGCTGCCAGATCATCACCGGGCCGGATTATGATGGGCTGGTGATCAAACTGCCCCCCGATCATGATGAGGATTGGGGC---
1399147_Hobtusa@ETZ07162_1                                   AATGTTCGCATTGTGTTTTCTAATTTTTCAGAAAAAGAGGTTATAGTTTTTGGAAAAGTTGGTCAAACGATATTTGAAGTATTTAACTCCCAAGGAATTGATTTAGAAGGGGCATGCGGAGGGGCGTGTGCTTGTGCCACGTGCCATGTGATTATTCAAGATGAGTTGTTCAATCTTCTTCCTGATGCCAGTATGCAAGAAGAAGATATGCTGGATCTGGCATATGATGTGAGAAAAACTTCTCGCTTAGGATGCCAGGTAACGTTAACGGAAGATTTAGATGGTATTCGAGTTTTATGCCCCACAGAGACCCGCCACTTGAAGATT---
1321371_Hundulata@ETZ04868_1                                 ACCGTTCGTGTTTTATTTTCTAATTCTTCAGAAAAAGAAGTGGTTATTTTGGGGGAAGTAGGTCAAACTATTTTCGAAGTGTTCAACGCTCAGGGAATTGATTTAGAAGGAGCATGTGGGGGGGCGTGTGCGTGTGCAACTTGTCATGTAATTATTCAAGACGAACTGTTTAATTTGCTTCCTGATGCCAGTGTTCAAGAGGAAGATATGTTAGATTTGGCTTATGACGTTCGAAGAACTTCTCGGTTAGGATGTCAGGTGACGTTGACTAAAGACTTAGACGGTATTCGGGTTTTGTGCCCAACGGAAACGCGTCATTTAAAGGTG---
1082868_Hcurviuscula@PPE03592_1                              CACATTCAAATTTTGTTTTGCAATGCTCAAGGAAAGGAAGTATCTGTTCTCGGTGAAGTAGGGAAGACGATATTTGAAGTGTTTAATGCTCAGGATATTGATTTAGAAGGCGCCTGTGGAGGAGCCTGCGCTTGCGCTACCTGTCATGTAATTATTCAAGATGAACTGTTTCACCTACTCCCTGATGCCAGTGTTCAAGAAGAAGATATGCTCGATTTAGCGTACGATGTACGTCGCACTTCTCGACTGGGGTGTCAGGTAACGTTAACCAAGGATTTAGACGGAATTCGCGTCCTGTGCCCTACAGAAACGCGTCATTTAAAAATT---
264203_Zmobilis@AAV89484_1                                   TCTGTAACTGTCTTGTTCATTGATCAGCAGCAGAAAAAAATCACCTGCCAAGCCGAAAAGGGTGATAAATTATTGGACGTTATCCATAAAGCCGGTCTGCCGATTGAAGGCACTTGTGAGGGTGCCTTAACCTGTGCAACTTGCCATGTCGTGATAGAGGCTGACAATTTTCGCCAGCTTGAGGCCGCTTCGGATATTGAAGAAGATATGCTGGATTTGGCCTTTGATGTGGAGCCGACTTCTCGCTTGGCTTGTCAGGTTTATTTGCCGGAT---TGCCAGCATTTTACGGTCTATTTCCCACAAGATTTC------------------
4896_Spombe@CAA93897_2                                       GGAATCAAAGTTTTTTTCGTCACGCCTGAAGGACGTGAAATCATGATTGAGGGAAAT---------------------------------------------GAAGAAGGCGCTTGTGAAGGGTCTGTTGCATGTTCGACTTGCCATGTTATCGTAGATCCAGAGCATTACGAACTTTTGGATCCCCCGGAAGAAGATGAAGAAGACATGCTTGATTTAGCATTTGGTCTTGAGGAAACAAGCAGATTGGGATGCCAAGTACTCTTAAGAAAAGATTTGGATGGCATCCGTGTACGAATTCCTGCTCAGACTAGAAACATACGATTGGAG
391165_Gbethesdensis@ABI61897_1__RT_shifts_1_contigs         ATGCCTGTTGCTATTTTCGTCAATGCTGCCGGGGCTCGTCAGGAAGTAGACGTCCCGAATGGTGTCAATCTGGTTGAGGCAGCGATTGATAAGGGTGTGGAACTGGCAGCGATTTGCGGGGGGTATCTGCAATGCGCAACCTGTCATGTGTTTGTGGAGGAAGATTTTCTGAATCGTCTGCCGCCGCGTTCGGTTGATGAGGATTCCATGCTGGACACAGCAGAACCAAGGCGGGAGAACAGCCGGCTGGCCTGTCAGATCGTGATGAATGACACGCTGACAGGTATTGTCGTGCATATGCCTGACCGACAGATG---------------
