# Supplementary material for: Components of iron–Sulfur cluster assembly machineries are robust phylogenetic markers to trace the origin of mitochondria and plastids
Source: PLoS Biol. 2023 Nov 8;21(11):e3002374. doi: 10.1371/journal.pbio.3002374 (PMC10631705; doi:10.1371/journal.pbio.3002374)
Supplement: S1 Data — (ZIP) [file pbio.3002374.s017.zip › S1 Data/Concatenations/ISC/ISC_Alpha_Euka_nucleic/trimmed_alignments/CyaY_Alpha_Euka.nuc.bmge.phy]

 110 330
2013095_Abacterium@PPR36818_1__RT_shifts_1_contigs    ------------------------------------------------------------------------------------------------------------------------------TTTGAAAAA---GACGACCAAATTTATATTTTAAGTTTTCATGAACCAACCTCACAGATATGGTTATCTTCACCAATTAGTGGTGCTCACCATTTTGAGCTAAAAGATAAATCTAAAAGCTGGTACAGTACAAGAGATATAAAAAATCTTTATGACTTAATTCTAAATGAAATTAACAAAAGCAATGATTCA------------
1986644_Pbacterium@OUU53163_1                         ATG------------AATCAATTCATAGATAAAGCAAAAGAAACAATGGATGAAATATTTAATCTAATTGAATCTAAATATGAT------AAATTTGAAGTTGATTTCGAGGATGAAAACTTAAGAATAGATTCAGCTAATAACAATGTTTTTATTGTTAGTATTCATTCTCCAACCTCTCAAATATGGTTATCCTCCCCAATAAGTGGTGCGCATCACTTTAAAATGTCTTCGTCAAGCCCTACATGGGAAAGTACAAGAGATAAGGAGAAGCTTTTAGATTTACTAATTAGTGAACTAGAAAAA------------------------
1986627_Pbacterium@OUT43894_1__RT_shifts_2_contigs    ATG---ATAAAAATGTCTAAATTTAAAATAGAAGCAAAAAAAATCCTTGATGAATTATTCTCATTTGTAGAGAATGAATTTGAT------AACTTTGACGTTGACTATGAAGATGAAAATTTAGTGATTCAGACAGACGAAAAAAAAACCTTTATA---AGTATTCATCAACCTTCATCTCAGATCTGGCTTTCTTCTCCGATAAGTGGAGCACATCATTTTGAAAAAGATAATAATTCCCTAAATTGGAAAAGTACAAGGGATCAAAATATTTTGCATAAATTATTAAAATCTGAACTAAAAGTGGTCGATGAT---------------
1986631_Pbacterium@RPG14234_1__RT_shifts_1_contigs    ------------ATAAATAATTTTCAAAACTTAGCAAAAAAAACATTAGATGATATCTTTAATATTGCTGAAAAAAAATCTCCC------GATTTTGATGTAGATTTTGAAGGAGAAAATTTAATGATAGAAATT---GATAATTCTACTTTTGTATTAAGTATACATAACCCAACTCAACAAATCTGGATGTCATCACCTGTCAGTGGCGCACACCACTTTGAATGTAAAGAGGAGAATTATCAATGGATTAGTACTAGAGATAATTCTGATTTATTCGATAAGCTAGATATGGAGTTATCTTCTTTTTTA------------------
2486578_Rendosymbiont@AZL15427_1                      ATG---------CAAATGAATGTTATCGCAAAAGCAAAAGAAGAGATTGAGGTTTTATTTGATTTAATTGATGCATATGAT---------GAGTATGAAGTGGACCTAACTCAAGGGATTCTTTATATTGAGACT---GACTTTGGTAGTTATGTAATAAATGTACATGAGGTGATGCAAGAATTATGGGTTTCCTCTCCTAAAACCGGTGCTCATCATTTTAAATTTGATATTATCCAACAACAATGGATAACAGCAAAAAAT------GAACTAAGAGAACTGTTCACAACTGAATTAAATATAAAATTT------------------
1973897_Abacterium@PIZ33170_1                         ATG---------------CACATTTCTAAACGCGCTGAGATTGAAATTAATAAAATTTTTGATTGGTGTGAAGAAAACGAT---------TTGGATGATGTGGATATAAACTCTCAAGAACTTGTCTTACGTTGT---GAAAGCGGTATATATCAAGTTAATTACCACGGCGTTACACAGCAAATTTGGGTATCTAGCCCTGTCACGGGTGCACACCACTTTCATCTTAAGGGTGAT------GTGTGGGTATCGACACGCTGCACAAAAAAACTTTGGGATATTTTGACTGAAGAACTA------------------TTTATCCAG---
91604_CPacanthamoeba@AIK97006_1                       ATG------------ACAAATATCCGAGCTCTTGCCCGTCAAACCTTGCACCTTATTGCTATTTTTATCGAAGAGAACGTGCCA------GAAGTTGAGGTAGAGCCAGGTGAAGAAGATGTCCTTATTATTGATTCGCATGACCAAAATTTTCTTTTAAATTATCATGGTGTCACCCAGCAAATTTGGTATTCTTCAGCCATGAGCGGCGCCCATCATTTTGCCTTGGCTGAGGAT---GGGGTGTGGCATTGTACCCGTAGCAAAAATACCCTAGATGACGTATTGTCAAAAGAGCTAAGCCACCTTTGTCAGCGGGATGTAATAATA
985867_COthessalonice@AEWF01000003_1_113              ATG------------ATAAATATTCGTGCCCTTGCTCGTCAAACTCTTCAGCATATTGCTGAATTTGTTGAAGATCACATGCCG------GAAGTGGAAGTTGAGCCAGGTGAAGAGGATGTGCTAATCATTGATAATTATAATCGTCATTTTTTATTAAATTATCATGGTGTAACTCAGCAGGTTTGGTACTCATCAGCTATATCAGGGGCACATCATTTTGCCTTAACAGAAGCA---GGGGTGTGGCATTGTACCCGTAGCGAAGATACTTTATCTCAGTTACTATCAAGGGAATTAAGCCATATTTGTCAGCGGGATATAAATATA
244582_CPsymbiosus@JQAK01000001_1_1038                ATG---ATGTCTTTCGATAGTTTTGATTCAATCGCTCAACAAACTCTTCACCATCTTGCTGATCATTTAGAAGCTCAGACT---------GATCTCGATATAGAGCTTACCGGCCTTCAATTGACCATCTGCGACGATAGGCGTCAAACTTTTTTACTAAATTTTCATGGCCCAACCAATCAAATGTGGTTATCATCACCTGCAACGGGGGCACACCATTTTCAATGGAATGGCACC------GCGTGGGTATCGACTCGTACTGAATTGTCATTGTTTGAAATTTTGAGTGCGGATATGCAGCAACTATTTAAGGAAACAGTCGAGTTC
1895706_Abacterium@OJW49056_1                         ATG------------GAAGATTTTCACAAGGCCTCCTCACAAACCTTAGAGGAACTCGCTGAATTTTTTGAGACTTGGCCT---------CAAGCCGAAGTTGATTTGCTTGAAGAATCCCTAACCATAACCCTTCCAAAAAAACATCAATATCTTATCAACAAACACGGGGTGACACGCCAGATATGGCTCTCCTCCCCCTTCACAGGTGCCCATCATTTTCAGCTAAAGAAGAAT------CAATGGAGGTGTACACGAACGGACATTCTCCTCGAAGATCTCTTGATTGAGGAGCGAAAAATCCATGTT------------------
244581_CPacanthamoeba@AIL13366_1                      ATG---CAAACTAACTTAAATTTTAAGCTCGTTGCAGAAAAAACTTTTGAATCCCTCTCGTCAATTCTTGAAGACGTTTTAGAAGAT---AAAGGAGAAATTGAAGATACAGGGGGAATATTAAAAATATTGCTCTCGAACAGCAATACAGTGCTATTAAATTTTCATACACCCACTAGCCAAATCTGGCTTTCATCCCCTTTAAGTGGGGCTCTTCATTTTTCATGGGATGATCAACAAAGAAAATGGCTATCGACACGCTCTCCACATGATCTTTTTACTTTCCTTGAAAGAGACCTATCTCAACTCTGTGGGTTTTCAGTTGACTTA
1629334_Cvaricaedens@GAO98440_1                       ------ATGAATAAAACAGATTTTATGAACCAAGTTCACGACACGCTTCAGGGTCTTGCTGAAATGCTGGAAAATCAACTGGATGAG---CATAATGATATCGATATTCGGGAAGGTTTTCTTCAAATTACATTTCCTGCTGGGCATATCTGGTTATTGAATCGACATGGCCCTACTCAGGAAATTTGGCTTTCTTCGCCCATTACCGGTGGTCTCCATTTCCGCTTTCATGAGGATATCCAAAGATGGATTTCTACTCGATCTTCTCAGGAGCTTTTTTCTTTTCTTGAGCGAGAGCTTTCCGCTTTTTCAAATTCTGCGACAGCCATT
1895704_Abacterium@OJV13176_1                         ------ATGAATACAGCTGAATTTGATAAAATTGCATCTAAATTAATCGCTGAAATATCTGATAAATGTGACGAATAT------------GAGCTTGATAGCGATTGTAACAACGGTGTGCTGTATATTGAAACA---GATAGCGGTACGTATGTAATAAATAAACACGCGCCTACCATGCAAATCTGGCTTTCATCGCCTGTATCTGGGGCTAAACATTTTGTTTTAAGTGATAGC------GCCTGGATATGCACTAAAACTAATGTTAAATTGCTGGAAATTATAGAAAAAGAGCTATTT---------------------------
1973900_Abacterium@PIR38751_1                         ------ATGAACAGTACGCAATTCAAACAAATGGCAGACGAAACATTGCAAAATTTAAGTGACTCATTGGAAGAAGCCGATACGGACTATCAGCTAGATGTAGACCTTCTGGACGGCATTTTAAACATAGAGCTGCCTGACGGAGGTCAATACGTCATTAACAGGCATGATGCGTCAATGCAGATATGGCTGTCCTCGCCAATATCCGGTGCAGGTCATTTTTCTTATAATAACGGC------ACATGGCTTACA---TCTGACGGAAGAAATTTTATCGATACGATAAAAGATGAGATTAAAAATGCGACCGGAGTTGTAATA------
1948417_Abacterium@DITJ01000103_1_10                  ------ATGTCTAACGCAGATTTTCTGGAAGTAGCAGAAGAAACTTTAAAAAACATTGCAAATGCAATAGAAGAAGCTGATAGCTCATTCGAGCTGGATGTTGATGCAACTGGCGATTCTTTGAACATAGAATTCCCAGATGGTAGCAAATACCTTATCAACATACATGGCAGCTCATCAGAAATATGGGTTTCTTCACCACTTAGCGGTGCAAGCCACTTTGGTTATGATGAAGATGATGGAACCTGGAAAGATTCCAGCGAAAAC---GACCTTTTTGAGCTTGTTACTGAAGAGCTTGAAGACCTTGGCGGAATAAGCATAAGGCTT
342108_Mmagneticum@BAE51841_1                         ATGAGTCTCGATGAAAGCCGTTTCGCCAGCCTTGCCGACCCGTTGCTCGAACGCATCGGCGACGCGGTGGAGGATGCCATGGAG------GATGCCGACGCCGAGCTGCATGCGGGCATTCTGACCCTGACCCTGCCGGGAATCGGCCAGTACGTCATCAACAAGCATGCGCCCAATCGTGAAATCTGGCTGTCGTCGCCCAAGAGCGGCGCCCATCATTTCGGCTGGACCGGGGAG------CAGTGGATTTCGACCCGCAACGCCGAGGAACTGCTGGGGCTGTTGCGGGCCGAGATCGGGGTCGAGGTG------------------
2053833_Msp@RAU21456_1                                ATGAGCCTCGACGAAAGCCGCTTCGTTTCCCTGGCCGATCAGCTGATCGAGCACATCGCCGACGCGGTGGAAGATGCCCTGGAC------AAGGCCGATGCCGATATTCAGTCGGGCATCCTGACCATCACCCTGCCCGGCGTCGGCCAATGGGTGATCAACAAGCACACCCCCAATCGCGAGATTTGGGTGTCGTCGCCCAAGAGCGGCGCCTATCACTTCGCCCATAACGACGGC------GGGTGGGTGTCCACCCGCGACGCCTCGGCCATGGTGCCCTTGCTGGCGGCCGAACTGGGGGTGGAGCTT------------------
1082_Pfulvum@SEH48667_1                               ATGAGCCTGGAAGAAAGCCACTTTATCGCCCTGGCCGACCCGTTACTCGAACGCCTTGCCGAGGCGATCGAGGATGGCCGCGAC------GATGCCGACGCCGAGCTTGAGGGCGGTGTGCTGACCGTCACCCTCGATCACGGCGGCACCTATGTCATCAACAAGCAGACCCCGAACCGCGAAATCTGGCTGGCCTCGCCCAAAAGCGGGGCGCACCATTTCGTCTGGCGCGACGAG------CGCTGGGTCTCGACCCGAGACCCGGCGGCGCTTTTGCCGTTGTTGTCGGCCGAACTGGGCGTGCCCCTG------------------
55518_Mgryphiswalde@AVM77745_1                        ATGAGCGTTGAGGAAAGCCGTTTCACCGCCGCCGCCGATGAATTCTTGAGCCGCGCAGCCGATCTGATCGACGATGCCCTGGGCGAC---GACATCGACGCCGAATTGCAAGGCGGCATCCTGACCCTGTCGCTGGAGACCGGCGGCCAGTACGTTATCAACAAGCACACGCCCAATCGGCAAATATGGATGTCGTCGCCGGCCAGCGGCGCCAGCCATTACGACTTCGCCGACGGC------CAATGGCTGTCCACCCGCGACCCGTCCACGTTGCCGACGGTCCTGGCGGCGGAACTGAACGCCAAATTCGGCGTAACGCTGGCTTTT
1895778_Msp@OJX80872_1                                ATGAGCACCGACGAAAGCCGCTTCACCTCCGCCGCCGACCAATTGCTGAACCGGATGGCCGACACCATCGACGACCTGCTGGGCGAC---GACGTCGACGCCGAATTGCAAGGCGGCATTCTGACCCTGTCGCTGGAAAGCGGCGGTCAGTACGTCATCAACAAGCATGCCCCCAACCGGCAGATCTGGATGTCGTCGCCGGTCAGCGGCGCCAGCCATTACGATTACGCCGACGGC------CAATGGCAAAGCACCCGCGACCCGGCGAAGCTGCCGCAGGTCCTGGCCGCCGAACTGAAGGCCAAGTTCGGCATCGACATCGAGTTT
1437059_Mmoscoviense@OAN50896_1                       ATGACCATGGATCTCAGCCGCTTCAACACCTTGGCCGACGATACCATCGAAGCCATCGCCGACAAGGTCGATGACCTGCTGGGCGAC---AAGATCGACGCCGACCTGCAGGGCGGCATCCTGACCATGACCATCGGCGGCGGCGGTCAGTATGTCGTCAACAAGAACGGGCCGATGCGCCAGGTGTGGCTGGCCTCGCCGGTCAGCGGCGCCTGGCATTTCGAATGGGACGAATCC---GGCCATTGGCTGTCGACGCGCGAGCCGAAGGCGCTTGACGCCATCCTGGCGCAAGAGCTGAACGACCGCTTCGGCGTCACAGTCGCGTTT
1891279_Tindica@AXO14090_1                            ATGGCCCTTGAGGAAACCCGCTTCCATCAGCTTGCAGACGAAACCATCGAAACGCTGTCTGATGTTATTGATGATGCCTTGGGCGAT---GACCTTGATGTTGATCTGCAGTCCGGCATCCTGACCATCGAACTCGATTCGGGCGAACAATTCATCATCAACAAGCATGGTCCGAACCGTCAGGTCTGGCTTTCTTCGCCGGTCAGTGGGGCAAGCCACTATGACTTTGATGAAGACAACGAAACCTGGACCTCGACCCGCGGTTCGACCACGCTCCATGATCAGCTTTCGGCTGATCTTGCTGTCAAAACCGGGAACAAGCTTGATCTT
1947674_Tsp@DENO01000251_1_9__RT_shifts_1_contigs     ---GCCCTTGAGGAAACCCGCTTCCATCAGATTGCAGATGAAACCATCGAGACCCTTTCCGATGTCATCGATGACGCGCTGGGCGAT---GACCTTGAAGTCGATTTGCAATCCGGAATCCTGACAATCGAACTCGATTCGGGCGAACAATTCATTATCAACAAGCATGGCCCGAACCGTCAGGTCTGGTTGTCCTCACCGGTCAGTGGCGCAAGTCACTATGACTTTGATGAAGACAATGAAACCTGGACCTCGACCCGCGGTTCGACCACGCTCCATGATCAGCTTTCTGCCGATCTGGCGGTGAAAACCGGAAACAAGCTTGATCTT
1544451_Tsp@OKH88461_1__RT_shifts_1_contigs           ---GCCCTTGAAGAAACCCTTTTTCATCGCCTTGCGGACGAGACCATTGAAAATATCTCTGATGTGATTGACGATGCCGTCGGCGAC---AAGATTGACGTTGACCTCGAAGCCGGTATTCTGACCATCGAACTCGATTCGGGCGAACAGTTCATTATCAATAAGCATGCCCTTAACCGTCAGATCTGGATGTCGTCACCCGTCAGTGGTGCGAGCCATTACGATTATGACGAGGATACCGAAAGCTGGCGCTCCACCCGGGGGGCCACGACCTTGCACGAACAACTTGCTACCGATCTTGCTGTTAAGACCGGTCACAAGATCGCGCTG
1974092_Rbacterium@PIW29519_1                         ATGTCCCTGGACGATACCGCCTTCGCCCGCATCGCCGACGAGACCCTCGAGGCGGTCATGGACGCCGTCGAGGGGGCCTTGGGCGAC---CAGGCCGACGTCGATCTGGACGGCGGCATCCTGACCATCGACTTGGACGCCGGCGGACAGTACGTCATCAACAAGCACGCGCCCAACAGGCAGATATGGATGTCGTCACCGAAAAGCGGCGCCACCCACTACGAATACGACGCCAAAGCGGCCGGTTGGCGCTGCACGCGCTCGGGCAGCCGCTTTGACGAGACCCTGGCGGCCGAACTCAAGACCTTAACGGGGGTTGCCGTCCGCCTG
28181_Mblakemorei@OEJ68688_1                          ------ATGGATGCCAGTGCCTTTGAAGAGCTTGCCGCAAAAACCCTCGAATCGCTGTTTGAGGCCATTGACGATGCCATCGGTGAT---GATGCGGATGTGGATTTCGACAACGGCATTTTGACGGTCGAGTTGGAAGATGGGCGCGCCTACGTTGTCAACAAGCATGCCCCAAACCTGCAGATTTGGCTGTCTTCGCCGATCAGCGGGGCGGCGCATTTTGCCTTCGACGAGGCGATTGGGGCGTGGTTGTCTACGCGGGGTGGGGAGACTTTGATGGAGGTGCTGAACACCGAATTCAGTCAAATCGCGGGCGAACAGGTGTCCCTG
1288970_Msp@CCQ74062_1                                ------ATGGAACTAAGCGCTTTCGAGACCATTGCCGACACCACCCTCGGGAGTTATGCCGAGATCATCGACGAGGCCATCGGCGAT---GTGGCGGACGTGGACTTCCAAAGCGGCATCTTGACCATCGAGCTCGACAGCGGCGGCCAGTACGTGATCAACAAACAGGCGCCAACCCGGCAGGTCTGGGTTTCCTCGCCCGTTAGCGGCGCCAGCCATTTCACTTACGAAGACGGC------GTCTGGCGCGCCACCCGCAGCGACGATGTCTTGGCCGAGATGCTGTCCAAGGAACTGACCGATAAGACCGGGGTAACCGTGGCGCTT
1123355_Tpusilla@JHYO01000013_1_90                    ATGTCTTTTGATGAAAACCAGTTTCACGATATCGCCGACGCATTCCTCGACTCTTTGTTCGAACAGCTGGATGAACAGATCGGAGAT---CACGCCGATGTGGATGTTGAAGATGGGATTCTCAACATCGAACTGGATGCGGGTGGCACTTACATCATCAACAAACATGCTCCGAATAAACAAATCTGGATGGCGTCCCCGAAAAGTGGCGCGACGCATTACGAGTATAAAGAGGGT------GACTGGATCGGCACGCGCGATGACGCGGATTTGGTCAAACGTCTATGTGAAGAATTGAATGTGACCTTGTCA---------------
1867952_CTmagnetica@SCA56774_1                        ATGCCGCTTGATGAAAGCCAATACCACACACTTGCCGATGAACTGCTGGAAAAACTCTTTGATGAGCTTGATGAAGCCATTGGTGAC---GTTGCCGATATTGACCTGCAAGACGGGATTCTCAATATCGAATTTGACGCAGGCGGTGTCTATATCATCAATAAAAATGCCATCAATCGCGAGATTTGGATGGCGTCTCCTAAAAGCGGGGCGAGCCATTACGCCTATGTTGAAGGT------GCATGGACAGGGACGCGCGACCAAGCTGACTTTCTTGCCCGCCTTGGCGATGAGCTAAAAGTCTCCCTGTCA---------------
2032658_Abacterium@PDZW01000004_1_27                  ATGAGCCTCGATGAATCCCGCTTTGCCGCGCTGGCGGCCCAGCTATTGTCGCGCTTGTCCGATCTGGCCGAGGAGGCC------------GGACTGGATGCCGATTTGCAGGGAAATGTGCTGACTTTGGAATTGGAGGACGGACGGCAGTTCGTCATCAACAGCCATGCGCCCCTGCGTCAGATTTGGCTGTCCTCTCCGGTCAGTGGAGCCTCGCATTACGAGGCGGTGGCGGAGGGCGTGGCCTGGCGTTCCACGCGGGGCGGGGCAGATTTCTTCGAGACCTTAAGCGCGGACATCAAAAAGGCCACCGGTCTTCCGGTGGCCTTT
1802023_Rbacterium@OHC83809_1                         ------ATGACCGAGGCGGAGTTCGAACGGCTCGCGACCGCGGCGCTCACCCGCTTCGCCGAAACGCTGGAGCGGAACCTCGGCGCC---GCGGCCGAGGTCGATTTCCAAGGCGGCATCCTCACCATCGTCCTCGATCGGGGCGGCACGTACGTCATCAACAAGCACGCTCCCAACCGTCAAATCTGGCTGTCCTCTCCCCGGAGCGGGGCGAGTCATTACGGCTTCGACGCCGCCCGCGCCGCCTGGATCGACACCCGTGCGGGTCGCGCGCTCGCCGACGTGCTCGCCGAAGAGCTCGGCGAGGTCGCGTCCGGACCGCTGGACCTC
1948447_Abacterium@DLRN01000091_1_31                  ------ATGGACGAAAGCGAGTTTCATGCCCTGGCGGGTGCGACCTTGGAGGCTTTGATGGACCGCATCGACGAGGTGGCGGGCGAT---GTGCTCGAGGCGGAGTTGATCGACGAGGTGCTGACCATCACACTCGAAGACGATAGCCAGTATGTGCTCAACCGTCATACCATCAATCGCGAGCTTTGGCTGTCCTCACCGAAGAGTGGCGCAGGTCATTATGTTTACGACAAGGTCGCTAAAGCCTGGACTGACCGCCGCCGCGGTCGTGATCTGTATGCGCTGCTGGAAAACGAATTGTCGGCAGCGGCCGGCTGCTCGCTCAGGTTT
293613_Rcanadensis@ABV73706_1                         ATGATTATGAATAACGCCGAATTTAGTAAAATAGCCGAAACAACAATTGCATATATAGTAGAAAAGATAGAAGAGCAAGATAAAGAAGCGAGTATAGACGTAGATTTACAAGGTGATATATTAAATCTTGATACT---GATAAAGGTATATATGTAATAAATAAACAAAGTGCAGCTAAAGAAATTTGGTTATCGTCGCCGGTTAGTGGTCCTTATCACTTTTTTTATGAACAAGGA------AAATGGAGAAAT---AGAGCAGGGCTTGAATTAATAATTATTTTGGCTGATGAGCTTGGTATTGATTTTAATATAAAG---------
336407_Rbellii@ABE04890_1                             ------ATGAATAATAGTGAATTTAGTAAAATAGCTGAAACAGTAATTGCACATATAGCAGACAGGATTGAAGAACAAAATCAGGAC------ATAGATGTAGACCTACAAAGCGATATATTAAGTATTGATACA---ACTGACGGTATATATGTAATAAATAAACAAAGTGCCGCTAAGGAAATTTGGTTATCATCTCCTGTTAGTGGACCTTATCATTTTTTCTATGAGCAAGGG------AAATGGAAAAAT---AGAGCAGGGCTAGAGCTAATGAGTATTTTAACTGACGAGCTTGGAATTGATTTT------------------
272947_Rprowazekii@CAA14783_1                         ------ATGAATAATACAGCATTTAGTAAATTAGCCGAAACTACAATTGTATATATAGTAGATAAGATAGAAGAGCAAGATCTAGAAGGGATTATAGATGTAGATTTACAAGGTGATATATTAAATCTTGATACT---GAGAATGGTATATATGTAATAAATACACAAAGTGCATCCAAAGAAATTTGGTTATCATCTCCAGTGAGTGGCCCTCATCATTTTTTTTATGAACAAGGA------AAATGGAAAAGT---AGAATAGGATTTGAGTTGATGGTTCTTTTAACTGAAGAACTTGGTATTAGATTTAAATATGAAATATTT---
1961830_Rendosymbiont@OZG31794_1                      ------ATGGATAATACTGAATTTGCTAAATTAGCTGAACAAACTATATCTTTAATTGCAGAGATAATTGAAACAGAAGATAAGGATTGCCTTATCGATATTGATTTCCAGGGTGATATTTTAACTTTAACTACC---AACCAAGGCATATTTGTTATTAATAAACACTCAGCTGCTAAGGAAATTTGGCTATCTTCGCCAATTAGTGGTCCTTACCATTTTTATTACACTACTGGTTCAGGAAGATGGCAATCA---AAATCATCTGATGATTTGATTGATATTTTACAACAGGAGCTAAAAATTAATTTCAATACTTCGAAAACT---
2026788_Rbacterium@PCJ27141_1                         ATGAAGGATCATGATATAGAATTTGTCCAGGAATCAGAGAGAATAATAACTGAAATAGCAGATGCAATCGAAGATCAAGACGAAGAATGTCTCATTGATGTTGATTTAAATTCTAGCATTCTCACTTTGACTGCA---GAGCAGGGCACTTTCGTTATAAATAAACAAACAGCAGCGCAGGAAATATGGCTATCCTCCCCCATTAGCGGCCCTTATCATTTTAAGAAAGATAAGGGA------TATTGGCGCTCA---CGAGATGGCACTGAGCTATTTGAGATCTTAGCAAAGGAATTGCCGATAAATATA------------------
573826_Cdubliniensis@CAX42276_1__RT_shifts_2_contigs  ATGAAAATTACAGATAATGAATACGCTAAAGTTTCCAATGAGTATTTAGAGAACTTGTCTGAT---TTGGAAGAATTGAACGAAGATTTTCAAGTGGATTCCGAATTGAGTCAAGGGGTTTTGACTTTGACATTGCCGCCAAATGGTACTTATGTGATTAATAAACAACCACCAAATAAACAAATTTGGTTGAGTTCTCCTATTAGTGGTCCTAAACGATACGATTTAATTGGTGGG------AAATGGGTCACGTTACGTGATGGGAGTTCCTTGACATCATTATTACAGGAAGAAATATCTTCAGCCATTGGTCAAGAATTCACATTC
5888_Ptetraurelia@CAK92207_1__RT_shifts_5_contigs     ATGGAATTCACTACCACTCAATTCCTGAAACTGAGCAATCTC---CTAAGCTCATTGAATGACAAGATTGAGAATTTCGAG---------AATGTAGAAACCTCTTTTTCAGATGGCGTACTCAACGTACATCTGCCCAATGGGAAGTCCTTTGTGATTAACAGACAGACTCCCAACAAA---TTGTGGTACTCATCTCCGATCAGCGGTCCTCAAAGATTCAATTACGTCAATGGG------AAATGGGTCAATTCAAAA---GAAGAA---ATAGAGAAG---TTATTGAATGAAATTAATTTATTAATA------------------
3218_Ppatens@PNR48540_1                               ATGTTGGTATCGGAGGAGAAATTTCACTCGCTAGCTAATGACACCCTAGACACGTTACAAGAAAAAATTGAAGCATATGGAGAAGATTTGGGGTTCGACTTGGACTATTCGGATGGTGTCATGACTGTAAGACTTGGAGATAAAGGCACTTATGTGCTCAACAAGCAGACTCCAAATCGTCAACTTTGGCTATCATCACCTGTGAGTGGGCCAGCTAGGTTCGATTGGAATATGAGTGAGAATTTATGGATCTATCGTCGAACCAAGGCAGAGTTGATAAGTTTGCTGGAGGAAGAGCTTAGCGAGTTATTGGGAAGTCCTGTTGCTCTC
3075_Aprotothecoid@RMZ53064_1                         ---GAGCTGACGGAAAAGGACTTCCATGTCGTCTGTGAATCAACTCTGGAGGAACTGCAAGACAAGCTAGACGCATTCGTGGAGGACAATGATGGCGATGTCGAGTATAGCCAAGGTGTCCTCACGCTCAGACTTGGGACCAAGGGTACTTACGTAATCAATAAGCAGGCGCCAAACCACCAGATATGGTCGTCCTCCCCAGTAAGCGGACCTGTGCGCTATGACTATATAGATGGT------CGCTGGGTGTACAGGCGTGATGGCCATGATCTACTGGAGCGCTTGGAGACAGAGGTCAAGGAGCTGACAGGACTGACCATACATCTG
3055_Creinhardtii@PNW75721_1                          ATGTCTCTCACGGAGAACGACTACCATCGCGTGGCGGATGCAACCATGGACAGCATGGCAGAGAAGCTGGAGGCCTACGTGGAGGAGTGCGGCGGCGATGTGGAGTACTCGCAAGGCGTGCTGACCGTGAAGCTGGGGACGAAGGGGACCTTCGTGATCAACAAGCAGACGCCCAACCGGCAGATCTGGCTCTCATCACCCGTCAGCGGCCCGTTCCGGTTCGACTACGAGGGCGGG------CGCTGGCGTTACAGCCGCGACCACCACGACCTGCTGCTACAGCTGCAGGAGGAGATCGGGGGGCTGGTGGGGCGGCCTCTGCAGCTG
3197_Mpolymorpha@PTQ47195_1                           ATGTTGCTCGACGAGGAGTATTTTCATGACTTGGCGGACGACGTTCTCCATAACTTGCAGGAGAAGATTGAGATTCTCGGAGAGGACTTAGGATTCGACTGTGACTATGCTGATGGAGTGCTTACCGTACGTTTGGGGAGCTTAGGAACATACGTCATCAATAAGCAAACACCCAATCGGCAAATATGGTTATCGTCGCCCGTGAGTGGACCCGGGAGATTCGACTGGGTAGCATCGAGAAAAGTGTGGGTATACCGGCGAACTCAGGACGAGCTAGTGCTTTTGCTGGAGAAGGAGCTAAGTCAGCTCTTAGGCACCAGCATCCAGCTT
3702_Athaliana@AEE82296_1                             ATGGTTTTGCAGGAGGAAGAGTTTCACAAATTAGCCAACTTCACAATTAATCACCTTCTTGAGAAAATTGAGGATTATGGTGATAATGTTGGTTTCGACATAGATTATGGGAATGAAGTTCTTACCCTTAAGCTTGGATCTTTAGGCACTTATGTACTGAATAAGCAAACTCCAAATCGACAAATCTGGATGTCTTCACCTGTGAGTGGCCCTTCTAGATTTGACTGGGACCGTGATGCTAATGCGTGGATATATCGGCGAACTGAAGCAAAGTTGCATAAACTCCTGGAAGAGGAGTTAGAGAATCTATGTGGTGAACCAATCCAACTC
39947_Osativa@KAF2952643_1                            ATGATACTACCAGAGGATGAGTATCACAAATTAGCAGATGAGACAATACATGACCTGCTTGAAAAACTTGAGGAATATGGTGACTCTCTTGGCTTTGACATAGACTATGGGAATCAAGTTCTAACACTAAGGTTAGGAGAGTTGGGGACATATGTTGTAAACAAGCAAGCACCAAACAGACAAATTTGGCTATCTTCACCTGTGAGTGGGCCTTCTAGGTTCGATTGGGATGCACCAACAAATTGTTGGATATACAGGCGGACAGGAGCTAATCTTGTTGAACTTCTGGAGAAAGAGATTGGTGAGCTCTGTGGTACCCCAGTAGAACTT
1314807_Dbispora@THV05964_1                           ---TCACTTCCCTTGGAACGTTATCACCGACTTTCGGACTCGGCAATGGACACCTTATGTGAAGACTTGGAGAACATCCTAGACAATCTCAGTTACGAGGTGGAATACTCTAGTGGCGTCCTGACACTGAAACTCGGCGGACATGGGACATATGTCATTAACAAGCAACCCCCGAATAAACAAATATGGCTGTCCTCTCCAGTCAGTGGCCCAAAGCGGTACGACTACTCAGAAAGTGACGGCCATTGGCGCTATTCCCGAAATAATGAGTCTCTCAGTGAGCTACTCAACACAGAGCTCAGCAAGACGCTCGAGACACCTGTTGATTTG
1357716_Bsalamandrivo@OON05848_1                      ATGAGTGTGTCAGAGTCGGATTACCATAGGCTGGCTGACCAGTGCGTGCATTCGTTGCAGGATGTCCTAGAAGAGCTGGGCGACAGTATCGGATTTGATGTGGTTTATTCGAGCGGGGTTCTTTCGCTGAAACTTGGCCATCTGGGTACATTTGTCATTAATAAGCAGCCGCCTACTAAGCAGATTTGGCTTTCGTCTCCTGTTAGCGGCCCGAAACGATATGACTATGACTCGGAAACTGGGAAATGGATCTACTTTCGTGATGGACATTCTATTGACGAGCTCATGAATAGGGAGCTGTCTGATCTATTGAAGCAGAGCGTTGATTGG
56615_Pgraminis@KAA1085355_1                          ATGGACTTAGATCCTCAAGAGTTCCACCAAATTTCTGATCAGACGCTAGATGAGCTAACCGAGGCACTCGAGCGACTGGTCGAATCGGACGGCTGGGATGTGGATTATTCGAGCGGGGTCATGAATTTCTCCATGGGCCATCATGGCACTTACGTGATTAACAAACAGCCTCCAAATAAACAAATATGGCTATCTTCACCATTCTCAGGTCCTAAGCGGTTTGATTACGATAAGAGCCGGAAGAGTTGGTTTTACAGTCGAGAAGGAAACGAATTGATGGCCTTACTGAGCTCTGAAATCGACAGTATCTTGGGCAACCAGTTCTTTTCT
1764295_Cprimus@QDZ21836_1                            ATGGGCAAGGCTCCTGTTGACTTCAACCGCATCGCGGATGGCACCCTCGACAGCCTGCAGGACCAGCTGGAGGAGCTCCTGGAGGCCGAGAGCTCCGACGTGACTTACGAGTCTGGAGTCCTGGAGCTGGACTTGGGGGATCTGGGAACTTACGTGATCAACAAGCAGGCCCCGAACAAACAGATCTGGCTGTCGTCACCCGTCAGCGGCCCGTTTCGATACGACTACTCGACCGAGGAGGGCAGCTGGGTTTACTCTAGGGACAACCACAAAATGCATGACAAGCTCTCGGACGAGCTCTCTGAGTTGCTTGGACGGGCTATTACGATA
4896_Spombe@CAA21083_1                                ATGGCTTTGACGGATCTTGAGTATCATCGAGTTGCAGATGACACCCTTGATGTCTTAAATGATACATTTGAGGATTTATTAGAAGAAGTAGATTATGATATTCAATATGCTAATGGAGTAATTACTCTTATGCTTGGTGAAAAGGGGACTTATGTAATAAATAAGCAGCCTCCTGCTCATCAAATTTGGCTTTCATCCCCAGTAAGTGGTCCCAAACATTATGAATATTCTCTCAAATCAAAAACTTGGTGTTCAACCCGTGATGAAGGGACTCTACTAGGAATCTTATCGAGCGAATTCAGTAAATGGTTTTCGCGACCCATTGAGTTC
29159_Cgigas@XP_011433038_2                           ATGCAGATGTCCGAGATGGACTATCACATAGTGGCGGATGAAACCATGGACTCTCTTACCGAGGCATTTGAAGATATTGGAGATACTTTGGAATATGATGCTCAGTACTCGAGTGGAGTACTGACTGTTAAAATCAGCGAGAAAGGTACATATGTAATCAACAAGCAACCCAGTAACCTCCAGATCTGGCTCTCCTCTCCCATCAGTGGCCCATTCCGCTATGACTTTGAGGACGGA------ACATGGGTCTACAAAAGAACATCTCGGACTCTGCATGAATTATTATCGGATGAAGTGTCCAAAGTCTTCAATACTCCAATTGACTTT
578462_Amacrogynus@KNE67042_1                         ATGACCATGACCGAGCTCGAGTACCACCAGCGGTCCGAGGCGGCGCTCGACACGCTCGTCGACGCACTTGAAGCACTGGGCGACAACGTGGGGTTCGACGTGACGTACAGTTCGGGTGTCCTGACGCTGTCCCTCGGCCCAAGAGGCACATACGTGCTCAACAAGCAGCCGCCGAACCAGCAAATCTGGCTCTCCAGTCCCGTCTCTGGCCCTCGGCGGTTCGACTGGCACGCCCCGTCGCAAGCGTGGGTCGATGCGCGGTCCGGGCCCGTTCTCGAGGACCTGCTGCGCGCCGAGCTGGAACAGCTCGTGGACGTGAATTTGGGCGAG
7240_Dsimulans@KMZ08912_1                             ATGACGTTGGACGGCGCCACCTACGAGCGTGTGTGCTCCGACACCCTGGACGCACTGTGCGACTACTTCGAGGAGCTGACGGAGAACGCCGGCACGGATGTGGCTTACAGCGATGGCGTGCTCACCGTGAACCTGGGAGGCCAGGGCACCTATGTGATCAACCGACAGACGCCCAACAAGCAGATCTGGCTCAGTTCGCCCACCAGCGGTCCCAAGCGATACGATTTCGTCGGCACTGCGGGCAGATGGATCTACAAGCATAGTGGTCAGTCGCTGCACGAGCTGCTGCAGCAGGAGATACCCGGCATACTGTCGGAGTCCGTGGACTTT
45264_Amillepora@XP_029186388_1                       ATGAATTTGGATGAAGTCTCATATCACAACATCGCGGATGAAACTCTTGACGCTATTGCAGATTTTTTTGAAGACCTTGGAGAGAGTACAGACTTCGATGTTCAATTTAGTAGTGGAGTACTTACAGTTAACTTGGGAGCTGGGGGAACCTATGTAATCAACAAGCAAAGCCCTAACAAGCAAATATGGTTGTCATCTCCAACAAGTGGTCCAAAGAGATATAACTTCACAAATGGT------TCTTGGGTGTACAGTCATGATGGTGTAAGCTTGCACAGTCTTCTTTCATCAGAGATTTCAAATATACTTGGTCACGCAGTAGATTTA
9606_Hsapiens@NP_000135_2                             ATGTCTCTAGATGAGACCACCTATGAAAGACTAGCAGAGGAAACGCTGGACTCTTTAGCAGAGTTTTTTGAAGACCTTGCAGACAAGCCAGACTATGATGTCTCCTTTGGGAGTGGTGTCTTAACTGTCAAACTGGGAGATCTAGGAACCTATGTGATCAACAAGCAGACGCCAAACAAGCAAATCTGGCTATCTTCTCCATCCAGTGGACCTAAGCGTTATGACTGGACTGGGAAA------AACTGGGTGTACTCCCACGACGGCGTGTCCCTCCATGAGCTGCTGGCCGCAGAGCTCACTAAAGCCTTAAAAACCAAACTGGACTTG
623744_Dtranslucida@TRY82451_1                        ATGGAACTCTCCGAGTCTGAGTACGAGAGACTGGCTGATGAGACGCTAGACGCATTAGCAGATTTTTTTGAAGACCTCACAGATGAGAGCGAATACGATGTTGTCTTTTCTAGTGGAGTGTTGACCGTGAAAGTGAATGACCATGGCACCTATGTAATCAACAAACAGACACCCAATCGACAGATCTGGCTCTCATCACCCACCAGTGGGCCAAAGCGTTACGATTGGACGGGGGAG------CGATGGGTGTATGCTCATGATGGAGTGCCATTGTCTAGCCTGCTCTCCAAAGAGTTTTCCGTTATCTTCAAGTCAAAGATAGACCTG
6239_Celegans@CCD70156_1                              ATGATTTTCAGTCAAAATGAGTACGAAACAGCAGCTGATTCAACATTAGAAAGATTATCAGACTATTTCGATCAAATTGCCGATTCATTTCAATTTGATGTATCTCATGCAATGGGAGTTTTGACTGTTAATGTATCGAAATCTGGAACGTATGTTATTAACAAACAATCACCAAATAAGCAAATTTGGTTGTCCAGTCCGATGTCTGGTCCGAAAAGATATGATTTAGAAGAGGAG---GGAAAATGGACTTATGCACACGATGGTGAACAACTTGACTCGCTTCTAAACAGAGAATTCCGAAAGATTCTGGATGACCGAATCGATTTC
400682_Aqueenslandic@XP_003391233_1                   ATGGAATTGGACGAGAAGACTTATGAGAAGATAGCTGATGAAACGTTACAGGAATTATTATCAGTTTTTGAAGATCTCGTGGACTCAGGAGAATCTGATGTACAATACGAGAGTGGTGTACTTACATTTTATTTAGGTGGTAGAGGGACATATGTCATTAACAAGCAGACGCCGAACAAACAAATCTGGCTCTCTTCTCCTACGAGTGGTCCAAAGAGATATGACATCATTGATGAT------AAGTGGACTTATTCTCATGATTTGGTACCAATGCATGAGCTTCTGTCGAAAGAGCTAACACAAGCACTTCAGACTAATGTTGATTTG
235443_Cneoformans@AFR94276_1                         ATGACGCTTTCGCATGACGAATACGAACATGTTTCTGAGCGAGATATGGAGACGTTGAATGAAAGCCTGGAGATTTTCTGCGAAGATTTCAACTGGGAGATCGAGTATTCTTCTGGTGTCCTTAACCTTACCCTTCCCCCGTACGGCACATATGTCCTCAACAAACAACCCCCTAACCTTCAAATTTGGATGTCGTCTCCAGTCTCTGGTCCTTCACGTTTTGAATACGTCAACGAC------AGCTGGGTACATCACCGCAAAGGTGTCAAGCTGGGAGAATTATTGAGCGGCGAGCTGAAAGAGATCTTGGAGAAGAGTGGCAATGAA
2880_Esiliculosus@CBN74370_1                          ATGACCATGTCGGAGCAGGAGTTCCACTCGGTGGCCGACGAAGCCCTCGAGGAGATCCATGACGCTGTGGAGGAGGCTCTGGAAGAAGGCGACTTCGACTGCAACATGTCGCAAGGCGTCTTGAACATCGCCGTGGGTGACCGAGGCACATGGGTACTCAACAAGCAGTCGCCTAACCGCCAAATCTGGTGGTCGAGCCCGATCAGTGGGCCGATGCGGTTCGAGTACCACGAAGAGGCCAAGCGATGGTTGAATACTCGGGATGGCGAGGAGCTGCGGGTCATTTTGGCGACGGAAATGAGCGAAAAATGCGGTGTTTCTGTC------
37360_Pbrassicae@CEO96273_1                           ATGAACATTGACGAAGGCACGTTTCATGGCATTGCGGATGATACGCTGCATGCGATCGACGAGGCGCTCACCGACAGTGATGTGCCGCCGGCCATGGATGTGCAACTTACGGACGGCGTACTCACCATAGGGTTGACAGACAGCGGGACCTGGGTGCTCAACAAGCAGACTCCAAACAGGCAGCTGTGGCTATCGTCGCCAATCAGCGGTCCGAAACGGTTCGACTACCTGCCGAATTCGAAAGCATGGGCGGACACACGGGACCAACTCAACCTAGGGGAACTCCTACAACAAGAACTCAGCTCTGCCCTGCACACCGACATCCGTCTC
1264899_Zcompransoris@PWR21780_1                      ATGGCCCTCGACGACAAGGATTATCGCCGGCAGCTGGAAGCCTGCCTCGGGCATTGGCTGGATGTCCTGGAGGCGACCGGCGCC------TTCGACGAGTTGGACCTCGCGGACGGCGTGCTCCAGGCGGAAACCGAGGACGGCAAGGTCTTCATCCTGAACCGCCACCTGCCGCTGAAGCAGGTCTGGCTGTCCTCGCCGGTCTCGGGCGCGCATCACTATGCCTTCGACGAGGGGCGGGGCGGCTGGTTCTCCACCCGGGGCGGCGAAGCCCTGGCCGACCGGCTGCGCGCCGATCTCGGCCAGATCGGC------------------
4787_Pinfestans@KAF4127988_1                          ATGCAAATGGCGGAGAACGAGTTCATGGAGCTGGCGGACGAGACGCTGCACGGCATTCAGAGCTGGCTGGACGGTATTGAGGAGATGCTTGAGTCCGACATCATGTTTTTGCAAGGAGTCCTGAAGATTGACTTGGGTGAGCACGGCACGTGGGTGATCAATCGCCAGGTGCCCAACCGACAGATCTGGTGGTCGTCTCCGGTCAGTGGCCCTCGCCGTTACGAGTACGACGCTGAAAGTGGACACTGGGTGAACACACGAGACAAGGGCGAGTTGATGGAGCTTCTGCGCGCTGAGATCCTGGACGTAACAGGCATTGAGATCTACACC
1951236_Rbacterium@DDCV01000122_1_5                   ------ATGAGAGAAACAGAGTTTATTAATGTTTGTGAGCAAGAGCTGGAAAAAATAGGCGAAATGCTTGAAAAAAAAGATGTAAATTCAGCCCTTGATATTGAATATCTTGACGGTATTTTGAACATAGAAATTGCTAATGGCAAGAAATATGTGATAAATCGCAATTCTGGCAATCAAAAAATATGGTATTCCTCGCCATTTTCAGGGGCTGATTATTTTACTTATGATGATAATAAAAATTCTTGGTTTAATGATTCT---GGTGTGGAATTATCGGCTAAACTTTTCAATGAACTAGATCAAATTTTAAATGAC------------
1951237_Rbacterium@DDPT01000011_1_25                  ------ATGTTAGAAAAAGATTTTTTAAAATACTGCGAAGCCTCTCTAATAAAGCTTTGCGAAGATGTAGAAAATATTGATAAAAACTCTAAACTTGATGTTGAATATTCTGATGGAATTTTAGAGATTATCATCTCGACCAAACAAACTTACATCATTAACCGCAATTCTGGTAATCAAAAAATTTGGTACTCTTCGCCATTTACTGGTGCTGATTATTTTTCTTTTGATGAAAAGTCTGGCAACTGGCTTAGCGCAAAG---GGCGAAGAGCTTACGCAAAAATTATTTTCCGAGTTAAAAACAATAATC------------------
1528098_Rbacterium@AIL65116_1                         ---------------ATGGAATTTAACATTTTAGCCATTAATAGTTTAGAAAATTTGTATGAAAAGCTTGAAACTAATGAAGCATTTAATGATTTAGAAATAGATTTTAATAACGAGGTATTATATATAGCTTCTGAGAAGAATCAAGAATATGTTATTAATAAACACTCTCCTTCTCGGCAGATTTGGTTTTCTTCTCCGCTTACTGGTACGTATTATTTTTCTTATGATATATCGAAAAAATTATGGCTTGAT---AAAGAAGGTAAAGAGTTAGAAGATCTTATAATAGGAGAATTAAAGCGTATTATA------------------
1607817_CAlacustris@KKB96887_1                        ------ATGCAAGAAATTGAGTTTAATAATTTAGCGCAAATAGAATTATCCAAATTGTATGAGTTGTTAGTTGGTACATCTAAATATAGCGATCTAGATACGGAACTAACTGATGGTATTGTTTATATAACATTACCAACTGATAGACAATATGTTATTAACAAACATTATCCTTCAAAACAAATTTGGCTATCCTCACCAATTAGTGGTGCTAGCTATTATAGTTATGATTTACTCCAAGATAAATTCATTAAT---AAAGATAATCAAGCCCTTATTGAAAAAATATTAATAGAGATATCTGTCTATGAG------------------
1973901_Abacterium@PIR32413_1                         ------ATGGAAGAAACTCAATATCACAAATATGCCGATGCTGCTTTGGAAGAATTGCTGGAGTATCTGGAGGGTTTGGAGGATGAATATGATATTTATCCGGAGTTGGAATCCGGCGTATTGTCGCTAACAATGGCGGATGATAGGCAATATGTTATAAATAAACACACGCCGAGCAAGCAAATTTGGGTTTCTTCGCCATATTCAGGGGCGGGATATTATGAGTATGCAGAAGGT------GTTTGGCAGCCCAAACGTGTTGGAAAGAATTTGCGTGAATTTATAATGGCTGAGGTTATGGAGAATCTT------------------
670386_Halbum@EFA75218_1                              ATGGAATTACCATTACCAATATATCATACTATTGTAGATGATGAATTAGAGTTATTTTCAGATAGAATAGAGGTATTAATTCAATCGTTTGGTGCTGATGTTGAAACTTCAGATGGAGTATTAACAATTAATTTAGGAAAAAATGGTACATATGTAATTAATAAACAAACACCGAACCGTCAGATATGGTGGTCATCACCTATTAGTGGACCAAAACGATTCAACTATGACACAATATCAAAGCAATGGATAGATAACATCGATGGTACACCTCTAAGAAATCTTCTTCAATCTGAAATCAAGACTTTATGTAAATATGATTTGAATCTT
352472_Ddiscoideum@XP_629221_1                        ATGATAAGTGATGTTAATTTATTTCATGATATTGTAGATGAAGAATTTGAATTATTTGTTGACAGATTGGAGATTTTATCAGAAGCAAATGGTTTTGAAGTTGAAGGAAATGATGGTGTTTTAACAATTATTGTTGGAAATAAAGGAACCTATGTAATTAATAAACAAACTCCAAACAGACAAATTTGGTGGTCATCACCATTGAGTGGTCCAAAAAGATTCGACTATGACTCTGTTGAAAAGAGATGGGTAGATAATAGAGATGGTACTCCACTTAGACAATTATTAAATAGCGAAATTAATACACTTTGTAAATATGATATGGAAATT
357244_Otsutsugamush@CAM80062_1                       ------ATGCTAGAAAGGAGTTTTATAGTACTAGCTAGTCAAGCCATTAGTCAAATTGCTGATAGTATCATATTGCAAGACTTGGATGGGATAATTGATGTCAACTTCGATGAAATGATTTTATATATCACTATA---TCAACTAAGCAATTTGTTATTACTGGTCACACATTTGCTCGTCAAATATGGTTAGTATCTCCAATAAGCGGACCTCATCATTTTAGTTATATTGACAAT------AAGTGGCTTAAT---CGCGATAAGCAAGATATATGGCCTTTACTACAAACAGAAATCAATCAACTTACAGGTTTTAATATTCATTTA
1359168_Ochuto@KJV55781_1                             ------ATGCTAGAAAACGATTTTGTAGTACTAGCTAGTAAGGCTATTAGTCAAATTGCAGATAATATTATACTTGAAGATCCAAAGGGAATAATTGATATAAATTTTGATGAAATGATCCTGTATGTTACTATA---TCAACAAAGCAATTTGTCATTACTGGTCATACTTCTGCTAGGCAAATATGGGTGGTTTCTCCAATAAGTGGGCCTCATCATTTTAGTTACATTAATAAT------AGATGGCTAAAT---CGCAATAAACAAGATTTGTTGCTCTTGATACATTCGGAAATAAATCAGCTTATAAATTTTAATGTTCATTTA
752179_Omassiliensis@CANJ01000020_1_33                ------ATGCTAGAAGGAGATTTTTTAGTATTAGCTAATAAAACAATTAACCACATTGCAGATAGTATAGTATCCCAAGATAACACTGGATTAATTGAGGTAAATTTTGGAGATGCTATTTTACACATTATTGTT---AGTGATAAACAATTCGTCATTAATATACATGTAGCAGCTCGGCAAATATGGCTAGCATCACCAGTAAGTGGTCCTCACCATTTTAACTATATAGCAGGC------AAGTGGCTTGGT---AGAAATAAAGAAGATTTACTATCTTTAATTAGCCTGGAGCTTAATAATTTTGTAGATTTTAACATTAATTTA
1948350_Abacterium@DBAU01000038_1_13                  ATGACAATCAATGAATCCGCATTCCACGATCGCTGCGGTGAGGATATCGCCCGCCTTCAGGATGCGCTTGAAGCGCAGGATACGCAGGGGCTGCTCGATATTGACGGGCAGGATGGCATGCTGAGCGTGAAGCTTGAAGATGGTAGAACTTTTGTCATCAGCCGCCACACCGCTGCGCGTGAGTTATGGCTTTCCTCGCCGGTCAGTGGTGGCCATCACTTCCGGCCTGTGGGAGAT------GGGTGGGTGCTTCCCAAT---GGCCAAACCTTTCCACGCCTCTTTCTGGATGAGCTGAACCACCTGACCGGGCAGGCCTTCCATGCG
1948416_Abacterium@DITS01000027_1_44                  ATG---TTAGATGACGCCCATTATCACGCGATCGTTGCGGCAACACTGGTACATATCAGCGATCAGCTCGAGCAAGCCTATGATGATGGCGAGCTCGATTACGACGAAGGCGCAGGCATCCTCAGCATCATCACCGCCTCGGGTCGCACCTTCATCATCAGCCGGCACGCACCCAGCAACCAGCTCTGGCTGGCCTCGCCCATCAGCGGTGGTCTGCATTTCGAATACCATACCGACAAAGCCTGCTGGTGCCTG---CCCGATGGTCGTACATTAAACCAAATCCTCGCTGTCGATTTAGAAAAAACCGCCAAAATCCACGTTGTGCTC
1948380_Abacterium@DDZS01000071_1_19                  ATG---ACCGATGAATTTCATTTTCACGCCTATGCCAACGCAACGCTGCAACATATATTTGACCAGCTGGAACAAGCCTATGACGACGAAGACCTGGATTATGATGAAGGCAGCGGGATTTTAAGCATTGTAACCCCGTCGGGCCAAACCTTTATCGTCAGCAAGCATGGGCCATCGCAACAATTATGGCTCCCATCGCCCATCAGCGGTGGCTTGCATGCGGATTTCAATGAAAGTGAACAAGAATGGTTGCTG---CCCGATGGGCGCGACCTGAAAGACGTGCTCGCGGAGGATTTAGTCACCACAGCCGGCATACGGATACGATTA
1948418_Abacterium@DITH01000026_1_10                  ------ATGGACGATACAACCTACCATCGCCTTGCCGACCAAACCCTCGCCCACCTCGCCGACGCGCTGGAAGCCGCCTACGACGACGGCCTCGAGGATCTGGAACTGGAAGGCTCCGTACTCACCATTATCACCGCGGCCGAGCGTACGCTCGTGGTCAGTAAACATGCGCCAAGCCAGCAGATCTGGCTGGCCTCGCGGCAAAGCGGCGGCTTGCATTTCAGCGCGGGTGAAAAC---GGTGGCTGGCAGCTA---AGCGATGGCCGCACGCTGGATGCTGTCCTCGCCCATGAACTCGCCCATGAT---GGCATCGCGGTAACCTTA
1948415_Abacterium@DIUV01000015_1_62                  ------ATGGATGAGACTAATTTTCATAAAACTGCTGATGCCTATTTAGAATCCTTGTTCGACTTACTAGAAGAACAAGACGAAGCAGCTGAATTAGATATAACTTTTGAAGGCAATGTTCTGGCTATTTTTATCAGCGAAACAAAACAATTTTTATTAAGCAAACACAGCCCCAGCCAACAGCTCTGGCTTGCTTCTCCCATCAGCGGCGGGTTACATTTTTCGCTCAATAAACAAGAAAATGAGTGGGAATTA---AAAGATGGGCGTACATTGTTGGTAATTTTAGAAGAAGAAATAAATTTTCTTACGCATGGCGGATTTGAGCTT
269484_Ecanis@AAZ68723_1                              ATGTCTTTGTGTATATCTGATTTTCAGGCTTTATCTTATAACCTCTTAAATACTTTAACTGAAATGATAGACAGAGTAGATATTGATGGTGTGCTAGAGTGTGAAAACTGTGATGGAGTAGTGAAAATATCAGATAGTAATGGTAACTTATATATTATTAATAAACATGAACCTTCTATGCAAATTTGGGTTGCTTCTCCTATTAGTGGATCTGTGAGATTTAGTTATGATAAATCCTTGAGTGCATGGATAAATGATAAAAGCGAT---GAATTGTTTAACTTTCTAAGAGTTGAGATGAAGGTATTGTTTGATATTGTGATA------
302409_Eruminantium@CAI28162_1                        ATGTTTTTGTGTGTGTCTGATTTTCAAAGCTTGTCTTATAATGTATTAGATACTTTAGTGAATATGATAGATGCTGCAGATTTAGATGGGGTATTGGAATGTGAAAATTGTAATGGGGTAGTTAGCATATCTGATGGTAAAGGTAATGTATATATTGTTAGCAAACATGAGCCTTCTTTGCAGATTTGGGTTGCTTCACCTATTAGTGGATCTGTCCGTTTCAGTTATAATAAATCTCTAAATATTTGGGTTAATAATAACAACGAT---GAGCTATTTCACTTCTTAAAGTCTGAAATTAATATGTTATTTAATGTTATGATA------
1359163_CNlotoris@KJV69152_1                          ATGAGTTTATCTATATCTCAGTTTCAAAATTTAGCGTGTGAAAGTTTGAATTCTTTATTATTTTTAATAGAAAATGCCGATTATAATAATGTCTTAGAATGTGATAGTTATGAAGGTTTGATAAAGATTGCTAGT---GAAAAAAATGAATATGTAATTAGCAAGCATGATTTTTCCATGCAGATATGGGTATCATCACCTCTAAGCGGATCGGTACGTTTTAGTTATGATAGTGACTTAAAAATTTGGTGCAATGAAGCT---GGTTGTAATTTAGTTGAATTTATAAAAAAAGAAATGCATTTGTTGTTTAATATAGTTATA------
212042_Aphagocytophi@ABD43816_1__RT_shifts_1_contigs  ---AAAGGTTCGGGCGTTAGTTATCTAGATCTAGCTCGTGGGGCGTTGGATTCCTTGGTGTCGATGGTAGAGGAGAAAAGCTCGTCTGCGTTGCTTTCTTGTGACAGTAATGGGGATGTTGTTGAAATCTCTGAT---GGGGATTCGGATTATTTGATCAGCTGGCATGCGCAGACCCAGCAGATATGGGTGGCGTCACCGGTAAGTGGGTCCGTGCGCTTTGTATATGATGCGGATCAAGGTCTGTGGTGTGAACAAAGGAGTGGACGTGAGTTGTTCGCTTTCGTGAGGCAGGAGATTTGCGAGATTTTT---------------TGT
234826_Amarginale@AAV86302_1__RT_shifts_1_contigs     ---AGCAGTCCGACTTCTGATTTAAAAGTTGTGGCACGAGATGCTTTGGATTCTTTGCTGTCCATGATCGAGCAAGTTGATGTTGAGGGGCGCATCGAGTGTGACGTGGGTGATGGAATAATCGAGGCTACGTGC---GATGGGCTTGTATACCTGATAAGTTGGCATCAGCCCTCATCGCAAATATGGGTTGCATCTCCAATTAGCGGATCGGTGCGTTTCTCTTACAACGCAGATGATGCATCGTGGCGTGATACGCAAAATGCGCGTGAGCTGCTTTCCTTTGTTAAACAGGATATATGCGCCGCCTTTGGCCCTCGAGAGCAA---
436017_Olucimarinus@ABO94508_1                        ATGGAATCGAAGGAGTACGTCTTCAACGACGTCGCAAACTGTACTTTGCAGAATATTCTCGATAGTATTGAAGCTTTGATAGACAAGGAAGACATGGATATATCACTCGAAACTGGCGTGTTGACTATCGATTGCGGAGAAAACGGGGTCTTTGTGTTGAATAAGCAGACCCCGAATAGACAAATTTGGCTCGCCTCACCCGTCAGCGGCCCTTTCAGATATAATTACACACCATCC------GAATGGTTGAGCACACGAGATGACTATTCTCTACAAAGCCGTCTAAAATATGAGTTAGAGTCTATATATAAACTGGAGGTCAATTTC
1314962_Psp_@KNH05401_1                               ATGGGGTTCACAGACCTCAGCTATAATACAAGTGCAGATAAAACAATGGAATTTCTTTCAGATATATGCGATAGTTTAGCAGACAAATTTTTTACCGAAATCAACAGCAACGGCGGAGTTCTTGAGATTGATACC---TCCAGCGGCAAATACGTTATAAACAAACAGGCTCCAAGCAAGCAATTATGGCTGTCCTCCCCCATCAGTGGCCCACATCATTACGATATGTTCAAAAATGAAGAACTGTGGAAATCTAAGAAGGATGACCACGATCTTTGTTCAAGGCTTGAAACTGAGTTTTCATCTCTTGTGAAGAAACCAATCGTATTT
59799_Adeanei@EPY38338_1                              ATGGGCTTCACGGACACGCTCTACAATCACCAGGCGGACCTCTTCATTACGGCGGTGGAGGAAGGGCTGGGGGCGGTGGAGAGCGAGGCCCTCGAGGACGTGGACCTCTCGGATGGGGTACTCACGGTGGAGGTGGGCAAGACCATGTACTTTGTCATCAACAAGCAGGCCCCGAGGCGGCAGCTGTGGCTCTCCTCGCCGGTGTCGGGACCACACCACTACGACTTTCAGCAGGGA------CGGTGGGGGAGCGACCGTGATGGACACTTTCTGGAGGAGAAATTAGAGCAAGAGCTCACCGCCCTGCTAGGGGTGCGGGTGGTCATC
5693_Tcruzi@RNC58480_1                                ATGGGATTTACAGACGTCACGTACAACACTGCGGCAGATTTGTTTTTGGAACACGTGGAAAATGTTCTGGAAAGCGTTGACAGCAGTGCCATTGAGGAAGTGAATCTTTTGAGTGGGGTCCTCTCTGTTGAGACGGTGTCGAGTGGAACTTTTGTGCTTAACAAGCAAGCGCCGAATGTGCAGCTGTGGCTCTCATCACCCGTCTCTGGGCCGCACCACTACGACATGGTCCTGCCGGCTGGACAGTGGCTTGCTGACAGCGATGGACACTCCCTGAAGGAGAAGCTGGAGAGGGAGTTAACGGAGACGCTGGGAGTGGAAGTGAAACTT
75058_Bsaltans@CUF13011_1                             ATGGGCTTCCACAACATTGCCTTCAACTCAGCAGCCGATGCATTGCTTGAAGAGATGGAGAGCGCCATAGAGGCTTGTGACTCTGATGTGGTGGAGGACATCAACTATTCCGATGGCGTGCTCAACATCGATACA---ACTAAAGGTTCGTTTGTGCTGAACAAACAAGCCCCCAACATTCAACTGTGGTTGTCGTCGCCCATTTCTGGTCCTCACCACTACAACATGATCAACGAGGAGGGGGTGTGGCGGTCTGATAAAGATCAGCATGACTTGGTTGAGAAGATGGAGAGGGAACTTAGCGAAGTGTTATCGGTGAAGGTTGCGATT
35688_Ppurpureum@KAA8499877_1                         ATGTCCTGGGAGGAAGGTGCCTTTCGAAAAGTGGCCTCGCACACACTGGAAGAGTTGCTGGATGCGGTCGAGGAACCGGCAGAAGAATGTGAGTTTGATGCTGAATTGTCCGGTGATGTGCTCAACTTGCGGCTTGGCGCTGTGGGGACGTACGTCTTCAATCTACAGACACCAAACCGTCAGATATGGATGTCGTCACCAGTGAGCGGCCCGTGGCGTTTCCATTACAATCCAGAGCGGTGCCAGTGGTATTCGACTCGAGACGGCCAATCACTTGGTGACAAGGTCGGTGCGGAACTACATCAACTCATTGGAGTGCGCATTTCGTTT
1169540_Vbrassicaform@CEM04614_1                      ATGGGGTCTGAGGAGTTTTTCTACCACAAATATGCTGACAAAGCGCTGCAGTGCATCCATGACAAGATAGAGGCTGCCCAGCTCGACTCAGTGGAGGAGCTCGACTTGCAGGAGGGCGTGTTGAACATCGACCTTGGCGAGCACGGCACTTTCGTCATCAACAAGCACTTCGTCACCAGGCAGATCTGGTACTCCTCGCCAATCAGCGGGGCGCATTACTTTGAGTTTGCATCAGAG------CGGTGGAAATCCACGAGGCACGGCAATGATTTGTTTGGCTTCTTGTCGGGCGAGCTGCAGCAGGCGAGTGGCGAGACGGCCGACCTG
159749_Toceanica@EJK49502_1                           ATGTTTCAAAACGTTGGCCAGTACCACAGGGTTGCAGACGAAACGCTAGAATCCATTCAGGATGCGGTCGAAGAGTACTTAGAGGACAACATGCCAGAGGTCAACTATGCCGATGGAGTGCTGACAATCTCACTCCCTCCTCGCGGGACGTGGGTGTTGAACAAGCAAACTCCGAACGAACAAATATGGTGGAGCTCTCCAGTCTCGGGTCCACGGAGATACGAGTATATCGAAAGCATGAATAGATGGGTTTACAGTCGTGCAGTTGATACCCTGGGAGGCATACTCAACAAGGAGCTGGAGGGGCTTTTCGGAAAATGTGTCGATGGT
478820_Bsp_@OAO12148_1                                ATGGCTGGATCCGACCTCGAGTACAACCAGCTGGTGGACAAGGAGCTGAACGCCATTGAAGATGCGCTGGACGGCATAGACGACGACGTGGCGCTCGACTACAATACATCGAATGGCGTGCTGACGATCAATCTCGGCGCAAAGGGCTCGTTTGTGATTAACAAGCAGCAGCCTAAGAAGCAGATCTGGTGGTCCTCGCCGATCAGTGGACCGAAGCGTTTTGAATACAACCCCGATGACAAGAAATGGTACGAGGCCGCGGTGCAGGACGACATCAACGGTCTCCTGACGAAGGAGATGAAGTCGCTGGTGGGCGTTGATCTCAAATTC
227321_Anidulans@CBF85954_1                           ATGCCGTTATCGAACCACCAATATCACGAGTACTCGGACCATTATCTGCATGTCGTACAAGCTAAAATTGAGGAAATGGAGGAAGACAGGGATCTTGAAACTGACCTTAGCGCCGGTATCCTCCATATCAATGTCGCCAACGTTGGAACATACGTCTTAAACAAACAACCCCCCATCAAGCAATTGTGGCTAAGTTCTCCGGTCTCCGGACCAAGGCAGTACGACTGGGTTGTGGAGAACGGGCAGTGGGTGTGTTTGAGGGATAATTCGAACCTGACGGAACTGCTGAACAAGGAGTTGGGATTGAATTTGCCGAGAGATGTTTACAGC
73501_Cmilitaris@ATY66203_1                           ATGGAACTCTCCGAATCTGAATATCACGACATTGCCGACGAGTTCCTCGAGGGCGTCCTCACACAGTTTGAGGCGCTCCAAGACACGCGGGACATTGACATTGAGTTCTCCGCTGGCGTCATGACCATTACACACACGGACAAGGGCACGTACGTCATCAACAAACAGCCCCCCAACAAGCAAATATGGCTGTCGTCGCCCCTCTCCGGACCGAAGCGCTACGACTGGTGCGTCGTCCAGGGTGGCTGGATCTACGGCCGCGACGGTAGCAGCCTCAATGCGCTCATCCTCGACGAGCTGGGCGTGGACGTGTCGACGCCGGCGGCGAGC
237631_Umaydis@KIS67328_1                             ATGCCGCTCACGGACAGCCAATATCACAAACTCTCCAATAACGTGCTCGACTCGCTACAAGAGACGTTTGAGACACTGCTGGAAGAAGCAGAATGGGACATCGAATGCGCTTCTGGTGTGATGAACCTGAGATGCGGAGCTCACGGCACCTGGGTCATCAATAAGCAGCCGCCCAACAAACAGATTTGGCTGTCAAGTCCGAAGAGCGGACCCAAGCGATTCGATTTCGATGCAGACAGCAACACTTGGTTCTGTCTCAAGGAGACATCAACGCTTGACCAACTTTTACAGGACGAGCTCTCGCTAGTCTTTGGCACCGAAGTACAGGTG
45351_Nvectensis@XP_001628257_2                       ATGTTTCAGAGTGAAATAGCATTCCATAAAGTAACAGATGACACTCTAGATGGTTTGTCTGAATTCTTTGATGATTTCTGTGACAAATACGAATATGATGTACAGTTTGGAGAGGGGGTTTTTACTGTTAAATTTGGGGGCGAAGGTACCTATGTGGTAAATAAACAGACTCCTAACAGACAGATCTGGCTGTCATCTCCTAACAGTGGTCCAAAAAGGTATGATTTCGTGGATGGA------ATCTGGGTGTACCACCACACAAATGAGTCCTTGCATTGCTTGTTATCCCGCGAGATGTCACAAATAACCGAGAAAGAGGTCAACATG
6087_Hvulgaris@XP_002162155_1                         ATGTTCTTGTCATTAAATGATTATAACACTGTTGTTGAGAAAACTCTTGAAGACCTGCATGATCATTTTGATATTTTAGCAGATCAGGGTGATTACGACTCAACATTAACAGATGGTGTGTTAACTATAAAGTTAGCAGATAACAGGATATATGTTATAAATAAACAAACGCCAAATCGTCAACTTTGGTTATCATCTCCGGAAAGCGGACCTAAGCGGTACGATTTTGTGGATAAC------TCTTGGGTATATTCCCACGACACTGACACTATGCACGAATTTCTTTCAAAAGAACTACAAACGTTATTTAAAAAGGAAATTCAACTT
1895707_Abacterium@OJV46454_1                         ATGCTAACGAGCGATGGGCAGTTTGAATCCTACATTGACTATTTTTTCCAAAGAATTGTGGAGCATCTGGAAGATACCTATGGTTCATGCATTGAAGATATTATCTCAGCCCCAGGGATTGTTGAGATCATCGTAAACAAACGGTCAAAAATTGTTATAAACCAACATATTCCAATGAAACAAATTTGGTATGCATCTCCTCTTTCTGGCGCCTCACACTTTAAGGCGAGCGAGGGA------GAATGGGTATCCACACAAGATGACAAAAAGTTTATCAACTTGCTGCAAGAAGAGTTATCAGTTTTATTAAATCAAAGTGTTAAGGTC
505711_Agodoyi@KAF0852367_1                           ATGTTTCCGACGGAAGAGGCGTATAATGAGGCGGCGGTGCGGCAGATCAATACGCTGTATTCGCGGCTTGATGGGCTTGTGCAGGAGACGAAGCTCAATGTGGACTATGATGCGGGCGTCTTGTCTATGGATGTGACGGGTGTCGGCGGATACGTCATCAACAAACATGCGGCTACGCGGCGCATTTGGTGGTCATCGCCGCTGTCAGGGCCGAAGCAGTTCGACTACGATCCGCGCAGTAAGGACTGGGTTGACTCTCGAGACCCGTCGTTCCTCCTCCCGCTCCTCAAACACGAAATCAACCTCCTTCTCGGCATCGACATTGACTTT
1082868_Hcurviuscula@PPE05327_1__RT_shifts_1_contigs  ---------------TACACATTTTTAGAGTCTGCGCAAGCCCTTTTAAATGAACTTTTCTTTCGTCTTCATGACTTCGAAGAAATACTTCATTGGGATATCAATGAAAGAGAGGGCGTTATGGAAGTGCGTATTCCGGGAGTATCGGTGTATTTGATTCATCGACATGATGCGTTGCAGCAAATTTGGCTTTCTTCTCCTCTTTCTGGAGGATGGCATTTTAGTTTTGATGGTCAGCGCAATGGATGGTACGATACGAGGAGAGATCAGCCGTTATTTTCCATGCTTTTTTTAGAATTGAAGCCTTATATTCCTAAGTCTTTATGGGGA
1321371_Hundulata@ETZ04776_1                          ------------------ATGTTTGCGGAATTTGCTCAAATACTTTTAGATGAAATTTTTTCTCGTATTCACGCTTTTGAGTCTATTCTTTCTTGGGATATTAACGAAAGAAGTGGAGTTTTGGAAGTTAAGATTCCAGCTGTTTCGGTATACCTCATCCATCAGCATAATACTTTAGAACAAATCTGGCTATCGTCCCCTCTTTCTGGAGGATGGCATTTTACTTTTGACGCTTCTAGCAATACATGGTACGATACAAGAAAAAAGTATCCGTTTTTTCTTATGCTTTTTTCAGAATTCAAACCGCATATCCCTAAATCATTGTGGATA
1399147_Hobtusa@ETZ07422_1                            ------------------ATGTTTAGAGAATCTGCTAAACTTCTTTTAGATACATTGTTTGATCGCGTTTATGATCTAGAGAGTTTTTTAAATTGGGACATCAATGAAAGAGAAGAGGCTTTAGAAATCAAGATACCCGAAATTTCTGTTTATTTGATTCATCAACACAATGCTTTAGAGCAAATATGGCTTTCTTCTCCAATTTCAGGAGGATGGCATTTCGTTTTTAAT---CCCAAGCATGGATGGATAGATACAAGGGGAAAACGTCCATTTTTTTTAATGCTTTTTTCAGAATTCAAACCTTATATTCCAGAATTTTTGTGGAAG
1895705_Abacterium@OJU73105_1                         ATG---TCTTTAATGAGTGATTTTTCCTTCTTCGTTCAAAAAAGCCTAGATGCATTATTTTCTGGTCTTTTGCCCTTAGAAGATCAG---GGGGTTGAGTTAGAAGAGTCCTCTATGGGGCTGAAGATTATTCTGCCTGATCAGAAAATTTATGTTATACACGGTCACTTAGATTTGCAGCAATTGTGGGTTTCTTCTCCGTTGTCCGGAGGCTGGCACTTCGTGCTAGATCCTATCTTAGGACAGTGGAAAGATACACGCGGTCACCAGACCTTAGAAGAGTTTTTTTTGAAGGAGTTCCATAAATTTGAG---------------CTT
5763_Nfowleri@KAF0977616_1                            ATGCCATTTACTCAAACTCAATATTTAAAAGCAATCAATCGATCCGTGGAATACATCACTGAAGTTTTGGATGAATTCTATGAAAATGAAGATATGGAAGTTGAAGGACATGATGGTGTGGTGAATATTAAAATTACAACGAGAAAGTCATTTGTGATTTCAAGACAAACACCAGCGAGAGAATTGTGGCTTTCGAGTGCATTAAGCGGTCCTTGGCACTTCAAATACGATCATGTGGCTGATGATTGGATTTGTACGAGAGAAGGCTTTAAATTTTGGGTGAGATTACAAAAGGAATTATCTCAAGTTTTGGAGAAAGAAATTAAATTT
797122_Kbialata@GCA64528_1                            ---------------------------------------------------------------------------------------------------------------GGTGGTGTTCTCACTGTTGGCATT---GAAGATAAGACGTGGATTGTGAACAGGCAGGTGCCCGTTGCTGAGATGTGGCTTGCGTCCCCCCTCTCCGGCCCCTCCCACTGCACCGTGGACTCCACCTTCAACCACTCCCCCTCCACCTCAGACGGAGAGAGTCTGAGTGGCATACTCAGAAGGGAGATCGAGACGGTGCTGCGCCACGGGGTGGAGGAA
5874_Tannulata@CAI75484_1                             ATGGGGACTAATTTATTCAAATTCAACAAACTTGCTTCAAATCAATTACAAACCATTTACGAAAAATTGGAATATCTGGACGAA------ATTGATAACCTGGAGTTTGACGGTTCAATCTTGAACATCCAGTTTCATAACAATAAGTTTATTCTAATAAACAAACACGAGCCGTCTCAAAAATTATGGTACTCTTCCTTTTCAGGTGGCCTAGACTACTTTCAATATCAAGATGAT------AAGTGGATATCCACTCGATCAGGTATT------------------TACCATGAATATACCCAATTTTCA------------------
222891_Nsennetsu@ABD46160_1__RT_shifts_1_contigs      ---ATGAACAGTGAAATTCATTTTGCCAAACTTTCCGCAGTTGTTTTTGATGAAATAGTGGCGCTTGCTGGACGGTCTCCCCTT------TGTGATGAATATGATTGCAACGAGGGGGTAGTTGAGTTGTTTCTT---CGCCAGGGTGCGTTCTTGATTGTTGGGAAGGCAGATCTTGGTGAGATATGGGTATCCAGCTTAGCTATAGGGGCTGAGCGCTTTTATCTAGATGATGGA------CGCTTTGTCAAT---AAAAGTGGGGAAGAGATAGTTAGCTGGATTAAGAAAATTCTTCAACTT------------------------
1286528_Nhelminthoeca@AHX11331_1__RT_shifts_1_contigs ------------ACCACCTCTTTTGATGAGCTCTCTGCTGGGGTTTTCGAAGAAGTTGTCACGCTCGTCGAAGGATGTAATTCC------TGTATTGATTATGAGTGCCTTGCTAGTAGTGTGGAGATTCTCACA---AAAAAGGGCGTGCTCCTGATAAATAAAAAACTCGATCTCATGGAATTATGGATTTCAAATACTGTTATCGGGTCCATGCGTTTTTCAATGGATCAGGATAGAGGTTGTTTCATTAAC---AAGGACGGCGAAGAAATCTTCGCCTGGGTGAATAACTTTCTCTCAAGCGAAGGG------------------
46433_Rfilosa@ETO35926_1                              ATGAAAATGACAAATGAAGAATTCAAAAAGATGTCACGTGCATTGTTGGACCACATATACGAAGGGATCAAGAATTTGCCAGAAGTAAATGATTCACATGTTGTGAAAGATGAAAAGATTATGAATATAAATGTCACAGAAATTGGCAGTTATCAAATTATTATAAATGATACAAAAAAAGAAATTCACATGTTCAGTCCCATTAGCTTCACTCACCACTACATTTGGGATGAGTCACTTGAGCAATGGCGAAGTAAACTTGATGGGCACTATCTCCTTGAATTACTTGCAAGAGAATTAAACGATCATTGCCAAGGATTTATCAATTGG
1890364_Pfungivorum@PRP73902_1                        ATAAAAATGAATAATAAGAGATATGAGGAAAGGTTACAAGAATTGCTAGAAGAGAAAGAGAAAGAGTATGAAGCAGAAGTCAAA------AGAGTACAAGTAGAATGTACCAGTAAGACAATGTCTTTGGAGCTGGAAGAGATG------AAAATAATAGAGCAAAGAGAC------------------------------------------------------------------------AAGTTTATTACTAAACAGATG------ATAGTAATCAGAGCATATAAAGAAAAGTTGAAGCAC------------------------
