# Supplementary material for: Components of iron–Sulfur cluster assembly machineries are robust phylogenetic markers to trace the origin of mitochondria and plastids
Source: PLoS Biol. 2023 Nov 8;21(11):e3002374. doi: 10.1371/journal.pbio.3002374 (PMC10631705; doi:10.1371/journal.pbio.3002374)
Supplement: S1 Data — (ZIP) [file pbio.3002374.s017.zip › S1 Data/Concatenations/ISC/ISC_Alpha_ExtGroup/tree/Concat_ISC_Alpha_ExtGroup.Iqtree.tree_BS.tree]

(1986627_Pbacterium@ISC:0.401132,((((((((((((12312345_Abacterium@ISC:0.738735,12312346_Abacterium@ISC:1.49244)87:0.387621,(((1286528_Nhelminthoeca@ISC:0.252328,222891_Nsennetsu@ISC:0.374652)100:0.923493,1401685_CXpacificiensi@ISC:2.72836)99:0.394886,((((1410384_Wendosymbiont@ISC:0.103952,((570417_Wendosymbiont@ISC:0.047345,118728_Wendosymbiont@ISC:0.043535)100:0.0323571,169402_Wendosymbiont@ISC:0.134451)72:0.0135581)49:0.0105453,246273_Wendosymbiont@ISC:0.0506623)53:0.00761319,(163164_Wendosymbiont@ISC:0.0527778,292805_Wendosymbiont@ISC:0.0819194)43:0.00389979)100:0.368935,((1359163_CNlotoris@ISC:0.312147,(269484_Ecanis@ISC:0.0905848,302409_Eruminantium@ISC:0.146312)100:0.214977)60:0.0826399,(212042_Aphagocytophi@ISC:0.42135,234826_Amarginale@ISC:0.386578)100:0.334502)100:0.196043)100:0.288302)98:0.256083)50:0.0663304,(((((((((272947_Rprowazekii@ISC:0.109467,293613_Rcanadensis@ISC:0.0613397)99:0.0593899,336407_Rbellii@ISC:0.104861)100:0.228101,1961830_Rendosymbiont@ISC:0.304633)100:0.141651,2026788_Rbacterium@ISC:0.585005)100:0.216175,((752179_Omassiliensis@ISC:0.318044,(357244_Otsutsugamush@ISC:0.114956,1359168_Ochuto@ISC:0.10068)100:0.252074)100:0.455111,2115978_CPtrachydisci@ISC:1.05438)80:0.102831)100:0.241509,((1797231_Abacterium@ISC:0.247876,1951237_Rbacterium@ISC:0.245745)74:0.0950006,1951236_Rbacterium@ISC:0.399658)100:0.648198)58:0.0541953,(696127_CMmitochondrii@ISC:0.731553,86106_Eof@ISC:0.564613)100:0.176206)30:0.0318941,(2486578_Rendosymbiont@ISC:0.660063,1895704_Abacterium@ISC:0.557343)100:0.275671)27:0.0148333,1528098_Rbacterium@ISC:0.713832)89:0.108254)36:0.0563497,1973901_Abacterium@ISC:0.585994)25:0.0335165,((1973900_Abacterium@ISC:0.304483,1948417_Abacterium@ISC:0.334946)100:0.194477,((1948418_Abacterium@ISC:0.456809,(1948416_Abacterium@ISC:0.272895,1948380_Abacterium@ISC:0.37812)100:0.0829591)95:0.0708721,(1948415_Abacterium@ISC:0.452087,1948350_Abacterium@ISC:0.455507)80:0.0942274)100:0.174802)70:0.0652718)56:0.0808399,(((((2032658_Abacterium@ISC:0.292762,((1082_Pfulvum@ISC:0.174902,(342108_Mmagneticum@ISC:0.0638585,2053833_Msp@ISC:0.0774838)100:0.0492938)100:0.0678136,((55518_Mgryphiswalde@ISC:0.0569208,1895778_Msp@ISC:0.0456393)100:0.0642876,1437059_Mmoscoviense@ISC:0.116758)100:0.0719901)100:0.100227)100:0.0746511,(1544451_Tsp@ISC:0.107655,(1891279_Tindica@ISC:0.0332598,1947674_Tsp@ISC:0.0241548)100:0.0671073)100:0.31088)51:0.0377235,(((1802022_Rbacterium@ISC:0.29652,1802023_Rbacterium@ISC:0.303609)75:0.0577419,1974092_Rbacterium@ISC:0.247486)67:0.0364414,(28181_Mblakemorei@ISC:0.318747,((1123355_Tpusilla@ISC:0.0555924,1867952_CTmagnetica@ISC:0.112958)100:0.260651,1288970_Msp@ISC:0.237615)57:0.0418927)50:0.0493993)56:0.0281457)94:0.0734156,(1264899_Zcompransoris@ISC:0.422457,1948447_Abacterium@ISC:0.499929)72:0.0535213)64:0.038764,((((2032646_Mbacterium@ISC:0.228158,2032649_Mbacterium@ISC:0.265126)98:0.0976786,((2032647_Mbacterium@ISC:0.119284,2032648_Mbacterium@ISC:0.120989)100:0.223738,(2032651_Mbacterium@ISC:0.361739,(2032650_Mbacterium@ISC:0.173331,2032652_Mbacterium@ISC:0.275069)100:0.121447)72:0.0398487)70:0.0539371)88:0.0697334,(1434232_Maustralis@ISC:0.270855,156889_Mmarinus@ISC:0.247449)99:0.10167)100:0.159183,((290397_Adehalogenans@ISC:0.715071,1391653_Vincomptus@ISC:0.64281)100:0.311491,((((13373_Bmallei@ISC:0.222015,257310_Bbronchisepti@ISC:0.303027)69:0.0430571,(395495_Lcholodnii@ISC:0.296384,1031594_Evulgaris@ISC:0.238627)100:0.166425)100:0.0962536,((265072_Mflagellatus@ISC:0.315712,159087_Daromatica@ISC:0.279116)76:0.0434361,(122586_Nmeningitidis@ISC:0.42716,243365_Cviolaceum@ISC:0.218859)100:0.128203)71:0.0316729)100:0.122885,((((((380703_Ahydrophila@ISC:0.224149,243277_Vcholerae@ISC:0.274657)59:0.0410875,83333_Ecoli@ISC:0.258542)55:0.0474929,272843_Pmultocida@ISC:0.322782)56:0.0357287,326442_Phaloplanktis@ISC:0.458339)98:0.108173,195064_Emobilis@ISC:0.460158)89:0.0512613,480_Mcatarrhalis@ISC:1.02979)75:0.0373809)100:0.289237)100:0.137122)100:0.325317)49:0.0604018)64:0.0520808,1895707_Abacterium@ISC:0.906667)53:0.0692282,(((1274402_CHpenaei@ISC:1.25306,(1797230_Abacterium@ISC:0.233761,1895706_Abacterium@ISC:0.196611)100:0.433132)28:0.120008,(((244581_CPacanthamoeba@ISC:0.468847,1629334_Cvaricaedens@ISC:0.541491)82:0.100387,1948365_Abacterium@ISC:0.729356)79:0.0691031,1414854_CNamoebiphila@ISC:0.595421)27:0.0295033)10:0.0254977,((((((1082868_Hcurviuscula@ISC:0.241978,(1321371_Hundulata@ISC:0.200865,1399147_Hobtusa@ISC:0.270359)64:0.0554709)100:1.02305,1895705_Abacterium@ISC:0.88459)100:1.09032,1919268_Abacterium@ISC:2.14914)69:0.224317,1951533_CPbacterium@ISC:0.905675)20:0.0729855,1951934_Hbacterium@ISC:0.954475)26:0.0329506,1970491_Abacterium@ISC:0.879807)25:0.0832935)25:0.0528171)23:0.0831462,((244582_CPsymbiosus@ISC:0.382644,(91604_CPacanthamoeba@ISC:0.139803,985867_COthessalonice@ISC:0.147769)100:0.356622)100:0.188459,1973897_Abacterium@ISC:0.869626)26:0.0473605)32:0.10987,1797211_Abacterium@ISC:1.06268)100:0.716389,1986869_Rbacterium@ISC:0.412093)100:0.361616,((1986631_Pbacterium@ISC:0.277632,2007300_Aproteobacter@ISC:0.364179)90:0.0797586,2013095_Abacterium@ISC:0.395165)43:0.0259617)29:0.0438232,1986644_Pbacterium@ISC:0.300287);
