# Supplementary material for: Components of iron–Sulfur cluster assembly machineries are robust phylogenetic markers to trace the origin of mitochondria and plastids
Source: PLoS Biol. 2023 Nov 8;21(11):e3002374. doi: 10.1371/journal.pbio.3002374 (PMC10631705; doi:10.1371/journal.pbio.3002374)
Supplement: S1 Data — (ZIP) [file pbio.3002374.s017.zip › S1 Data/Concatenations/ISC/ISC_Alpha_ExtGroup/alignments/IscS_Alpha_ExtGroup.fasta]

>1973897_Abacterium@PIZ33683.1| IscS subfamily cysteine desulfurase
---------------------------------------------------------M-------------NKQIYLDYQATTPCDPRVVEKMIPYLTK--HFGNPHSRNHSYGWTAEDAVESARAEVAKVIKA-DPKEIIFTSGATESNNIAIQGIARFYKSDT---KNHIITVATEHKCVLDTCRHLEEE-EG------------------------FKITYLPVND-KGLISLDDLKAAITEKTILVSIMAINNEIGVAQPLKEIGKMCRDKK--VFFHTDAAQAFTKIPLDVNEMNIDLLSISGHKAYAPKGIGALYVRRK-P-RVRLKAIIHGGGQERGMRSGTLSPALCVALGEASRIGLQDMEKDTAHITQLSKKMWKGLTAELKELYLNG----DETKRYPGNLNISFAYVEGEGMMMGIKNLAVSSGSACTSASLEPSYVLSALGVSEDMAHTSIRFGIGRFTTEEEVDQALIEVIETVKKLRAISPLWDMAQEGIDISKIQWA-SH---
>1948365_Abacterium@DDGG01000005.1_10|  5755 6993
-----------------------------M-----------------VASKFE---KA-------------KDVIYLDYQATTPCDPRVVDKMMPFLKE--QYGNPHSRNHIYGWQAEAATEAARHHVADAIGA-NVKEIVFTSGATESNNLALKGVAHFYK-DTG--RTHIITCVTEHKCVLNTCRRL-ER-EG------------------------FDVTYLPVQK-NGLIRLEDLKAAITEKTLIVSIMAVNNEIGVIQPLKEIGEICRSRG--VFFHTDAAQALGKIPLDVKDMKIDLMSLSSHKAYGPKGIGVLYVGRK-P-RVRLIPLIDGGGQERGMRSGTLSPALCVGFGEACRLAIEEMPSETRYIESLKSRFYNQIKDNLDEVYLNG----DEQARIPGNLNISFAHVEGEGLMMGIKDLAVSSGSACTSESLEPSYVLRALGVDIEMAHTSLRIGFGRFTTEEEVDRAAQRIIEAVARLREMSPLWEMAREGIDLKSIQWA-AH*--
>1544451_Tsp@OKH86956.1| cysteine desulfurase
--------------------------------------------------MNE---LK-------------AKPIYLDYQATTPTDPRVVDAMLPYFYE--KFGNAHSRNHSFGWEAEDAIELARGQVASIIGA-SSKEIIFTSGATESNNLALKGVMKFYG-KK---KPHLITTVTEHKCVLDSARHL-EQ-EG------------------------YKVTYLPVQQ-NGLVDLEQLKEAITDETALVSIMAVHNEIGVIQPLKEIGEICRERG--VFFHCDAAQAVGKIPLDVNDMKIDLMSISGHKIYGPKGVGALFVRRR-P-RVRVVAQITGGGQERGMRSGTLPTPLIVGLGKACDIAQNEMAEENARIMELRNYTLNRFRERLADIYLNG----DEENRVAGNLNISFAYVEGESLLMGIKNIAVSSGSACTSASLEPSYVLRALGVDEELAHTSLRIGIGRFTTREELDQAVDAICNEVERLREMSPLWEMAQEGIDIKSIEWA-EH---
>1947674_Tsp@DENO01000137.1_9|  11182 12468
-----------------------------MQRVRKRVTLPDKRVSEEALNMNE---LK-------------AKPIYLDYQATTPTDPRVVEAMLPYFTE--KFGNPHSRNHSFGWEAEDAVEVARAQVAKIIGA-SAKEIIFTSGATESNNLALKGVMKFYG-KK---KPHLITVVTEHKCVLDSARHL-EQ-EG------------------------YKVTYLGVKE-NGLIDLEELKAAITDETALVSVMGVNNEIGVIQPLKEIGTICRERK--VFFHTDCAQAVGKIDLDVEDMNIDLMSISGHKIYGPKGIGALFVRRR-P-RVRVIAQITGGGQERGMRSGTLPTPLIVGLGKACDILSNEMAEENARIAELRDYTLQRFRDRLADIYLNG----DEKERVCGNLNVSFAYVEGESLLMDIKNIAVSSGSACTSASLEPSYVLRALGVDEELAHTSLRIGIGRYTTKEELDTAVDAICTAVERLREMSPLWEMAQEGIDLKSIEWA-EH*--
>1891279_Tindica@AXO15342.1| IscS subfamily cysteine desulfurase
--------------------------------------------------MNE---LK-------------AKPIYLDYQATTPTDPRVVEAMLPYFTE--KFGNPHSRNHSFGWEAEDAVEVARGQIAKIIGA-SAKEIIFTSGATESNNLALKGVMKFYG-KK---KPHLITVVTEHKCVLDSARHL-EQ-EG------------------------YKVTYLGVKE-NGLIDLEELKAAITDETALVSVMGVNNEIGVIQPLKEIGEICRERK--VFFHTDCAQAVGKIDLDVDDMKIDLMSISGHKIYGPKGIGALYVRRR-P-RVRVIAQITGGGQERGMRSGTLPTPLIVGLGKACDILSNEMAEENARIEKLRDYTLQRFRDRLEDIYVNG----DEHERVSGNLNISFAYVEGESLLMDIKNIAVSSGSACTSASLEPSYVLRALGVDEELAHTSLRIGIGRYTTKEELDEAVDAICTAVERLREMSPLWEMAQEGIDIKSIEWA-EH---
>342108_Mmagneticum@BAE51832.1| Cysteine sulfinate desulfinase/cysteine desulfurase and related enzyme
MQ---------------------------MTALG----------KTTRPSLPR---AP-------------GAPVYLDYQATTPCDPRVVEVMLPWFTE--KFGNPHSRNHRYGWEAEEAVEKAREQIADIIGA-DSKEVIFTSGATESNNLAIKGVAHFYK-EK---KNHIVTVVTEHKCVLDTCRYL-EQ-EG------------------------FAVTYLPVKA-DGLIDLAELEAAITDQTVIVSVMAVNNEIGVIQPLAEIGALCRKKG--AFFHTDCAQAVGKIPLDVNAMNIDLMSISGHKLYGPKGIGALYVRRR-P-RVRLVPLITGGGQERGMRSGTLATPLCVGFGEACAIAKAEMGAENERLMGLRNRLLGGLRQRLPEIYVNG----DLDHRIPGNLNISFAFVEGEGLMMGVKELAVSSGSACTSASLEPSYVLRALGVDVEMAHTSLRFGLGRFTTDEDIEFAIDHITEAVEHLRAMSPLWDMHLEGVDLKSIEWA-EH---
>2053833_Msp@RAU21464.1| IscS subfamily cysteine desulfurase
-----------------------------MTAIG----------AKPCPTLSR---PK-------------GAPVYLDYQATTPCDPRVVEAMLPWFTE--KFGNPHSRNHLYGWEAEEAVEKAREQIAAIIGA-DAKEVIFTSGATESNNLALKGVAHFYK-DK---KNHIVTVVTEHKCVLDTCRYL-EQ-EG------------------------FQVTYLPVQA-NGLIDLAELEAAITDQTAIVSVMAVNNEIGVIQPLAEIGALCRKKG--AFFHTDCAQAVGKIPLDVNAMNIDLMSISGHKIYGPKGIGALFVRRR-P-RVRLVPLITGGGQERGMRSGTLPTPLCVGIGEACAIAQAEMASEAERLTGLRNRLLGGLRQRLPEIYVNG----DLDNRIPGNLNISFAFVEGEGLMMGVKELAVSSGSACTSASLEPSYVLRALGVDVEMAHTSLRFGLGRFTSGEDIDFAIDHIVEAVEHLRAMSPLWDMHLDGVDIKSIQWA-EH---
>1895778_Msp@OJX80887.1| IscS subfamily cysteine desulfurase
---------------------------------------------MTIPSIGR---RP-------------GQPIYLDYQATTPCDPRVVEKMLPYFTE--KFGNPHSRNHAYGWEAEEAVEQAREQVAAIIGA-DAKEIIFTSGATESNNLAIKGVAQFYK-DK---KDHIVTVVTEHKCVLDTCRHL-EQ-EG------------------------FKVTYLPVKP-NGLIDLAELEAVVTDKTAIVSVMGVNNEIGVIQPLAEIGAICRKKG--AFFHTDCAQAVGKIELDVNAMNIDLMSISGHKIYGPKGIGALYVRRR-P-RVRIVPMINGGGQERGMRSGTLATPLCVGLGEACAIAQAEMGAEAERLRGMRDRLLGGLKQRLPEIYVNG----DLDNRVAGNINISFAFVEGEGLMMGVKDLAVSSGSACTSASLEPSYVLRALGLDAEMAHTSLRFGLGRFTTQEDIDYAIDHTVKAVEHLRSLSPLWDMHLEGVDLKSIQWA-EH---
>55518_Mgryphiswalde@AVM77261.1| Cysteine desulfurase
---------------------------------------------MTTSAIGR---RQ-------------GQPIYLDYQATTPCDPRVVDKMLPYFTE--KFGNPHSRNHAYGWEAEEAVEVAREQIAAIIGA-DAKEIIFTSGATESNNLAIKGVAHFYK-DK---RDHIVTVVTEHKCVLDTCRHL-EQ-EG------------------------FKVTYLPVKA-NGLIDMAELEAVVTDKTAIVSVMGVNNEIGVIQPLAEIGALCRKKG--AFFHTDCAQAVGKIPLDVNAMNIDLMSISGHKIYGPKGVGALFVRRR-P-RVRIVPMINGGGQERGMRSGTLATPLCVGLGEACAIAKAEMAAETERLHGLRDRLLNGLKARLPEIYVNG----DLDSRVAGNINISFAFVEGEGLMMGVKDLAVSSGSACTSASLEPSYVLRALGLDAEMAHTSLRFGLGRFTTEAEIDYAIDHTVKAVEHLRSLSPLWDMHLEGVDIKSIQWA-EH---
>1437059_Mmoscoviense@OAN50883.1| cysteine desulfurase IscS
---------------------------------------------MTNITLAR---AP-------------GQPIYLDYQATTPCDPRVVEKMIPYFFE--KFGNPHSRNHRYGWEAEEAVEIGREQVADIIGA-DAKEIIFTSGATESNNLAIKGVAHFYK-DK---KDHIVTVVTEHKCVLDTCRHL-EQ-EG------------------------FRVTYLPVQT-NGLIDLAELEAVVTDKTAIVSVMAVNNEIGVIQPLAEIGAICRKKG--AFFHTDCAQAVGKIPLDVNAMNIDLMSISGHKLYGPKGIGALYVRRR-P-RVRLVPMINGGGQERGMRSGTLATPLCVGLGEACRLAKAEMGAEGERLHMLRDRLLNGLKARLPEIYVNG----DLEQRIPGNINISFAFVEGEGLMMGVKDLAVSSGSACTSASLEPSYVLRALGLDAEMAHTSLRFGLGRFTTEADIDYAIGHVAEAVEHLRAMSPLWDMHLEGVDIKSIQWA-EH---
>1082_Pfulvum@SEH48767.1| cysteine desulfurase IscS
-----------------------------MTALGLK------TPPLSSPTPAR---RA-------------DVPVYLDYQATTPCDPRVVEAMLPWFTE--KFGNPHSRNHAYGWEAEEAVEQARAQIAALIGA-DAKEIIFTSGATESNNLAIRGVAMFLK-ER---RNHVVTVSTEHKCVLDTCRHL-EQ-EG------------------------FEVTYLPVGT-NGLIDLAELEAAITDKTAIVSVMGVNNEIGVIQPLAEIGALCRAKG--AHFHSDCAQAVGKIPLDVNAMNIDLMSISGHKIYGPKGVGALYVRRR-P-RVRLVPMIHGGGQERGMRSGTLATPLCVGLGLACALAQAEMAEESKRLLGLRARLLGGLQQRLPEIYVNG----DLDHRVPGNLNISFAFVEGEGLMMGVKGLAVSSGSACTSASLEPSYVLRALGLNAEMAHTSLRFGFGRFTTDEDISYAIDHIVTAVEHLRSLSPLWEMHQEGIDVSSVQWA-EH---
>1802023_Rbacterium@OHC80672.1| IscS subfamily cysteine desulfurase
-----------------------------MNHPR----------------------GD-------------GAPIYLDYQATTPTDPRVLELMLPHFNA--RFGNPHSRNHAYGWRAEDAVETARGQIASLIKA-NPKEIIFTSGATESNNLAIKGVAHFYK-DK---KDHIITCVTEHKCVLDACRHL-EQ-EG------------------------FRVTYLPVRT-DGLIELERLKEAITDKTTLVSIMTVNNEIGVIQPVREIGRICRERG--VFFHTDCAQAVGKVPLDVEDMNIDLMSISGHKIYGPMGIGALFVRRR-P-RVRLVPLFNGGGQERGMRSGTLPLPLCVGLGAACAIAEKEMGAEAERLMALRDRLNNRLKQRLSEIYLNG----DLEHRIPGNLNISFAYVEGEGLMMGLKDLAVSSGSACTSASLEPSYVLRALGVEEELAHTSLRLGLGRFTTEAEVDYAADRIASEVERLRAMSPLWEMAQEGIDIKSIKWA-EH---
>1802022_Rbacterium@OHC77462.1| IscS subfamily cysteine desulfurase
-----------------------------MSKKG---------GNGASGLKVG---SR-------------DHPIYLDYQATTPTDPRVVEAMLPYFSV--MFGNPHSRSHRYGWEAEAAVEKARAQVASIINA-NPKEIIFTSGATESNNLAIKGVAHFNK-DK---KNHIITCVTEHKCVLDTCRHL-EQ-EG------------------------FSVTYLHVRP-NGLINLEDLKGAMTEKTVIVSIMSVNNEIGVIQPIKEIGALCRERG--IYFHTDAAQAVGKIPLDVEEMNIDLMSISGHKIYGPMGIGALFVRRR-P-RVRLQALFHGGGQERGMRSGTLPTPLCVGLGEACAIAEAEMDAESERLGMLRKRFEDAINKRLPEIYLNG----DSEHRIPGNLNYSFAYVEGEGLMMAIKDLAVSSGSACTSASLEPSYVLRALGVDSDMAHTSLRIGMGRFTTEEEVDYAADKIAVEVERLRKMSPLWEMAQEGIDIKSIKWA-EH---
>1974092_Rbacterium@PIW30692.1| IscS subfamily cysteine desulfurase
-----------------------------MSATT---------EKHELPHTIQ---NR-------------KAPIYLDYQATTPTDPRVVEKMLPYFSE--QFGNPHSRSHFYGWEAEDAVEIARESVASIIGA-NPKEVIFTSGATESNNLALKGVANFYK-DK---KNHIITVVTEHKCVLDSCRHL-EQ-EG------------------------FEVTYMPVKA-NGLIDLDQLRETITDNTAIVSVMGVNNEIGVIQPLKEIGAICREKG--AFFHTDCAQAVGKIPLDVEEMNIDLMSISGHKVYGPMGIGALYVRRR-P-RVRLVPMINGGGQERGMRSGTLPTPLCVGLGEACAIAEKEMGAENERLRRLRDRMYQSIVGRLPEVYLNG----DLDQRIPGNLNISFAFVEGEGLMMGIKDLAVSSGSACTSASLEPSYVLRALGVNEELAHTSLRIGFGRFTTEEEVDEAVELIIHEVERLREMSPLWEMHNEGIDISSIEWA-EH---
>1867952_CTmagnetica@SCA58071.1| cysteine desulfurase (tRNA sulfurtransferase), PLP-dependent
-------------------------------------------------MGVN---TQ-------------DHPVYLDYQATTPTDPRVVEAMMPFFTQ--KFGNPHSRNHAYGWDAEEGVEQGRKQVADIINA-NPKEIVFTSGATESNNLALKGVGEFYK-KK---RNHIITCVTEHKCILDTCRHM-EQ-EG------------------------FEVTYLPVQE-NGLINLDELKAAMTQNTLLVSIMAVNNEIGVIQPLKEIGAMCRANK--TFFHTDCAQAVGKIDLDVDEMNIDLMSISGHKIYGPMGIGALYVRRR-P-RVRIIAQINGGGQERGMRSGTLAPALCVGLGEACKIAKEEMKAENERLHELQMHMWNRFQEELPEVYLNG----SLEERIPGNLNVSFAFVEGEGLMMGIKDLAVSSGSACTSASLEPSYVLRALGVEEELAHTSLRLGIGRFSTKEEVDFATDRIIKEVKRLREMSPLFEMAQQGIDIKSIQWA-EH---
>1123355_Tpusilla@JHYO01000018.1_27|  23866 25092
-------------------------------------------------MGVN---TQ-------------ENPVYLDYQATTPTDPRVVEAMMPYFTQ--KFGNPHSRNHAYGWDAEEAVEDARKQVADLIGA-NPKEIIFTSGATESNNLAIKGVAQFYK-GK---RNHIITCVTEHKCVLDTCRHL-EQ-DG------------------------FEVTYLPVKE-NGLIDLEELKAAMTDNTVLVSIMGVNNEIGVIQPLKEIGALCRENK--TFFHTDCAQAVGKIPLDVEEMNIDLMSISGHKIYGPMGIGALFVRRR-P-RVRLVAQINGGGQERGMRSGTLAPALCVGLGTACEIAKNEMAEENERMRELQMHMWNRFKEELPEVYLNG----DLEQRVSTNLNVSFAFVEGEGLMMGIKDLAVSSGSACTSASLEPSYVLRALGVEEELAHTSLRLGIGRFTTKEEVDYATDRIIKEVQRLREMSPLFEMAQQGIDLKSIQWA-EH*--
>1288970_Msp@CCQ74481.1| cysteine desulfurase
-----------------------------MSD--------------VQGKGHN---SI-------------VTPVYLDYQATTPTDPRVVEEMLPWFTQ--NFGNPHSRNHAYGWRTEEAVEIGRKQVASLIGA-DPREIIFTSGATEANNTALKGVARFYK-DK---KRHIITVVTEHKCVLDTCRHL-EQ-EG------------------------FEVTYLPVQQ-NGLIDLDLLRDTLREDTLMVSVMGVNNEIGVIQPLKEIGAMCKENK--TFFHTDCAQAVGKIPLDVNDMNIDLMSISGHKLYGPMGIGALFVRRR-P-RVRLEALISGGGQERGMRSGTLPVPLCVGLGKACEIAEKEMAAESERLRMLRDRFYKKFNDALSEVFLNG----DLEQRIPGNLNLSFAYVEGEGLMMGIKDLAVSSGSACTSASLEPSYVLRALGVEEELAHTSLRLGIGRFTTEEEVDFAVDLIVREVTRLREMSPLWEMAQQGIDIKSIQWA-EH---
>1797230_Abacterium@OFX07133.1| IscS subfamily cysteine desulfurase
----------------------------------------------------M---TV-------------TRPIYLDYQSTTPCDPRVLKMMLPYFSE--EFGNPHSRSHAYGWKAEEAVEHARKQVAAILHA-NPREVIFTSGATESNNLALKGVAHFYK-DK---KNHIVTCATEHKCVLDSCRHL-EQ-EG------------------------FKVTYLPVKP-NGILDLAELKKAITEQTALVSIMAVNNEIGVIQPLAEIGKITRERG--VFFHTDAAQAVGKIPLDVNEMNIDLLSLSAHKIYGPKGIGVLYVRRK-P-RVRLAALINGGGQERGMRSGTLSTPLCVGLGEACALAQKEMRAEAIRIEALRDRFYETLRVNLEEIYLNG----DAKQRIPGNLNISFAHVEGEGLMMGIKELALSSGSACTSASLEPSYVLRALGVDEEMAHTSLRIGFGRFTNEEDVDHAAKLIIKEVNRLRDMSPLWEMSRQGIDIKSIQWA-EH---
>1895706_Abacterium@OJW46271.1| IscS subfamily cysteine desulfurase
--------------------------------------------------------MV-------------TRPIYLDYQSTTPCDPRVLEIMLPYFTE--EFGNPHSRSHAYGWRAEEAVEGARGHVAKIINA-DPREVIFTSGATESNNLALKGVAQFYK-AQ---KDHIVTCVTEHKCVLDSCRHL-EQ-EG------------------------FKITYLPVQP-NGIIDLNRLRDTLTDRTALVSIMAVNNEIGVIQPLAEIGKICRERG--VFFHTDAAQAVGKIPMDVEAMNIDLLSISAHKLYGPKGVGALYVRRK-P-RVRLTALITGGGQERGMRSGTLSTPLCVGMGVACAIAQAEMREEYARLCTLRDRFYNTIRSELEEVYLNG----DFEQRIPGNLNISFAHVEGEGLMMGVKELAVSSGSACTSASLEPSYVLRALGVEEEMAHTSLRIGFGRFTTEVEVDAAAQKIIIEVNRLREMSPLWEMSREGINLKSIQWA-AH---
>1414854_CNamoebiphila@ARN85225.1| cysteine desulfurase
----------------------------------------------------M---SL-------------ENVIYLDYQSTTPCDPRVVEQLMPYFKD--YFGNPHSRNHAYGWKAEEAVEKAREQVASIINA-DPREIIFTSGATESNNLALKGVARFYK-DK---KTHIITCVTEHKCVLDTCRHL-EN-EG------------------------FELTYLPVNS-SGLIDLSQLSEAINDRTLMVSIMAVNNEIGVIQPLKEIGALCRSKG--IFFHTDAAQAIGKIPIDVEEMNIDLLSISSGKIYGPKGIGALYVRRK-P-RVRLIPLITGGGQERGLRSGTLAPALCVGIGAACAIAQAEMNEESKRIKVLSDRFYKKIMTALPHVYLNG----DAEQRIPGNLNLSFAYVEGEGLMMGIKGLAVSSGSACTSASLEPSYVLRALGVDEELAHTSLRIGFGRYTTEQEVDSAVEQIVHAVQRLREMSPLWEMAQEGVDFKSLTWA-AH---
>28181_Mblakemorei@OEJ65215.1| IscS subfamily cysteine desulfurase
-----------------------------------------------MTAKTW---TQ-------------NNPLYLDYQATTPTDPRVVEAMNPYWTE--KFGNPHSRNHHYGWEAEDAVEIARGHVADLIGA-STKEIIFTSGATESNNLAIKGVAKFYG-DK---RNHIITCVTEHKCVLESCRAL-QQ-DG------------------------FDVTYLHVQE-NGLIDLDVLKAAMTDKTVLVSIMAVNNEIGVIQPLKEIGQLCRANK--TFFHTDAAQAVGKIPLDVDDMNIDLLSISGHKVYGPMGIGALYVRRK-P-RVRLVPLIHGGGQERAMRSGTLPTPLVVGLGKACELASKEMAAEAERLHGFQNRLFEGLKERIPEIFLNG----DLVHRIPGNLNISFAYVEGEGLMMGIKDLAVSSGSACTSASLEPSYVLRALGVEEELAHTSLRLGLGRFTTEEDIDYAIERIAKEVNRLRELSPLWDMAQAGIDIKSIKWA-EH---
>2032658_Abacterium@PDZW01000015.1_24|  31056 32291
-----------------------------MTH-----------------MPAN---DL-------------PRPIYLDYQATTPCDPRVVEVMLPYFTE--KFGNPHSRNHMYGWEAEEAVEKARAQVGAIIGA-SDKEIIFTSGATESNNLAIKGVAQFYK-EK---KNHIITVVTEHKCVLDTCRHL-EL-DG------------------------FEVTYLPVKT-DGLIDLDQLKSAIKDTTVLVSVMAVNNEIGVIQPMHEIGAICRAAG--VFFHTDCAQAVGKIPLDVDAMNIDLMSISGHKIYGPKGIGALYVRRK-P-RVRLMAQINGGGQERGMRSGTLATPLCAGIGEACRIAQAEMEAEAKRLTALRDRFLKIVMSGLPQVYVNG----HLDKRIPGNLNLSFAFVEGEGLMMAVKELAVSSGSACTSASLEPSYVLRALGLEAEMAHTSLRIGLGRTTTEAEVDIAASLLVERVTKLRAFSPLWEMAEAGIDIKSIQWA-EH*--
>91604_CPacanthamoeba@AIK97035.1| cysteine desulfurase
--------------------------------------------------------------------------MYLDYQATTPCDPRVLEKMLPYFCE--VFGNPHSRSHPHGWLAESAVDHARGQVAQIIKA-DSREIIFTSGATESNNLAIKGVAHFNK-EK---KNHIITVVTEHKCVLDTCRYL-ER-EG------------------------FEVTYLPVDT-DGLINLDDLKAAIKETTVLVSVMAVNNEIGVIQPLAEIGKICRAHG--VLFHTDAAQAVGKIPLDVETMNIDLLSISGHKIYGPKGIGALYVRRR-P-RVRLQALINGGGQERGMRSGTLSPALCVGFGEACAIAEAEMSSEQQRIKRLANKFYKALMDRLPEVFLNG----HLEQRVPGNLNLSFAYVEGESLIMGIKKLSVSSGSACTSASLEPSYVLRAIGVGEELAHTSIRFGIGRFTTEAEIDTALAVLIESVERLRAMSPLWEMAQEGVDITKIQWA-AH---
>985867_COthessalonice@AEWF01000003.1_155|  165689 166942
-----------------------------MNT-----------TCHPAAHQLT---TL-------------EGQIYLDYQATTPCDPRVLEKMLPYFCD--IFGNPHSRSHPHGWLAENAVEKAREQVAQIIKA-DPREIIFTSGATESNNLAIKGVAEFNK-EK---KNHIITVVTEHKCVLDTCRHL-EQ-QG------------------------FEVTYLPVKP-DGLIDLDQLRASIKGSTVLVSVMAVNNEIGVIQSLAEIGKICREHG--VLFHTDAAQAVGKIDLDVEAMNIDLLSISGHKIYGPKGIGALYVRRR-P-RVRLQALINGGGQERGMRSGTLSPALCVGLGEACAIAQAEMATEQARIKQLADKFYRTVMERLPEVFLNG----HPTQRVPGNLNLSFAYVEGESLIMGIKRLSVSSGSACTSASLEPSYVLRAIGVGEELAHTSIRFGIGRFTTEAEVDAAIALLIESVERLRAMSPLWEMAQEGIDITKIQWA-AH*--
>244582_CPsymbiosus@JQAK01000001.1_1049|  1163572 1164813
-----------------------------MTA---------------CSMTKQ---PA-------------SQQIYLDYQSTTPCDPRVLEKMLPFFTT--HFGNPHSRSHPEGWYAENAVEAARDQVAAIIKA-DAREIVFTSGATESNNLAIKGVAQFYK-DR---KNHIITCTTEHKCVLDTCRHL-EQ-EG------------------------FEVTYLPVQQ-NGLIDLDLLKAAIKDSTVLVSIMAVNNEIGVIQPLAEIGKICREQG--VFFHTDAAQAVGKIELDVEAMNIDLMSISGHKIYGPKGIGALFVRRK-P-RVRLQAMINGGGQERGMRSGTLAPPLCVGLGEACAIMVKEMDADTVHAKKLSDRFYEAIMQRLPEVYLNG----DRYQRVPGNLNLSFAYVEGEGLMMGIKDLSVSSGSACTSSSLEPSYVLRAIGVGEELAHTSIRFGFGRFSTEAEVDLAIEKVITAVEKLREMSPLWEMAQEGIDIASIQWA-AH*--
>1948447_Abacterium@DLRN01000152.1_11|  7778 9016
-----------------------------MA----------------EVNERA---NI-------------KLPVYLDNQATTPTDPRVVEAMLPFFTK--KFGNPHSRSHAFGWEAEEAVEAARSEVASIIGA-DPKEIVFTSGATESNNLAIKGVARFYE-DR---KRHIITVQTEHKCVIDSCRAL-EQ-EG------------------------FEVTYLPVRP-DGLIELDVLVDAIRDDTVLVSVMGVHNEIGIIQPLAEIGALCRERG--VFFHSDCAQAVGKIPLDVNDMKIDLMSISGHKIYGPMGIGALYVRRR-P-RVRLRALISGGGQERGMRSGTLPAPLCVGLGAACRIAQQEMPAEAERTGMLARRLYDGITSQISDVILNG----DAEKRVPGNLNLSFAYVEGESMMMAVKDLAVSSGSACTSTSLEPSYVLRAMGVDRELTHTSIRFGIGRFNTKAEIDYAVETIVDHVGRLREMSPLWEMVQEGIDLKSIQWS-EH*--
>1895707_Abacterium@OJV45442.1| IscS subfamily cysteine desulfurase
------------------------------------------------MMEQL---QS-------------HLATYLDYQATTPCDPRVVEAMLPYFYE--KFGNPHSRNHIFGWESEAAVEKAREQVAQLIGA-DPRDIIFTSGATESNNLALKGVAKFYQ-NE---KRHIITCVTEHKCVLDSCRHL-EQ-EG------------------------FDVTYLPVKQ-NGLIDLELLEKSIRTDTVIVSIMAINNEIGVVQPIAEIGKICRAKG--VFFHTDAAQAFGKIPLNVEDMNIDLMSISGHKIYAPKGIGALYVRRK-P-RVRLAALIHGGGQERGMRSGTLPTPLCVGLGKASEIAGQEMIFEYARIKGLNERFMHKINSNLEEVYLNG----DTHARYPGNLNISFAYVEGEGLMMGIKDLCVSSGSACTSASLEPSYVLRALGVDEELAHTSLRIGFGRFTTEEQVDFAANLIVKNVTKLREMSPLWEMAKEGIDIKSIEWA-HH---
>1629334_Cvaricaedens@GAO99049.1| cysteine desulfurase
-----------------------------MSAQ-------------IQNTFCS---HP-------------SGVIYLDYQATTPCDPRIVEKIIPYFYE--NFGNPHSRNHFYGWSAEEAVEKARLQVANLINA-NPKEIVFTSGATEANNLALKGVMKFYQ-DR---KNHLITCVTEHKCVLDTARHL-EQ-EG------------------------VRVTYLPVKP-DGIIDLDKLESAITEQTALVSIMAVNNEIGVIQPIEEIGKLCRSKG--VFFHTDAAQAVGKIPLDVLKMHIDLLSISGHKIYGPKGVGALYVGRK-P-RVRLVPLMNGGGQERGLRSGTLSPALCVGLGEACVIAGEEMMQENTRLLDYRDYFYKGLMQELDEIYLNG----SLIHRVPGNLNISFAHVEGEGLMMGLKDLAISSGSACTSASLEPSYVLYALGVNEELAHTSLRIGFGRFTTLEDLRYAMKRIIAEVKRLREMSPLWEMSREGIDLKSINWA-AH---
>244581_CPacanthamoeba@AIL13114.1| cysteine desulfurase
-----------------------------MS----------------AQNFKT---SH-------------PDMIYLDYQATTPCDPRVVEKMLPYFTE--HFGNPHSRNHQFGWDAEAAVETARHQVAEILGA-HPKEIIFTSGATESNNLALKGVAYFNQ-AE---KNHIITCVTEHKCVLDTCRHL-EQ-QG------------------------FEVTYLPVDN-NGLLDLKKLEEAITEKTALVSIMAVNNEIGVIQPLQEIGALCRKKN--VFFHTDAAQAVGKIPLNVKEMNIDLLSLSSHKIYGPKGIGALYVGRK-P-RVRLTSQMNGGGQERGMRSGTLSPALCVGLGEACKIAQEEMVTEHAHLTQLNHYFFEKIERSLDQVYLNG----DRLQRIPGNLNLSFAHVEGEGLMMAIKDLAVSSGSACTSESLEPSYVLRALGVDEELAHTSLRIGFGRFTTLQEVDKASETIISAVQKLRKMSPLWEMAQQGIDLKSINWA-AH---
>1970491_Abacterium@OZA44089.1| IscS subfamily cysteine desulfurase
----------------------------------------------------M---ET-------------TRQIYLDYQATTPCDPRVLEKMIPFFKE--DFGNPHSRNHSYGWKAEEAVETARAQIARVLKA-DPREIIFTSGATEANNLALKGAAYFYR-DQ---KTHLITTLTEHKCVLDTCRYL-EQ-NG------------------------FQITYLPVLS-NGLIDLEVLERAFTPQTGLVSIMAVNNEVGVIQPLSEIGALCRLKG--ALFHTDAAQAVGKIPLDVNAMNIDLLSLSGHKIYGPKGVGALYVRRK-P-RVRLEALIHGGGQERGFRSGTLPTPLCVGLGEACFIAEQEREGETERLNELRNRFLEKIHSSLADVYLNG----DLEKRIPGNLNLSFAYVEGEGLMMGIKNLALSSGSACTSESLEPSYVLRALGVTEDLAHTSLRIGFGRFTTQAEMDEAAESIIKAVTRLREMSPLWEMAQMGVDIKSVTWA-GH---
>1264899_Zcompransoris@PWR23753.1| IscS subfamily cysteine desulfurase
-----------------------------MAD-----------GTADRGEVRP---NI-------------QLPIYLDYQATTPMDPRVLDAMMPYFTG--KFGNPHSRSHSYGWEAEEAVENAREQVAKLINA-DPREVIFTSGATESNNLAIKGVALFNK-DR---RNEIVTVVTEHKCVLDTCRHL-EQ-EG------------------------FKVTYLPVQE-NGLIDLDQLRAAVTDKTAVVSVMAVNNEIGVIQPLKEIAGIAHAKG--AYFHTDAAQAAGKIPLDVNDLGIDLMSISGHKLYGPKGIGALYVRRK-P-RVRLVAQMNGGGQERGMRSGTLSPPLCVGLGEACRIARTEMTLDNERIRGLARKFYETVKAKLPDVFLNG----DLDQRIPGNLNLSFAYVEGESLIMGIKDLAVSSGSACTSASLEPSYVLRALGVEEELAHTSIRFGFGRFTTEAEIDYAADTIVKRVTKLREMSPLWEMVQEGIDLRSIQWS-DH---
>1948380_Abacterium@DDZS01000017.1_27|  24621 25877
-----------------------------MELA----------VNNVAEAGTQ---RK-------------GLPIFMDYQSTTPCDPRVVDTMIPWLTE--KFGNPHSRSHAYGWEAEEATEIARQHVAGLIGA-NPKEIVFTSGATESNNIAIKGVAQFYK-EK---KNHIVTLTTEHKCVLDSCRHL-EQ-QG------------------------FDVTYLKVQN-NGLVNLDDLKAAITDKTVMVSIMAVNNEIGVIQPLKDIGAICREKG--VFFHTDAAQAFGKIPLDVEEMNIDLMSISGHKIYGPKGVGALFVRRR-P-RVRIQPLITGGGQERGLRSGTLATHQVVGLGEAARIAKETMGAEAERVRMLSDRFLKAVMDEVPDVYLNG----DREHRWPGCINLSFAYIEGESMIMAIKELAVSSGSACTSASLEPSYVLHSIGVGDDLAHTSIRFGIGRFTTEEEIDRAIQVVRGSIEKLRSMSPLWEMAQEGIDINSIEWS-GH*--
>1948416_Abacterium@DITS01000020.1_92|  86621 87862
-----------------------------MEL---------------ATKNDS---PL-------------KYPIFLDYQSTTPCDPRVVEKMLPWFTE--KFGNPHSRSHAYGWEAEEATEIARQQVADVIGA-SPKEIVFTSGATESNNIALKGVARFYK-GQ---KNHVITVVTEHKCVLDSARHL-EQ-EG------------------------FDVTYLPVDT-NGLIDLEKLKAAITDKTCLVSVMAVNNEIGVIQPLKDIGAICRERG--VFFHTDAAQAFGKIPLDVEAMNIDLMSISAHKVYGPKGVGALFVRRR-P-RVRLVPLTTGGGQERGMRSGTLPTPLVVGFGEAARIAKEEMTNEASRIRYLSDKFMHAIVDSIPDVFING----DREQRWPGCLNISFAYIEGESMIMAIKDLAVSSGSACTSASLEPSYVLRSIGVGEDLAHTSIRFGFGRFTTEAEVDAAVSIIQGSIERLRAMSPLWEMAQDGIDISKIEWA-GH*--
>1948415_Abacterium@DIUV01000048.1_54|  55843 57060
----------------------------------------------------M---RQ-------------NMPIFMDYQSTTPVDPRVLQVMLPWFTE--KFGNPHSRSHAYGWEAEGAMEEAREQVAKLINA-SAKELIFTSGATESNNLAIKGVMRFFK-TK---KNHVITLTTEHKCVLDSCRHL-EQ-EG------------------------FRVTYLPVGT-DGLLDLNLLREAITDQTALVSVMAVNNEIGVIQPLAEIGKICREKN--VFFHTDAAQAFAKIPLDVEAMNIDLMSISGHKAYAPKGIGMLYVRRR-P-RVRLEPLFSGGGQERGFRSGTVPTPLAVGLGEAAKIAALEMGAEAERIRALSSRFLSAITSKIPDVFLNG----HAEQRWMGNLNLSFAYVEGESMIMAIKDLAVSSGSACTSASLEPSYVLRSIGVGEDLAHTSIRFGFGRFTTEAEVDRAIEIVTGSVGRLREMSPLWEMAQAGIDISKIEWA-GH*--
>1973900_Abacterium@PIR38712.1| IscS subfamily cysteine desulfurase
-----------------------------------------------MTNINQ---NL-------------KLPVYMDYQATTPMDPRVFEEMIPYFVE--KFGNPHSRGHKYGWEAEAACEKAREQVADLIGA-NPKEIIFTSGATESNNMALKGIAKFYG-AK---KNHIITCTTEHKCVIDTCRHL-ER-EG------------------------MEVTYLPVDN-EGIIDLEKLKKAITDKTAIVSIMAVNNEIGVIQPIKEIGAICRERG--VFFHTDAAQAFGKIPLNVEEMNIDLMSISGHKIYGPKGVGALFVRRR-P-RVRLVPLINGGGQERGFRSGTLPVPMVVGLGKAAEIARLEMGAENERIAKLYDKLYNSLVSNIKDVYLNG----HAEKRIKTNLNLSFAYIEGESMIMSIKDLAVSSGSACTSASLEPSYVLRAIGVGEDLAHTSIRFGIGRFTTEEEVDFAIEKVTGAIDRLRDMSPLWEMAQDGIDISKIEWS-AH---
>1948417_Abacterium@DITJ01000004.1_81|  80707 81930
--------------------------------------------------MNA---NI-------------KLPIYMDYQATTPMDPRVFEAMTPYFME--KFGNPHSSGHKFGWEAEAATDLAREQVAALIGA-NEKEIIFTSGATESNNLAIKGIAKFYG-DK---KNHIITVVTEHKCVLDTCRHL-ER-EG------------------------MNVTYLPVQK-NGLIDLAELEKAITDKTVLISVMAVNNEIGVIQPLKEIGALCRKYG--AFFHTDAAQGFGKIPLDVEEMNIDLMSISGHKIYGPKGIGALFVRRK-P-RVRLIPIINGGGQERGFRSGTLPTPLVVGLGEAARLAKIEMVEENKRLTYLSGKLYDNIMAKAKDVFLNG----DKEHRIAGNLNLSFAYIEGESMIMAIKTLAVSSGSACTSSSLEPSYVLRSIGVGEELAHTSIRFGIGRFTTEAEIDYAIEIVTGSIDKLREMSPLWEMVQEGIDIEKIEWA-AH*--
>1528098_Rbacterium@AIL65392.1| Cysteine desulfurase
----------------------------------------------------M---SI-------------TLPIYMDYQATTPTDKRVVDHMIPYFTE--KFGNPHSRSHSYGWIAEEAVETARSQISSLIGA-NTKEIIFTSGATESNNLALKGVANFYG-DK---RNHIITVATEHKCVLDACRHL-EQ-EG------------------------FKVTYLPVKP-NGIIDLNILEDKITEQTLMVSVMAVNNEIGVIQPLKEIGAICRKHG--VFFHTDAAQAFGKIPLDVNDMNIDLMSISGHKIYGPKGIGALFVRRK-P-RIRIEPMINGGGQERGMRSGTLPTPLIVGLGYAAFLASEEMTIEFERIQKLSDKFYQEIINNIEFVFLNG----DRIKRYPGNLNLSFSYVEGESFIMAVKDLAVSSGSACTSASLEPSYVLKALGVGDELAHTSIRFGIGRFTTEEEIDYAVKVIRNNVQKLRDMSPLWEMVQEGVDLSTVQWA-TH---
>1895704_Abacterium@OJV15817.1| IscS subfamily cysteine desulfurase
----------------------------------------------------M---SL-------------KLPIYLDYQATTPVDPRVMDKMIPYFTE--KFGNPHSRSHAYGWEAEKAVENAREEIAKLIKA-DSKEIIFTSGATESNNLAIKGVARFYK-DK---KNHIITVATEHKCVLDACRHL-EE-DG------------------------FKVTYLPVKP-NGLIDLDELKNAITDQTSIVSVMFVNNEIGVIQPLKEIGAICKEKG--VFFHTDAAQGFGKLPIDVNEMNIDLLSISGHKVYAPKGIGALFVRRK-P-RVRLEPIINGGGQERGMRSGTLSTPLIVALGEAAKIAGEEMQKDHDMLKKYFDMFYSEIVRDIPEVFLNG----DKDARYPGNLNLSFAYIEGESMIMAIKDLAVSSGSACTSESLEPSYVLRALGLDEELAHTSIRFGFGRFTTEEEVKHAIATVKSSIAKLREMSPLWEMFQDGVDLKSINWA-AH---
>2486578_Rendosymbiont@AZL15214.1| IscS subfamily cysteine desulfurase
-----------------------------------------------MTHKLS---SM-------------DLPIYFDYQATTPCDQRVVDAMLPYFTE--KFGNPHSRSHLFGWEAETAVEDAREQIASLINA-TSKEIIFTSGATESNNLALKGIAHFYG-DK---KRHIVTLNTEHKCVLDACRHL-EQ-EG------------------------FEVTYLQVET-NGLVDLGKLKAAINDSTAIVSIMAMNNEIGVIQPLKEIGKICREKG--VFFHTDAAQAFGKIPLDVQAMNIDLLSISGHKIYGPKGIGALYIRRK-P-RIRLVPLINGGGQERGFRSGTLATPLVVGLGMAAKIAKEEMQKDYEHVKKLGDKFINTILKKIPDVYLNG----DPNSRYPGNINLSFAYIEGESMLMAIKDLAVSSGSACTSASLEPSYVLRALGIEEELAHTSIRFGIGRFTTEEQVDYAINLVIQKINKLREMSPLWEMVQEGIDLKSINWA-AH---
>696127_CMmitochondrii@AEI88597.1| cysteine desulfurase
----------------------------------------------------------------------------MDYQATTPVDRRVLGKMLPYFTE--KFGNPHSRSHSFGWEAEEANENARKQIAGLINA-DSKDIVFTSGATESNNLALKGVAHFYK-NE---KKHIITTITEHKCVLDTCRHL-EQ-EG------------------------FRVTYLPVKT-NGLIDLKDLENAISSDTLLVSIMTINNEIGVIQPISKIGKICRSHG--AFFHTDAAQAFGKIPLDVEVMNIDLMSISGHKIYGPKGIGALYIRRK-P-RVRLTAMINGGGQERGMRSGTLPTPLVVGMGEAAVIAKQDMENDYKRISNLSEKFISEV-TKIPEVYLNG----DRNIRYPGCINLSFSCIEGESMIGAIKDLAVSSGSACTSASLEPSYVLRALGVDEEMAHTSIRFGIGRFTTEGEIDYAVKCITRSVDRLRELSPLWEMMQEGINLKTVNWS-GH---
>86106_Eof@AIF81813.1| cysteine desulfurase
---------------------------------------------------------M-------------KLPIYMDYQATTPTDPRVVEEMLPYFTH--KFGNPHSRSHSYGWEAEEAIEQAREDVAKLINA-SAKEIIFTSGATESNNLAIKGVAKFYR-DQ---RDHIITAQTEHKCVLDTCRHL-EQ-EG------------------------FKVTYLPVQP-NGLIDLNKLKEVITDRTVIVSIMAVNNEIGVIQPIEEIGKICREKG--VFLHTDAAQAFGKIPLDVIAMNIDLMSISGHKIYGPKGVGALFVGRK-P-RVRIEAMINGGGQERGMRSGTLPTPLIVGLGIAAKIAREEMAEETQRVERLAGKFLHEIM-QIPEVYING----DPKARIPGNINISFSCIEGESMIGAIKDLAVSSGSACTSASLESSYVLRALGVDEELAHTSIRFGIGRFTTEEEVNYAIQCVKNSVQKLRDLSPLWEMLQEGVDLKSVNWA-GH---
>293613_Rcanadensis@ABV73412.1| NADH dehydrogenase subunit N
-----------------------------------------------MNPQLH---NI-------------ILPIYMDYQATTPLDPRVMEAMLPYFTT--KFGNPHSRSHSFGWEAENAVEEARSRVAKLIGA-DAKEIIFTSGATESNNLAIKGIAKFYG-NK---KNHIITVVSEHKCVLDACRHL-EQ-EG------------------------IKITYLPINP-NGIIDLEILKESITNQTMLVSVMAVNNEIGVIQPLKEIGKICRERG--VFLHSDIAQGFGKIPINVNEFNIDLASISGHKIYGPKGVGALYVRKK-P-RIRVTPLINGGGQERGMRSGTLPTPLIVGLGMAAEIAYNEMEKDNKHVSYLFDRFLNNIKQKISEVYLNG----DKDQRYKGNLNLSFAGVEGESIILAIKDLAVSSGSACTSASLEPSYVLRSMGIGEELAHTSIRFGIGKFTTEQEIDYAVDLICSKIDKLRELSPLWEMMQQGIDLKKIKWA-SH---
>336407_Rbellii@ABE05028.1| Cysteine desulfurase IscS
-----------------------------------------------MNTQLN---NL-------------ILPIYMDYQATTPLDPRVMEAMLPYFTT--KFGNPHSHSHSFGWEAENAVEEARGDIAKLIGA-EAKEIIFTSGATESNNLAIKGIAKFYG-NK---KNHIITVVSEHKCVLDACRHL-EQ-EG------------------------VKVTYLPIKP-NGIIDLEVLKNAITDQTMLVSVMAVNNEIGVIQPLKEIGKICREKG--VFFHSDSAQGFGKVPIDVNECNIDLASISGHKIYGPKGIGALYVRKK-P-RVRITPLINGGGQERGMRSGTLPTPLIVGLGTAANIAYNEMEKDTKHVNHLFDKFLDAINSQISEVYLNG----DKDQRYKGNLNLSFAGVEGESIILAIKDLAVSSGSACTSASLEPSYVLRSMGVDEELAHTSIRFGIGRFTTEQEIDYAVKLICSKINKLRDLSPLWEMMQEGIDLKKIKWA-TH---
>272947_Rprowazekii@CAA14939.1| NIFS PROTEIN HOMOLOG (spl1)
-----------------------------------------------MNQQLK---NL-------------TLPIYMDYQSTTPIDPRVMEAMLPYFTT--KFGNPHSRSHSFGWEAENAVENARSMVAKVIGA-DSKEIIFTSGATESNNLVIKGIAKFYG-NK---KKHIITLVSEHKCVLNACRHL-EQ-EG------------------------IKITYLPIKS-NGIIDLETLKNAITDQTLLVSVMAVNNEIGVIQPLKEIGKICRERN--VFFHSDIAQGFGKIPINVNECNIDLASISGHKIYGPKGIGALYIRKK-P-RVRVTPLINGGGQERGMRSGTLPTPLIVGLGIASEIAYNEMEKDTQHVNYLFDRFLNNIHSKISEVYLNG----DKDQRYKGNLNLSFAGVEGESIILAIKDLAVSSGSACTSASLEPSYVLRSIGISEELAHTSIRFGIGRFTTEQEIDYAVNLVCSKIDKLRRLSPLWEMMQEGVDLKKIRWT-AH---
>752179_Omassiliensis@CANJ01000117.1_1|  1 447
-------------------------------------------------------------------------------------------------------------------------------------------------------------------------------------------------------------------------------------------------------MLVSVMVVNNEIGVVQPLKEIGKICREKG--VFFHSDIAQGFGKIPIDVNAFNIDLASISGHKNLRSERNRCIICRKK-P-RVRVTPLINGGGQERGMRSGTLPTPLIVGLGMAAEIAYSEMEKDTKHVNYLFDRFLNNIHKRISEVYLNG----DK-------------------------------------------------------------------------------------------------------------------
>1961830_Rendosymbiont@OZG31625.1| IscS subfamily cysteine desulfurase
-----------------------------MDKL----------EKLRQQVKLT---GK-------------SLPIYMDYQSTTPMDPRALECMLPYFTT--KFGNPHSRSHSFGWEAEEAVEMSREKVARLIGA-DSKEIVFTSGATESNNLAIKGIAKFYG-SK---KNHIITVISEHKCVLDACRHL-EN-EG------------------------FKVTYLPIQA-NGLIDLQQLRNAITDQTMLVSVMAVNNEIGVIQPIKEIGKICRELG--VFFHSDIAQGYGKIPIDVNDCNIDLASISGHKIYGPKGIGALYVRKK-P-RIRLVPILNGGGQERGMRSGTLPTPLIVGLGAAAELALSEMSQDAKLVEELFDRFYNNITKQIADVYLNG----DMHKRYKGNLNLSFAYVEGESMILAIKDLAVSSGSACTSSSLEPSYVLRAMGVDEEMAHTSIRFGIGRFTTKEEIDYAVELIKSKINKLRELSPLWEMVQEGVNLKQIKWA-VH---
>2026788_Rbacterium@PCJ24716.1| IscS subfamily cysteine desulfurase
-----------------------------MHNY----------TELKQRIVDE---GG-------------RFPIYLDNQSTTKTDPRVVAEMMPYFTD--KFGNPHSRSHSYAWETEDACEIGRARVANLIGA-NPKEIIFTSGATESNNLALRGIAQFYG-SK---KKHIVTVVTEHKCILDTCRYL-QQ-DG------------------------FKVTYLPVQA-NGIVDLNVLRDAITEDTMLVSVMAVNNEIGVIQPLKEIGKICREKG--TFFHSDIAQAFGKIPINVNECNIDLASISGHKIYAPNGIGALYIRRK-P-RVRVSPMITGGGQERGIRSGTLSTPLVVGFGKAAEIAGLEMEKDQKHVRKLFDKFLTAIQSNAEEVFLNG----DKEQRYHGNLNLSFAHIEGESMILAIKDLAVSSGSACTSASLEPSYVLRALGVDEATAHTSIRFGFGRFTTEAEVDFAIEVILANINKLRELSPLWEMHQEGIDINSIKWS-TH---
>1951934_Hbacterium@DLRV01000014.1_10|  5992 7209
----------------------------------------------------M---KE-------------KKQIYLDYQATTPCDPRVVEKMMPYLSE--LYGNAHSRTHDHGWQAEQAVERAREQVAQIINA-SPKEIIFTSGATESNNLAIKGVAEFYK-DK---KKHIITCKTEHKCVLESCRWL-ER-NG------------------------FDITYLDVET-NGLVNLNTLKKAIRPDTLLVSIMAVNNEIGVIQPLAEIGKICRENG--VFFHTDAAQAVGKIPIDVEAMQIDLLSISGHKLYGPKGIGALYVRRK-P-RVRLVSQISGGGQERGMRSGTLPVFLCVGLGEACAIAEKEMATELEKIQELSDRFQAKLEEKLPQIYLNG----DAKQRYPGNLNISFAHVEGEGLMMGIKNLSVSSGSACTSASLEPSYVLKSLGVDEELAHTSLRIGIGRFTTKEEVDQAAEDIIAAVSHLREMSPLWEMAQAGIDLKSIQWS-GH*--
>1951533_CPbacterium@DITM01000047.1_9|  8882 10117
-----------------------------------------------MITSIP---KK-------------EGYIYLDYQATTPCDPRVFEAALPYLIE--HFGNPHSRNHIYGWEAEAAVETARKQIATLINA-NPTEVIFTSGATESNNLAIKGAAQFYK-SKG--KNHIITCITEHKCVLDACRHL-EQ-DG------------------------FEVTYLPVQK-DGLIDLNVLKAAIKPNTVLVSIMAVNNEVGVIQPLADIGKLCREHG--VFFHTDAAQAVGKIPLDVEAMQVDMLSISGHKLYAPKGVGALYVRKR-P-RVRLTAQINGGGQERGMRSGTLSPFLCVALGVACDIARTEMDFETARIAKLRDFFWKKLSDALPEIYING----HATQRIPGNLNISFAYVEGEGLMMGIKNLCLSSGSACTSASLEPSYVLYALGVEDEMAHTSLRIGIGRFTTEEELEIAANSIISSVNRLREMSPLYEMVRNGIDLKSIQWT-EH*--
>2032647_Mbacterium@PEAO01000039.1_19|  14059 15270
---------------------------------------------------------M-------------KLPIYMDYQATTPVDPRVLAMMLPWFTE--KFGNPASRSHPFGWEAEQAVEQARTQVATLIGA-DPREIVFTSGATESNNIAILGIARFHK-NR---GNHIITNVIEHKAVLDCCRHL-ES-EG------------------------FEVTYLPVGT-DGRLDPELLAAAITDRTILVSVMTANNEIGVVQPLAQIGAICRQRQ--VHFHTDAAQGAGKIPLDVNAMNLDLVSLSGHKIYAPKGIGALYVRRR-P-RVRLQAVMFGGGHERGMRSGTLPTPLIVGLGEACAICSREMVEENARITALRTRMEQGIMNRLTHVELNG----HPVHRLPGNLNISFAYVEGESMMMAIKDIAVSSGSACTSASLEPSYVLRALGVNEELAHTSIRFGLGRFTTEEEVDYATATVVAAVNKLREMSPLWEMVQEGIDLDSIRWA-EH*--
>2032648_Mbacterium@PEAN01000118.1_9|  5725 6936
---------------------------------------------------------M-------------KLPIYMDYQATTPVDPRVLEVMVPWFTE--KFGNPASRSHPFGWEAEQAVERARAEIATLIGA-DPREIVFTSGATESNNIAILGIARFHK-SR---GNHIITTVIEHKAVLDTCRHL-ES-EG------------------------FEVTYLPVGT-DGRLDPKRLADAINERTILVSVMAANNEIGVIQPLEEIGAICRKRQ--VHFHTDAAQGVGKMPLDVQALNLDLVSISGHKIYGPKGIGALYVRRR-P-RVRLQAVMFGGGHERGMRSGTLPTPLIVGLGAACAICSREMAAETARITALRQRMQEGIMKQLTHVAING----STEYRLAGNLNISFAYVEGESLMMAIKDIAVSSGSACTSASLEPSYVLRALGVNEELAHTSIRFGLGRFTTEEEVDYAVRTVVDAVNRLREMSPLWEMVQEGIDLDSVRWA-QH*--
>2032651_Mbacterium@PDZX01000120.1_3|  1611 2822
---------------------------------------------------------M-------------KMPIYMDYQATTPVDPRVMEAMLPWFVE--KFGNPASRSHAYGWEADAAVTTARKEVANIIGA-DPREIVFTSGATESDNLAIWGVAQFYR-DK---GNHIITPTTEHKAVLDTCRHL-EA-EG------------------------FEVTFLPVQA-NGLLDLATLEAAITPKTILVSVMAVNNEIGVIQPLAEIGRICRKHK--VFFHCDAAQGVGKMDLDVNAQNIDLMSISAHKIYGPKGIGALYVRRQ-P-RVRLKPIIHGGGHERGFRSGTLSTPLLVGLGEACRIAGLEMAAEHSRVLALRERLRTGILNRLTHVVVNG----DVCSRVAGNLNISFQYVEGESLMMAVKEVAVSSGSACTSASLEPSYVLRALGVSEEMAHTSIRFGLGRFTTEAEVDHVIEIVTRGVNKLREMSPLWEMVQDGIDPHDLQWA-AH*--
>156889_Mmarinus@ABK45553.1| cysteine desulfurase IscS
---------------------------------------------------------M-------------SMPIYMDYQATTPMDPRVFEAMTPWFVE--KFGNPASRSHPYGWEADTAVENARQQVASSIGA-DPREIIFTSGATESDNLAIAGVAKFYK-DK---GNHIITPVTEHKAVLDTCRYL-EQ-EG------------------------FEVTYLPVQK-DGLVNMAELEAAITDKTVLVSIMAVNNEIGVIQPLAQIGALCRRKK--VFFHCDAAQGVGKMPIDVNEMNIDLMSISGHKIYGPKGIGALYVRRR-P-RVRVNAIIHGGGHERGMRSGTLSTPLIVGLGEACRLATEEMVVEEARVLRLREKLRTALESQMTHVQTNG----SLEHRIAGNLNISFEYVEGESMMMAIKDVAVSSGSACTSASLEPSYVLRSLGLNDEMAHTSIRFGLGRFTTEEEVDAVIKIVTGAVDKLREMSPLWEMVQEGIDLSSIKWA-EH---
>1434232_Maustralis@OSM02404.1| putative cysteine desulfurase IscS
---------------------------------------------------------M-------------KLPIYMDYQATTPMDPRVFEAMTPWFVE--KFGNPASRSHPYGWEADTAVEAARKQVADAICA-DPREIVWTSGATESDNLAIAGVADFYK-DK---GNHIITVVTEHKAVLDTCRTL-EM-KG------------------------FEVTYMPVGV-DGLVDLDKLRAAITDKTILVSVMAVNNETGVIQPLKEIGQICRDSK--VFFHCDAAQGVGKMPIDVNAMNIDLLSISAHKIYGPKGIGALYVRRR-P-RVRLNAIIHGGGHERGMRSGTLATPLIVGMGEACRLATEEMATENERILMLREKLRKGIEEKLTHVTVNG----HVEKRVAGNLNMSFGYVEGESMMMAIKDVAVSSGSACTSASLEPSYVLRAMGVDEAMAHTSIRFGIGRFTTEEEIDYVINLVITAVNKLRDMSPLWEMVQEGVDLSSIEWA-EH---
>2032649_Mbacterium@PEAJ01000079.1_11|  8946 10160
---------------------------------------------------------M-------------KLPIYLDYQATTPVDPRVLTAMLPWFTE--KFGNPASRSHPYGWEAEQAVETAREQVAALIGA-DPREIVFTSGATESDNLAITGVARFNR-AR---GDHIITLVTEHKAVLDTCRHL-EADEG------------------------FRVTYLPVEP-SGLVDLQRLAAAITDQTILVSIMAVNNEVGVIQPLAEIGALCRARK--VYFHCDAAQGVGKIPLDVDKMNIDLLSISAHKIYGPKGIGALYVRRR-P-RVRLKALIHGGGHERGMRSGTLSTPLIVGLGAACAFSQQEMPAESRRLLALRQRLYEGITARLTHVGVNG----DLEQRVPGNLNLSFGYVEGESLMMAIKDVAVSSGSACTSASLEPSYVLRAMGVGEEMAHTSIRFGLGRQTTDEEVKFVIDKVVTAVEKLRDMSPLWDMVQEGIDPSTVQWS-GH*--
>2032646_Mbacterium@PEAP01000018.1_32|  25954 27168
---------------------------------------------------------M-------------NLPIYMDYQATTPMDQRVLQEMLPWFAE--KFGNPASRSHPFGWEADRAVEKARQEVATLIGA-DPREIVFTSGATESDNLAITGVARFYR-DK---GNHIITLTTEHKAVLDTCRHL-EAEEG------------------------FQVTYLPVRP-NGLVDLAALAAAITDRTILVSIMAANNEIGVIQPLAEIGALCRSRK--VLFHCDGAQGVGKFPLDVNAMNIDLLSISGHKIYGPKGIGALYVRRR-P-RVRLKAIIHGGGHERGMRSGTLSTPLIVGLGAACRLAGAEMVEESRRVKELRDHLFQGVTSRLTHVELNG----DLESRLAGNLNISFGFVEGESLMMAIKDVAVSSGSACTSASLEPSYVLRALGVTEDLAHTSIRFGLGRFTTREEVDYVIDLVIRSVSKLREMSPLWEMMQEGIDIKSVQWA-AH*--
>2032650_Mbacterium@PEAG01000067.1_17|  18394 19605
---------------------------------------------------------M-------------KLPIYMDYQATTPMDPRVLEEMLPWFVE--KFGNPASRSHAFGWEADQAVERAREQVAELLGA-DPREIVFTSGATESDNLAIQGVARFYQ-DK---GRHIITLVTEHKAVLDTCRHL-EA-EG------------------------FQVTYLPVQR-NGLLDLELLAAAITDQTILVSVMAANNETGVIQPLAAIGQICRQKK--VLFHCDAAQGVGKMVLNVDAMQIDLLSLSAHKIYGPKGIGALYVRRR-P-RVRLKPFMHGGGHERGMRSGTLATPLLVGLGKACALSGAEMQEENRRVLELRNRLQQGIFSQLTHVVVNG----DLEHRLAGNLNISFDYVEGESMMMAIKDVAVSSGSACTSASLEPSYVLRALGVSEEQAHTSIRFGLGRFTTAEEVDFVIQTVVHAVNRLREMSPLWEMAQAGIDVNSVQWG-TH*--
>2032652_Mbacterium@PDZV01000030.1_17|  10596 11810
---------------------------------------------------------M-------------KKPIYMDYQATTPMDPRVLEEMLPWFVE--KFGNPASRSHAYGWEAEQAVEKAREQVAALIHA-DPREIVFTSGATESNNLAIQGVARFYQ-DK---GRHIITPVTEHKAVLDTCRHL-EA-EG------------------------FSVTYLPVQT-DGLIDLTALEAAMTPETILVSVMAGNNEIGVVQPLQAIGQLCRQKK--VMFHCDAAQGAGKIAIDVESMQIDLLSLSGHKLYGPKGIGALYVRRR-P-RVRLKPIQHGGGHERGMRSGTLPTPLLVAFGKACAIAADEMVAENQRLLALRQRLLDGICSRLTHVNVNG----SLVHRLAGNLNLSFGFVEGESMMMAIKDVAVSSGSACTSASLEPSYVLRALGVSEEQAHTSIRFGLGRFTTEEEVDFTANLVVEAVNRLREMSPLWEMVQEGIDIASIQWS-GHH*-
>1986869_Rbacterium@OUW71859.1| IscS subfamily cysteine desulfurase
----------------------------------------------------M---KI-------------SKXIYLDYXATTPLDPRVLEKMIPYFNE--RFGNPHSRNHXFGWEAEEATEIARKQVAEIIGA-NSKEIVFTSGATESNNLAXKGVADFYG-DK---KNHIITCVTEHKCVLESCRXL-SE-NG------------------------XEITYLPVEK-DGLINXELLKKSIKENTLMISIMAVHNEIGVIQPLKEIGELARKNN--IFFHTDCAQAVGKIKLDVNEMNIDLMSISGHKIYGPKGIGALYVRRK-P-RVRIKSMMSGGGQERGMRSGTXSPALCIGLGEACKICLDEMDQEKKKLESMRKKFHEIILKSCKDVYLNG----SXXHRIPGNLNLSFAYVEGESLMMGIKDLSVSSGSACTSASLEPSYVLRALGVEEELAHTSLRIGFGRFTTDDEIEKAANDIVREVIRLRSLSPLWEMAQEGVDISKIEWA-HH---
>1986644_Pbacterium@OUU51628.1| IscS subfamily cysteine desulfurase
--------------------------------------------------MSM---EK-------------IKNIYFDYQATTPVDPRVLDKMMPYFGE--IYGNPHSRNHSYGWEAEEGVEVAREHVAKIIGA-NPKEIIFTSGATESNNLAIKGVADFYG-DK---KNHIITCVTEHKCVLESCRHL-DG-KG------------------------FNITYLPVSS-DGLIDLDLLKKEITEKTLMVSIMGVHNEIGVIQPLEEIGRICRERD--VFFHTDCAQAVGKIPLDVEKMKIDLMSISGHKIYAPKGVGALYIRRK-P-RVRIQSMISGGGQERGMRSGTLSPALCVGLGEACRIYSEEMKQEHNMLSNLKKMMLEGIRNECPDVYLNG----SENYRVPGNLNLSFAYVEGESLMMGIKNLAVSSGSACTSASLEPSYVLKALGVEEELAHTSLRIGFGRFTTENDVKYATKIIVNEVKRLRELSPLWEMAQEGVDISKIKWA-HH---
>1986631_Pbacterium@RPG12602.1| IscS subfamily cysteine desulfurase
----------------------------------------------------M---KN-------------INNIYFDYQATTPVDPRVLEKMLPYFSD--IYGNPHSRNHSYGWFAEEAVEMARENVAKIIGA-NPKEIIFTSGATESNNLAIKGLAEFYG-DK---KNHIITCVTEHKCVLESCRYLSEK-KD------------------------FKITYLPVKS-DGLIDLNELESHITEKTLMVSIMGVHNEIGVIQPLKQIGKICRDKE--VFFHSDCAQAIGKIDLNVEEMNLDLMSISGHKIYAPKGVGALYIRRK-P-RVRISAIMSGGGQERGMRSGTLSPALCVGLGEACDIYSKEMKKENEKITKLKDRLLNGIRNSCSDIYLNG----SAIHRVPGNLNLSFAYIEGESLMMGIKNLAVSSGSACTSASLEPSYVLKALGVEEELAHTSLRIGLGRFTTEKDVDSAVKQIVSEVKRLRSLSPLWEMAQEGVDISKIKWA-SH---
>2007300_Aproteobacter@PDH55367.1| IscS subfamily cysteine desulfurase
---------------------------------------------------------M-------------IKNIYFDYQATTPVDPRVIKKMIPYFGE--IYGNPHSRNHPFGWEAEEAVEVARENVAEIIKA-NPKEIIFTSGATESNNLAIKGLADFYG-DK---KNHIITCVTEHKCVLESCRFLSEK-KD------------------------FDVTYLPVKS-DGLIDLEVLKKSITPKTLLVSIMGVHNEIGVIQPLSEIGKICREND--VFFHTDCAQAVGKIDLDVNNMNIDLMSISGHKIYGPKGVGALYVRRK-P-RVRIAAMMSGGGQERGMRSGTLSPALCVGLGEACKIYSGEMNQESKKLEKLRTLMLDGIRSKCDEIYLNG----SEVERVPGNLNLSFAYIEGESLMMGIKNLAVSSGSACTSASLEPSYVLKALGVEEELAHTSLRIGLGRFTSEEDVNEAVEKIVNEVNRLRALSPLWEMAQEGVDLTKINWA-AH---
>1986627_Pbacterium@OUT43762.1| IscS subfamily cysteine desulfurase
----------------------------------------------------M---NI-------------INNIYLDYQATTPVDKRVIDKMIPYFGE--IYGNPHSRNHSFGWEAEQAVEVARENVAXIIGA-NPKEIIFTSGATESNNLAIKGLADFYG-DK---KNHIITCVTEHKCVLESCRLL-SE-KG------------------------FEVTYLQVNK-DGLIDIKDLESKINDKTLLVSIMGVHNEIGVIQPLKEIGEICRKNS--VFFHTDCAQAIGKIKVDVNEMNIDLLSISGHKIYAPKGVGALYVRRK-P-RVRITAMMSGGGQERGMRSGTLSPALCVGLGEACRICADEIDEESKRITKLKNIFLEGIHGECADIFING----SETNRVPGNINLSFAYVEGESLMMGIKNLAVSSGSACTSASLEPSYVLKALGVSEELAHTSLRIGIGRYTSEKDIRDAVKVIVNEVKRLRSLSPLWXMAQEGVDISKIKWA-SH---
>1797231_Abacterium@OFX10666.1| IscS subfamily cysteine desulfurase
----------------------------------------------------M---TL-------------KLPIYLDYQATTPMDPRVIEAMVDCMKN--HFGNPHSRTHSFGWKAEELVEIARKKVANLINA-DEKEIFFTSGATESNNIAIKGVARFYG-ASG--KNHIITVATEHKCVINSARDL-EQ-ESCIVHRASCIGDSTRHEARSTKHETFTTTFLPVQK-NGLIDLNQLEMAITDKTCLVSAMGVNNEIGVIQPLAEIGKICRKKG--VFFHSDCAQAFGKIPLDVEAMNIDLMSISGHKIYGPKGIGAIYVRRK-P-RVRIKPVFSGGGQERGIRSGTVPTPLVVGFGVAAEIAKNEMQKDHEHIKKLSNKFYQAVM-KLTHVYLNG----DYEKRIPGNLNFSFAGIEGESMIMAIKDLAVSSGSACTSSSLEPSYVLHSLGVEDELAHTSIRFGLGRFTTEEEIDYAIKLIGEKVNKLRELSPLWEMMQDGIDIKSINWK-SH---
>1951237_Rbacterium@DDPT01000018.1_17|  17112 18329
----------------------------------------------------M---TI-------------KLPIYLDYQSTTPMDPRVIEAMVDCMKN--DYGNPHSRTHALGWKAEEMVEIARRQVADLIGA-DAKEIFFTSGATESNNIAIKGVAHFYS-ATG--KNHIITLTTEHKCVINSARDL-EQ-EG------------------------FTVTFLPVQQ-NGLVDLAKLEAAITDKTCLVSIMTVNNEIGVIQPISEISAICRKKG--VFFHTDAAQAFGKIPLNVEEMQIDLMSISGHKIYGPKGVGAIYIRRK-P-RIRIKSLFSGGGQERGIRSGTLATPLVVGLGLAAEIAKNEMAKDAAHIKKLSDKLYNAIT-KLSHVYLNG----DREQRYAGNLNFSFAGIEGESMIMAIKDLAVSSGSACTSSSLEPSYVLHSLGVEDELAHTSIRFGIGRFTTEEEIDYAINLLQNKIQKLRDLSPLWEMMQEGIDIKSINWK-SH*--
>1951236_Rbacterium@DDCV01000015.1_2|  375 1598
---------------------------------------------------------M-------------KLPIYLDYQSTTPIDPRVIEVISKSMAE--DYGNPHSRTHSYGWVAEEKVEIARRQIADLINA-DPKEIFFTSGATESNNIAIKGVANFYG-KSG--KNHIITLVTEHKCVINSARDL-EQ-EG------------------------FEVTFLPVQT-DGTLDLEKLKAAITSKTCIVSAMTLNNEIGTIQPIKEIGEICREKG--VFFHTDAAQAFGKIPLDVNDMKIDLMSISGHKIYGPKGIGAIYIRRK-P-RVRIKSIISGGGQERGIRSGTIPTFLAVGLGEAARIAKEEMQKDFDHVKKLSIKFYQSLIDE-GHIYLNGPDIYDSNKRYPGNLNLSFAGIEGESMIMAIKDLAVSSGSACTSASLESSYVLHALGVDVELSHTSIRFGIGRFTNEEEVDYAIKLVKSKIQKLRELSPLWEMMQDGIDLKSINWQ-SH*--
>1359168_Ochuto@KJV57246.1| cysteine desulfurase IscS
----------------------------------------------------------------------------MDYQATTPVDRRVVDVMLPYLTD--KFGNPHSRSHNFGWESEKAVEVARQHIAALIKA-APGEIIFTSGATEANNLAIKGIVDFYSNDK---KNHIITVTTEHKCVINTCRYL-EQ-NG------------------------IKVTYLPVNS-NGLIELNSLNDAINDSTIMVSISAVNNEIGVIQPIEAIGEICREKK--IFFHTDIAQAFGKISIDVNKYNIDLASISAHKIYGPKGIGALYIRKR-P-RIRITPIIHGGGQERGMRSGTVPTHLVVGFGEAARIANIEMFEEYNRIQKMFNKFVHYILNHIPQTYLNG----DAKSRYPGNVNISFACVEGESLILALKDLAISSGSACTSASLEPSYVLKAMGVDEDLAHTSLRFGFGRFTTEEEVNYAISLITEKVDQLRAISPLWEMIQKGIDIKKINWS-VH---
>752179_Omassiliensis@CANJ01000026.1_68|  71771 73024
-----------------------------MEIE-----------QLKLKLKNN---GV-------------RFPIYMDYQSTTPVDDRVKEKMWPYFST--KFGNPHSRSHSFGWEAEASIEVARKQIADLINA-DPGEIIFTSGATESNNLAIKGVANFYS-GK---KNHIVTTMTEHKCVVNACRYL-EQ-VG------------------------MQVTYLPVNS-NGLIDLNRLCEEVKDNTVMVSIMTVNNETGVIQPIEEIGKICREKG--VFFHSDIAQAFGKIPIDVNRCNIDLASISAHKIYGPKGIGALYIRKK-P-RVRISPLISGGGQERGMRSGTVPTPLAVGFGEAARIASNEMEGELERLRKIFTKFVNNIVDKIPYTYLNG----DFKNRYPGNVNISFSCVEGESLILALKDLAISSGSACTSASLEPSYVLKAMGVEEELAHTSLRFGFGRFTTEEEVDYAIGIISDNVIKLRDMSPLWEMIQKGIDIKKINWS-VH*--
>12312345_Abacterium@PPR17971.1| Cysteine desulfurase IscS
---------------------------------------------------------M-------------KKPVYLDYQATTPTDPRVVEAMAPYWYE--MPGNPHSRTHQFGWDAEEAVETARENIAKVIGA-DPKEIIFTSGATESNNMALKGSAEFYG-TD---KKHIITVVTEHKCVLDSCRWL-AE-RG------------------------FEITYLPVEK-DGLLDLAKLKEAIREDTMMVSVMHANNEIGVVQDIKSIGAICRENG--VKFHTDAAQSFGKLPIDVNEMNVDVMSISSHKIYGPMGVGALYVRRK-P-RMRVRPIISGGGQERGMRSGTLPTPLLVGFGKAAEIALAEMETENTRLLKLRDKMIATIQENIPHVYLNG----HATQRLAGNINLSFAYVEGESLMMAIKDLAVSSGSACTSASLEPSYVLRALGLSDDMAHTSIRMGIGRFTTDEEVDFALETILSNVQKLREMSPLWEMVQEGVDLASIEWA-EH---
>2115978_CPtrachydisci@AVP87447.1| cysteine desulfurase
---------------------------------------------------MS---NI-------------KLPIYLDYQATTPLDERVFEIMVPYLKE--KFGNPHSRSHVFGWEAEEAVEKARNQVASVINA-NPRDITFTSGATESNNLAIKGCAYFNH-SKG--KNHIITLNTEHKCVLNTCRKL-KL-KG------------------------FDVTYLPVEK-NGIVDLAKLRDAITDQTILVSIMAVNNEIGVIQPLKEIGKICRAKG--VFFHSDIAQAYGKIPIDVEECNIDLASISSHKIYGPKGVGALYVRRK-P-RVRLEPIIDGGGQERGLRSGTLAPHLIVGFGAAAQIAKEEMEIEYKRIKELSSLFLKKIFDNLDEVYLNG----DKEKRYAGNLNISFSCVEGESLILGIKDLAVSSGSACTSSSLEPSYVLKALGVEEEMAHTSIRIGFGRFTTREEVEYAANLIIEKVKHLRDLSPLWDMKLSGIDLKQVNWT-GH---
>169402_Wendosymbiont@APR99101.1| IscS subfamily cysteine desulfurase
-----------------------------MNIK-------------NEKMHNAKEYNV-------------KLPIFFDYQSTTKVDPRALEMMIPYF-G--EFSNAHSRSHSFGWTAEEAVEKARKYIADLINA-DSKEIIFTSGATESNNMAIKGVAHFYK-NK---GDHIITVCTEHKCVLDSCRHL-EN-EG------------------------FKVTYLPVKQ-NGMIDLSKLEDAITDKTILISVMMVNNEIGVIQPVKEIGEICRKHN--IFFHTDAAQSFGKVPIDVNEMNIDLMSLSSHKIYGPMGIGALYVRRKNP-RVRLTPLISGGGQERGMRSGTVPTPLAVGFGEAARIAKEEMGEEATRVEELRDILYKKIKEAFPDVVLNG----DYENRIPGNLNLSFPYVEGESIIMAIKDLAVSSGSACTSASLEPSYVIRSLNNGHDLEHSSIRFGLGRFTTKEEVLYAANLITKNIGRLREMSPLLEMVEEGIDLNTVKWD-AH---
>246273_Wendosymbiont@BAO99868.1| cysteine desulfurase
------------------------MLILTMNVE-------------NKKAHSA---KI-------------KLPIFLDYQSTTKVDPRVLEVMIPYF-G--EFSNAHSRSHSFGWAAEEAVERARKHIADLVNA-DSKEIIFTSGATESNNMAIKGVAHFYR-NK---GDHIITVCTEHKCVLDSCRYL-EN-EG------------------------FKVTYLSVKQ-NGIIDLSKLEEAITDRTILVSVMMANNEIGVVQPVKEIGAICRKHN--IFFHTDAAQSFGKVPIDVNEMNIDLMSLSSHKIYGPMGMGALYVRRKNP-RVRLTPLISGGGQERGMRSGTVPTPLAVGFGEAARIAKEEMETEATKLEELRDILYSKIKETFPDVVLNG----DYENRIPGNLNLSFPYVEGESLIMAIKDLAVSSGSACTSASLEPSYVIRSLNNGHDLEHSSIRFGLGRFTTKDEVLYAADLIAKNVGRLREMSPLWEMVQEGVDLNTVKWD-SH---
>118728_Wendosymbiont@RDD33984.1| Cysteine desulfurase
-----------------------------MNVE-------------SKKIHDA---KI-------------KLPIFLDYQSTTKVDHRVLEMMIPYF-G--EFSNAHSRSHSFGWTAEDAVERARKHIADLVNA-DSKEIVFTSGATESNNMAIKGVAHFYK-NK---GDHIITVCTEHKCVLDSCRHL-EN-EG------------------------FKVTYLSVKQ-NGIIDLLKLEEAITDKTILISVMMANNEIGVMQPVKEIGAICRKYN--IFFHTDAAQSFGKVPIDVNEMNIDLMSLSSHKIYGPMGIGALYVRRKNP-RVRLTPLISGGGQERGMRSGTVPTPLAVGFGEAARIAKEEMETEASKLEELRDILYNKIKEAFPDVVLNG----DYENRIPGNLNLSFPYVEGESLIMAIKDLAVSSGSACTSASLEPSYVIRSLNNGHDLEHSSIRFGLGRFTTKDEVLYAADLVTKNVGRLREMSPLLEMVQEGIDLNTVKWD-SH---
>570417_Wendosymbiont@CAQ55123.1| cysteine desulfurase
-----------------------------MNME---------------KIRNA---KI-------------KLPIFLDYQSTTKVDPRVLEVMIPYF-G--EFSNAHSRSHSFGWTAEEAVEKARKHIADLVNA-DSKEIVFTSGATESNNMAIKGVAHFYK-NK---GNHIITVCTEHKCVLDSCRHL-EN-EG------------------------FKVTYLSVKQ-NGIIDLLKLEEAITDKTILISVMMANNEIGVMQPVKEIGAMCRKHN--IFFHTDAAQSFGKVPIDVNEMNIDLMSLSSHKIYGPMGIGALYVRRKNP-RVRLTPLISGGGQERGMRSGTVPTPLAVGFGEAARIAKEEMEIEASKLEELRDILYNKIKEAFPDVVLNG----DYENRIPGNLNLSFPYVEGESLIMAIKDLAVSSGSACTSASLEPSYVIRSLNNGHDLEHSSIRFGLGRFTTKDEVLYAADLVTKNVGRLREMSPLLEMVQEGIDLSTVKWD-SH---
>163164_Wendosymbiont@AAS14658.1| cysteine desulfurase
-----------------------------MNVE-------------SKKIHDA---KI-------------KLPIFLDYQSTTKVDPRVLEVMIPYF-G--EFSNAHSRSHSFGWTAEEAVEKARKHIADLVNA-DSKEIIFTSGATESNNTAIKGVAHFYK-NK---GNHIITVCTEHKCVLDSCRHL-EN-EG------------------------FKVTYLPVKQ-NGIIDLSKLEEAITDKTILISVMMVNNEIGVIQPVKEIGKICRKHN--IFFHTDAAQSFGKVPIDVNEMCIDLMSLSSHKIYGPMGIGALYVRRKNP-RVRLIPLISGGGQERGMRSGTVPTPLAVGFGEAARIAREEMKKETTGVEELRDILYNKIKEAFPDIVLNG----DYENRIPGNLNLSFPYVEGESLIMAIKDLAVSSGSACTSASLEPSYVVRSLNNGHDLEHSSIRFGLGRFTTREEVLYAADLVAKNVGRLREMSPLWEMVQEGVDLNTVKWD-SH---
>292805_Wendosymbiont@AAW70620.1| Cysteine sulfinate desulfinase/cysteine desulfurase
ML---------------------KTFILIMNME-------------NEKAHIT---KV-------------KLPIFLDYQSTTKVDPRVLEMMIPYF-S--EFSNAHSRSHSFGWAAEEVVEKARRHIADLVNA-DSKEIIFTSGATESNNMAIKGVAHFYK-NK---GDHIITVCTEHKCVLDSCRHL-EN-EG------------------------FKVTYLPVKR-NGIIDLSKLEEAITDRTILVSVMMVNNEIGVIQPVKEIGAICRRHN--VFFHTDAAQSFGKVPVDVNGMNIDLMSLTSHKVYGPMGIGALYVRRKSP-RVRLTPLISGGGQERGMRSGTVPTPLAVGFGEAARIAKEEMKKEASKLEELRDILYNKIKEAFPDVVLNG----DYNNRIPGNLNLSFPYVEGESLIMAIKDLAVSSGSACTSASLEPSYVIRSLNSGYDLEHSSIRFGLGRFTTKDEILYAADLIAKNVGRLREMSPLWEMVQEGIDLNTVKWD-SH---
>1410384_Wendosymbiont@HG810405.1_308|  389998 391332
MYSRQNYVLKKLSVSVIKYRFRTQIFIITMNVK-------------DEKTHNI---EV-------------KLPIFLDYQSTTKVDPRVLEVMIPYF-G--EFSNAHSRSHSFGWIAEEAVGKARKHIADLVNA-NSKEIVFTSGATESNNMAIKGVAHFYK-NK---GDHIITVCTEHKCVLDSCRHL-ES-EG------------------------FKVTYLPVKQ-NGIIDLSKLKKAITNRTILVSVMMVNNEIGVVQPVKEIGAICRKHN--IFFHTDAAQSFGKVPIDVNEMNIDLMSLSSHKIYGPMGIGALYVRRKNP-RVRLTPLISGGGQERGMRSGTVPTPLSVGFGEAARIAKEEMEIEAIKLEELRDILYNKIKEAFPDVVLNG----DYKNRIPGNLNLSFPYIEGESLIMAIKDLAVSSGSACTSASLEPSYVIRSLNNGHDLEHSSIRFGLGRFTTKDEILYAADLVAKNVGRLREMSPLWEMVQEGVDLSTVKWD-FH*--
>1359163_CNlotoris@KJV68819.1| cysteine desulfurase IscS
-----------------------------MST----------------EQKKK---NI-------------NFPIFFDYQSTTKTDNRVIDAMIPYF-K--QFSNPHSRSHCFGWKAESAVENARAQISDLIKA-EAKEIIFTSGATESNNLAIKGIAHFYK-NK---GNHIITARTEHKCVLDSCRHL-ET-EG------------------------FQVTYLDVQK-NGILDLNVLKDTINEKTILVSIMMVNNEIGVIQPIKEIGAICRQNG--IFFHTDAAQAFGKIPIDVNDMNIDLLSISGHKIYGPMGIGALYIRKRQP-RVRIVPIISGGGQERGMRSGTVPTPLAVGLGEAARIAQQEMQEESIRLKKLRDILYNKIVNNIPYVVLNG----DYDQRIPGNLNLSFPYVEGESIIMAINNLAVSSGSACTSSSLEASYVLRALNIDQDLEHSSIRFGIGRFTTEEEVIYAANLIIESIQKLREISPLWEMVQEGIDLKTIKWT--H---
>269484_Ecanis@AAZ68453.1| Amino transferase, class V
MS-------------------------LTLSVI----------GNKMGREGQI---HI-------------NLPVFLDYQSTTKTDDRVLEAMIPYF-Q--QFSNPHSRSHSFGWKAESAVELARERVASLINA-EPKEVIFTSGATESNNLAVKGVANFYK-NK---GNHIITVRTEHKCVLDSCRHL-ET-EG------------------------FNVTYLDVQK-NGIINLDLLKSYITDKTILVSVMMVNNEIGVIQPVEEIGKICHEHG--IFFHTDAAQAFGKIPIDVNKMNIDLLSISGHKIYGPMGIGALYIRKRQP-RVRLTPLINGGGQERGMRSGTIPTPLAVGLGEAARIAQEVMEEENIRIKELRDILYNEIKKHLSYVVLNG----DYEQRISGNLNLSFPYVEGESIIMAINNLAVSSGSACTSASLEPSYVLRALNIEKDLEHSSIRFGIGRFTTKEEILYAAELIVSSIKKLREMSPLWEMVQEGIDLNNIKWD-TH---
>302409_Eruminantium@CAI27877.1| Cysteine desulfurase (NifS protein homolog)
-----------------------------MEKI---------------KDIQR---HI-------------NLPIFLDYQSTTKTDSRVLDAMIPYF-Q--EFSNPHSRSHCFGWKAESAVELARERIASLINA-ESKEVIFTSGATESNNLAIKGVANFYK-SK---GNHIITVRTEHKCVLDSCRHL-ET-EG------------------------FDVTYLDVQK-NGILDLNLLKSAITDKTILVSVMMVNNEIGVIQPIEEIGKICHDHG--VFFHTDAAQAFGKIPIDVNKMNIDLLSISGHKIYAPMGIGALYVRKRQP-RIRLTPIINGGGQERGMRSGTIPTPLAVGLGEAAYIAQEVMEDEAIRIKELRDILYSEIKKHLPYVILNG----DYEQRIAGNLNLSFPYVEGESIIMAINNLAVSSGSACTSASLEPSYVLRALNIDKDLEHSSIRFGIGRFTTKAEILYAADLIVNSIKKLREMSPLWEMVQEGINLNEIKWD-VH---
>234826_Amarginale@AAV86639.1| cysteine desulfurase
------------------------------------------------MTGSK---GV-------------QPPVFFDYQATTRVDDRVLEVMFPYF-R--QFSNPHSRSHSFGWRAESAVEVAREQIAESIGA-DPKEVIFTSGATESNNLAIKGLARFYK-NK---GNHIITLKTEHKCVLDSCRHL-ET-EG------------------------FEVTYLDVRG-DGILEVDKLEAAIRDDTILVSVMTVNNEIGVIQPIGEIGKICRNKG--VFFHTDAAQALGKVAIDVNSMNVDLLSISGHKIYGPMGVGALYVRRRNP-RVRLVPLLSGGGQERGMRSGTVPTPLVVGLGEAAKIAVQEMETENERIRGLRDVLYNKIKGELPNVVLNG----SYSQRIPGNLNLSFSYVEGESVIMAINDLAVSSGSACTSASLEPSYVLRALNVEQDLEHSSIRFGIGRFTTLAEVEYAADLVIRSVRKLREMSPLWEMVQEGTDLKTINWD-A----
>212042_Aphagocytophi@ABD43242.1| cysteine desulfurase
----------------------------------------------MKNNEDK---GA-------------KLPVFFDYQATTKLDDRVLEAMIPYF-Q--QFSNPHSRSHCYGWRAESAVEIAREQVAQSIGA-DPKEVIFTSGATESNNLAIKGVARFYK-NR---GNHIVTVSTEHKCVLDSCRHL-ET-EG------------------------FEVTYLGVKK-DGLIDLEVLKKAIREDTILVSVMMVNNEIGVIQPIREIGEICKSEGRDVFFHTDAAQAFGKLLIDVNEMGIDLLSISGHKIYGPMGIGALYVRKRNP-RVRLVPLLSGGGQERGMRSGTVPTPLAVGLGEAARIALEEMDSESERIKKLRDVLYERIMNGLPHVVLNG----SYSSRIAGNLNLSFSYVEGESLIMSVSDLAVSSGSACTSASLESSYVLRALNVEQDLEHSSIRFGIGRFTTLEDVERAADLIISSVRRLRDISPLWEMVQEGTNLSTIKWD-V----
>222891_Nsennetsu@ABD45695.1| cysteine desulfurase
------------------------------------------------------------------------MPVFLDNQSTTKPDPEVIEAMVSLF-D--RPCNPHSRTHSYGWHAEAAVENAREKIAHLIGA-SSKDIVFTSGATESNNLAIKGVANFYRSNE---KNHIITLSTEHKCVLDSCRNL-ET-SG------------------------IEVTYLPVEK-NGIVNLDVLKKAIKPSTMMVSIMAANNEIGVLQPLKEIGQICREAE--IIFHTDAAQAFGKIQLDVEEMQISLMSISGHKIYGPMGIGALYIRRKNP-RIRVTPLFSGGGQERGIRSGTLPTPLIVGFGKAAEIAARVMEEENKRVKFLANKLYEIIKAGIPDIVLNG----DLSRRLPGNLNISFPYVEGESIIMAIPEISVSSGSACTSASLEPSYVLKALGVAEDLAHSSIRFSVGRYNTEEEIIMAGELLVKQVIRLREMSPLWEMAQEGIDLNSIKWD-TS---
>1286528_Nhelminthoeca@AHX11243.1| cysteine desulfurase
------------------------------------------------------------------------MPVFFDNQSTTRTDPAVLKEMIKFF-E--APCNPHSRTHIYGWQAEAAVENAREKVAQLINA-SPKDIVFTSGATESNNLAIKGAVTFYHSDK---KNHVITVATEHKCVLDSCRHL-EE-IG------------------------IKVTYLPVQK-NGIVDLDVLRESIKDSTIMVSIMAANNEIGVIQPIKEIGQICKEAS--VIFHTDAAQAFGKIPLDVEEMNISLMSISGHKIYGPMGVGALYIRRKNP-RIRLTPVFNGGGQERGMRSGTVPTPLVAGLGKAAEIAAQNMQEEYNRIKYLSTKLYGIIKAGIPDIVLNG----DPEQRLPGNLNISFPYVEGESIIMAITDISVSSGSACTSASLEPSYVLRALGVGDDLAHSSIRFSIGRYNTEEEIEMAGKLVVEKINRLREMSPLWEMAQEGIDLNSIKWD-VH---
>1274402_CHpenaei@JQAJ01000001.1_219|  246950 248257
-----------------------------MSMPLNH------AAKHSASGPTS---KMGPAMTPYDATDLTARPLYFDYQATTPLDPRVLETMMPYLTS--EFGNPHSRTHRYGWDAEKAVEDARQHVAHILHA-DPKDIVLTSGATESNNLAIKGLAHFWK-GK---KRHIITTQIEHKCLLESCRSL-EQ-EG------------------------FRITFLPVQK-NGLIDLDALKDALEDDTLLVSVLAVHNEIGVVQPLEAIGKLCRARG--IYFHTDAAQALGKIPLDVEAMNIDLLSLSGHKIYGPKGIGALYVRRKNP-RVRLRALLSGGGQERNMRSGTLSPALCAGLGEACRLAEQEQQDEVARIQGFFDDMYHTLTTSLPEVFLNG----DKTHRVPHNLNLSFAGVEGEGLMMGLKDLAISSGSACTSASLEPSYVLGALGVNEELAHTSLRISFGRMTTQEEVTYATKRIIEEVTRLRDMSPLWEMHLEGVDVSAIQWA-H*---
>1391653_Vincomptus@AKU91903.1| Cysteine desulfurase
--------------------------------------------------------MV-------------KTPIYMDNHATTPLDPRVLEAMMPYLTE--HFGNAASRSHPFGWAAEEASEQARERVAALIGG-SGKEIVWTSGATESINLALKGITEFYK-DR---GNHVITAKTEHKAVLDTCKRL-ER-SG------------------------CEVTFLDVDK-HGRLDPEAVRAAITDRTVLVSVMAANNEIGTIHPIREIGAITREKG--VFFHVDAAQAAGKVALDVNECNIDLASLSAHKMYGPKGVGALWVRRR-P-RVRLTGLIDGGGHERGMRSGTINVPGVVGFGMAAEIAQREMVEESARVRALRDRLQQQIVGGLDMVYLNG----HPEHRLDGNLNLSFAFVEGEGMMMALKDVAVSSGSACTSASLEPSHVLRACGVEEDLAHTSIRFGLGRFNTEEEVDHVAKLVVEKVKRLRDMSPLYEMAKDGIDLKSIEWS-AH---
>290397_Adehalogenans@ABC80368.1| cysteine desulfurase IscS
---------------------------------------------------------M-------------KIPIYMDYHATTPVDPRVLEAMLPYFTT--EYGNAASKSHAFGWKAEEAVEAAREEVAKLIGA-SAKEIVWTSGATESDNLAVKGAAHFYQ-AK---GKHLVTCKTEHKAVLDSMHAL-ER-QG------------------------FEVTFLEPER-DGRLDPAKVKAALRPDTILVSVMHANNETGVVHPIAEIGRIAREAG--VVFHCDAVQSIGKIPFDVEAMNVDLASISAHKMYGPKGVGALYVRRK-P-RVRLVAEMDGGGHERGFRSGTLNVPGIVGMGKAAELARLERDAEAVRVTALRERLRKGLEQELDLLTVNG----SLEHRVPGNLNVSFAYVEGEALMMAVKDVAVSSGSACTSASLEPSYVLRAMGVSEDLAHSSIRFGLGRFSTEEEVDYAIRLFGEKVRKLREMSPLYEMVKDGVDLNQIEWANPH---
>265072_Mflagellatus@ABE49076.1| cysteine desulfurase IscS
----------------------------------------------------M---TV-------------RTPIYLDYSATTPIDPRVAEKMIPYLTE--HFGNPASRSHAFGWTAEKAVENAREEVARLVNA-DPREIVWTSGATESNNLAIKGAANFYSPSK---GKHIVTVQTEHKAVIDTVREL-ER-LG------------------------YEATYLIPEP-NGLIDLDKFKAALRPDTVLASVMLVNNEIGVIQDIEAIGNICREQG--VIFHVDAAQATGKVHIDLQKLPVDLMSFSAHKTYGPKGIGALYVRRK-P-RVRIEAQMHGGGHERGMRSGTLATHQIVGMGEAFRIAREEMDSENVRIRQLRDRLLKGL-QEIEEVYVNG----DLEHRVAHNLNISFNFVEGESLIMAVKDIAVSSGSACTSASLEPSYVLRALGRSDELAHSSIRFSIGRFTTEEEIDYTIQLMKSKIGKLRELSPLWEMHLEGVDLNAVAWA-TH---
>243365_Cviolaceum@AAQ58769.1| pyridoxal-phosphate-dependent aminotransferase
----------------------------------------------------MS--QP-------------KLPIYLDYSATTPVDPRVAEKMIPYLTG--KFGNPASRSHSFGWEAEEAVENARAEVAKLIGA-DPKEIVWTSGATESDNLAIKGAAQFYK-SK---GKHIITVKTEHKAVLDTCREL-ER-QG------------------------FEVTYMDVLE-NGLLDIEAFKAAIRPDTILVSVMYVNNEIGVIQDIPLIGEICREKG--IIFHVDATQAPGKVKIDLNTLKVDLMSLSAHKAYGPKGIGALYVRRK-P-RVRLEAQMHGGGHERGFRSGTLATHQIVGMGEAFRIAREEMDSECERIRMLRDRLWHGI-QDMEEVYING----DADQRVPHNLNVSFNFVEGESLIMAIKDLAVSSGSACTSASLEPSYVLRALGRNDEMAHSSIRFTLGRFTTEEEIDYAIALLKSKIGKLRELSPLWEMYKDGVDLNSVQWA-AH---
>13373_Bmallei@AIP75297.1| cysteine desulfurase IscS
----------------------------------------------------MNNDIP-------------HLPIYMDYSATTPVDPRVVDKMVPYLRE--QFGNPASRSHAYGWDAERAVEEAREQVAALVNA-DPREIIWTSGATESDNLAIKGAAHFYQ-GK---GKHIVTVKTEHKAVLDTCREL-ER-EG------------------------FEVTYLDVKD-DGLVDLDVFKAALRPDTILVSVMHVNNEIGVIQDIATIGEICREKG--IIFHVDAAQATGKVEIDLAKLKVDLMSFSAHKTYGPKGIGALYVRRK-P-RVRIEAQMHGGGHERGMRSGTLPTHQIVGMGEAFRIAREEMATENERIRMLRDKLLRGL-SEIDETYVNG----DLEHRIPHNLNISFNFVEGESLIMAIKDVAVSSGSACTSASLEPSYVLCALGRNDELAHSSIRFTVGRFTTEQEVDYVIDLLKSKIAKLRDLSPLWEMHQEGIDLSTIEWA-AH---
>257310_Bbronchisepti@CAE32772.1| cysteine desulfurase
--------------------------------------------------------MS-------------NRPIYLDYSATTPVDPRVVEKMIPWLYE--SFGNPASRSHAFGWEAEDAVEKAREEVAKLVNA-DPREIVWTSGATESDNLAIKGAANFYA-ER---GKHIITVKTEHKAVLDTCREL-ER-QG------------------------FEVTYLDVQD-DGLLSLDAFKAALRPDTILVSVMMVNNEIGVIQDIAALGEICREKG--IIFHVDAAQATGKVEIDLQKLKVDLMSFSAHKTYGPKGIGALYVRRK-P-RVRIEAQMHGGGHERGFRSGTLATHQIVGMGEAFRLAREEMGTENERVRMLRDRLLAGL-TQIEEVYVNG----SMEHRVPHNLNISFNYVEGESLIMAIKELAVSSGSACTSASLEPSYVLRALGRNDELAHSSIRFTLGRFTTEQEIDFTIELIKSRVGKLRDMSPLWEMAQEGIDLNSVQWA-AH---
>159087_Daromatica@AAZ46696.1| cysteine desulfurase IscS
----------------------------------------------------M---TM-------------KLPIYLDYSATTPVDPRVAEKMIPYLCE--HFGNPASRSHSFGWVADAAVEEAREQVAALVNA-DPKEIVWTSGATESNNLAIKGAANFYASTK---GKHIITVKTEHKAILDTVREM-ER-QG------------------------FEATYLDVKE-DGLLDLEVFKAAIRPDTVLASVMFVNNEVGVIQPIAELGEICREKG--IIFHVDAAQATGKVDIDLSKLKVDLMSFCAHKTYGPKGIGALYVRRK-P-RIRLEAQMHGGGHERGFRSGTLPTHQIVGMGECFRLAKEEMAEENKRVGALRDKLLKGL-QDIEATFVNG----DLTQRVAHNLNISFAYVEGESMIMAIKDLAVSSGSACTSASLEPSYVLRALGRDDELAHSSIRFSIGRFTTEEEIDYAIKLLHQKVGKLRELSPLWEMYKDGIDLSTVQWA-AH---
>395495_Lcholodnii@ACB33316.1| cysteine desulfurase IscS
---------------------------------------------MWFSKMDM---TP-------------HFPIYMDYGATTPVDPRVVDQMVPWLRE--HFGNPASRSHAWGWEAEEAVEKARAQVAALVGA-DPREIVWTSGATESINLALKGAAQFYK-SR---GKHIITFKTEHKAVLDSVREL-ER-QG------------------------FDASYLDVQE-NGLIDLDRFKDALRPDTILVSVLLVNNEIGVIQDITAIGSICRERG--IIFHVDAAQATGKVDIDLAHLPVDLMSLASHKTYGPKGIGALYVRRK-P-RVRLEAQMHGGGHERGMRSGTLPTHQIVGMGAAFQIAQAEMGAERERIRGLQQRLLAGL-SDIEQVFING----DLERRVPHNVNASFNFVEGESLIMGVKGIAVSSGSACTSASLEPSYVLRALGRSDELAHSSLRMTIGRFTTVEEIDYAVSTLKDRVAKLRELSPLWDMYKDGVDLSTIQWS-AH---
>1031594_Evulgaris@RCX09843.1| cysteine desulfurase IscS
--------------------------------------------------MDT---KT-------------QLPIYLDYAATTPVDPRVVEAMIPWLHD--HFGNPASRSHAWGWEAEEAVEKARVQVADLIGA-DPREIVWTSGATESNNLALKGAAHFYQ-GK---GKHLVTVKTEHKAVLDTMREL-ER-QG------------------------FEVTYLDVQE-NGLLDLDRFKDALRPDTILASVMLVNNEIGVIQDIATIGALCREKG--IVFHVDAAQATGKVEIDLRTLPVDLMSLASHKTYGPKGIGALYLRRK-P-RVRIEAQMHGGGHERGLRSGTLPTHQIVGMGEAYRIARAEMAQDLAKARALQKRLLDGL-LQIEQAFVNG----DLQQRVPHNLNISFNFVEGESLIMGIKNLAVSSGSACTSASLEPSYVLRALGRSDELAHSSLRISTGRFTTEAEIDTAVQAIRENVARLRELSPLWEMYQEGVDLNTIQWA-AH---
>122586_Nmeningitidis@AAF62329.1| nifS protein
----------------------------------------------------M---TV-------------KTPVYLDYAATPPVDKRVAEKMIPYLTE--TFGNPASNSHSFGWEAEEAVEKARADIAALINA-DSKEIVFTSGATESNNLAIKGAAHFYK-SK---GNHLITVKTEHKAVLDTMREL-ER-QG------------------------YEVTYLDVQE-NGLVDLDVLKAAIREDTILVSVMWVNNEIGVVQDIPAIGEICRERK--IIFHVDAAQACGKVPVDVEAAKVDLLSMSGHKVYGPKGIGALYVRRK-P-RVRLEAQMHGGGHERGFRSGTLPTHQIVGMGEAFRIAKEELAQDTAHYLKLRDIFLKGI-EGIEEVYING----DLEHRVPNNLNVSFNFVEGESLIMAVKELAVSSGSACTSASLEPSYVLRALGRNDELAHSSLRITFGRMTTEEEVQFAAELIKSKIGKLRELSPLWEMFKDGIDLNSIEWA-AH---
>272843_Pmultocida@AAK02402.1| NifS
---------------------------------------------------------M-------------KLPIYLDYAATCPVDERVAKKMMEYLTVEGNFGNPASRSHKFGWQAEEAVDVARNYIADLIGA-DSREIVFTSGATESDNLAIKGAAHFYQ-SK---GKHIITCKTEHKAVLDTCRQL-ER-EG------------------------FEVTYLNPKS-DGLIDLEELKNAMRDDTILVSIMHVNNEIGVIQDIAAIGELCRARK--ILFHVDATQSVGKLPINLAELKVDLMSMSSHKLYGPKGIGALYVSRK-P-RVRLEAIIHGGGHERGMRSGTLPVHQIVGMGEAYRICKEEMASEMPRLKALRDRLYNGL-KDIEETYVNG----SMEHRLDSNLNISFNYVEGESLMMALRDIAVSSGSACTSASLEPSYVLRALGLNDELAHSSIRFTLGRYTTEEEIDYTIELVKNAVAKLRELSPLWDMFKEGIDLNTIEWT-HH---
>83333_Ecoli@AIZ52348.1| cysteine desulfurase (tRNA sulfurtransferase), PLP-dependent
---------------------------------------------------------M-------------KLPIYLDYSATTPVDPRVAEKMMQFMTMDGTFGNPASRSHRFGWQAEEAVDIARNQIADLVGA-DPREIVFTSGATESDNLAIKGAANFYQ-KK---GKHIITSKTEHKAVLDTCRQL-ER-EG------------------------FEVTYLAPQR-NGIIDLKELEAAMRDDTILVSIMHVNNEIGVVQDIAAIGEMCRARG--IIYHVDATQSVGKLPIDLSQLKVDLMSFSGHKIYGPKGIGALYVRRK-P-RVRIEAQMHGGGHERGMRSGTLPVHQIVGMGEAYRIAKEEMATEMERLRGLRNRLWNGI-KDIEEVYLNG----DLEHGAPNILNVSFNYVEGESLIMALKDLAVSSGSACTSASLEPSYVLRALGLNDELAHSSIRFSLGRFTTEEEIDYTIELVRKSIGRLRDLSPLWEMYKQGVDLNSIEWA-HH---
>380703_Ahydrophila@ABK37836.1| cysteine desulfurase IscS
---------------------------------------------------------M-------------KLPIYLDYSATCPVDPRVAEKMMQCLTMDGLFGNPASRSHRFGWQAEEAVDLARNQVAELIGA-DPREIVFTSGATESNNLAIKGVAHFYA-GK---GKHIVTSKTEHKAVLDTCRQL-ER-EG------------------------YEVTYLEPMP-NGLFTLEQIEGALRDDTILVSIMHVNNEIGVVQNIAAIGELCRSRK--ILLHVDAVQSVGKIPVDVEALKVDLLSMSAHKVYGPKGIGALYVRRK-P-RVRLEAQMHGGGHERGMRSGTLPTHQIVGMGEAFRIAKEEMVSEGQRIMALRQRLWDGI-KDIEAVYING----DLEQRVPGNLNVSFAYVEGESLIMALKDLAVSSGSACTSASLEPSYVLRALGLNDELAHSSIRFSMGRFTTEEEIDYAIKLIRDSIGRLREMSPLWEMYKDGVDLNTVEWA-HH---
>243277_Vcholerae@AAF93913.1| aminotransferase NifS, class V
---------------------------------------------------------M-------------KLPIYLDYSATCPVDPRVAEKMVQYMTMDGTFGNPASRSHRYGWQAEEAVDTAREQIAALLNA-DPREIVFTSGATESDNLAIKGVAHFYN-KQ---GKHIITSKTEHKAVLDTMRQL-ER-EG------------------------FEVTYLDPES-NGLVDLAKLEAAMRDDTILVSIMHVNNEIGVVQDIAAIGELCRSRK--VVFHVDAAQSAGKVAIDVQEMKVDLISLSAHKAYGPKGIGALYVRRK-P-RIRLEAQMHGGGHERGFRSGTLPTHQIVGMGEAFRIAKEELQQDYDHALKLRNRLLDGI-KDMEAVTING----DLDQRVPHNLNVSFAFVEGESLLMALKDLAVSSGSACTSASLEPSYVLRALGLNDELAHSSIRFSFGRFTTEAEIDYAIELIRVAVDKLRAMSPLWDMYKDGVDLNTVEWA-HH---
>326442_Phaloplanktis@CAI87719.1| cysteine desulfurase (tRNA sulfurtransferase; RNA 4-thiouridine sulfurtransfera
---------------------------------------------------------M-------------KLPIYLDYAATTPVDERVAKEMMQCLTMDGNFGNPASRSHRFGWQAEEVVDQARTDVADLINA-DPREIVFTSGATESNNLAIKGAAQFYK-KK---GKHIITAKTEHKAVIDTCREL-ER-QG------------------------FEVTYMDVEE-NGLLDLQKLADTMRDDTVLVSIMHVNNELGVIQDIATIGEMCRERK--IMFHVDAAQSAGKVLIDVQQLKVDFMSFSGHKVYGPKGVGALYVRRK-P-RARLEAQMHGGGHERGMRSGTLATHQLVGMGTAFRVAKQDFEKDHAHISALRKRLIDGIMSDMEEVYFNG----TQDQSVPGIVNISFNFVEGESLLMAVKDIAVSSGSACTSASLEPSYVLRALGRNDELAHSSIRFSIGRFTTEEEIDYTVELMKNSIGRLREMSPLWEMHQEGIDLDSVEWA-HH---
>195064_Emobilis@SFM37429.1| cysteine desulfurase IscS
----------------------------------------------------MS--EI-------------QLPIYLDYAATTPVDDRVAEEMCRYLTRGGCYGNAASRSHALGWEAERAVERAREQVASLVGA-DPREIIWTSGATESDNLALKGAAHFYQ-KK---GRHIVTMKTEHKAVLDSCRQL-ER-EG------------------------FEVTYLEPEP-DGLLDLERLASALRDDTILVSIMHVNNEIGVIQDLEAIGRLTRERG--IVFHVDAAQSAGKLPIDLGALPVDLMSFSGHKIYGPKGIGALYVRRK-P-RVRLEAQMHGGGHERGLRSGTLPTHQIVGMGEAFRIAGEEMEAETARLQALRQRLWSGL-AQMEEVYLNG----HPDRRVAGILNCSFNFVEGESLIMALRDIAVSSGSACTSASLEPSYVLRALGRDDELAHSSIRFSLGRYTTEAEIDHTVELVRAAVGRLRELSPLWEMHQEGVDLKSVEWA-AH---
>395495_Lcholodnii@ACB33628.1| cysteine desulfurase IscS
--------------------------------------------------MDLKQ-PD-------------AKPIYLDYAATTPVDPRVVHAMLPFLYE--NFGNPASRSHAYGWAAEEAVEIAREHVARLIGA-DPREIVWTSGATESNNLAIKGAAQFYA-AK---GRHLITVKTEHKAVLDTMREL-ER-SG------------------------FEVTYLDVME-DGLIDLEVLKAAIRPDTLLVSVMYVNNEIGVIQDIPAIGALCRNRG--VLFHVDAAQASGKVAIDLATLPIDLMSLSAHKTYGPKGVGALYVRRK-P-RVRIEAQIHGGGHERGMRSGTLPTHQIVGMGEAYRLARDFMGAENERIRGLRDRLLAGL-QAIPEVRING----HLEQRVPHNLNISFTFVEGESLLMGMKGIAVSSGSACTSASLEPSYVLRALGLSDEVAHSSVRFSVGRFSSEQDIDTAIAKVKHTVERLRDLSPLWDMHCAGIDIRTVQWA-EH---
>480_Mcatarrhalis@AIK00848.1| cysteine desulfurase IscS
----------------------------------------------------M---SQ-------------TSLIYLDYAATTPVAKEVADKMVNYLTFEGIFGNPASRSHGFGWQAEEAVENARLQIAETVGA-DPREIVFTSGATESDNLAIKGVAHFYE-GR---GRHIITSKIEHKAVLDTCRQL-EQ-EG------------------------FEITYLEPEAGTGLIYPEQVENALRDDTILVSLMAVNNELGTITDIAAIGEITRAKG--VLFHVDAAQAVGKIKINLGELKVDLMSFSGHKIYGPKGIGALYVGRK-P-RVRIKAEQHGGGHERGMRSGTLATHQIVGMGEAFALSVQRFDEDHTHIKALRDKLWHGL-QDIEEVYLNG----SMEHGVPNIINVSFNFVEGESLMMSLKDLAVSSGSACTSATLEPSYVLRAIGRPDELAHSSIRFSIGRYTTEQDIDLVLSQIHEAVDKLRELSPLWDMFKEGIDLNTVEWQ-EH---
>12312346_Abacterium@PPR09406.1| Cysteine desulfurase IscS
-------------------------------------------------MLNR---RP-------------DMPIYMDYQATTPVDPRVVEKMMPFFSE--IFGNAASRTHAYGWESEKAVEEARTHVAELINA-DAKDIIFTSGATESNNLALKGAMDFYK-DK---GDHLITVATEHKCVIDTARYL-KQ-QG------------------------KKLTVLPVQE-DGTIDLEELKNSITDQTVLVSVMGVNNETGTVQDLKAIGQICRERG--VIFHTDAAQAYGKVELDVEDMNIDLMSISGHKIYGPKGIGALYVRRRKP-RVRLTPLIHGGGQERGMRSGTLSTPLIVGFGEAARIAKEEMHEEAKKLIEFKSYMFNRLNKELEEVYLNG----SLEHGIPGNLNLSFAHIEGESLMMAIKGLAVSSGSACTSASLESSYVLLAMGKGDELAHTSIRFGIGRFTTKEEIEEATDTVIREVNRLRDLSPLWEMFKEGIDLSTIEWNDEHGGH
>1321371_Hundulata@ETZ05040.1| cysteine desulfurase
---------------------------------------------------MS---IL-------------CQALYLDYQSTTPCDPEVLEAMMPYLTH--DFGNPHSRTHCYGWVAEEGVEKARAQVATAIGA-DSKEIVFTSGATESNNLAIKGIAMYLR-SQNSSRNTFITLATEHKCVLESFRWL-QR-QG------------------------FKVIFLSVKP-DGLVDLEQLEHYLGPETALVSIMGVNNEIGVIQPLKEIGELCKKYG--SFFHSDGAQAFGRISLSVKDLGIHLLSISAHKIYGPKGIGALYVERR-PLRVRLSPLFSGGGQERGVRSGTLPTFLCVGLGKAAEKAEQMRLTEQKRLTELRDEFLARIHYGLSKVYLNG----TLEKRVPDNLNLSFAGVEGEGLLMGIKQLALSSGSACTSESLEPSYVLKALGISQDLAHTSLRITFGRYTALDQALNAADQIIVAVKKLRELSPLWDMITEGIDLNTVKWV-TH---
>1082868_Hcurviuscula@PPE04233.1| Cysteine desulfurase
---------------------------------------------------MN---TL-------------CQALYLDYQATTPCDTEVLEGMMPYLTH--SFGNPHSRTHCYGWTSEEAVEKARKQVASVLEA-DPREIIFTSGATESNNLAIKGLAMYLR-AQNSQRNTYITIATEHKCVLESFRWL-QR-QG------------------------FKVIFLPVKS-DGVLSLEVLEEHLGPETALVSIMGVNNEIGVIQPLKDIGALCKRYG--AFFHSDAAQALGRIPLPVKQLGIHLLSISSHKIYGPKGIGALYIERR-PIRVRLTPLFSGGGQERGLRSGTLPTFLCVGLGIAAEKAERMRTLERERLLVLRDQFLSRVYQALPKVYLNG----SLEKRVPDNLNLSFAGVEGEGLLMGIKELALSSGSACTSESLEPSYVLKALGVSEDLAHTSLRITFGRSTTVTQSLNAADQIIAAVEKLRALSPLWDMIVEGIDLNTVQWV-AH---
>1399147_Hobtusa@ETZ07486.1| cysteine desulfurase
---------------------------------------------------MR---TS-------------CKALYLDYQSTTPCDAEVLEAMMPYLTH--HFGNAHSRTHCYGWVSEESVEEARSQIAKVIGA-DSKEIIFTSGATESNNLAIKGLAMHLR-GQNSPRHKFVTLATEHKCVLESFRWL-QR-QG------------------------FEVVFLPVQK-SGLVDLEQLEMHLGPETALVSIMGVNNEIGVIQPLREIGALCKKYG--VFFHSDGAQALGRISLFVKELGIHLLSLSAHKVYGPKGIGALYVERR-PLRIRLTPLFSGGGQERGLRSGTIPTFLCVGFGVAAEKAEKLRLTERERLTDLRNQFLERIYSELPKVYLNG----DLENRIPDNLNLSFSGVEGEGLLMGIKNLALSSGSACTSESLEPSYVLKAIGVSEDLAHTSLRITFGRYTMLNQALEAAEQIIVAVKKLRELSPLWDMIMQGVDLRTVQWI-AH---
>1895705_Abacterium@OJU73307.1| IscS subfamily cysteine desulfurase
--------------------------------------------------------ME-------------CTSLYLDYQSTTPCDPAVLEAMMPYLTQ--NFGNPHARTHCHGWISEQAVEKAREQIARTLNA-DTREIIFTSGATESNNLALKGAAFYAQ-EQAPSKNHLITCQTEHKCVLESCRFL-QS-KG------------------------FQVTYLPVQK-DGLIDLQDLEKAITPQTILVSIMGVNNEIGVIQPLQEIGALCQEKS--ILFHSDCAQAYGRIPLDVKKMNLALASITGHKIYGPKGVGALYVRRR-P-RVRLQPLFSGGGQERGLRSGTLPTFLCVGMGQAAQIASELRESEQARLGQISRDFYADLQHALPKIYLNG----SQTQRIADNLNISFAGVEGESLIMGLKEISLSSGSACTSESLETSYVLKALGVPEELSHTSLRISLGRYTTAQQAQEACQRIIQAVRRLREMSPLWDLLEQGVDLKTVQWV-AH---
>1951932_Hbacterium@DGIE01000035.1_26|  22238 23386
------------------------------------------------------------------------MNVYMDYQATTPCDKRVVDEMLPYFTE--KFGNPHS-GHALGLRANEGVEIARKKIADLIHANDPREIVFTSGATESNNLAIKGAVHYYK-SD---RKKIITSAIEHKCVLETCRSL-QS-EG------------------------YEVVFVPVLS-NGIVDMDFLQREIDDNTILVSIMTVNNEIGTIQPIKEISKICREHG--VLFHTDAAQAVGKVEVDVA--DVDLMSISGHKIYGPKGVGALYVRIK-P-RIRLTPLFSGGGQERGVRSGTLAVPLCVGLGKACEIAKNEMHQEAERLTEMKNHFIGKILSRLEKVYLNG----DREKRIPGCLNFSFEGVEGESIMLGMPEVCVSSGSACTSASLEPSYVLKALSIREDLAHCSLRIGLGRFTTFEEVEYVSDKIIETVTRLRSMSPLW*--------------------
>1919268_Abacterium@MPNG01000003.1_58|  55580 56791
----------------------------------------------------M---KK-------------ENRFYMDHMSTTPCDQRVIDTMMPFLVD--HFGNPHSKNHEWGWDASTAVEKARKGIASIINA-SPKEIIFTSGATEATNLAIKGLALFHP-DK----KHIVTTQIEHKCVLDSCTFL-ES-QG------------------------FSITYVPVQK-SGIVQAHDIENAIQDDTLLVSVMAANNEIGTIQPIREIGHICKKRG--VFFHTDAAQAFAKMPIDVEDMCIDLLSISGHKIYGPKGIGALFLRKRGR-RVRITPLMTGGNQEQGLRSGTLAPFLCVGLGEAARITWEESSKENVRLLNLKRTLWKKI-QALPEILLNG----DFDNALPHVLNVSFADVEGEGLMGHISEIAVSSGSACTSDSLEPSYVLRAIGVDESMAHTSLRISFGRFTTEEDILHTANRIVHAVNHLRNMSPLWEMRQNGVDISTIEWK--H*--
>1401685_CXpacificiensi@ETO91885.1| cysteine desulfurase
------------------------------------------------MRGDQ---LV-------------ENKIYFDNAATTHLDPEVLEVM-KFVYS--YPSNMHSRNHAYGWRAENIVEDARSKIASYISA-QPKEIIFTSGATESNNLAIRGLAKFFP-EK----KHIITVQTEHKAVLDVLRDL-ESSSG------------------------YSVTYLKVNE-KGFIDIDELERSIRSDTLLISVMAVNNEIGIIQDLVSVGALCRKHD--VFFHSDAAQAFGKIDLDVEKMNIDLLSISGHKIYGPMGIGALYIRKT-SRRVRLKPIFFGGGQERATRSGTVPTALVAGLGRATELIFENGQSERDRIKNMRDSLYKNIKKGLPYVILNG----DLNSMVCGILNLSFPYVEGESIMMALKDIALSSGSACTSASLEPSYVLKAIGRDDIVAHSSVRFSIGRFNNMDEVNTVSDLVINKIQRLLDMSPLWDMVQKGIDPNKVEWI-ED---
