# Supplementary material for: Components of iron–Sulfur cluster assembly machineries are robust phylogenetic markers to trace the origin of mitochondria and plastids
Source: PLoS Biol. 2023 Nov 8;21(11):e3002374. doi: 10.1371/journal.pbio.3002374 (PMC10631705; doi:10.1371/journal.pbio.3002374)
Supplement: S1 Data — (ZIP) [file pbio.3002374.s017.zip › S1 Data/Concatenations/ISC/ISC_Alpha_ExtGroup/alignments/IscA_Alpha_ExtGroup.fasta]

>2162053_Pbacterium@QCNR01000034.1_2|  223 558
-----------------------------------------------------------------------------------------------------------------------------------------------------------------------------M-T---------------N-PIIKLSDNAANKIKDIMSE-----A-----Q-------KDS--IGVRIGVKAG-GCAGMSYIMEYA---K--N-LN-PN----DEVI------ED-----KG--VKVFIDAGAVMYLLGTEMDYKT-EEF-SSSFVFKN-------------------------P----NETERCGCGESFKI-*-------------------------------
>1265756_CPubique@KI421433.1_283|  272309 272644
-------------------------------------------------------------------------------------------------------------------------------------------------------------------------------M---------------N-PIIKLSDNAALRIKEIMSN-----A-----E-------KDS--LGVRVSVKTG-GCAGMSYVMEYT---K--E-IN-PN----DEVI------DD-----KG--VKVFVDSAAIMYLLGTEMDYKK-EEL-SSSFVFNN-------------------------P----NETERCGCGESFKI-E*------------------------------
>439493_CPsp@EDZ60883.1| HesB protein
-------------------------------------------------------------------------------------------------------------------------------------------------------------------------------M---------------N-PIIKLSDNAALRIKEIMSN-----A-----E-------KDS--LGVRVSVKTG-GCAGMSYVMEYT---K--E-AN-PN----DEVI------ED-----KG--VKVFVDSAAVMYLLGTEMDYKK-EEL-SSSFVFNN-------------------------P----NETERCGCGESFKI-E-------------------------------
>2162022_Pbacterium@QBYD01000014.1_12|  10507 10842
-------------------------------------------------------------------------------------------------------------------------------------------------------------------------------M---------------S-PIIKLSDNAALRIKEIMSN-----A-----E-------KDS--LGVRVSVKTG-GCAGMSYVMEYT---K--E-AN-PN----DEVI------ED-----KG--VKVFVDSAAVMYLLGTEMDYKI-EEL-SSSFVFNN-------------------------P----NETERCGCGESFKI-E*------------------------------
>1388755_CPsp@SMF72710.1| iron-sulfur cluster assembly protein
-------------------------------------------------------------------------------------------------------------------------------------------------------------------------------M---------------N-PIIKLSDNAAQRIKEIMSQ-----A-----E-------KDA--LGVRVSVKSG-GCAGMSYVMEYT---K--K-AN-PG----DEII------ED-----KG--VKVFVDSAAIMYLLGTEMDYKK-EEL-SSSFVFNN-------------------------P----NETERCGCGESFKI-G-------------------------------
>1977864_CPsp@ARJ48102.1| Fe-S cluster assembly scaffold SufA
-------------------------------------------------------------------------------------------------------------------------------------------------------------------------------M---------------N-PIIKLSDNAALRIKEIMSN-----A-----E-------KNA--VGVRVSVKSG-GCAGMSYVMEYS---K--E-IN-PN----DELI------ED-----KG--VKVYIDSAAVMYLLGTEMDYKK-EDF-SSSFVFNN-------------------------P----NETERCGCGESFKV---------------------------------
>2162055_Pbacterium@QCOL01000008.1_24|  22689 23021
-------------------------------------------------------------------------------------------------------------------------------------------------------------------------------M---------------N-PIIKLSDNAALRIKEIMSN-----A-----E-------KNA--IGVRVSVKSG-GCAGMSYVMEYS---K--E-VN-PN----DELI------ED-----KG--VKVYIDSAAVMYLLGTEMDYKK-EDF-SSSFVFNN-------------------------P----NETERCGCGESFKV-*-------------------------------
>2162047_Pbacterium@QCJE01000002.1_45|  29159 29494
-------------------------------------------------------------------------------------------------------------------------------------------------------------------------------M---------------N-SIITLSDNAANRIKEIMSG-----A-----E-------KNA--LGVRVSVKSG-GCAGMSYVMEYS---K--K-IN-PN----DEVI------ED-----KG--VKVFIDSAAVMYLLGTEMDYKK-EDF-SSTFVFNN-------------------------P----NETERCGCGESFKI-G*------------------------------
>2162023_Pbacterium@QBYE01000002.1_83|  71658 71990
-------------------------------------------------------------------------------------------------------------------------------------------------------------------------------M---------------N-SIIKLSDNAASRIKEIMSG-----A-----E-------ENA--IGVRVSVKSG-GCAGMSYVMEYS---K--E-IN-PN----DEVI------ED-----KG--VKVYIDSAAVMYLLGTEMDYKK-EDF-SSTFVFNN-------------------------P----NETERCGCGESFKV-*-------------------------------
>2162046_Pbacterium@QCHE01000001.1_38|  28135 28470
-------------------------------------------------------------------------------------------------------------------------------------------------------------------------------M---------------N-PIIKLSDNAANRIKEIMST-----A-----E-------KSA--LGVRVSVKSG-GCAGMSYVMEYS---K--E-IN-PN----DELI------ED-----KG--VKVFIDSAAVMYLLGTEMDYKK-EEF-SSSFVFNN-------------------------P----NETERCGCGESFKI-S*------------------------------
>2162038_Pbacterium@QCDD01000002.1_83|  73211 73546
-------------------------------------------------------------------------------------------------------------------------------------------------------------------------------M---------------N-PIIKLSENAANRIKEIMSS-----A-----E-------KDA--LGVRVSVKSG-GCAGMSYVMEYS---K--E-LN-PN----DEVI------ED-----KG--VKVFIDSAAVMYLLGTEMDYKK-EDF-SSTFVFNN-------------------------P----NETERCGCGESFKV-E*------------------------------
>1655605_Pbacterium@KRO64092.1| hypothetical protein ABS03_01820
-------------------------------------------------------------------------------------------------------------------------------------------------------------------------------M---------------N-PIIKLSDNAASRIKEIMSN-----A-----E-------KES--IGVRVSVKSG-GCAGMSYVMEYT---K--A-IN-PS----DEVI------ED-----KG--VKVYVDASAVMYLLGTEMDYKK-EEF-SSSFVFNN-------------------------P----NETERCGCGESFKI-G-------------------------------
>335992_CPubique@AAZ21564.1| hesB protein
-------------------------------------------------------------------------------------------------------------------------------------------------------------------------------M---------------N-PIIKLSDNAASRIKEIMSG-----V-----E-------SNS--IGVRVAVKSG-GCAGMSYVMEYA---K--E-IN-LS----DEII------ED-----KG--VKVFVDAAAVMYLLGTEMDYKK-EEF-SSSFVFNN-------------------------P----NESERCGCGESFKV---------------------------------
>859653_Aproteobacter@AFS47097.1| Iron-sulfur cluster assembly accessory protein
-------------------------------------------------------------------------------------------------------------------------------------------------------------------------------M---------------T-QIIKLSDNAADRIKEIMSD-----A-----E-------KDA--LGVRVSVKSG-GCAGMSYVMEYT---K--E-AN-PA----DEIV------EE-----KG--VKVFIDPAAVLYLLGTEMDYKK-EEF-SSSFVFNN-------------------------P----NETERCGCGESFKV---------------------------------
>1696175_Pbacterium@OCW82965.1| hypothetical protein AKH20_00815
-----------------------------------------------------------------------------------------------------------------------------------------------------------------------------M-T---------------K-QVISLSDQAANRIKEIMSS-----A-----E-------NGS--IGVRVGVKSG-GCAGMSYIMEYT---K--E-IN-PN----DEVI------ED-----KG--VKVFIDPAAVMYLFGTEMDYKK-EQF-SSQFVFNN-------------------------P----NETERCGCGESFKV---------------------------------
>2162031_Pbacterium@QBZW01000002.1_90|  82315 82650
-----------------------------------------------------------------------------------------------------------------------------------------------------------------------------M-T---------------K-QVISLSDNAADRIKEIMSS-----A-----E-------NDS--IGVRVGVKSG-GCAGMSYIMEYT---K--E-IN-PN----DELI------ED-----KG--VKVFIDPAAVMYLFGTEMDYKK-EEF-SSQFVFNN-------------------------P----NETERCGCGESFKV-*-------------------------------
>1696173_Pbacterium@OCW77050.1| hypothetical protein AKH19_03665
-----------------------------------------------------------------------------------------------------------------------------------------------------------------------------M-T---------------K-QIITLSDNAAQRIKEIMSN-----A-----E-------KDS--LGVRVGVKSG-GCAGMSYIMEYT---K--E-AN-PN----DEVI------ED-----KG--VKVFIDSAAVMYLLGTEMDFKK-EKF-SSQFVFNN-------------------------P----NETERCGCGESFKI---------------------------------
>2162002_Pbacterium@QCPT01000009.1_12|  9460 9795
-----------------------------------------------------------------------------------------------------------------------------------------------------------------------------M-T---------------K-QIISLSDNAAKRIKEIMSS-----A-----E-------KES--LGVRVGVKSG-GCAGMSYIMEYT---K--E-AK-PN----DELI------ED-----KG--VKLFIDSAAIMYLLGTQMDYKK-DDF-SSSFVFKN-------------------------P----NETERCGCGESFKI-*-------------------------------
>1977865_CPsp@ARJ48640.1| Fe-S cluster assembly scaffold SufA
-----------------------------------------------------------------------------------------------------------------------------------------------------------------------------M-T---------------K-QIITLSDNAAARIKEIMSK-----D-----Q-------QNS--LGVRVGVKSG-GCAGMSYIMEYT---K--E-IN-PN----DELI------ED-----KG--VKVFIDSAAVIYLLGTEMDYKK-DQF-SSSFVFNN-------------------------P----NETERCGCGESFKI---------------------------------
>2162019_Pbacterium@QCOH01000006.1_57|  47011 47346
-----------------------------------------------------------------------------------------------------------------------------------------------------------------------------M-S---------------E-QVIKLSENAANRIKEIMSK-----A-----D-------NTT--IGVRVGVKSG-GCAGMSYIMEYA---K--E-AK-KN----EEVI------ED-----KG--VKVFIDANAVMYLLGTEMDYKT-DKF-SSQFVFKN-------------------------P----NETERCGCGESFKV-*-------------------------------
>2161996_Pbacterium@QCNT01000003.1_146|  131331 131666
-----------------------------------------------------------------------------------------------------------------------------------------------------------------------------M-S---------------E-QVIKLSENAANRIKEIMSK-----A-----D-------GKT--IGVRVGVKSG-GCAGMSYMMEYA---K--E-PK-KN----EEVI------ED-----KG--VKVFIDANAVMYLLGTEMDYKA-DKF-SSQFVFKN-------------------------P----NETERCGCGESFKV-*-------------------------------
>2162024_Pbacterium@QBYF01000001.1_137|  129453 129788
-----------------------------------------------------------------------------------------------------------------------------------------------------------------------------M-S---------------E-KVIKLSDKAVNRIKEIMSQ-----A-----Q-------NST--IGVRIGVKSG-GCAGMSYVMEYA---K--E-IK-PN----EEVI------ED-----NG--VKVLIDPKAIMYLLGTEMDYKE-EKF-SSQFFFKN-------------------------P----NETERCGCGESFKV-*-------------------------------
>1986803_CPsp@RPG99620.1| iron-sulfur cluster assembly accessory protein
-----------------------------------------------------------------------------------------------------------------------------------------------------------------------------M-S---------------E-KVIKLSDNAVSRIKEIMSQ-----A-----E-------NST--IGVRVGVKSG-GCAGMSYIMEYA---E--D-VK-PN----EEII------ED-----KG--VKVLIDPKAIMYLLGTEMDYKR-EKF-SSQFVFKN-------------------------P----NETERCGCGESFKV---------------------------------
>1986805_CPsp@OUW10901.1| Fe-S cluster assembly scaffold SufA
-----------------------------------------------------------------------------------------------------------------------------------------------------------------------------M-N---------------E-QIIKLSDNAVSRIKEIMSK-----A-----E-------DST--IGVRIGVKSG-GCAGMSYVMEYA---K--E-IK-PN----EEVV------ED-----KG--VKVFIDPKAVMYLLGTEMDYKK-EKF-SSQFVFNN-------------------------P----NETERCGCGESFKI---------------------------------
>2161991_Pbacterium@QCMS01000001.1_78|  79737 80072
-----------------------------------------------------------------------------------------------------------------------------------------------------------------------------M-N---------------Q-QVIKLSINAAERIKEIMSK-----A-----E-------DKA--IGVRVGVKSG-GCAGMSYVMEYA---K--D-IK-PN----EEIV------ED-----RG--VKVLIDPKAIMYLLGTEMDYKK-EKF-SSQFIFKN-------------------------P----NETERCGCGESFKI-*-------------------------------
>1144932_CPubique@ATTF01000010.1_12|  7420 7755
-----------------------------------------------------------------------------------------------------------------------------------------------------------------------------M-S---------------E-QVIKLSINAAERIKEIMSK-----A-----E-------DKA--IGVRVGVKSG-GCAGMSYVMEYA---K--D-IK-PN----EEVI------EE-----KG--VKVLIDPKAIMYLLGTEMDYKK-EQF-SSQFIFKN-------------------------P----NETERCGCGESFKV-*-------------------------------
>2162056_Pbacterium@QBVU01000002.1_108|  106935 107270
-----------------------------------------------------------------------------------------------------------------------------------------------------------------------------M-S---------------E-QVLKLSTNAAERIKEIMSK-----S-----E-------DKA--IGVRVGVKSG-GCAGMSYVMEYA---K--D-IK-PN----EEVI------EE-----KG--VKVLIDPKAIMYLLGTEMDYKK-EKF-SSQFVFKN-------------------------P----NETERCGCGESFKV-*-------------------------------
>2162037_Pbacterium@QCAW01000014.1_20|  18915 19250
-----------------------------------------------------------------------------------------------------------------------------------------------------------------------------M-N---------------E-QIIKISQNAANKIKEIMSQ-----D-----K-------NSS--IGIRVGVKTG-GCAGMSYVMEYA---K--E-IK-PN----EEVI------ED-----KG--VKVLIDPKAIMYLLGTEMDFKK-EKF-NSQFIFKN-------------------------P----NETERCGCGESFKV-*-------------------------------
>2161987_Pbacterium@QCJD01000013.1_9|  6485 6820
-----------------------------------------------------------------------------------------------------------------------------------------------------------------------------M-T---------------K-QIISLSENAAERIKEIMSE-----A-----G-------DKF--LGVRVGVKSG-GCAGMSYVMEYA---K--E-IN-PN----DEVI------DE-----KG--VKVFIDPAAVIYLLGTEMDYKK-DNF-STSFTFNN-------------------------P----NETERCGCGESFKI-*-------------------------------
>2162007_Pbacterium@QCRZ01000025.1_4|  1568 1903
-----------------------------------------------------------------------------------------------------------------------------------------------------------------------------M-T---------------K-QIITLSDRAAIRIKEIMAS-----S-----K-------EPS--IGVRIGVKSG-GCAGMSYVLEYA---K--T-SN-SN----DEII------EE-----KG--VKVLIDPKAIMYLLGTEMDYKK-EEL-SSTFVFKN-------------------------P----NETERCGCGESFKI-*-------------------------------
>939346_Aproteobacter@AZYB01000001.1_91|  79372 79707
-----------------------------------------------------------------------------------------------------------------------------------------------------------------------------M-T---------------K-QIITLSDNAAQRIKEIMAN-----A-----K-------EPS--IGVRVGVKSG-GCAGMSYVMEYA---K--S-SN-SN----DEVI------ED-----KG--VKVLIDPGAVMYLLGTEMDYKK-EEL-SSTFVFKN-------------------------P----NETERCGCGESFKI-*-------------------------------
>2162008_Pbacterium@QCSA01000002.1_55|  50538 50873
-----------------------------------------------------------------------------------------------------------------------------------------------------------------------------M-T---------------K-QIITLSDNAAQRIKEIMAN-----A-----K-------DPS--IGVRIGVKSG-GCAGMSYIMEYA---K--S-SN-SN----DEVI------ED-----KG--VKVLIDPGAVMYLLGTEMDYKK-EEL-SSTFVFKN-------------------------P----NETERCGCGESFKV-*-------------------------------
>939306_Aproteobacter@AZHR01000043.1_5|  2497 2832
-----------------------------------------------------------------------------------------------------------------------------------------------------------------------------M-T---------------K-QIITLSDNAAQRIKEIMAN-----T-----K-------DPS--IGVRIGVKSG-GCAGMSYVMEYA---K--S-SN-SN----DEVI------ED-----KG--VKVLIDPSAVMYLLGTEMDYKK-EEL-SSTFVFKN-------------------------P----NETERCGCGESFKV-*-------------------------------
>1131276_Aproteobacter@AQVO01000002.1_132|  127333 127668
-----------------------------------------------------------------------------------------------------------------------------------------------------------------------------M-T---------------K-QIITLSDKAAHRIKEIMSN-----A-----K-------EPS--IGVRIGVKSG-GCAGMSYVMEYA---K--S-SN-SN----DEVI------ED-----KG--VKVLIDPNAVMYLLGTEMDYKK-EEL-SSTFVFKN-------------------------P----NETERCGCGESFKI-*-------------------------------
>2162014_Pbacterium@QCLK01000011.1_3|  1169 1504
-----------------------------------------------------------------------------------------------------------------------------------------------------------------------------M-N---------------K-QVITLSDRAAERVKEIIAG-----A-----K-------EPI--VGVRVGVASG-GCAGMSYVMEYA---K--S-TN-PN----DEII------ED-----KG--VKVLIDPKAIMYLLGTEMDYKK-EEL-SSTFVFKN-------------------------P----NETERCGCGESFKI-*-------------------------------
>1946225_CPsp@DCWU01000083.1_10|  7595 7930
-----------------------------------------------------------------------------------------------------------------------------------------------------------------------------M-S---------------K-QVITLSDRAAKRVKEIIAQ-----A-----K-------EPI--IGVRVGVATG-GCAGMSYVMEYA---I--K-AN-PN----DEII------ED-----KG--VKVLIDPNAIMYLLGTEMDYKK-EEL-SSTFVFKN-------------------------P----NETERCGCGESFKI-*-------------------------------
>1986830_CPsp@OUU67579.1| Fe-S cluster assembly scaffold SufA
-----------------------------------------------------------------------------------------------------------------------------------------------------------------------------M-T---------------K-QVITLSDRAASRVKEIMAA-----A-----G-------KSI--VGVRVGVKSG-GCAGMSYIMEYA---K--Q-VS-PS----DEVV------ED-----KG--VKVLIDPKAIMYLLGTEMDYKK-EEL-SSSFVFKN-------------------------P----NETERCGCGESFKV---------------------------------
>2162054_Pbacterium@QCOG01000003.1_162|  162557 162889
-------------------------------------------------------------------------------------------------------------------------------------------------------------------------------M---------------S-QVIKLSDKAADRIKSILSN-----------D-------KSS--LGVRIGVKSG-GCAGMSYVMEYA---K--T-EN-PN----DEMI------EE-----KG--VKVFIDPGAVMYLLGTEMDYKE-EEF-SSSFVFNN-------------------------P----NETERCGCGESFKI-E*------------------------------
>2161995_Pbacterium@QCNP01000001.1_810|  786412 786741
-------------------------------------------------------------------------------------------------------------------------------------------------------------------------------M---------------T-QVIKLSDKAADRIKEILSQ-----------N-------KDS--LGVRIGVKSG-GCAGMSYIMEYA---K--T-QQ-PN----DELI------ED-----KG--VKVFIDPSAIMYLLGTEMDYKV-EEF-SSSFVFNN-------------------------P----NETERCGCGESFKI-*-------------------------------
>1925548_CFubiquis@CP024034.1_676|  617456 617791
-----------------------------------------------------------------------------------------------------------------------------------------------------------------------------M-T---------------K-QLITISDNAAKRIKEILSN-----A-----E-------TGV--KGVRVSVKSG-GCAGMEYEMTYL---K--E-TI-PN----DEVV------KD-----NG--VEVFIDPKAIMYLLGTKMDYKE-DKF-SSSFVFNN-------------------------P----NETERCGCGESFKI-*-------------------------------
>938639_Aproteobacter@ATTB01000011.1_12|  9598 9933
-----------------------------------------------------------------------------------------------------------------------------------------------------------------------------M-T---------------K-QLITISDNAAKRIKEILSN-----A-----E-------SGV--KGVRVSVKSG-GCAGMEYEMTYL---K--E-TI-PN----DEVV------KD-----NN--VEVFIDPKAIMYLLGTKMDYKE-DKF-SSSFVFNN-------------------------P----NETERCGCGESFKI-*-------------------------------
>1002672_CPsp@AEA81797.1| iron binding protein SufA for iron-sulfur cluster assembly
-----------------------------------------------------------------------------------------------------------------------------------------------------------------------------M-S---------------S-QVISITDAAAERINEIMSN-----AK----D-------NTI--EGVRVNVVTG-GCAGMSYEMNYI---N--E-KS-PG----DEVI------ED-----KG--VKVYIDPKAIMYLLGTVMDYKK-DKF-SSSFVFNN-------------------------P----NETERCGCGESFKI---------------------------------
>684719_Aproteobacter@EMH80277.1| Iron-sulfur cluster assembly accessory protein
-------------------------------------------------------------------------------------------------------------------------------------------------------------------------------M---------------S-SILTFSNQAKTRLKEIMSS-----D-----E-Y-----KNA--LGLRISVKSG-GCAGMTYDMNYV---E--Q-LI-DG----DEKI------EV-----EG--VNVFIDPKAIMYLLGTEMDYKV-DKF-TSSFVFNN-------------------------P----NETERCGCGESFKI---------------------------------
>582402_Hbaltica@ACT59138.1| iron-sulfur cluster assembly accessory protein
-----------------------------------------------------------------------------------------------------------M-A------------------------------------------------------------R-RP-R---------------P-KIVTLSDAAAKRVKEIMSE-----R-----G-------AGF----LRVGVKNG-GCAGMEYVMDYA---Q--A-PE-PL----DERV------AD-----ND--VEIVVDAKAVLFLLGSQIDYEV-SPL-HSKFVFRN-------------------------P----NQTDACGCGESVTI-APFEDVAE------------------------
>568102_Hlitoralis@NCSS01000006.1_412|  419113 419472
-----------------------------------------------------------------------------------------------------------M-A------------------------------------------------------------R-RP-R---------------P-QLVTLTDAAATRVQEIMSE-----K-----G-------AGY----LRVGVKNG-GCAGMEYVMDYV---T--A-PE-KF----DEVV------ED-----KG--VKIVVDAKAVLFLLGSIVDYES-TPL-HEKFVFRN-------------------------P----NETDACGCGESVTI-MPAEAS*-------------------------
>1608422_Halgicola@RIJ28971.1| iron-sulfur cluster assembly accessory protein
-----------------------------------------------------------------------------------------------------------M-A------------------------------------------------------------R-RP-R---------------P-QLIKLTDEAARRVEEIMSE-----K-----G-------AGY----LRVGVKNG-GCAGMEYVMDYV---D--A-PA-EL----DEVV------ED-----NG--VKIVVDSKAVLFLLGSIVDYET-TLL-HEKFVFRN-------------------------P----NQTDACGCGESVTI-NPAAAE--------------------------
>1951951_Hbacterium@DHXH01000008.1_322|  322282 322641
-----------------------------------------------------------------------------------------------------------M-A------------------------------------------------------------R-RP-R---------------P-QLVTLTDAAAERVQEIMSE-----K-----G-------AGF----LRVGVKNG-GCAGMEYVMDYV---D--A-PA-DL----DEVV------ED-----KG--VKIVVDAKAVLFLLGSVVDYET-TML-HEKFVFRN-------------------------P----NETDACGCGESVTI-APAAAE*-------------------------
>2305467_Hsp@RIJ18861.1| iron-sulfur cluster assembly accessory protein
-----------------------------------------------------------------------------------------------------------M-A------------------------------------------------------------R-RP-R---------------P-KLVTLSDAAAERVCEIMEE-----K-----G-------AGY----LRVGVKNG-GCAGMEYVMDYV---D--A-PE-EL----DEIV------ED-----NG--VKIVVDAKAVLFLLGSIVDFET-TML-HEKFVFRN-------------------------P----NQTDACGCGESVTI-APATL---------------------------
>545261_Haquimarina@NCST01000019.1_223|  225422 225715
-----------------------------------------------------------------------------------------------------------------------------------------------------------------------------------------------------------------MDE-----Q-----G-------AGY----LRVGVKNG-GCAGMEYVMDYV---D--E-PE-EL----DEIV------ED-----NG--VRIVVDSKAILFLLGSVVDFET-TAL-HEKFVFRN-------------------------P----NQTDACGCGESVTI-APAVAEG*------------------------
>1906738_Hsp@CP017718.1_596|  613986 614345
-----------------------------------------------------------------------------------------------------------M-A------------------------------------------------------------R-RP-R---------------P-KLVTLTDAAAARVGEIMSE-----K-----G-------AGF----LRVGVTNG-GCAGMEYVMDYV---E--A-PE-PL----DEIV------ED-----KG--VKIVVDAKAVLFLLGSIVDYET-TLL-HEKFTFTN-------------------------P----NQTDACGCGESVTI-IPAAAE*-------------------------
>1986605_Hsp@OUX95166.1| FeS assembly scaffold SufA
-----------------------------------------------------------------------------------------------------------M-A------------------------------------------------------------R-RP-R---------------P-KLVTLTEAAAKQVEHIMSE-----R-----G-------AGY----LRVGVTNG-GCAGMEYVMDYV---S--E-PS-AL----DEII------ED-----KG--VRIVVDAKAVLFLLGSVIDYET-TLL-HEKFIFSN-------------------------P----NQTDACGCGESVTI-VAATVD--------------------------
>1951952_Hbacterium@DHQQ01000011.1_59|  50521 50880
-----------------------------------------------------------------------------------------------------------M-A------------------------------------------------------------R-RP-R---------------P-KIVTLSEAAAARVKEIMSE-----R-----D-------TGY----LRVGVKNG-GCAGMEYVMDYV---A--A-PE-AL----DELV------ED-----HG--VKIVIDAKAVLFLIGTVVDFET-TLL-HEKFVFRN-------------------------P----NQTDACGCGESVTI-QPAIAS*-------------------------
>1280946_Hberingensis@KCZ55455.1| hypothetical protein HY29_12085
-----------------------------------------------------------------------------------------------------------------------------------------------------------------------------------------------------------------MQE-----K-----G-------AGY----LRVGVKNG-GCAGMEYVMDYA---T--A-PE-TL----DEVV------ED-----NG--VTILIDAKAVLFLLGSEVDYEV-TPL-HEKFVFRN-------------------------P----NQTDACGCGESVTI-VPAVDA--------------------------
>1946637_Hsp@DHZF01000023.1_13|  8000 8356
-----------------------------------------------------------------------------------------------------------M-A------------------------------------------------------------R-RP-R---------------P-KPVKLTDAAATRVKEIMQE-----K-----G-------AGY----LRVGVKNG-GCAGMEYVMDYA---E--A-PE-TL----DEVV------ED-----NG--VTIVIDAKAVLFLLGSEVDYEV-TPL-HEKFVFRN-------------------------P----NQTDACGCGESVTI-IPATA*--------------------------
>81029_Hadhaerens@HAE28972.1| TPA_asm: iron-sulfur cluster assembly accessory protein
-----------------------------------------------------------------------------------------------------------M-A------------------------------------------------------------R-RP-R---------------P-KPVKLSDAAAARVKEIMEE-----R-----G-------AGY----LRVGVKNG-GCAGMEYVMDYA---M--A-PE-PL----DEVV------ED-----NG--VTILIDAKAVLFLLGSEVDYEV-TPL-HEKFVFNN-------------------------P----NQTDACGCGESVTI-VPAANA--------------------------
>1946620_Hsp@DEMW01000040.1_138|  140216 140572
-----------------------------------------------------------------------------------------------------------M-A------------------------------------------------------------R-RP-R---------------P-KPVKLSDAAAMRVKEIMQE-----R-----G-------AGF----LRVGVKNG-GCAGMEYVMDYA---M--A-PE-PL----DEVV------ED-----NG--VTILIDAKAVLFLLGSEVDYEV-TPL-HEKFVFRN-------------------------P----NQTDACGCGESVTI-IPATV*--------------------------
>1629720_Hbacterium@KJS27123.1| FeS assembly scaffold SufA
-----------------------------------------------------------------------------------------------------------M-A------------------------------------------------------------R-RP-R---------------P-KPVKLTDAAAMRVKEIMEE-----R-----G-------AGY----LRVGVKNG-GCAGMEYVMDYA---M--A-PE-TL----DEVV------ED-----NG--ITILIDAKAVLFLLGSEVDFEM-TPL-HEKFVFRN-------------------------P----NQTDACGCGESVTI-VPAVAD--------------------------
>1280947_Hchukchiensis@KCZ56005.1| hypothetical protein HY30_07050
---------------------------------------------------------------------------------------------------------------------------------------------------------------------------------------------------MTLTDAAAVRVKEIMNE-----R-----G-------AGF----LRVGVKNG-GCAGMEYVMDYA---M--A-PE-PL----DEVV------EE-----NG--VTILIDGKAVLFLLGSQIDYET-TLL-HEKFVFRN-------------------------P----NQTDACGCGESVTI-VPAVDA--------------------------
>228405_Hneptunium@ABI76910.1| iron-sulfur cluster assembly accessory protein
-----------------------------------------------------------------------------------------------------------M-A------------------------------------------------------------R-RP-R---------------P-KPVRLSDAAAERVKDIMAE-----R-----G-------MGY----LRVGVTNG-GCAGMEYVMDYA---S--E-PA-AL----DEVV------ED-----NG--VTILIDAKAVLFLLGSELDYET-TLL-HEKFVFRN-------------------------P----NQTDACGCGESVTI-VPAAAE--------------------------
>1951945_Hbacterium@DDIN01000006.1_171|  192999 193364
-----------------------------------------------------------------------------------------------------------M-A------------------------------------------------------------R-RP-R---------------P-KLVTLTDAAAKRVREIMEN-----K-----G-------SGF----LRVGVKNG-GCAGMEYIMDYA---D--A-PE-PF----DEVV------ED-----NG--VKILVDAKAVLFLLGSVVDYEI-TPL-HAKFVFNN-------------------------P----NQTDACGCGESVTI-IPAIADAE--*---------------------
>1986776_Hbacterium@OUY00564.1| FeS assembly scaffold SufA
-----------------------------------------------------------------------------------------------------------M-A------------------------------------------------------------R-RP-R---------------P-KLVTLTDAAAERVREIMER-----K-----G-------SGY----LRVGVKNG-GCAGMEYVMDYA---D--Q-PE-AF----DEIV------ED-----NG--VKIVVDAKAVLFLLGSVVDYEV-TPL-HAKFVFNN-------------------------P----NQTDACGCGESVTI-IPVVEEA-------------------------
>1951950_Hbacterium@DHZO01000023.1_6|  3105 3470
-----------------------------------------------------------------------------------------------------------M-A------------------------------------------------------------R-RP-R---------------P-KLVTLTDAAAARVKEIMSE-----R-----G-------AGF----LRVGVKNG-GCAGMEYVMDYV---D--E-PS-SM----DERV------ED-----NG--VEIVVDAKAVLFLIGSVVDFEE-TML-HSKFVFRN-------------------------P----NESDACGCGESVTL-TAFVDADD--*---------------------
>1951957_Hbacterium@DLHI01000002.1_190|  177974 178336
-----------------------------------------------------------------------------------------------------------M-A------------------------------------------------------------R-RP-R---------------P-KVVTLTDAAAERVREVMAD-----R-----S-------AGF----LRVGVKNA-GCAGMEYTMDYV---A--E-AS-PA----DERV------DE-----NG--VSIVIDAKAVLFLLGSVIDYEV-TPL-HSKFTFRN-------------------------P----NQTDACGCGESVTI-VPARAAE*------------------------
>1970554_Rbacterium@OYW41345.1| FeS assembly scaffold SufA, partial
-----------------------------------------------------------------------------------------------------------M-A------------------------------------------------------------R-RP-R---------------P-KVVTLTDAAAERVREVMAD-----K-----G-------AGF----LRVGVKNA-GCAGMEYTMAYV---A--D-AA-PT----DERV------DD-----NG--VSIVIDAKAVLFLLGSVIDHEV-TPL-HSKFTFRN-------------------------P----NQTDACGCGESVTI-VPA-----------------------------
>1121948_Hbalneolensis@AUAC01000002.1_489|  493662 494036
------------------------MT-----------------------------------------------------------------------------VT-TR-T------------------------------------------------------------R-RP-R---------------P-KLVTLTDAAAARVREILDE-----R-----G-------EGY----LRVGVTNG-GCAGMEYVMDYV---S--E-IE-KF----DEVV------ED-----KD--VQIVVDAKAVLFILGSVVDYEV-DVM-SSKFTFKN-------------------------P----NQTDACGCGESVTI-VPFTVE*-------------------------
>568099_Ltaeanensis@RKQ71286.1| iron-sulfur cluster assembly protein
------------------------MTEAL--------------------------------------------------------------------------TK-TR-S------------------------------------------------------------R-RP-R---------------P-KLVTLTDAAAEQVKSILAE-----R-----D-------KGY----LRVGVKNG-GCAGMEYIMDYV---P--E-IE-KF----DEVV------ED-----NG--VKIVVDAKAVLFILGSVVDYEV-DIL-SSKFTFKN-------------------------P----NQTDACGCGESVTI-VPAAF---------------------------
>1123059_Rantarcticum@KB823011.1_262|  276843 277199
-----------------------------------------------------------------------------------------------------------M-T------------------------------------------------------------R-RP-R---------------P-KLVTLSDAAAAEVKDILAE-----R-----G-------EGH----LRVGVKNG-GCAGMEYFMDYV---S--E-IS-PL----DEVV------ED-----KD--VSIVVDAKAVLFILGSEIDHET-TLL-HSKFVFRN-------------------------P----NQTDACGCGESVTI-IPAVV*--------------------------
>287478_Hbalneolensis@QIKS01000300.1_6|  3707 4069
------------------------ME---------------------------------------------------------------------------------T-T------------------------------------------------------------K-RA-K---------------P-QLVTLTDAAALRVREILAE-----R-----G-------QGY----LRVGVKNG-GCAGMEYMMDYV---A--E-IE-KF----DELV------ED-----KG--VQIVVDSKAVLFLLGSEVDYET-ELL-HSKFVFRN-------------------------P----NQTDACGCGESVTI-IPVSQ*--------------------------
>1666904_Osp@KPP82745.1| iron-sulfur cluster assembly protein IscA
-------------------------------------------------------------------------------------------------------------M------------------------------------------------------------A-RE-R---------------P-KPVTLTEQAAKRVRALMER-----E-----G-------KGF----LRVGVKNG-GCAGMEYTMDYV---E--A-PA-PL----DERV------ED-----QG--VEIVIDSKAILFLLGSQIDYEI-TPL-HAKFVFRN-------------------------P----NQTDACGCGESVTI-IPVANAV-------------------------
>1123503_Wmaritima@KB908061.1_9|  10191 10553
-------------------------------------------------------------------------------------------------------------M------------------------------------------------------------S-RP-R---------------P-KAVTLSERAATRIKTLLER-----Q-----G-------KGF----LRVGVKNG-GCAGMEYTLDYV---D--A-PD-PL----DERV------ED-----KG--VEIVIAGKSLLFLLGSEIDYET-TAL-HSKFVFRN-------------------------P----NQTDACGCGESVTI-VPVHMDNA--*---------------------
>144026_Msalignorans@SDM58715.1| iron-sulfur cluster assembly protein
-----------------------------------------------------------------------------------------------------------M-A------------------------------------------------------------R-RE-R---------------P-KAVTLSEAAATRVKSIMAM-----R-----G-------AGF----LRVGVKNG-GCAGMEYVMDYV---D--E-PE-VL----DERV------ED-----KG--VEIVLESKALLFLLGTELDYET-TPL-HSKFVFRN-------------------------P----NQTDACGCGESVTI-VPVREN--------------------------
>394221_Mmaris@ABI65613.1| iron-sulfur cluster assembly accessory protein
-----------------------------------------------------------------------------------------------------------M-A------------------------------------------------------------V-RE-R---------------P-KAVSLTEAAAERVKALMAQ-----R-----G-------AGF----LRVGVKNG-GCAGMEYEMAYV---D--A-PG-PL----DERV------ED-----HG--VEIVLESKALLFLLGTQIDYEI-SPL-HAKFVFNN-------------------------P----NQTDACGCGESVTI-VPVKEV--------------------------
>2135793_Msp@PWE17291.1| FeS assembly scaffold SufA
-------------------------------------------------------------------------------------------------------------M------------------------------------------------------------T-RP-K---------------P-KAVTLTDAAAERVKALMAK-----N-----G-------KGY----LRVGVTNG-GCAGMEYMMDYV---S--E-PE-PF----DERV------ED-----KG--VEIVVESKALLFLLGSEIDYEV-TPL-HAKFVFRN-------------------------P----NETDACGCGESVTL-TPAQLES-------------------------
>1852617_Osp@LYSW01000034.1_17|  20037 20396
-------------------------------------------------------------------------------------------------------------M------------------------------------------------------------T-RA-R---------------P-KAVTLTDAAADRVKALMAD-----K-----E-------AGY----LRVGVKNG-GCAGMEYVMDYV---S--E-PD-PL----DERV------ED-----QG--VEIVVDAKSLLFLLGSQLDYEV-TPL-HAKFVFKN-------------------------P----NETDACGCGESVTL-IPVNLDN*------------------------
>314254_Osp@EAP91149.1| HesB/YadR/YfhF
-------------------------------------------------------------------------------------------------------------M------------------------------------------------------------A-RQ-R---------------P-KAVTLTEAAATRVKKLMAD-----R-----D-------LGY----LRVGVKNG-GCAGMEYVMDYV---A--E-PD-PL----DERV------ED-----QG--VEIVVDAKSLLFLLGAQIDYEV-TPL-HAKFVFRN-------------------------P----NETDACGCGESVTL-VPAQVAD-------------------------
>1948361_Abacterium@DCRT01000066.1_6|  4339 4698
-------------------------------------------------------------------------------------------------------------M------------------------------------------------------------T-RE-R---------------P-KALNLTDAAAERVKELMAS-----R-----D-------AGF----LRVGVKNG-GCAGMEYVMEYV---A--E-PD-PL----DERV------ED-----KD--VAIVVDGKSLLFLLGSTIDYET-TTL-HSKFVFRN-------------------------P----NETDACGCGESVTL-VAATLDR*------------------------
>1161401_Ecaribicus@ASJA01000007.1_25|  27777 28127
--------------------------------------------------------------------------------------------------------------------------------------------------------------------------M-LA-A---------------G-NIVSLTDAAADRVKELMAA-----K-----D-------KGF----LRVGVKNG-GCAGMEYTMDFV---A--E-PE-KL----DERV------ED-----KG--VEIVVDSKAVLFLLGATIDFET-TKL-HSKFVFSN-------------------------P----NQTDACGCGESVTI-VPAAR*--------------------------
>1759059_Cbacterium@ANP44425.1| FeS assembly scaffold SufA
-----------------------------------------------------------------------------------------------------------M-T------------------------------------------------------------R-RP-R---------------P-KIVTLTDAAAGRVREIVAK-----G-----D-------KPY----LRVGVVNG-GCAGMEYTLDYA---A--E-PA-PF----DELV------ED-----QD--VKILVAADAVLFLLGSQIDYET-TRL-ASKFVFRN-------------------------P----NQTDACGCGESVTI-VPAKAEA-------------------------
>1752192_Abacterium@LNEK01000020.1_445|  419375 419737
-----------------------------------------------------------------------------------------------------------M-S------------------------------------------------------------R-RP-R---------------P-KIVTLSDAAAARVNEIMAK-----G-----D-------RPY----LRVGVVNG-GCAGMEYVLDYA---A--A-PE-TF----DELV------ED-----KG--VSILVKADAVMFLLGSEIDYET-TRL-ASKFVFRN-------------------------P----NQTDACGCGESVTI-VPVKAEH*------------------------
>1951948_Hbacterium@DDSN01000051.1_45|  39907 40263
-----------------------------------------------------------------------------------------------------------M-S------------------------------------------------------------R-RP-R---------------P-KIVTLTEAAAVRVKAVMTA-----S-----A-------KTY----LRIGVKNG-GCAGMEYVMDYA---D--A-PA-PF----DEIV------ED-----KG--VLILVKADAILFLLGSEIDYET-SRL-ASKFVFNN-------------------------P----NQTDACGCGESVTI-EPAKA*--------------------------
>1690484_Hbacterium@AMS29108.1| FeS assembly scaffold SufA
------------------------MNSPD-------------------------------------------------------------------------LIP-TR-T------------------------------------------------------------R-RP-R---------------P-QVVSLTDAAAERVRDVMAK-----S-----E-------KPY----LRVGIKNG-GCAGMEYVMAYA---E--A-PD-PL----DEVV------ED-----KG--VKILVASNAILFLVGSVVDVEN-TKL-HSKFVFKN-------------------------P----NETDACGCGESVTI-VPATSEA-------------------------
>1974086_Rbacterium@PIW28973.1| FeS assembly scaffold SufA
--------------------------------------------------------------------------------------------------------------------------------------------------------------------------M-TA-K---------------K-QALTISDRAAERVKDILAS-----R-----G-------AGY----LRVGVKKG-GCAGMEYVMDYI---T--A-PE-PL----DEIV------ED-----KG--VTIVVDATSLLFLLGSQIDWDV-TPI-SSKFVFRN-------------------------P----NETDACGCGESVTL-VPAEAEH-------------------------
>1951539_Cbacterium@DGYN01000122.1_11|  9471 9851
---------------------------ME--------------------------------------------------------------------------TT-LR-S------------------------------------------------------------R-RE-R---------------P-KVVTLTDSAAARVREIMDR-----A-----E-------KPY--AGLRVGVKNG-GCAGQEYTMEYA---S--E-RL-PL----DEVI------EE-----KG--VTVLIEPKAVLFLVGSVIDYET-TKL-SSKFTFRN-------------------------P----NETDACGCGESVTI-IPAEAS*-------------------------
>190650_Cvibrioides@AAK23833.1| HesB/YadR/YfhF family protein
-------------------------------------------------------------------------------------------------------------------------------------------------------------------------------------------------------------MKEIMDK-----A-----D-------QPY--AGLRVGVKNG-GCAGQEYVFEYA---K--E-KG-PI----DEVV------ED-----KG--VTILIEPKAVLFLVGTEIDYEV-TKL-SSKFVFHN-------------------------P----NETDACGCGESVTI-QPAAEALD------------------------
>450851_Pzucineum@ACG78126.1| HesB/YadR/YfhF family protein
----------------------MANLEVT--------------------------------------------------------------------------PQ-PR-Q------------------------------------------------------------R-RP-R---------------P-KVVTLTERAAERVREIMGK-----A-----D-------KPY--AGLRVGVKNG-GCAGQEYVLEYA---E--T-AD-PM----DEVV------ED-----KG--VTILVEPKAVLFLIGSEIDYEV-SKL-SAKFVFHN-------------------------P----NETDACGCGESVTI-QPAKLD--------------------------
>1813876_Phankyongense@RAK61441.1| FeS assembly scaffold SufA
----------------------MENLSVT--------------------------------------------------------------------------PQ-PR-A------------------------------------------------------------R-RP-R---------------P-KVVTLTERAADRVREIMGK-----A-----D-------KPY--MALRVGVKNG-GCAGQEYVLEYA---E--A-AN-PL----DEVV------ED-----KG--VTILVEPKAVLFLVGTEIDYEA-TKL-SAKFVFRN-------------------------P----NETDACGCGESVTI-EPASAE--------------------------
>1801944_Psp@OHB27138.1| FeS assembly scaffold SufA
----------------------MTHLDIT--------------------------------------------------------------------------PT-PR-P------------------------------------------------------------R-RP-R---------------P-KVVTLSDAAAARVKEIMAK-----A-----D-------KPY--VGLRVGVKNG-GCAGQEYVLEYA---E--T-RE-PL----DEVI------ED-----KG--VTILVEPKAVLFLVGSEIDYEV-TKL-SAKFVFRN-------------------------P----NETDACGCGESVTI-QPAKLD--------------------------
>1445034_Pkunshanense@RAK69031.1| FeS assembly scaffold SufA
----------------------MTNVDLT-------------------------------------------------------------------------PSA-PR-P------------------------------------------------------------R-RP-R---------------P-KVVTLTEAAAARVREIMSK-----A-----E-------KPY--AGLRVGVKNG-GCAGQEYVLEYA---E--D-AH-PL----DEVV------ED-----KG--VTILVEPKAVLFLLGTEIDYEV-NRL-SAKFVFRN-------------------------P----NETDACGCGESVTI-EPAKPE--------------------------
>1801945_Psp@OHB34836.1| FeS assembly scaffold SufA
----------------------MENLSLT--------------------------------------------------------------------------PA-PR-A------------------------------------------------------------R-RP-R---------------P-KVVTLTDAAAARVREIMDK-----A-----E-------KPY--AGLRVGVKNG-GCAGQEYILEYA---A--T-AD-SL----DEVV------ED-----KG--VTILVEPKAVLFLIGTVIDYET-TRL-ASKFVFRN-------------------------P----NETDACGCGESVTI-TPAAADQD--EA--------------------
>1382303_Cbacterium@JPOM01000001.1_1395|  1421892 1422287
----------------------M-TPELI--------------------------------------------------------------------------PT-PR-T------------------------------------------------------------R-RP-R---------------P-KVVTLTDRAAARVREIMAK-----A-----E-------KPY--AGLRVGVKNG-GCAGQEYVLQYA---E--A-AD-PL----DEVV------QD-----KG--VTILVEPKAVLFLIGTEIDYET-TRL-AAKFVFRN-------------------------P----NETDACGCGESVTI-VPAAAEA*------------------------
>1970502_Cbacterium@OYW95499.1| FeS assembly scaffold SufA
----------------------MEQPNLA--------------------------------------------------------------------------PA-PR-A------------------------------------------------------------R-RP-R---------------P-QVVSLTDAAVARVRDIMAR-----A-----E-------KPY--AGLRVGVKNG-GCAGQEYVLDYA---E--A-AD-PM----DEVV------ED-----KG--VTILVEPKAVLFLIGTVVDYET-TAL-SSKFVFRN-------------------------P----NETDACGCGESVTI-VPQPDQA-------------------------
>2015570_Abacterium@OYU70350.1| FeS assembly scaffold SufA
----------------------MENLNLT-------------------------------------------------------------------------TST-PR-P------------------------------------------------------------R-RP-R---------------P-KVVSLTPEAAARVQEIMAK-----A-----D-------QPY--AGLRVGVKNG-GCAGQEYVLEYA---Q--S-AN-PL----DEVV------ED-----HG--VTILVEPKAVLFLIGTVIDYEV-TKL-SAKFVFRN-------------------------P----NETDACGCGESVTI-EPGRALEA------------------------
>1736445_Psp@KQW94401.1| FeS assembly scaffold SufA
----------------------MSDLNLT--------------------------------------------------------------------------PA-PR-A------------------------------------------------------------R-RP-R---------------P-KVVTLTDAAAERVRAIMAK-----A-----E-------KPY--AGLRVGVKNS-GCAGQEYILEYA---E--E-SG-PL----DEVV------ED-----KG--VTILIEPKAVLFLVGTEIDYVT-TKL-SSKFQFRN-------------------------P----NETDACGCGESVTI-APAKPADA------------------------
>1391729_Babyssalis@GAD59316.1| iron binding protein SufA for iron-sulfur cluster assembly
------------------------MTELQ--------------------------------------------------------------------------TT-AR-P------------------------------------------------------------R-RP-R---------------P-KAVTLTDAAAARVKAIMAK-----A-----E-------QPY--VGLRVGVKNG-GCAGQEYTFAYA---E--A-VE-PL----DEVV------ED-----KG--VTILIDPKAVLFLIGTEIDYET-SKL-ASKFVFRN-------------------------P----NETDACGCGESVTI-IPAKG---------------------------
>1946144_Bsp@DBBK01000193.1_5|  3534 3929
------------------------MTELQ--------------------------------------------------------------------------TT-TR-P------------------------------------------------------------R-RP-R---------------P-KAVTLTDAAAERVQEIMTN-----A-----E-------RPY--VALRVGVKNG-GCAGQEYTFAYA---E--Q-IE-PL----DEVV------ED-----KG--VTILIDPKAILFLIGSEIDYET-TKL-SSKFVFRN-------------------------P----NQTDACGCGESVTI-IPAKALDA--*---------------------
>1938605_Bsp@AQR61776.1| FeS assembly scaffold SufA
------------------------MTDLQ--------------------------------------------------------------------------TT-AR-P------------------------------------------------------------R-RP-R---------------P-KAVTLTDAAAERVREIMAN-----A-----E-------KPY--VALRVGVKNG-GCAGQEYTFAYA---E--A-IA-PL----DEVV------ED-----KG--VTILIDPKAILFLIGSEVDYET-SKL-SSKFVFRN-------------------------P----NQTDACGCGESVTI-IPAKAREA--D---------------------
>1946140_Bsp@DLIT01000132.1_7|  5688 6086
------------------------MTELQ--------------------------------------------------------------------------TA-AR-P------------------------------------------------------------R-RP-R---------------P-KVVTLTEAAAERVREIMAN-----A-----Q-------KDY--VGLRVGVKNG-GCAGQEYTFAYA---E--E-IG-PM----DEVV------ED-----KG--VTILIEPKAILFLIGTEIDFET-TRL-ASKFVFRN-------------------------P----NETDACGCGESVTI-VPASALDA--N*--------------------
>2033726_Bsp@PRA22449.1| FeS assembly scaffold SufA
------------------------MTELQ--------------------------------------------------------------------------TA-AR-P------------------------------------------------------------R-RP-R---------------P-KAVTLTDAAAERVREIMAN-----A-----E-------KDY--VALRVGVKNG-GCAGQEYTFAYA---E--Q-IE-PL----DEVV------ED-----KG--VTILIEPKAVLFLIGSEIDYET-TKL-ASKFVFRN-------------------------P----NETDACGCGESVTI-IPAAALDA--D---------------------
>751586_Bdiminuta@EGF94441.1| chain B, Crystal Structure Of Isca Native
---------------------------------------------------------------------------------------------------------------------------------------------------------------------------------------------------MTLTDAAAARVREIMDN-----A-----E-------KDY--VGLRVGVKNS-GCAGQEYTFAYA---E--E-AL-PL----DEVV------ED-----KG--VTILIEPKAVLFLIGTEIDYEV-TKL-ASKFVFRN-------------------------P----NETDACGCGESVTI-IPAAALDA--D---------------------
>588932_Bnaejangsanen@ANF54178.1| FeS assembly scaffold SufA
------------------------MTELQ--------------------------------------------------------------------------TT-TR-P------------------------------------------------------------R-RP-R---------------P-KAVTLTDAAAARVREIMDN-----A-----E-------KDY--VGLRVGVKNS-GCAGQEYTFAYA---E--E-IQ-PL----DEVV------ED-----KG--VTILIEPKAVLFLIGTEIDYEV-TKL-ASKFIFRN-------------------------P----NETDACGCGESVTI-IPAAALDA--D---------------------
>41276_Bvesicularis@ASE38110.1| iron-sulfur cluster assembly accessory protein
------------------------MSELQ--------------------------------------------------------------------------AT-SR-P------------------------------------------------------------R-RP-R---------------P-KAVTLTDAAAERVREILDN-----A-----E-------NDH--IGLRIGVKNG-GCAGQEYTFAYA---D--E-IG-PM----DEVV------ED-----KG--VTILIEPRAVLFLIGTEIDYET-TRL-ASKFVFNN-------------------------P----NQTDACGCGESVTI-VPVAAD--------------------------
>1946130_Bsp@DIGV01000041.1_91|  96540 96938
------------------------MTDLQ--------------------------------------------------------------------------TQ-TR-P------------------------------------------------------------R-RP-R---------------P-KVVTLTDAAAARVRELMDN-----A-----D-------RKC--VGLRVGVKNG-GCAGQEYTFAYA---D--E-IG-PM----DEVV------ED-----KG--AVVLIEPKAILFLIGSEIDFET-TRL-SSKFVFRN-------------------------P----NETDACGCGESVTI-IPATSTEA--S*--------------------
>1736353_Bsp@KQS56313.1| FeS assembly scaffold SufA
------------------------MTDLQ-------------------------------------------------------------------------PAT-PR-A------------------------------------------------------------R-RP-R---------------P-KAVTLTDRAAERVQEIMAN-----A-----E-------QPY--IGLRVGVKNG-GCAGQEYTFAYA---D--A-VQ-PL----DEVV------ED-----KG--VTILIEPKAVLFLIGTEIDYET-TKL-SSKFVFNN-------------------------P----NQTDACGCGESVTI-VPLTRA--------------------------
>31967_Pimmobile@CVJQ01000001.1_1795|  1850620 1851030
----------------------METIGVT--------------------------------------------------------------------------PQ-LR-P------------------------------------------------------------R-RP-R---------------P-KVVTLTERAAERVREIMARKAQDAA-----E-------PPY--LGLRVGVKNG-GCAGQEYVLDYA---T--E-AG-PL----DEVV------ED-----KG--VTILVEPKAVLFLIGTEIDYEV-SKL-SAKFTFRN-------------------------P----NETDACGCGESVTI-VPATDA*-------------------------
>69666_Cmirabilis@ATQ44991.1| FeS assembly scaffold SufA
M---------------------MTMEPQI--------------------------------------------------------------------------NA-PR-P------------------------------------------------------------R-RP-R---------------P-KIVTLTDAAATRVKEIMAR-----KAEQEPD-------KPY--AGLRVGVKNS-GCAGQEYILAYA---E--A-AD-PL----DEVV------ED-----KG--VTILIEPKAVLFLVGTEIDYEI-TRL-SSKFVFRN-------------------------P----NETDACGCGESVTI-EPAKTPLL------------------------
>78587_Aexcentricus@BBF82299.1| iron binding protein SufA for iron-sulfur cluster assembly
----------------------M-DIQPV--------------------------------------------------------------------------IT-PR-P------------------------------------------------------------R-RP-R---------------P-AIVSLTDAAAAQVKAIMAR-----A-----D-------KPY--VGLRVGVKQG-GCAGQEYVLSYA---E--A-AD-PL----DEVV------TD-----KG--VTILIEPKAVLYLVGTVIDYET-TKL-ASKFVFNN-------------------------P----NETDACGCGESVTI-KPAATESD------------------------
>2135738_Asp@PTW96905.1| iron-sulfur cluster assembly protein
-------------------------METT--------------------------------------------------------------------------VT-VR-P------------------------------------------------------------R-RP-R---------------P-AIVSLTEAAAAQVKAIMAR-----A-----D-------KPY--AGLRVGVKQG-GCAGQEYVLSYA---E--A-AD-PL----DEVV------ND-----KD--VTILIEPKAVLYLVGTVIDYET-TKL-ASKFVFQN-------------------------P----NETDACGCGESVTI-KPAATESD------------------------
>1946063_Asp@DDPE01000002.1_32|  36508 36894
-------------------------META--------------------------------------------------------------------------VS-FR-P------------------------------------------------------------R-RP-R---------------P-AIVSLTDAAAKQVKAIMAR-----A-----D-------KPY--TGLRVGVKAG-GCAGQEYVLSYA---E--A-AD-PL----DEVV------TD-----KD--VTILIEPKAVLYLVGTVIDYET-TKL-SSKFVFNN-------------------------P----NETDACGCGESVTI-TPVQAD*-------------------------
>260084_Ataihuensis@SCW31628.1| iron-sulfur cluster assembly protein
-------------------------MEVQ--------------------------------------------------------------------------VT-PR-V------------------------------------------------------------R-RP-R---------------P-AVVSLTDAAAAQVKAIMAK-----A-----E-------KLY--VGLRVGVKQG-GCAGQEYVLSYA---E--E-VG-PI----DEVV------TD-----KG--VTILIEPKAVLYLVGTVIDYET-TKL-ASKFVFNN-------------------------P----NETDACGCGESVTI-KPADGE--------------------------
>715226_Abiprosthecum@EGF90416.1| iron-sulfur cluster assembly accessory family protein
----------------------M-DIIPN--------------------------------------------------------------------------IA-PR-P------------------------------------------------------------R-RP-R---------------P-AVVTLTDAAADQVKAIMAR-----A-----D-------NSY--AGLRVGVKQG-GCAGQEYVLSYA---D--A-IG-PL----DEVV------SD-----KG--VTVLIDPKAVLYLVGTVIDYET-TKL-ASKFVFRN-------------------------P----NETDACGCGESVTI-KPAAAE--------------------------
>1121123_Baveniformis@KE386797.1_7|  6328 6708
---------------------------MD--------------------------------------------------------------------------AE-TV-R------------------------------------------------------------R-RP-R---------------P-QVVRLTEAAAERVREIMAR-----A-----E-------KPA--AALRVGVKNG-GCAGQEYVVSYA---E--T-ID-PL----DEVV------ED-----KG--AKVVIEPKAVLFLLGSEIDYET-TRL-ASKFVFRN-------------------------P----NETDACGCGESVTI-VPAPEA*-------------------------
>1797585_Cbacterium@OGN44293.1| FeS assembly scaffold SufA
------------------------MSELQ--------------------------------------------------------------------------TS-AR-P------------------------------------------------------------R-RP-R---------------P-AVVTLTEAAAARVRELCEA-------------------NGH--AALRVGVRNG-GCAGQEYTFAFA---E--E-IQ-PF----DEVV------TD-----KG--ATVVIDPKAILFLIGAEIDFET-TRL-ASKFVFRN-------------------------P----NETDACGCGESVTI-VPAKAEE-------------------------
>2201350_Psp@AWM77579.1| FeS assembly scaffold SufA
M-------------------EPMTPETLA--------------------------------------------------------------------------ST-PR-P------------------------------------------------------------R-RP-R---------------P-QVVSLTPAAADRVREIMSR-----S-----E-------TPL--AGLRVGVKNG-GCAGQEYVLDYA---E--A-MN-PL----DEVV------TD-----QG--VTILVEPSAVLFLLGTVIDFEV-TRL-SSKFVFRN-------------------------P----NQTDACGCGESVTI-QPAAAPDA------------------------
>1946125_Bsp@DDOJ01000015.1_103|  103802 104194
------------------------MTDLT--------------------------------------------------------------------------TT-RP-A------------------------------------------------------------R-RP-R---------------P-QAVRLTEAAADRIRQLTEA-----A-----S-------GPC--AGLRIGVKNG-GCAGQEYTVEYA---E--R-VE-PL----DEVV------ED-----KG--ATVLIDPKAILFLIGSEIDFQV-TDL-ASKFVFRN-------------------------P----NQTDACGCGESVTI-TPVAQDA*------------------------
>2293980_Bsp@QUOQ01000004.1_55|  52341 52745
------------------------MTLSA---------------------------------------------------------------------SPPQATS-PR-E------------------------------------------------------------P-RK-R---------------P-PIVTLTEAAAARVLEIMRR-----A-----P-------RPY--AGLRVGVKNA-GCAGQEYTLDYA---E--E-AR-PT----DEIV------ES-----RG--VKILIEPKAILFLIGSEIDWEV-TRL-SSKFVFRN-------------------------P----NQTDACGCGESVTI-VPAKQA*-------------------------
>1951944_Hbacterium@DCNN01000029.1_5|  4156 4518
---------------------------------------------------------------------------------------------------------MEI-K------------------------------------------------------------T-RQ-K---------------P-KLISLSDNAAERLKAIIAN-----G-----E-------KPY----LRVGVKNG-GCAGMEYTMEYA---D--A-PE-KY----DELV------ED-----KG--VQILIAANAVLFLIGTEIDLET-NKF-HSKFTFRN-------------------------P----NQTDACGCGESVTI-VPAKA*--------------------------
>1951949_Hbacterium@DHHV01000014.1_11|  8021 8374
-------------------------------------------------------------------------------------------------------------M------------------------------------------------------------L-TS-R---------------A-QIVSLTPAAADRVKAIMQA-----S-----D-------KPF----LRVGVTKG-GCAGMEYVMDYA---D--A-PE-RF----DEVI------ED-----KG--VRIVIAASAVLFLLGAEIDYEA-GKL-SSRFVFKN-------------------------P----NQTDACGCGESVSI-TPAAM*--------------------------
>1177755_Mhalotolerans@ODA68815.1| Iron-binding protein IscA
------------------------MKERP----------------------------------------------------------------------HTSYLD-TM-S------------------------------------------------------------T-RP-Q---------------P-KVMTLSEAAAERVRTLMSR-----S-----D-------KPI--AGLRVGVKNG-GCAGMEYTMEYA---E--S-AD-PM----DEVV------ED-----KG--VKLLIDPKAVLFLLGTEMDYRT-DRL-TSGFVFNN-------------------------P----NQTSACGCGESVEL-TPAAEAAR--RGFEPTQRAS------------
>1951936_Hbacterium@DFXC01000117.1_13|  14314 14712
-----------------------------------------------------------------------------------------------------------M-S------------------------------------------------------------I-RP-R---------------P-QVMSLTEAAAERIRALSVA-----S-------------KEI--AGVRIGVKNG-GCAGMEYTMEYA---Q--A-RG-PH----DELI------ED-----KG--VKLLIDPTAVMFLLGTEMDYRT-DRM-RSGFVFNN-------------------------P----NQTSACGCGESVSL-KPASEAAQ--SGSEASEPTS*-----------
>1384459_Mcaenitepidi@BAQ17211.1| iron binding protein SufA for iron-sulfur cluster assembly
-----------------------------------------------------------------------------------------------------------M-T------------------------------------------------------------N-RP-R---------------P-QAMSITEAAAERLRKLGAA-----S-----G-------PEM--EAVRIGIKNG-GCAGMEYTMEYA---A--E-RK-PH----DEVV------ED-----KG--VTILIDPSALMFLLGTEMDYQV-SQM-RSGFVFNN-------------------------P----NQTSACGCGESVML-KPAGQPDP--QPANIAE---------------
>1774971_Mmarginalis@ODR97861.1| Fe-S cluster assembly scaffold SufA
-----------------------------------------------------------------------------------------------------------M-N------------------------------------------------------------T-RP-R---------------P-QAMRLTEAAAERIRKLSAA-----S-----G-------TEI--DGVRIGVKNG-GCAGMEYTMEYA---Q--E-RG-PH----DEVV------ED-----RG--VRLLIDPTAVMFLLGTEMDYQV-NEM-RSGFVFNN-------------------------P----NQTSACGCGESVML-QAATERDT--AEASSD----------------
>582675_Mgossipiicola@SFH08124.1| iron-sulfur cluster assembly protein
--------------------------------------------------------------------------------------------------------------------------------------------------------------------------M-AS-N---------------F-KVLSLTDAAADRIKAIIAE-----A-----D-------RPI--AGLRVGVKNG-GCAGMSYTMEYA---D--G-QK-PG----EDMV------ED-----RG--VKVFVDPKALLFLLGTQMDFTT-TKL-ASQFVFNN-------------------------P----NQTSACGCGESVAI-TPVNPEAV--RASA------------------
>419610_Mextorquens@ABY32353.1| FeS assembly scaffold SufA
----------------------------------------------------------------------------------------------------------------------------------------------------------------------------MS-S---------------F-KVITLTDRAADRLKAIMAD-----A-----E-------TPI--AGLRVGVKNG-GCAGMSYTMEYA---E--E-RK-AG----EDVI------ED-----RG--VTVFIDPKAVLFLLGTEMDFQT-TKL-SSQFVFNN-------------------------P----NQTSACGCGESVAI-TPVNPERL--TAGATA----------------
>1736382_Msp@KQT61477.1| Fe-S cluster assembly scaffold SufA
----------------------------------------------------------------------------------------------------------------------------------------------------------------------------MS-G---------------F-KVISLTDRAAERLKAIMAD-----A-----E-------RPI--AGLRVGVKNG-GCAGMSYTMEYA---E--E-RK-TG----EDVI------ED-----RG--VTVFIDPKAVLFLLGTEMDFQT-TKL-SSQFVFNN-------------------------P----NQTSACGCGESVAI-TPVTPDRL--PAAV------------------
>2015577_Rbacterium@OYU50268.1| Fe-S cluster assembly scaffold SufA
---------------------------------------------------------------------------------------------------------------------------------------------------------------------------------------------------MSLSDAAAERIRTAIAA-----A-----E-------KPI--VGIRVGVKNG-GCAGMSYTMEYA---E--A-KA-PH----DEVI------EE-----KG--VTVLIDPKAVLFLLGTEMDVKT-DKF-ASTFVFNN-------------------------P----NQTSACGCGESVAI-TPATPDAL--TL--------------------
>504832_Ocarboxidovor@ACI93124.1| iron-sulfur cluster assembly accessory protein
M------TGMSPD-------TPATGA-----------------------------------------------------------------------------------KP-----------------------------------------------------------I-RP-R---------------P-QVMRLTEAAASRVRELASR-----A-----D-------SEI--IGLRVGIKNG-GCAGMEYTVEYA---H--D-VR-PT----DEVV------ED-----KG--VKILVDPKAVLFLLGTEMDFKV-DKM-AAQFVFNN-------------------------P----NQTGACGCGESVQL-TPAKADG-------------------------
>258594_Rpalustris@CAE27911.1| Protein of unknown function, HesB/YadR/YfhF
------------------------MA-----------------------------------------------------------------------------------T------------------------------------------------------------A-RP-R---------------P-QVMRLTDAAAGRVKELMVR-----A-----D-------SEI--LGLRVGIKNG-GCAGQSYTVEYA---H--D-IK-PN----DEVI------ED-----KG--VKILVDPKAVLFLLGTEMDYKA-DRM-QAQFVFNN-------------------------P----NQISACGCGESVEL-KPASIDG-------------------------
>323098_Nwinogradskyi@ABA04920.1| HesB/YadR/YfhF
M------TDMTPG-------TPATKP-----------------------------------------------------------------------------------K------------------------------------------------------------P-RP-R---------------P-QVMRLTDAAATRVKELAAR-----A-----D-------SEI--VGLRVGIKNG-GCAGQSYTVEYA---H--D-IR-PT----DEVV------ED-----KG--VKILVDPKAVLYLLGTEMDYKA-EKM-QAQFVFNN-------------------------P----NQVSACGCGESVQL-TPAKIDG-------------------------
>1094929_Bsp@AUOJ02000011.1_51|  54533 54937
M------TNMTPAS-----PTPAAKP-----------------------------------------------------------------------------------K------------------------------------------------------------P-RP-R---------------P-QVMKLTEAAAQRITELTRR-----A-----D-------SEI--VGLRVGIKNG-GCAGQSYTVEYA---H--E-IR-PS----DEVV------ED-----RG--VKILVDPKAVLFLLGTEMDYKA-DKM-QAQFIFNN-------------------------P----NQVSACGCGESVQL-TPAKV*--------------------------
>1429916_Asp@ETR75011.1| hypothetical protein X566_19705
---------------------------------------------------------------------------------------------------------------------------------------------------------------------------------------------------MRLTDAAAARIRELTER-----S-----D-------KPI--AGLRVGVKNG-GCAGMSYTVEYA---D--E-IK-TS----DEIV------ED-----KG--VKVLVDPKAVLFLLGTEMDFKV-DKM-AATFVFNN-------------------------P----NQTSACGCGESVSI-TPAKLPA-------------------------
>549386_Mguangxiensis@SCY79001.1| iron-sulfur cluster assembly protein
-------------------------------------------------------------------------------------------------------------M------------------------------------------------------------A-LP-G---------------F-KVVTLTDAAANRVKDIIAK-----A-----D-------KPI--VGVRVGVKNG-GCAGMSYTMEYA---E--N-VN-PL----DEVV------ED-----KG--VTVLIDPKAVLFLLGTEMDFQT-TKM-SSQFVFNN-------------------------P----NQTSACGCGESVAI-TPATPPAL--HTAG------------------
>2249811_Msp@QMKH01000006.1_151|  152037 152417
-------------------------------------------------------------------------------------------------------------M------------------------------------------------------------A-LP-G---------------F-KVMTLTDAAANRVKAIIAK-----A-----E-------RPL--VGVRVGVKNG-GCAGMSYTMEYA---E--S-VN-PL----DEVL------ED-----KG--VKVLIDPKAVLFLLGTEMDFQT-TKM-SSQFVFNN-------------------------P----NQTSACGCGESVAI-TPATPDAL--ETVQ*-----------------
>2082949_Msp@AWM86873.1| Fe-S cluster assembly scaffold SufA
-------------------------------------------------------------------------------------------------------------M------------------------------------------------------------A-LP-G---------------F-KVVTLTDAAASRVKDIIAK-----A-----D-------RPI--VGVRVGVKNG-GCAGMSYTMEYA---E--S-VS-PL----DEVV------ED-----KG--VTVLIDPKAVLFLLGTEMDYQT-TKL-SSQFVFNN-------------------------P----NQTSACGCGESVAI-TPANPDKV--QAST------------------
>1411123_Rbacterium@JQNH01000001.1_1078|  1181025 1181405
-------------------------------------------------------------------------------------------------------------M------------------------------------------------------------P-LP-S---------------L-KVVTLTDAAANRIKEIIAK-----A-----D-------RPI--AGVRVGVKNA-GCAGMSYTMEYA---E--A-PK-PG----EDVV------ED-----KG--VKVFIDPKAVLFLLGSEMDFQT-TKL-SSQFVFNN-------------------------P----NQTGACGCGESVAI-TPAKPERL--QAAE*-----------------
>1702325_Csp@ALA19849.1| hypothetical protein AL346_18625
---------------------------------------------------------------------------------------------------------------------------------------------------------------------------------------------------MGMSDAAAERVKAIIAS-----A-----D-------RPI--VGVRVGVKNG-GCAGMEYTMEYA---E--A-IK-PG----DEVI------ED-----KG--VTILVDPKAVLFLLGTEMDYKV-DKL-SAQFVFNN-------------------------P----NQTSACGCGESVAI-TPARPEQL--AGA-------------------
>2109933_Asp@PSC05838.1| Fe-S cluster assembly scaffold SufA
--------------------------------------------------------------------------------------------------------------------------------------------------------------------------M-LP-K---------------L-KVMNLTDAAAARVKEIIEN-----S-----E-------TPI--VGVRVGVRNG-GCAGMSYTIEYA---D--S-IR-PG----DEVV------ED-----KG--VTVLVDPKAVLFLLGTVMDFRV-TKL-SSQFVFEN-------------------------P----NQTSACGCGESVAL-TPANPEQL--ASAGA-----------------
>1895814_Rbacterium@OJY46144.1| Fe-S cluster assembly scaffold SufA
------------------------MA-----------------------------------------------------------------------------------T------------------------------------------------------------A-RP-R---------------P-QVMRLTDAAAARIKDVMAR-----A-----T-------EPV--EGVRVGVKNG-GCAGMEYTMEYA---T--A-VN-PT----DEVV------ED-----KG--VKILVDPKAILFLLGTEMDYKV-DKL-SAQFVFNN-------------------------P----NQTSACGCGESVQL-TPAKPEAM--ASS-------------------
>1736466_Psp@KQZ00732.1| hypothetical protein ASD45_07605
------------------------MA-----------------------------------------------------------------------------------T------------------------------------------------------------A-RP-R---------------P-QVMRLTEAAADRIKAVMAK-----A-----D-------KPV--AGLRVGVKNG-GCAGMEYTMEYA---D--A-VK-PT----DEVI------ED-----KG--VKILVDPKAVLFLLGTEMDFKT-EKL-SSQFVFNN-------------------------P----NQTSACGCGESVQL-TPAQLSGE--EKTAH-----------------
>639283_Snovella@ADH88661.1| iron-sulfur cluster assembly accessory protein
------------------------MA-----------------------------------------------------------------------------------D------------------------------------------------------------L-RS-R---------------P-PVMTLTDAAAERVRAIIAR-----S-----D-------KPV--AGLRVGIKNA-GCAGMEYTMEFA---E--E-AG-RF----DEVV------ED-----KG--VKVLIDPKAIMYLLGTQMDYKT-DKL-SAQFVFNN-------------------------P----NQTSACGCGESVAI-TPVKRDVA--DAHA------------------
>1125973_Bsp@JNLC01000016.1_189|  213191 213577
------------------------MA-----------------------------------------------------------------------------------E------------------------------------------------------------P-RP-R---------------I-PVMRLTDAAATRVREIMAR-----A-----E-------KPV--VGLRVGVKNG-GCAGMEYTMEFA---E--E-AG-RF----DEVV------ED-----KG--VKVLIDPKAILYLLGTEMDFKA-DKM-TAQFVFNN-------------------------P----NQTSACGCGESVAI-TPARREAV--EAGA*-----------------
>2293567_Msp@RFB80785.1| Fe-S cluster assembly scaffold SufA
---------------------------------------------------------------------------------------------------------------------------------------------------------------------------------------------------MSLTDAAAERVKEIMAA-----K-----Q-------EPV--AGLRIGVKNG-GCAGMSYTMEFA---Q--Q-AA-PL----DEVI------ED-----KG--VKVLIDPKAVLFLLGTEMDFKT-DKL-SSGFVFNN-------------------------P----NQTSACGCGESVAI-TPAKAEEV--AGAPH-----------------
>438753_Acaulinodans@BAF89607.1| HesB protein
MRNV--SAGLEPA------WFGEKFM-----------------------------------------------------------------------------------A------------------------------------------------------------P-RP-R---------------P-AVMRITEAAAARVRQIMAR-----T-----D-------PPP--VAVRVGVKNG-GCAGMSYTMDYA---T--E-IL-PT----DEVV------ED-----KG--VKVIIDPKAVLFLLGTEMDFKT-DKL-ASQFVFNN-------------------------P----NQTSACGCGESVAI-TPAKEDAL--SL--------------------
>631454_Lbaratangense@ESR25097.1| Iron binding protein SufA for iron-sulfur cluster assembly
------------------------MN---------------------------------------------------------------------------------V-A------------------------------------------------------------V-RP-K---------------P-KVMTLTDAAAARIRAIMES-----S-----E-------REI--LGLRVGVKNG-GCAGMSYTMEYA---E--E-KA-PF----DEVV------ED-----RG--VTILIDPKAVLFLLGTEMDYRT-EKL-ASQFVFNN-------------------------P----NQTSACGCGESVAL-TPARLEE-------------------------
>1970321_Asp@OYX87248.1| Fe-S cluster assembly scaffold SufA
------------------------MN---------------------------------------------------------------------------------A-T------------------------------------------------------------V-RP-R---------------P-PVMRITDAAAARLHQIMGR-----S-----D-------PPA--LAVRIGVKNG-GCAGMSYTMDYA---T--E-IR-PA----DDVV------ED-----KG--VKVIIDPKAVLFLLGTEMDFKT-DKL-SAQFVFNN-------------------------P----NQTSACGCGESVAI-TPVTPDAV--QQFAPTTHAS------------
>1895816_Rbacterium@OJY35754.1| Fe-S cluster assembly scaffold SufA
------------------------MG-----------------------------------------------------------------------------------A------------------------------------------------------------P-LR-K---------------I-QVISLTEAAAARVKEIMAV-----A-----D-------EPV--LGVRVGVKNG-GCAGMSYTMEYA---K--E-TK-PL----EDVL------ED-----KG--VRIFIDPKAVLFLLGTEMDVKV-DKF-SSGFVFNN-------------------------P----NQTSACGCGESVAI-TPAAPDQM--DALAR-----------------
>1653334_Sbacterium@KPQ12405.1| iron-sulfur cluster assembly protein IscA
--------------------------------------------------------------------------------------------------------------------------------------------------------------------------M-FG-G---------------L-KVISLTDAAADRVKEIIAN-----A-----D-------KPI--EGVRVGVRNA-GCAGMAYTMEYA---E--T-AT-PG----DDVV------ED-----KG--VKVFVDPKAVLFLLGTEMDFEV-TKL-ASQFVFNN-------------------------P----NQTSACGCGESVAI-TPAKLEPV--AETNSPAR--------------
>2219703_Rbacterium@PZF76182.1| Fe-S cluster assembly scaffold SufA
------------------------MA--------------------------------------------------------------------------------SA-N------------------------------------------------------------P-RP-K---------------P-QVMKLTDAAADRVREIMAK-----S-----E-------KPV--VGLRIGVKNG-GCAGMEYTMEWA---E--D-QK-PF----DEVV------ED-----KG--VKVLIDAKAMMFLLGTEMDYQT-TTL-KSGFVFNN-------------------------P----NQVSACGCGESVQL-KPANA---------------------------
>1187851_Rsp@EJW11227.1| Iron binding protein SufA for iron-sulfur cluster assembly
------------------------MA-----------------------------------------------------------------------------------S------------------------------------------------------------V-RP-K---------------P-QVIRLTDAAAARIKEIIAK-----T-----D-------KPI--AGLRIGVEKG-GCAGMSYTMDYA---D--T-VA-PG----DEVV------DD-----KG--VRILIDPKAVLFLLGTEMDFKT-EKM-SSGFVFSN-------------------------P----NQISACGCGESVEI-RPAEAADA--RAV-------------------
>1752229_Rbacterium@LNFH01000279.1_13|  11969 12346
-------------------------------------------------------------------------------------------------------------M------------------------------------------------------------P-LP-K---------------M-QAMRLTQAAADRVRDLVEA-----S-----G-------HAS--AGLRVGVTKG-GCAGMEYTMEFV---D--A-PG-KF----DEIV------ED-----RG--VRVFIDAKAVLYLLGTEMDYVT-DKL-SAKFVFNN-------------------------P----NQTSACGCGESIAL-TPARPEAL--GAV*------------------
>1868589_Pcathodiphilu@AVO47596.1| Fe-S cluster assembly scaffold SufA
---------------------------------------------------------------------------------------------------------------------------------------------------------------------------------------------------MRLTQAAADRVRELVEA-----S-----G-------HAS--AGLRVGVTKG-GCAGMEYTMEFV---D--A-PA-KF----DEIV------ED-----RG--VRVFIDAKAVLYLLGTEMDYVT-DKL-SAKFVFNN-------------------------P----NQTSACGCGESIAL-TPARPEAL--GAA-------------------
>2172049_Rbacterium@QDFX01000002.1_219|  225078 225458
------------------------MG---------------------------------------------------------------------------------------------------------------------------------------------------------------------F-PIMRLTDRAADRVREIMER-----S-----Q-------SSA--AGLRVGVKKG-GCAGMEYTMDYA---A--E-AQ-PG----DEVI------ED-----KG--VKVLIDPKAVLFLLGTEMDYVT-EKM-ASRFVFNN-------------------------P----NQTSACGCGESIEI-VPAKPEAL--QAAAQAR*--------------
>1101190_Msp@ARWB01000001.1_1196|  1284521 1284907
------------------------MA-----------------------------------------------------------------------------------A------------------------------------------------------------S-RP-R---------------P-KVMTLTDRAANRVRSIVER-----S-----E-------TPI--AGLRIGVKTG-GCAGMEYTLDYA---A--A-AQ-PL----DEVV------ED-----KG--VTVLIDPKAVLYLLGTEMDFVT-EKL-TQRFVFNN-------------------------P----NQVSACGCGESVSI-TPALPESY--QPVA*-----------------
>1437817_Msp@GBD49327.1| FeS assembly scaffold SufA
-----------------------------------------------------------------------------------------------------------------------------------------------------------------------------------------------------MTDRAAQRVRTIIER-----S-----E-------TPL--AGLRIGVKTG-GCAGMEYTMAYA---A--E-AG-AL----DEIV------ED-----KG--VKVMIDPKAILYLLGTEMDFVT-EKL-TQRFVFNN-------------------------P----NQTSACGCGESVAI-TPALPESY--VSAN------------------
>1952827_Rbacterium@DHZE01000005.1_12|  10755 11126
------------------------MT-----------------------------------------------------------------------------------T------------------------------------------------------------V-RE-R---------------P-KAVTLTDRAADRVKAIMAN-----A-----K-------EDF--VGVRIGVETG-GCAGMAYTMDYA---E--D-IA-PL----DEIV------ED-----KG--VRILIDPKAILFLIGTEMDWEQ-DTF-TSGFKFKN-------------------------P----NAVDACGCGESFTI-TPAAASN*------------------------
>1282876_Aproteobacter@BAOK01000001.1_1388|  1396583 1396954
------------------------MT-----------------------------------------------------------------------------------T------------------------------------------------------------V-RE-R---------------P-KAVTLTDRAAERVKAIMSN-----A-----K-------EDF--VGVRIGVETG-GCAGMAYTMDYA---E--D-IA-PL----DEIV------ED-----KG--VRILIDPKAILFLIGTEMDWEQ-DTF-TSGFKFNN-------------------------P----NAVDACGCGESFTI-TPAVASS*------------------------
>1952833_Rbacterium@DKNW01000052.1_25|  28225 28593
------------------------MT-----------------------------------------------------------------------------------Q------------------------------------------------------------K-YE-I---------------P-KAISLTDRAADRIKDIMAR-----A-----E-------TPK--IGVRLGVKNG-GCAGMEYTMDYA---D--M-RD-PL----DEVV------ED-----KG--VMILIEPKAVLFLLGTQMDYEE-GVM-SSGFIFNN-------------------------P----NQTDACGCGESVTI-VPADAR*-------------------------
>1952820_Rbacterium@DBUX01000032.1_23|  28448 28816
------------------------MT-----------------------------------------------------------------------------------I------------------------------------------------------------K-YE-I---------------P-KAISLTDRAAERIKLIMSR-----A-----E-------TPK--IGVRLGVKNG-GCAGMEYTMDYA---E--A-RD-PL----DEVV------ED-----KG--VMILIEPKAVLFLLGTQMDYEE-GVM-SSGFIFNN-------------------------P----NQTDACGCGESVTI-VPANAR*-------------------------
>1952830_Rbacterium@DJLM01000037.1_24|  29898 30275
------------------------MS-----------------------------------------------------------------------------------Q------------------------------------------------------------T-YE-L---------------P-KAITLTDRAAERVKSIMAK-----S-----E-------TPK--IGIRLGVKNG-GCAGMEYTMDYA---E--E-KQ-PL----DEVV------ED-----KG--VTILIEAKAVLFLLGTEMDWEE-DKL-SAGFRFNN-------------------------P----NQTDACGCGESVTI-VPAQAPVK--Q*--------------------
>2013666_Abacterium@PKP78582.1| Fe-S cluster assembly scaffold SufA
-------------------------------------------------------------------------------------------------------------M------------------------------------------------------------A-RP-I---------------P-KAITLTEAAAERMKEIMAA-----S-----D-------GKY--IGVRIGVKNG-GCAGMEYTMEYA---E--D-QQ-PL----DEVV------ED-----RG--VKILIDPKAILFLLGTEMDYAT-GKF-SSGFRFNN-------------------------P----NQTDACGCGESVTI-TPASV---------------------------
>2013658_Abacterium@PKQ02219.1| Fe-S cluster assembly scaffold SufA
-------------------------------------------------------------------------------------------------------------M------------------------------------------------------------A-RP-I---------------P-KAITLTEAAAERMKEIMAA-----S-----G-------GRY--IGVRIGVKNG-GCAGMEYTMEYA---E--N-QQ-LL----DEVV------ED-----RG--VKILIDPKAILFLLGTEMDFTT-EKF-SSGFRFNN-------------------------P----NQTDACGCGESVSI-TPASV---------------------------
>402881_Plavamentivor@ABS64862.1| iron-sulfur cluster assembly accessory protein
-------------------------------------------------------------------------------------------------------------M------------------------------------------------------------A-RP-T---------------P-KAITLTEIAAARMKEIMAA-----S-----S-------GKY--IGVRIGVKNG-GCAGMEYTMEYA---E--D-VK-PL----DEVV------ED-----RD--VKILIDPKAILFLLGTEMDYSE-EKF-SAGFRFNN-------------------------P----NQTDACGCGESVSI-TPATL---------------------------
>2024848_Psp@MAB14355.1| Fe-S cluster assembly scaffold SufA
-------------------------------------------------------------------------------------------------------------M------------------------------------------------------------Q-RE-R---------------P-KAISLTDRAAERMKAIMSA-----S-----E-------GKY--VGVRIGVKNG-GCAGMEYTMDYA---E--E-AN-PM----DEVV------ED-----HG--IKILIDPKAILFLLGTEMDYET-DKF-SSGFRFNN-------------------------P----NVTDACGCGESVTI-VPAQAD--------------------------
>1852618_Psp@LYSZ01000001.1_617|  715370 715735
-------------------------------------------------------------------------------------------------------------M------------------------------------------------------------P-RP-R---------------P-KVVTLTDKAASRMSEIMAN-----A-----D-------ENF--IGVKIGVKNG-GCAGMEYTMDYA---T--E-AA-PL----DEVV------EE-----NG--IKILIDPKAILFLIGTQIDFVT-EKL-SQRFVFNN-------------------------P----NQTDACGCGESVTI-VPQKLDA*------------------------
>1953057_Pbacterium@DGNI01000017.1_5|  2972 3337
-------------------------------------------------------------------------------------------------------------M------------------------------------------------------------A-RP-R---------------P-KVVTLTDKAAARMTEIMGE-----A-----D-------ENY--IGVKIGVKNG-GCAGMEYTMAYA---T--E-AG-PL----DEVV------EE-----NG--IKVLIDPKAILFLIGTEIDYVT-EKL-SQRFVFNN-------------------------P----NQTDACGCGESVTI-TPQKADA*------------------------
>2292771_Psp@RFB06319.1| iron-sulfur cluster assembly accessory protein
-------------------------------------------------------------------------------------------------------------M------------------------------------------------------------A-RQ-R---------------P-KVLTLTDRAAERMTEIMSS-----A-----D-------ENF--IGVKIGVKNG-GCAGMEYTMDYA---T--E-KG-PL----DEVV------EE-----NG--ITILIDPKAILFLLGTEIDFVT-EKL-SSRFVFNN-------------------------P----NQTDACGCGESVTI-VPAKADA-------------------------
>2058213_Mflavus@PQA88972.1| Fe-S cluster assembly scaffold SufA
-------------------------------------------------------------------------------------------------------------M------------------------------------------------------------ARRP-R---------------P-KVITLTDRAAERMQEIMSA-----A-----D-------ENY--IGVKIGVKNG-GCAGMEYTMDYA---T--E-QA-AL----DEVV------EE-----NG--IKILIDPKAILFLIGTEVDYVT-EKL-SQRFVFNN-------------------------P----NQTDACGCGESVTI-VPAKAEA-------------------------
>314260_Pbermudensis@ADM10039.1| HesB/YadR/YfhF
-------------------------------------------------------------------------------------------------------------M------------------------------------------------------------P-RP-R---------------P-KALTLTDAAAERMREIMAA-----A-----D-------DAF--IGVKIGVKNG-GCAGMEYTMDYA---T--D-RA-PL----DEVV------ED-----RG--ITILIDPKAILFLLGTEVDYVT-EKL-SSRFVFNN-------------------------P----NQTDACGCGESVTI-VPARNEA-------------------------
>1519374_Ametriothermo@SNT73257.1| iron-sulfur cluster assembly protein
-------------------------------------------------------------------------------------------------------------M------------------------------------------------------------A-RA-R---------------P-KAVTLTDAAAARMREIMDG-----A-----D-------GKY--VGVRIGVKKG-GCAGMEYVMDYA---S--E-AG-PL----DEVV------ED-----NG--IRILIDPKAILFLLGTEIDYVT-DKL-SQRFVFNN-------------------------P----NQTDACGCGESVTL-TPAQMDA-------------------------
>1247963_Poceani@JPHU01000001.1_70|  74782 75177
------------------------MSEQA------------------------------------------------------------------------RTET-PA-R------------------------------------------------------------R-RA-R---------------P-EVVTLTERAADRMKAIMAA-----A-----D-------GAY--VGVRIGVKNG-GCAGMEYTLDYA---T--E-KA-PL----DEEV------TS-----EG--VRILIDPKAILFLLGTRIDYVT-EKL-SAKFVFEN-------------------------P----NQTDACGCGESVTI-VPAAAQ*-------------------------
>2183982_Tsp@RMA85026.1| iron-sulfur cluster assembly protein
-----------------------------------------------------------------------------------------------------------M-A------------------------------------------------------------K-RE-R---------------P-KAITLTDAAAARVKEIIEN-----S-----D-------KEI--VGVRIGVEKG-GCAGMAYTMEYA---E--E-IG-PM----DEVV------ED-----KG--VRVLIDPKAILFLLGTEMDYEV-GKL-SSTFQFNN-------------------------P----NAIDACGCGESVTI-QPVPEDAL--Q---------------------
>1952829_Rbacterium@DJCF01000203.1_5|  3204 3575
------------------------MN-----------------------------------------------------------------------------------Q------------------------------------------------------------T-LQ-L---------------P-KTITLTNAAADRVKHIMAQ-----S-----D-------EDY--LGVRLGLKNA-GCAGMEYTMEYA---T--E-IL-PQ----DEVV------ED-----KG--VTVLVDIKAVLFLIGTEMDFQT-EKL-ASGFVFNN-------------------------P----NQTDACGCGESVTL-APAKTPN*------------------------
>648757_Rvannielii@ADP72088.1| iron-sulfur cluster assembly accessory protein
-------------------------------------------------------------------------------------------------------------M------------------------------------------------------------S-SS-F---------------G-KVVTLTDSAAERVKAIIGR-----S-----E-------TPV--VGLRVGIKKG-GCAGMEYTMEYA---A--E-AR-PL----EEVV------ED-----KG--VRILIEPSAILYLLGTEMDYKT-EKF-VSGFVFKN-------------------------P----NQTSACGCGESVEL-SPAQTVGE------------------------
>933063_Dthermohaloph@RIA56684.1| iron-sulfur cluster assembly protein
------------------------MAS-------------------------------------------------------------------------------------------------------------------------------------------------AT-P---------------L-KVMTLTDAAAKRLSEIIEA-----S-----D-------KPV--AGVRVGLKKG-GCAGMEYTMDYA---T--E-IG-PM----DEVI------EE-----KG--VKLLIEPQAVLFLLGTEMDYEE-GKL-SSGFVFNN-------------------------P----NQTSACGCGESVEI-QPAAEAGV--AEGADTR---------------
>1895708_Abacterium@OJU56452.1| Fe-S cluster assembly scaffold SufA
------------------------MNATV-------------------------------------------------------------------------EKQ-SR-P------------------------------------------------------------R-RE-R---------------P-KAIRLSDAAADRIREIMNG-----A-----D-------ANY--TGVRVGVTNA-GCAGMSYTMDYA---D--E-AK-PF----EEVV------ED-----KG--VKIFIDPKAIMFLIGTEMDYVR-EKM-GARFVFNN-------------------------P----NQTAACGCGESVSI-TPAAKQA-------------------------
>1948408_Abacterium@DHWN01000159.1_9|  5142 5528
------------------------MDTVV---------------------------------------------------------------------------Q-RR-S------------------------------------------------------------K-RE-R---------------P-KAIRLSESAAARIRDIMAA-----A-----D-------GKV--RGVRVGVTNG-GCAGMAYTMDYA---D--A-PQ-PF----EEVV------ED-----QG--VKVFIDPKAIMFLIGTEMDFVR-EKL-GARFVFNN-------------------------P----NQTAACGCGESVTL-KPVEAE*-------------------------
>1948371_Abacterium@DEIC01000086.1_33|  30899 31294
------------------------MTETA--------------------------------------------------------------------------TP-AR-S------------------------------------------------------------R-RE-R---------------P-KPVRLTDAAAERIRAIMAG-----S-----A-------TPV--FGLRVGVKNA-GCAGQAYTMEYA---T--A-AR-PL----DEVI------ED-----KG--VRILIEPKSILFLIGTELDFVT-DRL-SQKFVFRN-------------------------P----NETDACGCGESVAI-TPASDAKA--*---------------------
>1458461_CPectocarpi@CDO60936.1| Iron binding protein SufA for iron-sulfur cluster assembly
-----------------------------------------------------------------------------------------------------------------------------------------------------------------------------M-A---------------G-QVITLTDTAAERIKAIIDR-----S-----D-------EPI--VGVRLGLENA-GCAGMAYKLDYA---T--E-TA-PL----DEVV------ED-----KG--VKILIDAKSILFLLGMEMDYEE-TKL-RSGFVFNN-------------------------P----NQTDACGCGESVTL-TPAKAPVA--EERPST----------------
>670307_Hdenitrifican@AGK58738.1| iron-sulfur cluster assembly accessory protein
-----------------------------------------------------------------------------------------------------------------------------------------------------------------------------M-M---------------P-KVMTLTDAAATRVASLVAQ-----K-------------PGV--KALKIGVKKG-GCAGMEYTMTWA---D--E-IG-KF----DEVI------EE-----KG--AVVLIDPAAIMYLLGTEMDFKV-DKL-SSQFVFNN-------------------------P----NQKSACGCGESVNI-EPAVPEGF--APTDH-----------------
>1970390_Hsp@OYY00841.1| Fe-S cluster assembly scaffold SufA
---------------------------------------------------------------------------------------------------------------------------------------------------------------------------------------------------MTLTPVAAERIRTLMAS-----K-----G-------DGI--AGLKIGVKKG-GCAGMEYTMTWA---S--D-VG-RL----DEVI------EV-----DG--ARVIVDPAAILYLIGTEMDYKT-DKL-ASQFVFNN-------------------------P----NQKSACGCGESVQL-EPAAGAEA--ARD-------------------
>1752223_Rbacterium@LNEA01000349.1_2|  285 674
------------------------MS-----------------------------------------------------------------------------------T------------------------------------------------------------P-RP-R---------------P-TVLSLTPAAAARVKSIMAA-----K-----G-------PDV--AGLKIGIKKG-GCAGMEYTMEWA---T--S-AG-KF----DEVV------EQ-----DG--ARVIIDPQAVLYLLGTQMDYKV-DKL-SAQFVFNN-------------------------P----NQSSACGCGESVNL-TPVDKGRL--EALKA*----------------
>1029756_Hnitrativoran@AHB49447.1| FeS assembly scaffold SufA
------------------------MTEKT-------------------------------------------------------------------------TIA-TP-T------------------------------------------------------------R-RP-R---------------P-KVMTLTPAAAARVRSIMAS-----K-----G-------PDI--AGLKIGVKKG-GCAGMEYTMTWA---E--S-VD-KF----DEVV------EQ-----DG--ARVIVDPQAVLYLLGTEMDYKT-DKL-SSTFVFNN-------------------------P----NQQSACGCGESVNL-VPAHEDAG--EAAE------------------
>2024831_Fsp@MAI47907.1| Fe-S cluster assembly scaffold SufA
---------------------------------------------------------------------------------------------------------------------------------------------------------------------------------------------------MTLTDAAAYRVRSIMAS-----K-------------PDA--VGLKIGLKKG-GCAGMEYTLEWA---E--E-AG-KF----DEIV------EQ-----DG--AKVLIDPMATLYILGTEMDYQV-DKL-SAQFVFNN-------------------------P----NQTSACGCGESVEL-KPADQARL--EEIKA-----------------
>2015799_Hbacterium@PKEY01000008.1_5|  3693 4079
------------------------MA-----------------------------------------------------------------------------------T------------------------------------------------------------A-RP-R---------------P-KVMTLTDAAAERVRQIMAS-----R-------------PDV--IGLRVGVKNG-GCAGMEYTMTWA---T--E-QN-EL----DEVV------DD-----KG--VRILIDPKAVLFLLGTEMDYKV-DKF-SAQFVFNN-------------------------P----NQVSACGCGESVTL-APAPKERL--EAIKS*----------------
>82_Hsp@PPC81923.1| Fe-S cluster assembly scaffold SufA
---------------------------------------------------------------------------------------------------------------------------------------------------------------------------------------------------MTISDAAAGRLKAIMES-----K-------------PGV--VGLRLGIKKG-GCAGMEYTMAWA---E--S-QD-RF----DEVV------ED-----KG--VKLLIEPMAIMYLLGTEMDYKT-DKL-ASQFVFNN-------------------------P----NQKSACGCGESVNL-IPVAKDQL--DAFKV-----------------
>1892846_Hsp@FPEJ01000003.1_81|  84673 85056
------------------------MP-----------------------------------------------------------------------------------T------------------------------------------------------------L-RM-M---------------P-KVMTMTPAAVRRISALMAG-----N-------------PNA--LGLKIGVKKG-GCAGMEYTMTVA---E--E-KG-AH----DEVV------EQ-----DG--AVLLIEPSAIIYLLGTEMDYKT-DKL-ASQFVFNN-------------------------P----NQRSACGCGESVNL-VPAGEGAG--TSAE*-----------------
>121290_Hsulfonivoran@KWT70501.1| Iron binding protein SufA for iron-sulfur cluster assembly
------------------------MP-----------------------------------------------------------------------------------T------------------------------------------------------------L-RV-M---------------P-KIVTLTAAAARRIRSLMDA-----N-------------PKA--LGLRVGIKKG-GCAGMEYTMAMV---E--E-KS-PH----DEVI------EQ-----DG--AILLIEPTAIMYLLGTEMDFQT-DKL-SSQFVFNN-------------------------P----NQRGACGCGESVNL-VPAAEKAP--HAD-------------------
>1333996_Vgotjawalensi@BAT60841.1| iron-binding protein IscA
------------------------MA-----------------------------------------------------------------------------------T------------------------------------------------------------P-RP-R---------------P-QVMSITDAAAARIAEIMSK-----A-----G-------SDA--AGIRVGVEKG-GCAGMSYKVELA---K--D-TK-PG----DEVI------DS-----NG--HRVLIDPTAVLFLLGTQMDYKI-DKM-SATFVFNN-------------------------P----NQTSACGCGESVAI-TPAQVLS-------------------------
>569860_Mligni@REF84156.1| iron-sulfur cluster assembly protein
-------------------------------------------------------------------------------------------------------------M------------------------------------------------------------A-KA-K---------------F-PIMTLTQAAADRVRTLMAD-------------------RAI--AGLRVGVKNG-GCAGMSYTLDYA---E--A-IG-PY----DEVV------ED-----KD--VKVIVDPKALMFLLGTEMDFRT-DKL-GSGFTFNN-------------------------P----NQTGACGCGESVAI-TPASEAQI--AEARG-----------------
>876269_Mstellata@ARWA01000001.1_2234|  2436764 2437135
--------------------------------------------------------------------------------------------------------------------------------------------------------------------------M-AS-R---------------F-AIMSVTEAAAARVRDLTET-----A-----G-------KPV--LGLRVGVKNG-GCAGMAYTVEFA---D--E-LG-PL----DEVV------ED-----KG--VKLVVDPKALMFLLGTEMDYET-STV-SSGFVFRN-------------------------P----NQVGSCGCGESVTL-KPADAVSA--SS*-------------------
>2004513_Msp@PMEX01000190.1_4|  4813 5181
-------------------------------------------------------------------------------------------------------------M------------------------------------------------------------A-NP-Q---------------F-AVLSLTEAAAARARNLIEA-----A-----G-------RPV--AGLRVGIKKG-GCAGMTYTMDLA---D--E-VG-PA----DEVI------ED-----QG--VKILIEPKDLMFLLGTKLDFET-TTL-QSSFTFQN-------------------------P----NQTGSCGCGESVSI-APAGEAQE--*---------------------
>1978229_Bbacterium@PNE11475.1| Fe-S cluster assembly scaffold SufA
-------------------------------------------------------------------------------------------------------------M------------------------------------------------------------A-NP-Q---------------F-AILSLTEAAAARARNLIAS-----A-----G-------RPV--AGLRVGIKVG-GCAGMTYTMDLA---E--E-VR-PA----DEII------ED-----QG--VKILIAPKDLMFLLGTKLDFET-TTL-QASFTFQN-------------------------P----NQTGACGCGESVSI-TPAGDVRE--KAV-------------------
>1612308_Mpalsarum@SFK32308.1| iron-sulfur cluster assembly protein
-------------------------------------------------------------------------------------------------------------M------------------------------------------------------------S-NT-K---------------F-AVLSLTEAAAERARQLIAD-----A-----G-------RPI--AGIKVGIKNG-GCAGMTYTLDLA---D--E-VA-AG----DEIV------ED-----QG--VKILIAPKDLMFLLGTKLDFET-TKF-ASTFSFSN-------------------------P----NQISACGCGESVAI-TPATERV-------------------------
>395965_Msilvestris@ACK51143.1| iron-sulfur cluster assembly accessory protein
-------------------------------------------------------------------------------------------------------------M------------------------------------------------------------A-NS-K---------------F-SVLSLTEAAAARARDLIAG-----A-----G-------KPV--AGIKVGIKNG-GCAGMTYTLDLA---D--E-VT-PG----DEIV------ED-----QG--VNILIAPKDLMFLLGTKLDFET-DKF-AASFTFKN-------------------------P----NQTSACGCGESVSI-TPAHG---------------------------
>663610_Maurea@JQKO01000013.1_46|  42224 42586
-------------------------------------------------------------------------------------------------------------M------------------------------------------------------------P-NS-Q---------------F-AVVSLSEAAAARARHLIEA-----A-----G-------RPV--AGIKVGVKNG-GCAGMSYTLDLA---D--E-IQ-AG----DEVV------ED-----QG--VKILIAPADLMFLLGTKLDFEA-SKF-ASSFQFQN-------------------------P----NQTGACGCGESVSI-TPAGQP*-------------------------
>395964_Macidiphila@KE386496.1_2580|  2863874 2864251
-------------------------------------------------------------------------------------------------------------M------------------------------------------------------------G-QS-N---------------F-AVLTLTEAAAARARSLIEG-----A-----G-------RPV--AGIRVGVKSG-GCAGMAYTMELA---D--A-IE-SA----DEIV------ED-----QG--VKVLVAPKDLMFLLGAKIDFET-DKF-QASFTFQN-------------------------P----NQTSSCGCGESVAI-TPASPPLA--QAL*------------------
>395963_Bindica@ACB93762.1| iron-sulfur cluster assembly accessory protein
-------------------------------------------------------------------------------------------------------------M------------------------------------------------------------A-NS-A---------------F-SILSLTDNAAARTRELLAQ-----A-----G-------NAD--KLLKIGIKNG-GCAGMSYTLDLI---D--E-LG-PL----DEII------ED-----KG--VRLAVAPQDVMFLLGTQVDFVT-DRL-GSSFTFRN-------------------------P----NQTGSCGCGESVSI-TPAQPETA--RS--------------------
>1123229_Srosea@AUBC01000017.1_88|  91569 91958
--------------------------------------------------------------------------------------------------------------------------------------------------------------------------M-FG-N---------------L-KVVTLTDAAAERIKTIVGK-----SGKGETG-------KPV--EGLRVGVKNG-GCAGMSYVMDLV---E--S-PL-PG----DEVV------ED-----KG--AKVFVDPKAVLFLLGTQMDFKV-DKL-SAQFVFNN-------------------------P----NQTSACGCGESVAL-SPAKLDGA--DAH*------------------
>1079_Bviridis@ALK08935.1| Iron-binding protein IscA
-----------------------------------------------------------------------------------------------------------M-T------------------------------------------------------------V-RP-K---------------M-QVLRLTDSAAAQVRQLMDA-----T-----E-------TPI--VGLRVGVKKG-GCAGMAYTVDYA---T--E-VR-PG----EEVV------EQ-----GG--AKVVIEPGAIMFLLGAEMDYRT-EKL-SAQFVFNN-------------------------P----NETASCGCGESVAL-APAEGAVA--A---------------------
>1293442_Fovis@RAK28597.1| iron-sulfur cluster assembly protein
----------------------------------------------------------------------------------------------------------------------------------------------------------------------------MS-R---------------F-SVLSLTDAAVARVQEIMAS-----H-------------EGS--LGIRVGVKKG-GCAGMEYTIDLV---Q--E-PK-AG----DDVV------EK-----NG--AKVFVAPEAVLFLLGTQMDFEV-TTL-RTGFVFNN-------------------------P----NQTSACGCGESVEL-APASPDSL--NEALGAA---------------
>1144343_Psp@EJN06562.1| FeS assembly scaffold SufA
----------------------------------------------------------------------------------------------------------------------------------------------------------------------------MG-R---------------F-SVITLTDAAASRVGEIVAT-----R-------------ENA--LGIRVGIKKG-GCAGMEYTIDLV---T--E-AK-AG----DDVI------EK-----DG--SKVFVAPEAVLYLLGTEMDFEV-TKL-RTGFVFNN-------------------------P----NQTSACGCGESVEL-TPAKPEAL--ASAAS-----------------
>204722_Bsuis@AAN29865.1| HesB/YadR/YfhF family protein
----------------------------------------------------------------------------------------------------------------------------------------------------------------------------MG-R---------------F-AVITLTDAAANRVHEIMTS-----R-------------EDA--LGIRVGVKKG-GCAGMEYTIELV---T--E-AK-AG----DDLI------EK-----DG--AKVFIAPEAVLFLLGTQMDFEV-TTL-RTGFVFNN-------------------------P----NQTSACGCGESVEL-KPASPESL--RQMQGTA---------------
>354351_Pasaccharolyt@RBO91984.1| iron-sulfur cluster assembly protein
----------------------------------------------------------------------------------------------------------------------------------------------------------------------------MG-R---------------F-AIMTLTDAAAERVREIQAS-----H-------------EDA--LGIRVGVKKG-GCAGMEYTIALA---E--E-AK-AG----DDLI------EL-----DG--AKVYIAPEAALFLLGTQMDFEV-TTL-RTGFVFNN-------------------------P----NQTSACGCGESVEL-TPVSQEAL--DAAHNAA---------------
>314237_Pleguminum@PYE89665.1| iron-sulfur cluster assembly protein
----------------------------------------------------------------------------------------------------------------------------------------------------------------------------MG-R---------------F-AVMTVSDAAAARVREIVGN-----R-------------EGA--QGIRIGVKKG-GCAGMEYAVDLV---T--E-PN-IR----DDMV------EK-----DG--ARVFIAPEAVLFLLGTRMDFEV-TTL-RTGFVFNN-------------------------P----NQTSACGCGESVEL-TPASSEAL--QQAQSAA---------------
>1365950_Csalsifontis@SJZ57422.1| iron-sulfur cluster assembly protein
----------------------------------------------------------------------------------------------------------------------------------------------------------------------------MG-R---------------F-AVMTITDAAANRVRDIMAA-----K-------------DNA--KGVRIGVKKG-GCAGMEYTVDLV---T--E-PN-GQ----DDVV------EQ-----DG--ARVFVAPEAVLFLLGTQLDYED-TVL-RSGFVFNN-------------------------P----NQTSACGCGESVEL-KQADLSAL--GA--------------------
>1736378_Asp@KQT83519.1| FeS assembly scaffold SufA
----------------------------------------------------------------------------------------------------------------------------------------------------------------------------MS-R---------------F-AVMSMTDAAAQRVRDIVSV-----K-----G-------GDA--LGLRIGIKKG-GCAGMEYTVDLA---T--E-AK-PF----EDTV------ER-----DG--ARVYVAPEAVMFLLGTEMDYEQ-TVL-RSGFTFRN-------------------------P----NQTSACGCGESVEL-KPADPAAL--AAHA------------------
>2066697_Mendophytica@PKMZ01000001.1_900|  995021 995398
----------------------------------------------------------------------------------------------------------------------------------------------------------------------------MG-R---------------F-AIMTMTDAAAERVRDIVAA-----R-----D-------GEA--AGIRVGVKKG-GCAGMEYTIDLA---S--E-AK-PG----EDVI------ER-----DG--ARVFVAPEAVLFLLGTQMDYEQ-TVL-RSGFVFNN-------------------------P----NQTSACGCGESVEL-RPADPAAT--QRQPA*----------------
>937218_Fmanganoxydan@SMD03917.1| iron-sulfur cluster assembly protein
----------------------------------------------------------------------------------------------------------------------------------------------------------------------------MG-R---------------F-SVLSMTDAAADRVKSIVAS-----K-----G-------GDA--LGIRVGVKKG-GCAGMEYTIDLA---T--E-AK-PN----EDSI------EQ-----DG--AKVFVAPEAVLFLLGTEMDYEE-TVI-RSGFVFRN-------------------------P----NQTSACGCGESVEL-KAADLKAL--AEQRASA---------------
>287752_Amanganoxydan@EAS51009.1| iron-sulfur cluster assembly accessory protein
----------------------------------------------------------------------------------------------------------------------------------------------------------------------------MG-R---------------F-TVMSMTDAAAERVKAITSS-----K-----G-------EDA--LGLRVGIKKG-GCAGMEYTIDLA---T--E-AN-PN----EDMI------EK-----DG--ARVLVAPEAVLFLLGTEMDYEE-TVL-RSGFTFRN-------------------------P----NQTSACGCGESVEL-KQADLAAL--AGQPG-----------------
>1736384_Asp@KQT79276.1| FeS assembly scaffold SufA
----------------------------------------------------------------------------------------------------------------------------------------------------------------------------MG-R---------------F-TVMTMTDAAASRVRDIVAS-----K-----G-------GDA--LGLRVGIKKG-GCAGMEYTVELA---K--D-AQ-PR----EDQV------ER-----DG--ARVFVAPEAVLFLLGTEMDYEE-TKL-RSGFTFRN-------------------------P----NQTSACGCGESVEL-KAADLKAM--ADAQSA----------------
>314231_Fpelagi@EAU42550.1| hypothetical protein FP2506_06911
M----------------VLTDRRAIRYQT----------------------------------------------------------------------VRQVAGERT-E------------------------------------------------------------I-MG-R---------------F-QVLSITDAAASRVQAILDN-----A-----A-------ADA--LGVRVGVKKG-GCAGMEYTVELA---K--D-HR-EN----EDVV------EK-----DG--ARVYIAPEAVLFLLGTEMDYEE-TVL-RSGFVFNN-------------------------P----NQTSACGCGESVEL-KAADLKVL--AEQRAGA---------------
>1166073_Ajatrophae@SDO78767.1| iron-sulfur cluster assembly protein
----------------------------------------------------------------------------------------------------------------------------------------------------------------------------MS-R---------------F-SVMSLTDAAAERVNEIVAM-----R-----G-------GDA--AGVRIGIKKG-GCAGMEYTIDLA---E--D-GR-PG----EDVV------ER-----NG--ARVFVAPEAVLFLLGTQMDYEV-TRL-RSGFTFNN-------------------------P----NQTSACGCGESVEL-KKADLAAL--SAAQHA----------------
>1166078_Aphyllosphaer@SFF03631.1| iron-sulfur cluster assembly protein
----------------------------------------------------------------------------------------------------------------------------------------------------------------------------MG-R---------------F-SVLSMSDAAAERVRAIVDA-----R-----G-------GEA--EGIRVGVKKG-GCAGMEYTIDLV---T--E-PK-PG----EDVV------EH-----AG--ARVFVAPEAVLFLLGTRMDYEE-TTL-RSGFTFVN-------------------------P----NQTSACGCGESIEL-KPADSAKV--AAARSAA---------------
>1349819_Asp@ALN73339.1| hypothetical protein M673_11470
----------------------------------------------------------------------------------------------------------------------------------------------------------------------------MG-R---------------F-AVITLTDTAAERVRSITAA-----N-------------GEA--LGIRVGIKKG-GCAGMEYTIALA---D--G-PK-PG----EDVV------EH-----EG--ARVFVAPEAVLFLLGTRMDYEE-TVL-RSGFVFNN-------------------------P----NQTSACGCGESVEL-KPVDAKQL--ETADA-----------------
>1638161_Asp@BBWH01000001.1_160|  161322 161774
M------------------KASLALAAQA-N------------------------------------------------------------------HLFESIETGSE-D------------------------------------------------------------L-MG-R---------------F-AIMSMTEAASERVRSIVSS-----R-----G-------DTA--SGIRVGVKKG-GCAGMEYTIALA---D--A-AA-PG----EDVV------EY-----AG--AKVFVSPEAVLFLLGTQMDYEE-TTL-RSGFVFNN-------------------------P----NQTSACGCGESVEL-KKADLAAL--AGADA*----------------
>2037914_Phaloflavum@NWUC01000015.1_39|  28610 29008
----------------------------------------------------------------------------------------------------------------------------------------------------------------------------MG-Q---------------F-AVMTMTDAAAERVRAIVGN-----A-----S-------EPA--KGIRLGIKKG-GCAGMEYTVDLA---T--E-AR-PA----DDVV------ER-----DG--ARVYVAPEAVLFLLGTEMDFEV-TTL-RSGFVFNN-------------------------P----NQTSACGCGESVEL-KAADLQAL--ARSEGSVVRAGS*---------
>2341112_Abacterium@AZN71879.1| Fe-S cluster assembly scaffold SufA
----------------------------------------------------------------------------------------------------------------------------------------------------------------------------MG-Q---------------F-AVMTMTDAAAKRVKAIVAN-----A-----N-------QPA--EGIRVGIKKG-GCAGMEYTVELV---D--A-PS-AK----DDLI------EA-----DG--ARVYVAPEAVLFLLGTQMDYET-TKL-RSGFVFNN-------------------------P----NQTSACGCGESVEL-KPADLEAL--AKRGDAVIRGDA----------
>2108445_Msp@CP031834.1_2506|  2600110 2600517
--------------------------------------------------------------------------------------------------------MGME-N------------------------------------------------------------E-MG-R---------------F-AVISMTEKAASRVNEIVAT-----R-------------EGA--QGIRLGIKKG-GCAGMEYTVDLV---T--E-PN-PK----DDHI------ER-----DG--AHVYVAPEAALFLFGTVMDFEV-TQL-RTGFTFTN-------------------------P----NQSSACGCGESVEL-KPADLKQL--AEARASAGAA*-----------
>93369_Psalicylatoxi@PWJ85922.1| iron-sulfur cluster assembly protein
----------------------------------------------------------------------------------------------------------------------------------------------------------------------------MG-R---------------F-AVINMTERAAARVNEIVAS-----R-------------DNA--RGIRLGIKKG-GCAGMEYTIDLV---T--E-PN-PG----DDHI------ER-----DG--AHVYVAPEAALFLLGTEMDFEV-TTL-RTGFTFTN-------------------------P----NQSSACGCGESVEL-KPADLKQL--AEARATDAA-------------
>1736420_Asp@KQU75340.1| FeS assembly scaffold SufA
----------------------------------------------------------------------------------------------------------------------------------------------------------------------------MG-R---------------F-AVISMTDRAAERVREIMAT-----R-------------ENA--RGIRLGIKKG-GCAGMEYTVDLV---T--E-PN-PK----DDHI------ER-----DG--AHVYVAPEAALFLFGTQMDFEV-TTL-RTGFTFSN-------------------------P----NQSSACGCGESVEL-KPADLKAL--AEARAQSPA-------------
>1449348_Mamorphae@OWK18501.1| FeS assembly scaffold SufA
----------------------------------------------------------------------------------------------------------------------------------------------------------------------------MG-R---------------F-AVITMTEKAADRVREIVAT-----R-------------DNA--HGIRLGIKKG-GCAGMEYTVDLV---T--E-PN-TK----DDHI------ER-----DG--AHVYVAPEAALFLFGTEMDFEQ-TTL-RTGFTFRN-------------------------P----NQSSACGCGESVEL-KPADLKAL--AEARASA---------------
>1873176_Pmanganicus@OQM76656.1| Fe-S cluster assembly scaffold SufA
----------------------------------------------------------------------------------------------------------------------------------------------------------------------------MG-R---------------F-AVISMSEKAAARVLEIVGA-----R-------------ENA--HGIRLGIKKG-GCAGMEYTVDLV---T--E-PS-LK----DDHV------ER-----DG--AHVYVAPEAALFLLGTEMDFEA-TTL-RTGFTFRN-------------------------P----NQSSACGCGESVEL-KPADLKAL--AEARAQSAV-------------
>1953060_Pbacterium@DDFA01000080.1_43|  37021 37401
----------------------------------------------------------------------------------------------------------------------------------------------------------------------------MG-R---------------F-TVISMTDKAADRVREIVAA-----R-------------DNA--QGIRVGIKKG-GCAGMEYTVDLV---T--E-PK-AS----DDHI------ER-----EG--AHVWVAPEAALYLLGTEMDFEV-TQL-RTGFTFRN-------------------------P----NQSSACGCGESVEL-QAADLKAL--AEARASA*--------------
>266779_Csp@ABG63170.1| FeS assembly scaffold SufA
----------------------------------------------------------------------------------------------------------------------------------------------------------------------------MG-R---------------F-QVMTMTDAAAARVREIVET-----R-------------EGA--HGIRVGIKKG-GCAGMEYTIDLV---T--E-PN-PK----DDHI------ER-----DG--VHVYVAPEAALFLLGTEMDFEV-TRI-RTGFVFNN-------------------------P----NQSSACGCGESVEL-KPADLKAL--AEARETGAA-------------
>472175_Nbasaltis@KFB09910.1| FeS assembly scaffold SufA
----------------------------------------------------------------------------------------------------------------------------------------------------------------------------MG-R---------------F-QVISLTDAAATRVREIVDA-----R-------------EDA--AGVRVGIKKG-GCAGMEYTVDLV---T--E-PN-PA----DDHV------EH-----EG--AHVYVAPEAALFLLGTQMDFEV-TTL-RTGFVFNN-------------------------P----NQSSACGCGESVEL-KPADLKAL--AEARAQNA--------------
>1756988_Nsp@CP029208.1_3002|  3177922 3178302
----------------------------------------------------------------------------------------------------------------------------------------------------------------------------MS-R---------------F-QVMTMTDAAAGRVRDIVAA-----R-------------EGA--KGVRVGIKKG-GCAGMEYTVDLV---T--E-AD-PK----DDHV------EH-----EG--AHVYVAPEAALFLLGTQLDFEV-TKL-RTGFTFNN-------------------------P----NQTSACGCGESIEL-QPADLKAL--AEARGAA*--------------
>69279_Adefluvii@EXL09076.1| FeS assembly scaffold SufA
----------------------------------------------------------------------------------------------------------------------------------------------------------------------------MA-R---------------F-SVMTLTDRAAGRVREIVAM-----R-------------EGA--HGIRLGVKKG-GCAGMEYTIDLV---T--E-PD-PK----DDHV------EH-----EG--AHVYVAPEAALFLLGTEMDFEV-TTL-RTGFVFRN-------------------------P----NQSSACGCGESVEL-KPADLKAL--AEARAAAEA-------------
>1895815_Rbacterium@OJU05397.1| Fe-S cluster assembly scaffold SufA
----------------------------------------------------------------------------------------------------------------------------------------------------------------------------MR-R---------------F-QVISMTDAAAARIRDIVDT-----R-------------EGA--QGVRVGVKKG-GCAGMEYTVDLV---T--E-AN-PK----DDHI------EH-----EG--ANVWVAPEAALFLLGTEMDFEV-TKL-RTGFTFRN-------------------------P----NQTSACGCGESVEL-KPAELKAL--AEARAGAT--------------
>1381123_Asp@AYOD01000001.1_106|  119916 120305
----------------------------------------------------------------------------------------------------------------------------------------------------------------------------MA-R---------------F-QVLTLTDEAAARVRNIVAA-----R-------------EGA--AGIRVGIKKG-GCAGMEYTVDLV---T--A-AN-PK----DDHV------ER-----DG--AHVYVAPEAALFLLGTEMGFET-TKL-RSGFTFNN-------------------------P----NQSSACGCGESIEL-QPADLKAL--AEARGQGAVA*-----------
>2126741_Nsp@PSM17924.1| Fe-S cluster assembly scaffold SufA
----------------------------------------------------------------------------------------------------------------------------------------------------------------------------MG-R---------------F-QVISITEAAAARVREIVES-----R-------------DGA--QGVRVGIKKG-GCAGMEYTVDLV---T--E-AD-PK----DDHV------EH-----GG--AHVYVAPEASLFLLGTEMGYEV-TTL-RSGFTFSN-------------------------P----NQSSACGCGESVEL-KPADLKAL--AEARGAV---------------
>2495581_Msp@RST85277.1| Fe-S cluster assembly scaffold SufA
----------------------------------------------------------------------------------------------------------------------------------------------------------------------------MG-R---------------F-QVMTMTDVAARRVREIIDG-----R-------------DGA--RGVRVGVKKG-GCAGMEYTIDLV---T--D-PD-PR----DDHI------ER-----DG--AHVYVAPEASLFLLGTEMGFET-TTL-RSGFTFTN-------------------------P----NQSSACGCGESVEL-KPADLKAL--AEARAAADAA------------
>2294114_Msp@RFC64870.1| Fe-S cluster assembly scaffold SufA
----------------------------------------------------------------------------------------------------------------------------------------------------------------------------MG-R---------------F-SVISMTDRAAERVREIVAT-----R-------------GGA--KGIRLGIKKG-GCAGMEYTVDLV---T--E-PK-PG----DDHI------EH-----AD--ANVWVAPEAALFLLGTQMDFEV-TQL-RTGFTFNN-------------------------P----NQSSACGCGESVEL-KPADLKAL--AEARAGA---------------
>1953059_Pbacterium@DCDI01000178.1_62|  49986 50372
----------------------------------------------------------------------------------------------------------------------------------------------------------------------------MG-R---------------F-SVMSLTDRAAERVREIVDD-----R-------------DEV--HGIRVGVKKG-GCAGMEYTIDLV---S--E-VN-AK----DDHV------EH-----DG--AHVYVAPEAALFLLGTQMDFET-TKL-RSGFVFNN-------------------------P----NQSSACGCGESVEL-QPADLKAL--AEARAQGAA*------------
>1121003_Aaerolatum@SFI75762.1| iron-sulfur cluster assembly protein
----------------------------------------------------------------------------------------------------------------------------------------------------------------------------MG-R---------------F-QIMAVTDAAAARVREIVEA-----R-------------EGA--MGIRVGVKKG-GCAGMEYTIDLV---T--E-PK-AG----DDHI------EH-----ND--AHVWVAPEAALFLLGTQMDFEK-TTL-RTGFTFHN-------------------------P----NQSSACGCGESVEL-KPADLKTL--AEARAAAAAS------------
>935261_Asp@JAGL01000007.1_116|  125258 125644
----------------------------------------------------------------------------------------------------------------------------------------------------------------------------MR-S---------------F-QIMTMTDAAAARVREIVES-----R-------------ENA--RGIRVGIKKG-GCAGMEYTIDLV---E--N-PN-PK----DDHI------EH-----AG--AHVWVAPEAALYLLGTEMDFER-TTL-RTGFTFHN-------------------------P----NQSSACGCGESVEL-KPADLKKL--AEARAAGAA*------------
>71433_Mamorphae@PZO75216.1| Fe-S cluster assembly scaffold SufA
----------------------------------------------------------------------------------------------------------------------------------------------------------------------------MG-R---------------F-AVITLSDSAAGRIHEIVEA-----R-------------EGA--RGLRVGIKKG-GCAGMEYTVDLV---T--E-PL-AK----DDHV------EH-----AG--AHVWVAPEAALYLLGTTMDFES-TTL-RTGFVFRN-------------------------P----NESSACGCGESVEL-KPADLKAL--AEARAAAA--------------
>1871068_Pbacterium@MBA89538.1| Fe-S cluster assembly scaffold SufA
----------------------------------------------------------------------------------------------------------------------------------------------------------------------------MA-R---------------F-EIMTMTDAAAARVREVVES-----K-------------DDV--LGVRVGIKKG-GCAGMEYTIDAV---T--E-PD-EK----DDVI------ER-----DG--AKVWVDPAATLYLIGTQMDFEV-TTL-RSGFVFNN-------------------------P----NQSSACGCGESVEL-RPADLKAL--AEARGTA---------------
>1514904_Amarina@KPB01456.1| FeS assembly scaffold SufA
----------------------------------------------------------------------------------------------------------------------------------------------------------------------------MA-----------------F-AIMTMTDAAATRVREIVAN-----RA----G-------EGA--KGVRVGIKKG-GCAGMEYTVDLV---T--E-PD-SA----DDHI------SH-----DG--ADVWVDPAAMLYLLGTQMDFEV-TKL-RTGFVFNN-------------------------P----NQSSACGCGESVEL-KPADLKEL--AEARGQV---------------
>1120961_Akielensis@KB894528.1_703|  741543 741926
----------------------------------------------------------------------------------------------------------------------------------------------------------------------------MA-----------------F-AIMTMTDAAATRVREIVAN-----RA----D-------EGA--LGVRVGIKKG-GCAGMEYTVDLV---T--E-PN-AA----DDHI------TH-----AD--ANVWVDPAAMLYLLGTQMDFEV-TKL-RAGFVFNN-------------------------P----NQSSACGCGESVEL-KPADLKEL--AEARGQV*--------------
>2184161_Pbacterium@RKF08142.1| Fe-S cluster assembly scaffold SufA
----------------------------------------------------------------------------------------------------------------------------------------------------------------------------MA-----------------F-AIMTMTDQAADRVREIVAG-----RA----E-------QGA--QGVRVGIKKG-GCAGMEYTVDLV---T--E-PD-PK----DDHI------SH-----AG--AHVWVDPAAMLYLLGTQMDFEV-TKL-RTGFVFNN-------------------------P----NQSSACGCGESVEL-KPADLKEL--AEARGEL---------------
>1736543_Rsp@KQY14452.1| FeS assembly scaffold SufA
----------------------------------------------------------------------------------------------------------------------------------------------------------------------------MG-----------------F-AIMTLTDAAAGRVKAIVEN-----A-----G-------GEA--RGIRVGIKKG-GCAGMEYAVDLV---I--E-PN-PK----DDLV------EH-----QG--AQVWVAPEAVLYLLGTRMDFEV-STL-RAGFTFTN-------------------------P----NQTSACGCGESVEL-KPADLAAL--AAKGDAVVRAS-----------
>464029_Roryzae@OLP59799.1| Fe-S cluster assembly scaffold SufA
----------------------------------------------------------------------------------------------------------------------------------------------------------------------------MA-----------------F-AVMSMTDAAASRVRDIVEN-----A-----G-------GDA--MGIRVSIRKG-GCAGMEYAVDLV---T--E-AS-PK----DDLV------EH-----QG--AKVYVAPEAVLYLLGTRMDFET-TTL-RSGFTFNN-------------------------P----NQTSACGCGESVEL-KPADLAAL--AARGDAVVRAS-----------
>1953064_Rbacterium@DEZG01000026.1_34|  31132 31521
----------------------------------------------------------------------------------------------------------------------------------------------------------------------------MA-----------------F-AVMKLTDAAADRVKAIVDN-----A-----G-------DGA--SGIRVGIKKG-GCAGMEYSIDLV---T--E-AN-AK----DDLI------EK-----NG--ARVWVAPEAVLYLLGTEMDFEV-TTL-RSGFTFHN-------------------------P----NQTSACGCGESVEL-KPADLAAL--AAAGQPSVRA*-----------
>28320_Mdimorpha@PTM90233.1| iron-sulfur cluster assembly protein
----------------------------------------------------------------------------------------------------------------------------------------------------------------------------MA-----------------F-AVMTITDAAADRVRAIVDN-----A-----G-------GDA--KGIRVGIKKG-GCAGMEYSVDLV---T--E-PN-AK----DDLV------EH-----AG--ARVWVAPEAVLYLLGTEMDFEV-TTL-RSGFTFHN-------------------------P----NQTSACGCGESVEL-KPADLAAL--AATGNPTVRAG-----------
>2135647_Rsp@PYE27258.1| iron-sulfur cluster assembly protein
----------------------------------------------------------------------------------------------------------------------------------------------------------------------------MG-----------------F-AVMSLSDAAAQRVNAIVDH-----A-----G-------GDT--KGIRLSIKKG-GCAGMEYAVDLV---S--E-PN-AK----DDLI------EH-----AG--ARVWVAPEAVLYLLGTRMDFEV-TKM-RSGFTFNN-------------------------P----NQTSACGCGESVEL-KPADLAAL--AAKGDAVVRVG-----------
>1914541_Rsp@AUC09947.1| Fe-S cluster assembly scaffold SufA
----------------------------------------------------------------------------------------------------------------------------------------------------------------------------MG-----------------F-AIMTMTGAAASRVKAIVEN-----S-----G-------PDA--KGVRVGIKKG-GCAGMEYTIDLV---T--E-PD-AK----DDLV------EF-----EG--AKVWVQPSAVLYLLGTQMDFEV-TKM-RSGFTFNN-------------------------P----NQTSACGCGESVEL-KPADLAAL--AKQREAEASV------------
>1183428_Agenomosp@CUX21709.1| Putative sufA, Iron-sulfur cluster assembly 1 homolog
----------------------------------------------------------------------------------------------------------------------------------------------------------------------------MG-----------------F-AIMTMTGAAASRVKAIVEN-----S-----G-------PDA--RGVRVGIKKG-GCAGMEYTIDLV---T--E-PD-AK----DDLV------EF-----EG--AKVWVQPSAVLYLLGTQMDFEV-TKM-RSGFTFNN-------------------------P----NQTSACGCGESVEL-KPADLAAL--AKQREAEASV------------
>2052828_Abohemicum@KXG86129.1| FeS assembly scaffold SufA
----------------------------------------------------------------------------------------------------------------------------------------------------------------------------MG-----------------F-AVMTMTEAAASRVKAIVEN-----S-----G-------PDA--RGLRVGIKKG-GCAGMEYTIDLV---T--E-PS-AK----DDLI------EF-----QD--AKVWIEPSAVLYLLGTQMDFEI-TKM-RSGFTFTN-------------------------P----NQTSACGCGESVEL-KPADLAVL--AKQRQEALSV------------
>1125847_Rsp@CCF19573.1| FeS assembly scaffold SufA
----------------------------------------------------------------------------------------------------------------------------------------------------------------------------MG-----------------F-AVMSMTDAAADRVKAIVGN-----S-----G-------PDA--KGVRVGIKKG-GCAGMEYTIDLV---T--E-PN-PK----DDLI------EH-----AG--ARVWVEPSAVLYLLGTRMDFES-TKM-RSGFTFVN-------------------------P----NQTSACGCGESVEL-KPADLAAL--ARERAEQSHAG-----------
>61013_Ryanglingense@OWK24590.1| FeS assembly scaffold SufA
----------------------------------------------------------------------------------------------------------------------------------------------------------------------------MG-----------------F-AVMSMTGTAAARVKAIVEN-----S-----G-------PDA--KGIRVGIKKG-GCAGMEYTIELV---S--E-PN-AK----DDLI------ER-----DG--AKVWVEPSAVLYLLGTEMDFET-TTL-RSGFTFTN-------------------------P----NQTSACGCGESVEL-KPADLAAL--AARGDAVVPAAH----------
>2127050_Rsp@PST18923.1| Fe-S cluster assembly scaffold SufA
----------------------------------------------------------------------------------------------------------------------------------------------------------------------------MG-----------------F-AVMSMTDAAAARVKAIVGN-----S-----G-------PDA--KGVRVGIKKG-GCAGMEYTIDLV---T--E-PN-AK----DDLI------ER-----DG--AKVWVEPSAVLYLLGTEMDFEV-TTL-RSGFTFTN-------------------------P----NQTSACGCGESVEL-KPADLAAL--AAQRQAAQPA------------
>2060726_Nsp@AXV15453.1| Fe-S cluster assembly scaffold SufA
----------------------------------------------------------------------------------------------------------------------------------------------------------------------------MG-----------------F-AVMTMTEAASARVKQIVAG-----S-----G-------PDA--KGVRVGIKKG-GCAGMEYTIDLV---T--E-PN-PK----DDLI------ER-----DG--ARVWIEPSAVLYLLGTEMDFEV-TKM-RSGFTFVN-------------------------P----NQTSACGCGESVEL-KPADLAAL--AKQREAEAHA------------
>1842536_Asp@AOG12387.1| FeS assembly scaffold SufA
----------------------------------------------------------------------------------------------------------------------------------------------------------------------------MG-----------------F-QVMTMSDAAAARVRAIVEN-----S-----G-------PDA--KGIRVGIKKG-GCAGMEYTIDMV---T--E-PN-PR----DDRI------EK-----DG--ASVWIDPAAVLYLLGTEMGFET-TTL-RSGFTFHN-------------------------P----NQTSACGCGESVEL-KAADLSEL--AKQRQAAPA-------------
>1953065_Rbacterium@DFQL01000095.1_40|  36228 36614
----------------------------------------------------------------------------------------------------------------------------------------------------------------------------MG-----------------F-QVMTMSDAAAARVRAIVEN-----S-----G-------PDA--KGIRVGIKKG-GCAGMEYTIDLV---T--E-PN-AK----DDRI------EK-----DG--ATVWIDPAAVLYLLGTEMGFET-TTL-RSGFTFHN-------------------------P----NQTSACGCGESVEL-QAADLAEL--ARQRQTATA*------------
>373_Avitis@RCU54036.1| Fe-S cluster assembly scaffold SufA
----------------------------------------------------------------------------------------------------------------------------------------------------------------------------MG-----------------F-AVMTMTDAAAARVKEIVEN-----S-----G-------PDA--KGIRVGIKKG-GCAGMEYTIDLV---T--E-PN-PR----DDLI------AR-----DG--ASVWLEPAAVLYLLGTEIDFET-TTL-RSGFTFRN-------------------------P----NQTSACGCGESVEL-KAADLAEL--AKQRQAVHV-------------
>391_Rsp@PJI44080.1| Fe-S cluster assembly scaffold SufA
----------------------------------------------------------------------------------------------------------------------------------------------------------------------------MG-----------------F-QVMTMTDAAAARVRAIVGN-----S-----G-------PDA--KGIRVGIKKG-GCAGMEYTIDLV---T--E-PN-PR----DDLI------ER-----DG--ASVWVEPSAVLYLLGTQMDFET-TTL-RSGFTFTN-------------------------P----NQTSACGCGESVEL-KAADLAEL--ARRKQEDAAVAG----------
>1370122_Rundicola@JHXQ01000002.1_203|  221691 222077
----------------------------------------------------------------------------------------------------------------------------------------------------------------------------MG-----------------F-AVMTMTDVAANRVKEIVEG-----S-----G-------ADA--KGIRVGVKKG-GCAGMEYTIDLV---T--D-PN-PK----DDHI------ER-----DG--AHVWIDPAAILYLLGTQIDFET-TTL-RSGFTFRN-------------------------P----NQTSACGCGESVEL-KAADLAEL--AKAKEIAAN*------------
>1736335_Rsp@KQQ72629.1| FeS assembly scaffold SufA
----------------------------------------------------------------------------------------------------------------------------------------------------------------------------MG-----------------F-AVMTITDAAAQRVNQITSN-----S-----G-------PDA--LGLRVGIKKG-GCAGMEYTIDLV---T--V-PN-AK----DDLI------ER-----DG--AKVWIEPSAVLYLLGTQMDFET-TKM-RSGFTFVN-------------------------P----NQTSACGCGESVEL-KPADLAAL--AQQRTTQSPAA-----------
>274592_Hmarina@PWW04308.1| iron-sulfur cluster assembly protein
----------------------------------------------------------------------------------------------------------------------------------------------------------------------------MA-----------------F-EIMTMTQAAADRVKAVLAS-----S-----D-------GPA--AGIRVGIKKG-GCAGMEYTIDLV---R--E-PD-AR----DDKI------ER-----DG--ARVYVAPEAVLFLLGTEMGFES-TTL-RSGFTFHN-------------------------P----NQTSACGCGESVEL-KPADLAKL--AEAGNPVVRAG-----------
>411684_Hphototrophic@EDQ33393.2| FeS assembly scaffold SufA
----------------------------------------------------------------------------------------------------------------------------------------------------------------------------MG-----------------F-AVMTLTPAAAERVKTIVRN-----E-------------EGA--EGIRVSIKKG-GCAGMEYAIDLA---T--E-IN-PK----DDRI------ER-----DG--AAVFVAPEAVLYLLGTEMDYEV-TKL-RSGFVFNN-------------------------P----NQTSACGCGESVEL-KPADLAKL--AEAGNPVVRTD-----------
>1620421_Hsp@AKI00397.1| FeS assembly scaffold SufA
----------------------------------------------------------------------------------------------------------------------------------------------------------------------------MG-----------------F-AVMTLTAAAAERVKTVIKA-----S-------------DDA--TGIRVSIKKG-GCAGMEYAIDLA---R--E-VN-PK----DDRI------ER-----DD--AVVFVAPEAVLYLLGTEMDYEV-TKL-RSGFVFNN-------------------------P----NQTSACGCGESVEL-KPADLAKL--AEAGNPVVRVD-----------
>714899_Hhalophila@SOE08454.1| iron-sulfur cluster assembly protein
----------------------------------------------------------------------------------------------------------------------------------------------------------------------------MG-----------------F-DVMTLTPAAAERVNAILKT-----S-------------DNA--EGIRVSIKKG-GCAGMEYAIDLA---T--E-VN-EK----DDRI------ER-----DG--ATVFVAPEAVLYLLGTEMDYEV-TKL-RSGFVFNN-------------------------P----NQTSACGCGESVEL-KPADLARL--AAEGNAVVRTD-----------
>1876515_Nmarinus@OXS99188.1| Fe-S cluster assembly scaffold SufA
----------------------------------------------------------------------------------------------------------------------------------------------------------------------------MG-----------------F-SLVNLTDDAVHRIHEIVAD-----R-------------DGA--LGLRLGIKKG-GCAGMEYTVDLV---T--E-PD-PK----DDHV------EV-----DG--AHLWIAPEAMLFLLGTEVGFEK-SPL-RTGFTFRN-------------------------P----NESSACGCGESVEL-EAADLKEL--AEARKSA---------------
>1486262_Mendophytica@AJY48319.1| FeS assembly scaffold SufA
----------------------------------------------------------------------------------------------------------------------------------------------------------------------------MG-----------------F-QVITLTDAAATRVNEIIGN-----S-----G-------PEA--LGIRVSIKKG-GCAGMEYAVDLV---TGDN-RN-DK----DDFV------EH-----SG--ARVWVDPAAALYLLGTEMDFEV-TKL-RTGFVFRN-------------------------P----NETSACGCGESVEL-KAADLAEL--AKARQAAAH-------------
>744979_Asp@EFL90129.1| FeS assembly scaffold SufA
----------------------------------------------------------------------------------------------------------------------------------------------------------------------------MS-R---------------F-AVITLTDAAISRVDEIVAN-----A-------------DDA--KGIRIGVKNG-GCAGMEYTVDLV---T--A-PE-AG----DDAI------PA-----GD--NTVFIAPQAVLFLLGTQMDFEV-TKL-RSGFVFNN-------------------------P----NQTSACGCGESVTL-IAASPDAL--EDA-------------------
>2067569_Pcarbonis@PUDR01000006.1_56|  61676 62056
-----------------------------------------------------------------------------------------------------------M-A------------------------------------------------------------S-AR-K---------------F-QIMKVTPAAAGRVLELMQD-----A-----D-------TPK--LGLRVGIKKG-GCAGMEYTMSMV---E--T-AD-PR----DDVV------ES-----DG--ARVFIDPSAVLFLIGSEMDFEV-TKF-RAGFVFRN-------------------------P----NEVSSCGCGESVSL-KAADPAAL--ALS*------------------
>1402210_Pphragmitetus@CP032312.1_2425|  2659662 2660039
-----------------------------------------------------------------------------------------------------------M-A------------------------------------------------------------L-AR-K---------------M-QIMKVSPAAAERVRELVDG-----A-----D-------EPK--AGLRISIKKG-GCAGMEYAMALV---D--G-VQ-PG----DDVI------EA-----DG--AKVFIDPAAVLYLIGSEMDFET-TKF-RSGFVFRN-------------------------P----NEVSSCGCGESVSL-KAADPAAL--SA*-------------------
>735517_Lsuaedae@SHM72482.1| iron-sulfur cluster assembly protein
-----------------------------------------------------------------------------------------------------------M-G------------------------------------------------------------A-MR-K---------------F-QVMTLTEAAAERVRELVEN-----S-----D-------KDV--LGLRVGIKKG-GCAGMEYTMELA---E--E-AK-AG----DDVI------ED-----KG--VRLYVDPSAVLFLLGTEMDFEV-TKF-RSGFIFKN-------------------------P----NEVSACGCGESVSL-QAADPNAL--SAGA------------------
>1905358_Abacterium@OJJ12440.1| Fe-S cluster assembly scaffold SufA
-----------------------------------------------------------------------------------------------------------M-A------------------------------------------------------------S-AS-K---------------F-QVMTLTDAAAERVCELVDN-----A-----D-------KPA--LGLRVGIKKG-GCAGMEYAMDLV---E--E-AS-PG----DDVI------ED-----KG--AKIFVDPSAVLFLLGTEMDFEV-TKF-RSGFVFKN-------------------------P----NEVSACGCGESVSL-QAADLSAH--ARN-------------------
>2171494_Lsp@PVB63659.1| Fe-S cluster assembly scaffold SufA
-----------------------------------------------------------------------------------------------------------M-A------------------------------------------------------------S-AG-K---------------F-QVMTLTDAAAGRVRELVEN-----S-----D-------GKA--IGLRVGIKTG-GCAGMEYTMDLV---E--E-AR-AG----DDVI------ED-----KG--VKLFVDPSAVLFLLGTEMDFEV-TKF-RSGFVFRN-------------------------P----NEVSACGCGESVSL-QAADMNAA--AR--------------------
>1881061_Ssp@SDU12782.1| iron-sulfur cluster assembly protein
--------------------------------------------------------------------------------------------------------------------------------------------------------------------------M-AS-K---------------F-QVLTLTEAAAGRVREILEN-----S-----D-------RDA--LGLRVGIKTG-GCAGMEYDMSLV---E--E-AR-SG----DDVI------ED-----KG--VRIYVDPSAVLFLLGTEMDHEV-TKF-RSGFVFRN-------------------------P----NEVSACGCGESVSL-KAADSGGL--HPADAVG---------------
>991905_Pgilvum@ADZ70783.1| HesB-like protein
-----------------------------------------------------------------------------------------------------------M-A------------------------------------------------------------T-AR-R---------------F-QVMTLTKAAAERVRDLIDN-----A-----D-------RAV--LGLRVGIKKG-GCAGMEYTMSLV---E--Q-AD-PR----DDVI------DD-----QG--ARIYVDPSAVLFLLGTEMDFET-TKF-RSGFVFRN-------------------------P----NEVSACGCGESVSL-KPADTAAL--AR--------------------
>2135615_Ssp@RKE41153.1| iron-sulfur cluster assembly protein
--------------------------------------------------------------------------------------------------------------------------------------------------------------------------M-GS-R---------------F-QVLKLTDAAAERVREIVGN-----S-----A-------KPV--LGLRVGIKKG-GCAGMEYDMSLV---E--E-AK-PG----DDVI------DD-----KG--VKIFIEPSAALFLLGTEMDHEV-TKF-RSGFVFRN-------------------------P----NEVSACGCGESVSL-KEADAEAF--AAQG------------------
>665038_Bcorrubedonen@PTW60559.1| iron-sulfur cluster assembly protein
----------------------------------------------------------------------------------------------------------------------------------------------------------------------------MG-K---------------F-QVITLTDAAAERVRDIMAN-----S-----G-------KDA--LGLKVGIKKG-GCAGMEYTLDYV---S--E-AD-PA----DDMV------ET-----KG--VRVYVDPSAVLFLLGTEMDYEE-TKL-RNGFVFNN-------------------------P----NQTSACGCGESVEI-TPASPEAL--AH--------------------
>372072_Cgelatinilyti@SNZ07989.1| iron-sulfur cluster assembly protein
--------------------------------------------------------------------------------------------------------------------------------------------------------------------------M-TG-R---------------F-QVLSITDEAAERIRSIVDG-----S-----D-------DSL--QGIRVGVKNG-GCAGMEYVLDKV---T--D-PD-PK----DDLV------ED-----KG--VRVYVDPKAVLFLLGTEMGYEV-TKF-RSGFTFNN-------------------------P----NQSSACGCGDSVSL-TPVDPSAL--EKLREHA---------------
>2211145_Csp@QODK01000002.1_257|  300911 301297
--------------------------------------------------------------------------------------------------------------------------------------------------------------------------M-VG-R---------------F-QVLSITDDAAERIREIVAN-----A-----S-------DPI--KGIRVGVKNG-GCAGMEYVLDKV---V--D-PD-PK----DDLV------ED-----KG--VSVYVDPKAVLFLLGTEMGYEV-TKF-RTGFTFNN-------------------------P----NQTSACGCGESVAL-TPVDPTAL--ESMRKAQ*--------------
>655353_Cmarisflavi@SFO26288.1| iron-sulfur cluster assembly protein
--------------------------------------------------------------------------------------------------------------------------------------------------------------------------M-AG-K---------------F-QVLTISDEAADFIRSVVNA-----S-----D-------EPV--KGIRIGVKNG-GCAGMEYVLDKV---T--D-VN-PA----DDLV------ED-----KG--VSVFVDPKAVLFLLGTELGYEQ-TKF-RSGLTFNN-------------------------P----NQTSACGCGESVEL-TPVDPSAL--EAMKSHA---------------
>1162980_Chaloalkalito@QNUM01000003.1_263|  309798 310184
--------------------------------------------------------------------------------------------------------------------------------------------------------------------------M-AG-R---------------F-QVLSISDEAADFIRSIVDG-----S-----D-------EPI--KGIRIGVKNG-GCAGMEYVLDKV---T--E-VN-PA----DDLV------ED-----KG--VSVYVDPKAVLFLLGTELGYEQ-TKF-RSGLTFNN-------------------------P----NQTSACGCGESVEL-TPVDPSAL--DAMRNNA*--------------
>1798205_Csp@SNY93767.1| iron-sulfur cluster assembly protein
--------------------------------------------------------------------------------------------------------------------------------------------------------------------------M-AG-K---------------F-NVLSISDDAAERIRTIMES-----S-----D-------VAI--KGIRIGVKNG-GCAGMEYVLDKV---V--D-ID-PA----DDVV------EE-----KG--VSVFVDPKAVLFLLGTEMGYEV-GKF-RTGFTFNN-------------------------P----NESSACGCGESVSL-TPVDPSKL--EALKAAQ---------------
>34017_Rorientis@RAI29200.1| Fe-S cluster assembly scaffold SufA
--------------------------------------------------------------------------------------------------------------------------------------------------------------------------M-KS-R---------------F-DVLSLTPEAAARVREIVEN-----S-----E-------AGS--GGLRIGVKNG-GCAGMSYTMDIA---V--E-PE-AG----DEVV------TA-----EG--ATVYVDPKAVLFLLGTELDYEV-TKL-RSGFVFNN-------------------------P----NQTSACGCGESVAL-TAADPTAL--QH--------------------
>1122131_Kadipata@AUHO01000006.1_721|  749946 750332
-----------------------------------------------------------------------------------------------------------M-G------------------------------------------------------------V-RS-R---------------F-AVMTLTEAAAERIREIVED-----S-----D-------EPV--QGLRIGVKKG-GCAGMEYTMKAV---A--D-PD-PK----DERI------EA-----HG--ATVFVDPAAVLYLLGSVMDFET-TKL-RSGFVFKN-------------------------P----NEVSACGCGESVML-KPADPADA--SATAG*----------------
>1122133_Ksoli@SHG07976.1| iron-sulfur cluster assembly protein
-----------------------------------------------------------------------------------------------------------M-G------------------------------------------------------------V-RS-R---------------F-AVMSLTEAAAGRIREIVED-----A-----D-------EPV--AGLRIGIKKG-GCAGMEYTMQKV---A--A-PE-AK----DERI------EE-----KG--VSVFVDPSAVLFLLGTVMDFET-TKL-RSGFVFRN-------------------------P----NEVSACGCGESVML-KPAEMPGA--SAAS------------------
>1317123_Ssp@ORE95991.1| HesB-like protein
----------------------------------------------------------------------------------------------------------------------------------------------------------------------------MA-R---------------A-AIMTLSDTAADRVRDLITN-----A-----D-------PPI--AGLRVGIKKG-GCAGMEYTMDAV---S--E-PD-PK----DEVI------EA-----EG--ARVFVDKTAVLFLLGCRMDYEV-TKF-RSGFTFQN-------------------------P----NQVSACGCGESVEL-KEAVAG--------------------------
>1439726_Mpamukkalensi@ODN71256.1| Iron-binding protein IscA
-----------------------------------------------------------------------------------------------------------M-T------------------------------------------------------------A-RR-K---------------L-SVMTISDRAAERVREIVED-----S-----D-------EGV--IGIRVGVRNG-GCAGMSYTMDKV---S--V-PD-PA----DERV------ED-----KG--VTVFVEPKAVLFLLGTEMDFET-SQL-RSGFTFHN-------------------------P----NQVSACGCGESVNL-KAAVAG--------------------------
>1482074_Hdiazotrophic@SON56494.1| Iron-sulfur cluster assembly protein
-----------------------------------------------------------------------------------------------------------M-G------------------------------------------------------------V-RP-K---------------L-QVMTITDRAAERVREIMEN-----A-----E-------NDV--IGVRVGVKNG-GCAGMSYTLDYV---S--E-PQ-PG----EDRI------DD-----KG--VSIFIDPKAVLFLLGTEMDFET-SEL-RSGFTFQN-------------------------P----NQVSACGCGESVEL-KPAQVD--------------------------
>1120983_Acoralli@KB894573.1_150|  152297 152671
----------------------------------------------------------------------------------------------------------MT-A------------------------------------------------------------A-RP-K---------------P-QVITLTEAAAERVREIMEN-----A-----D-------KPL--AGLRIGVKKG-GCAGMEYTMDTV---E--E-PN-PA----DDRV------ED-----KG--VTVFVDPSAVLFLLGTRMDFQV-DKF-RAGFVFEN-------------------------P----NQVSACGCGESVEL-RPSSLENA--*---------------------
>1885025_Psp@BBE71378.1| iron-binding protein IscA
----------------------------------------------------------------------------------------------------------MA-I------------------------------------------------------------A-RR-K---------------L-TVMSVTEAAAERVREIIEN-----A-----D-------EPV--AGVRVGVKNG-GCAGMSYTMDLA---R--E-AP-AG----DERI------DE-----HG--VTVFVEPKAVLFLLGTEMDFER-TTL-KTGFVFRN-------------------------P----NQVSACGCGESVSL-KPADPEAI--GA--------------------
>1709001_Mterrestris@MSIG01000002.1_253|  298686 299060
----------------------------------------------------------------------------------------------------------MA-T------------------------------------------------------------A-RR-K---------------L-DVMTVTEAAADRVREILDN-----A-----D-------TPA--LGVRVGVKNG-GCAGMSYTMELA---T--D-TR-PG----DERV------DA-----HG--VTVFVDPKAVLFLLGTQMDFER-TTL-KTGFTFLN-------------------------P----NQVSACGCGESVSL-VAAEMSAG--*---------------------
>1122962_Pkoreensis@AULH01000023.1_22|  21472 21840
-------------------------------------------------------------------------------------------------------------M------------------------------------------------------------A-LA-K---------------F-AVMTLTESAAARVREIVDN-----A-------------EDA--IGVRLGIKNG-GCAGMSYTLNLA---R--E-AQ-AG----DERV------EA-----HG--VTVFVEAKAVLFLLGTEMDFEQ-TPL-RTGFVFRN-------------------------P----NQVGACGCGESVSL-KPAEQPAE--A*--------------------
>1123029_Psoli@SHO61413.1| iron-sulfur cluster assembly protein
------------------------MNAPA--------------------------------------------------------------------------NT-TA-R------------------------------------------------------------P-RR-R---------------L-AVMSVTTAAAERVSEILEN-----A-----D-------LPG--GGLRVGVRNG-GCAGMSYTMDVV---A--E-PG-AG----DEVI------DF-----EG--GRVFVDPKAVLFLLGTTMDFRV-TKL-AATFVFEN-------------------------P----NQVSACGCGESVSL-KAADPAAL--EA--------------------
>665467_Blitoralis@SDB11528.1| iron-sulfur cluster assembly protein
----------------------------------------------------------------------------------------------------------MA-N------------------------------------------------------------A-RP-R---------------P-SVMHLTERAAERVREIVDG-----T-----D-------KPL--LGVRVGIKKG-GCAGMEYTLDPV---E--A-AI-PG----DDVV------SE-----HG--VNVYVDPGAILFLLGSVMDYET-TKL-RSGFVFQN-------------------------P----NEVSACGCGESVML-KPAEAEGA--ATSA------------------
>1120956_Apfennigii@JHZK01000006.1_83|  93926 94312
-------------------------------------------------------------------------------------------------------------M------------------------------------------------------------A-FP-G---------------F-QVLTLTDAAATRVREIVDN-----A-----E-------DGA--AGIRVGIKKG-GCAGMEYTIDLV---K--E-PD-AA----DDVV------EA----GEG--ARVFIDPSATLFLLGTEMDFEV-TKL-RTGFVFKN-------------------------P----NQTSACGCGESVEL-AAADLSRF--QGAGA*----------------
>1120955_Amarina@RAI21554.1| Fe-S cluster assembly scaffold SufA
-------------------------------------------------------------------------------------------------------------M------------------------------------------------------------A-FP-G---------------F-QVLSLTDAATARVREIVAN-----A-----E-------APA--AGIRVGIKKG-GCAGMEYTIDLA---R--E-AD-PS----DDKV------DL----GEG--VAVFVDPSATLFLLGTEMDFEV-TKL-RTGFVFRN-------------------------P----NQTSACGCGESVEL-QAADPGSF--QSARA-----------------
>1121026_Aaltamirensis@SHI69794.1| iron-sulfur cluster assembly protein
----------------------------------------------------------------------------------------------------------------------------------------------------------------------------MS-R---------------F-AIMNLTEAAAGRVREIVET-----RG----G-------ADG--AGLRIGVKRG-GCAGMEYTIEFA---D--G-PS-AG----EDVV------EK-----DG--ARVFVSPEAVLFLLGTVMDFEV-SVL-RTGFVFNN-------------------------P----NQTSACGCGESVEL-RPADRSLL--EQAGA-----------------
>1807766_Pstylochi@LLWE01000018.1_359|  395518 395895
--------------------------------------------------------------------------------------------------------------------------------------------------------------------------M-AA-S---------------F-QVLSVTKDAVAQIKSLLEI-----Q-----E-------GVP--VGLRISIKKG-GCAGMEYAMDMV---S--E-AP-KG----DDVV------EV-----DG--IKVFVDPSATLYLLGTELGFET-TKF-RSGFTFQN-------------------------P----NEVSACGCGVSVEL-KPADMLKA--MKSN*-----------------
>989403_Paxinellae@KZL17582.1| Iron-binding protein IscA
--------------------------------------------------------------------------------------------------------------------------------------------------------------------------M-TS-A---------------F-QVLSITDEAAQHIRTLLDN-----N-----D-------EHP--LGVRVAIKTG-GCAGMEYELGLV---S--E-AN-AT----DDVV------ED-----KG--VKVFVDPAATLYLLGTEMGFET-TKF-RSGFIFKN-------------------------P----NEVSACGCGESVEL-QPADLSKF--AQKN------------------
>1122601_Nexalbescens@KE383919.1_17|  17912 18292
-----------------------------------------------------------------------------------------------------------M-M------------------------------------------------------------N-AA-T---------------F-QVLKLTDDAADHVRELVEN-----A-----D-------GTP--LGLRIGVKKG-GCAGMEYDMSLA---Y--E-HK-PG----DDLV------ED-----KG--VKVFVDPSAVLYLLGTEMGYET-TTF-RSGFTFKN-------------------------P----NEVSACGCGESVEL-RPSSEASL--TGN*------------------
>1647556_Phongkongensi@LLWC01000010.1_67|  75679 76083
--------------------------------------------------------------------------------------------------------------------------------------------------------------------------M-TS-R---------------F-APVSVTQEAADYIAALLAA-----Q-----E-------EPA--LGLRISIKKG-GCAGMEYAMELA---S--E-EK-PG----DDMV------EA-----HG--VRVYIDPSAMLYLLGTEIGFET-TKF-RSGFTFKN-------------------------P----NELSACGCGESVEL-GRADLENF--LKGAPEGDTPQEA*--------
>440168_Pluteolum@SDG66225.1| iron-sulfur cluster assembly protein
----------------------------------------------------------------------------------------------------------------------------------------------------------------------------MA-----------------F-AIMQLTDAAAERIIEIIED-----S-----D-------RPV--IGVRVGVRNA-GCAGMAYTLDYV---T--E-PV-QG----DDHI------RE-----KG--VDVWVEPKATLFLLGTVMDYEE-TKM-SSGFTFNN-------------------------P----NQEGACGCGESVQL-KPADLADL--ARARADATV-------------
>1082931_Phalotolerans@AEQ51546.1| iron binding protein SufA for iron-sulfur cluster assembly
---------------------------------------------------------------------------------------------------------------------------------------------------------------------------------------------------MQLTDAAAERIREIIED-----S-----D-------KPV--IGVRVGVKNA-GCAGMAYTLDYV---E--E-AI-AG----DDHI------SD-----KG--VEVWVEPKATLFLLGTVMDFEE-TRM-SSGFTFNN-------------------------P----NQEGACGCGESVQL-KPADLADL--ARARAEATA-------------
>2029865_Plentulum@RZMW01000004.1_39|  41567 41959
----------------------------------------------------------------------------------------------------------------------------------------------------------------------------MS-----------------M-KIMSISDAAAERIREIIED-----S-----D-------EPV--IGVRVGVRNA-GCAGMTYTLDYV---T--E-AI-AG----DDHV------SD-----KG--VDIWVEPKATLFLLGTVMDFEE-SKL-SSGFTFNN-------------------------P----NQEGACGCGESVQL-KPADLAEI--AKARAAADAPA*----------
>2248761_Psp@QMEL01000005.1_28|  29420 29806
----------------------------------------------------------------------------------------------------------------------------------------------------------------------------MP-----------------F-AIMSLTDGAADRIREIIAD-----S-----D-------KPV--AGVRVGVRNA-GCAGMAYTLDYV---T--E-PV-AG----DDHI------HE-----KG--VHVWIEPKATLFLLGTVMDYEQ-SKM-SSGFTFNN-------------------------P----NQEGACGCGESVQL-KPADLAEI--AAARAAATA*------------
>2185280_Pmontanilacus@RZMX01000014.1_135|  124852 125247
----------------------------------------------------------------------------------------------------------------------------------------------------------------------------MA-----------------L-AIMSVSETAASRIREMIED-----S-----E-------KPV--IGVRVGVRNA-GCAGMAYTLDYV---A--E-AV-AG----DDHV------QD-----KG--VDIWVEPKATLFLLGTVMDYEE-TKL-KSGFTFNN-------------------------P----NEESACGCGESVQL-KPADLAEL--ARARSGDSHPGL*---------
>2082392_Dsp@PYVW01000009.1_8|  9622 10002
----------------------------------------------------------------------------------------------------------------------------------------------------------------------------MA-----------------F-KIMSLTDAAAERITEIIED-----S-----E-------KPV--IGLRVGIKNA-GCAGVSYTMDYV---T--E-PM-KG----DDHV------TD-----RG--VNVWIDPKATMYLLGTVMDFEH-SRM-SSGFTFTN-------------------------P----NQTGACGCGESVTL-KAADLKAI--AEARATA*--------------
>1736374_Dsp@KQT51213.1| FeS assembly scaffold SufA
----------------------------------------------------------------------------------------------------------------------------------------------------------------------------MA-----------------F-KIMSLTDAAAERIREIMED-----S-----D-------KPV--IGLRVGIKNA-GCAGVSYTMDYV---S--E-PL-KG----DDHV------TD-----QG--VDVWVDPKATMYLLGTVMDFEE-SKM-SAGFTFKN-------------------------P----NQTGACGCGESVTL-KAADLKAI--AEARATA---------------
>1736575_Dsp@KRA42574.1| FeS assembly scaffold SufA
----------------------------------------------------------------------------------------------------------------------------------------------------------------------------MA-----------------F-KIMSLSDAAAERITEIIED-----S-----D-------QPV--VGLRVGIKNA-GCAGVSYTMDYV---T--E-PV-AG----DDHV------QD-----HG--VNVWVDPKATMYLLGTVMDFEQ-SKM-GSSFSFKN-------------------------P----NQTGACGCGESVTL-APADLKAI--AEARAGA---------------
>2083786_Dsp@AVF05458.1| FeS assembly scaffold SufA
----------------------------------------------------------------------------------------------------------------------------------------------------------------------------MP-----------------F-QIMSLTDAAAERITEIIED-----S-----D-------KPV--IGLRVGIKNA-GCAGVSYTMEYV---E--A-PN-AG----DDHV------ED-----KG--VNVWVDPKATMYLLGTVMDFEA-GKM-GSSFTFNN-------------------------P----NQTGACGCGESVTL-APADLKAL--AEARTNA---------------
>1736537_Dsp@KQX42784.1| FeS assembly scaffold SufA
------------------------MP--------------------------------------------------------------------------------IE-S------------------------------------------------------------SPMA-----------------F-KIMSLTDAAAERITEIMED-----S-----D-------KPV--IGVRVGVKNA-GCAGMAYTLDYV---A--E-PV-KG----DDHV------SD-----KG--VEVYIEPKATMFLLGTVMDFEQ-SKM-SSGFTFKN-------------------------P----NQTGECGCGESVQL-KPADLKAI--AEARAGA---------------
>1783274_Aaurantiaca@RUT33206.1| iron-sulfur cluster assembly accessory protein
---------------------------------------------------------------------------------------------------------------------------------------------------------------------------------------------------MTLTENAVERINEIIED-----S-----E-------RPV--TGVRVGVRNA-GCAGMAYTLDYV---A--E-PV-AG----DDHV------EQ-----DG--VHVYVEPKATMFLLGTIMDFEQ-SKM-SSGFTFKN-------------------------P----NQTGACGCGESVQL-KPADLKAI--AEARAV----------------
>1643450_Dsp@AKR55764.1| Iron-sulfur cluster assembly iron binding protein SufA
----------------------------------------------------------------------------------------------------------------------------------------------------------------------------MP-----------------F-KIMSLSDAAAERIREIMED-----S-----D-------EPV--IGVRVGVKNA-GCAGMAYTLNYL---K--E-PV-PG----DDHV------AE-----KG--VDVYVEPKATLFLLGTVMDYKE-SKM-SSGFTFDN-------------------------P----NKTGECGCGESVQL-KPADLKAL--AEARAHV---------------
>443610_Dgeojensis@KKB11234.1| FeS assembly scaffold SufA
----------------------------------------------------------------------------------------------------------------------------------------------------------------------------MA-----------------F-KIMSLTDAAAERINEIIED-----S-----D-------KPV--IGVRVGIRNA-GCAGVAYTMDYV---T--E-AV-AG----DDHV------ED-----KG--VDVYLDPKATMFLLGTVMDFEE-TKM-SSSFTFKN-------------------------P----NQTGACGCGESVQL-QPADLKAI--AEARGAEGARV-----------
>665118_Denhydra@SFZ82675.1| iron-sulfur cluster assembly protein
-----------------------------------------------------------------------------------------------------------------------------------------------------------------------------------------------M-KIMSLTEAAAERVREIMAD-----S-----D-------KPV--TGVRVGVKNA-GCAGMAYTMTYV---A--E-PV-PG----DDHV------AD-----RG--VNVYIEPKATLFLLGTVMDFEE-TLL-TSGFTFKN-------------------------P----NQTGSCGCGESVHL-KAADLKSL--SEARASA---------------
>1736675_Dsp@CP012945.1_4625|  4777165 4777545
----------------------------------------------------------------------------------------------------------------------------------------------------------------------------MP-----------------L-KIMSLTDAAVERINEIIED-----S-----E-------KPV--VGVRVGIKDA-GCAGQSYTLAYV---S--E-PV-QG----DDHI------EE-----KG--VHVYVEPKATLFLLGTVMDFEE-DIL-KSGFTFKN-------------------------P----NQTGECGCGESVQL-KPADLKAL--AEARAHA*--------------
>1895753_Dsp@OJX53785.1| FeS assembly scaffold SufA
----------------------------------------------------------------------------------------------------------------------------------------------------------------------------MP-----------------L-KIMSLTDAAAERVREIMDD-----S-----T-------TPV--VGVRVGIKNA-GCAGQSYTLDYL---A--A-PV-PG----DDHI------SD-----KG--VDVYIEPKATLFLLGTVMDFEE-DML-KSGFTFKN-------------------------P----NQTGECGCGESVML-KPADLKAL--AEARGAA---------------
>422296_Cmarinus@AUCR01000001.1_322|  307149 307541
----------------------------------------------------------------------------------------------------------------------------------------------------------------------------MD-----------------F-KVITLSDRAAARIAEIIER-----S-----D-------KPV--AGVRVGVKNA-GCAGMAYTLDYV---A--E-AP-EG----DDHV------RE-----KG--VDVFVDPKATLFLLGTEMDYET-EKL-RSGFVFNN-------------------------P----NQTGACGCGESVQL-QKADLAAL--AKARDEVQPQS*----------
>454601_Mmyrionectae@AVX04532.1| iron-sulfur cluster assembly 1 like protein, mitochondrial
----------------------------------------------------------------------------------------------------------------------------------------------------------------------------MA-----------------L-KIMSITERAADEVKNIIAQ-----SG----D-------DDV--IGVRVGVKNA-GCAGMAYTLDYV---K--E-KT-PG----DDHV------SE-----HG--VDVFVDPKATMFLLGTQMDFKE-ELL-GSEFTFNN-------------------------P----NQTGSCGCGESVML-EPADLKAL--AEARANAD--------------
>1951935_Hbacterium@DEIT01000158.1_16|  14398 14793
--------------------------------------------------------------------------------------------------------------------------------------------------------------------------M-QH-K---------------P-KIMTLTDVAATRIREIIAG-----S-----D-------KPV--AGVRVGVKNA-GCVGMEYTLDFV---E--S-PD-PA----DDIV------ED-----NG--ATLFVDPKAILFLLGSKMDYQV-DKL-SAGFVFEN-------------------------P----NQTDACGCGMSVAI-TPASEAEL--KAFDKPVQMS*-----------
>1922226_Asp@LT703007.1_144|  156060 156464
------------------------MTAIE--------------------------------------------------------------------------VN-TS-N------------------------------------------------------------T-RA-M---------------P-AVLSLTDAAVERIKHLMAR-----S-----E-------KDT--GGLRIGVKNG-GCAGMEYTMDFV---D--E-PD-KF----DEVI------ED-----RG--ARVLIEAKAILFLFGTTMDYEV-TKL-RSGFVFNN-------------------------P----NQTSACGCGESIEL-TPVSADVL--QRG*------------------
>1074_Racidophilus@PPQ39608.1| iron-sulfur cluster assembly accessory protein
----------------------------------------------------------------------------------------------------------------------------------------------------------------------------MA-G---------------R-PVMELTDAAAARVKTLVEK-----A-----G-------GDA--LGLRVGVKNG-GCAGMSYTVEMA---Q--D-HK-PG----EILV------ED-----KG--AKVLIDPKAVLFLIGAQMDFET-SKL-SAAFTFKN-------------------------P----NETASCGCGESVAI-APVSEEAL--SQFSV-----------------
>1117244_Xsp@JNIB01000001.1_4596|  5018961 5019359
----------------------MSVAETP--------------------------------------------------------------------------PV-RP-A------------------------------------------------------------R-RS-P---------------P-PVIRITDIAAERLREILAD-----A-------------EPG--TAVRVGIENG-GCAGMSYKLDFT---T--D-VA-PL----DSVV------ED-----KG--VKVVVDSKAVLFLIGTEMDFKT-DKV-SSQFVFNN-------------------------P----NQTSSCGCGESVAI-TPAAADAS--*---------------------
>2030921_Ocluster@PCI98929.1| Fe-S cluster assembly scaffold SufA
----------------------------------------------------------------------------------------------------------------------------------------------------------------------------MT-K---------------F-TSLTLTDRAADRVKEIMQD-----M-----G-------DEV--IGLRVGIKKG-GCAGFEYVMEYA---E--K-IE-PL----DEVI------KT-----NG--VTVLIDSKALLFLLGTEMDFVT-EKM-SSKFTFTN-------------------------P----NQTSACGCGESVEL-TPVSDLTL--VKATA-----------------
>687861_Bschoenbuchen@AQX30549.1| iron-sulfur cluster assembly protein
----------------------------------------------------------------------------------------------------------------------------------------------------------------------------MG-R-----------------SVISLTEVAIDRIKDIMKT-------------------KNA--CGILIGIKKG-GCAGMEYTITLA---K--E-EM-HD----ADVV------EI-----DG--ARVFIARDAILFLLGTQVDYEV-TTL-RSGFIFNN-------------------------P----NQISACGCGESVEI-RPASQNKL--NEIYETH---------------
>696125_Bclarridgeiae@CBI76525.1| conserved protein of unknown function
----------------------------------------------------------------------------------------------------------------------------------------------------------------------------MS-H---------------F-SIISLTESAIDRIKVIMET-------------------KNA--HGILVGIKKG-GCAGMEYTIALV---T--E-EM-HD----ADVV------EV-----DG--ARVFIARDAVLFLLGTQMDYEV-TTL-RSGFVFNN-------------------------P----NQVSACGCGESVEI-RPVSQNQI--NETYKTN---------------
>1094489_Baustralis@AGF74451.1| putative FeS assembly scaffold SufA
----------------------------------------------------------------------------------------------------------------------------------------------------------------------------MN-R---------------F-SVINLTEAAVDRVKTIMKT-------------------EDA--RGILVGMKKG-GCAGMEYTISLV---K--E-EI-PD----TDLV------EI-----DG--ACVFVARDAVLFLLGTQMDYEV-TTL-RSGFVFKN-------------------------P----NQISACGCGESVEI-RPVSQNQL--TEMYEVN---------------
>1221525_Bqueenslanden@HE997997.1_6|  6651 7025
----------------------------------------------------------------------------------------------------------------------------------------------------------------------------MS-G---------------F-SVISLTQAAVNRVKAIMDA-------------------KDA--RGILVGIKKG-GCAGMEYTITLV---K--E-EG-ID----ADSV------EV-----NG--ARVFIAHDAVLFLLGTQMDYEV-TTL-RSGFVFKN-------------------------P----NQVSACGCGESVEL-RPATQDQY--KTNQAS*---------------
>283166_Bhenselae@CAF27541.1| hypothetical protein BH07400
----------------------------------------------------------------------------------------------------------------------------------------------------------------------------MS-R---------------F-SVVNLTEAAVDRVKEIMNT-------------------KDA--RGILIGIKKG-GCAGMEYTITLV---K--E-EI-LD----ADVV------EF-----NG--ARVFIAHDAVLFLLGTQVDYEV-TTL-RSGFVFKN-------------------------P----NQVSACGCGESVEL-RPASQTQL--NETYQAS---------------
>360095_Bbacilliformi@ABM44597.1| putative FeS assembly scaffold SufA
----------------------------------------------------------------------------------------------------------------------------------------------------------------------------MS-R---------------C-LVISLTEAAINRVKNIMET-------------------KDA--HGILIGVKKG-GCAGMEYTITLV---K--E-EV-RDT--SADIV------EI-----NG--ARVFIARDAVLFLLGTQLDYEE-TAL-RSGFIFNN-------------------------P----NQISACGCGESVEI-RPISQNS-------------------------
>1318743_Bancashensis@ALE03870.1| Iron binding protein SufA for iron-sulfur cluster assembly
-----------------------------------------------------------------------------------------------------------------------------------------------------------------------------------------------------------------MKT-------------------KDA--RGILVDIKKG-GCAGMEYKVSLV---T--E-EM-HD----VDIV------EI-----KG--ARVFIARDAILFLLGMEIGYEI-TTL-RSGFTFNN-------------------------P----NQVSACGCGESVEI-RPVLPSDL--DKLRGAH---------------
>2079008_CTsp@RCL00492.1| iron-sulfur cluster assembly protein
----------------------------------------------------------------------------------------------------------------------------------------------------------------------------MS-Y---------------S-HILTLTDNAAVRVKEIMQT-----H-------------KHA--RGIMVGIKKG-GCAGLEYTIDLI---T--E-DM-STS--EMDVI------EK-----DG--GRVFIAREAVLFLLGTEMDFEV-TTF-RAGFVFRN-------------------------P----NQISTCGCGESIAV-TPASPDLL--NKKR------------------
>2079009_CTsp@RCL01895.1| Fe-S cluster assembly scaffold protein
--------------------------------------------------------------------------------------------------------------------------------------------------------------------------------------------------MLTLTDAAVMRIKDIMRE-------------------SGA--CGILVGVRKG-GCAGMEYTIDLA---L--E-EL-SN----LDVV------EK-----DG--ARVFVAQAAILFLLGSLIDFEI-TTL-RTGFVFKN-------------------------P----NQISSCGCGDSVEI-VPASSNML--KKR-------------------
>2079010_CTsp@RCL04096.1| iron-sulfur cluster assembly protein
----------------------------------------------------------------------------------------------------------------------------------------------------------------------------MS-R---------------F-SVLSLTDEAVVRVKEIMRI-------------------NHA--RGILVGVKKG-GCAGMEYTVDLV---V--E-EL-SG----LDIV------EK-----DD--ARVFIAREAVLFLLGTLMDFEI-TTL-RTGFVFKN-------------------------P----NQTSACGCGQSVDI-IPASLDML--KKK-------------------
>1094559_Btamiae@EJF94944.1| iron-sulfur cluster assembly accessory protein
----------------------------------------------------------------------------------------------------------------------------------------------------------------------------MG-R---------------F-SVITLTQAAQNRVVEIMEN-------------------NNV--HGIIIGVKKG-GCAGMEYTVDLA---T--T-DI-KN----ADIV------EF-----DR--ARVYIAREAVLFLLGTQMDYEI-GTL-RTGFVFNN-------------------------P----NQTSACGCGESVEI-RPASQSAL--ENVTSST---------------
>1686310_Bapis@OLY45446.1| iron-sulfur cluster assembly protein
----------------------------------------------------------------------------------------------------------------------------------------------------------------------------MA-G---------------L-SVITMTDAAKKRIRDIMQD-------------------NDA--SGIIVGVKKG-GCAGMEYTVDLA---K--S-AI-EN----ADVA------ED-----GG--ARVYVSREATLFLLGTQIDFEE-TTL-HTGFVFNN-------------------------P----NQTSACGCGLSVEI-RPVAQADL--EMAQK-----------------
>1902579_CThoelldobleri@AQS41522.1| FeS assembly scaffold SufA
----------------------------------------------------------------------------------------------------------------------------------------------------------------------------MR-R---------------F-SVMTLTGRAVARVKEIMQN-----N-------------PDS--AGIVIGVKKG-GCAGMEYTVELA---G--D-DI-SG----MDKV------EQ-----DG--ACVLVSPDAVLFLLGTEMDYEA-TTL-RTGFVFKN-------------------------P----NQTSACGCGESVEI-RPVPAEAL--QGKK------------------
>2079007_CTsp@RCL03859.1| iron-sulfur cluster assembly protein
----------------------------------------------------------------------------------------------------------------------------------------------------------------------------MS-----------------A-SVLTLTEKAAARVRELMQE-----N-------------ENA--YGLIVGLKKG-GCAGMEYTVHLV---R--E-DM-PG----LDFV------EK-----DG--GRVFIAPEAVLFLLGSEMDFEK-TLL-RTGFLFRN-------------------------P----NQISACGCGESVAI-RPVSRDST--REC-------------------
>1970325_Bsp@OYX02136.1| FeS assembly scaffold SufA
-----------------------------------------------------------------------------------------------------------M-F------------------------------------------------------------S-IP-G---------------L-KVVSLTDAAAARIREIMAQ-----S-----DGV-----EPA--LGLRVGVKKG-GCAGMEYTFEVA---R--E-AA-KG----DEVV------TE-----KG--ATVIVDGKAVLFLLGTELDFRT-DRF-SSTFVFNN-------------------------P----NQVSACGCGESVEI-KPRADAAA--H---------------------
>1892849_Bsp@FYAS01000044.1_27|  25722 26117
-----------------------------------------------------------------------------------------------------------M-F------------------------------------------------------------S-IP-G---------------L-KVVSLTDAAAARIREIMAQ-----SARDNPD-------APA--LGLRVGVKKG-GCAGMEYTFEVA---R--A-LE-KG----DEVV------TE-----KD--ATVIVDAKAVLFLLGTELDFRT-DRF-SSTFVFNN-------------------------P----NQVSACGCGESVEI-RPRSESAL--AAQ*------------------
>655015_Mbryophila@ARN80599.1| Fe-S cluster assembly scaffold SufA
-------------------------------------------------------------------------------------------------------------M------------------------------------------------------------N-LA-A---------------P-AVIALSDAAVDRVRSLTAK-----A-----Q-------SPE--AGLRISVEKG-GCAGMSYKMELA------Q-PE-PG----DEIV------EQ-----AG--ARVIVDAKAVLYLLGARMDVKT-DRF-SSSFVFEN-------------------------P----NQTASCGCGESVSL-TPAAAPLA------------------------
>2056219_Msp@PHSQ01000004.1_72|  72856 73233
-------------------------------------------------------------------------------------------------------------M------------------------------------------------------------N-LP-L---------------P-NVLTLSEAATARVRALLAD-----A-----P-------TPT--TGLKVSIEKS-GCAGMAYKMALA------E-PA-PG----DEVI------EQ-----DG--ARVIVDGKAVLFLIGTRMDVKA-ERF-STSFVFEN-------------------------P----NQTSACGCGESVAL-KPVESLST--VNGA*-----------------
>173366_Mrosea@AZG76465.1| iron-sulfur cluster assembly accessory protein
-----------------------------------------------------------------------------------------------------------M-T------------------------------------------------------------S-MQ-K---------------M-SVMNVSPAAAERVRGLLAS-----G-------------AEG--KGLRVSVEKG-GCAGMSYKMEIA------E-PK-RG----DEVI------DI-----EG--GRVIVDAAAVLYLLGTTMDVKT-TQF-SSTFVFEN-------------------------P----NQTSACGCGESVEL-TPADPEKV--GAASQMGSS-------------
>622637_Msp@KE124774.1_889|  912071 912448
-------------------------------------------------------------------------------------------------------------M------------------------------------------------------------A-LP-K---------------L-SVMTVSPAAVERVRGLLAN-----A-------------SAG--AGLRVSVEKG-GCAGMSYKMEIA------E-PQ-KG----DEVI------ET-----DG--ARVIVDAKAVLYLLGTTMDVKT-TQF-ASTFVFEN-------------------------P----NQTSACGCGESVEL-KPADPSRV--GLASV*----------------
>428_Msporium@PWB92929.1| iron-sulfur cluster assembly accessory protein
-----------------------------------------------------------------------------------------------------------------------------------------------------------------------------------------------M-NVMSLSDSAAERVRGLLAG-----A-----E-------NAN--IGLRISVEKS-GCAGMAYKMELA------E-PS-PG----DEVI------EE-----KG--ARVIVAGQAVIYLLGTRMDLDV-QQF-SSSFVFQN-------------------------P----NQTSACGCGESVEL-NPVDPSAV--EKHVSG----------------
>107635_Msp@AZUO01000001.1_2136|  2269183 2269551
-----------------------------------------------------------------------------------------------------------------------------------------------------------------------------------------------M-NVMSLSDSAAERVRGLLAG-----A-----E-------NAN--IGLRISVEKS-GCAGMAYKMELA------E-PS-PG----DEVI------EE-----KG--ARVIVAGQAVIYLLGTRMDLDV-QQF-SSSFVFQN-------------------------P----NQTSACGCGESVEL-NPVDPSAV--EKHVSG*---------------
>2052174_Mbacterium@PWB80618.1| Fe-S cluster assembly scaffold SufA
-----------------------------------------------------------------------------------------------------------M-G------------------------------------------------------------F-RP-E---------------L-NVMSLSDAAAERVRGVLAG-----A-----E-------NPR--VGLRISIEKG-GCAGMSYKMELA------E-AG-PG----DEIV------EE-----KG--ARVIVDAKAVLFLLGTRMDVQT-TQF-SSTFVFEN-------------------------P----NQTSACGCGESVAL-TPADPARL--GGDDASSRTPGVA---------
>2175152_Pclade@RCL73694.1| iron-sulfur cluster assembly accessory protein
----------------------------------------------------------------------------------------------------------------------------------------------------------------------------MQ-K---------------S-NILTLTPKAIERIRYLVNQ-----S-----S-------SQD--NILRVGIEKG-GCAGLTYSMDYI---S--E-IK-EG----DEIV------DQ-----DD--IKVVVDPKAILYLLGTEMDYVE-DKF-SSGFKFNN-------------------------P----NEVSACGCGESVEI-VPLDTVTE--VSTAS-----------------
>1986852_Rbacterium@RPF96322.1| iron-sulfur cluster assembly accessory protein
---------------------------------------------------------------------------------------------------------------------------------------------------------------------------------------------------MTLTPAAIERVRSLINN-----S-----E-------KQG--AMLRVGIEKG-GCAGLHYAMDYV---T--E-IL-AG----DEVV------NQ-----DD--ITIVIDPKAILYLLGTEMDFVE-DKF-SSGFKFNN-------------------------P----NETSACGCGESVEI-TPIEAFNT------------------------
>1986855_Rbacterium@OUT82949.1| Fe-S cluster assembly scaffold SufA
----------------------------------------------------------------------------------------------------------------------------------------------------------------------------MV-K---------------S-NIISLTPRAIERVNHLIDD-----S-----N-------QEN--KILRIGIEKG-GCAGLHYSMDYV---S--E-IS-DG----DEVV------EQ-----GG--VTIVIDPKAILYLLGTEMDYVE-EKF-SAGFKFNN-------------------------P----NETSACGCGESVEI-TPISELEI--K---------------------
>1951228_Rbacterium@DBMN01000195.1_7|  6431 6793
-----------------------------------------------------------------------------------------------------------M-G------------------------------------------------------------L-FG-D---------------M-PVVKLTPAAVDRVRAIIAN-----S-----S-------TPL--AGLRLGLDKG-GCAGMTYKFEMV---A--A-AD-PK----DDVV------EV-----DG--VTVFVDPAATLYLLGTTVDFKT-DKM-ASTFVFEN-------------------------P----NQISACGCGESVSI-EPAKV*--------------------------
>1495045_Tsp@KN050829.1_215|  231200 231571
----------------------------------------------------------------------------------------------------------------------------------------------------------------------------MT-G---------------M-PILKLTEAAVNRIRRLQEK-----S-----G-------KPD--AGLRISLKAG-GCAGYEYDMQWA---E--A-AN-PG----DEVV------EQ-----DG--VKVYVDPGALLYLLGSTMDYKE-DKL-KSGFVFDN-------------------------P----NQIGACGCGESVQL-KPADPGML--EKS*------------------
>83401_Rparvum@SDG47437.1| iron-sulfur cluster assembly protein
-----------------------------------------------------------------------------------------------------------------------------------------------------------------------------------------------M-TLLSLTDAAAERARQLLDG-----A-------------SPG--AGLRLGVKSA-GCSGFKYTIELA---D--S-PG-AL----DDVV------EA-----KG--VRLFVDPMATMYLLGAEMDFTR-DKL-QSGFVFSN-------------------------P----NESARCGCGESVAF-G-------------------------------
>1660141_Ssp@ODU21782.1| HesB/YadR/YfhF
------------------------M-------------------------------------------------------------------------------S-TT-T------------------------------------------------------------L-RA-R---------------P-AALTLTPAAEARIAELMGK-----A-----P-------EGA--IGVKLSTPRR-GCSGLAYSVDYV---T--E-AA-KF----DERI------ET-----PG--GLFFVDSASVLYLIGSVMDWVE-DDF-TAGFVFQN-------------------------P----NAKGSCGCGESFIV---------------------------------
>627192_Ssp@BAK68534.1| iron-sulfur cluster assembly protein
------------------------MNA-----------------------------------------------------------------------------T-TT-T------------------------------------------------------------T-RA-R---------------P-AAVMLTPAAQQRVADLMAK-----A-----P-------EGA--IGVKLSTPRR-GCSGLAYSVDYV---A--Q-AG-QF----DERI------ET-----PG--GVFFIDAASVLYLIGSTMDWVE-GDF-TAGFVFNN-------------------------P----NAKGSCGCGESFTV---------------------------------
>1895845_Ssp@OJY65966.1| HesB/YadR/YfhF
------------------------MNA----------------------------------------------------------------------------PT-ST-A------------------------------------------------------------T-RA-R---------------P-AAVTLTPAAEQRVADLMAK-----A-----P-------EGA--IGVKLSTPRR-GCSGLAYSVDFV---M--E-PG-KF----DERI------ET-----PG--GAFFIDAASVLYLIGSMMDWVE-DDF-AAGFVFTN-------------------------P----NAKGSCGCGESFTV---------------------------------
>2068657_Ssp@PWG02415.1| iron-sulfur cluster assembly accessory protein
------------------------MN------------------------------------------------------------------------------A-ET-K------------------------------------------------------------T-RA-R---------------P-AALTLTPAAEARIADLMGK-----A-----P-------EGT--IGVKLSTPRR-GCSGLAYSVDYV---H--E-AK-PF----DEAI------ET-----PG--GMFYIDSASVLYLIGSRMDWKE-DDF-TAGFVFEN-------------------------P----NAKGMCGCGESFTV---------------------------------
>476157_Aishigakiensi@CP015963.1_388|  412225 412581
------------------------M-------------------------------------------------------------------------------T-DT-K------------------------------------------------------------T-RQ-V---------------P-AAVTLTPAAEARVAELMSK-----A-----P-------DDA--IGVKLSTPRR-GCSGLAYSVDYV---T--E-EA-KF----DEKI------ET-----PG--GVFYIDGASVLYLVGSTMDWVE-DDF-TAGFVFEN-------------------------P----NAKGACGCGESFMV*--------------------------------
>383381_Esp@KEO85771.1| iron-sulfur cluster assembly accessory protein
------------------------M---------------------------------------------------------------------------------TA-T------------------------------------------------------------T-RE-R---------------P-AAVTLTKGAEARIAELMSK-----A-----P-------EDA--IGVKLSTPRR-GCSGLAYSVDYV---T--E-EA-KF----DEKI------ET-----PG--GIFYIDGASVLYLVGSTMDWVE-DDF-TAGFVFEN-------------------------P----NAKGACGCGESFMV---------------------------------
>2011159_Esp@AWW73264.1| iron-sulfur cluster assembly accessory protein
-----------------------MMADT---------------------------------------------------------------------------KT-RA-K------------------------------------------------------------E-RQ-R---------------P-AAVILTKGAEARIAELMSK-----A-----P-------DDA--IGVKLSTPRR-GCSGLAYSVDYV---A--Q-EA-KF----DEKI------ET-----PG--GTFYIDGASVLYLVGSTMDWVE-DDF-TAGFVFEN-------------------------P----NAKGACGCGESFMV---------------------------------
>1735012_Esp@KWV91453.1| HesB/YadR/YfhF
------------------------M---------------------------------------------------------------------------------TT-T------------------------------------------------------------L-KE-R---------------P-AAVILTKGAEERVAHLMSK-----A-----P-------DDA--IGVKLSTPRR-GCSGLAYSVDYV---T--E-EA-KF----DEKI------ET-----SG--GTFYIDGASVLYLVGSTMDWVE-DDF-TAGFVFDN-------------------------P----NAKGACGCGESFMV---------------------------------
>692370_Adongtanensis@ANY19067.1| Iron-binding protein IscA
------------------------M-------------------------------------------------------------------------------T-QT-T------------------------------------------------------------A-RQ-R---------------P-AAVILTPAAEARVADLMAK-----A-----P-------EGA--IGVKLSTPRR-GCSGLAYSVDYV---T--E-ET-KF----DERI------ET-----PG--GTFYIDGPSVLYLVGSTMDWVE-DDF-TAGFVFAN-------------------------P----NAKGACGCGESFMV---------------------------------
>2338327_Asp@CP032570.1_1522|  1545250 1545606
------------------------M-------------------------------------------------------------------------------T-DT-K------------------------------------------------------------T-RQ-R---------------P-AAVNLTPAAEARVADLMAR-----A-----P-------EGA--IGVKLSTPRR-GCSGLAYSVDYV---S--E-EA-GF----DEKI------ET-----PG--GTFYIDGASVLYLVGSTMDWVE-DDF-TAGFVFAN-------------------------P----NAKGACGCGESFMV-*-------------------------------
>1708790_Arigui@RSEL01000011.1_3|  662 1012
----------------------------------------------------------------------------------------------------------MT-T------------------------------------------------------------L-RQ-R---------------P-AAVILTPAAEARIAELMAK-----A-----P-------ADA--IGVKLSTPRR-GCSGLAYSVDYV---T--E-EA-KF----DEKI------IT-----PG--GTFYIDGGSVLYLVGSTMDWVE-DDF-TAGFVFAN-------------------------P----NAKGACGCGESFMV-*-------------------------------
>2306996_Asp@RJX69267.1| iron-sulfur cluster assembly accessory protein
------------------------MTD-----------------------------------------------------------------------------T-VT-T------------------------------------------------------------L-RQ-R---------------P-AAVTLTPAAEARVADLMAK-----A-----P-------TDA--IGVKLSTPRR-GCSGLAYSVDYV---I--E-ET-AF----DEKI------ET-----PG--GTFYIDGASVLYLIGSTMDWVE-DDF-TAGFVFEN-------------------------P----NAKGACGCGESFMV---------------------------------
>2306995_Asp@RIV75956.1| iron-sulfur cluster assembly accessory protein
-----------------------MM-------------------------------------------------------------------------------T-ET-K------------------------------------------------------------T-RQ-R---------------P-AAVTLTEAAERRIADLMAK-----A-----P-------EGA--IGVKLSTPRR-GCSGLAYSVDYV---T--E-EQ-AF----DEKI------ET-----PG--GTFYIDGASVLYLVGSVMDWRE-DDF-TAGFVFEN-------------------------P----NAKGACGCGESFMV---------------------------------
>2306995_Asp@RIV80788.1| iron-sulfur cluster assembly accessory protein
-----------------------MM-------------------------------------------------------------------------------T-ET-K------------------------------------------------------------T-RQ-R---------------P-AAVTLTEAAERRIADLMAK-----A-----P-------EGA--IGVKLSTPRR-GCSGLAYSVDYV---T--E-EQ-AF----DEKI------ET-----PG--GTFYIDGASVLYLVGSVMDWRE-DDF-TAGFVFEN-------------------------P----NAKGACGCGESFMV---------------------------------
>1267766_Aatlanticus@AKH43285.1| Iron-binding protein IscA
------------------------M-------------------------------------------------------------------------------T-ET-K------------------------------------------------------------T-RA-R---------------P-AAVTLTPAAQQRVADLMAK-----A-----P-------EGA--IGVKLSTPRR-GCSGLAYSVDYV---T--E-EQ-GF----DEKI------ET-----PG--GTFYIDGASVLYLVGSVMDWRE-DDF-TAGFVFDN-------------------------P----NAKGACGCGESFMV---------------------------------
>2320269_Asp@RKF19010.1| iron-sulfur cluster assembly accessory protein
-----------------------MM-------------------------------------------------------------------------------A-ET-K------------------------------------------------------------T-RT-R---------------P-AAVSLTPAAEQRIADLMAK-----A-----P-------EGA--IGVKLSTPRR-GCSGLAYSVDYV---T--E-EN-NF----DEKI------ET-----PG--GLFYIDGASVLYLVGSVMDWQE-DDF-TAGFVFDN-------------------------P----NAKGACGCGESFMV---------------------------------
>1974094_Sbacterium@PIW53980.1| iron-sulfur cluster assembly accessory protein
------------------------M-------------------------------------------------------------------------------T-DT-K------------------------------------------------------------T-RT-R---------------P-AAVILTLAAEQRVAELMAK-----A-----P-------EDA--IGVKLSTPRR-GCSGLAYSVDYV---T--E-EQ-GF----DEKI------ET-----PG--GTFYIDGASVLYLVGSTMDWVE-DDF-TAGFVFEN-------------------------P----NAKGACGCGESFMV---------------------------------
>1316679_Axiamenensis@SMQ68930.1| iron-sulfur cluster assembly protein
------------------------MN------------------------------------------------------------------------------D-KT-T------------------------------------------------------------L-RE-R---------------P-AAVSLTKNAEARVAELMSK-----A-----P-------DDA--IGVKLSTPRR-GCSGLAYSVDYV---T--E-EQ-GF----DEKI------ET-----PG--GTFYIDGASVLYLIGSTMDWVE-DDF-TAGFVFEN-------------------------P----NAKGACGCGESFMV---------------------------------
>1982042_Amangrovi@CP022889.1_1744|  1791657 1792019
------------------------MTE-----------------------------------------------------------------------------A-KS-T------------------------------------------------------------L-RQ-R---------------P-AAVTLTSAAEARVAELMSK-----A-----P-------ADA--IGVKLSTPRR-GCSGLAYSVDYV---T--E-EA-GF----DEKI------ET-----PG--GTFYIDGASVLYLVGSTMDWAE-DDF-TAGFVFDN-------------------------P----NAKGACGCGESFMV-*-------------------------------
>1922225_Esp@LT702999.1_1893|  1997998 1998357
------------------------MS------------------------------------------------------------------------------T-ET-K------------------------------------------------------------T-RK-L---------------P-AAVVLTSGAEDRIAHLMSQ-----A-----P-------DDA--IGVKLSTPRR-GCSGLAYSVDYV---T--E-EA-KF----DEKI------ET-----PG--GLFYIDGASVLYLVGSTMDWRE-DDF-TAGFVFEN-------------------------P----NAKGACGCGESFMV*--------------------------------
>1044_Elongus@KEO89406.1| iron-sulfur cluster assembly accessory protein
------------------------MTD-----------------------------------------------------------------------------T-TT-K------------------------------------------------------------T-RK-L---------------P-AAVVLTKGAEERIAHLMSQ-----A-----P-------DDA--IGVKLSTPRR-GCSGLAYSVDYV---T--E-EA-NF----DEKI------ET-----PG--GTFYIDGASVLYLVGSTMDWVE-DDF-TAGFTFEN-------------------------P----NAKGACGCGESFMV---------------------------------
>1798193_Esp@SDS78336.1| iron-sulfur cluster assembly protein
------------------------MT------------------------------------------------------------------------------T-ET-K------------------------------------------------------------T-RQ-L---------------P-AAVTLTRGAEARIAHLMEN-----A-----P-------EDA--IGVKLSTPRR-GCSGLAYSVDYV---T--E-EQ-KF----DEKI------ET-----PG--GTFYIDGGSVLYLVGSVMDWRE-DDF-TAGFVFEN-------------------------P----NAKGACGCGESFMV---------------------------------
>1634516_Csp@ALG62191.1| HesB/YadR/YfhF
------------------------MD------------------------------------------------------------------------------M-AT-K------------------------------------------------------------T-RE-R---------------P-AAVTLTPAAEQRVANLMAK-----A-----P-------DDA--IGVKLSTPRR-GCSGLAYSVDYV---S--E-EQ-GF----DEKI------ET-----PG--GVFYIDGASVLYLVGSVMDWVE-DDF-SAGFVFEN-------------------------P----NAKGACGCGESFMV---------------------------------
>1946471_Esp@DFBR01000095.1_11|  4968 5324
------------------------M-------------------------------------------------------------------------------S-DT-K------------------------------------------------------------T-RA-I---------------P-AAVKLTPAAEQRVADLMGR-----A-----P-------EGA--IGVKLSTPRR-GCSGLAYSVDYV---T--E-EV-AF----DEKI------ET-----PG--GVFYIDGASVLYLVGSIMDWVE-DDF-TAGFTFEN-------------------------P----NAKGACGCGESFMV-*-------------------------------
>1958945_Eaquimixticol@RJY09531.1| iron-sulfur cluster assembly accessory protein
------------------------M-------------------------------------------------------------------------------A-DV-K------------------------------------------------------------T-RE-I---------------P-AAVELTPAAEQRVADLMAK-----A-----P-------DDA--IGVKLSTPRR-GCSGLAYSVDYI---T--E-EV-AF----DEKI------ET-----PG--GTFYIDAASVLYLIGSTMDWVE-DDF-TAGFVFAN-------------------------P----NAKGACGCGESFMV---------------------------------
>361183_Aepoxidivoran@ALE17762.1| Iron binding protein SufA for iron-sulfur cluster assembly
------------------------MTE-----------------------------------------------------------------------------T-TT-S------------------------------------------------------------S-RA-R---------------P-AAVILTPAAEERIAELMAK-----A-----P-------EDA--IGVKLSTPRR-GCSGLAYSVDYV---S--E-ET-KF----DEKI------ET-----PG--GIFYIDGASVLYLVGSTMDWQE-DDF-TAGFVFEN-------------------------P----NAKGACGCGESFMV---------------------------------
>762261_Axinjiangensi@RSEK01000005.1_72|  77982 78338
------------------------M-------------------------------------------------------------------------------T-DT-K------------------------------------------------------------T-RT-R---------------P-AAVILTPSAEQRIADLMAK-----A-----P-------EGT--IGVKLSTPRR-GCSGLAYSVDYV---S--E-EN-AL----DEKI------ET-----PG--GVFYIDGASVLYLIGSTMQWRE-DDF-TAGFVFEN-------------------------P----NAKGSCGCGESFMV-*-------------------------------
>1962403_Nsp@PEQ12179.1| iron-sulfur cluster assembly accessory protein
------------------------M-------------------------------------------------------------------------------T-ET-Q------------------------------------------------------------T-RQ-R---------------P-AAVALTPSAEARIAALMAQ-----A-----P-------EDA--IGVKLSTPRR-GCSGLAYSVDYV---S--E-EN-AL----DEKI------ET-----PG--GLFYIDGASVLYLVGSIMDWRE-DDF-TAGFVFEN-------------------------P----NATGSCGCGESFTV---------------------------------
>1736584_Asp@KRA81595.1| HesB/YadR/YfhF
------------------------M-------------------------------------------------------------------------------T-ET-K------------------------------------------------------------I-RQ-R---------------P-AAVNLTPTAEQRIADLMEQ-----A-----P-------EGA--IGVRLSTPRR-GCSGLAYSVDYV---T--Q-EQ-AF----DEKI------ET-----PG--GVFYIDGASVLYLIGSTMDWQE-DDF-TAGFVFQN-------------------------P----NAKGACGCGESFTV---------------------------------
>317655_Salaskensis@ABF52388.1| HesB/YadR/YfhF
------------------------M-------------------------------------------------------------------------------T-DT-K------------------------------------------------------------T-RT-R---------------P-AAVTLTPNAEARIARLMAA-----A-----P-------DGA--IGVKLSTPRR-GCSGLAYSVDYV---T--E-EE-KF----DEKI------ET-----PG--GVFYIDGASVLYLIGSTMDWVE-DDF-AAGFVFDN-------------------------P----NAKGACGCGESFTV---------------------------------
>1515612_Sfribergensis@AJA07934.1| HesB/YadR/YfhF
------------------------M-------------------------------------------------------------------------------T-ET-K------------------------------------------------------------T-RA-R---------------P-AAVALTAGAEARIAKLMAA-----A-----P-------EGA--IGVRLSTPRR-GCSGLAYSVDYV---T--K-EQ-KF----DEKI------ET-----PG--GVFYIDGASVLYLIGSTMDWVE-DDF-AAGFVFEN-------------------------P----NAKGACGCGESFTV---------------------------------
>267128_Sgranuli@AMG73754.1| HesB/YadR/YfhF
------------------------MTM-----------------------------------------------------------------------------T-DT-K------------------------------------------------------------A-RI-R---------------P-AAVTLTPGAEARVAKLMEN-----A-----P-------AGA--IGVKLSTPRR-GCSGLAYSVDYV---T--E-ED-RF----DEKI------ET-----PG--GTFYIDGASVLYLIGSVMDWVE-DDF-AAGFVFQN-------------------------P----NAKGSCGCGESFTV---------------------------------
>314225_Elitoralis@ABC64640.1| hypothetical protein ELI_12740
------------------------MAD--------------------------------------------------------------------------------T-K------------------------------------------------------------T-RP-A---------------PKAAVILTPAAEQRVADLMAK-----A-----P-------EDA--IGVKLSTPRR-GCSGLAYSVDYV---T--E-EA-KF----DEKI------ET-----PG--GVFYIDGASVLYLIGSTMDWVE-DDF-TAGFVFEN-------------------------P----NAKGACGCGESFMV---------------------------------
>192812_Eflavus@ASP28969.1| iron-sulfur cluster assembly accessory protein
------------------------MSE--------------------------------------------------------------------------------T-K------------------------------------------------------------T-RP-A---------------PKAAVVLTEAAEQRVADLMAQ-----A-----P-------ADA--IGVKLSTPRR-GCSGLAYSVDYV---T--E-EA-KF----DEKI------ET-----PG--GVFYIDSASVLYLIGSTMDWVE-DDF-TAGFVFEN-------------------------P----NAKGACGCGESFMV---------------------------------
>1951752_Ebacterium@DDCE01000039.1_28|  23041 23406
------------------------MSD-----------------------------------------------------------------------------T-ET-K------------------------------------------------------------T-RP-A---------------PKAAVILTAAAEQRVADLMAK-----A-----P-------EDA--IGVKLSTPRR-GCSGLAYSVDYV---S--E-ET-KF----DEKI------ET-----PG--GVFYIDGASVLYLIGSTMDWVE-DDF-TAGFVFEN-------------------------P----NAKGACGCGESFMV*--------------------------------
>1811540_Esp@LUNY01000040.1_5|  3457 3816
------------------------MTE--------------------------------------------------------------------------------T-K------------------------------------------------------------T-RP-M---------------PKAAVILTEAAEQRVADLMAR-----A-----P-------DDA--IGVKLSTPRR-GCSGLAYSVDYV---S--E-EA-KF----DEKI------ET-----PG--GTFYIDGASVLYLVGSTMDWRE-DDF-TAGFVFEN-------------------------P----NAKGACGCGESFMV-*-------------------------------
>266951_Eseohaensis@CP024920.1_1436|  1491417 1491776
------------------------MTE--------------------------------------------------------------------------------T-S------------------------------------------------------------T-RP-A---------------PKAAVNLTPRAEQRVADLMAK-----A-----P-------DDA--IGVKLSTPRR-GCSGLAYSVDYV---T--E-EA-KF----DEKI------ET-----PG--GVFYIDGASVLYLVGSTMDWVE-DDF-SAGFVFDN-------------------------P----NAKGACGCGESFMV-*-------------------------------
>543877_Amarensis@AKM08330.1| Iron-sulfur cluster assembly accessory protein
------------------------MAD--------------------------------------------------------------------------------T-K------------------------------------------------------------T-RP-A---------------PKAAVVLTAAAEKRIADLMAQ-----A-----P-------EDA--VGVKLSTPRR-GCSGLAYSVDYV---S--E-EQ-AF----DEKI------ET-----PG--GIFYIDGASVLYLIGSTMDWRE-DDF-TAGFVFEN-------------------------P----NAKGACGCGESFMV---------------------------------
>874156_Emarinus@KLI64703.1| HesB/YadR/YfhF
------------------------MTE-------------------------------------------------------------------------------MT-K------------------------------------------------------------T-RP-A---------------PKAAVNLTPAAEQRVADLMAK-----A-----P-------ADA--IGVKLSTPRR-GCSGLAYSVDYV---S--E-EV-AF----DEKI------ET-----PG--GVFYIDGASVLYLIGSTMDWVE-DDF-TAGFTFEN-------------------------P----NAKGACGCGESFMV---------------------------------
>2307003_Esp@RIV86509.1| iron-sulfur cluster assembly accessory protein
------------------------MTE--------------------------------------------------------------------------------T-K------------------------------------------------------------A-RP-A---------------PKAAVILTPAAEQRVADLMAR-----A-----P-------SDA--IGVKLSTPRR-GCSGLAYSVDYV---S--E-EV-AF----DEKI------ET-----PG--GTFYIDGASVLYLIGSTMDWVE-DDF-IAGFTFEN-------------------------P----NAKGACGCGESFMV---------------------------------
>502682_Egangjinensis@KLE31528.1| HesB/YadR/YfhF
------------------------MTE-----------------------------------------------------------------------------S-ST-K------------------------------------------------------------I-RP-A---------------PKAAVILTPAAEQRVADLMAK-----A-----P-------EDA--IGVKLSTPRR-GCSGLAYSVDYV---S--E-EV-AF----DEKI------ET-----PG--GTFYIDGASVLYLVGSTMDWVE-DDF-TAGFVFEN-------------------------P----NAKGSCGCGESFMV---------------------------------
>645517_Anamhicola@ANU06801.1| Iron-binding protein IscA
------------------------MTD-----------------------------------------------------------------------------T-AT-S------------------------------------------------------------T-RP-A---------------PKAAVNLTPRAEQRIADLMAK-----A-----P-------ADA--IGVKLSTPRR-GCSGLAYSVDYV---T--E-EV-AF----DEKI------AT-----PG--GTFYIDGASVLYLIGSTMDWVE-DDF-SAGFVFEN-------------------------P----NAKGACGCGESFMV---------------------------------
>1581420_Eluteus@KLE34280.1| HesB/YadR/YfhF
------------------------MTD-----------------------------------------------------------------------------T-AT-R------------------------------------------------------------S-RP-A---------------PKAAVVLTPAAEGRVAELMGK-----A-----P-------ADA--IGVKLSTPRR-GCSGLAYSVDYV---T--E-EA-AF----DEKI------AT-----PG--GTFYIDGASVLYLVGSTMDWVE-DDF-TAGFVFAN-------------------------P----NAKGACGCGESFMV---------------------------------
>1648404_Eatlanticus@AKQ41060.2| hypothetical protein CP97_01890
-----------------------MMSD--------------------------------------------------------------------------------T-R------------------------------------------------------------T-RP-A---------------PKAAVILTQSAEERVAALMAK-----A-----P-------EGA--IGVKLSTPRR-GCSGLAYSVDYV---T--E-ET-AF----DEKI------ET-----PG--GIFYIDGASVLYLIGSTMDWVE-DDF-TAGFVFEN-------------------------P----NAKGACGCGESFMV---------------------------------
>1784712_Exanthus@RIV92355.1| iron-sulfur cluster assembly accessory protein
------------------------MTE-------------------------------------------------------------------------------TT-T------------------------------------------------------------T-RP-A---------------PKAAVVLTPGAEARVAALMAK-----A-----P-------ADA--IGVKLSTPRR-GCSGLAYSVDYV---T--E-EA-PF----DEKI------ET-----PG--GMFYIDGASVLYLVGSTMDWVE-DDF-SAGFVFEN-------------------------P----NAKGACGCGESFMV---------------------------------
>1122970_Pcryptus@AUHC01000011.1_69|  64979 65344
------------------------MTD-----------------------------------------------------------------------------T-PT-T------------------------------------------------------------T-RP-A---------------PKAAVTLTPRAEARIAELMAR-----A-----P-------EGA--IGVKLSTPRR-GCSGLAYSVDYV---T--E-EA-RF----DEKI------ET-----PG--GTFYIDGASVLYLVGSTMDWRE-DDF-SAGFVFDN-------------------------P----NAKGACGCGESFMV-*-------------------------------
>2023229_Pht@AUX68624.1| iron-sulfur cluster assembly accessory protein
------------------------MTE-----------------------------------------------------------------------------T-TT-A------------------------------------------------------------T-RP-A---------------PKAAVTLTAAAEARIAELMAK-----A-----P-------ADA--IGVKLSTPRR-GCSGLAYSVDYV---T--T-EA-KF----DEKI------VT-----PG--GVFYIDGASVLYLIGSVMDWVE-DDF-TAGFVFEN-------------------------P----NAKGACGCGESFMV---------------------------------
>2013662_Abacterium@PKP89466.1| iron-sulfur cluster assembly accessory protein, partial
------------------------MTQ-----------------------------------------------------------------------------A-TT-T------------------------------------------------------------N-RP-A---------------PKAAVILTPGAEARIADLMAK-----A-----P-------EDA--IGVKLSTPRR-GCSGLAYSVDYV---T--T-EA-KF----DEKI------VT-----PG--GTFYIDGASVLYLIGSTMDWRE-DDF-TAGFVFEN-------------------------P----NAK--------------------------------------------
>2013670_Abacterium@PKP65002.1| iron-sulfur cluster assembly accessory protein
------------------------MTQ-----------------------------------------------------------------------------A-TT-T------------------------------------------------------------N-RP-A---------------PKAAVILTPGAEARIADLMAK-----A-----P-------EDA--IGVKLSTPRR-GCSGLAYSVDYV---T--T-EA-KF----DEKI------VT-----PG--GTFYIDGASVLYLIGSTMDWRE-DDF-TAGFVFEN-------------------------P----NAKGACGCGESFMV---------------------------------
>2488860_Esp@RPF71436.1| iron-sulfur cluster assembly accessory protein
------------------------MSD-----------------------------------------------------------------------------T-ET-K------------------------------------------------------------T-RAAR---------------K-AAVVLTPAAEQRVADLMAK-----A-----P-------DDA--IGVKLSTPRR-GCSGLAYSVDYI---T--A-EE-GF----DEKI------ET-----PG--GMFYIDGASVLYLVGSTMDWVE-DDF-TAGFVFDN-------------------------P----NAKGACGCGESFMV---------------------------------
>1797975_Esp@OGS49424.1| HesB/YadR/YfhF
------------------------M-------------------------------------------------------------------------------T-ET-R------------------------------------------------------------T-RP-A---------------PKAAVTLTPAAEARITELMAK-----A-----P-------QGA--IGVKLSTPRR-GCSGLAYSVDYV---T--E-EA-NF----DEKI------VT-----SG--GTFYIDGASVLYLVGSTMDWVE-DDF-AAGFVFEN-------------------------P----NAKGACGCGESFTV---------------------------------
>1706000_Sginsengisoli@QOCK01000001.1_1115|  1188605 1188964
------------------------MN------------------------------------------------------------------------------V-QT-T------------------------------------------------------------R-RA-R---------------P-AAITLTPAAEARIAELMGK-----A-----P-------EGA--IGVKLSTPKR-GCSGLAYSVDYV---T--E-EQ-GF----DEKI------ET-----PG--GTFYVDGASVLYLIGSTMDWRE-DDF-TAGFVFEN-------------------------P----NAKGMCGCGESFMV*--------------------------------
>1844758_Esp@LXQI01000015.1_75|  68639 68839
---------------------------------------------------------------------------------------------------------------------------------------------------------------------------------------------------------------------------------------------------------------MDYI---A--E-EQ-GF----DEKI------VT-----RG--GTFYIDGASVLYLVGSTMDWRE-DDF-AAGFVFEN-------------------------P----NAKGACGCGESFIV-*-------------------------------
>1970586_Sbacterium@OYW47108.1| iron-sulfur cluster assembly accessory protein
------------------------M-------------------------------------------------------------------------------N-AT-T------------------------------------------------------------T-RI-R---------------P-AAVTLTPAAEARVADLMAQ-----A-----P-------AGA--IGVKLSTPRR-GCSGLAYSVDYV---S--E-EE-KF----DEKI------AT-----PG--GMFYIDGASVLYLIGSTMDWQE-DDF-AAGFVFAN-------------------------P----NAKGACGCGESFTV---------------------------------
>1884364_Nsp@SFG23548.1| iron-sulfur cluster assembly protein
------------------------MT------------------------------------------------------------------------------T-TT-K------------------------------------------------------------P-RQ-R---------------P-AAVVLTAGAEARIAKLMGD-----A-----P-------EGA--IGVKLSTPRR-GCSGLAYSVDYV---T--E-EA-RF----DEKI------ET-----PG--GVFYIDGASVLYLVGSTMDWKE-DDF-TAGFVFDN-------------------------P----NAKGSCGCGESFTV---------------------------------
>1114963_Nbarchaimii@KMS52758.1| hypothetical protein V474_24770
------------------------M-------------------------------------------------------------------------------T-TT-T------------------------------------------------------------A-RV-R---------------P-AAVILTANAEARITKLMGE-----A-----P-------EGS--IGVKLSTPRR-GCSGLAYSVDYV---S--E-EA-KF----DEKI------VT-----PG--GTFYIDSASVLYLIGSVMDWKE-DDF-TAGFVFDN-------------------------P----NAKGACGCGESFTV---------------------------------
>1348853_Nmalaysiense@KHK89654.1| HesB/YadR/YfhF
------------------------MTT-----------------------------------------------------------------------------T-TK-P------------------------------------------------------------V-RA-H---------------P-AAVVLTPAAEARIAKLMSQ-----A-----P-------EGA--IGVKLSTPRR-GCSGLAYSVDYV---T--E-EE-KF----DEKI------ET-----PG--GTFYIDSASVLYLIGSTMDWQE-DDF-TAGFVFDN-------------------------P----NAKGACGCGESFTV---------------------------------
>452662_Sjaponicum@BAI98226.1| conserved hypothetical protein
------------------------MT------------------------------------------------------------------------------V-ET-K------------------------------------------------------------I-RS-R---------------P-AAVILTPAAEQRIADLMAQ-----A-----P-------EGT--IGVKLSTPRR-GCSGLAYSVDYV---S--E-EA-KF----DEKI------ET-----PG--GTFYIDGASVLYLVGSTMDWVE-DDF-AAGFVFNN-------------------------P----NAKGSCGCGESFTV---------------------------------
>2072936_Ssp@AUW59972.1| iron-sulfur cluster assembly accessory protein
------------------------MS------------------------------------------------------------------------------T-EV-K------------------------------------------------------------T-RV-R---------------P-AAVILTPNAEKRIADLMAK-----A-----P-------EGT--IGVKLSTPRR-GCSGLAYSVDYV---S--E-EA-KF----DEKI------ET-----PG--GTFYIDGGSVLYLIGSTMDWVE-DDF-TAGFVFNN-------------------------P----NAKGSCGCGESFTI---------------------------------
>1332080_Sbaderi@ALR19617.1| HesB/YadR/YfhF
------------------------MT------------------------------------------------------------------------------T-QT-K------------------------------------------------------------A-RA-R---------------P-AAVVLTPSAEQRIAELMAQ-----A-----P-------EGA--IGVKLSTPRR-GCSGLAYSVDYV---T--D-EV-KF----DEKI------ET-----PG--GIFYIDGASVLYLVGSTMDWVE-DDF-TAGFVFNN-------------------------P----NAKGSCGCGESFTV---------------------------------
>121428_Sxenophagum@DDFT01000060.1_7|  4464 4823
------------------------MT------------------------------------------------------------------------------T-ET-K------------------------------------------------------------T-RA-R---------------P-AAVTLTPSAEQRIADLMAN-----A-----P-------EGT--IGVKLSTPRR-GCSGLAYSVDYV---S--E-EA-KF----DEKI------VT-----PG--GTFYIDGASVLYLVGSTMDWVE-DDF-TAGFTFAN-------------------------P----NAKGACGCGESFTV-*-------------------------------
>1843368_Ssp@AOF95689.1| iron-sulfur cluster assembly accessory family protein
------------------------MT------------------------------------------------------------------------------V-ET-K------------------------------------------------------------T-RA-R---------------P-AAVILTKSAEQRIADLMAQ-----A-----P-------AGT--IGVKLSTPKR-GCSGLAYSVDYV---T--E-EA-KF----DEKI------ET-----PG--GIFYIDGGSVLYLIGSTMDWVE-DDF-TAGFTFAN-------------------------P----NAKGSCGCGESFTV---------------------------------
>2185111_Ssp@CP029335.1_3564|  3858135 3858497
------------------------MTE-----------------------------------------------------------------------------T-TT-K------------------------------------------------------------T-RA-R---------------P-AAVMLTPSAEGRIAELMAQ-----A-----P-------EGA--IGVKLSTPKR-GCSGLAYSVDYV---T--E-EA-KF----DEKI------ET-----PG--GVLYIDGASVLYLIGSTMNWVE-DDF-TAGFVFAN-------------------------P----NAKGSCGCGESFTV*--------------------------------
>2082188_Ssp@BBD00995.1| iron-sulfur cluster assembly protein
------------------------MTD-----------------------------------------------------------------------------V-QT-K------------------------------------------------------------T-RA-R---------------P-AAVLLTPSAEQRIADLMGQ-----A-----P-------EGT--IGVKLSTPKR-GCSGLAYSVDYV---T--T-EA-KF----DEKI------ET-----PG--GVLYIDGASVLYLIGSTMNWVE-DDF-TAGFVFNN-------------------------P----NAKGSCGCGESFTV---------------------------------
>1206458_Nsp@GAM04529.1| HesB/YadR/YfhF protein
------------------------MT------------------------------------------------------------------------------T-TT-T------------------------------------------------------------S-RP-R---------------P-AAVVLTPSAEERVAKLMAQ-----A-----P-------DGA--IGVKLSTPRR-GCSGLAYSVDYV---T--E-ES-PM----DEKI------ET-----PG--GVFYIDAASVLYLIGSTMDWQE-DDF-TAGFVFNN-------------------------P----NAKGACGCGESFTV---------------------------------
>1961362_Ssp@ANC87760.1| HesB/YadR/YfhF
--------------------------------------------------------------------------------------------------------M-AT-T------------------------------------------------------------F-RQ-R---------------P-APLILTPSADARIADLMAR-----A-----P-------DGA--IGVKLSTPRR-GCSGLAYSVDYV---T--E-AK-PF----DERI------ET-----PG--GTLFVDGGSILYLVGSTMDWVE-DDF-TAGFVFNN-------------------------P----NAKGACGCGESFTV---------------------------------
>745310_Ssp@AGH49481.1| iron-sulfur cluster assembly accessory protein
------------------------MS------------------------------------------------------------------------------T-TT-A------------------------------------------------------------P-RV-R---------------P-AAIILTPSAEQRIADLMAR-----A-----P-------EGA--VGVKLSTPRR-GCSGLAYSVDYV---T--E-AD-PF----DEKI------VT-----PG--GDFYVDGGSILYLIGSTMDWVE-DDF-TAGFVFQN-------------------------P----NAKGACGCGESFTV---------------------------------
>1951254_Sbacterium@DDFE01000031.1_5|  4493 4588
--------------------------------------------------------------------------------------------------------------------------------------------------------------------------------------------------------------------------------------------------------------------------------------------------------------------------MDWVE-DDF-TAGFVFEN-------------------------P----NAKGACGCGESFTV-*-------------------------------
>1951256_Sbacterium@DELZ01000005.1_434|  431528 431890
-----------------------MTD------------------------------------------------------------------------------T-KT-K------------------------------------------------------------T-RE-I---------------P-AAITLTPAAEQRIADLMAK-----A-----P-------DDA--IGVKLSTPRR-GCSGLAYSVDYV---T--E-EV-PF----DEKI------IT-----PG--GVFYVDGGSVLYLIGSTMDWVE-DDF-TAGFVFEN-------------------------P----NAKGACGCGESFTV-*-------------------------------
>266812_Sflavimaris@ASK89208.1| iron-binding protein IscA
-----------------------MTE------------------------------------------------------------------------------T-KT-K------------------------------------------------------------T-RE-I---------------P-AAIILTPAAEQRIADLMAK-----A-----P-------DDA--IGVKLSTPRR-GCSGLAYSVDYV---S--E-EV-AF----DEKI------VT-----PG--GVFYVDGGSVLYLIGSTMDWVE-DDF-TAGFVFEN-------------------------P----NAKGACGCGESFTV---------------------------------
>1390395_Ssp@APX65474.1| HesB/YadR/YfhF
--------------------------------------------------------------------------------------------------------M-AT-T------------------------------------------------------------L-RP-R---------------P-AALNLTPSAEARVAELMAR-----A-----P-------EGA--IGVKLSTPRR-GCSGLAYSVDYV---T--E-AK-AF----DEKI------DT-----PG--GTLFVDGGSILYLIGSTMDWVE-DDF-TAGFVFQN-------------------------P----NAKGACGCGESFTV---------------------------------
>1141887_Ssp@PAX07801.1| iron-sulfur cluster assembly accessory protein
--------------------------------------------------------------------------------------------------------M-AT-T------------------------------------------------------------L-RP-R---------------P-AALNLTPSAHARIADLMSR-----A-----P-------DGA--VGVKLSTPRR-GCSGLAYSVDYV---T--E-AK-PF----DERI------DT-----PG--GTLFVDGGSILYLVGSTMDWVE-DDF-TAGFVFQN-------------------------P----NAKGACGCGESFTV---------------------------------
>185950_Sfaeni@PTW47530.1| iron-sulfur cluster assembly protein
--------------------------------------------------------------------------------------------------------M-AT-T------------------------------------------------------------L-RA-R---------------P-AALNLTATAHARIADLMAR-----A-----P-------EDA--IGVKLSTPKR-GCSGLAYSVDYV---T--E-AK-PF----DERI------DT-----PG--GTLFVDGGSILYLIGSTMDWVE-DDF-TAGFVFQN-------------------------P----NAKGACGCGESFTV---------------------------------
>2052949_Saeria@PGFU01000001.1_302|  303107 303472
----------------------MTTA------------------------------------------------------------------------------T-TT-T------------------------------------------------------------L-RP-R---------------P-AALNLTPSALARIADLMGR-----A-----P-------EGS--VGVKLSTPRR-GCSGLAYSVDYV---S--E-AK-PF----DERI------DT-----PG--GTLFVDGGSILYLIGSTMDWVE-DDF-TAGFVFQN-------------------------P----NAKGACGCGESFTV-*-------------------------------
>1736343_Ssp@KQU62118.1| HesB/YadR/YfhF
--------------------------------------------------------------------------------------------------------M-AT-T------------------------------------------------------------L-RA-R---------------P-AALNLTPSAHDRIADLMAR-----A-----P-------ADA--IGVKLSTPKR-GCSGLAYSVDYV---T--E-AK-PF----DERI------DT-----PG--GVLFVDGGSILYLIGSTMDWVE-DDF-TAGFVFAN-------------------------P----NAKGACGCGESFTV---------------------------------
>1736370_Ssp@KQT32498.1| HesB/YadR/YfhF
--------------------------------------------------------------------------------------------------------M-AT-T------------------------------------------------------------L-RQ-R---------------P-AALNLTPSAHARIADLMAR-----A-----P-------ADA--IGVKLSTPKR-GCSGLAYSVDYV---T--E-AV-AF----DERI------ET-----PG--GTLYVDGGSILYLIGSTMDWVE-DDF-TAGFVFAN-------------------------P----NAKGACGCGESFTV---------------------------------
>1735683_Ssp@KQM67758.1| HesB/YadR/YfhF
--------------------------------------------------------------------------------------------------------M-AT-T------------------------------------------------------------L-RE-R---------------P-AALNLTPSAHARIADLMGR-----A-----P-------SGA--IGVKLSTPRR-GCSGLAYSVDYV---T--E-AK-AF----DERI------DT-----PG--GTLFVDGGSILYLIGSTMDWVE-DDF-AAGFVFAN-------------------------P----NAKGACGCGESFTV---------------------------------
>1166340_Ssp@SEN34891.1| iron-sulfur cluster assembly protein
--------------------------------------------------------------------------------------------------------M-AT-T------------------------------------------------------------L-RP-R---------------P-AALNLTPSAEARIADLMTK-----A-----P-------AGA--VGVKLSTPRR-GCSGLAYSVDYV---T--E-AK-PF----DERI------DT-----PG--GTLFVDGGSILYLVGSTMTWVE-DDF-TAGFVFDN-------------------------P----NAKGSCGCGESFTV---------------------------------
>1985879_Ssp@RSV13381.1| iron-sulfur cluster assembly accessory protein
--------------------------------------------------------------------------------------------------------M-AT-T------------------------------------------------------------L-RP-R---------------P-AALTLTPSAEQRIADLMAK-----A-----P-------EGA--IGVKLSTPRR-GCSGLAYSVDYV---T--E-AK-PF----DERI------DT-----PI--GTLFVDGGSILYLVGSTMDWVE-DDF-TAGFVFNN-------------------------P----NAKGACGCGESFTV---------------------------------
>1920129_Ssp@RSU48598.1| iron-sulfur cluster assembly accessory protein
--------------------------------------------------------------------------------------------------------M-AT-T------------------------------------------------------------L-RP-R---------------P-AALLLTATAEARIAALMAK-----A-----P-------EGA--VGVKLSTPRR-GCSGLAYSVDYV---T--E-AK-PF----DERI------DT-----PG--GTLFVDGGSILYLIGSTMDWVE-DDF-TAGFVFNN-------------------------P----NAKGACGCGESFTV---------------------------------
>634430_Srubra@SFP72735.1| iron-sulfur cluster assembly protein
--------------------------------------------------------------------------------------------------------M-AS-T------------------------------------------------------------L-RP-R---------------P-APLLLTASAQARIAALMAR-----A-----P-------DGA--LGVKLSTPRR-GCSGLAYSVDYV---T--E-AK-PF----DERI------ET-----PG--GVLFVDGGSILYLVGSTMDWVE-DDF-TAGFVFAN-------------------------P----NAKGACGCGESFTV---------------------------------
>2219696_Ssp@AXJ95946.1| iron-sulfur cluster assembly accessory protein
----------------------------------------------------------------------------------------------------------MT-T------------------------------------------------------------L-RQ-R---------------P-APLILTPNAEARIAALMAR-----A-----P-------EGA--TGVKLSTPRR-GCSGLAYSVDYV---T--D-AK-PF----DEKI------ET-----PG--GTLYVDGGSILYLVGSTMDWVE-DDF-TAGFVFAN-------------------------P----NAKGACGCGESFTV---------------------------------
>1881068_Ssp@SEI95304.1| iron-sulfur cluster assembly protein
--------------------------------------------------------------------------------------------------------M-AT-S------------------------------------------------------------V-RE-R---------------P-AALILTDTAKARIAALMAS-----A-----P-------EGA--IGVKLSTPRR-GCSGLAYSVDYV---T--E-AQ-PF----DERI------VT-----EG--GTLFVDGGSILYLIGSTMDWVE-DDF-TAGFVFNN-------------------------P----NAKGACGCGESFTV---------------------------------
>2013662_Abacterium@PKP94801.1| iron-sulfur cluster assembly accessory protein
-------------------------M------------------------------------------------------------------------------T-DV-K------------------------------------------------------------T-RT-R---------------P-AAILLTPASEARIADLMSR-----A-----P-------DDA--IGVKLSTPRR-GCSGLAYSVDYV---T--A-AN-PM----DERI------DT-----PG--GTLFVDGASILYLIGSTMDWVE-DDF-TAGFVFNN-------------------------P----NAKGACGCGESFTV---------------------------------
>93064_Skoreensis@APR52330.1| HesB/YadR/YfhF
-------------------------M------------------------------------------------------------------------------T-DV-K------------------------------------------------------------T-RA-R---------------P-AAILLTPASEARIADLMSR-----A-----P-------EGA--IGVKLSTPRR-GCSGLAYSVDYV---T--A-AN-PM----DERI------DT-----PG--GTLFVDGGSVLYLIGSTMDWVE-DDF-TAGFVFNN-------------------------P----NAKGACGCGESFTV---------------------------------
>1768772_Ssp@LSJF01000007.1_44|  41804 42160
-------------------------M------------------------------------------------------------------------------T-EV-K------------------------------------------------------------T-RA-R---------------P-AAILLTPASEARIAELMAK-----A-----P-------EGA--IGVKLSTPRR-GCSGLAYSVDYV---T--A-AN-PM----DERI------DT-----PG--GTLFVDGGSVLYLIGSTMDWVE-DDF-TAGFVFNN-------------------------P----NAKGACGCGESFTV-*-------------------------------
>1888892_Sturrisvirgat@ODP36621.1| HesB/YadR/YfhF
-------------------------M------------------------------------------------------------------------------S-DV-K------------------------------------------------------------T-RA-R---------------P-AAILLTPASEARIASLMAS-----A-----P-------ADA--IGVKLSTPRR-GCSGLAYSVDYV---T--S-AN-PM----DERI------DT-----PG--GTLFVDGGSVLYLIGSTMDWVE-DDF-TAGFVFNN-------------------------P----NAKGACGCGESFTV---------------------------------
>1895848_Ssp@OJU16693.1| HesB/YadR/YfhF
-------------------------M------------------------------------------------------------------------------T-EV-K------------------------------------------------------------T-RA-R---------------P-AALILTPTAEARIAALVAK-----A-----P-------EGA--IGVKLSTPRR-GCSGLAYSVDYV---T--E-AK-PF----DEKI------ET-----PG--GTLYVDGGSILYLIGSTMDWVE-DDF-TAGFVFNN-------------------------P----NAKGACGCGESFTV---------------------------------
>1855283_Ssp@SEK50046.1| iron-sulfur cluster assembly protein
-------------------------M------------------------------------------------------------------------------T-DI-K------------------------------------------------------------T-RV-R---------------P-AALNLTPTAEGRIGALMAR-----A-----P-------ADA--IGVKLSTPRR-GCSGLAYSVDYI---T--E-AK-PF----DEQI------ET-----PG--GTLWVDGGSILYLIGSTMDWVE-DDF-TAGFVFNN-------------------------P----NAKGACGCGESFTV---------------------------------
>1736594_Ssp@KRB80761.1| HesB/YadR/YfhF
--------------------------------------------------------------------------------------------------------M-TT-T------------------------------------------------------------T-RQ-R---------------P-AALTLTPSAEARIAHLMET-----A-----P-------EGA--IGVKLSTPRR-GCSGLAYSVDYV---T--E-AD-PF----DEKI------ET-----PG--GTFYVDGGSILYLIGSVMDWVE-DDF-SAGFVFQN-------------------------P----NAKGACGCGESFTV---------------------------------
>1842535_Bsp@AOG01417.1| iron-sulfur cluster assembly accessory family protein
--------------------------------------------------------------------------------------------------------M-TT-T------------------------------------------------------------T-RT-R---------------P-AALTLTPSAEARIAHLMQT-----A-----P-------DGA--IGVKLSTPRR-GCSGLAYSVDYV---T--E-EV-KF----DEKI------ET-----PG--GLFYVDGGSILYLIGSVMDWVE-DDF-TAGFVFAN-------------------------P----NAKGACGCGESFTV---------------------------------
>1736447_Ssp@KQX25429.1| HesB/YadR/YfhF
-------------------------M------------------------------------------------------------------------------T-TT-T------------------------------------------------------------A-RP-R---------------P-AALTLTPSAEARIARLMAD-----A-----P-------EGA--IGVKLSTPRR-GCSGLAYSVDYV---T--E-AD-PF----DEKI------ET-----PG--GTFYVDGGSILYLIGSAMDWVE-DDF-TAGFVFNN-------------------------P----NAKGSCGCGESFTV---------------------------------
>861865_Slaterariae@SNS51218.1| iron-sulfur cluster assembly protein
--------------------------------------------------------------------------------------------------------M-ST-T------------------------------------------------------------T-RQ-R---------------P-AAIILTPSAEQRIADLMAR-----A-----P-------EGS--IGVKLSTPRR-GCSGLAYSVDYV---T--E-AD-PF----DEKI------AT-----PG--GDFYVDGGSVLYLIGSTMDWVE-DDF-SAGFVFQN-------------------------P----NAKGACGCGESFTV---------------------------------
>1219055_Ssoli@BCTZ01000019.1_24|  24745 25092
-----------------------------------------------------------------------------------------------------------M-A------------------------------------------------------------V-RE-R---------------P-AALNLTPSAEARIAELMAK-----A-----P-------EDS--IGVKLSTPRR-GCSGLAYSVDYV---T--E-AK-AF----DEKI------ET-----PG--GTLYVDGGSILYLIGSTMDWVE-DDF-AAGFVFNN-------------------------P----NAKGACGCGESFTV-*-------------------------------
>2172047_Sbacterium@QDFY01000004.1_254|  302586 302951
----------------------MTET------------------------------------------------------------------------------T-TT-S------------------------------------------------------------R-RP-R---------------P-AAVQLTTAAEQRIADLMAR-----A-----P-------AGS--VGVKLSTPRR-GCSGLAYSVDYV---A--E-EQ-PF----DEKI------ET-----PG--GTFYIDGASVLYLIGSTMDWRE-DDF-TAGFVFDN-------------------------P----NAKGACGCGESFTV-*-------------------------------
>1123267_Sastaxanthini@JONN01000001.1_1720|  1716823 1717176
--------------------------------------------------------------------------------------------------------M-AT-T------------------------------------------------------------L-RP-R---------------P-AAITLTPAAEQRVADLMAK-----A-----P-------EGA--IGVKLSTPRR-GCSGLAYSVDYV---T--S-ED-KF----DEKI------ET-----PG--GTFYVDGGSILYLIGSVMDWRE-DDF-TAGFVFEN-------------------------P----NAKGSCGCGESFTV*--------------------------------
>1947531_Ssp@DBAW01000267.1_4|  4076 4171
--------------------------------------------------------------------------------------------------------------------------------------------------------------------------------------------------------------------------------------------------------------------------------------------------------------------------MDWRE-DDF-TAGFVFAN-------------------------P----NAKGSCGCGESFTV*--------------------------------
>2315330_Ssp@RST29647.1| iron-sulfur cluster assembly accessory protein
-----------------------MNA------------------------------------------------------------------------------P-TR-A------------------------------------------------------------R-AP-R---------------P-AAITLTPAAEQRIADLMGK-----A-----P-------ADA--IGVKLSTPRR-GCSGLAYSVDYV---T--D-EQ-AF----DEKI------VT-----PG--GTFYVDGASVLYLIGSVMDWRE-DDF-TAGFVFDN-------------------------P----NAKGSCGCGESFTV---------------------------------
>1970594_Sbacterium@OYX76437.1| iron-sulfur cluster assembly accessory protein
-----------------------MEQ------------------------------------------------------------------------------T-TT-L------------------------------------------------------------R-RP-R---------------P-APLIVTEGASNRIAAILAA-----A-----P-------ADA--VGVRLSTPRR-GCSGLAYDLAYV---T--A-AK-PA----DERI------DT-----PG--GTLFVDGGSLMYLIGSTMDWRE-DDF-TAGFVFNN-------------------------P----NAKGSCGCGESFTV---------------------------------
>1985171_Ssp@OSZ71968.1| iron-sulfur cluster assembly accessory protein
-----------------------MEQ------------------------------------------------------------------------------T-TL-T------------------------------------------------------------R-RP-R---------------P-APVIVTEGAANRIATILKD-----A-----P-------ADA--VGVRLSTPRR-GCSGLAYDLAYV---T--A-AK-PG----DERI------DT-----PG--GTLFIDGGSLMYLIGSTMDWRE-DDF-TAGFVFNN-------------------------P----NAKGSCGCGESFTV---------------------------------
>1985172_Ssp@OSZ70276.1| iron-sulfur cluster assembly accessory protein
-------------------------M------------------------------------------------------------------------------T-TT-A------------------------------------------------------------T-RQ-R---------------P-AALILTPAAERRIADLMAK-----A-----P-------AGA--VGVKLSTPRR-GCSGLAYSVDYV---T--E-AK-PF----DEKI------ET-----PG--GTFFVDGGSVLYLIGSTMDWQE-DDF-TAGFVFQN-------------------------P----NAKGSCGCGESFTV---------------------------------
>1211806_Nkunmingense@PKB13963.1| iron-sulfur cluster assembly protein
-------------------------M------------------------------------------------------------------------------T-TS-K------------------------------------------------------------L-RA-R---------------P-AAVILTPAAEARITSLMAD-----A-----P-------AGA--VGVKLSTPRR-GCSGLAYSVDYV---T--E-AN-PL----DERI------ET-----PG--GTFFIDGASVLYLIGSTMDWQE-DDF-TAGFVFQN-------------------------P----NAKGSCGCGESFTV---------------------------------
>614671_Svermicompost@PXYJ01000003.1_326|  308335 308688
--------------------------------------------------------------------------------------------------------M-TT-T------------------------------------------------------------T-RA-R---------------P-AALTLTPTAEQRITDLMAR-----A-----P-------EGA--VGVKLSTPRR-GCSGLAYSVDYV---T--D-AD-PF----DERI------DT-----PG--GTLFVDGASILYLIGSRMDWKE-DDF-TAGFVFDN-------------------------P----NAKGSCGCGESFTV-*-------------------------------
>1219033_Nlentum@BCTW01000021.1_66|  67525 67902
M------------------PDSAIKS------------------------------------------------------------------------------V-ET-R------------------------------------------------------------I-RA-R---------------P-AAVILTPSAEQRVADLMAD-----A-----P-------EGA--IGVKLSTPRR-GCSGLAYSVDYV---T--E-AV-PF----DERI------ET-----PG--GTFFIDGGSVLYLVGSTMDWVE-DDF-TAGFVFAN-------------------------P----NAKGSCGCGESFTV-*-------------------------------
>1327635_Ssp@ATY33605.1| iron-sulfur cluster assembly accessory protein
----------------------------------------------------------------------------------------------------------MA-T------------------------------------------------------------L-RT-R---------------P-AALNLTERAHARIAELMAK-----A-----P-------EGT--VGVKLSTPRR-GCSGLAYSVDYV---S--E-AK-PF----DEKI------ET-----PG--GTFFVDGASVLYLVGSTMDWVE-DDF-TAGFVFEN-------------------------P----NAKGSCGCGESFTV---------------------------------
>1609977_Shengshuiensi@AJP70723.1| HesB/YadR/YfhF
-------------------------M------------------------------------------------------------------------------T-DV-K------------------------------------------------------------T-RT-R---------------P-AALTLTQRAEARIAELMAR-----A-----P-------EGT--LGVKLSTPRR-GCSGLAYSVDYV---T--E-AK-PF----DERI------ET-----PG--GLFFVDGASVLYLVGSTMDWVE-DDF-TAGFTFQN-------------------------P----NAKGACGCGESFTV---------------------------------
>2056845_Ssp@PTS77787.1| iron-sulfur cluster assembly accessory protein
--------------------------------------------------------------------------------------------------------M-TT-T------------------------------------------------------------T-RT-R---------------P-AALILTPSAEARIADLMAK-----A-----P-------ADA--IGVKLSTPRR-GCSGLAYSVDYV---S--E-AK-PF----DERI------DT-----PG--GTLFVDGGSILYLIGSTMNWVE-DDF-AAGFVFAN-------------------------P----NAKGECGCGESFTV---------------------------------
>1560345_Spanacis@AOH82989.1| HesB/YadR/YfhF
-----------------------------------------------------------------------------------------------------------M-A------------------------------------------------------------T-RV-R---------------P-AALNLTESAEARIADLMAK-----A-----P-------DGA--IGVKLSTPRR-GCSGLAYSVDYV---T--E-AK-PF----DERI------DT-----PG--GTLFVDGGSILYLIGSRMDWVE-DDF-AAGFVFAN-------------------------P----NAKGACGCGESFTV---------------------------------
>397260_Ssanxanigenen@PZO89005.1| iron-sulfur cluster assembly accessory protein
--------------------------------------------------------------------------------------------------------M-TT-T------------------------------------------------------------T-RA-R---------------P-AALTLTPSAEARIADLMAR-----A-----P-------EGA--IGVKLSTPRR-GCSGLAYSVDYV---N--E-AS-GF----DERI------ET-----PG--GALFVDGASLLYLIGSTMNWVE-DDF-TAGFVFDN-------------------------P----NAKGACGCGESFTV---------------------------------
>1736301_Ssp@KQN92670.1| HesB/YadR/YfhF
--------------------------------------------------------------------------------------------------------M-AT-T------------------------------------------------------------L-RA-R---------------P-APLLLTPTAEARIADLMSR-----A-----P-------EGA--IGVKLSTPRR-GCSGLAYSVDYV---T--E-AQ-AM----DERI------ET-----AG--GTLFVDGGSILYLIGSTMNWVE-DDF-TAGFVFAN-------------------------P----NAKGACGCGESFTV---------------------------------
>1768769_Ssp@LSJC01000087.1_3|  1389 1748
------------------------MT------------------------------------------------------------------------------T-TT-T------------------------------------------------------------T-RQ-R---------------P-AAVLLTERAEARVAELMSR-----A-----P-------ADA--IGVKLSTPKR-GCSGLAYSVDYV---T--A-AN-PM----DERI------ET-----PG--GTFFVDGGSVLYLIGSTMDWVE-DDF-TAGFVFNN-------------------------P----NAKGACGCGESFTV-*-------------------------------
>2305907_Ssp@RHW18264.1| iron-sulfur cluster assembly accessory protein
------------------------MT------------------------------------------------------------------------------T-AT-T------------------------------------------------------------L-RS-R---------------P-AAIILTAAAEQRVADLMAK-----A-----P-------ADA--IGVKLSTPRR-GCSGLAYSVDYV---T--A-AN-PM----DERI------ET-----PG--GSFFVDGASVLYLIGSTMDWVE-DEF-AAGFVFNN-------------------------P----NAKGACGCGESFTV---------------------------------
>1550073_Ssp@JROH01000046.1_9|  8961 9314
--------------------------------------------------------------------------------------------------------M-TT-I------------------------------------------------------------T-RQ-R---------------P-QAILLTPAAEARVAALMAR-----A-----P-------ADA--IGVKLSTPRR-GCSGLAYSVDYV---A--A-PN-PM----DERI------ET-----SG--GSFFVDGGSVLYLIGSTMDWVE-DDF-TAGFVFSN-------------------------P----NAKGACGCGESFTV-*-------------------------------
>1141889_Sspermidinifa@PCD02888.1| iron-sulfur cluster assembly accessory protein
--------------------------------------------------------------------------------------------------------M-TT-T------------------------------------------------------------T-RA-R---------------P-QAIHLTPAAEARVADLMSR-----A-----P-------EGA--IGVKLSTPRR-GCSGLAYSVDYV---T--A-AS-PM----DERI------ET-----PG--GTFFVDGGSVLYLIGSTMDWVE-DDF-TAGFVFAN-------------------------P----NAKGACGCGESFTV---------------------------------
>1895847_Sbacterium@HCB74932.1| TPA_asm: iron-sulfur cluster assembly accessory protein
--------------------------------------------------------------------------------------------------------M-TT-T------------------------------------------------------------T-RA-R---------------P-QAIHLTPAAEARVADLMSR-----A-----P-------EGS--VGVKLSTPRR-GCSGLAYSVDYV---A--A-AN-PM----DERI------ET-----PG--GTFFVDGGSVLYLIGSTMDWVE-DDF-TAGFVFAN-------------------------P----NAKGACGCGESFTV---------------------------------
>2067455_Nsp@PLK27258.1| iron-sulfur cluster assembly accessory protein
------------------------MT------------------------------------------------------------------------------T-TT-T------------------------------------------------------------T-RA-R---------------P-AAVLLTPAAEARIAHLMSE-----A-----P-------EGA--IGVKLSTPRR-GCSGLAYSVDYV---T--E-AN-PI----DERI------ET-----PG--GLFFIDGGSVLYLIGSTMDWVE-DDF-QAGFVFNN-------------------------P----NAKGTCGCGESFTV---------------------------------
>1219043_Schangbaiensi@GAO40340.1| putative iron-sulfur cluster assembly protein
------------------------MT------------------------------------------------------------------------------T-VT-T------------------------------------------------------------T-RA-R---------------P-QALILTPGAEARIAELMAK-----A-----P-------EGA--IGVKLSTPRR-GCSGLAYSVDYV---T--E-AK-PL----DERI------ET-----PG--GTLFVDGASVLYLIGSRMDWVE-DDF-TAGFVFQN-------------------------P----NAKGSCGCGESFTV---------------------------------
>179878_Selodea@RKR21412.1| iron-sulfur cluster assembly protein
------------------------MT------------------------------------------------------------------------------T-AT-T------------------------------------------------------------S-RQ-R---------------P-AALLLTPAAEARIAALMAK-----A-----P-------EGT--VGVKLSTPRR-GCSGLAYSVDYV---A--E-AK-PL----DEKI------ET-----PG--GTFFVDGASVLYLIGSTMDWVE-DDF-TAGFVFTN-------------------------P----NAKGTCGCGESFMV---------------------------------
>685778_Ssp@AORL01000022.1_268|  257513 257872
------------------------MT------------------------------------------------------------------------------T-TT-T------------------------------------------------------------R-RP-R---------------P-AAIILTPSAEERIAELMAK-----A-----P-------EGA--IGVKLSTPRR-GCSGLAYSVDYV---T--D-AD-PM----DERI------ET-----PG--GTFFVDGGSVLYLIGSTMSWVE-DDF-TAGFVFEN-------------------------P----NAKGSCGCGESFMV-*-------------------------------
>1117702_Nfuchskuhlens@KUR72177.1| HesB/YadR/YfhF
------------------------MTT----------------------------------------------------------------------------EA-PT-R------------------------------------------------------------I-RQ-R---------------P-AAVILTPSAEARIARLMAS-----A-----P-------EGA--IGVKLSTPRR-GCSGLAYSVDYV---E--A-AN-PM----DERI------ET-----PG--GTFFIDGASVLYLIGSTMDWQE-DDF-AAGFVFQN-------------------------P----NAKGSCGCGESFTV---------------------------------
>1961849_Nsp@MWLM01000062.1_109|  112133 112489
------------------------M-------------------------------------------------------------------------------T-TV-T------------------------------------------------------------T-RQ-R---------------P-AAVILTPSAEARVAKLMAE-----A-----P-------VGA--IGVKLSTPRR-GCSGLAYSVDYV---T--A-VD-PL----DEQI------ET-----PG--GLFFIDGGSVLYLIGSTMDWQE-DDF-TAGFVFQN-------------------------P----NAKGSCGCGESFTV--------------*------------------
>1970410_Nsp@OYX61210.1| iron-sulfur cluster assembly accessory protein
------------------------MTE-----------------------------------------------------------------------------V-ST-K------------------------------------------------------------T-RQ-R---------------P-AAVILTPSAEARIAHLMET-----A-----P-------AGA--IGVKLSTPRR-GCSGLAYSVDYV---T--Q-AN-PM----DERI------ET-----PG--GLFFIDGGSVLYLIGSTMEWQE-DDF-TAGFVFQN-------------------------P----NAKGSCGCGESFTV---------------------------------
>702113_Nsp@CCA94392.1| HesB/YadR/YfhF
------------------------MT------------------------------------------------------------------------------T-TA-T------------------------------------------------------------T-RQ-R---------------P-AAVILTPSAEARIAKLMAD-----A-----P-------EDA--IGVKLSTPRR-GCSGLAYSVDYV---S--A-EN-AL----DEKI------ET-----PG--GTFYIDGASVLYLIGSTMSWQE-DDF-TAGFVFDN-------------------------P----NAKGSCGCGESFTV---------------------------------
>1219035_Ntardaugens@GAD48891.1| putative iron-sulfur cluster assembly protein
------------------------M-------------------------------------------------------------------------------T-ET-K------------------------------------------------------------V-RA-R---------------P-AAVILTASAEQRIADLMAQ-----A-----P-------EGT--IGVKLSTPRR-GCSGLAYSVDYV---D--Q-AN-PM----DEKI------ET-----PG--GTFFIDGASVLYLIGSTMDWVE-DDF-TAGFIFQN-------------------------P----NAKGSCGCGESFTV---------------------------------
>1172626_Asp@OCC23960.1| HesB/YadR/YfhF
------------------------MM------------------------------------------------------------------------------T-ET-K------------------------------------------------------------T-RI-R---------------P-AAVILTPSAEQRIAYLMGQ-----A-----P-------DDA--IGVKLSTPRR-GCSGLAYSVDYV---T--E-AD-PM----DERI------ET-----PG--GTFFIDGASVLYLIGSTMDWKE-DDF-TAGFTFEN-------------------------P----NAKGTCGCGESFMV---------------------------------
>1970402_Nsp@OYW50319.1| iron-sulfur cluster assembly accessory protein
------------------------MS------------------------------------------------------------------------------E-VK-T------------------------------------------------------------R-RP-R---------------P-AAVILTASAEARVKHLMDT-----A-----P-------ADA--IGVKLSTPRR-GCSGLAYSVDYV---T--A-AD-PF----DEKI------ET-----PG--GLFFIDSASVLYLIGSTMDWQE-DDF-TAGFVFQN-------------------------P----NAKGSCGCGESFTV---------------------------------
>279238_Naromaticivor@ABD24650.1| HesB/YadR/YfhF
------------------------MTT-----------------------------------------------------------------------------E-TK-V------------------------------------------------------------R-RP-R---------------P-AAVILTASAEARIANLMEN-----A-----P-------EGA--IGVKLSTPRR-GCSGLAYSVDYV---T--E-AN-PM----DERI------ET-----PG--GLFFIDSASVLYLIGSTMDWQE-DDF-TAGFVFQN-------------------------P----NAKGSCGCGESFTV---------------------------------
>1895900_Nsp@OJX89148.1| HesB/YadR/YfhF
------------------------M-------------------------------------------------------------------------------T-AT-T------------------------------------------------------------R-KP-R---------------P-AAVLLTPNAEARVAKLMSE-----A-----P-------EGA--IGVKLSTPRR-GCSGLAYSVDYI---N--E-AG-PL----DEKI------ET-----PG--GLFFIDSASVLYLIGSTMDWVE-DDF-TAGFVFAN-------------------------P----NAKGTCGCGESFTV---------------------------------
>205844_Npentaromativ@PZQ52958.1| iron-sulfur cluster assembly accessory protein
------------------------MTTA----------------------------------------------------------------------------TEAK-P------------------------------------------------------------A-RQ-R---------------P-AAVILTANAEARIAKLMSE-----A-----P-------EGT--IGVRLSTPRR-GCSGLAYSVDYV---S--E-EK-PF----DEKI------ET-----PG--GLFYIDGASVLYLIGSTMDWVE-DDF-TAGFVFAN-------------------------P----NAKGSCGCGESFTV---------------------------------
>1096930_Nlindaniclast@EQB16170.1| hypothetical protein L284_09975
------------------------MTTT----------------------------------------------------------------------------TEAK-P------------------------------------------------------------A-RQ-R---------------P-AAVILTANAEARIAKLMSE-----A-----P-------EGT--IGVRLSTPRR-GCSGLAYSVDYV---A--E-EK-AF----DEKI------ET-----PG--GLFYIDGASVLYLIGSTMDWVE-DDF-TAGFVFAN-------------------------P----NAKGSCGCGESFTV---------------------------------
>1420591_Nbarchaimii@KTR84735.1| HesB/YadR/YfhF
------------------------MTIE--------------------------------------------------------------------------TIG-DT-K------------------------------------------------------------V-RA-R---------------P-AAVILTPGAEARIADLMSK-----A-----P-------ENA--IGVKLSTPRR-GCSGLAYSVDYV---S--E-AN-AF----DERI------ET-----PG--GLFFIDGASVLYLVGSTMDWKE-DDF-TAGFVFDN-------------------------P----NAKGACGCGESFTV---------------------------------
>1603897_Esp@KPL69125.1| HesB/YadR/YfhF
------------------------M-------------------------------------------------------------------------------A-ET-Q------------------------------------------------------------T-RQ-R---------------P-AAVILTPGAEARIAELMAN-----A-----P-------EGA--IGVKLSTPRR-GCSGLAYSVDYV---N--E-AV-PF----DERI------ET-----PG--GTFFIDGASVLYLVGSIMDWKE-DDF-SAGFVFDN-------------------------P----NAKGSCGCGESFTV---------------------------------
>2339262_Sbacterium@RJT25057.1| iron-sulfur cluster assembly accessory protein
------------------------MT------------------------------------------------------------------------------T-ET-K------------------------------------------------------------T-RV-R---------------P-AAVILTPSAEARIADLMSK-----A-----P-------ADA--IGVKLSTPRR-GCSGLAYSVDYV---N--E-AN-SF----DERI------ET-----PG--GVLFIDVASVLYLVGSTMDWQE-DDF-TAGFVFHN-------------------------P----NAKGTCGCGESFTI---------------------------------
>1951261_Sbacterium@DBOA01000002.1_7|  5229 5585
------------------------M-------------------------------------------------------------------------------T-DV-K------------------------------------------------------------T-RV-R---------------P-AAVILTPASEARIAELMSK-----A-----P-------EGA--IGVKLSTPRR-GCSGLAYSVDYV---S--E-AI-AF----DEKI------ET-----PG--GVLYIDGGSVLYLVGSIMDWVE-DEF-AAGFVFNN-------------------------P----NATGSCGCGESFTV--------------*------------------
>2283317_Ssp@RDE05721.1| iron-sulfur cluster assembly accessory protein
------------------------M-------------------------------------------------------------------------------A-DT-M------------------------------------------------------------T-RT-R---------------P-AALLLTPAAEARIAALMAQ-----A-----P-------EEA--IGVKLSTPRR-GCSGLAYSVDFV---A--E-AK-PF----DEKI------ET-----RG--GTLYVDGGSILYLIGSTMDWVE-DDF-TAGFVFNN-------------------------P----NAKGACGCGESFTV---------------------------------
>1951263_Sbacterium@DLOX01000023.1_2|  213 572
------------------------MT------------------------------------------------------------------------------T-DT-K------------------------------------------------------------V-RA-R---------------P-AAVLLTPSAEARIASLMSK-----A-----P-------EGS--VGVKLSTPRR-GCSGLAYSVDYV---A--E-AK-PF----DEKI------DT-----TG--GTLYIDGASVLYLVGSTMDWVE-DDF-TAGFTFNN-------------------------P----NAKGACGCGESFTV-*-------------------------------
>1572751_Pmercurialis@KHL24709.1| HesB/YadR/YfhF
------------------------MA------------------------------------------------------------------------------T-TA-P------------------------------------------------------------V-RA-R---------------P-AAVNLTPSAEARIAELMGK-----A-----P-------EGS--IGVKLSTPRR-GCSGLAYSVDYV---S--A-EA-AF----DEKI------ET-----PG--GTFYIDGASVLYLVGSTMDWVE-DDF-TAGFVFTN-------------------------P----NAKGACGCGESFMV---------------------------------
>2320861_Ssp@RJF93568.1| iron-sulfur cluster assembly accessory protein
------------------------MTE-----------------------------------------------------------------------------T-TT-K------------------------------------------------------------V-RA-R---------------P-AAVMLTPSAEARIATLMKD-----A-----P-------EGT--IGVKLSTPRR-GCSGLAYSVDYV---S--E-AA-SF----DERI------DT-----PA--GPFFIDAASVLYLIGSTMDWVE-DDF-TAGFVFNN-------------------------P----NAKGACGCGESFTV---------------------------------
>1946983_Nsp@DDES01000050.1_2|  591 950
------------------------MS------------------------------------------------------------------------------D-VK-P------------------------------------------------------------R-KP-R---------------P-AAVALTPNAEARVAHLMAT-----A-----P-------AGA--IGVKLSTPRR-GCSGLAYSVDYV---D--S-AN-PM----DERI------ET-----PG--GTFFIDGGSVLYLVGSTMDWVE-DDF-TAGFVFNN-------------------------P----NAKGSCGCGESFTV-*-------------------------------
>1970402_Nsp@OYW50629.1| iron-sulfur cluster assembly accessory protein
------------------------MTTQ---------------------------------------------------------------------------TA-TK-P------------------------------------------------------------A-RQ-R---------------P-AAVILTPSAEARIAALMAD-----A-----P-------ADA--VGVKLSTPRR-GCSGLAYSVDYV---T--E-AN-PI----DERI------DT-----PG--GVFFIDSGSVLYLIGSTMDWQE-DDF-TAGFVFQN-------------------------P----NAKGACGCGESFTV---------------------------------
>2303576_Ssp@QWDF01000001.1_1877|  1894025 1894378
--------------------------------------------------------------------------------------------------------M-NK-P------------------------------------------------------------A-RV-R---------------P-AAITLTPAAEARIAALMAR-----A-----P-------EGA--IGVKLSTPRR-GCSGLAYSVDYV---T--E-AN-AM----DERI------ET-----PG--GTFFVDGGSILYLIGSTMDWVE-DDF-AAGFTFAN-------------------------P----NAKGACGCGESFTV-*-------------------------------
>1735676_Ssp@KQM38074.1| HesB/YadR/YfhF
-----------------------------------------------------------------------------------------------------------M-A------------------------------------------------------------T-RV-R---------------P-AAINLTANAERRVADLMAK-----A-----P-------ADA--IGVKLSTPRR-GCSGLAYSVDYV---T--A-AN-AM----DERI------ET-----PG--GTFFVDGGSILYLIGSTMDWVE-DDF-TAGFVFAN-------------------------P----NARGACGCGESFTV---------------------------------
>941907_Sindica@SMF64753.1| iron-sulfur cluster assembly protein
------------------------M-------------------------------------------------------------------------------T-EV-K------------------------------------------------------------T-RA-R---------------P-AALTLTPAAEARIAALMAE-----A-----P-------AGT--VGVRLSTPRR-GCSGLAYSVDYV---P--E-EK-PF----DEKI------ET-----PG--GIFYVDGASILYLIGSVMDWVE-DDF-TAGFTFQN-------------------------P----NAKGACGCGESFTV---------------------------------
>2315689_Ssp@RIX32402.1| iron-sulfur cluster assembly accessory protein
------------------------MN------------------------------------------------------------------------------K-ET-K------------------------------------------------------------V-RQ-R---------------P-AAITLTPAAEARVADLMSR-----A-----P-------DGA--IGVKLSTPRR-GCSGLAYSVDYV---T--E-ET-RL----DEKI------ET-----PG--GTFYVDGASILYLVGSVMDWCE-DDF-AAGFVFDN-------------------------P----NAKGACGCGESFTV---------------------------------
>1298856_Ssp@PVZ17986.1| iron-sulfur cluster assembly protein
------------------------MN------------------------------------------------------------------------------K-ET-K------------------------------------------------------------L-RA-R---------------P-AAITLTSTAQDRIAELMSR-----A-----P-------EGA--IGVKLSTPRR-GCSGLAYSVDYV---T--E-EQ-PF----DEKI------TT-----PG--GTFYVDSASVLYLIGSVMDWRE-DDF-AAGFVFDN-------------------------P----NAKGACGCGESFTV---------------------------------
>1380389_Ssp@JIAU01000008.1_144|  142523 142882
------------------------MN------------------------------------------------------------------------------K-ET-K------------------------------------------------------------L-RA-R---------------P-AAINLTAAAEARIAELMSR-----A-----P-------EGA--IGVKLSTPRR-GCSGLAYSVDYV---E--E-EQ-AF----DEKI------ET-----PG--GTFYVDGASILYLIGSMMDWSE-DDF-AAGFTFNN-------------------------P----NAKGACGCGESFTV-*-------------------------------
>1735121_Soleivorans@PTQ10789.1| iron-sulfur cluster assembly accessory protein
--------------------------------------------------------------------------------------------------------M-AT-A------------------------------------------------------------T-RV-R---------------P-AALILTPSAEERIATLMTN-----A-----P-------EGA--VGVKLSTPRR-GCSGLAYSVDYV---T--A-PD-PM----DEKI------AT-----PG--GDFYVDAGSILYLIGSTMNWVE-DDF-TAGFVFDN-------------------------P----NAKGSCGCGESFTV---------------------------------
>1882773_Ssp@SDC35807.1| iron-sulfur cluster assembly protein
------------------------MT------------------------------------------------------------------------------T-TT-K------------------------------------------------------------T-RV-R---------------P-AALILTPSAEARIARLMAD-----A-----P-------EGA--AGVKLSTPRR-GCSGLAYSVDYV---T--E-AD-PM----DEKI------VT-----PG--GDFYVDGGSLLYLIGSTMDWVE-DDF-TAGFTFQN-------------------------P----NAKGSCGCGESFTV---------------------------------
>1166337_Sjatrophae@SFS05665.1| iron-sulfur cluster assembly protein
--------------------------------------------------------------------------------------------------------M-AT-T------------------------------------------------------------T-RA-R---------------P-AALNLTPAAEQRIADLMAA-----A-----P-------EGV--VGVKLSTPRR-GCSGLAYSVDYV---T--A-AD-PM----DEKI------AT-----PG--GDLYVDAGSILYLIGSRMDWVE-DDF-AAGFVFQN-------------------------P----NAKGACGCGESFTV---------------------------------
>1697973_Scrusticola@QTJP01000001.1_1889|  2014206 2014559
--------------------------------------------------------------------------------------------------------M-AT-T------------------------------------------------------------L-RQ-R---------------P-AALTLTPSAERRIADLMAQ-----A-----P-------DGA--IGVKLSTPRR-GCSGLAYSVDYV---T--S-AS-PM----DEKV------AT-----PG--GDLYIDGASLLYLIGSNMDWVE-DDF-AAGFVFAN-------------------------P----NAKGSCGCGESFTV-*-------------------------------
>1843236_Smontana@KV887143.1_28|  27182 27535
--------------------------------------------------------------------------------------------------------M-AT-T------------------------------------------------------------L-RA-R---------------P-AALNLTDTAHARIADLIAR-----A-----P-------DGS--IGVKLSTPRR-GCSGLAYSVDYV---F--S-AD-PF----DEKI------TT-----PG--GDLYVDGGSILYLIGSTMDWVE-DDF-TAGFVFAN-------------------------P----NAKGACGCGESFTV-*-------------------------------
>1734408_Sbacterium@KUO55460.1| HesB/YadR/YfhF
------------------------MPES---------------------------------------------------------------------------DN-AT-K------------------------------------------------------------T-RE-I---------------P-AAVKLTPAAEARIAELMGM-----A-----P-------EGA--IGVKLSTPRR-GCSGLAYSVDYV---T--E-EA-KF----DEKI------VT-----PG--GAFYIDGASVLYLVGSTMDWVE-DDF-TAGFVFEN-------------------------P----NAKGACGCGESFMV---------------------------------
>1348774_Cnaphthovoran@AKM11138.1| HesB/YadR/YfhF
------------------------M-------------------------------------------------------------------------------T-ET-K------------------------------------------------------------T-RP-A---------------PKAAVTLTPSAEKRIADLMEK-----A-----P-------EGA--IGVKLSTPRR-GCSGLAYSVDYV---N--E-AN-GF----DERI------ET-----PG--GLFFIDGASVLYLIGSVMDWKE-DDF-QAGFVFEN-------------------------P----NATGSCGCGESFTV---------------------------------
>1703339_Cmobilis@LYWZ01000022.1_739|  764623 764982
------------------------M-------------------------------------------------------------------------------T-DT-K------------------------------------------------------------T-RP-A---------------PKAAVTLTASAERRVADLMAK-----A-----P-------EGA--IGVKLSTPRR-GCSGLAYSVDYV---T--E-EA-KF----DEKI------ET-----PG--GVFYIDSASVLYLIGSTMDWVE-DDF-QAGFVFNN-------------------------P----NATGSCGCGESFTV-*-------------------------------
>450378_Cmarinus@ARU16954.1| iron-sulfur cluster assembly accessory protein
------------------------M-------------------------------------------------------------------------------S-DT-K------------------------------------------------------------T-RP-A---------------PKAAVTLTPGAEQRVAELMAR-----A-----P-------EGA--IGVKLSTPRR-GCSGLAYSVDYV---T--E-EQ-AF----DEKI------ET-----PG--GVFYIDSASVLYLIGSVMDWRE-DDF-EAGFVFEN-------------------------P----NATGSCGCGESFTV---------------------------------
>2161824_Asp@RDC61199.1| putative iron-sulfur cluster insertion protein ErpA
------------------------MSD-----------------------------------------------------------------------------T-QT-K------------------------------------------------------------T-RK-L---------------P-AAVTLTAAAEQRVADLMAK-----A-----P-------AEA--IGVKLSTPRR-GCSGLAYSVDYV---T--E-EH-GF----DEKI------ET-----PG--GVFYIDSASVLYLVGSVMDWVE-DDF-TAGFTFEN-------------------------P----NAKGACGCGESFMV---------------------------------
>2185142_Asp@CP031155.1_1605|  1646833 1647201
------------------------MTEV---------------------------------------------------------------------------KT-PP-K------------------------------------------------------------K-RA-L---------------P-AAVQLTPAAEQRVTDLMSK-----A-----P-------ADA--IGVKLSTPRR-GCSGLAYSVDYV---T--E-EE-KF----DEKI------ET-----PG--GVFYIDGASVLYLVGSIMDWVE-DDF-TAGFTFEN-------------------------P----NAKGACGCGESFMV--------------*------------------
>1860125_Esp@OBX20040.1| HesB/YadR/YfhF
------------------------M-------------------------------------------------------------------------------A-QS-T------------------------------------------------------------L-KK-R---------------P-AAVELTQGAEARVADLMAK-----A-----P-------ADA--IGVKLSTPRR-GCSGLAYSVDYV---T--E-EV-AF----DEKI------ET-----PG--GVLYIDGASVLYLVGSIMDWVE-DDF-TAGFVFAN-------------------------P----NAKGACGCGESFMV---------------------------------
>1922222_Ssp@LT703001.1_2126|  2180780 2181142
------------------------MTD-----------------------------------------------------------------------------T-QT-K------------------------------------------------------------T-RE-I---------------P-AAIILTPAAEQRVADLMAK-----A-----P-------DDV--IGVKLSTPRR-GCSGLAYSVDYV---T--E-EV-KF----DEKI------VT-----PG--GVFYVDGPSVLYLVGSTMDWQE-DDF-TAGFVFNN-------------------------P----NSKGDCGCGESFTV-*-------------------------------
>1736215_Ssp@KQN24767.1| HesB/YadR/YfhF
--------------------------------------------------------------------------------------------------------M-AT-I------------------------------------------------------------A-RP-R---------------P-AVLNLTPGAQARVADLMSR-----A-----P-------EGA--VGVKLSTPRR-GCSGLAYSVDYV---T--E-AA-PF----DEAI------AT-----PG--GTLFVDGASVLYLVGSTMDWVE-DDF-AAGFVFNN-------------------------P----NAKGACGCGESFTV---------------------------------
>1123270_Sbaekryungens@ATUR01000007.1_78|  86869 87228
------------------------MT------------------------------------------------------------------------------T-ET-K------------------------------------------------------------T-RQ-R---------------P-AALTLTPAAEQRIADLMAA-----A-----P-------DDA--IGVKLSTPRR-GCSGLAYSVDYI---S--E-AA-KF----DEVI------ET-----AG--GTFFIDGASVLYLVGSVMDWKE-DDF-QAGFTFEN-------------------------P----NAKGACGCGESFMV-*-------------------------------
>645617_Hcaeni@RIA45743.1| iron-sulfur cluster assembly protein
------------------------M-------------------------------------------------------------------------------T-DV-K------------------------------------------------------------T-RK-R---------------P-APLMLTPDAEARIASLMAK-----A-----P-------EDA--IGVKLSTPRR-GCSGLAYSVDYV---T--A-AN-PM----DERI------DT-----PG--GALFVDGASILYLIGSTMDWTE-DDF-AAGFVFNN-------------------------P----NAKGSCGCGESFTV---------------------------------
>983920_Nnitrogenifig@EGD59727.1| HesB/YadR/YfhF
------------------------MVTI---------------------------------------------------------------------------TR-QR-P------------------------------------------------------------A-RE-R---------------P-AAVILTDSAKARIATLMAS-----A-----P-------EGS--IGVKLSTPRR-GCSGLAYSVDYV---T--S-AS-PL----DEKI------DT-----PG--GVLFIDGGSVLYLVGSTMDWRE-DDF-QAGFVFTN-------------------------P----NAKGTCGCGESFTV---------------------------------
>1739113_Nsp@KUR78216.1| HesB/YadR/YfhF
------------------------MDTV---------------------------------------------------------------------------TQ-RR-P------------------------------------------------------------T-RE-R---------------P-AAVALTEAAQARVAALMAQ-----A-----P-------ADA--IGVKLSTPRR-GCSGLAYSVDYV---N--A-AS-PM----DERI------VT-----PG--GTLFIDGASVLYLIGSTMDWVE-DDF-QAGFTFAN-------------------------P----NAKGTCGCGESFTV---------------------------------
>2183925_Nsp@PYG61390.1| iron-sulfur cluster assembly protein
------------------------MTET--------------------------------------------------------------------------TTT-TR-T------------------------------------------------------------R-RE-R---------------P-AAVILTPAAQARVATLMAS-----A-----P-------ADA--IGVKLSTPRR-GCSGLAYSVDYV---S--A-AN-PM----DERI------ET-----PG--GTLFIDGASVLYLIGSTMDWVE-DDF-QAGFVFAN-------------------------P----NAKGTCGCGESFTI---------------------------------
>1219040_Sasaccharolyt@BCYU01000020.1_56|  61567 61935
------------------------MRSE---------------------------------------------------------------------------DL-AT-T------------------------------------------------------------L-RQ-R---------------P-AAVILTERAEARVAELMSK-----A-----P-------EGA--IGVKLSTPRR-GCSGLAYSVDYV---T--A-AN-PM----DERI------ET-----LG--GIFFVDGASVLYLIGSTMDWVE-DDF-AAGFVFEN-------------------------P----NAKGACGCGESFTV-*-------------------------------
>2292257_Ssp@RDV05989.1| iron-sulfur cluster assembly accessory protein
------------------------MSAQNQ------------------------------------------------------------------------TGE-TK-T------------------------------------------------------------R-RP-L---------------P-AAVTLTPAAEERVAELMRN-----A-----P-------EGT--IGVKLSTPRR-GCSGLAYSVDYV---S--E-AV-AF----DEKI------ET-----PG--GTFFIDGGSVLYLVGSTMDWQE-DEF-TAGFVFTN-------------------------P----NATGSCGCGESFTV---------------------------------
>1951255_Sbacterium@DDTH01000010.1_6|  2872 3228
------------------------M-------------------------------------------------------------------------------D-TP-V------------------------------------------------------------R-RP-R---------------P-AAVILTPAAEQRVAELMAR-----A-----P-------EGT--IGVKLSTPRK-GCSGLAYSVDYV---T--S-EV-LM----DEKI------ET-----PG--GTFYIDGASVLYLIGSTMDWRE-DDF-TAGFVFEN-------------------------P----NAKGACGCGESFMV--------------*------------------
>1946984_Nsp@DJUW01000002.1_194|  182193 182585
------------------------MTDKSA-------------------------------------------------------------------HAEEPLSL-PK-R------------------------------------------------------------C-LE-A---------------P-AAVILTPAAEARVAKLMGD-----A-----P-------EGT--IGVKLSTPRR-GCSGLAYSVDYV---S--E-AN-AF----DEKI------ET-----PG--GLFFIDAASVLYLIGSTMDWVE-DDF-TAGFVFQN-------------------------P----NAKGSCGCGESFTV-*-------------------------------
>680125_Plamellibrach@RED17191.1| iron-sulfur cluster assembly protein
--------------------------------------------------------------------------------------------------------M-AT-K------------------------------------------------------------T-RE-M---------------P-AALTLTETAHARIAALMER-----A-----P-------EDA--IGVKLSTPQR-GCSGLAYSVDYV---T--E-AD-PM----DEKI------VT-----PG--GDFYVDAGSVLYLIGSTMDWQE-DDF-TAGFVFDN-------------------------P----NATGSCGCGESFTV---------------------------------
>1913578_Ssp@APG63477.1| HesB/YadR/YfhF
------------------------MT------------------------------------------------------------------------------E-IT-K------------------------------------------------------------K-RE-I---------------P-AAVNLTDAAKARIAELMAN-----A-----P-------DDA--IGVKLSTPRR-GCSGLAYSVDYV---S--E-EV-AM----DEKI------TT-----DG--GILYIDGASVLYLIGSTMDWVE-DDF-TAGFTFTN-------------------------P----NAKGACGCGESFMV---------------------------------
>335406_Smicrocystini@RKS89196.1| iron-sulfur cluster assembly protein
--------------------------------------------------------------------------------------------------------M-ST-I------------------------------------------------------------V-RE-R---------------P-APIALTENANARIAAMMAR-----A-----P-------EGT--LGVRLSTPRR-GCSGLAYSIDYV---A--D-AK-PG----DERI------ET-----PG--GTLFVDGGSLLYLIGSRMDWKE-DDF-AAGFVFEN-------------------------P----NAKGSCGCGESFTV---------------------------------
>2015572_Abacterium@OYU16515.1| iron-sulfur cluster assembly accessory protein
------------------------ME------------------------------------------------------------------------------T-TT-L------------------------------------------------------------R-RP-R---------------P-APITVTENAARRIAEIIAK-----A-----P-------QPA--AGVRLTTPKR-GCSGLAYSLDYV---T--E-AK-PG----DEAV------TT-----AG--GTLFIDGGSLMYLIGSRMDWKE-DDF-AAGFVFEN-------------------------P----NAKGSCGCGESFTV---------------------------------
>1523432_Aproteobacter@KPF78483.1| HesB/YadR/YfhF
------------------------ME------------------------------------------------------------------------------T-TT-L------------------------------------------------------------R-RP-R---------------P-APITVTEDAARRIAEIIAK-----A-----P-------TPA--AGVRLTTPKR-GCSGLAYSLDYV---A--D-AK-PG----DEAV------VT-----PG--GTLFIDGGSLMYLIGSRMDWKE-DDF-AAGFVFEN-------------------------P----NAKGSCGCGESFTV---------------------------------
>1921510_Ssp@API60450.1| HesB/YadR/YfhF
--------------------------------------------------------------------------------------------------------M-ST-T------------------------------------------------------------T-RA-R---------------P-AALNVTPNATERIRELMAK-----A-----P-------EGT--VGVRLSTPKR-GCSGLAYSVDYL---A--D-AS-PM----DERI------ET-----PG--GILFVDAGSLLYLIGSTMDWRE-DDF-TAGFVFDN-------------------------P----NAKGMCGCGESFTV---------------------------------
>1234595_Pflava@EMD83567.1| HesB/YadR/YfhF
------------------------M------------------------------------------------------------------------------------A------------------------------------------------------------T-RE-R---------------P-APITLSDNAEARIAALMKD-----A-----P-------QGT--AGVRLSTPRR-GCSGLAYSIDYV---D--A-PE-AT----DERI------ET-----PA--GPLFVDGPSLLYLIGSRMDWKE-DDF-VSGFVFEN-------------------------P----NAKGVCGCGESFTV---------------------------------
>1948389_Abacterium@DFLT01000006.1_10|  12633 12986
--------------------------------------------------------------------------------------------------------M-AT-K------------------------------------------------------------V-RE-R---------------P-APITLTEGAVARIEELMKD-----A-----P-------EGT--SGVRLSTPRR-GCSGLAYSIDYV---E--T-PE-PA----DEKV------ET-----PA--GVLYVDGPSLLYLIGSRMDWQE-DDF-TAGFTFEN-------------------------P----NAKGMCGCGESFTV-*-------------------------------
>264203_Zmobilis@AAV89053.1| iron-sulfur cluster assembly accessory protein
--------------------------------------------------------------------------------------------------------------------------------------------------------------------------M-AK-T---------------A-SVITLTPNAKMRIKKLLSE-----A-----P-------EGT--VGVKLSTPKK-GCSGLAYSLEYT---D--K-AD-PL----DERI------VI-----DD--AVLFIDNASLLYLIGSEMDWVE-DDF-QAAFQFKN-------------------------P----NATGMCGCGESFTV---------------------------------
>1948385_Abacterium@DFSK01000132.1_1|  3 284
-------------------------------------------------------------------------------------------------------------------------------------------------------------------------------------------------------------------------A-----D-------NDV--IGLRVGVKTA-GCSGMQYDVQFA---T--E-QK-PF----EDKI------EQ-----DG--VTLFIDPTAVMFLIGSQMDWQE-DKF-SAKFVFNN-------------------------P----NEIARCGCGESFSV-STPS*---------------------------
>488538_CPmarinum@ADE38262.1| Iron-sulfur cluster assembly protein
-------------------------------------------------------------------------------------------------------------M------------------------------------------------------------F-DP-N---------------K-PIVTLTDKAALHVQSLMNK-----A-----E-------SDV--IGLRVGIKTT-GCSGMQYDVQFA---T--E-QK-PF----EDKV------EE-----KG--VTLFIDPTAVMFLIGSEMDWQE-DKF-AARFVFNN-------------------------P----NEIARCGCGESFSV-AS------------------------------
>1811626_Scluster@LUQE01000172.1_1|  1 213
-------------------------------------------------------------------------------------------------------------M------------------------------------------------------------F-EP-G---------------K-PIVTLTDAAATQVRALMDA-----A-----D-------NDI--IGLRIGIKTA-GCSGLQYDVQFA---T--E-TK-PF----EDKV------EE-----KG--ITLLI-----------------------------------------------------------------------------------------------------------
>1948434_Abacterium@DBMZ01000092.1_3|  2363 2713
-------------------------------------------------------------------------------------------------------------M------------------------------------------------------------F-DP-S---------------K-PILTLTDKAKDHVKRLMSK-----A-----E-------SDA--MGLRVGIKTA-GCSGLQYVVEFA---T--E-KK-PF----EDMI------EQ-----DG--VNIFIDPSAVMFLIGSEMDWVE-EKF-SSRFEFNN-------------------------P----NEAARCGCGESFTI-EG*-----------------------------
>1948398_Abacterium@DGPQ01000016.1_13|  13404 13775
---------------------------------------------------------------------------------------------------MQDQIL-SD-G------------------------------------------------------------M-AM-N---------------T-PIVTLTEAAAEQAKKLMGR-----A-----E-------DGV--IGLRVGIKTA-GCSGLQYQVEYA---T--D-QK-PF----EDRI------ED-----KG--VTILIDPAAVMFLIGSEMDWTE-DKF-ASSFTFSN-------------------------P----NETARCGCGESFTV-S*------------------------------
>909943_Scluster@EHI49744.1| Iron-sulfur cluster assembly accessory protein
------------------------MT-------------------------------------------------------------------------QTDQNT-TT-P------------------------------------------------------------F-GT-G---------------Q-PILTLTDAAAAQARKLMGK-----A-----D-------SEA--IGLRVGIKTA-GCSGLQYQVEFA---K--D-QK-PF----EDKI------ED-----KG--VTIFIDPAAVMFIIGSEMDWAE-DKF-ASSFTFTN-------------------------P----NETARCGCGESFTV-S-------------------------------
>1948355_Abacterium@DBVF01000017.1_6|  4428 4778
------------------------M------------------------------------------------------------------------------------M------------------------------------------------------------F-DP-S---------------K-PLLSLTDKAADHVRGLVEK-----G-----G-------DGV--IGIRVGIRTA-GCSGMKYHVEYA---T--E-KK-PF----EDTI------TE-----KG--VTVIVDPAAVMFLIGSEMDWQE-DKF-ASGFVFSN-------------------------P----NETARCGCGESFSV-S*------------------------------
>1122607_Ndenitrifican@AUFM01000011.1_281|  316587 316940
-------------------------------------------------------------------------------------------------------------M------------------------------------------------------------F-QP-G---------------K-APITLTDAAAERVKSLMAA-----KP----E-------DGV--LGLRVGVKAK-GCSGLSYFVEYA---K--E-RK-KF----EDMV------ED-----KG--VTIFVDPTSVMFILGSEMDFQE-DKY-YSGFVFNN-------------------------P----NEESRCGCGESFNV-AS*-----------------------------
>1123362_Tlitoreum@SDG00744.1| iron-sulfur cluster assembly protein
-------------------------------------------------------------------------------------------------------------M------------------------------------------------------------F-QP-G---------------K-APITLTEAAAERVRRLVDN-----AG----D-------EGV--IGLRVGIKNT-GCSGLSYIVEYA---K--E-QK-RL----EDVV------ED-----KG--VKIFIDPTAVMFILGSEMDYQE-DKL-FSGFVFNN-------------------------P----NETGRCGCGESFSV-AAAQ----------------------------
>2164067_Rbacterium@QXNY01000010.1_90|  92342 92677
-------------------------------------------------------------------------------------------------------------M-----------------------------------------------------------------G-----------------PMLTLTDRAAERVKRLISK-----SP----E-------DGV--LGLRVGVKTR-GCSGMSYFVEYA---K--E-QK-RF----EDVI------ED-----KG--VKIFIDPTATMFILGSEMDYQE-DKL-QSGFVFTN-------------------------P----NEKSRCGCGESFSV*--------------------------------
>570967_Ffenggangensi@JMLV01000003.1_229|  244766 245101
-------------------------------------------------------------------------------------------------------------M-----------------------------------------------------------------G-----------------PLLTLTDRAADRVKNLISK-----SP----E-------EGV--LGLRVGVNTR-GCSGLSYFVEYA---R--E-QK-KF----EDVV------ED-----KG--VKIFVDPTSTMFLIGSEMDYVE-DKL-ESGFTFTN-------------------------P----NEKARCGCGESFSV*--------------------------------
>1919269_Abacterium@MPMT01000003.1_36|  37528 37884
------------------------MF-----------------------------------------------------------------------------------Q------------------------------------------------------------F-EP-G---------------K-APVTLTDAAAARVRTLIEK-----SE----N-------EKV--LGLRVGVKSR-GCSGMSYFVEYA---T--D-QK-KF----EDKV------EE-----KG--VTLFIDPTAVMFILGSEMDYQE-DRM-FSGFVFNN-------------------------P----NETGRCGCGESFSV-A*------------------------------
>2162568_Scluster@QBVV01000005.1_61|  51070 51429
------------------------MF-----------------------------------------------------------------------------------Q------------------------------------------------------------F-EP-G---------------K-APITLTEAAVARAKLLMEK-----SG----D-------EKV--LGLRVGVKTT-GCSGLSYFVEYA---T--E-QK-KF----EDKV------EE-----NG--ITLFIDPTAVMFIIGSEMDYKE-DKM-SSGFIFNN-------------------------P----NEISRCGCGESFSV-EQ*-----------------------------
>1122135_Klaminariae@KB893167.1_57|  62738 63109
-------------------------------------------------------------------------------------------------------------M-----------------------------------------------------------------M---------------P-KLITLTDAAAARVKKLIDQ-----SP----D-------DGV--LGLRVGISTK-GCSGLSYVVEYA---H--E-QK-KF----EDVV------ED-----KG--VKIFIAPTAVMYLIGSEMDFVE-DKF-QSAFVFSN-------------------------P----NEAGRCGCGESFHV-APESNTAEL--------------------PV*
>1856302_Rbacterium@OUS14329.1| Fe-S cluster assembly scaffold SufA
-------------------------------------------------------------------------------------------------------------M-----------------------------------------------------------------M---------------P-KLITLTDAAAERVKSLMDQ-----SS----D-------DAV--LGLRVGISTK-GCSGLSYVVEYA---K--E-QK-KF----EDIV------ED-----KG--VKIFIEPTAVMYLIGCEMDFVT-DKF-QSSFVFNN-------------------------P----NEAGRCGCGESFHV-APESNKAEL---------------------IT
>2015204_Rbacterium@FZLR01000060.1_18|  20061 20396
-------------------------------------------------------------------------------------------------------------M-----------------------------------------------------------------M---------------P-QVITLTDRAADRARALIAK-----S-----E-------DEV--MGLRVGVKST-GCSGMSYYVEYA---R--E-QK-KF----EDVV------ED-----KG--VRIFIEPSATMFLFGSEMDWVE-DRF-NARFDFVN-------------------------P----NEKGRCGCGESFTV*--------------------------------
>2026786_Rbacterium@MAO90993.1| Fe-S cluster assembly scaffold SufA
-------------------------------------------------------------------------------------------------------------M------------------------------------------------------------F-GT-G---------------K-AIVTLTDTAAERVRSLMEK-----G-----G-------DGV--IGLRIGVSSK-GCSGLSYVVEYA---K--D-KK-QF----EEEV------DV-----DG--AKVLIDPAATMFLIGAEIDYEE-SKL-QSGFTFRN-------------------------P----NETARCGCGESFSV-AS------------------------------
>1461337_Ainsulae@RED52342.1| iron-sulfur cluster assembly protein
-------------------------------------------------------------------------------------------------------------M------------------------------------------------------------F-GT-G---------------A-PILTLTDAAADRVRELMDQ-----G-----D-------NEV--LGLRVGVSSK-GCSGLSYVVEYA---K--E-QK-QF----EEVV------ED-----KG--VRIFVDPAAVMFIIGSQMDYVE-SKL-DSRFTFSN-------------------------P----NETARCGCGESFST-Q-------------------------------
>1946152_CEsp@DKNU01000158.1_18|  18061 18429
-------------------------------------------------------------------------------------------------------------M------------------------------------------------------------F-DP-S---------------K-PMITLTDKAADRVKSLLAG-----AN----E-------DGI--LGLRVGVKTV-GCNGLSYFVEYA---K--D-KG-RF----EDVV------ES-----NG--VKLFIDPTSVMFIIGSQMDWEE-SAM-SSRFVFSN-------------------------P----NEIARCGCGESFTV-ADNAALA*------------------------
>1009708_Aproteobacter@ARQU01000004.1_109|  112876 113226
-------------------------------------------------------------------------------------------------------------M------------------------------------------------------------T-NK-N---------------K-PLLTLTEAAANKVKTLMKN-----T-----N-------SDV--IGLRIGIKTA-GCSGMKYNVEYA---T--E-IK-PF----EEKI------IS-----KD--IVICIDPAAIMFLIGSEMDYKE-QKF-SSGFEFSN-------------------------P----NEIARCGCGESFTV-AQ*-----------------------------
>1009709_Aproteobacter@ATWQ01000003.1_101|  89705 90052
-------------------------------------------------------------------------------------------------------------M------------------------------------------------------------T-NE-N---------------K-PLLTLTEAAVNRVKTLMKD-----T-----E-------SEV--IGLRIGIKTA-GCSGMKYNVEYA---T--E-IK-PF----EEKI------IS-----KD--IVICIDPAAIMFLIGSEMDYKE-QKF-SSGFEFSN-------------------------P----NEIARCGCGESFTV-A*------------------------------
>2162572_Scluster@QBYJ01000001.1_98|  100276 100626
-------------------------------------------------------------------------------------------------------------M------------------------------------------------------------T-NK-N---------------K-PLLTLTEAAANRVKTLMKD-----T-----K-------SEV--IGLRIGIKTA-GCSGMKYNVEYA---T--E-IK-PF----EEKI------IS-----KD--IVICIDPAAIMFLIGSEMDYKE-QKF-SSGFEFSN-------------------------P----NEIARCGCGESFTV-VQ*-----------------------------
>939296_Aproteobacter@KB910566.1_84|  76728 77075
-------------------------------------------------------------------------------------------------------------M------------------------------------------------------------N-NE-K---------------K-PILTLTDAAANRVRDLMSK-----A-----D-------SEV--IGLRIGIKTA-GCSGMKYNVEYA---K--Q-IK-PF----EEKI------VS-----KD--VIICIDPAAIMFLVGSEMDYKE-QKF-SSGFEFNN-------------------------P----NEIARCGCGESFTV-A*------------------------------
>1986632_Abacterium@OUW58291.1| Fe-S cluster assembly scaffold SufA
-------------------------------------------------------------------------------------------------------------M------------------------------------------------------------N-NE-K---------------K-PLLTLTDAAANRVKXLMSK-----A-----X-------SXV--IGLRIGIKTA-GXSGMKYNVEYA---K--E-IK-PF----EEKI------IS-----KD--ITIXIDPAAIMFLIGSEMDYKE-XKF-XSGFEFNN-------------------------P----NXIARCGCGESFTV-X-------------------------------
>2162580_Scluster@QCNN01000015.1_20|  16730 17065
-----------------------------------------------------------------------------------------------------------------------------------------------------------------------------M-N---------------K-DILKLTERAKNRVKLLIKK-----S-----N-------GNV--LGIRIGVKTA-GCSGMKYHVEYA---S--D-IK-PF----EEKI------KI-----ED--LTILIDPAAVMFLVGSTMDYQE-NKF-SSGFEFSN-------------------------P----NEIARCGCGESFSV-*-------------------------------
>1952854_Rbacterium@DFRF01000077.1_18|  20801 21145
-------------------------------------------------------------------------------------------------------------M------------------------------------------------------------N-AL-A---------------P-QMLTLTDAAADQVKRLIDD-----S-----D-------TPV--IGLRVSVSSK-GCSGLSYVFEYV---E--E-KK-NL----EEEV------ES-----KG--VKIFIDPMAIMFIMGSEMDYKQ-DRL-QSGFVFNN-------------------------P----NAKNVCGCGESFSV-*-------------------------------
>1655503_Abacterium@LFEN01000018.1_14|  14166 14510
-------------------------------------------------------------------------------------------------------------M------------------------------------------------------------N-NE-A---------------R-QLITLTDAAAAQVKTLVDK-----S-----D-------TAV--LGLRVGINTK-GCSGMSYVFEYA---D--E-KR-PM----EEEI------KT-----KG--VTVLIDPMATMFLVGAEMDYVE-EKM-KSGFVFSN-------------------------P----NEKSRCGCGESFSV-*-------------------------------
>1898112_Rbacterium@PCH82693.1| Fe-S cluster assembly scaffold SufA
-------------------------------------------------------------------------------------------------------------M------------------------------------------------------------T-DQ-T---------------P-QMITLTDAAVDRVKTLIDN-----S-----D-------EPV--LGLRVGISTK-GCSGMSYVFEYA---K--E-KQ-PY----EEEI------DT-----KG--AKVFIDPMATMYLVGAEMDYVE-DKM-KSGFVFSN-------------------------P----NEKSRCGCGESFNV---------------------------------
>1952861_Rbacterium@DIHX01000147.1_6|  3347 3691
-------------------------------------------------------------------------------------------------------------M------------------------------------------------------------N-AE-T---------------P-QMITLTEAAAKRVKALIEN-----S-----D-------DKV--LGLRVGISTK-GCSGMSYVFEYA---K--E-KQ-PY----EEEI------ET-----KG--VKVFIDPMATMYLVGAEMDYVE-DKL-KSGFVFSN-------------------------P----NEKSRCGCGESFSV-*-------------------------------
>2013069_Abacterium@PPR64376.1| Iron-binding protein IscA
-------------------------------------------------------------------------------------------------------------M------------------------------------------------------------N-AE-T---------------P-QMITLTAAAAARVKMLIES-----S-----D-------DKV--LGLRVGISTK-GCSGMSYVFEYA---K--E-KQ-PY----EEEI------DT-----KG--VKVFIDPMATMYLVGAEMDYVE-DKL-KSGFVFSN-------------------------P----NEKSRCGCGESFSV---------------------------------
>1952857_Rbacterium@DGNZ01000109.1_7|  4723 5067
-------------------------------------------------------------------------------------------------------------M------------------------------------------------------------T-EQ-P---------------K-QLITLTDAAADHVRSLMSN-----S-----E-------NPV--AGLRVTISTK-GCSGLSYVFEYA---D--E-KR-PM----EEEI------ER-----DG--ARVFIDPMATMFLVGAEMDYED-GML-RSGFTFTN-------------------------P----NEASRCGCGESFSV-*-------------------------------
>580166_Opacificum@KZD02835.1| Fe-S cluster assembly scaffold SufA
-----------------------------------------------------------------------------------------------------------------------------------------------------------------------------M-A---------------Q-QMITLTDAAAERARALMSR-----S-----E-------KPV--AALRIGVKAR-GCSGMSYVVEYA---D--E-KK-KF----EEVV------ED-----KG--VKIFIDPAAVMFLIGSEMDYQE-DKF-TSGFTFTN-------------------------P----NEKGRCGCGESFHV---------------------------------
>1207063_Oindicum@EKE78112.1| Iron-sulfur cluster assembly accessory protein
-----------------------------------------------------------------------------------------------------------------------------------------------------------------------------M-A---------------Q-QVITLTDAAAERARALMAR-----S-----E-------QPV--AALRVGVKAR-GCSGMSYVIEYA---D--E-KK-KF----EEVV------ED-----KG--VKIFIDPAAVMFLIGSEMDYTE-DKF-TSGFTFVN-------------------------P----NEKGRCGCGESFHV---------------------------------
>2220096_Iprofundi@CP030126.1_1942|  2044985 2045335
-------------------------M---------------------------------------------------------------------------------T-T------------------------------------------------------------L-KE-R---------------P-KALTITDAAAERVKSLIAK-----A-----D-------KPI--IGLRVGVKAR-GCSGMSYFVEYA---E--E-KK-KF----EEVV------ED-----KG--VTILIDPAATMFLLGSEMDYQD-DKF-QSGFTFKN-------------------------P----NEKARCGCGESFTV-*-------------------------------
>2171757_Rbacterium@QGNJ01000013.1_107|  115338 115691
------------------------MG---------------------------------------------------------------------------------S-T------------------------------------------------------------L-KE-R---------------P-KALTITDAAATRVKTLMAK-----S-----D-------KPI--LGLRVGVKAR-GCSGMSYFVEYA---E--E-KK-KF----EEVV------ED-----KG--VTILIDPAATMFLIGSEMDYVE-DKF-QSGFVFKN-------------------------P----NEKARCGCGESFTV-*-------------------------------
>414684_Rcentenum@ACI97924.1| Iron-sulfur cluster assembly accessory protein
------------------------MS---------------------------------------------------------------------------------T-T------------------------------------------------------------L-KE-R---------------P-KALTLTDAAAERVRLLMAR-----S-----S-------EPI--LGLRVGVKAR-GCSGMSYFVEYA---K--D-RK-KF----EEVV------ED-----KG--VTILIDPAATMFLLGSEMDYVE-DRF-QSGFTFRN-------------------------P----NEKARCGCGESFTV---------------------------------
>1121034_Nirakense@KE386933.1_48|  35382 35726
-------------------------------------------------------------------------------------------------------------M------------------------------------------------------------A-RP-L---------------P-KAMTITDAAAERVKELMSR-----S-----D-------KPI--IGLRVGVKAR-GCSGMSYFVEYA---E--E-KK-LF----EEVV------ED-----KG--VTILIDPAATMFLIGSEMDYAE-DKF-QSGFTFKN-------------------------P----NEKARCGCGESFMV-*-------------------------------
>1523418_Aproteobacter@KPF84620.1| hypothetical protein IP70_15095
-------------------------------------------------------------------------------------------------------------M------------------------------------------------------------A-RA-L---------------P-KALTLTDAAASRVKELMSR-----S-----D-------KPI--IGLRVGVKTR-GCSGMSYFVEYA---E--E-KK-KF----EEVV------ED-----KG--VTILIDPAATMFLIGSEMDYAE-DKF-QSGFTFKN-------------------------P----NEKARCGCGESFSV---------------------------------
>80876_Iperegrinum@SIS73475.1| iron-sulfur cluster assembly protein
------------------------MA---------------------------------------------------------------------------------T-T------------------------------------------------------------P-AI-P---------------P-KPLTLTDAAAERVKSLIAR-----S-----D-------TPV--LGLRVGVKTR-GCSGMSYTVEYV---T--E-ER-PF----EDVV------ED-----KG--VRLYIDPMALMFIIGAEMDYQD-DKM-QSGFVFNN-------------------------P----NATAHCGCGESFSV-DKSVAQP-------------------------
>1238182_Csalinarum@EKV30133.1| Iron binding protein IscA
-----------------------------------------------------------------------------------------------------------------------------------------------------------------------------M-S---------------A-PVLTLTDAAADRVKTLIAK-----S-----D-------KPV--EGLRVGVKTT-GCSGMSYVVEYA---E--E-KK-PF----EDMI------ED-----KG--VKIFIDPAAFMFLLGSTMDYEE-GKL-RSGFTFTN-------------------------P----NETARCGCGESFSV-G-------------------------------
>414052_Cbisanense@SOD96143.1| iron-sulfur cluster assembly protein
----------------------------------------------------------------------------------------------------------------------------------------------------------------------------MA-A---------------P-QVLTLTEAAAARVKALIAK-----S-----D-------KPV--EGLRVGIKTR-GCSGMSYVVEYA---E--E-KK-PF----EDVV------ED-----KG--VKIFVDPSALMFILGSEMDYQE-GKM-QSGFVFTN-------------------------P----NETARCGCGESFSV-G------------------------G------
>1629718_Rbacterium@KJS34972.1| hypothetical protein VR70_16575
-------------------------------------------------------------------------------------------------------------M------------------------------------------------------------A-AF-A---------------T-NALSLTDAAAARVKDLIAK-----A-----D-------TPA--AGLRVGVKTR-GCSGMSYVVEYA---E--E-PR-PF----EDVV------ED-----KG--VKIFIDPTALMFIVGSVMDYRT-DKL-QSGFVFEN-------------------------P----NETARCGCGESFSV-DKGAVGV------------------G-----S
>1279038_Nitersonii@KB907344.1_99|  100848 101249
------------------------MASAS----------------------------------------------------------------------VTPASP-AK-P------------------------------------------------------------A-RQ-A---------------P-KILTLTDAAADRVKDLIAK-----S-----D-------KPV--IGLRVGVRTR-GCSGLSYVVEYA---E--E-KL-PF----EDAV------ED-----KG--VTILIDPAAFMYLLGSTMDYRV-DKF-AASFVFEN-------------------------P----NETGRCGCGESFSI-DPTVQA*-------------------------
>1549855_Hjordaniae@AMW35060.1| Fe-S cluster assembly scaffold SufA
-----------------------------------------------------------------------------------------------------------M-F------------------------------------------------------------A-EP-G---------------K-KVLQLTDAAAQRVRDLVAR-----S-----E-------KPM--IGLRVGIKTR-GCSGMSYVVEYA---E--E-KK-PF----EEVI------ED-----KG--VTILVDPMALMFVLGATMDYRV-DKF-SSGFVFDN-------------------------P----NETGRCGCGESFSV-DKSVATD-------------------------
>2268457_Rbacterium@QOZR01000003.1_24|  21537 21881
-------------------------------------------------------------------------------------------------------------M------------------------------------------------------------A-RV-A---------------A-ALITLTDAAAERAKTLLAR-----N-----E-------APA--AGLRVGVKSK-GCSGLSYTIEYA---D--A-KG-PH----DEVI------ED-----KG--VTIFIDPKATMFILGSEMDYVE-DKL-QSGFVFRN-------------------------P----NEKGRCGCGESFHV-*-------------------------------
>552518_Elitoralis@KJV09286.1| hypothetical protein VZ95_12430
------------------------MAHAD--------------------------------------------------------------------------TS-PA-P------------------------------------------------------------R-PA-P---------------K-AVISLTDAAAARVKSLLEK-----R-----D-------PPA--VALRVGIKTR-GCSGLSYAVDYA---D--T-KM-QF----DEVV------ED-----KG--VTVLVDPAAVMFLIGSEMDYRE-DKF-TSGFTFTN-------------------------P----NEKARCGCGESFSV---------------------------------
>2022747_Ecyanobacteri@OYQ20925.1| Fe-S cluster assembly scaffold SufA
-------------------------------------------------------------------------------------------------------MA-TA-T------------------------------------------------------------A-PA-K---------------K-TVITLTDAAAARVKTLLEK-----R-----D-------PPA--VALRVGIKTR-GCSGLSYNVEYA---D--Q-KM-QF----DEVV------ED-----KG--VTVLVDPAAVMFLIGSEMDYRE-DKF-TAGFTFSN-------------------------P----NEKARCGCGESFSV---------------------------------
>1414854_CNamoebiphila@ARN85227.1| hypothetical protein GQ61_07945
--------------------------------------------------------------------------------------------------------------------------------------------------------------------------M-RE-Q---------------P-AILKITESAAERVKKLLSQ-----R-----G-------KPS--VGVRIGVKTR-GCSGNAYTLEYA---D--A-IE-PH----DEVV------ED-----KG--VRILIDPKAVLFIIGTEMDYVE-EKL-QSGFTFKN-------------------------P----NEKGRCGCGESFHV---------------------------------
>1867952_CTmagnetica@SCA58073.1| FeS cluster assembly protein
--------------------------------------------------------------------------------------------------------------------------------------------------------------------------M-NE-R---------------P-APISVTENALARIRDLLDS-----R-----G-------KPS--VGIRIGVRTK-GCSGLSYTLEFA---D--E-IS-EF----DEVF------DP----AED--VKIMIDPKATMFIFGTEMDFVE-EQM-ASGFVFSN-------------------------P----NEKGRCGCGESFHV---------------------------------
>1123355_Tpusilla@JHYO01000018.1_25|  23049 23393
--------------------------------------------------------------------------------------------------------------------------------------------------------------------------M-SE-R---------------P-APITVTENALDRIRALLES-----R-----G-------KPS--VGIRIGVRTK-GCSGLSYTLEFA---D--E-VN-EF----DEAF------DP----ADD--VKIMIDPKATMFIFGTEMDYVE-EKM-ASGFVFSN-------------------------P----NEKGRCGCGESFHV-*-------------------------------
>1082_Pfulvum@SEH48794.1| iron-sulfur cluster assembly protein
-----------------------------------------------------------------------------------------------------------------------------------------------------------------------------M-P---------------A-APLTITDAAALRVQALLDK-----R-----G-------KPS--AGIRIGVRSK-GCSGLSYTLEFA---D--E-RT-PY----DEIV------EH-----NG--VTVLIDPKATMFILGTEMDFVE-DKM-QSGFVFRN-------------------------P----NEKGRCGCGESFHV---------------------------------
>2032658_Abacterium@PDZW01000015.1_22|  30287 30625
----------------------------------------------------------------------------------------------------------------------------------------------------------------------------MT-A---------------P-APISITDAAAERVKALIAK-----R-----G-------KPT--VGVRIGVRSK-GCSGMSYTVEFA---D--E-KS-PY----DETV------ED-----KG--VTIFIDPKATLFILGTEMDYVE-EQM-KSGFVFRN-------------------------P----NEKGRCGCGESFHV-*-------------------------------
>2053833_Msp@RAU21466.1| Fe-S cluster assembly scaffold SufA
-----------------------------------------------------------------------------------------------------------------------------------------------------------------------------M-A---------------P-APMTITDAAAERVKSMLAK-----R-----G-------KPS--VGIRIGVRSK-GCSGMSYTLEYA---D--E-KT-QF----DEIV------ED-----KG--VTVLIDPKATMFILGTEMDYVE-EKM-QSGFVFRN-------------------------P----NEKGRCGCGESFHV---------------------------------
>342108_Mmagneticum@BAE51830.1| Uncharacterized conserved protein
-----------------------------------------------------------------------------------------------------------------------------------------------------------------------------M-A---------------P-APMTITDAAAERVKVLLEK-----R-----G-------KPS--VGIRIGVRSK-GCSGMSYTLEYA---D--E-KT-QF----DEIL------ED-----KG--VTVLIDPKATMFILGTEMDFVE-DKM-QSGFVFKN-------------------------P----NEKGRCGCGESFHV---------------------------------
>1974092_Rbacterium@PIW30720.1| Fe-S cluster assembly scaffold SufA
---------------------------------------------------------------------------------------------------------------------------------------------------------------------------------------------------MTITDQAAERVKALLAS-----R-----G-------KPS--AGVRVGIRTK-GCSGMSYTLEFA---D--E-KN-EF----DEVV------ED-----KG--VRIYIDPKATMFIIGTEMDFVE-DKL-ESGFVFQN-------------------------P----NEKGRCGCGESFHV---------------------------------
>1802022_Rbacterium@OHC77463.1| Fe-S cluster assembly scaffold SufA
---------------------------------------------------------------------------------------------------------------------------------------------------------------------------------------------------MSLTDAAAKRVKAMLDA-----R-----G-------KPS--VGVRIGIRTK-GCSGMSYTLEFA---D--E-KG-PF----DEVV------ED-----KG--VTILIDPKATMFIIGTEMDFVE-EQL-KSGFVFTN-------------------------P----NEKGRCGCGESFNV---------------------------------
>1895778_Msp@OJX80889.1| Fe-S cluster assembly scaffold SufA
----------------------------------------------------------------------------------------------------------------------------------------------------------------------------ME-L---------------K-APISITESAAARVRTMLEK-----R-----G-------KPS--AGVRIGVRSK-GCSGMQYTLEYA---D--E-KS-PF----DEVV------EQ-----NG--ITVLIDPKAAMFIFGTEMDWVE-EKM-QSGFVFRN-------------------------P----NEKGRCGCGESFHV---------------------------------
>55518_Mgryphiswalde@AVM77263.1| Iron-binding protein IscA
----------------------------------------------------------------------------------------------------------------------------------------------------------------------------ME-M---------------K-APITITESAAQRVRAMLDK-----R-----G-------KPS--AGIRIGVRSK-GCSGMQYTLEYA---D--E-KS-PF----DEVV------EQ-----GG--ITVLIDPKAAMFIFGTEMDWVE-EKM-QSGFVFRN-------------------------P----NEKGRCGCGESFHV---------------------------------
>1437059_Mmoscoviense@OAN50881.1| Fe-S cluster assembly scaffold SufA
----------------------------------------------------------------------------------------------------------------------------------------------------------------------------MD-M---------------K-TPIILTDAAADRVKAMLAK-----R-----G-------KPS--AGIRIGVRSK-GCSGMQYTLEYA---D--E-KT-QF----DEVV------EQ-----KG--VTVLIDPKAAMFVFGTEMDWVE-EQM-KSGFVFRN-------------------------P----NEKGRCGCGESFHV---------------------------------
>1802023_Rbacterium@OHC80673.1| Fe-S cluster assembly scaffold SufA
---------------------------------------------------------------------------------------------------------------------------------------------------------------------------------------------------MTVTPAAALKVKALLDG-----R-----G-------KPS--AGIRIGIRTK-GCSGMTYTLEFA---D--A-RT-PF----DEVV------ET-----QG--VTLLIDPKATMFILGTEMDYRE-DKL-ESGFVFVN-------------------------P----NEKGRCGCGESFHV---------------------------------
>244581_CPacanthamoeba@AIL13116.1| hypothetical protein IM40_05710
--------------------------------------------------------------------------------------------------------------------------------------------------------------------------M-HE-K---------------P-PVLQVTDTAAERVKALLAS-----R-----G-------KPS--LGIRIGIRTK-GCNGLSYTLEYA---D--E-KN-AL----DEIV------ED-----KG--IKVLIDPKALLFLLGTEMDFVQ-DQL-QSGFVFKN-------------------------P----NEKGRCGCGDSFHV---------------------------------
>1288970_Msp@CCQ74483.1| Iron-binding protein iscA, FeS cluster assembly protein
--------------------------------------------------------------------------------------------------------------------------------------------------------------------------M-SG-A---------------M-QPIQITEAAMQQVKALLDG-----R-----G-------KPS--AGIRIGVRTK-GCSGLSYTIEFA---D--E-RN-EF----DEIM------EQ-----DG--ITVMIDPKATMFIIGTEMDYVE-EKL-QAGFVFRN-------------------------P----NEKGRCGCGESFHV---------------------------------
>1948416_Abacterium@DITS01000020.1_90|  85889 86224
-----------------------------------------------------------------------------------------------------------------------------------------------------------------------------M-A---------------T-APITITDNAAARIKDLMAQ-----R-----G-------KPS--AGIKVGVRSR-GCSGMSYTIEYA---D--E-VG-KF----DEVV------EE-----KG--VKVLIDPKAIMFLIGTEMDFVE-EKL-KSGFTFVN-------------------------P----NEKGRCGCGESFHV-*-------------------------------
>244582_CPsymbiosus@JQAK01000001.1_1047|  1162767 1163102
-----------------------------------------------------------------------------------------------------------------------------------------------------------------------------M-R---------------T-VPIQVTEAALLRLRALLDQ-----R-----G-------KES--AGIRISIRTK-GCSGLSYTLEYA---D--E-KT-AF----DEMV------EV-----EG--ITLLIDPKAIMFILGTEMDFVE-EKM-QSGFVFKN-------------------------P----NEKGRCGCGKSFHV-*-------------------------------
>28181_Mblakemorei@OEJ65213.1| Fe-S cluster assembly scaffold SufA
----------------------------------------------------------------------------------------------------------------------------------------------------------------------------MN-L---------------P-APINMTPAAIDQVKALLAS-----R-----G-------KPS--AGIRIGVRTK-GCSGLSYTLEFA---D--E-VG-EF----DEEL------EV-----DG--VKVLIDPKATMFIIGTEMDYVT-DKL-ESGFVFTN-------------------------P----NEKGRCGCGESFHV---------------------------------
>1947674_Tsp@DENO01000137.1_11|  12972 13313
----------------------------------------------------------------------------------------------------------------------------------------------------------------------------MA-L---------------P-SPISVTPVALDHIKALLDS-----R-----G-------KPS--HGIRLGVRSK-GCSGLSYTLEYA---D--D-AS-GF----EEVV------EL----EDG--VKILIDPKAIMFVLGTEMDYEV-NKM-EEGFVFRN-------------------------P----NEKGRCGCGESFHV-*-------------------------------
>1891279_Tindica@AXO15340.1| iron-sulfur cluster assembly accessory protein
----------------------------------------------------------------------------------------------------------------------------------------------------------------------------MA-L---------------P-SPISVTPVALDHIKALLDS-----R-----G-------KPS--HGIRLGVRSK-GCSGLSYTLEYA---D--D-AT-GF----EDVV------EL----EDG--VKLLIDPKAIMFVLGTEMDYEV-NKM-EEGFVFRN-------------------------P----NEKGRCGCGESFHV---------------------------------
>1544451_Tsp@OKH86954.1| hypothetical protein LF95_18275
----------------------------------------------------------------------------------------------------------------------------------------------------------------------------MA-L---------------P-APINVTPSALDHIKALLAS-----R-----G-------KPS--AGIRLGVRSK-GCSGLSYTLEYA---D--D-ES-GF----DEVV------QL----DDG--VKLMIDPKAIMFVLGTEMDYSV-DKM-EEGFVFRN-------------------------P----NEKGRCGCGESFHV---------------------------------
>1264899_Zcompransoris@PWR24103.1| Fe-S cluster assembly scaffold SufA
---------------------------------------------------------------------------------------------------------------------------------------------------------------------------------------------------MEVTEPAAARVRELLSK-----R-----G-------KPS--AGVRIGIRTA-GCSGMQYTLEYA---D--E-KG-RY----DEVV------ED-----KG--VTILVDPKAVMFLIGTKMDFET-DKL-KSGFVFIN-------------------------P----NEKARCGCGESFHV---------------------------------
>1948415_Abacterium@DIUV01000048.1_57|  58063 58398
-----------------------------------------------------------------------------------------------------------------------------------------------------------------------------M-A---------------Q-QLISISDAAAKHIASMLNQ-----R-----G-------KPS--AGIRVGIRTR-GCSGLSYNIEYA---D--E-AQ-PY----DEVI------EE-----KG--VCVLIDPKAIMFLVGTEMDYVE-EKF-KSGFVFKN-------------------------P----NEKGRCGCGESFNV-*-------------------------------
>1895706_Abacterium@OJW46273.1| Fe-S cluster assembly scaffold SufA
-----------------------------------------------------------------------------------------------------------------------------------------------------------------------------M-T---------------Q-ALLTITESAAQRVQTLLKS-----R-----G-------KPA--YGIRIGLKSK-GCSGLSYTLEFA---D--E-AG-AY----DEVI------EA-----HG--VKVLIDPKAVMFLMGSQMDYVE-DKL-SSGFVFEN-------------------------P----NEKGRCGCGESFHV---------------------------------
>1797230_Abacterium@OFX07131.1| Fe-S cluster assembly scaffold SufA
-----------------------------------------------------------------------------------------------------------------------------------------------------------------------------M-T---------------Q-PVLTLTNAAANRVKTLLEG-----R-----G-------KPS--RGIRIGLKSK-GCSGLSYTLEFA---D--E-VG-PY----DEVI------EA-----YG--IAVLIDPKAVMFIMGSEMDYVG-DKL-SSGFVFNN-------------------------P----NAKGICGCGESFHV---------------------------------
>1948380_Abacterium@DDZS01000067.1_35|  34242 34589
-----------------------------------------------------------------------------------------------------------M-F------------------------------------------------------------P-AP-G---------------K-AALSITDSAAVRIKELMAQ-----R-----E-------KPA--KGIRVGVRTR-GCSGLSYTIEYA---D--D-IE-KY----DEVV------ED-----KG--VTVLIEPKAVMFLLGTQMDFVD-EKL-KSGFVFNN-------------------------P----NEAGRCGCGESFTV-*-------------------------------
>1629334_Cvaricaedens@GAO99047.1| iron-binding protein IscA
-------------------------------------------------------------------------------------------------------------M------------------------------------------------------------T-RE-R---------------P-PFMTITPIAVERIKNLLAS-----R-----E-------KPS--VGVRIGVRSR-GCSGLSYTLEYA---D--E-RL-ST----DEVI------ES-----YG--VTVLVDPKAGIFLLGTEMDFVE-EKL-QSGFVFRN-------------------------P----NEKGRCGCGESFHV---------------------------------
>1973900_Abacterium@PIR38714.1| Fe-S cluster assembly scaffold SufA
----------------------------------------------------------------------------------------------------------------------------------------------------------------------------MA-L---------------P-PPINITDNAAVRIKALLEK-----R-----G-------KPS--AGIKVGVRSG-GCSGLSYTIEYA---D--E-IE-KF----DEVVPYPDS-DR-----EE--FKVIIDPKAVMYLIGTNMDYVE-EKM-KSGFIFMN-------------------------P----NEKGRCGCGESFHV---------------------------------
>1948417_Abacterium@DITJ01000004.1_83|  82480 82830
-----------------------------------------------------------------------------------------------------------------------------------------------------------------------------M-A---------------K-APINITETAAIRIQALLEQ-----R-----G-------KPS--AGIKVGVRSG-GCSGLAYTIEYA---D--E-IG-PY----DEVVAYPDS-TD-----TK--FKVLIDPKAIMYIIGTNMDYIE-GKM-KSGFEFVN-------------------------P----NEKGRCGCGESFNV-*-------------------------------
>1986644_Pbacterium@OUU51626.1| Fe-S cluster assembly scaffold SufA
--------------------------------------------------------------------------------------------------------------------------------------------------------------------------------------------------MITVTSNAVNHIKKLLSS-----R-----E-------KKP--LGIKLNIETK-GCSGLSYKMEYV---D--V-AD-KN----DELI------AV-----QD--INIYVDPKATLFLLGTTMDYEE-GVL-ESGFKFVN-------------------------P----NEKGRCGCGESFHV---------------------------------
>2013095_Abacterium@PPR38595.1| hypothetical protein CFH30_01048, partial
---------------------------------------------------------------------------------------------------------------------------------------------------------------------------------------------------------------------------------------------------------------LEYV---D--S-VV-EG----DEVV------KF-----DD--VSIFIDPKASFFLIGTEMDYEE-NEL-ESGFKFKN-------------------------P----NEKGRCGCGESFHV---------------------------------
>1986631_Pbacterium@RPG12600.1| iron-sulfur cluster assembly accessory protein
--------------------------------------------------------------------------------------------------------------------------------------------------------------------------------------------------MITVTHSAVNQIKKMMTS-----R-----S-------NLP--YGIKLGINTK-GCSGLSYTLEYV---D--N-VD-TN----DEVL------EF-----DD--IKIFVDPKSSLFLIGTQMDYVE-GEL-ESGFKFVN-------------------------P----NEKGRCGCGESFHV---------------------------------
>2007300_Aproteobacter@PDH55369.1| hypothetical protein CNE97_03850
--------------------------------------------------------------------------------------------------------------------------------------------------------------------------------------------------MITLTSSAVDHIKSLFAS-----R-----N-------QNT--SGIKIGISTK-GCSGLSYTMEFV---D--K-VD-QN----DEMF------VF-----DD--VKIFIDKKASLFLIGTQMDYIK-GEL-ESGFKFIN-------------------------P----NEKGRCGCGESFHI---------------------------------
>1986869_Rbacterium@OUW71865.1| Fe-S cluster assembly scaffold SufA
--------------------------------------------------------------------------------------------------------------------------------------------------------------------------------------------------MITVTSNALNQVKRLLSQ-----R-----G-------KDS--KGIRIGIKTK-GCSGLSYTLEYV---D--E-TE-KA----DEKI------QI-----ED--INIFIDSKATLFLIGTQMDYVE-DEL-QSGFEFTN-------------------------P----NEKGRCGCGESFHV---------------------------------
>1895707_Abacterium@OJV45440.1| Fe-S cluster assembly scaffold SufA
----------------------------------------------------------------------------------------------------------------------------------------------------------------------------MS-T---------------P-AAITITEAAIERVRHLLNQ-----R-----G-------KPS--KGIRISVRTK-GCSGLSYTLEYT---D--D-IS-PY----DEVV------TA-----DD--IQILIDPKAIMFIVGTQMDFVE-GEL-ESGFVFTN-------------------------P----NEKGRCGCGESFHV---------------------------------
>985867_COthessalonice@AEWF01000003.1_157|  167491 167826
-----------------------------------------------------------------------------------------------------------------------------------------------------------------------------M-R---------------P-VAMSITENAKSRVRELLAQ-----R-----P-------TPA--AGIRIGIKTK-GCSGMSYTMEFA---D--E-IS-PF----DEVI------KV-----DD--LTLMIDPKAIMFLLGTEMDYVV-EPL-HSGFVFRN-------------------------P----NEKGRCGCGKSFHV-*-------------------------------
>91604_CPacanthamoeba@AIK97037.1| hypothetical protein ID47_10295
-----------------------------------------------------------------------------------------------------------------------------------------------------------------------------M-R---------------P-VPMTLTDSAKARVRELMSQ-----R-----E-------TPA--AGIRIGIKTK-GCSGMSYTMEFA---D--T-IS-AF----DEVV------TV-----DD--LTLMIDPKAILFLLGTEMDYVV-ETL-QSGFVFRN-------------------------P----NEKGRCGCGKSFHV---------------------------------
>1948431_Abacterium@DJIB01000045.1_25|  25676 26011
-----------------------------------------------------------------------------------------------------------------------------------------------------------------------------M-H---------------T-AVMSLTESAAARVRQLMEM-----R-----T-------EPA--TGLRIGIRTG-GCSGMAYSMEFA---R--N-KE-PL----DEVV------EE-----KG--VKLFVDSKALMYLIGTEMDYVE-DKL-QSGFVFNN-------------------------P----NEKGRCGCGESFHT-*-------------------------------
>1948360_Abacterium@DBSY01000168.1_2|  683 1018
-----------------------------------------------------------------------------------------------------------------------------------------------------------------------------M-S---------------T-AVMSLTETAAERVKHLMKT-----R-----T-------EPA--TGLRIGIRTG-GCSGMAYSMEFA---A--D-KE-PL----DEVV------EE-----KG--VKLFVDSKAVMFLIGTEMDYVE-DKL-QSGFVFNN-------------------------P----NEKGRCGCGESFHT-*-------------------------------
>1919251_Dsp@MPNO01000006.1_40|  35923 36258
-----------------------------------------------------------------------------------------------------------------------------------------------------------------------------M-N---------------K-QAMTLTDAAADRVRHLMTR-----R-----E-------DPA--VGLRIGIRTG-GCSGMAYQMEFA---A--E-RN-PL----DEIV------ED-----KG--VTVLIDGRALMFLVGTEMDYVE-DKL-QSGFVFNN-------------------------P----NEKGRCGCGESFHV-*-------------------------------
>1797211_Abacterium@OFW70433.1| Fe-S cluster assembly scaffold SufA
-----------------------------------------------------------------------------------------------------------------------------------------------------------------------------M-N---------------Q-FPLTVTPAALSHIKVLLRQ-----R-----E-------KPS--VGIRIGIRTR-GCSGHAYTLEFL---D--T-EN-PQ----DERV------TY-----ED--VRIFVDPKATLFVLGTEMDYVE-KNF-ESGFVFKN-------------------------P----NEKGRCGCGESFHV---------------------------------
>1948430_Abacterium@DJKK01000261.1_6|  4125 4472
-----------------------------------------------------------------------------------------------------------------------------------------------------------------------------M-T---------------A-PILTLTEAATDRAKLLIGQ-----S-----D-------KPV--AGIRVGVKTR-GCSGYSYFVEYA---E--E-AL-PF----EEYV------EA-----NG--IKVYIDPMATMFILGSEMDYQE-DKL-NAGFVFTN-------------------------P----NETGRCGCGESFSV-DPQE*---------------------------
>2013072_Abacterium@PPR58291.1| Iron-binding protein IscA
--------------------------------------------------------------------------------------------------------------------------------------------------------------------------M-NT-A---------------S-PPITLTESAILRVKTLMKR-----A-----D-------KSV--LGLRIGVTNT-GCSGHMYQVEYA---E--E-VR-PL----EEVM------EQ-----EG--IKIFIDPLAMMFVFGSNLDYVE-SKL-QSGFVFEN-------------------------P----NETSRCGCGESFAV---------------------------------
>2013073_Abacterium@PPR64983.1| Iron-binding protein IscA
--------------------------------------------------------------------------------------------------------------------------------------------------------------------------M-DK-D---------------F-SPIKLTSSAIKRVKTLMER-----A-----D-------SGV--LGLRVGVTNT-GCSGHMYKVEYA---D--D-KR-PQ----EEVV------EQ-----DG--ITIFIDPLAMMFIFGSTLDYVE-DKL-QSGFVFEN-------------------------P----NEKSRCGCGESFSV---------------------------------
>1952852_Rbacterium@DCWJ01000037.1_4|  2452 2817
------------------------MNA-----------------------------------------------------------------------------S-NT-K------------------------------------------------------------S-KP-T---------------S-NQITLTDAAVKRVKSLISN-----A-----D-------KPV--LGLRVGVTTM-GCNGHSYLVEYA---E--E-KK-PL----EDEI------QQ-----DG--ITIFVDPLAMMYLFGSTMDYVE-DKL-QSSFVFDN-------------------------P----NETGRCGCGESFSV-G*------------------------------
>1986864_Rbacterium@OUT80669.1| Fe-S cluster assembly scaffold SufA
------------------------MN-----------------------------------------------------------------------------------Q------------------------------------------------------------S-NT-Q---------------K-ASIILTDAAVKRVKALIRK-----S-----D-------KPV--LGLRVGVTTM-GCNGHSYLVEYA---E--E-QK-PL----EEVI------HQ-----DG--VTVFVDPLAMMYIFGATMDYVE-GKM-ESSFVFDN-------------------------P----NETGRCGCGESFSV-G-------------------------------
>1951533_CPbacterium@DITM01000047.1_7|  8139 8468
-----------------------------------------------------------------------------------------------------------------------------------------------------------------------------------------------M-SILTVTPAAVEQIKTLLKG-----R-----N-------KPS--LGIRVGIKTR-GCSGLSYYIEFA---D--E-KN-PY----DEII------QL-----DD--VTVLIDPKAIMFVFGIVMDFET-NDL-ESGFTFKN-------------------------P----NEKGRCGCGESFHV-*-------------------------------
>1948365_Abacterium@DDGG01000005.1_8|  4986 5333
-----------------------------------------------------------------------------------------------------------M-A------------------------------------------------------------R-AA-K---------------R-NLFTVTPAAYERVGQLLKD-----R-----G-------KPS--LGIRIGVRSR-GCSGLSYTLEFC---D--E-LY-PG----DEAV------DL-----ED--FKIFIDPKATMFVVGTEMDFVT-EKL-QSGFVFKN-------------------------P----NEKGKCGCGESFHV-*-------------------------------
>1970491_Abacterium@OZA44091.1| Fe-S cluster assembly scaffold SufA
------------------------MT-----------------------------------------------------------------------------------V------------------------------------------------------------L-TP-R---------------P-SFLKVDEKAAQKIKELLEK-----R-----N-------KPS--LGIRIGVKSR-GCSGLSYVLEYA---D--E-ML-PL----DEKI------NV-----HG--VTIIVDSKAVMFLIGTEMHYEE-TDL-NSGFIFKN-------------------------P----NEKGRCGCGESFHV---------------------------------
>1961830_Rendosymbiont@OZG31323.1| HESB protein (hesB2)
-------------------------------------------------------------------------------------------------------------------------------------------------------------------------------M---------------K-NVMSLTEAAAQQIKRLIDR-----R-----D-------KPS--FGIRIGVKSG-GCSGLSYYVEYA---D--I-KN-KF----DEVV------ED-----KG--VRILIDPKALMYLLASEMDYVE-GKF-KSGFTFNN-------------------------P----NEKGSCGCGKSFNV---------------------------------
>293613_Rcanadensis@ABV73414.1| Iron-sulfur cluster assembly accessory protein
-------------------------------------------------------------------------------------------------------------------------------------------------------------------------------M---------------K-NVISLTDSAAKQIKLLIAK-----R-----D-------KPT--FGIRVGVKSG-GCAGQTYYVEYA---D--S-KN-QF----DEIV------EA-----KG--VRILIDPKALMYILGSKMDYVE-TKF-KSQFTFTN-------------------------P----NEKGNCGCGKSFSV---------------------------------
>336407_Rbellii@ABE05026.1| Iron-sulfur cluster assembly accessory protein
-----------------------------------------------------------------------------------------------------------------------------------------------------------------------------M-K---------------K-SVISLTDSAAKQVQLLIEK-----R-----N-------KPT--YGIRVGVKSG-GCAGQTYYVEYA---D--N-KN-QF----DEVV------EE-----KG--VRILIDPKALMYILGSEMDYVE-TKF-KSQFTFTN-------------------------P----NEKANCGCGKSFSV---------------------------------
>272947_Rprowazekii@CAA14937.1| HESB PROTEIN (hesB2)
-------------------------------------------------------------------------------------------------------------------------------------------------------------------------------M---------------K-NVISLTDAAAKQVKLLIEK-----R-----A-------KPT--FGIRVGIKSG-GCAGQTYYVEYA---D--N-KN-QF----DEVV------EE-----KG--VRILIDPKTLMYILGSEMDYVE-TNF-KSQFTFTN-------------------------P----NEKANCGCGKSFSV---------------------------------
>2026788_Rbacterium@PCJ24729.1| Fe-S cluster assembly scaffold SufA
---------------------------------------------------------------------------------------------------------------------------------------------------------------------------------------------------MSITDEAASQVKALLSQ-----R-----G-------KPS--VGIRIGVKSG-GCSGLKYFVEYA---D--E-KN-QF----DEMI------CD-----KE--ITILIDPKALMYLLGTRMDYAE-EEF-KAGFTFTN-------------------------P----NEKAKCGCGSSFNV---------------------------------
>752179_Omassiliensis@CANJ01000026.1_66|  70933 71307
------------------------MS-------------------------------------------------------------------------SNLDSL-KS-K------------------------------------------------------------A-ET-V---------------K-QVITISDKAAERIKYLLKR-----R-----D-------RDS--LGIRVGIKPG-GCSGLSYYIEYV---D--N-ES-VF----DEVV------TE-----KG--VTVFIDPKALMYLVGTEMDYVE-DRF-KSGFNFIN-------------------------P----NQKNSCGCGKSFSV-*-------------------------------
>2115978_CPtrachydisci@AVP87445.1| Iron-sulfur cluster assembly accessory protein
-----------------------------------------------------------------------------------------------------------------------------------------------------------------------------M-R---------------K-QVISISQRAADKIKDLIAQ-----R-----K-------GEA--MGIRVSVKSG-GCSGLSYVIEYA---D--D-KL-LF----EEIV------ED-----KG--VRVLLDPKAIMYVIGSEMDYIE-DDF-KEGFVFTN-------------------------P----NEKMKCGCGKSFNV---------------------------------
>357244_Otsutsugamush@CAM80170.1| iron-sulfur cluster assembly accessory protein
------------------------MS-------------------------------------------------------------------------AINSSQ-LQ-I------------------------------------------------------------N-EA-R---------------K-QVITISSRAAKRIKELLAK-----R-----E-------KPS--LGIKVGIKTG-GCSGYSYYIEYA---D--V-KG-DF----DEVI------ID-----KG--VTVLVDQKAILYLVGTTMDYIE-GKF-NSGFEFSN-------------------------P----NEKNRCGCGKSANF---------------------------------
>1359168_Ochuto@KJV57265.1| iron-sulfur cluster assembly accessory family protein
------------------------MS---------------------------------------------------------------------------SSSQ-LQ-V------------------------------------------------------------N-KA-S---------------K-NVITISDLAAKKIKELLIT-----R-----G-------KPS--LGIKVGIKPG-GCSGHSYYIEYA---D--S-KG-VF----DEVI------MD-----KG--VTILIDQKAVLYLLGTTMDYIE-GKF-SSGFEFNN-------------------------P----NEKSRCGCGKSAQF---------------------------------
>1528098_Rbacterium@AIL65394.1| Iron-sulfur cluster assembly protein
--------------------------------------------------------------------------------------------------------------------------------------------------------------------------M-SK-K---------------G-AIINITDNAAAQIQFLLAK-----R-----N-------KPS--LGIRVKVKEG-GCSGLSYDIEYA---D--D-VG-SF----EERI------ED-----KG--VVVYVDPKAVIYLLGTTMDYIE-EKL-KSGFVFIN-------------------------P----NEKGRCGCGESFHV---------------------------------
>86106_Eof@AIF81811.1| hypothetical protein I862_06285
------------------------MS---------------------------------------------------------------------------QISE-NN-S------------------------------------------------------------S-KQ-R---------------P-AVITLTDKAVERVKYLIEK-----R-----D-------KPC--AGIKVGVKSG-GCSGLAYTFEYA---N--E-KS-AF----DEEI------NE-----KG--VTIFIDPKAVLYLVGTTLDYID-EKI-KSGFVFVN-------------------------P----NEKGSCGCGKSFNV---------------------------------
>696127_CMmitochondrii@AEI88595.1| iron sulfur cluster assembly accessory protein
-------------------------------------------------------------------------------------------------------------------------------------------------------------------------------M---------------S-NIISITETAANRIKALIAQ-----R-----S-------KAT--AGIRIGIKQG-GCSGLAYTFEYA---D--E-KN-PV----DEEV------VD-----KD--VVIFIAPKAVLYLVGTELDYKD-EKV-KSGFVFLN-------------------------P----NEKSKCGCGESFSA---------------------------------
>1948447_Abacterium@DLRN01000152.1_9|  6948 7325
------------------------MT------------------------------------------------------------------------EQQHAPV-SG-Q------------------------------------------------------------R-PP-P---------------P-AIITISDAAAARIHIILEE-----R-----G-------KKS--AGIRVGVRNA-GCSGLAYTLEYA---D--S-IE-NF----EEVV------VD-----KG--VTVIIDPKAVMFLIGSEMDYVE-ETL-SSGFTFNN-------------------------P----NEKGKCGCGESFHV-*-------------------------------
>1895704_Abacterium@OJV15815.1| Fe-S cluster assembly scaffold SufA
------------------------M---------------------------------------------------------------------------------EK-T------------------------------------------------------------A-RP-R---------------R-AVINISENAIKRIKELLSK-----R-----D-------KES--AGVRVGVRSG-GCSGLSYTVEYA---D--S-VT-EF----DIVV------EQ-----DD--VKVLIDRKAELYLLGTTMDFVE-EKF-KSGFVFVN-------------------------P----NEKGRCGCGESFHI---------------------------------
>2486578_Rendosymbiont@AZL15216.1| iron-sulfur cluster assembly accessory protein
-----------------------------------------------------------------------------------------------------------------------------------------------------------------------------M-T---------------R-NIITISDKAITRINELIEQ-----R-----G-------KET--PGIRVGIKSG-GCSGLAYIVEYA---D--T-IE-PT----DIVV------IQ-----DD--VKVVIDPKAELFLIGTTMDYME-EKF-KSGFVFVN-------------------------P----NAKGQCGCGESFHT---------------------------------
>1973897_Abacterium@PIZ33681.1| Fe-S cluster assembly scaffold SufA
-------------------------------------------------------------------------------------------------------------M------------------------------------------------------------T-DA-P---------------N-APIDITDAALLRIKELLSA-----R-----G-------KAS--YGIRIGLKTK-GCTGLSYAIEYA---D--A-KN-PF----DEEI------VK-----DG--IHILLDPKVIMFILGTTMDFVE-DKI-KSGFTFEN-------------------------P----NEKGRCGCGKSFHV---------------------------------
>1919267_Abacterium@MPNF01000209.1_6|  4477 4812
-----------------------------------------------------------------------------------------------------------------------------------------------------------------------------M-P---------------E-PMIRMTDAAAERVRHLMSL-----S-----E-------EPA--VGLRVGVRTR-GCSGLSYSVEYA---Q--E-RK-PY----EEAI------ET-----GG--VTVLIDPTAVMFLIGSVMDYKE-GMF-ESGFTFEN-------------------------P----NAKGTCGCGESFHV-*-------------------------------
>2043170_Econgregatus@PHZ84227.1| Fe-S cluster assembly scaffold SufA
--------------------------------------------------------------------------------------------------------------------------------------------------------------------------------------------------MITITEAAAARVQEILAS-----R-----D-------TPC--HGVRLGTSTK-GCNGLSYTVEYV---D--Q-IN-PT----DEKI------ED-----RG--ITLFIDALSVIYLIGSEMDYKD-EKF-QSGFTFSN-------------------------P----NEKGRCGCGESFHV---------------------------------
>1951964_Kbacterium@DFVX01000053.1_18|  22589 22924
-----------------------------------------------------------------------------------------------------------------------------------------------------------------------------M-S---------------D-AVLKISEAAAERIRLLLEK-----R-----G-------KPS--LGVRLGTTTR-GCNGLSYTVDYV---D--E-ER-PG----DEKV------TD-----KG--VTVYVDGMSMMYLIGSTMDYRE-DKF-ESGFVFEN-------------------------P----NAKGSCGCGESFNV-*-------------------------------
>1089552_Rsalinarum@KI911559.1_2745|  3016273 3016611
----------------------------------------------------------------------------------------------------------------------------------------------------------------------------MA-G---------------P-AMISLTDAAAQRVRDLMGK-----S-----D-------QPV--SGLRIGVKPR-GCSGLAYYFEYA---S--E-KR-QN----EDEI------DD-----KG--VKLFIDPASVMFLFGSEIDYQE-GKI-ESGFVFNN-------------------------P----NEKGRCGCGESFTV-*-------------------------------
>1082479_Lhalophila@SDF68772.1| iron-sulfur cluster assembly protein
----------------------------------------------------------------------------------------------------------------------------------------------------------------------------MM-S---------------P-ALVTLTDNAANRMKELIAQ-----S-----D-------EPV--QALRVGVRTK-GCSGLSYHFEYA---H--E-KR-EN----EDEI------ED-----KG--VKIYLEPSSIMFLFGAQIDYQE-GRI-ESGFVFNN-------------------------P----NEKGRCGCGESFTI---------------------------------
>1948377_Abacterium@DEBC01000144.1_7|  9470 9808
----------------------------------------------------------------------------------------------------------------------------------------------------------------------------MT-T---------------R-ELFKLTDAAADRVKHLIEK-----Q-----E-------AAD--SVLRISVKTQ-GCSGLAYSMEYA---N--V-PL-PM----DELV------ED-----KG--VKICVDPLATMYLAGTEMDYVE-DKL-SSGFVFNN-------------------------P----NEKGRCGCGESFHV-*-------------------------------
>1948448_Abacterium@DLRH01000265.1_4|  3574 3921
-------------------------------------------------------------------------------------------------------------M------------------------------------------------------------N-ME-R---------------P-PVITMTDAAVARAKELMAR-----G-----Q-------GDV--LALRVGVKTG-GCSGLMYEVEYA---K--E-KK-QF----EEEI------ET-----DG--VKVFIDPTAIMFLIGAEMDYTT-DKF-QSTFIFNN-------------------------P----NESDRCGCGESFRV-A*------------------------------
>1986647_Abacterium@RPH17074.1| iron-sulfur cluster assembly accessory protein
-----------------------------------------------------------------------------------------------------------------------------------------------------------------------------M-M---------------Q-NVLNLTDKAADRVKSLIEK-----SG----D-------DAV--KGLRVGVKKG-GCSGMEYFVEYA---A--E-KS-AM----EEEV------ED-----KG--VRIFIEPAAFMFLLGSTMDYQE-DRL-SSGFTFAN-------------------------P----NEKARCGCGQSVAF---------------------------------
>1951934_Hbacterium@DLRV01000014.1_12|  7629 7982
------------------------MS---------------------------------------------------------------------------------F-T------------------------------------------------------------S-KL-N---------------K-APLLVTERAKDQIKTLLQQ-----R-----G-------KEC--IGVRIGTRTK-GCNGLSYTLEYA---E--K-QE-RF----DEVV------DC-----QD--FKILIDPKAILFILGSEMDFQT-TEL-ESGFVFKN-------------------------P----NEKGRCGCGESFHV-*-------------------------------
>69960_Rtrueperi@SDD68020.1| iron-sulfur cluster assembly protein
------------------------MTTTE----------------------------------------------------------------------TAPNAA-AP-A------------------------------------------------------------S-PA-R---------------P-APLTVTPAAAARVRELVAR-----A-----T-------KPV--LGVRVGVKKA-GCSGMRYQVDYV---E--E-AG-AF----EDVV------ET-----DG--ARVYIDPMAVMFLLGSEMDYED-TKM-QSGFVFRN-------------------------P----NATGQCGCGESFSV-QS------------------------------
>1150469_Pphotometricu@CCG07670.1| HesB/YadR/YfhF
----------------------------------------------------------------------------------------------------------------------------------------------------------------------------MA-L---------------P-PSLHLTPAAVTRVKALMAR-----A-----D-------QPV--RGLRVGVAQK-GCSGLSYRVDYA---E--DGPR-PL----EEVV------SQ-----DG--ATVFIEPGAVLYLIGSEMDYQE-DAL-QASFVFKN-------------------------P----NEKARCGCGESFAV---------------------------------
>269796_Rrubrum@ABC23365.1| HesB/YadR/YfhF
----------------------------------------------------------------------------------------------------------------------------------------------------------------------------MA-L---------------P-PPITLTEAAVARIKALMAR-----A-----D-------KPV--AGLRVGVSTK-GCSGLSYKIDYA---E--DGPR-PF----EEVV------SQ-----DG--ATVFLESNAVMFLIGSQMDFKQ-DKL-SATFSFAN-------------------------P----NEKARCGCGESFSV---------------------------------
>1862950_Rbacterium@ANK80078.1| Fe-S cluster assembly scaffold SufA
----------------------------------------------------------------------------------------------------------MF-G------------------------------------------------------------A-PD-G---------------K-PIMTVTERAVEQVKALIAR-----AEK--QG-------EKP--LGVRVGVRSG-GCSGMTYNVEYA---T--E-QK-KF----EETV------DA-----AG--VKVFIDPTATMFLLGAEMDYEE-TMF-RSGFTFAN-------------------------P----NEADRCGCGESVSF-KVGEDGQPVPQQ--------------------
>1662421_Klipolytica@LRUB01000027.1_142|  159860 160186
-----------------------------------------------------------------------------------------------------------------------------------------------------------------------------------------------M-AVIQITDRAAEHIKAILAK-----------N-------ESA--VGIKLGTSTH-GCSGLGYTVDYV---E--E-PV-DD----FELV------ED-----KG--VKVFVDRKSLLFLLGTEMDWED-SMF-STGFKFTN-------------------------P----NEKGRCGCGESFHV-*-------------------------------
>1122137_Kgwangyangens@AQXF01000004.1_46|  41524 41850
-----------------------------------------------------------------------------------------------------------------------------------------------------------------------------------------------M-AVINITDKAADHIRALLAK-----------S-------DNA--VGIRLGTSKH-GCSGLGYTVDYV---S--E-PS-AD----DELV------ED-----KG--VKVFVDRKSLLFLLGTQMDWED-SMF-ATGFKFTN-------------------------P----NEKGRCGCGESFHV-*-------------------------------
>2030814_Kbacterium@PCI62884.1| Fe-S cluster assembly scaffold SufA
-------------------------------------------------------------------------------------------------------------------------------------------------------------------------------M---------------K-SVISITDQAAERIKNLLSK-----S-------------DTA--IGIKLGTETH-GCSGMGYTVDYV---N--E-PD-AA----LELV------ED-----KG--VKVFVDRKSLLFLLGTEMDWED-TQF-STGFKFSN-------------------------P----NEKGRCGCGESFHV---------------------------------
>911205_Emilleporae@RMB00582.1| iron-binding apoprotein IscA
-----------------------------------------------------------------------------------------------------------------------------------------------------------------------------------------------M-TAIEITDKAAGHIKALIAK-----------D-------DTA--VGIRLGTSKY-GCSGLGYTVDLV---T--E-ID-PD----DEMV------ED-----KG--CKVYVDRKSLLFLLGTRMDWED-GLF-STGFTFSN-------------------------P----NEKGRCGCGESFHV---------------------------------
>1492281_Aproteobacter@GAK32504.1| putative protein
--------------------------------------------------------------------------------------------------------------------------------------------------------------------------M-TA-Q---------------T-AEFEITEKAAAHVKALMAR-----R-----E-------TPA--AGIRLYTKAA-GCSGLMYQVDYV---D--E-PN-AD----DAVI------DV-----AG--VRLFIDQQSLPYLKGARMDWKD-DRF-ETGFVFEN-------------------------P----NAKAMCGCGESFMV---------------------------------
>1274402_CHpenaei@JQAJ01000001.1_217|  246137 246514
------------------------MST------------------------------------------------------------------------SSSPPP-SV-P------------------------------------------------------------L-KA-K---------------P-AILTLTPKAAVHIKRLLKE-----R-----H-------KPS--LGVRVSLKTK-GCSGMAYHLEYV---D--A-VK-PG----DECV------KD-----QD--VTLFIDPAAVLFLIGTHMDFDD-DPL-APGFKFIN-------------------------P----NEKGQCGCGQSFHV-*-------------------------------
>2162588_Ocluster@QCOD01000027.1_3|  948 1328
-------------------------------------------------------------------------------------------------------------M------------------------------------------------------------S-KI-N---------------T-KIMSATPEAVKRLEYLINE-----S-----E-------KDI--KAIKIGVENG-GCAGMAYTMDYV---E--D-LD-VG----GEIV------KL-----NN--INVIVDNSALLFLLGTELDYEE-TKL-NSGFIFNN-------------------------P----NQTDECGCGESVTL-EQAEIPVEFIKN*-------------------
>2162590_Ocluster@QCAT01000001.1_418|  371139 371519
-------------------------------------------------------------------------------------------------------------M------------------------------------------------------------S-KI-N---------------T-KIMSATPEAVKRLEHLINE-----S-----E-------KDI--KAIKIGVENG-GCAGMAYTMDYV---E--D-LD-VG----GEIV------KL-----NN--INVIVDNSALLFLLGTELDYEE-TKL-NSGFIFNN-------------------------P----NQTDECGCGESVTL-EQAEIPVEFIKN*-------------------
>1986851_Rbacterium@RPF91314.1| iron-sulfur cluster assembly accessory protein
-------------------------------------------------------------------------------------------------------------M------------------------------------------------------------K-NV-D---------------K-KLLSLTPNAIKRLKSIFDV-----S-----S-------NDI--KGIKLGVKNG-GCAGMAYTMDYL---D--E-FS-DN----DECI------DI-----EG--IKLVIDPKAILFLLGTEMDYQE-STL-DSGFIFNN-------------------------P----NQTDACGCGESVTL-VEADVPVDFNKESFTSQ---------------
>326442_Phaloplanktis@CAI87717.1| Fe-S cluster assembly and activation protein (possibly as alternative scaffold
-------------------------------------------------------------------------------------------------------------------------------------------------------------------------------------------------MAVTLTDAAANRVQSFLAN-----R-------------GKG--LGLRVGIKTT-GCSGLAYVLEFV---D--E-LN-DD----DETF------VA-----KG--VTLIVDAKSLVYIDGTQLDYTK-EGL-NEGFKFTN-------------------------P----NQADECGCGESFTV---------------------------------
>395495_Lcholodnii@ACB33314.1| iron-sulfur cluster assembly protein IscA
-----------------------------------------------------------------------------------------------------------------------------------------------------------------------------M-T---------------T-MAVTLTEAAAKHVSRYIAR-----R-------------GKG--VGVRLGVKTT-GCSGLAYKLEYA---D--E-IT-PD----DHVF------EG-----HG--VKVLVDPKSLPYIDGTELDFVR-EGL-NEGFKFHN-------------------------P----REKDRCGCGESFRV---------------------------------
>1031594_Evulgaris@RCX09845.1| iron-binding apoprotein IscA
-------------------------------------------------------------------------------------------------------------------------------------------------------------------------------------------------MAITLTEAAARHVRRYLER-----R-------------GKG--LGVRLGVKTT-GCSGLAYKLEYV---D--E-LQ-PE----DVVF------ES-----HG--VKVLTDPKSLAYIDGTELDYVR-EGL-NEGFKFHN-------------------------P----NERDRCGCGESFRV---------------------------------
>13373_Bmallei@AIP76439.1| iron-sulfur cluster assembly protein IscA
-------------------------------------------------------------------------------------------------------------------------------------------------------------------------------------------------MAITLTEKAAQHVQKYLTR-----R-------------GKG--LGLRLGVRTT-GCSGLAYKLEYV---D--E-LT-PE----DQMF------ES-----HG--VKVFVDPKSLAYIDGTELDFAR-EGL-NEGFKFNN-------------------------P----NVKDECGCGESFRV---------------------------------
>272843_Pmultocida@AAK02404.1| unknown
-------------------------------------------------------------------------------------------------------------------------------------------------------------------------------------------------MGISLTETAADRVRTFLAN-----R-------------GKG--IGLRLGIKTS-GCSGLAYVLEFV---D--E-LN-PE----DQVF------EQ-----HG--VKIIVDAKSLVYLDGTELDFAK-EGL-NEGFKFNN-------------------------P----NVKDQCGCGESFHV---------------------------------
>265072_Mflagellatus@ABE49074.1| iron-sulfur cluster assembly protein IscA
-------------------------------------------------------------------------------------------------------------------------------------------------------------------------------------------------MAISLTETAAKRVQKFLAN-----R-------------GKG--VGLRLGVKTT-GCSGMAYTLEFV---D--E-IQ-VE----DLVF------ES-----HG--VKVIVDPKSLVYIDGTELDFAK-EGL-NEGFKFNN-------------------------P----NVKDECGCGESFTV---------------------------------
>243277_Vcholerae@AAF93915.1| hesB family protein
-------------------------------------------------------------------------------------------------------------------------------------------------------------------------------------------------MAVTLSETAASRVKTFLDN-----R-------------GKG--IGLRLGVKTT-GCSGMAYVLEFV---D--D-LN-EE----DHVF------ES-----HG--VKVIIDTKSMVYLDGTQLDYKK-EGL-NEGFEFNN-------------------------P----NVKSECGCGESFNV---------------------------------
>380703_Ahydrophila@ABK38438.1| iron-sulfur cluster assembly protein IscA
-------------------------------------------------------------------------------------------------------------------------------------------------------------------------------------------------MAITMTDAAAARVSSFLTN-----R-------------GKG--IGLRLGVKTT-GCSGLAYVLEFV---D--E-LA-DE----DQVF------EQ-----DG--VKIIVDAKSLIHLDGTELDFVK-EGL-NEGFQFNN-------------------------P----NAKGECGCGESFSV---------------------------------
>159087_Daromatica@AAZ46698.1| HesB/YadR/YfhF:Iron-sulfur cluster assembly protein IscA
-------------------------------------------------------------------------------------------------------------------------------------------------------------------------------------------------MAVTLSDKAAQHVANFLTK-----R-------------GKG--IGLRLGVRTS-GCSGMAYKLEFV---D--E-VN-PD----DLVF------EQ-----NG--VKIIVDAKSLPYLDGMELDFAR-EGL-NEGFKFNN-------------------------P----NVKDQCGCGESFNV---------------------------------
>83333_Ecoli@AIZ52346.1| FeS cluster assembly protein
-------------------------------------------------------------------------------------------------------------------------------------------------------------------------------------------------MSITLSDSAAARVNTFLAN-----R-------------GKG--FGLRLGVRTS-GCSGMAYVLEFV---D--E-PT-PE----DIVF------ED-----KG--VKVVVDGKSLQFLDGTQLDFVK-EGL-NEGFKFTN-------------------------P----NVKDECGCGESFHV---------------------------------
>257310_Bbronchisepti@CAE32774.1| [Fe-S] cluster formation/repair protein
-------------------------------------------------------------------------------------------------------------------------------------------------------------------------------------------------MAVTLTQSAANHVGRYLQK-----R-------------GKG--IGLRLGVRTT-GCSGMAYKLEYV---D--E-QA-AD----DVVF------DS-----FG--VKVFIDPKSLAYLDGTELDYAR-EGL-NEGFRFSN-------------------------P----NEKATCGCGESFTV---------------------------------
>243365_Cviolaceum@AAQ58767.1| probable HesB-like protein
-------------------------------------------------------------------------------------------------------------------------------------------------------------------------------------------------MALTLSERAAQHVGAFLAK-----R-------------GKG--LGVRLGVKTS-GCSGMAYKLEFV---D--V-ES-SD----DVRF------ES-----YG--VAIYTDAKSLAYIDGTELDYVK-EGL-NEGFRFNN-------------------------P----NVKNECGCGESFNV---------------------------------
>122586_Nmeningitidis@AAF41749.1| HesB/YadR/YfhF family protein
------------------------MPSEP----------------------------------------------------------------------PAASGP-SG-A------------------------------------------------------------V-QQ-G---------------R-NMITLTENAAKHINDYLAK-----R-------------GKG--LGVRLGVKTS-GCSGMAYNLEFV---D--E-AD-GD----DLIF------EG-----HG--ARIYIDPKSLVYLDGTQVDYTK-EGL-QEGFKFEN-------------------------P----NVKDSCGCGESFHV---------------------------------
>195064_Emobilis@SFM37458.1| Iron-binding apoprotein IscA
-------------------------------------------------------------------------------------------------------------------------------------------------------------------------------------------------MGITLTDTAAQRARSALEA-----R-------------GKG--IGLRLGVKTT-GCSGMAYVMEFA---D--E-LE-EG----DTVF------ED-----KG--VQLVVSPRSLVYLDGTELDYTR-EGL-NEGFRFNN-------------------------P----NEASRCGCGESFAV---------------------------------
>480_Mcatarrhalis@AIK00944.1| iron-sulfur cluster assembly protein IscA
--------------------------------------------------------------------------------------------------------------------------------------------------------------------------------------------------MINLTTQAAQHIKDFLEN-----R-------------GSG--VGIRVGVRTA-GCSGLAYVLEFV---D--D-PN-NS----DERF------ES-----HG--VSVFIDPKSLVYLNGLQMDYVT-EGL-NSGFKFTN-------------------------P----NQTGECGCGESFTV---------------------------------
>395495_Lcholodnii@ACB33631.1| iron-sulfur cluster assembly accessory protein
-------------------------------------------------------------------------------------------------------------------------------------------------------------------------------------------------MTVTVTPKAARQIRKALDQ-----R-------------GSG--YGLRVAVKTS-GCSGYAYALEFA---D--A-PA-PE----DLSF------ES-----EG--VFVLVDAKSLPMVDGTQLDWVR-DGL-NEGFQFNN-------------------------P----NASATCGCGESFTV---------------------------------
>1856292_Abacterium@OUR77985.1| hypothetical protein A9Q83_08295
----------------------------------------------------------------------------------------------------------------------------------------------------------------------------MN-D---------------I-QIMTLTDKAEAQLKVVLAK-----T-----E-------EKI--LGLRIGITNT-GCNGLSYTMDYA---R--E-AK-ED----DAIV------NS-----GD--VRLLIDNDAIKYVNGTEMDWEE-QGL-ESRFTFEN-------------------------P----NEKGRCGCGSSFHV---------------------------------
>1236958_Sglossodoripe@BAMS01000002.1_455|  409159 409497
----------------------------------------------------------------------------------------------------------------------------------------------------------------------------MS-D---------------M-QILTLTDKAENRLKSLIAQ-----N-----G-------TDV--IGLRIGITNT-GCNGLSYTMDFA---K--E-TK-AD----DIIV------DT-----GD--VKLLIDNDAVQYVSGTQMDWQE-KGL-ESKFTFEN-------------------------P----NEKGRCGCGSSFHV-*-------------------------------
>1948382_Abacterium@DEWR01000080.1_6|  3517 3855
----------------------------------------------------------------------------------------------------------------------------------------------------------------------------MT-D---------------T-QIMTLTDSAAKRVKSLLGK-----A-----S-------GSP--LGLRIGITNT-GCNGLSYTMDYA---T--D-QK-PD----DAIV------DT-----GD--ITLLIDHDAVQYVSGTEMDWLE-EGL-QSRFTFEN-------------------------P----NEKGRCGCGSSFHV-*-------------------------------
>1948414_Abacterium@DIYE01000043.1_22|  19910 20248
----------------------------------------------------------------------------------------------------------------------------------------------------------------------------MS-D---------------T-QIMTLTDTAATRVRSLIAQ-----N-----D-------GKI--LGLRIGITNT-GCNGLSYTMDYA---T--D-ER-NG----DAVV------DN-----GD--FKLLIDEDAIQYVSGTEMDWLE-EGL-QSRFTFEN-------------------------P----NEKGRCGCGSSFHV-*-------------------------------
>745714_Ohippocampi@SLN57643.1| Iron-binding protein IscA
------------------------M------------------------------------------------------------------------------------------------------------------------------------------------------T---------------E-NLMSLTDRAADRVRHLIAT-----S-----D-------KPV--KGLRIGVTTT-GCSGLSYTMDFA---E--D-IG-PD----DKVV------VD-----KD--ITLVIDPAALQYVAGSEMDWVE-ERL-ASRFTFEN-------------------------P----NEKGKCGCGTSFHV---------------------------------
>1948358_Abacterium@DBTE01000009.1_107|  112283 112642
------------------------MT------------------------------------------------------------------------------T-TE-A------------------------------------------------------------V-RE-T---------------P-AVLTVTDAAAAQLKKLVQT-----H-----N-------PEA--AGIRLGVSEG-GCNGLTYAMDFA---E--E-KG-PT----DEEM------EL-----DG--VILLIDPMAVMYLVGTEMDFVE-EKL-GSNFVFRN-------------------------P----NESGRCGCGESFSV-*-------------------------------
>1948376_Abacterium@DEBE01000247.1_3|  1028 1387
------------------------ME------------------------------------------------------------------------------R-DK-N------------------------------------------------------------F-QE-K---------------P-SVLRVTKSAVAQLRKLLKT-----H-----N-------PDA--VGIRLGVNEG-GCNGLTYAMDFV---N--E-KS-AA----DEII------DF-----GD--VQLLIDPMAVMYLVGTEMDFVE-EKM-GSSFVFRN-------------------------P----NESGRCGCGESFSV-*-------------------------------
>1131277_Aproteobacter@AQVN01000275.1_7|  6008 6337
-------------------------------------------------------------------------------------------------------------------------------------------------------------------------------M---------------R-DILTITDKAADRIKNIISE-----A-----N-------EEI--IGVKVGVDKT-GCSGYAYKLDYA---K--D-TN--G----LDLV------QT-----KG--VKVFIEPSAVMFLIGSKMDYIT-DKI-SSRFTFIN-------------------------P----NEKSTCGCGESFNV-*-------------------------------
>2013082_Abacterium@PPR45596.1| Iron-binding protein IscA
-------------------------------------------------------------------------------------------------------------------------------------------------------------------------------M---------------K-DLISISDKAASQIKRIISD-----A-----H-------EEV--LGIIVGVDKS-GCSGYAYKLDYA---K--K-ENIKN----FEII------ET-----KG--VKVFIEPKASMFLVGSEMDYVI-DKL-SSRFVFNN-------------------------P----NEKSTCGCGESFNI---------------------------------
>2013084_Abacterium@PPR46464.1| Iron-binding protein IscA
-------------------------------------------------------------------------------------------------------------------------------------------------------------------------------M---------------N-DILTITDKAAEQIKNILKS-----AEN--EN-------SEI--IGVLVGVDKS-GCSGYSYKLEYA---K--N-KS-TRD---FELI------ES-----KG--VKVFIDPKATMFLLGSEMDYSS-DKL-SSRFVFNN-------------------------P----NEKSTCGCGESFNI---------------------------------
>2013086_Abacterium@PPR44098.1| Iron-binding protein IscA
-------------------------------------------------------------------------------------------------------------------------------------------------------------------------------M---------------K-NILTISENAAYQIKKIIGQ-----S-----K-------DKC--IGVKVGVDKT-GCSGYAYTMDYV---F--G-EI-GS----YDVV------EE-----KG--VKVFIEPSASMFLIGSEMDYKT-DKM-ASRFVFNN-------------------------P----NEKSTCGCGESFTV---------------------------------
>2013087_Abacterium@PPR40660.1| Iron-binding protein IscA
------------------------M------------------------------------------------------------------------------------------------------------------------------------------------------N---------------S-KLLSITENAADQIKKIMSN-----S-----K-------GDC--VGVKIGVDKT-GCSGYAYKMDYA---F--D-DT-KG----FDVV------ED-----KG--VKIFIDPKATMFLIGSEMDYKI-DKL-ASRFIFNN-------------------------P----NEKSTCGCGESFSI---------------------------------
>2162049_Pbacterium@QCKQ01000010.1_18|  21022 21357
-------------------------------------------------------------------------------------------------------------------------------------------------------------------------------M---------------N-NLLSITSDAAVQLKKIMLS-----A-----P-------DGM--DSIVIGIDKS-GCSGYAYKLDFG---N--S-SDLKD----YDTV------NQ-----DG--AKVLIDPKATMFLLGSVMDYRT-DKL-ASRFVFDN-------------------------P----NEKSTCGCGESFSI-*-------------------------------
>2013092_Abacterium@PPR34034.1| Iron-binding protein IscA
--------------------------------------------------------------------------------------------------------------------------------------------------------------------------M-NE-V---------------K-EIVTLTNAAKKRVKEIIAK-----A-----E-------KEY--VGIRIGIDNT-GCSGHSYKIDYA---E--N-KL-DG----DEEI------SI-----DN--IKIFVDASATMYILGSKIDYID-NGI-ESGFIFKN-------------------------P----NEKGRCGCGESFSV---------------------------------
>2013090_Abacterium@PPR34920.1| Iron-binding protein IscA
--------------------------------------------------------------------------------------------------------------------------------------------------------------------------M-IT-S---------------K-EIITLTSAAKNRVKEIIQK-----A-----E-------KNY--IGIRIGVDNT-GCSGHSYKIDYA---Q--N-KN-DG----DEEI------SI-----DN--IKVFIDASATMYILGSKIDYVD-NGM-ESGFVFSN-------------------------P----NEKERCGCGESFSV---------------------------------
>1842523_Abacterium@LXTL01000048.1_1|  53 793
------------------------MTLRGQMMDRPLLISSLISYGAANHGEVEVVSRTVEGPIHRYGYAEAHGRIAKLAHALKALGVEPGDRV-------------ATLAWNTHRHFELYYAVAGIGAVCHTINPRLFHEQLVYIVNHALDRVIFADLTFVPLLENIWGEL-EG-P---------------E-AVVXXTDAAXERVKAILAA-----R-----D-------EPT--VGLRIGIAPK-GCSGNSYIIDYA---E--E-IG-PH----DEVI------ET-----KG--VTIVIDPGATLVLIGTEIDYVE-GKL-HSGFVFAN-------------------------P----NEKGRCGCGESFTV-*-------------------------------
>1842523_Abacterium@LXTL01000039.1_17|  18624 19043
--------------------------------------------------------------------------------------------------------------------------------------------------------------------------M-EX-T---------------L-KPISLTDAAAERVKAILAA-----R-----D-------EPA--XGLRIGIAPK-GCSGNSYIIDYA---E--E-IG-PX----DEVI------ET-----KG--VTIVIDPGATLXLIGTEIDYVE-XKL-HSGFVFAN-------------------------P----NEKGRCGCGESFTV-XAXRLPIR--PKQPAGTGPKPVRGIGRR*---
>2013098_Abacterium@PPR16333.1| Iron-binding protein IscA
------------------------M---------------------------------------------------------------------------------KK-T------------------------------------------------------------S-QL-K---------------P-EIITITNRALDRIKFILKN-----A-----P-------KDT--LGVKFGIKTG-GCSGMTYDVSYA---I--E-EK-PT----DEKI------VK-----EG--VNIYIDAAATLFLIGSEVDWKQ-DKL-QSNFTFNN-------------------------P----NEAARCGCGESFTV---------------------------------
>1948450_Abacterium@DBHM01000014.1_16|  12340 12681
-------------------------------------------------------------------------------------------------------------------------------------------------------------------------------M---------------S-ELITITDSARRRIASIIEL-----A-----PDQ-----KNI--LGIKIGVKNA-GCSGMTYTMDYA---Y--D-LE-IH----DEKM------DL-----DG--LTVVIEAAAVMFLLGTELDFKE-EKL-SSTFVFNN-------------------------P----NATSTCGCGESFSV-G*------------------------------
>2013099_Abacterium@PPR24568.1| Iron-sulfur cluster insertion protein ErpA
------------------------MVSRQ--------------------------------------------------------------------DDRGSEIR-TR-I------------------------------------------------------------D-MM-K---------------N-SIVTITDNALQRAKSLLNN-----------D-------SEL--IGLRISVAQG-GCSGMTYEVALS---K--E-IK-EG----DEVV------NK-----DG--IKFIIDPGAIMFLLGSTIDWKE-EKF-KQGFTFQN-------------------------P----NETARCGCGESFST-S-------------------------------
>1986648_Abacterium@RPH04600.1| iron-sulfur cluster assembly accessory protein
----------------------------------------------------------------------------------------------------------------------------------------------------------------------------MK-N---------------N-PLVSITDNAVSRAKYLLNE-----------N-------KNI--VGLRVSVSQG-GCSGMTYEVSMS---E--K-IN-EG----DEVI------KK-----DG--VIFIIXPSAVMFLLGSTIDWKQ-EKF-KQGFTFQN-------------------------P----NETARCGCGESFTT-S-------------------------------
>1986642_Abacterium@OUU63306.1| Fe-S cluster assembly scaffold SufA
----------------------------------------------------------------------------------------------------------------------------------------------------------------------------MS-K---------------E-ITVNITDKAIEKAKELVNL-----------D-------KNS--IGLRIEIQKG-GCSGMTYNVVHA---S--K-CN-SQ----DEII------KK-----NG--VTFLIDPSAVLFIIGSTVDWKE-DQF-KRGFTFEN-------------------------P----NETARCGCGESFSI---------------------------------
>34021_CLasiaticus@ALK07588.1| FeS assembly scaffold SufA
-------------------------------------------------------------------------------------------------------------------------------------------------------------------------------M---------------S-DIVTMTEAAVYRIKEIVFN-----S-----Q-------GKA--QGIRISLKKG-GCAGLEYMVDLV---T--DNPV-DG----DDLI------EK-----DG--VKVWIDSASLLYMLGTEIDFKT-EKL-YSGFVFHN-------------------------P----NQVSACGCGQSVEI-KRADL---------------------------
>1277257_CLafricanus@AKK20580.1| FeS assembly scaffold SufA
-----------------------------------------------------------------------------------------------------------------------------------------------------------------------------M-S---------------N-DIVTITESAVSRIKEIVTN-----S-----Q-------NKA--QGIRISLKKG-GCAGLEYMVDLV---I--D-PL-QG----DDLI------EK-----NG--VKVWIDSSSLLYLLGTEIDFKT-EEL-YSGFIFHN-------------------------P----NHVSSCGCGQSVEI-KRANLENY--SHGKHLRDSHI-----------
>658172_CLsolanacearum@ADR52405.1| FeS assembly scaffold SufA
----------------------------------------------------------------------------------------------------------------------------------------------------------------------------MI-S---------------N-DVVTMTEAAVSRVKDIVKN-----S-----Q-------GTA--QGIRISLKKG-GCAGLEYMVDLV---T--E-PF-NE----DDLV------EK-----DG--VKVWIDPSALLYILGMEIDFKI-EKL-HSGFVFHN-------------------------P----NQVSACGCGQSVEI-KRADLEQY--YNEKHSKEM-------------
>744859_CLeuropaeus@PTL86322.1| FeS assembly scaffold SufA
----------------------------------------------------------------------------------------------------------------------------------------------------------------------------MI-S---------------A-DIITVTEDAISRIKDIVKD-----S-----G-------KNA--QGIRISLKKS-GCAGLEYVVDLV---T--N-PL-DG----DNLL------EK-----ND--VKIWIDPSALLYIFGMEIDFEE-TKL-RSGFIFHN-------------------------P----NQISSCGCGKSVEL-KHFDLEKN--YHDKSR----------------
>1261131_CLamericanus@AHA27969.1| Iron binding protein SufA for iron-sulfur cluster assembly
-----------------------------------------------------------------------------------------------------------------------------------------------------------------------------M-I---------------G-DVVNITEAAVSRVKDIVKS-----S-----G-------KNA--KGIRISLKKA-GCAGFEYTVDLV---F--D-HS-KE----DDLV------EK-----DG--AKIWIDPVALLYIIGMEIDFEN-TKL-CSGFVFRN-------------------------P----NQISACGCGQSVEL-KRADLVEK--FHDKNC----------------
>1215343_Lcrescens@AGA64861.1| Iron binding protein SufA
----------------------------------------------------------------------------------------------------------------------------------------------------------------------------MV-S---------------G-NVITITDAAVSRVNEIVNN-----A-----E-------PSV--QGIRIGIKKG-GCAGLEYTINLV---T--T-PD-SK----DDMV------EK-----DG--AKIWIDSSSLLYLIGLELDFEV-TRL-HSRFKFCN-------------------------P----NQISSCGCGDSVEL-KKAKLEED--IRN-------------------
>1946912_Msp@DDBY01000202.1_14|  9034 9372
-------------------------------------------------------------------------------------------------------------------------------------------------------------------------------M---------------N-QLMTLTESAATHIKSLMAN-----A-----PEG-----EKF--EGLRVGVTAA-GCSGLSYSLEYA---A--Q-PN-PM----DLLV------ED-----KG--VKLFIDPQAQLYIAGMEMDYFE-NKF-EAGFIFNN-------------------------P----NATGHCGCGKSFKV-*-------------------------------
>634452_Apasteurianus@BAH99785.1| iron-sulfur (Fe-S) cluster assembly protein HesB/YadR/YfhF
------------------------MSQK--------------------------------------------------------------------------TAA-AP-I------------------------------------------------------------K-RE-L---------------P-PLMRVSQAAADRLQHLYAT-----A-------------HAG--QLLRISVSTK-GCSGKAYDMQFV---D--A-PG-EG----DEVV------KD-----HG--VTLLVDRKATLYLIGSEMDYQE-GDL-EAGFVFAN-------------------------P----NEKGRCGCGESFHV---------------------------------
>1231343_Asyzygii@GAN70024.1| iron-sulfur (Fe-S) cluster assembly protein
------------------------MSQT--------------------------------------------------------------------------ATI-SS-T------------------------------------------------------------K-RE-L---------------P-PLMRLTDAAATRLRHLYAT-----A-------------HAG--ELLRISVSTK-GCSGKAYDMAFV---P--Q-SG-EG----DEVV------KD-----HG--LTLLVDRKATLFLIGSEMDYRE-NDL-EEGFVFIN-------------------------P----NEKGRCGCGESFHV---------------------------------
>446692_Asenegalensis@CEF42322.1| iron-sulfur cluster assembly accessory protein
------------------------MSQT--------------------------------------------------------------------------TVA-SP-A------------------------------------------------------------K-RA-L---------------P-PLMRLSDAAARQLTHLYKT-----A-------------HAG--QLLRISVTTK-GCSGKAYDMEFV---D--A-PT-AG----DEVI------KD-----KD--VTLLVDRKATLFLIGSEMDFQQ-SDF-EEGFVFIN-------------------------P----NEKGRCGCGESFHV---------------------------------
>1076596_Apersici@AQT05705.1| Fe-S cluster assembly protein HesB
------------------------MSQT--------------------------------------------------------------------------SVV-PP-A------------------------------------------------------------K-NA-L---------------P-PLMRLSDAAAERLQHLYKT-----A-------------HAG--QVLRISVTTK-GCSGKAYDMQFV---E--T-PT-DG----DEVV------SD-----KG--VTLLVDRKATLFLIGTQMDYHQ-TEL-EEGFVFLN-------------------------P----NEKGRCGCGESFHV---------------------------------
>1670661_Asp@OUJ05505.1| Fe-S cluster assembly protein HesB
--------------------MIMSASLS--------------------------------------------------------------------------AAG-SS-P------------------------------------------------------------K-RE-L---------------P-PLMRLSESAARQLEHLYNT-----A-------------HSG--QVLRISVTTR-GCSGQAYDMQFV---E--G-PT-EG----DEVV------KD-----KG--LTLLVDRKAVLFLIGTEMDFRQ-SDL-EEGFVFNN-------------------------P----NEKGRCGCGESFHV---------------------------------
>1234671_Apapayae@BAIN01000008.1_27|  23327 23695
------------------------MAQV--------------------------------------------------------------------------SST-KP-A------------------------------------------------------------V-RS-L---------------P-PLISLTDAAATRLQHLYAT-----A-------------HEG--QLLRVSVSTR-GCSGQAYDMSFV---S--Q-PG-DG----DEVV------NS-----HD--VTVLVDRKATLFLIGSQMDYRE-GDL-ESGFVFSN-------------------------P----NEKGRCGCGESFHV--------------------------------*
>391165_Gbethesdensis@ABI62217.1| HesB protein family
MG-----------------YDAMTVDTNQ-------------------------------------------------------------------------TTG-TA-P------------------------------------------------------------R-RA-L---------------P-PLMSLTDAAAERLQQLYTT-----G-------------QQG--RLLRIAVSTK-GCSGKSYDMSWV---E--E-KG-EG----DEVV------ID-----KG--VTVLIDRKATLFLIGTVMDYQV-KQL-EAGFTFIN-------------------------P----NEKGRCGCGESFHV---------------------------------
>1660159_Abacterium@ODU55712.1| Fe-S cluster assembly protein HesB
------------------------MSTT--------------------------------------------------------------------------TTT-AR-P------------------------------------------------------------R-RP-L---------------P-PLMALTEAAAARLRGLYET-----G-------------QNG--MLLRISVNTK-GCSGLAYDMSWV---P--A-AG-PG----DEVV------TD-----QG--ITVLVDRKASLFLIGTTMDYEV-KAL-SAGFTFTN-------------------------P----NEKGRCGCGESFHV---------------------------------
>1123072_Rflocculans@AUDH01000025.1_13|  10855 11223
------------------------MSAT--------------------------------------------------------------------------TET-PK-P------------------------------------------------------------P-RA-L---------------P-PLMSLSDAAAERLRALYAK-----G-------------EQG--KLLRIGVKTK-GCSGMAYDLAFV---E--A-PG-PG----DEVV------TD-----KG--VTILVDRKATLYLIGTVMDYEV-KPM-SAGFVFVN-------------------------P----NEKGRCGCGESFHV--------------------------------*
>568898_Raestuarii@PWC29337.1| Fe-S cluster assembly protein HesB
------------------------MST---------------------------------------------------------------------------TTE-PR-P------------------------------------------------------------R-RA-L---------------P-PLMQLSDTAAERLRGLYEK-----G-------------QQG--RLLRIAVKTK-GCSGMAYDLGWT---D--A-PG-PG----DEVV------TD-----KG--VTVLVDRKATLFLLGTTMDYEV-KAM-SAGFTFTN-------------------------P----NEKGRCGCGESFHV---------------------------------
>257708_Rgilardii@APT56837.1| Fe-S cluster assembly protein HesB
------------------------MSTTT-------------------------------------------------------------------------ETP-TR-P------------------------------------------------------------K-RA-L---------------P-PLMSLSDSAADRLRRLYES-----G-------------ENG--KYLRIAVKTK-GCSGMAYDLNWV---D--E-PG-PG----DEVV------TD-----KG--ITILVDRKATLFLIGTIMDYEV-KTM-SAGFTFVN-------------------------P----NEKGRCGCGESFHV---------------------------------
>990373_Hrosea@PZW42219.1| iron-binding apoprotein IscA
------------------------MSTTT-------------------------------------------------------------------------QPP-VR-V------------------------------------------------------------K-RE-L---------------P-PLMRISDAAAERLRGLYSG-----G-------------QSG--RLLRIAVKTK-GCSGLSYDLGWV---D--A-AR-PG----DEVV------TD-----QG--LTVLVDSKATLFLIGTVMDYET-KAM-SAGFTFVN-------------------------P----NEKGRCGCGESFHV---------------------------------
>1970565_Rbacterium@OYV53593.1| Fe-S cluster assembly protein HesB
------------------------MSAS--------------------------------------------------------------------------TQT-PR-P------------------------------------------------------------P-RA-I---------------P-PLMQLSDAAAERLASLYAK-----G-------------QAG--KLLRISVNSK-GCSGMSYDMNWV---D--E-PG-PA----DEKI------TD-----KG--LTILVDRKATLYLIGTTMDYRS-DKL-TAGFTFEN-------------------------P----NEKGRCGCGESFHV---------------------------------
>526_Arubrum@SIR03635.1| Iron-binding apoprotein IscA
------------------------MSTMN-------------------------------------------------------------------------TTE-TP-K------------------------------------------------------------R-RS-L---------------P-PLMQLTEGAANRLRHLYSR-----G-------------EAN--KLLRIGVNTK-GCSGMSYQMDWV---G--E-KS-ST----DESV------TD-----KD--VTILIDRKATLFLIGTVMDYKE-DKF-TSGFTFEN-------------------------P----NEKGRCGCGESFHI---------------------------------
>349163_Acryptum@ABQ31461.1| iron-sulfur cluster assembly accessory protein
------------------------MTTIR-------------------------------------------------------------------------TES-AP-P------------------------------------------------------------R-RS-L---------------P-PLMQLTDAAADRLRALYEN-----G-------------QQG--RLLRISVGTK-GCSGLSYEMNWV---D--E-PA-PT----DEQV------SD-----KG--VTVLIDRKATLFLIGTVMDYKV-EKF-TSGFTFEN-------------------------P----NEKGRCGCGESFHV---------------------------------
>1951301_Abacterium@DIUL01000032.1_49|  63157 63540
--------------------MNTNTATIT-------------------------------------------------------------------------PAP-AR-K------------------------------------------------------------T-RA-L---------------P-PLMTLTDAAAERLRRLYDK-----G-------------EQG--KLLRIGVNTK-GCSGLSYDLTWT---D--A-PA-PT----DEVV------KD-----KE--LTVLVDRKASLFLIGSVMDYEV-KKL-TSGFTFVN-------------------------P----NEKGRCGCGESFHV--------------------------------*
>1231350_Arubrifaciens@GAN76044.1| iron-sulfur (Fe-S) cluster assembly protein
------------------------MSA---------------------------------------------------------------------------TTQ-PR-R------------------------------------------------------------T-RS-L---------------P-PLMTLSDTAAERLRRIYDS-----A-------------MDG--RLLRIAVSTK-GCSGLSYDMSWV---D--A-AA-PT----DEIV------ED-----RG--VKLLVDRKASLFLIGTVMDYRD-GKL-ESGFTFSN-------------------------P----NEKGRCGCGESFHV---------------------------------
>1120923_Aaminolytica@GAN78913.1| iron-sulfur (Fe-S) cluster assembly protein
------------------------MDVM--------------------------------------------------------------------------HTA-AP-K------------------------------------------------------------K-RE-L---------------P-PLMTLTDAAATRLRKLYEG-----G-------------EKG--KLLRISVGTK-GCSGMSYEMSWV---E--A-PG-AS----DEVV------KS-----QE--LTVLVDRKATLFLIGTVMDYRE-DKL-TRGFTFEN-------------------------P----NEKGRCGCGESFHV---------------------------------
>1214225_Asp@EKN00746.1| iron-binding protein IscA
------------------------MDVT--------------------------------------------------------------------------YTT-AP-K------------------------------------------------------------K-RE-L---------------P-PLMSLSDAAASRLRKLYDG-----A-------------EKG--KLLRISVGTK-GCSGMSYEMDWV---E--A-PA-AT----DEVV------KS-----QD--LTVLVDRKATLFLIGTVMDYKE-DKL-TRGFTFEN-------------------------P----NEKGRCGCGESFHV---------------------------------
>28448_Kxylinus@ATU72068.1| iron-sulfur cluster assembly accessory protein
--------------------MTTEPNTPV-------------------------------------------------------------------------ATR-SA-P------------------------------------------------------------R-RA-L---------------P-PLLTMTDRAAQRLEKLYQT-----N-------------HAG--HLLRIAISTK-GCSGHAYDMSFV---E--Q-PG-PG----DEVV------VD-----KG--VTLLVDRKATLFLIGSVMDYEV-RQL-ESGFTFSN-------------------------P----NEKGRCGCGESFHV---------------------------------
>272568_Gdiazotrophic@ACI53042.1| iron-sulfur cluster assembly accessory protein
------------------------MTLPT----------------------------------------------------------------------EHTATP-SR-P------------------------------------------------------------A-RP-L---------------P-PLMALTDRAADRLRVLYET-----A-------------HAG--QKLRIAVSTK-GCSGHAYDMNFV---D--A-AG-PG----DEVV------TD-----KG--VTVLVDRKATLFLIGTTMDYET-RQL-ESGFTFSN-------------------------P----NEKGRCGCGESFHV---------------------------------
>436_Khansenii@LUCI01000032.1_36|  41058 41522
MGHVAYERGCPPDPEHVLIHGNTAMTTHT------------------------------------------------------------------DPAPATTAPT-TA-A------------------------------------------------------------R-RE-L---------------P-PLMTLTDRAAKRLVSLYAN-----A-------------HAG--QLLRIGISTK-GCSGHAYDMSFV---N--E-AG-PG----DEVV------RD-----HG--VTLLVDRKATLFLIGSVMDYEV-KQL-EAGFTFSN-------------------------P----NEKGRCGCGESFHV--------------------------------*
>1231624_Abogorensis@BAT19378.1| FeS assembly accessory protein
------------------------MSDTT-------------------------------------------------------------------------TAP-AP-V------------------------------------------------------------K-RA-L---------------P-PLMQMTERAAMRLKKLYEG-----A-------------NKG--QLLRIGVNTR-GCSGMSYDMSFV---E--S-VS-PG----DERV------TD-----HG--VDVLIDRKATLFLIGTVMDYEV-KDL-ESGFTFTN-------------------------P----NEKGRCGCGESFHV---------------------------------
>1231351_Amethanolica@GAJ29421.1| iron-sulfur (Fe-S) cluster assembly protein
------------------------MSET--------------------------------------------------------------------------IEK-PA-P------------------------------------------------------------A-RN-L---------------P-PLMTLTDRAAERLKRLYDG-----A-------------NKG--QLLRIALSSR-GCSGMSYDMSFV---D--D-AV-AT----DERV------ED-----HG--LTLLVDRKATLFLIGTVMDYEV-KEL-ESGFTFSN-------------------------P----NEKGRCGCGESFHV---------------------------------
>1123227_Sfloricola@KB899334.1_236|  234198 234554
------------------------------------------------------------------------------------------------------MTE-TS-P------------------------------------------------------------K-KA-L---------------P-PLLSMTERAAERLRALYAG-----A-------------QQG--KTLRISVGRR-GCSGLSYEMDFV---D--Q-PQ-KG----DEHV------QD-----HD--LTLLVDQKATLFLIGTVMDYEV-KDL-ESGFTFTN-------------------------P----NEKGRCGCGESFHI--------------------------------*
>1510841_Papium@CP020554.1_1618|  1825796 1826152
------------------------------------------------------------------------------------------------------MTD-TA-P------------------------------------------------------------K-RS-L---------------P-PLMTMTDRAAARLKTLYEG-----A-------------EKG--KFLRISVGKR-GCSGMSYEMNFV---P--E-VQ-KG----DERI------ED-----HG--LTLLVDSKATLFLIGTVMDYEV-KEL-ESGFTFTN-------------------------P----NEKGRCGCGESFHV--------------------------------*
>1223520_Nthailandica@BCZB01000021.1_11|  13732 14088
------------------------------------------------------------------------------------------------------MSE-TA-S------------------------------------------------------------R-RP-L---------------P-AMMTLTERAATRLQALYQG-----A-------------HKG--ELLRVRVGTR-GCSGLSYEMEFV---S--E-AA-PT----DERV------ED-----QG--VTLLVDHKATLFLIGSVMDYEV-KDL-ESGFTFKN-------------------------P----NEKGRCGCGESFHV--------------------------------*
>320497_Nchiangmaiens@AQS87079.1| Fe-S cluster assembly protein HesB
------------------------MSE---------------------------------------------------------------------------TQA-AT-V------------------------------------------------------------Q-RT-L---------------P-PLMSLSDRAAARLRSLYAT-----A-------------HQG--RLLRISVSTR-GCSGMSYDMNFV---D--A-PA-EH----DEKI------VD-----GD--LTLLVDRRATLFLIGTVMDYET-KDL-ESGFTFTN-------------------------P----NEKGRCGCGESFHV---------------------------------
>1231623_Tsakaeratensi@GAN55063.1| iron-sulfur (Fe-S) cluster assembly protein HesB/YadR/YfhF
------------------------MSTQ--------------------------------------------------------------------------TAS-VT-P------------------------------------------------------------K-RA-L---------------P-PLMSLSDRAASRLRALYAG-----A-------------HEG--QLLRISVSTR-GCSGMSYDMNFV---D--A-PA-DS----DEIV------RD-----HD--LTVLVDRKATLFLIGTTMDYVT-KDL-ESGFTFVN-------------------------P----NEKGRCGCGESFHV---------------------------------
>2185104_Esp@QMDI01000002.1_364|  394750 395112
------------------------MS----------------------------------------------------------------------------VTD-AK-P------------------------------------------------------------G-RT-L---------------P-PLLRLTDAAAERLRALYAR-----P-------------GAK--RYLRIGVRTR-GCSGLSYDLSYT---D--E-IG-PN----DEVV------VD-----HD--LTLLVDRRAALFLIGTVMDWRA-DAL-SSGFTFVN-------------------------P----NEKGRCGCGESFHV--------------------------------*
>1121861_Etepidiphila@KB899911.1_222|  225819 226187
------------------------MSTA--------------------------------------------------------------------------TAG-TK-P------------------------------------------------------------A-RS-L---------------P-PLMRLTDAAAERVRALYAR-----P-------------GAK--KYLRIGVKTK-GCSGLSYEMSYV---D--E-PG-PT----DEVV------TD-----QG--LTILVDRRASLFLIGTVMDYQT-GTL-SSGFTFVN-------------------------P----NEKGRCGCGESFHV--------------------------------*
>1969806_Asp@CP029176.1_950|  988996 989370
----------------------MTMTLR--------------------------------------------------------------------------PAG-TT-P------------------------------------------------------------R-RG-L---------------P-PLLTLSEAAVARLRRLYES-----G-------------EEG--RLLRVAVGTK-GCSGLSYQMSWV---D--A-PG-PG----DETI------TQ-----DG--VTVLIDRQATLFLIGTTMDYRE-SAL-ESGFTFVN-------------------------P----NEKGRCGCGESFHV--------------------------------*
>1120919_Anitrogenifig@AUBI01000001.1_259|  286591 286983
------------------------MSAEQ-------------------------------------------------------------------NSVIATETK-QT-A------------------------------------------------------------R-RA-L---------------P-PLMTVSDAAADRLKTLYAN-----A-------------HAG--QLLRISVTTK-GCSGKAYDMTFV---P--E-EGESG----DERI------VD-----KG--VTVLVDRKATLFLIGSEMDYHS-GEM-ESGFVFAN-------------------------P----NEKGRCGCGQSFHV--------------------------------*
>435_Aaceti@AQS83763.1| Fe-S cluster assembly protein HesB
------------------------MNTQT----------------------------------------------------------------------SAGQTS-SR-P------------------------------------------------------------V-RE-L---------------P-PVITLSEKAADRLRTLYEG-----A-------------NAG--QLLRISVSTK-GCSGHAYDMNFV---D--E-AGTPG----DERV------TS-----QG--VTVLIDQKAVLFLIGSQMDYQT-GDF-ESGFVFSN-------------------------P----NEKGRCGCGMSFHV---------------------------------
>209650_Aorganivorans@KN173883.1_18|  18972 19493
--------------------MTTALSSAT-------------------------------------------------------------------------TEK-TA-R------------------------------------------------------------K-RE-L---------------P-PLLRLTEAAAARLARLYEG-----A-------------GKG--RLLRISVSTK-GCSGHSYQLDWV---D--A-PA-PG----DEVI------SE-----HG--VSVLVDRKATLFLIGTVMDWRE-DPL-EQGFVFXXXXXXXXXXXXXXXXXXXXXXXXXXIP----TKRAAAAAARASSS-EPIARATARPRRPYSAGERRR*----------
>1951943_Hbacterium@DBAV01000142.1_16|  17715 18074
------------------------M-------------------------------------------------------------------------------------------------------------------------------------------------Q-RH-R---------------R-ALVTLTPAAAERVRTLMQE-------------------GQH--RFLRVGVKNG-GCAGMEYTMSYA---D--E-AD-RL----DERV------ES-----GG--VEILVAANAVLFLVGSVIDFVT-TAV-ASRFVFRN-------------------------P----NETDACGCGESVTI-VPAAADA*------------------------
>2487274_Bsp@RQWJ01000004.1_83|  72162 72545
------------------------MSEP--------------------------------------------------------------------------VVT-PA-P------------------------------------------------------------R-RP-R---------------P-SVVTLTPAAADRVRALLAA-----N-------------PDK--VGLKIGVKNG-GCAGQEYVFSLT---D--V-VS-SF----DEAV------DF-----DG--ARVVIEGKAILYLIGTEIDWEV-TPL-ASKFVFRN-------------------------P----NQTDACGCGESVTI-TPATG*--------------------------
>12312346_Abacterium@PPR09404.1| Iron-binding protein IscA
-----------------------------------------------------------------------------------------------------------------------------------------------------------------------------------------------M-QVLSLTPVAKEKMRGLLSA-----Q-----A-------GKY--SYIRIGTRTK-GCAGVSYKIEFA---D--M-VE-MG----DEHL------NI-----DG--LDIVIDNKSLLYLIGLVIDFKE-TDL-ESGFVFEN-------------------------P----NKKGECGCGESFFV---------------------------------
>12312345_Abacterium@PPR17973.1| Iron-binding protein IscA
-----------------------------------------------------------------------------------------------------------------------------------------------------------------------------------------------M-ALIQISETAQSQMASMLYK-----R-----G-------TPD--SFIRLGIKTA-GCSGLAYKLEYA---D--N-KD-LG----DEEI------NF-----ET--VKVLIDAKSLIYLVGTEVDYEE-DDL-RQGFVFNN-------------------------P----NKKGECGCGESFTV---------------------------------
>290397_Adehalogenans@ABC80370.1| HesB/YadR/YfhF
-------------------------------------------------------------------------------------------------------------------------------------------------------------------------------M---------------A-AAIEISEKAAVHIKALGAQ-----K-----G-------APA--GGLRLGVKGG-GCSGLSYFIDWA---N--E-PA-RF----DQVI------ER-----DG--ARVFVDPKSAVFLAGTVIDWQQ-TLM-QTGFVFRN-------------------------P----NVKSACGCGESFTI---------------------------------
>1391653_Vincomptus@AKU91901.1| Iron binding protein IscA for iron-sulfur cluster assembly
------------------------MSSQDAGRIVGLGAPKAAA-------EPSQASAPAVAPAGLTGLGASAAKSAA-ATGLMGLGAKPATSLDSSGPTAAAAPA-AA-P------------------------------------------------------------A-AP-R---------------K-AGIGIDPSASARISKLLAG-----R-----N-------TPD--AGLRIRVRGG-GCTGLTYDMEFA---D--G-AR-EK----DRVF------EE-----HG--VRIFVDPKSYIFLIGTTLTYQS-GLL-ESGFKLEN-------------------------P----NVKKSCGCGESFSV---------------------------------
>1919268_Abacterium@MPNG01000003.1_60|  57181 57519
-----------------------------------------------------------------------------------------------------------------------------------------------------------------------------M-T---------------Q-SFLTTTPVAKKMLQNMLVA-----R-----E-------KDT--LGIRIGVRTR-GCTGRSYTMSFV---D--K-VD-PL----DHQCA-----VS-----DA--LTLFIDPKAFMFIVGTTLDYQK-TDT-AEGFLFQN-------------------------P----NEKGRCGCGESFYT-*-------------------------------
>89524_Rcliftonensis@SEA11497.1| iron-sulfur cluster assembly protein
------------------------MF------------------------------------------------------------------------------------------------------------------------------------------------A-IP-G---------------K-NPVTLTPAAVKRIRGLMEG-------------------GAV--KGLKLGVKKG-GCAGMEYTMEHA---T--E-IG-AH----DAVV------EV-----DG--ARVLIAPMAQMFLIGTEIDYRT-SLL-ESGFVFSN-------------------------P----NVVESCGCGESIKF-AEQ-----------------------------
>2013671_Abacterium@PKP67299.1| iron-sulfur cluster assembly accessory protein, partial
------------------------MF------------------------------------------------------------------------------------------------------------------------------------------------G-IP-G---------------K-APVPLPPAAVARIRALMAG-------------------GEV--KGLKIGVKKG-GCAGMEYTMENA---T--A-VA-PH----DEVV------EQ-----DG--ARVLI-----------------------------------------------------------------------------------------------------------
>356660_Adonghaensis@SDX26119.1| iron-sulfur cluster assembly protein
------------------------MF------------------------------------------------------------------------------------------------------------------------------------------------G-LP-G---------------Q-APVTLTPAAAAHVRKLMDK-----A-----A-------GES--AGLRIGVKKG-GCAGMEYTMDFA---P--A-AE-PH----DEVV------EQ-----DG--ARVMIAPMAQMFLFGTEIDYRT-SLL-ESGFVFNN-------------------------P----NVTEACGCGESVKF-GTA-----------------------------
>1189325_Oactignis@SET60398.1| iron-sulfur cluster assembly protein
------------------------MF------------------------------------------------------------------------------------------------------------------------------------------------A-MP-G---------------K-PPVTLTEAAAREVRRLIEE-------------------SDGRVFGLRIGVRKG-GCAGMEYTMDYA---E--E-AG-PH----DAVV------EQ-----DG--ARVLIAPTAQMFLFGTEIDYKS-SLL-ESGFVFNN-------------------------P----NVTEACGCGESVKF-ANA-----------------------------
>641238_Rroseus@SER98173.1| Iron-binding apoprotein IscA
------------------------MF------------------------------------------------------------------------------------------------------------------------------------------------G-IP-G---------------K-QAVTMTPAAVHQITKLMER-------------------DGH--QGLRIGVKKG-GCAGMEYTMDYV---T--E-VD-AN----DEVV------EQ-----DG--ARVMIAPMAQMFLFGTEIDYET-SLL-ESSFRFRN-------------------------P----NVADACGCGESIKF-KDVEELAA--ERDS------------------
>441119_Talkanivorans@SFP10549.1| Iron-binding apoprotein IscA
------------------------MF------------------------------------------------------------------------------------------------------------------------------------------------G-IP-G---------------K-QAVTMTPAAIRQIAKLMDR-------------------EGH--QGLRIGVKKG-GCAGMEYTMDYV---T--E-ID-PN----DEVV------EQ-----DG--ARVMIAPMAQMFLFGTEIDYET-SLL-ESGFRFRN-------------------------P----NVSDACGCGESIKF-KDVEELSA--ERSG------------------
>871652_Psedimentorum@SFR13914.1| Iron-binding apoprotein IscA
------------------------MF------------------------------------------------------------------------------------------------------------------------------------------------G-IP-G---------------K-QAITMTPRAVKQISTLMGR-------------------DGH--QGLRIGIKKG-GCAGMEYTMDYA---V--E-ID-PN----DEVV------EQ-----DG--ARVMIAPMAQMFLFGTEIDYEV-SLL-ESGFRFRN-------------------------P----NVADACGCGESIKF-KDVEELSA--ERDGG-----------------
>1675527_CRlobularis@KMW56492.1| Iron binding protein SufA for iron-sulfur cluster assembly
------------------------MF------------------------------------------------------------------------------------------------------------------------------------------------G-IP-G---------------K-QAVTMTPAAIAQIAKLMAK-------------------DGH--EGLRIGVKKG-GCAGMEYTMDYV---S--E-VD-PL----DEVV------EQ-----DG--ARVMIAPMAQMFLFGTEIDYEV-SLL-EAGFKFRN-------------------------P----NVADACGCGESIKF-KDVEELAA--ERDA------------------
>871651_Ppacifica@SFA98766.1| Iron-binding apoprotein IscA
------------------------MF------------------------------------------------------------------------------------------------------------------------------------------------G-IP-G---------------K-QAVTMTPAAINQITKLMDR-------------------NGH--QGLRIGVKKG-GCAGMEYTMDFA---D--E-ID-PN----DEVV------EE-----DG--ARVMIAPMAQMFLFGTEIDYEV-SLL-EAGFRFRN-------------------------P----NVADACGCGESIKF-KDVDELAA--ERQAT-----------------
>393663_Paquimaris@SLN23041.1| Iron-binding protein IscA
------------------------MF------------------------------------------------------------------------------------------------------------------------------------------------G-IP-G---------------K-QAVTMTPAAVKQISRLMEK-------------------DGS--QGLRIGVKKG-GCAGMEYTMEYV---D--T-VD-PM----DEVV------EQ-----DG--ARVMIAPMAQMFLFGTEIDYEV-SLL-ESGFKFRN-------------------------P----NVADACGCGESIKF-KDVSELSA--ERGAGSA---------------
>1501240_Pabyssalis@SPJ22761.1| Iron-binding protein IscA
------------------------MF------------------------------------------------------------------------------------------------------------------------------------------------A-IP-G---------------K-QAVTITPTAIRQIVKLMDA-------------------KGH--KGLRVGVKKG-GCAGMEYTMDYV---D--E-ID-AH----DELV------EQ-----DG--ARVMIAPMAQMFLFGTEIDYET-SLL-ESGFKFRN-------------------------P----NVVDACGCGESIKF-KDVEELSA--ERDA------------------
>1530186_Msp@JQEY01000001.1_84|  93382 93759
------------------------MF------------------------------------------------------------------------------------------------------------------------------------------------A-IP-G---------------K-QAVTITPAAIRQIVRLMES-------------------RGH--QGLRVGVKKG-GCAGMEYTMDYV---D--E-VD-PH----DEMV------EQ-----DG--ARVLIAPMAQMFLFGTEIDYET-SLL-ESGFRFRN-------------------------P----NVVDACGCGESIKF-KDVEELAA--EREG*-----------------
>2483814_Rbacterium@VDC24315.1| Iron-binding protein IscA
------------------------MF------------------------------------------------------------------------------------------------------------------------------------------------A-IP-G---------------K-QAVTITPAATRQILKLMNA-------------------KGH--KGLRIGVKKG-GCAGMEYTMDYV---D--E-VA-DH----DEVV------EQ-----DG--ARVMIAPMAQMFLFGTEIDYET-SLL-ESAFKFRN-------------------------P----NVEDACGCGESIKF-KDVAELSA--EREL------------------
>313368_Msalinus@SHI37432.1| iron-sulfur cluster assembly protein
------------------------MF------------------------------------------------------------------------------------------------------------------------------------------------A-IP-G---------------K-QAVTITPAAERQISKLMSR-------------------DGH--QGLRIGVKKG-GCAGMEYTMDYV---T--E-ID-TH----DEVV------EQ-----GD--ARVMIAPMAQMFLFGTEIDYEI-SLL-ESGFKFRN-------------------------P----NVADACGCGESIKF-KDIDELAA--ERES------------------
>568105_Haestuarii@PZX17688.1| iron-sulfur cluster assembly protein
------------------------MF------------------------------------------------------------------------------------------------------------------------------------------------S-IP-G---------------K-QAVTITEKAERQISKLMSR-------------------EGH--QGLRIGVKKG-GCAGMEYTMDYV---T--E-ID-PH----DEVV------EQ-----NG--ARVMIAPMAQMFLFGTEIDYET-SLL-ESGFKFRN-------------------------P----NVVDACGCGESIKF-KDVEELSV--ERQG------------------
>254357_Rantarcticus@SLN54046.1| Iron-binding protein IscA
------------------------MF------------------------------------------------------------------------------------------------------------------------------------------------S-IP-G---------------K-QAVTLSPSAVSQIRRLMDS-------------------KGH--KGLKLGVKKG-GCAGMEYTMDYA---D--E-ID-PL----DEVV------EQ-----DG--ARVMIAPMAQMFLFGTEIDYEV-SLL-EAGFKFRN-------------------------P----NVADACGCGESIKF-KDVEELAA--EREG------------------
>2480588_Rbacterium@ROU04265.1| iron-sulfur cluster assembly accessory protein
------------------------MF------------------------------------------------------------------------------------------------------------------------------------------------S-IP-G---------------K-QAVTLTPAAVAQIRKLMDS-------------------KGH--QGLRVGIKKG-GCAGMEYTMDYA---D--E-ID-PH----DEVV------DQ-----DG--ARVMIAPMAQMFLFGTEIDYEI-SLL-ESGFKFRN-------------------------P----NVTDACGCGESIKF-KDVAELEA--ERAGRA----------------
>1981892_Rsalinarum@PHNT01000008.1_22|  22257 22637
------------------------MF------------------------------------------------------------------------------------------------------------------------------------------------G-IP-G---------------K-QAVTMTPAAVEQIRKLMER-------------------DGH--QGLRIGVKKG-GCAGMEYTMDYV---A--E-TD-PN----DEVV------EQ-----DG--ARVMIAPMAQMFLFGTEIDYSV-GLL-ESGFTFKN-------------------------P----NVAEACGCGESIKF-RDVEELAA--DRDES*----------------
>2136177_Osp@QAGK01000001.1_292|  326872 327252
------------------------MF------------------------------------------------------------------------------------------------------------------------------------------------G-IP-G---------------K-QAVTITPTAQRQIAKLMAR-------------------DGH--QGLRIGVKKG-GCAGMEYTMDYV---T--E-VN-PM----DEVV------EV-----DG--ARVMIAPMAQMFLFGTEIDYQT-SLL-ESGFKFRN-------------------------P----NVTDACGCGESIKF-KDVSELES--EQSAD*----------------
>1737570_Kroseum@PNOS01000016.1_12|  15008 15388
------------------------MF------------------------------------------------------------------------------------------------------------------------------------------------A-IP-G---------------K-QAVTLTPAAQRQISRLMAR-------------------DGH--KGLRIGVKKG-GCAGMEYTMDYA---T--E-ID-PM----DEVV------EV-----EG--ARVMIAPMAQMFLFGTEIDYQT-SLL-ESGFKFRN-------------------------P----NVADACGCGESIKF-KEVSELAA--EQGAK*----------------
>164332_Rmahoneyensis@PWK62754.1| iron-binding apoprotein IscA
------------------------MF------------------------------------------------------------------------------------------------------------------------------------------------G-IP-G---------------K-QAVTITPAAVRQIAKLMAR-------------------DGH--QGLRVGVKKG-GCAGMEYTMDYV---T--D-ID-PH----DEIV------ET-----EG--ARVMIAPMAQMFLFGTVIDYET-SLL-ESGFKFRN-------------------------P----NVADACGCGESIKF-KDVAELET--ERSSAAS---------------
>1914409_Rbacterium@PWG18143.1| iron-sulfur cluster assembly accessory protein
------------------------MF------------------------------------------------------------------------------------------------------------------------------------------------G-IP-G---------------K-QAVTLTPKATEQIAKLMQR-------------------DGK--SGLRIGVKKG-GCAGMEYTMDYA---D--E-ID-PN----DEVV------EQ-----DG--ARVMIAPMAQMFLFGTEIDYEV-SLL-EAGFKFRN-------------------------P----NVEDACGCGESIKF-KDVEELSA--EQGRG-----------------
>2070369_Ssp@AXI55272.1| iron-sulfur cluster assembly accessory protein
------------------------MF------------------------------------------------------------------------------------------------------------------------------------------------G-IP-G---------------K-QAVTITPKAAAQIARLMEK-------------------DGH--SGLRIGVKKG-GCAGMEYTMDYA---T--D-ID-PN----DEVV------ET-----DG--ARVMIAPMAQMFLFGTEIDYET-SLL-ESGFKFNN-------------------------P----NVSEACGCGESIKF-NDM-----------------------------
>1411902_Cmanganoxidan@ATI42457.1| Fe-S cluster assembly protein HesB
------------------------MF------------------------------------------------------------------------------------------------------------------------------------------------G-IP-G---------------K-QAVTMTPRAAAQISRLMLK-------------------DGH--EGLRIGVKKG-GCAGMEYTMDYA---A--E-ID-PH----DEVV------EQ-----DG--ARVMIAPMAQMFLFGTEIDYET-SLL-ESGFKFNN-------------------------P----NVTEACGCGESIKF-ADM-----------------------------
>1470563_Pgijangensis@SHJ92446.1| Iron-binding apoprotein IscA
------------------------MF------------------------------------------------------------------------------------------------------------------------------------------------G-IP-G---------------K-QAVTLTPKAAAQITKLMAK-------------------DGH--SGLRIGVKKG-GCAGMEYTMDYV---A--D-TD-PN----DEVI------EQ-----DG--ARVMIAPMAQMFLFGTEIDYEV-SLL-ESGFKFNN-------------------------P----NVSEACGCGESIKF-DSM-----------------------------
>1922229_Rbacterium@FREU01000005.1_105|  122861 123259
------------------------MF------------------------------------------------------------------------------------------------------------------------------------------------G-IP-G---------------K-QAVTMTPAAIAQITKLMAR-------------------EGH--SGLRIGVKKG-GCAGMEYTMDYV---A--D-TD-PN----DEVI------EQ-----DG--ARVMIAPMAQMFLFGTEIDYEI-SLL-ESGFKFNN-------------------------P----NVSDACGCGESIKF-KDADELSQ--ELAANGAPKLV*----------
>1217970_Olitoreus@SIN85653.1| iron-sulfur cluster assembly protein
------------------------MF------------------------------------------------------------------------------------------------------------------------------------------------G-IP-G---------------K-QAVTITPRAVAEIARLMAR-------------------DGH--QGLRIGVKKG-GCAGMEYTMEYA---T--E-VN-AH----DEVV------EQ-----DG--ARVMIAPMAQMFLFGTEIDYET-SLL-ESGFKFNN-------------------------P----NVTEACGCGESIKF-ADT-----------------------------
>314267_Ssp@EAP80591.1| iron-sulfur cluster assembly accessory protein
------------------------MF------------------------------------------------------------------------------------------------------------------------------------------------A-IP-G---------------K-QAVTITPKAANQITKLMTS-------------------AGH--AGLRIGIKKG-GCAGMEYTMEYV---N--E-AD-AN----DEVV------EQ-----DG--ARVMIAPMAQMFLFGTEIDYET-SLL-ESGFKFRN-------------------------P----NVSEACGCGESIKF-G-------------------------------
>1917485_Ssp@APE43205.1| Fe-S cluster assembly protein HesB
------------------------MF------------------------------------------------------------------------------------------------------------------------------------------------G-IP-G---------------K-QAVTMTPKASAQISKLMAS-------------------AGH--AGLRIGVKKG-GCAGMEYTMEYV---D--V-AD-PN----DEVV------EQ-----DG--ARVMIAPMAQMFLFGTEIDYET-TLL-ESGFKFSN-------------------------P----NVTEACGCGESIKF-DEK--LGA--K---------------------
>1822238_Ssp@KZY51598.1| Fe-S cluster assembly protein HesB
------------------------MF------------------------------------------------------------------------------------------------------------------------------------------------G-IP-G---------------K-QAVTMTPKAAGQIAKLMQS-------------------AGH--AGLRIGVKKG-GCAGMEYTMEYV---E--A-TD-PN----DEVV------EQ-----DG--ARVMIAPMAQMFLFGTEIDYET-TLL-ESGFKFRN-------------------------P----NVTEACGCGESIKF-DES--LGA--K---------------------
>1389005_Ssp@AXI46975.1| iron-sulfur cluster assembly accessory protein
------------------------MF------------------------------------------------------------------------------------------------------------------------------------------------G-IP-G---------------K-QAVTITPKAASQISKLMQS-------------------AGH--SGLRIGIKKG-GCAGMEYTMEYV---T--D-TD-PN----DEVV------EQ-----DG--ARVMIAPMAQMFLFGTEIDYET-SLL-ESGFKFRN-------------------------P----NVTEACGCGESIKF-G-------------------------------
>375451_Rdenitrifican@ABG32480.1| HesB-like iron-sulfur cluster assembly protein, putative
------------------------MF------------------------------------------------------------------------------------------------------------------------------------------------G-IP-G---------------K-PPVTLTPKACAQVAKLMAS-------------------AGH--AGLRIGIKKG-GCAGMEYTMEYV---E--D-AD-PN----DEVV------EQ-----DG--ARVMIAPMAQMFLFGTEIDYET-SLL-ESGFKFRN-------------------------P----NVTEACGCGESIKF-G-------------------------------
>292414_Rsp@ABF63498.1| HesB/YadR/YfhF
------------------------MF------------------------------------------------------------------------------------------------------------------------------------------------A-IP-G---------------K-QAVTMTPRAAAQISKLMEN-------------------AGH--AGLRIGVKKG-GCAGMEYTMEYV---D--V-AD-PN----DEVV------EQ-----DG--ARVLIAPMAQMFLFGTEIDYET-TLL-ESSFKFNN-------------------------P----NVAEACGCGESISF-KVGE----------------------------
>60890_Pgallaeciensi@ANP38562.1| Fe-S cluster assembly protein HesB
------------------------MF------------------------------------------------------------------------------------------------------------------------------------------------G-IP-G---------------K-QAVTITPKAAAQISKLMQN-------------------AGH--AGLRIGVKKG-GCAGMEYTMEYV---D--D-AD-PN----DEVV------EQ-----DG--ARVMIAPMAQMFLFGTEIDYET-TLL-ESGFKFNN-------------------------P----NVAEACGCGESISF-KDM--PGA------------------------
>1914328_Psp@MAY88396.1| Fe-S cluster assembly protein HesB
------------------------MF------------------------------------------------------------------------------------------------------------------------------------------------G-IP-G---------------K-QAVTLTPAAATQISRLMQR-------------------AGH--SGLRIGVKKG-GCAGMEYTMDYV---S--D-TD-PN----DEVV------EQ-----DG--ARVMIAPMAQMFLFGTEIDYQT-SLL-ESGFKFNN-------------------------P----NVAEACGCGESIKF-NDM--TLP--TGT-------------------
>999627_Snanhaiensis@SFT50866.1| Iron-binding apoprotein IscA
------------------------MF------------------------------------------------------------------------------------------------------------------------------------------------G-IP-G---------------K-QAVTLTPAAAAQITRLMAK-------------------NDH--SGLRIGVKKG-GCAGMEYTMEYV---Q--A-TD-PN----DEIV------EQ-----DG--ARVMIAPMAQMFLFGTEIDYET-SLL-ESGFKFNN-------------------------P----NVSEACGCGESIKF-NGMD----------------------------
>1952816_Rbacterium@DLQI01000050.1_4|  2288 2638
------------------------MF------------------------------------------------------------------------------------------------------------------------------------------------S-IP-G---------------K-QAVSISEKAAAQIAKLMAS-------------------GGH--QGLRIGVKKG-GCAGMEYTMDYV---A--E-QD-PN----DEVV------EQ-----DG--ARVLIAPMAQMFLFGTEIDYET-SLL-ESGFKFRN-------------------------P----NVTEACGCGESIKF-AEM*----------------------------
>1510460_Adonghaensis@SPH20974.1| Iron-binding protein IscA
------------------------MF------------------------------------------------------------------------------------------------------------------------------------------------S-IP-G---------------K-QAVSITPKAASQISKLMET-------------------GGH--AGLRIGVKKG-GCAGMEYTMDYV---D--D-KD-PN----DEVV------EQ-----DG--ARVLIAPMAQMFLFGTEIDYET-SLL-ESGFKFKN-------------------------P----NVTEACGCGESIKF-EGM-----------------------------
>314262_Rsp@EAQ46038.1| iron-sulfur cluster assembly accessory protein
------------------------MF------------------------------------------------------------------------------------------------------------------------------------------------G-IP-G---------------K-QAVTITPKAAAQITKLMTS-------------------GGH--AGLRIGVKKG-GCAGMEYTMEYV---D--E-PD-NN----DEVV------EQ-----DG--ARVLIAPMAQMFLFGTEIDYET-SLL-ESGFKFNN-------------------------P----NVSEACGCGESISF-KDVPSL--------------------------
>2109625_Tsp@AVO36987.1| iron-sulfur cluster assembly accessory protein
------------------------MF------------------------------------------------------------------------------------------------------------------------------------------------G-IP-G---------------K-QAVTLTPRAAAQIVRLMDR-------------------EGH--SGLRIGVKKG-GCAGMEYTMDYV---T--D-MD-PN----DEVV------EQ-----DG--ARVLIAPMAQMFLFGTEIDYET-GLL-ESGFRFNN-------------------------P----NVAEACGCGESIKF-NEPAEKPS------------------------
>1247867_Ralbus@SLN14567.1| Iron-binding protein IscA
------------------------MF------------------------------------------------------------------------------------------------------------------------------------------------G-IP-G---------------K-QAVTITSKAAAQIAKLMAK-------------------DGH--EGLRIGVKKG-GCAGMEYTMEYV---T--E-VN-PL----DEVV------EQ-----DG--ARVMIAPMAQMFLFGTEIDYEV-SLL-EAGFKFNN-------------------------P----NVSEACGCGESIKF-EGM-----------------------------
>633131_Tsp@EET49510.1| iron-sulfur cluster assembly accessory protein
------------------------MF------------------------------------------------------------------------------------------------------------------------------------------------G-IP-G---------------K-QAVNMTPKAAAQISKLMAK-------------------DGH--EGLRIGVKKG-GCAGMEYTMEYV---T--E-VN-PM----DEVV------EQ-----DG--ARIMIAPMAQMFLFGTEIDYEV-SLL-EAGFKFNN-------------------------P----NVTEACGCGESIKF-DAT--LG-------------------------
>2107583_Rbacterium@OMPR01000008.1_176|  186363 186731
------------------------MF------------------------------------------------------------------------------------------------------------------------------------------------G-IP-G---------------K-QAVTITPKAAGQIAKLMAK-------------------DGH--TGLRIGVKKG-GCAGMEYTMEYV---T--E-TN-PL----DEVV------EQ-----DG--ARVMIAPMAQMFLFGTEIDYEV-SLL-EAGFKFNN-------------------------P----NVTEACGCGESIKF-KDQDTAAA--N*--------------------
>89187_Rnubinhibens@EAP76276.1| iron-sulfur cluster assembly accessory protein
------------------------MF------------------------------------------------------------------------------------------------------------------------------------------------G-IP-G---------------K-QAVTMTPAAAAQIAKLMTK-------------------DGH--QGLRIGVKKG-GCAGMEYTMDYV---T--E-VD-PN----DEVV------EQ-----EG--ARIMIAPMAQMFLFGTEIDYEV-SLL-ESGFKFNN-------------------------P----NVTEACGCGESIRF-EGM-----------------------------
>1312363_Plitorisedimi@SLN61531.1| Iron-binding protein IscA
------------------------MF------------------------------------------------------------------------------------------------------------------------------------------------G-IP-G---------------K-QAVTITPAAAAQIAKLMTK-------------------DGH--QGLRIGVKKG-GCAGMEYTMEYV---T--E-VD-PL----DEVV------EQ-----DG--ARVMIAPMAQMFLFGTEIDYQV-SLL-ESGFCFNN-------------------------P----NVTEACGCGESIKF-EGM-----------------------------
>1641875_Ratlanticus@KRS12165.1| Fe-S cluster assembly protein HesB
------------------------MF------------------------------------------------------------------------------------------------------------------------------------------------G-IP-G---------------K-QAVTMTPKAASMIARLMDK-------------------DGH--QGLRIGVKKG-GCAGMEYTMDYV---T--E-VD-PN----DEVV------EQ-----DG--ARVMIAPMAQMFLFGTEIDYQT-SLL-ESGFVFNN-------------------------P----NVTEACGCGESIKF-EGM-----------------------------
>1570360_Rsp@GAW33430.1| iron-binding protein IscA
------------------------MF------------------------------------------------------------------------------------------------------------------------------------------------G-IP-G---------------K-QAVSMTPTAATQIAKLMGR-------------------DGH--QGLRIGVKKG-GCAGMEYTMEYV---T--E-VD-PH----DEVV------EQ-----DG--ARVMIAPMAQMFLFGTEIDYQT-SLL-ESGFVFNN-------------------------P----NVTEACGCGESIKF-ANM-----------------------------
>2044597_Rnitratireduc@PDNI01000058.1_282|  298448 298798
------------------------MF------------------------------------------------------------------------------------------------------------------------------------------------G-IP-G---------------K-QAVSMTPAAATQIAKLMDR-------------------DGH--QGLRIGVKKG-GCAGMEYTMEYV---T--E-AD-PH----DEVV------EQ-----DG--ARVLIAPMAQMFLFGTELDYQT-SLL-ESGFVFNN-------------------------P----NVTESCGCGESIKF-ADM--*--------------------------
>351016_Rsp@EDM71898.1| iron-sulfur cluster assembly accessory protein
------------------------MF------------------------------------------------------------------------------------------------------------------------------------------------G-IP-G---------------K-QAVSMTTDAASQIAKLMDR-------------------DGH--QGLRIGVKKG-GCAGMEYTMEYV---T--E-VD-PH----DEVV------EQ-----NG--ARVMIAPMAQMFLFGTEIDYKT-SLL-ESGFVFNN-------------------------P----NVTEACGCGESIKF-EGM-----------------------------
>1005928_Rlutimaris@SFN88199.1| iron-sulfur cluster assembly protein
------------------------MF------------------------------------------------------------------------------------------------------------------------------------------------G-IP-G---------------K-QAVTITPAAASQIAKLMGR-------------------DGH--QGLRIGVKKG-GCAGMEYTMEYV---T--E-VD-PN----DEVV------ES-----DG--ARVMIAPMAQMFLFGTQIDYEV-SLL-ESGFKFNN-------------------------P----NVTEACGCGESIKF-ADM-----------------------------
>1317116_Osp@OWU84442.1| Fe-S cluster assembly protein HesB
------------------------MF------------------------------------------------------------------------------------------------------------------------------------------------G-IP-G---------------K-QAVTMTSAAATQIARLMAK-------------------DGH--QGLRIGVKKG-GCAGMEYTMDYV---T--E-VD-PH----DEVV------EQ-----DG--ARVMIAPMAQMFLFGTEIDYQT-SLL-ESGFQFNN-------------------------P----NVAEACGCGESIKF-KDA-----------------------------
>2203213_Rsp@AWZ21936.1| Iron binding protein SufA for iron-sulfur cluster assembly
------------------------MF------------------------------------------------------------------------------------------------------------------------------------------------G-IP-G---------------K-PPVSITPAAVTQITRLMQR-------------------DGH--QGLRIGVKKG-GCAGMEYTMDYV---T--E-ID-PH----DEVI------EQ-----DG--ARVLIAPMAQMFLFGTEIDYKT-SLL-ESGFVFNN-------------------------P----NVTEACGCGESIKF-ANM-----------------------------
>657014_Ltaeanense@SER02135.1| iron-sulfur cluster assembly protein
------------------------MF------------------------------------------------------------------------------------------------------------------------------------------------G-IP-G---------------K-QAVSITPAAATQIARLMTK-------------------DGH--KGLRIGVKKG-GCAGMEYTMDYA---S--E-VD-PM----DEVV------EQ-----DG--ARVMIAPMAQMFLFGTEIDYRS-SLL-ESGFHFNN-------------------------P----NVTEACGCGESIKF-AGM-----------------------------
>2013655_Abacterium@PKQ14029.1| iron-sulfur cluster assembly accessory protein
------------------------MF------------------------------------------------------------------------------------------------------------------------------------------------G-IP-G---------------K-QAVTLTPAAVSQITRLMAR-------------------DGA--KGLRLGIRKG-GCAGMEYTMEYV---S--E-VD-PH----DEVV------EQ-----DG--ARVLIAPMAQMFLFGTQIDFKT-ALL-ESGFVFNN-------------------------P----NVTEACGCGESIKF-ADM-----------------------------
>1947395_Rsp@DIUD01000071.1_28|  24931 25281
------------------------MF------------------------------------------------------------------------------------------------------------------------------------------------G-IP-G---------------K-QAVTLTPAAVSQITRLMAR-------------------DGS--RGLRLGVRKG-GCAGMEYTMEYV---A--E-GD-PH----DEVI------EQ-----DG--ARVLIAPMAQMFLFGTEIDYRT-SLL-ESGFVFNN-------------------------P----NVTEACGCGESIKF-ADM*----------------------------
>1947396_Rsp@DISF01000077.1_27|  24986 25336
------------------------MF------------------------------------------------------------------------------------------------------------------------------------------------G-IP-G---------------R-QAVTLTPAAVSQITRLMAR-------------------DGA--KGLRLGIKKG-GCAGMEYTMEYV---T--Q-ID-PH----DEVV------EQ-----DG--ARVMIAPMAQMFLFGTEIDYQT-SLL-ESGFVFNN-------------------------P----NVTESCGCGESIKF-AGM*----------------------------
>2320272_Rsp@RKF15225.1| iron-sulfur cluster assembly accessory protein
------------------------MF------------------------------------------------------------------------------------------------------------------------------------------------G-IP-G---------------K-QAVTMTDRAAGQIAKLMAR-------------------EGH--QGLRIGVKKG-GCAGMEYTMDYV---T--E-ID-PH----DEVV------EQ-----DG--ARVMIAPMAQMFLFGTEIDYET-SLL-ESAFKFNN-------------------------P----NVSEACGCGESIKF-ETPSDPER------------------------
>1391910_Pjejudonensis@SLN11533.1| Iron-binding protein IscA
------------------------MF------------------------------------------------------------------------------------------------------------------------------------------------G-IP-G---------------K-QAVTITDKAASQIAKLMEK-------------------DGH--QGLRIGVKKG-GCAGMEYTMDYV---T--E-VD-PL----DEVV------EQ-----DG--ARVMIAPMAQMFLFGTEIDYEI-SLL-EAGFKFRN-------------------------P----NVTEACGCGESIKF-DDA--LTP--KP--------------------
>391626_Oantarcticus@AGI68833.1| hypothetical protein OAN307_c33250
------------------------MF------------------------------------------------------------------------------------------------------------------------------------------------G-IP-G---------------K-QAVSITDKAAIQIAKLMAK-------------------EGN--QGLRIGVKKG-GCAGMEYTMDYV---A--D-VD-PL----DEVV------EQ-----DG--ARVMIAPMAQMFLFGTEIDYEV-SLL-ESGFKFRN-------------------------P----NVTEACGCGESIKF-DES--LSI------------------------
>2135611_Lsp@PXW70708.1| iron-binding apoprotein IscA
------------------------MF------------------------------------------------------------------------------------------------------------------------------------------------G-IP-G---------------K-QAVTITDKAAAQIAKLMAK-------------------DGH--QGLRIGVKKG-GCAGMEYTMDYV---T--E-VD-PL----DEVV------EQ-----DG--ARVMIAPMAQMFLFGTEIDYEV-SLL-EAGFKFRN-------------------------P----NVVDACGCGESIKF-DEN--LSA--N---------------------
>1508389_Csediminum@SHG64983.1| iron-sulfur cluster assembly protein
------------------------MF------------------------------------------------------------------------------------------------------------------------------------------------G-IP-G---------------K-QAVTITDKAAAQIAKLMAK-------------------DGH--EGLRIGVKKG-GCAGMEYTMDYV---T--E-VD-PL----DEVV------EQ-----DG--ARVMIAPMAQMFLFGTEIDYEV-SLL-ESGFKFRN-------------------------P----NVVDACGCGESIKF-DES--LAA--E---------------------
>1286148_Ysediminilito@PUB19105.1| iron-sulfur cluster assembly protein
------------------------MF------------------------------------------------------------------------------------------------------------------------------------------------G-IP-G---------------K-QAVSITDKAAAQIAKLMQK-------------------DGH--QGLRIGVKKG-GCAGMEYTMDYV---T--D-VD-PL----DEVV------EQ-----DG--ARVMIAPMAQMFLFGTEIDYEV-SLL-ESGFKFRN-------------------------P----NVVDACGCGESIKF-DES--LGA--KS--------------------
>1920883_Msp@APO86565.1| Fe-S cluster assembly protein HesB
------------------------MF------------------------------------------------------------------------------------------------------------------------------------------------G-IP-G---------------K-QAVTITDRAAAQIAKLMAK-------------------DGH--QGLRIGVKKG-GCAGMEYTMDYV---D--E-VN-PL----DEVV------EQ-----NG--ARVMIAPMAQMFLFGTEIDYEV-SLL-ESGFKFKN-------------------------P----NVVDACGCGESIKF-DES--LTK--SD--------------------
>2170577_Rbacterium@PVA06131.1| iron-sulfur cluster assembly accessory protein
------------------------MF------------------------------------------------------------------------------------------------------------------------------------------------G-IP-G---------------K-QAVTITDRAASQIAKLMAK-------------------DNT--QGLRIGVKKG-GCAGMEYTMDYV---S--E-VD-PL----DEVV------EQ-----NG--ARVMIAPMAQMFLFGTEIDYEV-SLL-ESGFKFRN-------------------------P----NVTEACGCGESIKF-DES--LAS--KG--------------------
>1811548_Msp@LUOP01000001.1_578|  582612 582974
------------------------MF------------------------------------------------------------------------------------------------------------------------------------------------S-IP-G---------------K-QAVTITDRAATQIAKLMSR-------------------DGT--QGLRIGVKKG-GCAGMEYTMDYV---S--E-VD-PM----DEVV------EQ-----DG--ARVMIAPMAQMFLFGTEIDYEV-SLL-ESGFKFRN-------------------------P----NVVDACGCGESIKF-DES--LTA--K*--------------------
>2175247_Psp@PWE35050.1| iron-sulfur cluster assembly accessory protein
------------------------MF------------------------------------------------------------------------------------------------------------------------------------------------G-IP-G---------------K-QAVTMTDKAAAQISKLMTK-------------------NGH--QGLRIGVKKG-GCAGMEYTMDYV---T--E-VD-PL----DEVV------EQ-----AG--ARVMIAPMAQMFLFGTEIDYEV-ALL-ESGFKFRN-------------------------P----NVTEACGCGESIKF-AET-----------------------------
>1225657_Lsp@KQI68735.1| Fe-S cluster assembly protein HesB
------------------------MF------------------------------------------------------------------------------------------------------------------------------------------------G-IP-G---------------K-QAVTITDKAARQIAKLMAK-------------------DGS--QGLRIGVKKG-GCAGMEYTMDYV---S--E-VD-PM----DEVV------EQ-----DG--ARVMIAPMAQMFLFGTEIDYET-TLL-ESGFKFRN-------------------------P----NVVDACGCGESIKF-NEA--ITT--T---------------------
>1609966_Csp@ALG90626.1| Fe-S cluster assembly protein HesB
------------------------MF------------------------------------------------------------------------------------------------------------------------------------------------G-IP-G---------------K-QAVTITPAAAKQIARLMAR-------------------DET--QGLRIGVKKG-GCAGMEYTMDYV---S--E-VD-PL----DEVV------EQ-----DG--ARVMIAPMAQMFLFGTEIDYET-SLL-ESGFKFRN-------------------------P----NVVDACGCGESIKF-AET-----------------------------
>245188_Yvestfoldensi@ARU00501.1| iron-binding protein IscA
------------------------MF------------------------------------------------------------------------------------------------------------------------------------------------G-IP-G---------------K-QAVTITDKAAAQIARLMAK-------------------DGH--QGLRIGVKKG-GCAGMEYTMAYV---T--D-ID-PL----DEVV------EQ-----DG--ARVMIAPMAQMFLFGTEIDYET-SLL-ESGFKFRN-------------------------P----NVVDACGCGESIKF-ADN--IAS--R---------------------
>1397108_Cmarinus@ALI56211.1| iron binding protein SufA for iron-sulfur cluster assembly
------------------------MF------------------------------------------------------------------------------------------------------------------------------------------------G-IP-G---------------K-QAVSITDKAAMQIAKLMEK-------------------DGS--KGLRIGVKKG-GCAGMEYTMDYV---S--D-ID-PL----DEIV------EQ-----AG--ARVMIAPMAQMFLFGTEIDYEV-SLL-ESGFKFRN-------------------------P----NVVDACGCGESIKF-DEN--ISA--LSLK------------------
>1819565_Fmarinus@SMY07872.1| Iron-binding protein IscA
------------------------MF------------------------------------------------------------------------------------------------------------------------------------------------G-IP-G---------------K-QAVTITPKAAAQIAKLMAK-------------------DSH--EGLRIGVKKG-GCAGMEYTMEYV---K--E-VN-PL----DEIV------EQ-----DG--ARVMIAPMAQMFLFGTEVDYET-SLL-ESGFKFRN-------------------------P----NVVDACGCGESIKF-DDA--LSA--PK--------------------
>1930667_Mniveibacter@OUD08226.1| Fe-S cluster assembly protein HesB
------------------------MF------------------------------------------------------------------------------------------------------------------------------------------------G-IP-G---------------K-QAVSMTDRAAAQIAKLMAK-------------------DGH--QGLRIGVKKG-GCAGMEYTMEYV---D--T-VD-PM----DEVV------EQ-----AG--ARIMIAPMAQMFLFGTEIDYET-SLL-ESGFKFKN-------------------------P----NVVDACGCGESIKF-DEN--ISA--TK--------------------
>2170575_Psediminicola@PVA11611.1| iron-sulfur cluster assembly accessory protein
------------------------MF------------------------------------------------------------------------------------------------------------------------------------------------G-IP-G---------------K-QAVTITDRAAAQISKLMAK-------------------DGH--QGLRIGVKKG-GCAGMEYTMDYV---D--E-VD-PH----DEVV------EE-----NG--ARVMIAPMAQMFLFGTQIDYEV-SLL-ESGFRFNN-------------------------P----NVTEACGCGESIKF-ADT-----------------------------
>2072972_Tautumnalis@CUH69606.1| Iron-sulfur cluster assembly protein
------------------------MF------------------------------------------------------------------------------------------------------------------------------------------------S-IP-G---------------K-QAVSLTPKAAAQIAKLMEK-------------------DGH--QGLRIGVKKG-GCAGMEYTMDYA---D--T-VD-PN----DEIV------EQ-----DG--ARVMIAPMAQMFLFGTEIDYEV-SLL-EAGFKFNN-------------------------P----NVTEACGCGESIKF-AGM-----------------------------
>1247613_Pantarcticus@PJE29854.1| iron-sulfur cluster assembly accessory protein
------------------------MF------------------------------------------------------------------------------------------------------------------------------------------------S-IP-G---------------K-QAVTITPRASAQIVKLMQK-------------------DGH--QGLRIGVKKG-GCAGMEYTMDYV---D--S-VD-PM----DEVV------EQ-----DG--ARVMIAPMAQMFLFGTEIDYET-SLL-ESGFKFNN-------------------------P----NVTEACGCGESIKF-AEM-----------------------------
>2211117_Psp@RII38216.1| iron-sulfur cluster assembly accessory protein
------------------------MF------------------------------------------------------------------------------------------------------------------------------------------------S-IP-G---------------K-QAVTITDRAAAQIIKLMTR-------------------EGH--QGLRIGVKKG-GCAGMEYTMDYV---D--A-VD-PM----DEVV------EQ-----QG--ARVMIAPMAQMFLFGTEIDYET-TLL-ESGFRFNN-------------------------P----NVTEACGCGESIKF-ADM-----------------------------
>252305_Pbatsensis@EAQ01443.1| iron-sulfur cluster assembly accessory protein
------------------------MF------------------------------------------------------------------------------------------------------------------------------------------------G-IP-G---------------K-QAVSITPRAASQIVKLMHR-------------------DGR--EGLRIGVKKG-GCAGMEYTMDYV---D--S-ID-PN----DEVV------EQ-----DG--ARVMIAPMAQMFLFGTEIDYET-SLL-ESGFRFNN-------------------------P----NVVEACGCGESIKF-AES-----------------------------
>1666913_Rbacterium@KPP88626.1| iron-sulfur cluster assembly protein IscA
------------------------MF------------------------------------------------------------------------------------------------------------------------------------------------S-IP-G---------------K-QAVTLTPRAATRIAALMQR-------------------DGH--QGLRIGVKKG-GCAGMEYTMDYA---E--T-VD-PN----DEVV------EQ-----DG--ARVMIAPMAQMFLFGTEIDYEV-SLL-ESGFKFRN-------------------------P----NVTDACGCGESIKF-KDAEELAV--RHGQG-----------------
>1280846_Phaliotis@PRY26380.1| iron-sulfur cluster assembly protein
MTDAPLGYGA---R-----AKVHVMF------------------------------------------------------------------------------------------------------------------------------------------------S-IP-G---------------K-QAVTLTPRAAAQISKLMER-------------------DGH--QGLRVGVKKG-GCAGMEYTMDYA---E--E-ID-PL----DEVV------EQ-----DG--ARVMIAPMAQMFLFGTEIDYEI-SLL-EAGFKFRN-------------------------P----NVSEACGCGESIKF-DES--LSE--GGAG------------------
>2171755_Rbacterium@AXX97418.1| iron-sulfur cluster assembly accessory protein
------------------------MF------------------------------------------------------------------------------------------------------------------------------------------------G-IP-G---------------K-QAVSMTPTAAKQISKLMAE-------------------KGH--QGLRIGVKKG-GCAGMEYTMDYV---D--E-VD-PM----DEVV------EQ-----DG--ARVMIAPMAQMFLFGTEIDYEV-SLL-ESGFKFRN-------------------------P----NVTESCGCGESIKF-AEM-----------------------------
>1852017_Rbacterium@RMA42460.1| iron-sulfur cluster assembly accessory protein
------------------------MF------------------------------------------------------------------------------------------------------------------------------------------------G-IP-G---------------K-QAVSMTPAASKQIAKLMTR-------------------DNH--QGLRIGVKKG-GCAGMEYTMDYV---T--E-VD-PH----DEVV------EQ-----DG--ARVMIAPMAQMFLFGTEIDYEV-SLL-ESGFKFRN-------------------------P----NVTDACGCGESIKF-DEA--LGK--TA--------------------
>1162418_Msp@SMH29110.1| iron-sulfur cluster assembly protein
------------------------MF------------------------------------------------------------------------------------------------------------------------------------------------S-IP-G---------------K-QAVKMTDTAARQIARLMAK-------------------DGH--KGLRIGVKKG-GCAGMEYTMDYV---D--E-VD-PM----DEVV------EQ-----EG--ARVMIAPMAQMFLFGTEIDYEV-SLL-ESGFRFRN-------------------------P----NVTEECGCGESIKF-DES--LGA--PE--------------------
>1945960_Asp@DBND01000012.1_11|  12877 13248
------------------------MF------------------------------------------------------------------------------------------------------------------------------------------------G-IP-G---------------K-QAVTMTDAAAKQIAKLMAK-------------------DGT--QGLRIGVKKG-GCAGMEYTMDYV---D--A-VD-PH----DEVV------EQ-----DG--ARVMIAPMAQMFLFGTEIDYEV-SLL-ESGFKFKN-------------------------P----NVVDACGCGESIKF-AEMDAPNL--QS*-------------------
>576117_Chalophilus@LRUD01000067.1_172|  171400 171765
------------------------MF------------------------------------------------------------------------------------------------------------------------------------------------G-IP-G---------------K-QAVTMTPAASAQIAKLMKQ-------------------DGS--KGLRIGVKKG-GCAGMEYTMEYV---S--E-ID-PM----DEVV------EQ-----DG--ARVMIAPMAQMFLFGTEIDYEV-SLL-ESGFKFRN-------------------------P----NVVDACGCGESIKF-DES--LSA--GK*-------------------
>1208324_Cindicus@AJE47639.1| hypothetical protein P73_2924
------------------------MF------------------------------------------------------------------------------------------------------------------------------------------------G-IP-G---------------K-QAVTMTPAAAAQIAKLMAK-------------------DGS--KGLRIGIKKG-GCAGMEYTMDYV---A--E-ID-PM----DEVV------EQ-----DG--ARVMIAPMAQMFLFGTEIDYQV-SLL-EAGFRFRN-------------------------P----NVVDECGCGESIKF-DAA--LGK------------------------
>588602_Cneptunius@SFI77488.1| iron-sulfur cluster assembly protein
------------------------MF------------------------------------------------------------------------------------------------------------------------------------------------G-IP-G---------------K-QAVTITPAAATQIAKLMEK-------------------DGS--KGLRIGVKKG-GCAGMEYTMDYV---S--E-ID-PM----DETV------EQ-----DG--ARVMIAPMAQMFLFGTEIDYQV-SLL-ESGFKFKN-------------------------P----NVVDECGCGESIKF-DES--LAD--K---------------------
>1933035_Psp@OSP56195.1| Fe-S cluster assembly protein HesB
------------------------MF------------------------------------------------------------------------------------------------------------------------------------------------G-IP-G---------------K-QAVTLTPSAASQITKLMRR-------------------DGT--EGLRIGVKKG-GCAGMEYTMDYV---A--E-VN-PM----DEVI------EQ-----DG--ARVMIAPMAQMFLFGTEIDYQS-SLL-EAGFKFRN-------------------------P----NVVDACGCGESIKF-DDA--LTA--GTAAPSGK--------------
>765699_Dindica@SDX17037.1| iron-sulfur cluster assembly protein
------------------------MF------------------------------------------------------------------------------------------------------------------------------------------------G-IP-G---------------K-QAVTLTPTAAKQVAKLMQR-------------------DGA--AGLRIGVKKG-GCAGMEYTMDYV---S--E-VD-PM----DEVV------EQ-----DG--ARVMIAPMAQMFLFGTEIDYQT-SLL-ESGFHFNN-------------------------P----NVVEACGCGESIKF-AES-----------------------------
>365340_Rimhoffii@PTN00667.1| iron-binding apoprotein IscA
------------------------MF------------------------------------------------------------------------------------------------------------------------------------------------G-IP-G---------------K-QAVTLTPKAAAQVTKLMAR-------------------DGA--AGLRIGVKKG-GCAGMEYTMDYV---D--E-VD-PN----DEVV------EQ-----DG--ARVMIAPMAQMFLFGTEIDYEV-SLL-ESGFKFRN-------------------------P----NVTESCGCGESIRF-GDMGGAQN------------------------
>2248759_Tsp@QMEJ01000001.1_543|  561084 561434
------------------------MF------------------------------------------------------------------------------------------------------------------------------------------------G-IP-G---------------K-QAVTLTPAATAQIARLMDR-------------------DGT--TGLRIGIKKG-GCAGMEYTMDYA---T--E-ID-PN----DEVV------EQ-----DG--ARVMIAPMAQMFLFGTEIDYAT-SLL-ESGFRFNN-------------------------P----NVTEACGCGESIKF-AET--*--------------------------
>1123501_Wmarina@KB902299.1_248|  237885 238250
------------------------MF------------------------------------------------------------------------------------------------------------------------------------------------G-IP-G---------------K-QAVTLTPRAAARISRLMEK-------------------DGS--KGLRLGVKKG-GCAGMEYTMDFA---Q--E-VD-PN----DEVV------EQ-----DG--ARVMIAPMAQMFLFGTEIDYET-SLL-ESGFKFRN-------------------------P----NVTEACGCGESIKF-DET--LGA--AG*-------------------
>1952801_Rbacterium@DEIK01000059.1_40|  47926 48276
------------------------MF------------------------------------------------------------------------------------------------------------------------------------------------G-IP-G---------------K-QAVSMTPKAIKQISSLMAK-------------------DGH--QGLRIGVKKG-GCAGMEYTMDFV---T--E-VD-PL----DEVV------ED-----SG--ARVMIAPMAQMFLFGTEIDYET-SLL-ESGFKFKN-------------------------P----NVSEACGCGESIKF-AEQ--*--------------------------
>388401_Rbacterium@EBA03259.1| iron-sulfur cluster assembly accessory protein
------------------------MF------------------------------------------------------------------------------------------------------------------------------------------------G-IP-G---------------K-QAVSITPKAAAKIAALMEK-------------------DTH--QGLRIGVKKG-GCAGMEYTMDYV---T--E-ID-PL----DEVV------EQ-----EG--ARVMIAPMAQMFLFGTEIDYET-SLL-ESGFKFRN-------------------------P----NVTEACGCGESIKF-ADPADVMKLK----------------------
>2267230_Lsp@RBW44806.1| iron-sulfur cluster assembly accessory protein
------------------------MF------------------------------------------------------------------------------------------------------------------------------------------------N-IP-G---------------K-QAVNVTPKAAAKIAALMEK-------------------DGH--QGLRIGVKKG-GCAGMEYTMDYV---T--E-VD-PL----DEVV------EL-----DG--ARVMIAPMAQMFLFGTEIDYET-SLL-ESGFKFRN-------------------------P----NVVDACGCGESIKF-DDA--LSA--KI--------------------
>1317111_Psp@OWU75143.1| Fe-S cluster assembly protein HesB
------------------------MF------------------------------------------------------------------------------------------------------------------------------------------------S-IP-G---------------K-QAVTLTPAATTQITKLMAK-------------------GGH--SGLRIGVKKG-GCAGMEYTMDYV---S--E-VD-PN----DEVI------DQ-----DG--ARVMIAPMAQMFLFGTEIDYET-SLL-ESGFKFNN-------------------------P----NVAEACGCGESIKF-NEVPGAN-------------------------
>1666917_Rbacterium@KPQ14072.1| iron-sulfur cluster assembly protein IscA
------------------------MF------------------------------------------------------------------------------------------------------------------------------------------------G-IP-G---------------K-QAVSITPAAAAQIAKLMAR-------------------DDT--QGLRIGVKKG-GCAGMEYTMDYV---T--E-ID-PN----DEVV------EQ-----GG--ARIMIAPMAQMFLFGTEIDYET-SLL-ESGFKFRN-------------------------P----NVTDACGCGESIKF-KDVEELEA--EQAAARQ---------------
>1652492_Dtyrosinivora@PRY94081.1| iron-sulfur cluster assembly protein
------------------------MF------------------------------------------------------------------------------------------------------------------------------------------------A-IP-G---------------K-QAVSISDAAAKQITKLMAR-------------------DGS--QGLRIGIKKG-GCAGMEYTMEYV---S--E-VD-PN----DEVV------EQ-----NG--ARVMIAPMAQMFLFGTEIDYET-SLL-ESGFKFRN-------------------------P----NVVDACGCGESIKF-KDIEELKA--EQGQ------------------
>1928334_Rbacterium@NHTQ01000001.1_276|  280277 280627
------------------------MF------------------------------------------------------------------------------------------------------------------------------------------------G-IP-G---------------K-QAVTMTPAAAKQIAKLMDQ-------------------GGT--KGLRIGVKKG-GCAGMEYTMDYV---Q--E-VD-PN----DEVV------EQ-----DG--ARVMIAPMAQMFLFGTEIDYEV-ALL-ESGFKFRN-------------------------P----NVTEACGCGESIKF-EGM*----------------------------
>1294273_Relongatum@AHM04934.1| Iron binding protein SufA for iron-sulfur cluster assembly
------------------------MF------------------------------------------------------------------------------------------------------------------------------------------------G-IP-G---------------K-QAVTLTPAAARQIAKLMAQ-------------------GGT--QGLRIGVKKG-GCAGMEYTMDYV---T--E-ID-PN----DEVV------EQ-----DG--ARVMIAPMAQMFLFGTEIDYEV-SLL-EASFKFRN-------------------------P----NVTDACGCGESIKF-KDAEELAA--ERAAAQGG--------------
>2107584_Rbacterium@ONZJ01000002.1_1894|  1913285 1913635
------------------------MF------------------------------------------------------------------------------------------------------------------------------------------------A-IP-G---------------K-QAVSLTDAAAAQISKLMSS-------------------GDS--QGLRIGVKKG-GCAGMEYTMDYV---S--E-ID-PN----DEVV------EQ-----DG--ARVMIAPMAQMFLFGTEIDYEI-SLL-EAGFKFRN-------------------------P----NVTEACGCGESIKF-DGM*----------------------------
>1287720_Nnitratireduc@MNBW01000012.1_69|  81695 82075
------------------------MF------------------------------------------------------------------------------------------------------------------------------------------------G-IP-G---------------K-QAVTITPNAARQIARLMAS-------------------GGS--QGLRIGVKKG-GCAGMEYTMDYV---S--E-ID-PL----DEVV------EQ-----DG--ARVMIAPMAQMFLFGTEIDYEV-SLL-EAGFKFRN-------------------------P----NVADACGCGESIKF-KDVDELQA--DRSTQ*----------------
>1889778_Akogurei@PIB24587.1| Fe-S cluster assembly protein HesB
------------------------MF------------------------------------------------------------------------------------------------------------------------------------------------G-IP-G---------------K-QAVSITDRAASQIVKLMGD-------------------GDK--KGLRVGVKKG-GCAGMEYTMEYV---D--A-VD-PN----DELV------EH-----NG--AKVMIAPMAQMFLFGTEIDYEV-SLL-ESGFKFNN-------------------------P----NVTEACGCGESIKF-EGM-----------------------------
[truncated: 118,417 more chars]
