# Supplementary material for: Components of iron–Sulfur cluster assembly machineries are robust phylogenetic markers to trace the origin of mitochondria and plastids
Source: PLoS Biol. 2023 Nov 8;21(11):e3002374. doi: 10.1371/journal.pbio.3002374 (PMC10631705; doi:10.1371/journal.pbio.3002374)
Supplement: S1 Data — (ZIP) [file pbio.3002374.s017.zip › S1 Data/Concatenations/ISC/ISC_Alpha_ExtGroup/alignments/CyaY_Alpha_ExtGroup.fasta]

>1948417_Abacterium@DITJ01000103.1_10|  10059 10382
-----------------------------------------------------------------------MSNADFLEVAEETLKNIANAIEEADSSF---EL-DVDAT-GDSLNIEF-PD-GSKYLINIHGSSSEIWVSSPLSGASHFGYDEDDG---------------------------------TWKDSS------EN-DLFELVTEELEDLGGISIRL*----------
>1973900_Abacterium@PIR38751.1| iron donor protein CyaY
-----------------------------------------------------------------------MNSTQFKQMADETLQNLSDSLEEADTDY---QL-DVDLL-DGILNIEL-PD-GGQYVINRHDASMQIWLSSPISGAGHFSYNNG-----------------------------------TWLTSD------GR-NFIDTIKDEIKNATGVVI-------------
>2032658_Abacterium@PDZW01000004.1_27|  30153 30473
-----------------MS----------------------------------------------------LDESRFAALAAQLLSRLSDLAEEA-------GL-DADLQ-GNVLTLEL-ED-GRQFVINSHAPLRQIWLSSPVSGASHYEAVAEGV---------------------------------AWRSTRG-----GA-DFFETLSADIKKATGLPVAF*----------
>342108_Mmagneticum@BAE51841.1| Protein implicated in iron transport
-----------------MS----------------------------------------------------LDESRFASLADPLLERIGDAVEDAME-----DA-DAELH-AGILTLTL-PG-IGQYVINKHAPNREIWLSSPKSGAHHFGWTGE-----------------------------------QWISTRN-----AELELLGLLRAEIGVEV-----------------
>2053833_Msp@RAU21456.1| iron donor protein CyaY
-----------------MS----------------------------------------------------LDESRFVSLADQLIEHIADAVEDALD-----KA-DADIQ-SGILTITL-PG-VGQWVINKHTPNREIWVSSPKSGAYHFAHNDG-----------------------------------GWVSTRD-----ASVAMVPLLAAELGVEL-----------------
>1082_Pfulvum@SEH48667.1| frataxin
-----------------MS----------------------------------------------------LEESHFIALADPLLERLAEAIEDGRD-----DA-DAELE-GGVLTVTL-DH-GGTYVINKQTPNREIWLASPKSGAHHFVWRDE-----------------------------------RWVSTRD-----PALALLPLLSAELGVPLT----------------
>1895778_Msp@OJX80872.1| iron donor protein CyaY
-----------------MS----------------------------------------------------TDESRFTSAADQLLNRMADTIDDLLGD----DV-DAELQ-GGILTLSL-ES-GGQYVINKHAPNRQIWMSSPVSGASHYDYADG-----------------------------------QWQSTRD-----PAAKLPQVLAAELKAKFGIDIEF-----------
>55518_Mgryphiswalde@AVM77745.1| frataxin-like protein
-----------------MS----------------------------------------------------VEESRFTAAADEFLSRAADLIDDALGD----DI-DAELQ-GGILTLSL-ET-GGQYVINKHTPNRQIWMSSPASGASHYDFADG-----------------------------------QWLSTRD-----PSKTLPTVLAAELNAKFGVTLAF-----------
>1437059_Mmoscoviense@OAN50896.1| hypothetical protein A6A05_11550
-----------------MT----------------------------------------------------MDLSRFNTLADDTIEAIADKVDDLLGD----KI-DADLQ-GGILTMTIGGG-GGQYVVNKNGPMRQVWLASPVSGAWHFEWDES-G---------------------------------HWLSTRE-----PKLALDAILAQELNDRFGVTVAF-----------
>1891279_Tindica@AXO14090.1| iron donor protein CyaY
M---------------TVA----------------------------------------------------LEETRFHQLADETIETLSDVIDDALGD----DL-DVDLQ-SGILTIEL-DS-GEQFIINKHGPNRQVWLSSPVSGASHYDFDEDNE---------------------------------TWTSTRG-----ST-TLHDQLSADLAVKTGNKLDLG----------
>1947674_Tsp@DENO01000251.1_9|  8210 8542
-----------------MA----------------------------------------------------LEETRFHQIADETIETLSDVIDDALGD----DL-EVDLQ-SGILTIEL-DS-GEQFIINKHGPNRQVWLSSPVSGASHYDFDEDNE---------------------------------TWTSTRG-----ST-TLHDQLSADLAVKTGNKLDLG*---------
>1544451_Tsp@OKH88461.1| protein implicated in iron transport
-----------------MA----------------------------------------------------LEETLFHRLADETIENISDVIDDAVGD----KI-DVDLE-AGILTIEL-DS-GEQFIINKHALNRQIWMSSPVSGASHYDYDEDTE---------------------------------SWRSTRG-----AT-TLHEQLATDLAVKTGHKIALD----------
>1974092_Rbacterium@PIW29519.1| iron donor protein CyaY
-----------------MS----------------------------------------------------LDDTAFARIADETLEAVMDAVEGALGD----QA-DVDLD-GGILTIDL-DA-GGQYVINKHAPNRQIWMSSPKSGATHYEYDAKAA---------------------------------GWRCTRS-----GS-RFDETLAAELKTLTGVAVRL-----------
>28181_Mblakemorei@OEJ68688.1| iron donor protein CyaY
-----------------------------------------------------------------------MDASAFEELAAKTLESLFEAIDDAIGD----DA-DVDFD-NGILTVEL-ED-GRAYVVNKHAPNLQIWLSSPISGAAHFAFDEAIG---------------------------------AWLSTRG-----GE-TLMEVLNTEFSQIAGEQVSLS----------
>1288970_Msp@CCQ74062.1| Putative iron-sulphur cluster (FeS) metabolism CyaY proteins
-----------------------------------------------------------------------MELSAFETIADTTLGSYAEIIDEAIGD----VA-DVDFQ-SGILTIEL-DS-GGQYVINKQAPTRQVWVSSPVSGASHFTYEDG-----------------------------------VWRATRS-----DD-VLAEMLSKELTDKTGVTVAL-----------
>1123355_Tpusilla@JHYO01000013.1_90|  97719 98027
-----------------MS----------------------------------------------------FDENQFHDIADAFLDSLFEQLDEQIGD----HA-DVDVE-DGILNIEL-DA-GGTYIINKHAPNKQIWMASPKSGATHYEYKEG-----------------------------------DWIGTRD-----DA-DLVKRLCEELNVTLS*---------------
>1867952_CTmagnetica@SCA56774.1| Protein CyaY
-----------------MP----------------------------------------------------LDESQYHTLADELLEKLFDELDEAIGD----VA-DIDLQ-DGILNIEF-DA-GGVYIINKNAINREIWMASPKSGASHYAYVEG-----------------------------------AWTGTRD-----QA-DFLARLGDELKVSLS----------------
>1802023_Rbacterium@OHC83809.1| iron donor protein CyaY
-----------------------------------------------------------------------MTEAEFERLATAALTRFAETLERNLGA----AA-EVDFQ-GGILTIVL-DR-GGTYVINKHAPNRQIWLSSPRSGASHYGFDAARA---------------------------------AWIDTRA-----GR-ALADVLAEELGEVASGPLDLG----------
>1948447_Abacterium@DLRN01000091.1_31|  26530 26856
-----------------------------------------------------------------------MDESEFHALAGATLEALMDRIDEVAGD----VL-EAELI-DEVLTITL-ED-DSQYVLNRHTINRELWLSSPKSGAGHYVYDKVAK---------------------------------AWTDRRR-----GR-DLYALLENELSAAAGCSLRFA*---------
>1895704_Abacterium@OJV13176.1| iron donor protein CyaY
-----------------------------------------------------------------------MNTAEFDKIASKLIAEISDKCDEY-------EL-DSDCN-NGVLYIET-DS--GTYVINKHAPTMQIWLSSPVSGAKHFVLSDS-----------------------------------AWICTKT-----NV-KLLEIIEKEL--------------------F
>336407_Rbellii@ABE04890.1| CyaY
-----------------------------------------------------------------------MNNSEFSKIAETVIAHIADRIEEQNQD-----I-DVDLQ-SDILSIDT-TD--GIYVINKQSAAKEIWLSSPVSGPYHFFYEQG-----------------------------------KWKNRA------GL-ELMSILTDELGIDF-----------------
>293613_Rcanadensis@ABV73706.1| frataxin-like protein
M-----------IYILIMNI---------------------------------------------------MNNAEFSKIAETTIAYIVEKIEEQDKEA---SI-DVDLQ-GDILNLDT-DK--GIYVINKQSAAKEIWLSSPVSGPYHFFYEQG-----------------------------------KWRNRA------GL-ELIIILADELGIDFSNIK-------------
>272947_Rprowazekii@CAA14783.1| CYAY PROTEIN (cyaY)
-----------------------------------------------------------------------MNNTAFSKLAETTIVYIVDKIEEQDLEG---II-DVDLQ-GDILNLDT-EN--GIYVINTQSASKEIWLSSPVSGPHHFFYEQG-----------------------------------KWKSRI------GF-ELMVLLTEELGIRFDKYEIF-----------
>1961830_Rendosymbiont@OZG31794.1| iron donor protein CyaY
-----------------------------------------------------------------------MDNTEFAKLAEQTISLIAEIIETEDKDC---LI-DIDFQ-GDILTLTT-NQ--GIFVINKHSAAKEIWLSSPISGPYHFYYTTGIANSGEFGTRSDGAMSISNRRTMSDDVTNFSSIDYRWQSKS------SD-DLIDILQQELKINFKNTSKT-----------
>2026788_Rbacterium@PCJ27141.1| iron donor protein CyaY
-----------------MK----------------------------------------------------DHDIEFVQESERIITEIADAIEDQDEEC---LI-DVDLN-SSILTLTA-EQ--GTFVINKQTAAQEIWLSSPISGPYHFKKDKG-----------------------------------YWRSRD------GT-ELFEILAKELPINIKW---------------
>1264899_Zcompransoris@PWR21780.1| iron donor protein CyaY
-----------------MA----------------------------------------------------LDDKDYRRQLEACLGHWLDVLEATGAFD------ELDLA-DGVLQAET-ED-GKVFILNRHLPLKQVWLSSPVSGAHHYAFDEGRG---------------------------------GWFSTRG-----GE-ALADRLRADLGQIG------------IGIAG
>1948350_Abacterium@DBAU01000038.1_13|  10949 11272
-----------------MT----------------------------------------------------INESAFHDRCGEDIARLQDALEAQDTQG---LL-DIDGQ-DGMLSVKL-ED-GRTFVISRHTAARELWLSSPVSGGHHFRPVGD-----------------------------------GWVLPN------GQ-TFPRLFLDELNHLTGQAFHA*----------
>357244_Otsutsugamush@CAM80062.1| putative iron-binding and oxidizing protein
-----------------------------------------------------------------------MLERSFIVLASQAISQIADSIILQDLDG---II-DVNFI-DEMILYIT-IS-TKQFVITGHTFARQIWLVSPISGPHHFSYIDN-----------------------------------KWLNRD------KQ-DIWPLLQTEINQLTGFNIHLNASNE------
>1359168_Ochuto@KJV55781.1| iron donor protein CyaY
-----------------------------------------------------------------------MLENDFVVLASKAISQIADNIILEDPKG---II-DINFV-DEMILYVT-IS-TKQFVITGHTSARQIWVVSPISGPHHFSYINN-----------------------------------RWLNRN------KQ-DLLLLIHSEINQLINFNVHLNTSNE------
>752179_Omassiliensis@CANJ01000020.1_33|  36861 37193
-----------------------------------------------------------------------MLEGDFLVLANKTINHIADSIVSQDNTG---LI-EVNFD-GDAILHII-VS-DKQFVINIHVAARQIWLASPVSGPHHFNYIAG-----------------------------------KWLGRN------KE-DLLSLISLELNNFVDFNINLNKLSE-----*
>1951237_Rbacterium@DDPT01000011.1_25|  23947 24255
-----------------------------------------------------------------------MLEKDFLKYCEASLIKLCEDVENIDKNS---KL-DVEYS-DGILEIIINST-KQTYIINRNSGNQKIWYSSPFTGADYFSFDEKSG---------------------------------NWLSAK------GE-ELTQKLFSELKTII*----------------
>1951236_Rbacterium@DDCV01000122.1_5|  5117 5431
-----------------------------------------------------------------------MRETEFINVCEQELEKIGEMLEKKDVNS---AL-DIEYL-DGILNIEIVAN-GKKYVINRNSGNQKIWYSSPFSGADYFTYDDNKN---------------------------------SWFNDS------GV-ELSAKLFNELDQILND*--------------
>1528098_Rbacterium@AIL65116.1| frataxin-like protein
--------------------------------------------------------------------------MEFNILAINSLENLYEKLETNEAFN---DL-EIDFVNNEVLYIAS-EK-NQEYVINKHSPSRQIWFSSPLTGTYYFSYDISKK---------------------------------LWLDKE------GK-ELEDLIIGELKRII-----------------
>1607817_CAlacustris@KKB96887.1| Protein CyaY
-----------------------------------------------------------------------MQEIEFNNLAQIELSKLYELLVGTSKYS---DL-DTELT-DGIVYITL-PT-DRQYVINKHYPSKQIWLSSPISGASYYSYDLLQD---------------------------------KFINKD------NQ-ALIEKILIEISVYE-----------------
>1973901_Abacterium@PIR32413.1| iron donor protein CyaY
-----------------------------------------------------------------------MEETQYHKYADAALEELLEYLEGLEDEY---DI-YPELE-SGVLSLTM-AD-DRQYVINKHTPSKQIWVSSPYSGAGYYEYAEG-----------------------------------VWQPKRVANSALGK-NLREFIMAEVMENLDD---------------
>1948416_Abacterium@DITS01000027.1_44|  50314 50649
-----------------M-----------------------------------------------------LDDAHYHAIVAATLVHISDQLEQAYDDGDLDEL-DYDEG-AGILSIIT-AS-GRTFIISRHAPSNQLWLASPISGGLHFEYHTDKA---------------------------------CWCLPD------GR-TLNQILAVDLEKTAKIHVVL*----------
>1948380_Abacterium@DDZS01000071.1_19|  13532 13867
-----------------M-----------------------------------------------------TDEFHFHAYANATLQHIFDQLEQAYDDESLEDL-DYDEG-SGILSIVT-PS-GQTFIVSKHGPSQQLWLPSPISGGLHADFNESEQ---------------------------------EWLLPD------GR-DLKDVLAEDLVTTAGIRIRL*----------
>1948418_Abacterium@DITH01000026.1_10|  8971 9291
-----------------------------------------------------------------------MDDTTYHRLADQTLAHLADALEAAYDDG---KLEDLELE-GSVLTIIT-AA-ERTLVVSKHAPSQQIWLASRQSGGLHFSAGEN-G---------------------------------GWQLSD------GR-TLDAVLAHELAHD-GIAVTL*----------
>1948415_Abacterium@DIUV01000015.1_62|  55223 55561
-----------------------------------------------------------------------MDETNFHKTADAYLESLFDLLEEQDEAA---EL-DITFE-GNVLAIFISET-GKQFLLSKHSPSQQLWLASPISGGLHFSLNKQEN---------------------------------EWELKD------GR-TLLVILEEEINFLTHGGFELLPEK*------
>1973897_Abacterium@PIZ33170.1| iron donor protein CyaY
--------------------------------------------------------------------------MHISKRAEIEINKIFDWCEENDLD-------DVDIN-SQELVLRC-ES--GIYQVNYHGVTQQIWVSSPVTGAHHFHLKGD-----------------------------------VWVSTRC----DTK-KLWDILTEELFIQ------------------
>2486578_Rendosymbiont@AZL15427.1| hypothetical protein EF513_02520
------------------------------------------------------------------------MQMNVIAKAKEEIEVLFDLIDAYD------EY-EVDLT-QGILYIET-DF--GSYVINVHEVMQELWVSSPKTGAHHFKFDIIQQ---------------------------------QWITAK------NK-ELRELFTTELNIKF-----------------
>2013095_Abacterium@PPR36818.1| hypothetical protein CFH30_01232, partial
------------------------------------------------------------------------------------------LIEENHED-----F-EVDFE-EEVLKFE--KD-DQIYILSFHEPTSQIWLSSPISGAHHFELKDKKNS-------------------------------KSWYSTRD-----IKLNLYDLILNEINKSNDS---------------
>1986631_Pbacterium@RPG14234.1| iron donor protein CyaY
------------------------------------------------------------------------MINNFQNLAKKTLDDIFNIAEKKSPD-----F-DVDFE-GENLMIEI--D-NSTFVLSIHNPTQQIWMSSPVSGAHHFECKEEGSN-------------------------------YQWISTRD-----NSIDLFDKLDMELSSFL-----------------
>1986627_Pbacterium@OUT43894.1| hypothetical protein CBB73_05420
-----------------MI----------------------------------------------------IKMSKFKIEAKKILDELFSFVENEFDN-----F-DVDYE-DENLVIQTLDE-KKTFIXSIHQPSSQIWLSSPISGAHHFEKDNNSL---------------------------------NWKSTRD-----QNIILHKLLKSELKVVDD----------------
>1986644_Pbacterium@OUU53163.1| hypothetical protein CBC25_01500
-------------------------------------------------------------------------MNQFIDKAKETMDEIFNLIESKYDK-----F-EVDFE-DENLRIDSVAN-NNVFIVSIHSPTSQIWLSSPISGAHHFKMSSSSP--------------------------------ITWESTRD-----KEIKLLDLLISELEK-------------------
>244581_CPacanthamoeba@AIL13366.1| hypothetical protein IM40_07445
-----------------M-----------------------------------------------------QTNLNFKLVAEKTFESLSSILEDVLED----KG-EIEDT-GGILKILL-SN-SNTVLLNFHTPTSQIWLSSPLSGALHFSWDDQQR---------------------------------KWLSTRS----PHE-DLFTFLERDLSQLCGFSVDLK----------
>1629334_Cvaricaedens@GAO98440.1| frataxin-like protein
-----------------------------------------------------------------------MNKTDFMNQVHDTLQGLAEMLENQLDE----HN-DIDIR-EGFLQITF-PA-GHIWLLNRHGPTQEIWLSSPITGGLHFRFHEDIQ---------------------------------RWISTRS-----SQDELFSFLERELSAFSNSATAIHLTS-------
>244582_CPsymbiosus@JQAK01000001.1_1038|  1154845 1155159
-----------------M-----------------------------------------------------MSFDSFDSIAQQTLHHLADHLEAQT------DL-DIELT-GLQLTICD-DR-RQTFLLNFHGPTNQMWLSSPATGAHHFQWNGT-----------------------------------AWVSTRT-----EL-SLFEILSADMQQLFKETVEF*----------
>1895706_Abacterium@OJW49056.1| iron donor protein CyaY
-------------------------------------------------------------------------MEDFHKASSQTLEELAEFFETWP------QA-EVDLL-EESLTITL-PK-KHQYLINKHGVTRQIWLSSPFTGAHHFQLKKN-----------------------------------QWRCTRT-----DI-LLEDLLIEERKIHVA----------------
>91604_CPacanthamoeba@AIK97006.1| hypothetical protein ID47_10095
-------------------------------------------------------------------------MTNIRALARQTLHLIAIFIEENVPE-----V-EVEPG-EEDVLIID-SH-DQNFLLNYHGVTQQIWYSSAMSGAHHFALAED-G---------------------------------VWHCTRS-----KN-TLDDVLSKELSHLCQRDVIIPNA--------
>985867_COthessalonice@AEWF01000003.1_113|  126971 127291
-------------------------------------------------------------------------MINIRALARQTLQHIAEFVEDHMPE-----V-EVEPG-EEDVLIID-NY-NRHFLLNYHGVTQQVWYSSAISGAHHFALTEA-G---------------------------------VWHCTRS-----ED-TLSQLLSRELSHICQRDINIPYA*-------
>269484_Ecanis@AAZ68723.1| CyaY protein
-----------------MSHS--------------------------------------------------LCISDFQALSYNLLNTLTEMIDRVDIDG---VL-ECENC-DGVVKISD-SN-GNLYIINKHEPSMQIWVASPISGSVRFSYDKSLS---------------------------------AWINDK------SD-ELFNFLRVEMKVLFDIVI-------------
>302409_Eruminantium@CAI28162.1| Putative CyaY protein
-----------------MPHF--------------------------------------------------LCVSDFQSLSYNVLDTLVNMIDAADLDG---VL-ECENC-NGVVSISD-GK-GNVYIVSKHEPSLQIWVASPISGSVRFSYNKSLN---------------------------------IWVNNN------ND-ELFHFLKSEINMLFNVMI-------------
>1359163_CNlotoris@KJV69152.1| frataxin-like domain protein
-----------------MVKS--------------------------------------------------LSISQFQNLACESLNSLLFLIENADYNN---VL-ECDSY-EGLIKIA--SE-KNEYVISKHDFSMQIWVSSPLSGSVRFSYDSDLK---------------------------------IWCNEA------GC-NLVEFIKKEMHLLFNIVI-------------
>234826_Amarginale@AAV86302.1| hypothetical protein AM166
-----------------MCSVMKS-----------------------------------------------SPTSDLKVVARDALDSLLSMIEQVDVEG---RI-ECDVG-DGIIEATC--D-GLVYLISWHQPSSQIWVASPISGSVRFSYNADDA---------------------------------SWRDTQN-----AR-ELLSFVKQDICAAFGPREQ------------
>212042_Aphagocytophi@ABD43816.1| frataxin-like domain protein
MGCFASSSKDFAIRALLMVDK--------------------------------------------------GSGVSYLDLARGALDSLVSMVEEKSSSAGS-LL-SCDSN-GDVVEIS--DG-DSDYLISWHAQTQQIWVASPVSGSVRFVYDADQG---------------------------------LWCEQRS-----GR-ELFAFVRQEICEIF----------------C
>195064_Emobilis@SFM62010.1| CyaY protein
-----------------------------------------------------------------------MTQPSFALQAEQTLEDLMERMGAVDALA---DL-DMDLV-DGVLTVEF-DD-GGQLILNRQEAVRQLWLASP-EGPAHFRFDADAG---------------------------------QWLDERS-----GD-ELVSVLQRVLGRKLGQNIRL-----------
>159087_Daromatica@AAZ44967.1| Frataxin-like protein
-----------------------------------------------------------------------MDDSEFNALAEQALARIDAALEACDA-----DL-DFELAPGGVLEIEF-AD-RSKIIVNRHSIAKEIWVAAR-AGGFHFRWDGA-----------------------------------SWRDTRD-----NA-ELMEKLSTLASQQAGEAIVLR----------
>380703_Ahydrophila@ABK39479.1| protein CyaY
-----------------------------------------------------------------------MKDHEYHALTDAFFQYVEDTVDAGYP-----DI-DCERA-GGVLTLSF-EN-KTKVIINKQEPLHQIWVATR-ENGFHFELQGE-----------------------------------SWIDNRF-----GH-ELKTLLSKACTTQAGEPVQFP----------
>83333_Ecoli@AIZ53613.1| iron-dependent inhibitor of iron-sulfur cluster formation; frataxin; iron-bindi
-----------------------------------------------------------------------MNDSEFHRLADQLWLTIEERLDDWDGDS---DI-DCEIN-GGVLTITF-EN-GSKIIINRQEPLHQVWLATK-QGGYHFDLKGD-----------------------------------EWICDRS-----GE-TFWDLLEQAATQQAGETVSFR----------
>326442_Phaloplanktis@CAI85204.1| putative CyaY, involved in iron scavenging and/or transfer to heme
-----------------------------------------------------------------------MTDHEYHQLAEALMFTIEEQVDDCEA-----DL-DYESA-QGILELIF-PD-NSKIVINKQAPLHQVWVATK-FNGHHFELRGD-----------------------------------KWIDNRS-----GA-EFWQFINEASTRQAGQDVKWQSSL-------
>243277_Vcholerae@AAF93301.1| cyaY protein
-----------------------------------------------------------------------MNETEFHQLVDSQLERIEAAIDEAGA-----DI-DYETS-GNVMTLEF-DD-GSQIIINRQEPMREIWLASK-SGGYHFKSIDG-----------------------------------EWICSKT-----GL-ELLTLLKQECDKHADEPIDWV----------
>13373_Bmallei@AIP77829.1| iron donor protein CyaY
-----------------------------------------------------------------------MSDTDYLTRAEAVLAAVERSVDAANDGD-A-DI-DLERN-GSVLTLTF-EN-GSKIIVNLQPPMKEVWIAAK-AGGFHYRFVDG-----------------------------------AWRDTRS-----GD-EFFAALTGYATQQAGMPIAFSA---------
>395495_Lcholodnii@ACB35667.1| iron donor protein CyaY
-----------------MNPT--------------------------------------PASDPAAC--ARLSDADYHRITSAILASLEATVDRWLEADVI-DI-DSHRT-GGLLELSF-PG-GSKLIINTQPPLQELWLAAR-AGGFHFRHVDG-----------------------------------RWCDTRS-----GD-DFFAVLSAQASAQGGRALTFEPPAGIA----
>1031594_Evulgaris@RCX10986.1| CyaY protein
-----------------------------------------------------------------------MTDPEFMDHAERLLLAVERSCDRISETSDA-DL-DSQRS-GGMVTITF-PN-RSQIVINLQKPLHEVWMASQ-SGGYHYRFDGT-----------------------------------HWQDTKG-----AG-EFFACLSREASRQAGVPLEFSAQA-------
>257310_Bbronchisepti@CAE30571.1| conserved hypothetical protein
-----------------------------------------------------------------------MTETEFLALVDQVLDSIESQADDWAAGLDV-DI-EATRS-GNVLTLVF-ED-GTQVVVNAQAAMQELWVAAR-SGGFHYRYDGQ-----------------------------------HWNDTRG-----GP-RLPDALSQICSEAAGVPVSVR---------L
>122586_Nmeningitidis@AAF42306.1| cyaY protein
-----------------M-----------------------------------------------------MTESEFIRASEALFEHIEDQIDENGW-----DF-DCRFA-GNVLTIEA-GD-GAQIIVNRHTPNQELWIAAK-SGGYHFAEQNG-----------------------------------KWLATRD-----GR-DFYDVLNEALSAASGEAVEIAEL--------
>243365_Cviolaceum@AAQ57720.1| CyaY protein
-----------------------------------------------------------------------MTESEFLQLSDDIFDRIEQAIDEHGL-----DA-DTLRQ-GNVLEIEF-DS-GDKVIVNRHAVNQEMWIAAK-SGGYHFSRRGE-----------------------------------AWIASRD-----GA-EFYATLAEAIRAGSGEAFDFAG---------
>272843_Pmultocida@AAK03509.1| CyaY
-----------------------------------------------------------------------MNVTEFHQNIEQVWAKIEEQLEAQDC-----DV-DCDTQ-GSVFSITF-QD-RSQVVINKQEPLLELWLASR-VGGFHFRYQNN-----------------------------------NWTSND------GK-DFWACLEEACAAH-GEIVHFS----------
>1391653_Vincomptus@AKU92525.1| Frataxin CyaY, facilitates iron supply for heme A synthesis or Fe-S cluster ass
-----------------MELKRAPFGSRSGRIYHANVRGAARAGGTLRAA---------PLQSPA------MDESRFLQLADQTFRRLQDLLEPIDPD----QV-DYELA-GDVFKLSF-AN-GVKSVLNTQRPTRQLWLAAR-SKAWHFSYDEATG---------------------------------RWMDDKG----EGV-ELFACLRELVRDFAGATL-------------
>1895707_Abacterium@OJV46454.1| iron donor protein CyaY
-----------------MIVEQGIL----------------------------------------------TSDGQFESYIDYFFQRIVEHLEDTYGS----CIEDIISA-PGIVEIIV-NK-RSKIVINQHIPMKQIWYASPLSGASHFKASEG-----------------------------------EWVSTQD----HDK-KFINLLQEELSVLLNQSVKVPNVS-------
>1082868_Hcurviuscula@PPE05327.1| frataxin-like protein
-------------------------------------------------------------------------MYTFLESAQALLNELFFRLHDFEEIL---HW-DINER-EGVMEVRI-PGVPSVYLIHRHDALQQIWLSSPLSGGWHFSFDGQRN---------------------------------GWYDTRR-----DQ-PLFSMLFLELKPYIPKSLW-------GKWE-
>1321371_Hundulata@ETZ04776.1| hypothetical protein K737_300834
---------------------------------------------------------------------------MFAEFAQILLDEIFSRIHAFESIL---SW-DINER-SGVLEVKI-PAVPSVYLIHQHNTLEQIWLSSPLSGGWHFTFDASSN---------------------------------TWYDTRK-----KY-PFFLMLFSEFKPHIPKSLWIDSLLKEHKVSV
>1399147_Hobtusa@ETZ07422.1| frataxin-like protein
---------------------------------------------------------------------------MFRESAKLLLDTLFDRVYDLESFL---NW-DINER-EEALEIKI-PEISSVYLIHQHNALEQIWLSSPISGGWHFVFNPK-H---------------------------------GWIDTRG-----KR-PFFLMLFSEFKPYIPEFLWKSSWLEEKSA--
>1895705_Abacterium@OJU73105.1| hypothetical protein BGO07_02880
-----------------M-----------------------------------------------------SLMSDFSFFVQKSLDALFSGLLPLEDQ----GV-ELEES-SMGLKIIL-PD-QKIYVIHGHLDLQQLWVSSPLSGGWHFVLDPILG---------------------------------QWKDTRG-----HQ-TLEEFFLKEFHKFELPSFLVRIL--------
>1286528_Nhelminthoeca@AHX11331.1| frataxin-like domain protein
-----------------M-------------------------------------------------------TTSFDELSAGVFEEVVTLVEGCNS-----CI-DYECL-ASSVEILT-KK--GVLLINKKLDLMELWISNTVIGSMRFSMDQDRG---------------------------------CFINKD------GE-EIFAWVNNFLSSEG-----------------
>222891_Nsennetsu@ABD46160.1| hypothetical protein NSE_0400
-----------------MAGNR------------------------LRKQRMKRWCYIWPRGFPWIFLHAMNSEIHFAKLSAVVFDEIVALAGRSPLCD------EYDCN-EGVVELFL-RQ--GAFLIVGKADLGEIWVSSLAIGAERFYLD-DGK---------------------------------RFVNKS------GE-EIVSWIKKILQL-------------------
