# Supplementary material for: Components of iron–Sulfur cluster assembly machineries are robust phylogenetic markers to trace the origin of mitochondria and plastids
Source: PLoS Biol. 2023 Nov 8;21(11):e3002374. doi: 10.1371/journal.pbio.3002374 (PMC10631705; doi:10.1371/journal.pbio.3002374)
Supplement: S1 Data — (ZIP) [file pbio.3002374.s017.zip › S1 Data/Concatenations/ISC/ISC_Alpha_ExtGroup/trimmed_alignments/Fdx_Alpha_ExtGroup.bmge.phy]

 403 109
2052949_Saeria@PGFU01000003_1_319___335263_335568                                                                MIRVGFVAPDGSVAEAQGETGDTVLRVGQAIGQPLEGTCEGQMACATCHVVVDPAWADRLPGPSVEEEDMLDLAPRATRTSRLSCQIRLDSTLDGLVVRLPX-------
1390395_Ssp@APX66711_1__2Fe_2S_ferredoxin                                                                        MMTLTFQAPDGSTTLADAQPGETLLRVGQRAGQPLEGTCGGQMACATCHVLIPPEYLAHLPAPSAEEEDMLDLVPDATRSSRLACQIVVTEQLADMAVRLP--------
2488860_Esp@RPF72350_1__2Fe_2S_ferredoxin                                                                        -MDVTFITRDGNRVAVEAAPGDRLLEVGQRAGMPLEGTCEGQMACSTCHVIVAREWFARLPAASEEEEDMLDLAADVHATSRLSCQIVLTEAMDGLEVGIPADSNDAQG
1784712_Exanthus@RIV92259_1__2Fe_2S_ferredoxin                                                                   -MKVTFITREGEKCAIEAAPGDSLLEVGQRAGMPLEGTCEGQMACSTCHVIIAREWFARLPDASEEEEDMLDLAADVEATSRLSCQILLSEDLDGMEVRIPSESHNAQG
2307003_Esp@RIV87593_1__2Fe_2S_ferredoxin                                                                        -MKVTFITRKGERVEATASPGDRLLEVGQAAGMPLEGTCEGQMACSTCHVIVAREWFGKLPEAAEDEEDMLDLAADVHATSRLSCQIMLSDDLDGLEVRIPSDSNDAQG
1958945_Eaquimixticol@RJY08211_1__2Fe_2S_ferredoxin                                                              -MKVQFITRDGDRVLAEATAGEDLLRVAQGAGMPLEGTCEGQMACSTCHVIVARDWFGKLPEASEEEEDMLDLAANVQATSRLSCQILLDETLDGLTVSIPSDSVDARG
874156_Emarinus@KLI63242_1__2Fe_2S_ferredoxin                                                                    -MKITFITRDGAKVEAEAANGESLLATAQAAGMPLEGTCEGQMACSTCHVIVARDWFGKLPEAAEEEEDMLDLAADVQATSRLSCQILLDETLDGLTVSIPSDSVDAQG
1946471_Esp@DFBR01000088_1_2___1106_1342                                                                         --------------------------------MPLEGTCEGQMACSTCHVIVAREWFGKLPEAAEEEEDMLDLAADVQATSRLSCQIVLDETLDGLTVRIPSDSVDVQG
1648404_Eatlanticus@AKQ42451_2__Ferredoxin__2Fe_2S                                                               --------------------------MAQAAGMPLEGTCEGQLACSTCHVIVGREWFAKLPEAIEDEEDMLDLAADVQATSRLSCQIVLTEELDGLIVSIPSGSVDVQG
1581420_Eluteus@KLE35192_1__2Fe_2S_ferredoxin                                                                    -MKVHFTTRKGERVTAEAAPGEVLLAVGQAAGMPLEGTCEGQMACSTCHVIVGSEWFGKLPAASEEEEDMLDLAADVHATSRLSCQIVLDNGLDGISVRIPADSNDAQG
1267766_Aatlanticus@AKH42034_1__Ferredoxin_6                                                                     --------------MAEAQPGDNLLEVGQACGMPLEGTCEGQMACSTCHVIIAPEWFARLPEASEEEEDMLDLAADVARTSRLSCQIDLTDDLDGMEVRMPSASHDMQG
762261_Axinjiangensi@RSEK01000001_1_40___36173_36409                                                             --------------------------------MPLEGTCEGQMACSTCHVIVAPEWFPLLPEASEEEEDMLDLAAEVARTSRLSCQIAVSETLDGIEVRIPGASHDAQA
314225_Elitoralis@ABC62533_1__Ferredoxin__2Fe_2S                                                                 -MKIVFETAEGAAVEAEAAPGDTLLAIAQGAGLPLEGTCEGQMACSTCHVIVAKEWFAQLPEASEEEEDMLDLAYGVSATSRLSCQIELTEKMDGLTVRIPSDSRDMSG
1634516_Csp@ALG60781_1__2Fe_2S_ferredoxin                                                                        -MKVIFHKADGQRVEAEAQAGDVLLRVAQAAGMPLEGTCEGQMACSTCHVLVAKEWFAQLPEASEDEEDMLDLAYGVRPTSRLSCQITLTDALDGMEVTIPADAHDMSG
702113_Nsp@CCA93594_1__ferredoxin                                                                                LLSVQFVTADGNKLTVQAEAGARLLEVAQAAGMPLEGTCEGQMACSTCHVIVAPEWFERLKPASNDEEDMLDLAAGVTRTSRLSCQIELTEALDGIELRIPGVSHDMQI
1962403_Nsp@PEQ13299_1__2Fe_2S_ferredoxin                                                                        MLSVCFVTAEGDRVMAQAEPGSRLLEVAQSAGMPLEGTCEGQMACSTCHVIVASDWFSRLPEASADEEDMLDLAAGVCRTSRLSCQIELTSEMDGLEVRIPGVSRDMQI
1348853_Nmalaysiense@KHK91686_1__2Fe_2S_ferredoxin                                                               MLNVHFITAEGEKVAAQAEPGARLLEVAQNAGMPLEGTCEGQMACSTCHVIVAPEWFAKLPSASMEEEDMLDLAAGVARTSRLSCQIELTPDLDGIEVRIPGVSRDMQI
1206458_Nsp@GAM06437_1__ferredoxin                                                                               MVNVQFVTTEGNKVSAQAEPGTRLLEVAQAAGMPLEGTCEGQMACSTCHVYLSDEWFAKVEPASMDEEDMLDLAAGVARTSRLSCQIELTEDLDGIEVRIPGVSRDMQI
1884364_Nsp@SFG30550_1__Ferredoxin                                                                               MVSVVFVTAEGARVTAHAQPGARLLEVAQNAGMSLEGTCEGQMACSTCHVIVAPGWFDRLRPASNEEEDMLDLAAGVARTSRLSCQIALTEALDGIEVRIPGISRDMQI
1114963_Nbarchaimii@KMS59561_1__2Fe_2S_ferredoxin                                                                MVNVTFVTVDGSRVSAQAEPGSRLLEVGQNAGMPLEGTCEGQMACSTCHVIVSPDWFDKLPPASTEEEDMLDLAAGVGRTSRLSCQIEVTEALDGLAVRIPGVVRDMQI
1096930_Nlindaniclast@EQB13950_1__hypothetical_protein_L284_13485                                                ------MTAEGKLVLAEAETGDVLLRVAQGAGMPLEGTCEGQMACSTCHVIVSPDWFDRLEPASMDEEDMLDLAAGVARTSRLSCQIALTDDLDGLEVRIPGVSRDMQI
205844_Npentaromativ@PZQ55100_1__2Fe_2S_ferredoxin                                                               MLNVRFLTAEGKLVLAEAETGDVLLRVAQGAGMPLEGTCEGQMACSTCHVIVSPDWFDRLEPASMDEEDMLDLAAGVARTSRLSCQIELTDDLDGLEVKIPGVSRDMQI
1970410_Nsp@OYX60943_1__2Fe_2S_ferredoxin                                                                        MVCVTFVTPQGEKIAAQGEAGTRLLELGQAKGMPLEGTCEGQMACSTCHVVIDAEWFDKLPAAIDDEEDMLDLAAGVTRTSRLSCQIELTEALDGLVVHIPAEARDMQG
279238_Naromaticivor@ABD27232_1__ferredoxin                                                                      MVRVTFVKPDGEKVSAEGEEGQRLLEVGQNVGMPLEGTCEGQMACSTCHVVIDAAWFDRLPPAVDDEEDMLDLAAGVTRTSRLSCQIELTEALDGLVVHVPSEVQDMQG
1970402_Nsp@OYW48235_1__2Fe_2S_ferredoxin                                                                        MVSVTFVTAKGEKILAQAQPGQRLLEVGQNIGMPLEGTCEGQMACSTCHVVVAPDWFDRLAHAVDDEEDMLDLAAGVTRTSRLSCQIEVTDALDGLVVHIPAEARDMQG
1739113_Nsp@KUR73293_1__2Fe_2S_ferredoxin                                                                        MVKVSFVTSDGRKVEAEGQPGRSLLEVGQAAGLPLEGTCEGQMACSTCHVIVTAEWFDRLAAASDDEEDMLDLAAGVTRTSRLSCQIVLSEALDGLEVRVPEEARDMQG
983920_Nnitrogenifig@EGD57812_1__ferredoxin                                                                      ------MTADGRKVEAEGVPGQRLLEVGQNIGMPLEGTCEGQMACSTCHVIVAAEWFDRLAGAADDEEDMLDLAAGVTRTSRLSCQIVLSEELDGLEVRIPEESRDMQG
2067455_Nsp@PLK25566_1__2Fe_2S_ferredoxin                                                                        MVRVTFITPEGDQVKAEAAAGTRLLEVGQAAGMPLEGTCEGQMACSTCHVIVGADWFDKLDPASEDEEDMLDLAAGVARTSRLSCQITLSEALDGIEVRIPGESRDLQR
1117702_Nfuchskuhlens@KUR72842_1__2Fe_2S_ferredoxin                                                              MVKVTFITAQDQQISAEAAAGTRLLEVGQNAGMPLEGTCEGQMACSTCHVVVAAEWFDRLPPASEDEEDMLDLAAGVTRTSRLACQIVLTDALDGIEVRVPEEARDMQG
1211806_Nkunmingense@PKB25011_1__ferredoxin                                                                      MIRIVFVTPQGKKIEATGEVGDLLLKVGQAAGLPLEGTCEGQMACSTCHVVIAPEWFDRLPRSSDDEEDMLDLAAGVTRTSRLSCQIELTEDLDGLEVRVPGESHDMQR
1946984_Nsp@DJUW01000016_1_128___134177_134509                                                                   MVKVVFISTNGDRIAAEGKPGDRLLAVGQAAGMPLEGTCEGQMACSTCHVVVAKEWFDRLPRASEDEEDMLDLAAGVTRTSRLSCQIELSEALDGLEVRIPGESRDMQR
2183925_Nsp@PYG63641_1__ferredoxin                                                                               MVRVTFLTADGQRVVAQGEAGQRLLELGQNAGMPLEGTCEGQMACSTCHVIVAPDWYERLTEASEDEEDMLDLAAGVTRTSRLSCQIVLDAELDGLEVRVPAEARDMQP
1895714_Asp@OJU60217_1__2Fe_2S_ferredoxin                                                                        MVRVLFITRGGEKVEAAAEPGARLLEVGQAAGMPLEGTCEGQMACSTCHVVVAPEWFDRLPEAVEDEEDMLDLAAGACRTSRLSCQIVLTDELDGIEVRIPSDSHDMQR
1982042_Amangrovi@CP022889_1_2551___2649362_2649694                                                              MVKVTFVTSQGDRVEAEGEPGDELLRVGQAVGMPLEGTCEGQMACSTCHVIVSPEWFDRLPPAVEEEEDMLDLAAGAVRTSRLSCQIVLSEALDGLEVRIPSDSHDMRR
2306996_Asp@RJX65986_1__2Fe_2S_ferredoxin                                                                        MVKVTFVTALGDKVAADGEPGEELLRVAQAAGMPLEGTCEGQMACSTCHVVVRPDWFDKLPPASEDEEDMLDLAAGVARTSRLSCQIVLTAEMDGLEVRIPAESHDMRR
1219033_Nlentum@BCTW01000023_1_50___51608_51940                                                                  MVRVTFLTAKGERVAAEGEDGQSLLELAQASGMPLEGTCEAQMACSTCHVIVAPEWFDKLPPAVEDEEDMLDLAAGVARTSRLSCQIVLTPALDGLEVRIPEEARDMQR
1961849_Nsp@MWLM01000039_1_16___13231_13563                                                                      MVKVTFITAKGERVEAAAEPGARLLEVAQSADMPLEGTCEGQMACSTCHVIVTPDWFGKLPRASEDEEDMLDLAAGVTRTSRLACQIVLDAALDGLEVRIPGESRDMQR
1946983_Nsp@DDES01000114_1_3___2011_2340                                                                         -MRVQFITAQGERIEAEAQAGQRLLEVAQAVGMPLEGTCEGQMACSTCHVVVAPDWFARLPQASADEEDMLDLAAGVARTSRLACQIVLTGEMDGFTVRIPGESRDMGR
1895900_Nsp@OJX92960_1__2Fe_2S_ferredoxin                                                                        MIKVQFITAGGQRVEAQASAGQRLLEVAQAAGMPLEGTCEGQMACSTCHVLISPDWFSRLKPASADEEDMLDLAAGVAATSRLSCQITIEPDLDGLTVKIPGESRDMQR
1736584_Asp@KRA84666_1__2Fe_2S_ferredoxin                                                                        -MRVAFITRDGARVDAAAEPGMRLLEVAQAAGMPLEGTCEGQMACSTCHVILPADWFDRLPPASDDEEDMLDLAVGVCRTSRLSCQIELTDALDGIEVRIPAESWDMQK
1970586_Sbacterium@OYW45293_1__2Fe_2S_ferredoxin                                                                 -MLVAFITRDGNRIEAEARPGDRLLDVAQAAGMPLEGTCEGQMACSTCHVILPADWFALLPPASEDEEDMLDLAAGACRTSRLACQIELSQALDGIEVKIPAVSHDMQL
645517_Anamhicola@ANU07495_1__Ferredoxin_6                                                                       SITVHFTSRDGDRHTAIAEPGDNLLRVAQAAGMPLEGTCEGQMACSTCHVVVAAEWFDRLAEPSEEEEDMLDLAANVRRTSRLSCQVDLTPELDGLEVEIPAESHDARL
1951752_Ebacterium@DDCE01000030_1_16___15497_15823                                                               -MKIEFVTSNGDTVSTHAEAGDNLLRVAQAAGLPLEGTCEGQMACSTCHVIVSGEWFDRLEEASEEEEDMLDLAAGVARTSRLSCQIDLTEEMDGLTVTIPAESYDMRR
192812_Eflavus@ASP30846_1__2Fe_2S_ferredoxin                                                                     -MKVEFVTSGGERVSANAEPGDNLLRVAQAAGLPLEGTCEGQMACSTCHVIVAEDWFDRLEEASEEEEDMLDLAAGVARTSRLSCQIDLTPELDGLEIRIPAESHDMRR
2338327_Asp@CP032570_1_629___617997_618341                                                                       TIRVVFTTPQGGTVQAEAAPGDNLLRVGQAKGLPLEGTCEGQMACSTCHVIVDPDWFHRLQPASEEEEDMLDFAAGACRTSRLSCQIDLAAELDGLAVRVPAESHDMRR
1708790_Arigui@RSEL01000020_1_153___163190_163522                                                                MIAVTFTAPGGERIEVNAEQGDNLLRVGQAAGLPLEGTCEGQMACSTCHVIVAAEWFDRLPPASEEEEDMLDLAAGAVRTSRLSCQIELTPDLDGLAVRVPAEARDMRR
692370_Adongtanensis@ANY20098_1__Ferredoxin_6                                                                    MIKVTFTEPRGGVIEAEAEPGDNLLRLGQAKGLPLEGTCEGQMACSTCHVIVAAEWFDRLPPASEEEEDMLDLAAGACRTSRLACQIELTPDLDGLAVRVPADSHDARR
361183_Aepoxidivoran@ALE17058_1__Ferredoxin__2Fe_2S                                                              TITVRFIDARGGVTEATAEAGDNLLRVAQAVGMPLEGTCEGQIACSTCHVIVADDWFGKLPDASEEEEDMLDFAAGVKRCSRLSCQIELTPEMDGLTVTIPIESYDMRR
1316679_Axiamenensis@SMQ61112_1__Ferredoxin                                                                      SITVRFINSNGDTHEASAEPGDNLLRVAQAAGMPLEGTCEGQMACSTCHVIVDPDWFEKLPGAVEEEEDMLDFAAGVRRTSRLSCQIDLTAEMDGLTVTIPVESYDMRR
1922225_Esp@LT702999_1_96___96290_96625                                                                          GLNVTFIEQGGKRVTASADAGDNLLRVGQAAGLPLEGTCEGQMACSTCHVIVAAEWFDRLTEASEEEEDMLDFAADARRTSRLSCQIDLTDDMDGLTVSIPSQSSDARR
1798193_Esp@SDR68731_1__Ferredoxin                                                                               SVKVRFIDPHGRVVEAEGEPGDSLLRVGQAAGLPLEGTCEGQMACSTCHVVVAPEWFDRLAQASEEEEDMLDFAAGVRRTSRLSCQIELTEAMDGLTVTVPGESVDARR
2011159_Esp@AWW74108_1__2Fe_2S_ferredoxin                                                                        GLKVTFIDPRGNAIECETEAGENLLKVGQAAGLPLEGTCEGQMACSTCHVIVAAEWCDKLAEASEEEEDMLDFAAGARRTSRLSCQIDLTPELDGLTVSVPGESHDARR
383381_Esp@KEO88228_1__2Fe_2S_ferredoxin                                                                         -MKVTFIDPRGTAIEAEAEPGDNLLKIGQAAGLPLEGTCEGQMACSTCHVIVAPEWFEKLDEPSEEEEDMLDFAAGARRTSRLSCQIDLTEALDGLTVSVPAESNDARR
1044_Elongus@KEO90922_1__2Fe_2S_ferredoxin                                                                       -MKVTFIDPKGAPVPCEGEVGDNLLKLGQAAGLPLEGTCEGQMACSTCHVIVAAEWFEKLAQASEEEEDMLDFAAGARRTSRLSCQIDVTQEMDGLTVKVPGESHDARG
1735012_Esp@KWV90479_1__2Fe_2S_ferredoxin                                                                        GVKVNFVDPRGNLHEAEAERGDNLLRVGQAAGLPLEGTCEGQMACSTCHVIVAAEWFDRLPESSEEEEDMLDFASGARRTSRLSCQIELTPELDGLTVSVPSEARDARG
2013670_Abacterium@PKP66751_1__2Fe_2S_ferredoxin                                                                 SITITFVDPHGKRVETACEAGDNLLRVGQAAGLPLEGTCEGQMACSTCHVIVAAEWFDRLPPAADEEEDMLDFAAGARRTSRLSCQIELTAEMDGLTVSVPSESNDLRR
2023229_Pht@AUX70892_1__2Fe_2S_ferredoxin                                                                        -MGVTFIDPRGKPVETTAEPGDNLLHVGQAAGLPLEGTCEGQMACSTCHVIVAAEWFDRLPPASEEEEDMLDFAAGARRTSRLSCQIELTAEMDGLRVSVPSESNDLRR
1122970_Pcryptus@AUHC01000005_1_137___137902_138237                                                              SITVTFIDPHGKPIEARGAAGDCLLRLGQAAGLPLEGTCEGQMACSTCHVIVAPEWFARLPAACEEEEDMLDFAAGVRRTSRLSCQITLTPELDGLVVSVPAESTDVRR
1797975_Esp@OGS55552_1__2Fe_2S_ferredoxin                                                                        -MRLQFTDAKGDVIEGKGESGQSLLDVGQALGLPLEGTCEGQMACSTCHVIVAPEWFDRLPTASEEEEDMLDFAAGACRTSRLSCQIVLDETLDGLSVTVPSQAHDMRR
1734407_Sbacterium@KUO54728_1__2Fe_2S_ferredoxin                                                                 -MTVKFITSNGDEAEGTGETGQSLLALGQALGLPIEGTCEGQMACSTCHVIVAPEWFDRLPAACEEEEDMLDFAAGACRTSRLSCQIVLSEELDGMSVTVPSQAHDMRR
1734408_Sbacterium@KUO57608_1__2Fe_2S_ferredoxin                                                                 -MKVRFSDTQGNVTEGAGEPGQSLLELGQALGLPLEGTCEGQMACSTCHVIVHAEWFDRLPAASEEEEDMLDFAAGVRRTSRLSCQIDLTEQLDGLSVTVPSEAHDMRR
476157_Aishigakiensi@CP015963_1_2123___2225798_2226133                                                           SIKLRFTDSQGNVTEGEGEVGQSLLEVGQALGMPLEGTCEGQMACSTCHVVVDAEWFDKLPEASEEEEDMLDFAAGVRRTSRLSCQIDLTEELDGLSVTVPAEAHDMRR
543877_Amarensis@AKM07240_1__2Fe_2S_ferredoxin                                                                   SVRVRFVSARGAVTEAEGAEGTPLLELAQAAGMPLEGTCEGQMACSTCHVIVAAEWFARLPEASEEEEDMLDLAAGVQRTSRLSCQILLSAELDGLEVQIPSESRDMSV
2306995_Asp@RIV78796_1__2Fe_2S_ferredoxin                                                                        -MRVRFVTPRGRVVEAEGEAGTPLLEVAQAAGMPLEGTCEGQMACSTCHVIVAAEWFARLPDASEDEEDMLDLAAGVQRTSRLSCQIVLSDELDGLEVRVPAESRDMSV
266951_Eseohaensis@CP024920_1_2260___2319536_2319865                                                             -MRVVFHTTDGKRVEAEGIAGDSLLKVAQAAGMPLEGTCEGQMACSTCHVVVDADWFDRLPEASEEEEDMLDLAAGVRRTSRLSCQILLEDGLDGLSVAIPAESHDMSR
1219035_Ntardaugens@GAD48135_1__putative_ferredoxin                                                              MIRVTFITASGETVATEADVGRSLLEVGQAAGMPLEGTCEGQMACSTCHVIIASDWFERLPHAAEEEEDMLDLAAGVQRTSRLSCQIELTPELDGLEVRIPAESHDMQG
1172626_Asp@OCC22682_1__2Fe_2S_ferredoxin                                                                        MIRVTFITANGEKVPAEAEEGSCLLDVGQAAGMPLEGTCEGQMACSTCHVIVAGDWFGKLPEAREEEEDMLDLAAGVQRTSRLSCQITLTADLDGLEVRIPPESHDLKG
2185142_Asp@CP031155_1_605___606548_606880                                                                       MVKVRFVTDKGEKVEAEGEVGISLLEVAQAAGMPLEGTCEGQMACSTCHVILDRDWFRKLPEASEEEEDMLDLAAGVQPTSRLSCQIDLTDALEGLEVHIPPESRDMQG
502682_Egangjinensis@KLE33251_1__2Fe_2S_ferredoxin                                                               -MRIQFITSKGERVLAEADPGDNLLAVAQAAGMPLEGTCEGQMACSTCHVIVSPEWFDKLPPAVEDEEDMLDLAMGVQATSRLSCQIDLSPELDGMEVTIPADSNDAQG
1946470_Esp@DDNW01000023_1_15___13110_13448                                                                      TVTVHFVTREGETVDAEGKAGTSLLEVGQAAGMPLEGTCEGQMACSTCHVIVASEWFDRLPPASDEEEDMLDLAADIHTTSRLSCQIVLAEGLDGLEVRIPSDAHDMQR
1703339_Cmobilis@LYWZ01000028_1_120___124354_124686                                                              MVRVTFVTPKGEKIEATGKVGDSLLTIGQAAGMPLEGTCEGQMACSTCHVIVVPDWFAKLPEASEDEEDMLDLAAGAGPTSRLSCQIIVDEDMDGIMVRVPDTAHDMMK
450378_Cmarinus@ARU15333_1__2Fe_2S_ferredoxin                                                                    MVRVTFVTPKGDKVEAESKAGSSLLEIGQAAGMPLEGTCEGQMACSTCHVIVASEWFSRLPMASDDEEDMLDLAAGAAPTSRLACQIIVDEDLDGVVVRVPDTAHDMMR
1348774_Cnaphthovoran@AKM10193_1__2Fe_2S_ferredoxin                                                              MVHVNFVTAKGEKVEAEAAEGDSLLKVAQAVGMPLEGTCEGQMACSTCHVVVAPAWFGKLPISSEDEEDMLDLAADVQGTSRLSCQIVLDAPLDGLEVRIPSQVHDVQR
1860125_Esp@OBX20447_1__2Fe_2S_ferredoxin                                                                        SVRVSFTTARDERVEAVGEPGDNLLTLAQGAGLPLEGTCEGQMACSTCHVVVDPEWFAKLPPASEDEEDMLDLAAGVRRTSRLSCQIVLEEALDGLSVSVPADSHDARR
1811540_Esp@LUNY01000274_1_14___12907_13248                                                                      TIGLRLRTPKGDIVEARGAIGDTLLRAAQAAGLPLEGTCEGQMACSTCHVVVDPEWFDRLEAASEEEEDMLDLAAGVRRTSRLSCQIVLDETLDGLSVDVPTESHDARR
1420591_Nbarchaimii@KTR82050_1__2Fe_2S_ferredoxin                                                                -MNVRFVTTKGDLITAQAGHGARLLEVAQAAGMPLEGTCEGQMACSTCHVIVSPDWFEKLSPASADEEDMLDLAAGVTRTSRLACQIELSGELDGLTVKIPTIARDMQF
2320269_Asp@RKF21927_1__2Fe_2S_ferredoxin                                                                        -MKVLFFTSDDRKVEAEAKPGDRLLDVGQGIGMPLEGTCEGQMACSTCHVILGEKWFAKLPEASEEEEDMLDLAAGVQRFSRLSCQIELTEELDGIEVHVPAESRDAQR
1603897_Esp@KPL67066_1__2Fe_2S_ferredoxin                                                                        MVKVTFVTTDGTRLDAEGEEGISLLEAGQAIGMPLEGTCEGQMACSTCHVIVDPDWFGRLKPASDDEEDMLDLAAAVERTSRLSCQIVLTPELEGLTVRIPRESKDAQG
1572751_Pmercurialis@KHL26181_1__2Fe_2S_ferredoxin                                                               -MQVQFLARGGERITADARVGDRLLDIAQAAGLPLEGTCEGQMACSTCHLIVAPQWFGRLPPASAEEEDLLDLAPGACSTSRLACQIVLSDGLDGLLTAVP--------
2161824_Asp@RDC60553_1__Adrenodoxin_like_protein__mitochondrial                                                  MVDVVFTNKDGSAIAASGDEGDSLLRVAQAAGLPLEGTCEGQMACSTCHVVVAAEWFERLPPACEEEEDMLDFAAGVQPTSRLACQIVLDAKLAGLAVAVPDDSHDMRR
397260_Ssanxanigenen@PZO89056_1__2Fe_2S_ferredoxin                                                               MIRVRFVSADGQVSEVTAAAGDRLLDVAQADGQPLEGTCEGQMACSTCHVIVDREDFARLEPATEMEEDMLDLAAGATRTSRLACQIWLDDAIEALTVRMPAESRNMQG
1660141_Ssp@ODU22140_1__2Fe_2S_ferredoxin                                                                        MTRVRFISADGGVREVTGRPGDRLLDLAQADGQPLEGTCEGQMACSTCHVIVDADDFTRLPMATEMEEDMLDLAAGATRTSRLACQIYLDSGLDSLTVRIPGEVHNMQG
2320861_Ssp@RJF85498_1__2Fe_2S_ferredoxin                                                                        MTLIRFISADGNVREVTGAPGDNLLTLAQNDGQPLEGTCEGQMACSTCHVVVDAADFAKLPPASEMEEDMLDLAAGATRNSRLSCQIWLDESLENLTVRIPGEVRNMQG
1219043_Schangbaiensi@GAO38395_1__putative_ferredoxin                                                            MTRVRFISADGSVREVDAAPGERLLDVAQADGQPLEGTCEGQMACSTCHVIVDVTDFAKLPPASEPEEDMLDLAAGATRHSRLACQIYLGADLEELTVRIPSEVRNMQR
2172047_Sbacterium@QDFY01000001_1_842___901998_902333                                                            MTLVRFVSADGRVQEVDAPAGERLLDVAQNAGQPLEGTCEGQMACSTCHVIVEAEDFARLPPASEEEEDMLDLAAHVTRYSRLSCQIWLTEALETLTVKIPSGFHNMQG
1166337_Sjatrophae@SFR97378_1__Ferredoxin                                                                        ---------------MDAPAGERLLDVAQAAGEPLEGTCEGQMACSTCHVIVAAEDFARLPPASEEEEDLLDLAAHATRTSRLACQIWLTDALDGLTVRLPTDAHDMQG
2068657_Ssp@PWG01330_1__2Fe_2S_ferredoxin                                                                        MTRIRFISADGSVREVDAPPGERLLDIAQADGQPLEGTCEGQMACSTCHVVVEAEDFAKLPPASEEEEDMLDLALHVTRHSRLACQVWTRDDLDSLTVRMPGGAHNMQG
1951255_Sbacterium@DDTH01000014_1_106___100654_100989                                                            MIRVRFISADGEVQDVDAPPGERLLEIAQAAGQPLEGTCEGQMACSTCHVIVAAEDFAKLPRASEEEDDLLDLAACVTRHSRLACQIELTEALDGLTVRIPGGAHDMRG
614671_Svermicompost@PXYJ01000001_1_775___788752_789087                                                          MTIVRFLSANGDLSEVEAAPGARLLDVAQADGQPLEGTCEGQMACSTCHVILEAEDFAKLPRASEEEEDMLDLAMHATRTSRLSCQIWLTEEMESISVRVPPGAHNMQG
1550073_Ssp@JROH01000022_1_26___26714_27049                                                                      MIRIRFVAAEGDVREVTAAVGDRLLDVAQHDGQPLEGTCEGQMACSTCHVIIAAEDFDRLPRATEEEEDMLDLATSATRTSRLACQIHLDETLDGMTVRIPPERRDMRG
1141889_Sspermidinifa@PCD03428_1__2Fe_2S_ferredoxin                                                              MTRIRFVAADGEVREVTGAPGDRLLDLAQNDGQPLEGTCEGQMSCSTCHVIVAGEDFDLLPPPSEEEEDMLDLAAGATRTSRLACQIWIEAGWEALTVRIPPERRDMRG
1895847_Sbacterium@HCB77094_1__TPA_asm__2Fe_2S_ferredoxin                                                        MTRIRFVAADGEVREVTGAPGDRLLDLAQNDGQPLEGTCEGQMSCSTCHVIVAAEDFDLLKPASEEEEDMLDLAAGATRTSRLACQIWIEDGWEALTVRIPPERRDMRG
1768769_Ssp@LSJC01000021_1_10___9207_9542                                                                        MIRVRFVSADGGVREVSAEPGAVLLDVAQADGQPLEGTCEGQMACSTCHVLIAAEDFDRLPPAREEEEDMLDLAVGATRHSRLACQIMLDATMDGMTVRMPPAHRNMQG
941907_Sindica@SMF60560_1__Ferredoxin                                                                            MTAVRFISADGDIQEVAGQGGDRLLDIAQNAGQPLEGTCEGQMACSTCHVIVEAEDFAKLPRASEEEEDMLDLASHVTRHSRLACQIWIDPAWDSLTVRIPGAARNMQG
745310_Ssp@AGH48411_1__ferredoxin                                                                                MTTVRFVSADGSIDEVEAPAGARLLDVAQANGQPLEGTCEGQMACSTCHVIVDREDFPKLDEATEMEEDLLDLAASVTRWSRLACQVYLPEGLESLTVRIPGESRNMQG
861865_Slaterariae@SNT04929_1__Ferredoxin                                                                        MTRVRFVSADGRVDEVEAPAGSRLLDVAQANGQPLEGTCEGQMACSTCHVIVDRDDFQKLPEASEMEEDLLDLAASVTRFSRLACQIYLPEGVDELTVRIPGEAHNMQG
1882773_Ssp@SDC46267_1__Ferredoxin                                                                               MTKVTFISANGERSTVDAAAGQRLLEVAQSDGQPLEGTCEGQMACSTCHVIVAAEDFGRLPPATEMEEDLLDLASHVTRYSRLACQIHLDAALESLTVKMPGAVRNMQG
1736594_Ssp@KRB86048_1__2Fe_2S_ferredoxin                                                                        MTRVIFVSANGERSEVDAAPGQRLLEVAQADGQPLEGTCEGQMACSTCHVIVDAADFAKLPRASEMEEDLLDLASHVSRTSRLACQIHLEEGLDSLTVRMPGAARNMQG
1736447_Ssp@KQX20371_1__2Fe_2S_ferredoxin                                                                        MTRVIFLSADGERSEVEAAPGQRLLEVAQADGQPLEGTCEGQMACSTCHVVIDPADFPKLPRASEMEEDLLDLASHVTRFSRLACQVHLTEALDRLTVRMPAGARNMQG
680125_Plamellibrach@RED15436_1__ferredoxin                                                                      MTKVRFVSADGRVSEAEGSPGERLLDIAQADGQPLEGTCEGQMACSTCHVHVDPDDFAKLPPAQEMEDDMLDLAADVNRYSRLACQIWLSEDLESLTVKIPGSVHNMQG
1697973_Scrusticola@QTJP01000001_1_361___388324_388656                                                           -MKIRFVAADGDVREVEAAAGERLLDIAQADGQPLEGTCEGQMACSTCHVIVSEEDFGKLPVASADEDDLLDLAAHVTRTSRLACQIWLEEEWGSLTVRIPSEARDMQG
121428_Sxenophagum@DDFT01000093_1_3___1786_2301                                                                  MTRIIFISADGERQEVDAPAGSILLDVAQAAGQPLEGTCEGQMACSTCHVIVDAADFPQLSRASEDEEDMLDLAASATRTSRLXXXXXXXXXXXXXXXXXXXXXRAEEG
1843368_Ssp@AOF97562_1__2Fe_2S_iron_sulfur_cluster_binding_domain_protein                                        MTRVTFISADGERQEVDAPAGSVLLDIAQAAGQPLEGTCEGQMACSTCHVIVEATDFPRLGRASEDEEDMLDLAASATRTSRLSCQIILADGLDQLTVRIPPESYNMQG
1332080_Sbaderi@ALR21131_1__2Fe_2S_ferredoxin                                                                    MTRVTFISADGERQEVDAPAGSVLLNVAQAAGQPLEGTCEGQMACSTCHVIVDAADFSRLPRATEEEEDMLDLAASATRTSRLSCQIVLDAALESLTVRIPPETYNMQG
2185111_Ssp@CP029335_1_856___881192_881527                                                                       MTMVTFISADGERLEVDAPAGSVLLEVAQAAGQPLEGTCEGQMACSTCHVIVDAADFDRLPRASEDEEDMLDLAAAATRTSRLACQIILSEQLDALTVRIPGEFNNMQG
2082188_Ssp@BBC99391_1__ferredoxin__2Fe_2S                                                                       MTRVTFISADGERQDVDAPAGSVLLDIAQGAGQPLEGTCEGQMACSTCHVIVDADDFAKLPRASEDEEDMLDLAAAATRTSRLACQIVLDGALDALTVRIPGEFNNMQG
452662_Sjaponicum@BAI97007_1__ferredoxin                                                                         MTRVVFISADGEKQEVEAPPGAVLLDVAQAAGQPLEGTCEGQMACSTCHVIVDAADFSKLGKASEDEEDMLDLAAAATRTSRLSCQIVLDEQLDSLTVRIPGESYNMQG
2072936_Ssp@AUW58516_1__2Fe_2S_ferredoxin                                                                        MTKVTFISADGRRQEINAPDGAILLDVAQGAGQPLEGTCEGQMACSTCHVIVEADDFAQLPRASEAEEDMLDLAASATRTSRLSCQIVLTEAISDLTVRIPAESHNMQG
627192_Ssp@BAK66014_1__ferredoxin                                                                                MTRITFISANGAVMEVEAAPGDTLLDIAQAAGQPLEGTCEGQMACSTCHVIIDPADFPKLPRASEEEEDMLDLAAATTRTSRLACQIVLSEAMESLTVRIPPESRNMQG
1895845_Ssp@OJY66942_1__2Fe_2S_ferredoxin                                                                        MTLVRFIGADGEVLEVRAAPGDNLLDIAQAAGQPLEGTCEGQMACSTCHVIIAAEDFGVLPRASEDEEDMLDLAAATTRTSRLACQITLTAEMETLTVRIPAEVRNMQG
1970430_Ssp@OYW83832_1__2Fe_2S_ferredoxin                                                                        MTLIRFISADGRVQEVAAQAGDTLLDVAQAAGQPLEGTCEGQMACSTCHVIVAAEDFANLPPASEPEEDMLDLAAAATRTSRLACQIVIGEDMATLTVRIPGEFHNLQG
1219055_Ssoli@BCTZ01000001_1_324___336528_336860                                                                 MIRVTFIGAEGNSREARANAGDRLLEVAQNDGQPLEGTCEGQMACSTCHVLISAEDFARLPPASEEEEDMLDLAIGAGKTSRLACQIILTPELDGLTVRMPPGHRDMQG
1609977_Shengshuiensi@AJP71982_1__2Fe_2S_ferredoxin                                                              MIRVRFVSADGALREVEGGEGDRLLELAQNDGQPLEGTCEGQMSCSTCHVIVADEDFERLPRASEEEEDMLDLAVGATRTSRLACQILLTPDLDGLTVRMPPGHRDMQG
1327635_Ssp@ATY31791_1__2Fe_2S_ferredoxin                                                                        MIRVRFVGADQRTRDVEVAEGAILLEVAQNAGQPLEGTCEGQMSCSTCHVIVDAEDFARLPRASEEEEDMLDLAVGATRTSRLACQIVLDAALDGITVRMPSEHRDMQG
1985172_Ssp@OSZ68738_1__2Fe_2S_ferredoxin                                                                        MIRVTFVSADGRRHEVTAEAGLRLLEVAQNDGQPLEGTCEGQMACSTCHVIVDPDYFARLPRAAEEEEDMLDLAVGAVRTSRLACQILLTPDLDGLVVHMPAGHRDMQG
1888892_Sturrisvirgat@ODP37375_1__2Fe_2S_ferredoxin                                                              MIAVRFLHPDGAALQTHAKPGDRLLEVGQAGGMPLEGTCEGQMACSTCHVIVEPADFDRLPRASEEEEDMLDLAVGATRTSRLSCQIVLDDTLDGLSVRLPSEHRDMQG
93064_Skoreensis@APR54016_1__2Fe_2S_ferredoxin                                                                   MIRVRFLTPDGDACDAEGEAGFSLLELGQAKGMPLEGTCEGQMACSTCHVIVSAADFDRLPRASEEEEDMLDLAVGATRTSRLSCQIVLTPELDGLTVSLPSEHRDMQG
1768772_Ssp@LSJF01000319_1_4___2949_3284                                                                         MIKVRFLTPDGDAVEAEAAAGDRLLEIGQARGMPLEGTCEGQMACSTCHVIVAAEDFARLPRASEEEEDMLDLAVGATRTSRLSCQIVLTPDLDGLTVSLPSEHRDMQG
2013662_Abacterium@PKP89274_1__2Fe_2S_ferredoxin                                                                 MIAVRFLNPDGEAAEAQAEAGVSLLEVGQARGMPLEGTCEGQMACSTCHVIVSPEDFDRLPPAREEEEDMLDLAPGATRTSRLSCQILLTPELDGLTVSLPSEHRDMQG
179878_Selodea@RKR24372_1__ferredoxin                                                                            MIRVRFEAASGAVQEVQAPPGARLLEVAQNAGQPLEGTCEGQMACSTCHVIVAPADFERLPPASEAEEDMLDLAMGAVRTSRLACQILLTEALDGLTVRMPSAHRDMQG
2056845_Ssp@PTS80727_1__2Fe_2S_ferredoxin                                                                        MIQVRFVGIDGEIRTASANPGDRLLEIAQADGQPLEGTCEGQMACSTCHVIVATEDFARLPPPSEDEEDMLDLAAGATRTSRLACQILLTDALDGLTVRIPGEVRNMQG
1736215_Ssp@KQN25940_1__2Fe_2S_ferredoxin                                                                        MIRVHLIGTDGRTTEAHGEAGDTLLRLAQAAGQPLEGTCEGQMACSTCHVIVAAEDFDRLPPASEEEEDMLDLAAVATRTSRLACQIVLTPAIDGLTVRVPAEARDMRG
2305907_Ssp@RHW16481_1__2Fe_2S_ferredoxin                                                                        -MKVTFIQRNGDPLTVEAGEGDRLLDVAQAHDQPLEGTCEGQMACSTCHVVVAAEDFARLPPASEMEEDMLDLAAGATRTSRLSCQIWLDATLDGLTVRIPAEARDMQG
1881068_Ssp@SEI85843_1__Ferredoxin                                                                               -MKVRFETTDGAIVEAEASPGERLLDVGQRIGMPLEGTCEGQMACATCHVVVSPRDFALLPQAAEEEEDMLDLALNAARTSRLSCQIVLQQENDGLTVRIP--------
1895848_Ssp@OJU17335_1__2Fe_2S_ferredoxin                                                                        -MKVRFIATDGSVREAEATPGETLLEVGQREGQPLEGTCEGQMACATCHVIVEPDDFDRLPPASDDEEDMLDLAYAVTRTSRLSCQIVLSDALDGLTVRLPTGSRNMQG
1951254_Sbacterium@DDFE01000220_1_9___6299_6634                                                                  MIRVRFIAADGQTVDAEAAPGTVLLDLAQANDQPLEGTCEGQMACSTCHVIVDPADFARLPRSSDDEEDMLDLAAGVTRTSRLACQIVLDESLDGLTVHIPGEVRNMQG
185950_Sfaeni@PTW44994_1__ferredoxin                                                                             -MIVRFIARDGTTTTV-ATPGDRLLDAAQAHNQPLEGTCEGQLACATCHVIVDPADFARLPPASDDEEDMLDLAHNATRTSRLACQIRLTEALDGLTVRIPE-------
267128_Sgranuli@AMG74794_1__Adrenodoxin_like_protein                                                             -MRVTFIHADGKRTEAEAVPGDILLDVAQAHLMPLEGTCEGQMACSTCHVIVAREDFDRLPPASEEEEDMLDLAAGARRTSRLSCQVVLTEALDGLTVHIPGESRNMQG
1515612_Sfribergensis@AJA08338_1__ferredoxin                                                                     -MRVTFIHADGKRTEAEAEPGSILLDIAQAHMMPLEGTCEGQMACSTCHVIVAKEDFDRLPPASEMEEDMLDLAAGVRRTSRLSCQIVLTEALAGLTVHIPAESRNMQG
317655_Salaskensis@ABF52515_1__ferredoxin                                                                        -MRVTFIHADGKRTEAEAEPGSTLLDVAQAHLIPLEGTCEGQMACSTCHVVVESQDFDRLPPASEMEEDMLDLAAGARRTSRLSCQIVLTEDMDGLTVRIPAESRNMQG
1141887_Ssp@PAX09641_1__2Fe_2S_ferredoxin                                                                        MIHVRFVGADGSVQEAGGVEGVRLLDVAQAAGQPLEGTCDGDMACATCHVVVDAADFDRLPPAGEEEEELLDLAYNATRTSRLACQIRLTPALDGLTVRVP--------
1961362_Ssp@ANC87376_1__2Fe_2S_ferredoxin                                                                        MIRVRFIGTDGSVRDAKGVEGARLLDVAQADGQPLEGTCDGDMACATCHVIVAAEDADRLPPPREEEEDLLDMVPQATRTSRLACQIRLSAALDGLTVRVPG-------
1736343_Ssp@KQU62291_1__2Fe_2S_ferredoxin                                                                        MIRVRFVATDGTITAAQGADGLRLLDVAQAAGQPLEGTCNGDLACATCHVIVDAADAPRLPPASENEEDLLDLAPAATRTSRLACQIILTPALDGLTVRIPRS------
1166340_Ssp@SEM43652_1__Ferredoxin                                                                               -MIVTFVGSDGEAMRATAEAGARLLDVAQAAGQPLEGTCDGDMACATCHVVIDAADFARLPPASEEEEDLLDLAPSATRTSRLACQVRLDAALGAITVRVP--------
2219696_Ssp@AXJ96756_1__2Fe_2S_ferredoxin                                                                        MIRVRFVDAAGTATDITTAEGARLLDVAQAAGQPLEGTCDGDMACATCHVVVAVEDFARLPAAREEEEDLLDLAPDARATSRLACQIWLTAALDGLTVRVPG-------
1985879_Ssp@RSV15732_1__2Fe_2S_ferredoxin                                                                        -MIVRFIGVDGAIEEARGAAGDRLLDLAQAYGQPLEGTCDGQMACSTCHVIVAPEFADLLPPPSEEEEDMLDFAPGATRTSRLACQITLTDALEGLTVRMPGQQADARR
645617_Hcaeni@RIA45615_1__ferredoxin                                                                             MTLVRFISADGTVEEARGSPGDCLLDLAQAYGQPLEGTCEGQMACSTCHVIVAAEDADKLPPPSEEEEDMLDLAVGATRTSRLACQIMLTGAMESLTVKMPPGARDMRG
1951261_Sbacterium@DBOA01000005_1_9___10354_10686                                                                MIKVTFITADGTVQNVEAVQGQRLLEIAQAAGQPLEGTCEGQMACSTCHVIIDKLWFDKLPQSVEDEEDMLDLATGARRTSRLSCQIVLTPDLDGLVVHIPAESRNMQG
2015579_Sbacterium@OYU01383_1__2Fe_2S_ferredoxin                                                                 MIKVTFINADGTVQDVEAVEGQRLLEIAQAAGQPLEGTCEGQMACSTCHVIIDKLWFEKLPRSVEDEEDMLDLATGARRTSRLSCQIVLTPDLDGLVVHIPAESRNMQG
2292257_Ssp@RDV06645_1__hypothetical_protein_DXH95_04300                                                         GLKVHFISPDGETQTVEAKAGSNLLEVAQNAGQPLEGTCEGQMACSTCHVVIAKEWFDKLPVASDDEEDMLDLASGARRTSRLSCQIDLTAEMDGLVVHIPAESRNMQG
1123270_Sbaekryungens@ATUR01000003_1_490___513217_513552                                                         MVKVTFLSSDGEEQHVEGAPGDNLLRLGQANGQPLEGTCEGQMACSTCHVIIDANWFDKLPPASEEEEDMLDLAAGARRTSRLSCQIDLTEQLDGLTVRIPGESRNMQG
1913578_Ssp@APG63727_1__2Fe_2S_ferredoxin                                                                        MVKVIFTNISGSIQEVEGNEGDCLLDVGQAAGQPLEGTCEGQMACSTCHVIVKDAWFDKLPPASENEEDMLDLAAGARRTSRLSCQILLTKDLDGLTVAIPSESRNMQG
1560345_Spanacis@AOH85309_1__2Fe_2S_ferredoxin                                                                   MIPVTFIAANGTRSTAQASAGDRLLEVAQNAGQPLEGTCEGQMACSTCHVIVDAADFALLPPASEAEEDLLDLASGATRHSRLACQIQVERA---LTVTIPGESRNMQG
1219040_Sasaccharolyt@BCYU01000025_1_47___55208_55540                                                            MTRVIFIERDGATREVEARPGDRLLEVAQNAGEPLEGTCEGQMACSTCHVIVDPQDFAKLPPAVEDEEDMLDLASGATRYSRLACQIWLSEVLETLTVRIPPEAKNMQG
685778_Ssp@AORL01000021_1_170___195677_196012                                                                    MTLVRFLDPRGDSAEVQAAAGERLLDVAQAAGQPLEGTCEGQMACSTCHVIVDPADFEALPPASEMEEDLLDLAAHVTRTSRLACQIWLSDALPTLTVRMPGVSRNMMG
1735121_Soleivorans@PTQ07497_1__2Fe_2S_ferredoxin                                                                TIRVRFVAADGHIRDVTAGEGDRLLDVAQGADQPLEGTCEGQMACSTCHVIVDPADFAKLPPASEEEEDLLDLAAHVTRTSRLACQIRL-EGIDSLTVRIPPDARNMQG
1922222_Ssp@LT703001_1_699___739863_740204                                                                       DIMVNFVSADGETMVAKATEGDDLLKVAQIHDQPLEGTCEGQMACSTCHVIVDAADFEKLPEATEMEEDMLDLAAGARRTSRLACQITLTPDLDGLTVHIPAESRNMQG
266812_Sflavimaris@ASK87732_1__putidaredoxin                                                                     KVTVHFVSADEETLSVEASDGDNLLTIAQIHDQPLEGTCEGQMACSTCHVIVRAADFDRLPPATEMEEDMLDLAAGARRTSRLACQITLTPDLDGLTVQMPGESHNMQI
1951256_Sbacterium@DELZ01000004_1_21___27631_27972                                                               KITVHFVSSDGETVSVEASKGDNLLTLAQLHDQPLEGTCEGQMACSTCHVIVEAADFDRLPEATEMEEDMLDLAAGARRTSRLACQIELTAELDGLTVHMPIESHNMQN
1951263_Sbacterium@DLOX01000018_1_1___82_417                                                                     MIKVQFLNAAGEISQVSAQAGDCLLDIAQNDGQPLEGTCEGQMACSTCHVIVAADWFPKLPKASEEEEDMLDLAASATRYSRLACQISLTDAMDGLTVKIPGEVRNMQG
2339262_Sbacterium@RJT24871_1__2Fe_2S_ferredoxin                                                                 MIRVHFIGADGERTEAVAESGQSLLEVAQNCGMPLEGTCEGQMACSTCHVIVEPDWFETLKRASEDEEDMLDLAAHVTRHSRLSCQILLNDSLDGLTVRIPPESHNMQG
1735683_Ssp@KQM65651_1__2Fe_2S_ferredoxin                                                                        MIHLTFIAADGTPHALTAAEGDTLLAAGQAGNQPLEGTCEGQMACATCHVIVAAGDFDRLPPAGAEEEDMLDLAQGATRTSRLACQIVLTRALDGLTVRIPA-------
1298856_Ssp@PVZ19240_1__ferredoxin                                                                               MTLVRFLKADGIDREVQAAPGQRLLDVAWAERQPLEGACEGVMACSTCHVIVDAHDFEKLPPASEEEEDLLDLAAHATRTSRLACQIILTEDLKSLSVRIPTGATNWMG
1380389_Ssp@KK211162_1_947___908226_908561                                                                       MTLVRFFRADGTDKEVEAEPGQRLLDVAWAAREPLEGACEGVMACSTCHVIVAAADFEKLPAASEEEEDLLDFAAHVTRTSRLACQIILTGDMKTLDVRIPAAATNWMG
1123267_Sastaxanthini@JONN01000001_1_756___790104_790409                                                         MTLVRFLNSDGADREVEAAEGANLLDVAQAADQPLEGTCDKSISCSTCHVILSAEDFARMPRASEEEEDLLDLAQDVRRTSRLACQLTVSGAV--MTVRMPGX------
1706000_Sginsengisoli@QOCK01000002_1_138___147976_148287                                                         MTLVTFLRPDGSDRAVEAPADARLLDVAQAAGQPLEGTCHGAMSCSTCHVIVAPDDFARLKPASEEEEDLLDFAFAVERTSRLACQVVLSAGLETLTVRMPGX------
2315689_Ssp@RIX31602_1__2Fe_2S_ferredoxin                                                                        MIRVRFLKADGTDHEVDATEGTNLLDLAQAEGQPLEGACEGQMACSTCHVIIAKEDFGRLPPASEEEDDLLDLAWQVRPTSRLACQIMLTKDLGSLTVQMPGGAYNLDR
1234595_Pflava@EMD84303_1__Ferredoxin__2Fe_2S                                                                    MTQVRFFDADGRDRVADAQPGERLLDVAQHHDQPLEGTCEGQMACSTCHVIVQAVTGMPLPPPSEEEDDLLDFAYGAVRESRLACQILLNDDIQAIDIRMPGGSVDASR
1985171_Ssp@OSZ69257_1__2Fe_2S_ferredoxin                                                                        MIRIRFLSADGAETLVDAQPGDRLLDLAQAHGQPLEGTCEGAMACSTCHVHLVGGDVAALPPPSEEEEDMLDFAAGANRQSRLACQVKLMAGMAALDVKMPRGVVDMSR
1970594_Sbacterium@OYX76754_1__2Fe_2S_ferredoxin                                                                 MARIRFISADGTEAIADSKPGDRLLDVAQAHGMPLEGTCEGAMACSTCHVYLVGGDVEKLPAPIEEEEDMLDFAAGANRQSRLACQVKLTADIHSLDVRMPRSVVDNSR
2015572_Abacterium@OYU16217_1__2Fe_2S_ferredoxin                                                                 MTRIRFLSADGTETRVTAEPGERLLDVAQAAGQPLEGTCEGAMACSTCHVLISGADAARLPPPSDEEEDMLDFAVGASRASRLACQIVLTADIAALDVRMPPGSVDMSR
1523432_Aproteobacter@KPF61845_1__2Fe_2S_ferredoxin                                                              MTRVRFLAADGKGPVVEAAAGTRLLDLAQAQGQPLEGTCEGAMACSTCHVLITGADAAKLPAPSEEEEDMLDFAVGAGRASRLACQIRLTADIAELDVRMPPGAVDMSR
1843236_Smontana@KV887138_1_40___38342_38656                                                                     MTHVRFLTAAGLSSECDAPPGTRLLDLAHALGEPLEGTCEGQMACSTCHVIVAADDFARLPPASENEDDLLDLAPHVTRTSRLACQIMLDGTLPTLTVRIPDRX-----
2283317_Ssp@RDE06436_1__2Fe_2S_ferredoxin                                                                        MTRVSFIGSNGSVTVAEGPPGARLLDVAQAAGQPLEGTCNGCLACATCHVIVAREQFECLPPPSAEEEDMLDLVPDAVRTSRLSCQVVLSEELDELTVRIPG-------
1920129_Ssp@RSU49960_1__2Fe_2S_ferredoxin                                                                        MIRLVF---RGASVPAEAEAGARLLDVAQAAGMPLEGTCGGQLACATCHVVIAADWAGRLPPPGEAEEDMLDLVPAATRTSRLACQVRLTEALDGMVVRVT--------
634430_Srubra@SFP74968_1__Ferredoxin                                                                             MIRVRFETATG-IVEVEAAAGDRLLDVAQAAGQPLEGTCGGQLACATCHLIVAAEDWSRLPPPRPEEEDMLDLVPDAVRTSRLSCQIRLTPSLDGLALRVP--------
2315330_Ssp@RST31053_1__2Fe_2S_iron_sulfur_cluster_binding_domain_containing_protein                             SVTVTFLRADGSDREVTVEPDRSLLEIAQAAGQPLEGTCEGQMACSTCHVHVAAADFDRLPPASDEEDDLLDLAADVRRTSRLACQIRLTPELGSLTVRIPNAVTDWNR
1842535_Bsp@AOF99795_1__2Fe_2S_iron_sulfur_cluster_binding_domain_protein                                        MIEVTFISADGKRQTVQAQDGDRLLDVAQAHGLPLEGTCEGQMACSTCHLIIDAADFAKLPEPVEMEEDMLDLAVAVTRTSRLSCQIFLRDEWQSLTCRVPAESYDMQG
1974094_Sbacterium@PIW56037_1__2Fe_2S_ferredoxin                                                                 MVRLRF--KEGDLTEYDGESGLTLLDAAQAAGMPLEGTCEGQMACSTCHVLVAREWFARLPEASEEEEDLLDLAACVGPTSRLACQIVLGDDLDGLEVAIPDESQDMRA
1736301_Ssp@KQN93677_1__2Fe_2S_ferredoxin                                                                        MK----VMVDG--REWPATTGERLLDVARRNGLALEGTCNGDLACATCHVVIAAEWFERLPPAREEEEDMLDLVGDARRTSRLACQIVLTPALDKLSVTLP--------
1855283_Ssp@SEK60929_1__Ferredoxin                                                                               ---MKLYVVDGDVSEFAGEPGERLLDACQRAGLPLEGTCGGDMACATCHVVVAAEDFGRLPPASDEEEDMLDLVPDARRTSRLACQVLLTAALEGLRLRLPAA------
335406_Smicrocystini@RKS86408_1__ferredoxin                                                                      MTLVRFISADGAVVEVEATPGERVLEIAQLHDQPLEGVCEGQMACSTCHVIVAERHAALLPRPSVEEEDMLDFAYGVTRNSRLACQLYTAEDLAELEMRMPAGAVNMQS
1948389_Abacterium@DFLT01000014_1_197___204207_204539                                                            MTLVRFLDSDGHSAEVEVPAGEPVLKAAQNAGQPLEGTCEGQMACSTCHVLVMSVDGEAPAPPSEEEEDMLDFAYGATRQSRLSCQLMATEQLREIVLRMPGGSVDMSR
2303576_Ssp@QWDF01000001_1_894___855099_855437                                                                   VTLVRFLRASGEDREVEAAAGANLLALGQANGQRLEGACEGAMACSTCHVLVAAEDFGRLPAASEEEEDLLDLAAHATRWSRLSCQVAVPDG-AAFTVTVPPSAYNFDR
1736370_Ssp@KQT32594_1__2Fe_2S_ferredoxin                                                                        MR----INADG--VAIDARIGETLLDAAQRAGLPLEGTCGGDMACATCHVVIAPDDMARLPGATEEEEDLLDMLPRAVATSRLGCQIRLSADHANLSFALPPGSAKVQR
91604_CPacanthamoeba@AIK97039_1__2Fe_2S_ferredoxin                                                               MPKIIFIDQSGNRKEVDAPVGLSVLEIAHRNDIDLEGACEGSLACSTCHVIVDPEWYDILQEATEDEEDMLDLAFGLTHTSRLGCQIIMSDELDGLTVRLPAGTRNMSL
985867_COthessalonice@AEWF01000003_1_160___170075_170404                                                         MPKIIFIDQNDTRKEVDAPVGLSVLEIAHRNNIDLEGACEGSLACSTCHVIVDPEWYDVLQEASEDEEDMLDLAFGLTHTSRLGCQIIMSEELDGLIVRLPAGTRNMSV
1797211_Abacterium@OFW70265_1__2Fe_2S_ferredoxin                                                                 MPKITFIYQDGTRKEVDAPIGLSVLEIAHQNNVDLEGACEGSLACSTCHVVVEPDWFDVLPEASEDEQDMLDLAFGLTHTSRLGCQIIMTEELDGLVVKLPAATRNMM-
1226968_Ahumicireduce@ANC91885_1__2Fe_2S_ferredoxin                                                              MPKMTFIEPDGSRREVDAPLGLSVLEIAHKNSLDLEGACEGSLACSTCHVVIEPEWFDVLPEAQEDEEDMLDLAFGLTKTSRLGCQIIMTEELDGLVVRLPGGSNNAMK
2220096_Iprofundi@CP030126_1_959___1025229_1025543                                                               MPKMVFVETDGTRREVDAPLGLSILEVARRHDIDLEGACEGSLACSTCHVIVDPQWYDVLPDASEDEEDMLDLAFGLTKTSRLGCQIRITEEMDGLTVRLPGGAX----
414684_Rcentenum@ACI99016_1__ferredoxin__2Fe_2S                                                                  MPKMVFVETDGTRREVEAPLGLSILEVARRHDIDLEGACEGSLACSTCHVIVDPQWYDLLPDASEDEEDMLDLAFGLTKTSRLGCQIRITEELDGLVVRLPGGSQG---
2171757_Rbacterium@QGNJ01000005_1_164___164856_165170                                                            MPKMVFIETDGTRREVDAPLGLSILEVARRHNIDLEGACEGSLACSTCHVIIDPQWYDVLPEANEDEEDMLDLAFGLTKTSRLGCQIRISEELDGLVVRVPGSKX----
1523418_Aproteobacter@KPF83191_1__2Fe_2S_ferredoxin                                                              MPKMVFIETDGTRREVDAPLGLSILEVARRHDIDLEGACEGSLACSTCHVVVAPEWYDLLPDAQEDEEDMLDLAFGLTKTSRLGCQIRITPELDGLTVKLPGAK-----
1121034_Nirakense@KE386933_1_548___584357_584671                                                                 MPKMVFIETDGTRREVDAPLGLSILEIARRHDIDLEGACEGSLACSTCHVVITPEWYDLLPDADEDEEDMLDLAFGLTKTSRLGCQIRMSEELDGLTVKLPGSRX----
552518_Elitoralis@KJV09287_1__2Fe_2S_ferredoxin                                                                  MPKLTFIDRDGNRHEVEAPVGLSVLEIAHRNQIDLEGACEGSLACSTCHVVVDPDDYERLSDASEDEEDMLDLAFGLTATSRLGCQIIMTEELDGLRVSLPTGSRNMMA
2022747_Ecyanobacteri@OYQ20924_1__2Fe_2S_ferredoxin                                                              MPKMTFIDRDGNRHDVDAPVGLSVLEIAHRNQLDLEGACEGSLACSTCHVVVDPEDYERLADASEDEEDMLDLAFGLTATSRLGCQIIMTEELDGLTVSLPTGSRNMMA
2268457_Rbacterium@QOZR01000014_1_95___109790_110125                                                             MPKMTFINTDGTRLEVDAPIGLSVLEIAHRNNIDLEGACEGSLACSTCHVIIDPEWYEALAEATEDEEDMLDLAFGLTQTSRLGCQIIMTEELNGLTVALPAGTRNMMA
1414854_CNamoebiphila@ARN85230_1__2Fe_2S_ferredoxin                                                              MAKITFIKQNGEQIQIDAPLGLSVLEIAHQNNIDLEGACEGSLACSTCHVIVGEDWYDVLSPATEDEEDMLDLAFGLTHTSRLGCQIIMTDELDGLVVKLPAATRNMMV
244582_CPsymbiosus@JQAK01000001_1_1044___1159868_1160197                                                         MAKMTFIVRDGHSVEVDAPLGLSVLEIAHRNKIDLEGACEGSLACSTCHVIVESEWYDLLSTASEDEEDMLDLAFGLTHTSRLGCQIIMTEELDGLVVRLPAATRNMMV
1895707_Abacterium@OJV45436_1__2Fe_2S_ferredoxin                                                                 MPKMTFIIPTGERKEVDAPLGLSVLEIAHRNHIDLEGACEGSLACSTCHVIVDSEWYDLLSDPIEDEEDMLDLAFGLTKTSRLGCQIIITNELDGLVVRLPSATRNMMV
1660166_Rbacterium@ODT97906_1__2Fe_2S_ferredoxin                                                                 MPKMTFILKDGSPKEVDAPIGLSVLEIAHRNHIDIEGACEGSLACSTCHVVVDKTWFDKLAPASDDEEDMLDLAFGLTHTSRLGCQIRMSEALDGLVVRLPAATRNMMV
1288970_Msp@CCQ74486_1__2Fe_2S_ferredoxin_involved_in_assembly_of_other_Fe_S_clusters                            MPKMTFIEPNGTRREVDAPLGQSVLEIAHHNKIDLEGACEGSLACSTCHVIVDQEWYDKLEEASEDEEDMLDLAFALTHTSRLGCQIVISEELDGLVVNLPAATRNVAV
244581_CPacanthamoeba@AIL12453_1__2Fe_2S_ferredoxin                                                              MPKITFITPKGDHVQVEAPVGLSVLEIAHQNNIDLEGACEGSLACSTCHVIVDPEWYDALPEAQEEEEDMLDLAFGLTRTSRLGCQIIITEELDGLTVTLPAATRNMMV
1629334_Cvaricaedens@GAO99031_1__rhodocoxin                                                                      MPHMTFVTPQGERITVEVPVGLSVLEIAHQNNIDLEGACEGSLACSTCHVIVDSEWYDTLPDAQEEEEDMLDLAFGLTHTSRLGCQIIMKEELDGLVVTLPPATRNMMS
1948417_Abacterium@DITJ01000071_1_4___3352_3696                                                                  MPKIVFVLPGGENKEVDAPIGLSVLEIAHKNHISLEGACEGSLACSTCHVIVDEKFFDILDEPTENEEDMLDLAFGLTHTSRLGCQIKITEELDGLIVKLPEATRNMMV
28181_Mblakemorei@OEJ65210_1__2Fe_2S_ferredoxin                                                                  MPKMTFIDADGNRKEVDAPVGLSVLEIAHKNDLDLEGACEGSLACSTCHVVVDDKWFSKLDDATEEEEDMLDLAFGLTHTSRLGCQIKMTEELDGLEVTLPTGTRNMLL
1802022_Rbacterium@OHC78671_1__2Fe_2S_ferredoxin                                                                 MPRITFIDPDGSRHDVDAPIGMSVLEIAHKHGVNLEGACEGSLACSTCHVIVDAKWFARLDKAGEEEEDMLDLAFALTHTSRLGCQIRITDELDGMIVTLPAATRNMMV
2053833_Msp@RAU21469_1__2Fe_2S_ferredoxin                                                                        MPKMTFIAPDGTTKDVEAAEGLSVLEIAHHAKIDLEGACEGSLACSTCHVIVDKAWYDKLKPATEDEEDMLDLAFGLTATSRLGCQIIMSKDLDGLTVTLPAATRNMSV
342108_Mmagneticum@BAE51827_1__Ferredoxin                                                                        MPKMTFIAPDGTRQEVEAAEGLSVLEVAHRAKIELEGACEGSLACSTCHIVVAKEWYDKLSPATEDEEDMLDLAFGLTATSRLGCQIIMSKELDGLVVTLPAATRNMMV
1437059_Mmoscoviense@OAN50879_1__2Fe_2S_ferredoxin                                                               MPKMTFIAPDGNRHEVEAPEGLSVLEIAHRNKLELEGACEGSLACSTCHIVVAPEWFAKLAEATEDEEDMLDLAFGLTSTSRLGCQVIMSKALDGLVVTLPAATRNMMV
1895778_Msp@OJX80892_1__2Fe_2S_ferredoxin                                                                        MPKMTFINPDGSRAEVDAPEGLSVLEIAHRNKIELEGACEGSLACSTCHIVVAPEWYDRLAEAEEDEEDMLDLAFGLTSTSRLGCQIIMKPELDGLVVSVPAATRNMSV
55518_Mgryphiswalde@AVM77266_1__Ferredoxin_6                                                                     MPKMTFITADGSRNEVEAPEGLSVLEIAHRNKIDLEGACEGSLACSTCHIVVDPDWYERLAAAEEDEEDMLDLAFGLTSTSRLGCQIIMKQELDGLVVTVPAATRNMSV
1082_Pfulvum@SEH48833_1__ferredoxin__2Fe_2S                                                                      MPKLTFINPDGSRTEVDAAEGLSVMEAAHRNHVDLEGACEGSLACSTCHVVVAKEWYDKIPPASEDEEDMLDLAFGLTATSRLGCQIIVTKDMEGFTVTLPAATRNMMV
1974092_Rbacterium@PIW30722_1__2Fe_2S_ferredoxin                                                                 MFKMTFVLPDGTPQEVEAPEGLSVLEVAHRNGVDLEGACEGSLACSTCHVIVDKEFYDRLEEASEDEEDMLDLAFGLTHTSRLGCQIVMCEELDGLKVTLPAATRNMMV
1264899_Zcompransoris@PWR23757_1__2Fe_2S_ferredoxin                                                              MPKMVFVSPDGTRTEVDAPVGLSVLEIAHRNKIDLEGACEGSLACSTCHVVIDPEYFGNLPEATEEEEDMLDLAFGLTHTSRLGCQIIMTEDLDGLIVTLPAATRNMMV
2032658_Abacterium@PDZW01000015_1_19___27407_27748                                                               MAKMTFIDRDGLPHDVDAPEGLSVLEIAHRNHFDLEGACEGSLACSTCHVVVDPKWYGKLKDASDDEEDMLDLAFGLTQTSRLGCQIVMTKDLDGLVVTLPKASRNMMV
290633_Goxydans@AAW61122_1__Ferredoxin__2Fe_2S                                                                   MPKMTFIERDGTRRDVDAPVGLSVLEIAHKHDIDLEGACEGSLACATCHVVVDPEWAAKLSAPTDDEEDMLDLAFGLEKTSRLGCQIVMTDALDGLTVRLPKAG-----
1088869_Gmorbifer@EHH68178_1__ferredoxin__2Fe_2S                                                                 MPKMTFIERDGTRRDVDAPVGLSVLEIAHKHDIDLEGACEGSLACATCHVIVDPEWASKLSSPTDDEEDMLDLAFGLEKTSRLGCQIVMTDALDGLTVRLPKTG-----
320497_Nchiangmaiens@AQS88990_1__2Fe_2S_ferredoxin                                                               MPHMIFIERDGTRREVDAPLGLSVLEIAHKHDIDLEGACEGSLACATCHVVVDPDWAAKLSAPTDDEEDMLDLAFGLEKTSRLGCQIVMTDALDGLTVRLPKTS-----
1231623_Tsakaeratensi@GAN55631_1__ferredoxin__2Fe_2S                                                             MPHMIFIERDGTRREVDAPLGLSVLEIAHKHDIDLEGACEGSLACATCHVVVDPAWAAKLANPTDDEEDMLDLAFGLEKTSRLGCQIVMTDALDGLVVRLPRTA-----
1231351_Amethanolica@GAJ27650_1__ferredoxin_2Fe_2S                                                               MPHMVFIERDGTRREVDAPAGLSVLEIAHKHDIDLEGACEGSLACATCHVIVDPEWAPKLASPTDDEEDMLDLAFGLEKTSRLGCQIVMTDALDGLVVRLPHTA-----
1231624_Abogorensis@BAT20311_1__ferredoxin_2Fe_2S                                                                MPHMIFVEQDGTRREVDAPVGLSVLEVAHKHDIELEGACEGSLACATCHVIVDPEWADKLSAPTDDEEDMLDLAFGLEKTSRLGCQIVMTDALDGLVVRLPKAS-----
272568_Gdiazotrophic@ACI50407_1__ferredoxin                                                                      MPHMIFIESDGTRREVDAPVGLSVLEIAHKHGVDLEGACEGSLACATCHVVVDPDWAPKLAAPTEDEEDMLDLAFGLEKTSRLGCQIVMTEALDGLVVRLPHKA-----
376620_Gjaponicus@KXV21290_1__2Fe_2S_ferredoxin                                                                  MPKMTFIERDGSRREVDAPVGLSVLEIAHKHDIDLEGACEGSLACATCHVIVDPEWAGKLSEPTDDEEDMLDLAFGLEQTSRLGCQIVMTEDLNGLTVQLPKAG-----
1234671_Apapayae@BAIN01000099_1_3___1768_2082                                                                    MPQMTFVEQDGTEHTVDAPVGLSVLEIAHKHDIDIEGACEGSLACATCHVVVDPAWAEKLSTPTDDEEDMLDLAFGLEKTSRLGCQIVMTDALDGLVVRLPSKGX----
1231343_Asyzygii@GAN72385_1__ferredoxin_2Fe_2S                                                                   MPQMTFVEQDGTERTVDAPVGLSVLEIAHKHDVDLEGACEGSLACATCHVVVDPAWADKLTAPTDDEEDMLDLAFGLEKTSRLGCQIVMTEALDGLVVRLPSKA-----
634452_Apasteurianus@BAI00698_1__ferredoxin                                                                      MPQMTFVEQDGTEHKVDAPVGLSVLEIAHKHGIDLEGACEGSLACATCHVIVDPTWAPKLAAPTDDEEDMLDLAFGLEKTSRLGCQIVMTDALDGLVVRLPSKA-----
446692_Asenegalensis@CEF41064_1__ferredoxin                                                                      MPQMTFVEQDGTERTVDAPLGLSVLEIAHKHGIDLEGACEGSLACATCHVIVDPSWAPKLNTPTDDEEDMLDLAFGLEKTSRLGCQIVMTEDLNGLVVRLPRTA-----
1076596_Apersici@AQT05034_1__2Fe_2S_ferredoxin                                                                   MPQMTFVEQDGTERTVDAPLGLSVLEIAHKHGIDLEGACEGSLACATCHVVVDPSWAPKLEAATDDEEDMLDLAFSLEKTSRLGCQIVMTDALDGLVVRLPRTA-----
1670661_Asp@OUJ09940_1__2Fe_2S_ferredoxin                                                                        MPHMMFIEQDGTEHKVDAPVGLSVLEIAHKHDIDLEGACEGSLACATCHVIVDPDWAAKLSTPTDDEEDMLDLAFGLEKTSRLGCQIVMTDELDGLVVRLPRKS-----
1120919_Anitrogenifig@AUBI01000005_1_77___91336_91650                                                            MPIMIFLEPDGVERKVDAPLGLSVLEIAHKHGIDLEGACEGSLACATCHVIVDPSWAPKLAEPTEDEEDMLDLAFGLEKTSRLGCQIVMTEALDGLVVRLPGKKX----
435_Aaceti@AQS86023_1__2Fe_2S_ferredoxin                                                                         MPHMIFVEPDGTERKVDAPVGLSVLEIAHKHGVDLEGACEGSLACATCHVIVDPSWAPKLSEATEDEEDMLDLAFGLEATSRLGCQIIMNDELDGLTVRLPRKS-----
1223520_Nthailandica@BCZB01000001_1_183___211677_211991                                                          MPKMTFIDRDGSRHDVDAPNGLSVLEVAHKHDIDLEGACEGSLACATCHVIVDPEWAGKLSDATDDEEDMLDLAFGLEETSRLGCQIVMTDALDGLVVHIPKQGX----
436_Khansenii@LUCI01000004_1_26___31420_31773                                                                    MAHIVFVERDGTRREVAAPLGLSVLEIAHKNGVDLEGACEGSLACATCHVVVDPQWAEKLTPPTEDEEDMLDLAFGLEKTSRLGCQIVMTEALDGLVVRLPRASX----
28448_Kxylinus@ATU73635_1__2Fe_2S_ferredoxin                                                                     MAHITFIERDGSRREVAAPLGLSVLEIAHKNGIDLEGACEGSLACATCHVVVDPEWAPRLTPPTEDEEDMLDLAFGLEKTSRLGCQIVMTEALDGLVVRLPRTS-----
1970565_Rbacterium@OYV53765_1__2Fe_2S_ferredoxin                                                                 MPTMIFVERDGTERAVDAPIGLSILEVAHKHGIDIEGACEGSLACSTCHVIIDPTWYERLAKASEDEEDMLDLAFGLEKTSRLGCQIVMSESLDGLRVKLPSSVRNNMA
1214225_Asp@EKN00131_1___2Fe_2S__ferredoxin                                                                      MPKMTFIERDGSSREVEAPVGLSVLEVAHKHGVDIEGACEGSLACSTCHVIVDPDWFGKLKGPSEDEEDMLDLAFGLEKTSRLGCQIVMSEALDGLVVKLPSATRNAGK
1120923_Aaminolytica@GAN80237_1__ferredoxin_2Fe_2S                                                               MPKMTFIERDGTCREVEAPVGLSVLEVAHKHGIDIEGACEGSLACSTCHVIVDSEWFGKLKGPSEDEEDMLDLAFGLEKTSRLGCQIVITEALDGLVVKLPAATRNAGK
1970303_Asp@OYV34472_1__2Fe_2S_ferredoxin                                                                        MPKMVFVERNGVAREVDAPVGLSVLEVAHKHGVDIEGACEGSLACSTCHVIVDPAWFGKLGKPTEDEEDMLDLAFGLEKTSRLGCQIVMSEALDGLVVKLPSATRNAAG
391165_Gbethesdensis@ABI62840_1__Ferredoxin__2Fe_2s                                                              MPKMTFVEQDGTHREVDAPAGLSVLEIAHKHGVDIEGACEGSLACSTCHVIVDPEWFDRLEQPTEDEEDMLDLAFGLQKTSRLGCQLVMTEALDGLVVRLPSGSRNAGG
1969806_Asp@CP029176_1_1063___1121508_1121840                                                                    MPKMTFIERDGTRREVDAPLGLSVLEIAHRHGIDIEGACEGSLACSTCHVIVDPAWFAKLARPTEDEEDMLDLAFGLEKTSRLGCQIVMTEALDGLTVRLPAGTRNLLD
209650_Aorganivorans@KN174001_1_2___976_1299                                                                     ---MTFIERDGTRREVEAPLGLSVLEIAHRHGIDIEGACEGSLACSTCHVIVDPAWYGKLVPPTEDEEDMLDLAFGLEKTSRLGCQIVMTEALDGLVVRLPMATRNLLE
1231350_Arubrifaciens@GAN77973_1__ferredoxin_2Fe_2S                                                              ---------------MDAPLGLSVLEIAHKHDIDIEGACEGSLACSTCHVIVDPSWFRRLAKPTEDEEDMLDLAFGLEETSRLGCQIVMTEALDGLVVRLPAGTRNMLA
1123072_Rflocculans@AUDH01000004_1_22___24630_24959                                                              MPKMTFIERDGTRREVEAPLGLSVLEIAHRHGVDIEGACEGSLACSTCHVIVDPAWFPKLVEPTEDEEDMLDLAFDLQETSRLGCQIIMTEALDGLVVKLPAGSRNAGG
990373_Hrosea@PZW44792_1__2Fe_2S_ferredoxin                                                                      MPKMTFIERDGTRREVEAPLGLSVLEIAHRHGVDIEGACEGSLACSTCHVIVDSPWFPRLVKPTEDEEDMLDLAFDLQETSRLGCQLIMTEALDGLVVKLPAGTRNAG-
257708_Rgilardii@APT56589_1__2Fe_2S_ferredoxin                                                                   MPKMTFIERDGTRREVDAPLGLSVLEIAHRHGVDIEGACEGSLACATCHVIVDGDWFPKLAEPTEDEEDMLDLAFDLQETSRLGCQIVMSEALDGLVVKLPAAGK----
568898_Raestuarii@PWC30836_1__2Fe_2S_ferredoxin                                                                  MPKMTFIERDGSRREVEAPLGLSVLEIAHKHDVDIEGACEGSLACSTCHVIVGGEWFGKLAGPTEDEEDMLDLAFDLQETSRLGCQLIMTEELDGLVVKLPAGTRNAS-
1951943_Hbacterium@DBAV01000134_1_3___759_1076                                                                   MPKMVFIERDGSRKEVEAPLGLSVLEIAHRHGVDIEGACEGSLACATCHVIVEPEWFGKLAGTTEDEEDMLDLAFDLQETSRLGCQIVMTDALDGLVVKLPAAAKX---
1970303_Asp@OYV36400_1__2Fe_2S_ferredoxin                                                                        MPKITFIERNGQPREVEAPVGLSVLEVAHKHGVDIEGACEGSLACSTCHVIVDPAWADKLARASEDEEDMLDLAFGLEKTSRLGCQIVISEALDGLVVRLPSAVRNASK
2185104_Esp@QMDI01000002_1_855___904669_905001                                                                   MPKMVFIERDGTRREVDAPLGLSVLEIAHRHGIDIEGACEGSLACSTCHVIVEKKWFDMLEPPTEDEEDMLDLAFGLEETSRLGCQIVMTEELDGLTVRLPKATRNAMK
1121861_Etepidiphila@KB899943_1_21___32118_32450                                                                 MPKMTFIERDGTRREVDAPLGLSVLEIAHRHGIDIEGACEGSLACSTCHVIVDPKYFELLQAPTEDEEDMLDLAFGLEETSRLGCQIVMTEELDGLVVRLPKATRNAMK
1951301_Abacterium@DIUL01000132_1_28___30490_30819                                                               MPKMVFIERDGTRREVDAPNGLSVLEIAHKHGVDIEGACEGSLACSTCHVIVDAGWFKKLATPTEDEEDMLDLAFGLTETSRLGCQIVMTDALDGLTVKLPAGTTNAMG
349163_Acryptum@ABQ30968_1__ferredoxin                                                                           MPNMTFIERDGTRRTVDAPSGLSVLEIAHKHGIDIEGACEGSLACSTCHVIVDPDWFAKLAAASEDEEDMLDLAFGLEKTSRLGCQIVMSPALDGLVVKLPAGVRNAQN
526_Arubrum@SIQ51081_1__ferredoxin__2Fe_2S                                                                       MPSMIFIERDGSRRTVDAPVGLSVLEVAHKHGVDIEGACEGSLACSTCHIIVDPDWYAKLGKASEDEEDMLDLAFGLEKTSRLGCQIVMSPALDGLVVRLPAGVRNAQG
1510841_Papium@CP020554_1_373___431163_431477                                                                    MPRMVFVERDGSRHEVEAQAGLSVLEIAHENNIDLEGACEGSLACATCHVIVDPAWADKLKSPTDDEEDMLDLAFGLEKTSRLGCQIVMTEELDGLVVHLPKAGX----
1123227_Sfloricola@KB899341_1_22___26139_26453                                                                   MPKMVFVERDGTRREVEAKNGLSVLEIAHEHDIDLEGACEGSLACATCHVVVDPAWADKLSDATEDEEDMLDLAFGLQPTSRLGCQIVMKDELDGLVVSLPKGSX----
1088868_Cintestini@EHD14476_1__2Fe_2S_ferredoxin                                                                 MPRMTFIERDGSKREVDAPVGLSVLEIAHKNDIDLEGACEGSLACATCHVVVDESSWDKLKPAAEEEEDMLDMAFGLEKTSRLGCQIIMTEELDGLIVRLPRMS-----
2478912_Csp@AYN86351_1__2Fe_2S_ferredoxin                                                                        MPHIVFIEQDGTRREVDAPVGLSVLEIAHKHGIDLEGACEGSLACATCHVIVDESWWDKLKPAAEEEEEMLDMAFGLERTSRLGCQIIMTEELDGLVVRLPKLS-----
69960_Rtrueperi@SDE55772_1__ferredoxin__2Fe_2S                                                                   MPKLVFIDRDDTRHEVEVPVGLSVMEAAHRHDIDLEGACEGSLACSTCHVIVDPAWFDKLKEPTEDEEDMLDLAFGLARTSRLGCQIIMTDELDGLVVRLPAETRNAML
1082479_Lhalophila@SDG00419_1__ferredoxin__2Fe_2S                                                                MPKMTFIQKDGSKKEVDAPVGLSVLEIAHRNNIDMEGACEGSLACSTCHVIVDKKWYKKLPKASEDEEDMLDLAFGLTKTSRLGCQIVMSEKLDGLVVQLPEQVTNWMD
1089552_Rsalinarum@KI911559_1_2725___2995348_2995677                                                             MPKMTFIEKDGNHKEVDAPVGLSVLEIAHRNGIDMEGACEGALACSTCHVIVHKKWFKKLDEPTEDEEDMLDLAFGLTKTSRLGCQIVMSEELDGLVVQLPEQVTNWMG
1856302_Rbacterium@OUS13233_1__2Fe_2S_ferredoxin                                                                 MPKMTFVETDGTEKEVDAPLGLSVLEIAQRNDIDIEGACEGSLACATCHVVIDPSWYGKLEEVTEDEEDMLDLAFNLTETSRLGCQLIMSEALDGLKVKLPESL-----
1122135_Klaminariae@KB893146_1_335___383439_383753                                                               MPKMIFVERDGAEREVDAPLGLSVLEIAQRNNVDIEGACEGSLACATCHVVIDPSWFDKLEAVSEDEEDMLDLAFNLTQTSRLGCQLIMSEELDGLKVKLPEAIX----
1207063_Oindicum@EKE78851_1___2Fe_2S__ferredoxin                                                                 MPKMVFIDPDGTRHKVEAPVGLSVLEVAHRNGIDIEGACEGSLACSTCHVIVDPADFGRLEEPSEDEEDMLDLAFGLTKTSRLGCQIVMTEELDGLTVRLPSGTNNMMG
580166_Opacificum@KZD00878_1__2Fe_2S_ferredoxin                                                                  MPKMVFIDPDGTRHEVEAPLGLSVLEIAHRNAIDIEGVCEGSLACSTCHVIVEPSDYDRLKPVSEDEEDMLDLAFGLTKTSRLGCQIVMTEDLDGLTVRLPSGTNNVMG
80876_Iperegrinum@SIT11687_1__ferredoxin__2Fe_2S                                                                 MPRMTFIDPNGTRHDVDAPEGLSVLEIAHQNKIGLEGACEGSLACSTCHVVIDPEWFDRLEEPSEDEEDMLDLAFGLTKTSRLGCQILMSAKLDGLVVRLPEGTRNALD
1279038_Nitersonii@KB907342_1_139___153749_154081                                                                MPKMTFVSPDGKRHDVEAPEGLSVLEIAHRNDMDLEGACEGSLACSTCHVVVDPDWIDRLKDPTEDEEDMLDLAFGLTKTSRLGCQILMTADLDGLVVHLPEGSRNVLK
1549855_Hjordaniae@AMW34844_1__2Fe_2S_ferredoxin                                                                 MPKMTFLSPDGTRLEVEAPEGLSVLEIAHRNDVDLEGACEGSLACSTCHVIIAPDWFDRLEPPAEDEEDMLDLAFGLTKTSRLGCQIIMKPELDGLTVHLPAGSRGAAG
570967_Ffenggangensi@JMLV01000001_1_489___536417_536749                                                          MPKVVFIERDGNQKEVEAPVGLSLLEIAHRNDVDIEGACEGSLACSTCHVIIDDKWFKRLSEPSEDEEDMLDLAFDLQRTSRLGCQIVMTEELDGLTVRLPGDTRNMLL
2164067_Rbacterium@QXNY01000004_1_492___513685_514017                                                            MPKMTFIERDGRTKTVEAPSGLSVLEIAHRNDVDIEGACEGSLACSTCHVVIDDSWYARLEEASEDEEDMLDLAFGLTKTSRLGCQIILTEELDGLTVRLPGETRNMLL
1238182_Csalinarum@EKV26118_1__Ferredoxin__2Fe_2S                                                                MPKITFIDRDGEAQTFDAPEGLSVLEVAHRHGIDIEGACEGSLACSTCHVVVEPEWFDKLSEASEDEEDMLDLAFGLTKTSRLGCQIILNDDLDGLTVRLPAGTRNAMD
414052_Cbisanense@SOD95804_1__ferredoxin__2Fe_2S                                                                 MPKITFIDKDGEAQTYDAPEGLSVLEVAHRHSIDLEGACEGSLACSTCHVVVDPDWYEKLPEASEDEEDMLDLAFGLTKTSRLGCQIIMTDDLDGLVVRLPSGTRNVMS
1797230_Abacterium@OFX07125_1__2Fe_2S_ferredoxin                                                                 MPKMTFIKPDGERVEVEAPNGLSVLEIAHQNSFFLEGACEGSLACSTCHVIVEPEWYELLVDATEDEEDMLDLAFGLTQTSRLGCQIIMRPELDGLVVRLPAATRNLM-
1895706_Abacterium@OJW51764_1__2Fe_2S_ferredoxin                                                                 MPKMTFIKPDGERVEVDAPNGLSVLEIAHQNSIFLEGACEGSLACSTCHVVVEPEWYELLSDATEDEEDMLDLAFGLTQTSRLGCQIIMRPELEGLVVRLPAATRNMLV
1951934_Hbacterium@DLRV01000016_1_54___50495_50827                                                               MPRVVFVTPDEKKIEVDTPAGLSLLEVAHANNIDLEGACEGSLACSTCHVVVDPEWYKKLDEASEDEEDMLDLAFGLTHTSRLGCQIIITDELDGITVRLPEGTRNMQL
1948365_Abacterium@DDGG01000005_1_4___2035_2367                                                                  MPKVIFVTPDDKKIEIDAPEGLSLLEIAHENDIDLEGACEGSLACSTCHVVVDPEWFPKLEEPTEDEEDMLDLAFGLTHTSRLGCQIIMSDDLDGIKVRLPEGTRNMLL
1123355_Tpusilla@JHYO01000018_1_22___20105_20431                                                                 MPKMTFINPDGSEKEVEAPNGLSVLEIAHKNDVDLEGACEGSLACSTCHVIVAEEWFDKLAEPEEEEEDMLDLAFGLQQTSRLGCQIIMSDDLDGLKVHVPSETRNIGX
1867952_CTmagnetica@SCA58076_1___2Fe_2S__ferredoxin                                                              MPKIIFVNPDGSEKEVEAANGLSILEVAHKNEIDLEGACEGSLACSTCHIVVDDEWFDELEEPTEEEEDMLDLAFGLQETSRLGCQIIMSDDLDGIKVHVPAETRNIG-
1891279_Tindica@AXO15337_1__2Fe_2S_ferredoxin                                                                    MPKIVFVEPDGTEKEFEVADGLSVLEAAHKNGIDLEGACEGSLACSTCHVILEDDWFDKLDEPSEDEEDMLDLAFGLTETSRLGCQIIMSDELDGLRVKLPSATRNMMV
1544451_Tsp@OKH86952_1__2Fe_2S_ferredoxin                                                                        MPKIVFVEPDGTEKEFEVADGLSVLEAAHKNGIDLEGACEGSLACSTCHVVVDGDWFDKLEEPSEDEEDMLDLAFGLTETSRLGCQIIMSDELDGLRVKLPSATRNMMV
1947674_Tsp@DENO01000137_1_14___16152_16304                                                                      MPKIVFVETDGTEKEFEVADGLSVLEAAHKNGIDLEGACEGSLACSTCHVV----------------------------------------------------------
1973897_Abacterium@PIZ32865_1__2Fe_2S_ferredoxin                                                                 MPKINFVHQDGTVKTIDAPNGISVLEIAHMNEIELEGACEGSLACSTCHVIVDDAWYPKLSEIEEDEEDMLDLAFGLTQTSRLGCQIIMSDELDGLTVKLPAASRNF--
1895704_Abacterium@OJV15812_1__2Fe_2S_ferredoxin                                                                 MQKVNFLETDGTVKTVEAPLGVSLLEVAHSNDIDLEGACEGSLACSTCHVVVDEEWFDKLPEASEDEEDMLDLAFGLTHTSRLGCQIIMTEGLDGLTVKLPNATRNM--
1973901_Abacterium@PIR32796_1__2Fe_2S_ferredoxin                                                                 MPTVNFRLKDGSVKSIDAPVGLSILEVAHKNDIDLEGACEGSLACSTCHVIVEEEFFDRLPEASEDEEDMLDLAFGLTHTSRLGCQIIISEELDGITVGLPAATRNMQV
86106_Eof@AIF81016_1__ferredoxin                                                                                 MPKINFIVNDGTTKVIDAPLGLSLLEVAHQNDIDLEGACDGSLACSTCHVIVDKEFYDMLPEPSEAEEDMLDLAFGLTRTSRLGCQIIVSEDLEGLTVTLPSATRNIMV
1528098_Rbacterium@AIL65397_1__2Fe_2S_ferredoxin                                                                 MPKIIFICKDGARKEVDAPLGLSVLEIAHKNNIELEGACEGSLACSTCHVIVDSKYYNMLAEPSEAEDDMLDLAFGLTRTSRLGCQIIITDELDGLTVTLPAATRNMMP
1970491_Abacterium@OZA43767_1__2Fe_2S_ferredoxin                                                                 MPKLIFKYPDGVEKSVDAPLGLSVLEVAHANNVSLEGACEGSLACSTCHVVIDSDWYGKLPEASEDEEDMLDLAFGLTPTSRLGCQIIITDELDGLTLTVPAASRNMMI
1948418_Abacterium@DITH01000084_1_3___2614_2952                                                                  MPKVTFVLSDGSEKHVDAPNGISLLEVAHKNDIPLEGACEGSLACSTCHVIVEPSYYDQLPSASDDEEDMLDLAFGLTHTSRLGCQIMMNDSLDGLKVTVPGATRNMMV
1948350_Abacterium@DBAU01000025_1_3___2142_2480                                                                  MPKMTFILADGREHVVDAPNGISVLEIAHKNEIPLEGACEGSLACSTCHVIVDPQYFDMLKEATEDEEDMLDLAFGLTHTSRLGCQIIMSDALDGLKVSLPSATRNMMV
1948416_Abacterium@DITS01000020_1_87___83277_83615                                                               MPNVTFIFPDGEEKTFDAPLGISLLEVAHKNHIPLEGACEGSLACSTCHVIIDPVFYEQLAPATDDEEDMLDLAFGLTHTSRLGCQIMMSDALDGLRVTLPSATRNMMV
1948380_Abacterium@DDZS01000067_1_32___31618_31950                                                               MPQVTFVWPDGSEKTFDAPVGISLLEVAHKNDVPLEGACEGSLACSTCHVIVDEKYFAELDEPSEDEEDMLDLAFGLTHTSRLGCQIMMSEDLDGLRVTLPAATRNMQV
1948415_Abacterium@DIUV01000048_1_65___62788_63123                                                               MPKIIFVSPDGAEKIVDAPVGVSVLEIAHKNEVALEGACEGSLACSTCHIIVDEAFYDKLPAASDDEEDMLDLAFGLTHTSRLGCQIMMTEALDGLRVKLPAATRNVST
1946915_Msp@DDSC01000006_1_26___33997_34317                                                                      MAKITFIERNGNRKTVEAANGLSLLEVAHKNDVDIEGACEGSLACSTCHVIIDSEWYDALPAASTDEEDMLDLAFGLTKTSRLGCQIIVSDEIDGLVVSLPKSRHGX--
83401_Rparvum@SDG41113_1__ferredoxin__2Fe_2S                                                                     MPKVTFIERNGNRREIDAPAGLSVLEIAHRNDIDIEGACEGSLACSTCHVIVDDAWFDRLPAAKEDEEDMLDLAFGLTRTSRLGCQLIVTDQLDGLVLKLPPRRD----
1951533_CPbacterium@DITM01000049_1_22___27880_28209                                                              MPKIVFIEKDGNRKEIDAPNGVSVMEIAHMYEVDLEGACGGSLACSTCHVIVDAAWFGKLDEPAEAEEDMLDLAFGLTHTSRLGCQIIMSDELDGLVVGLPNATRNMQS
2486578_Rendosymbiont@AZL15219_1__2Fe_2S_ferredoxin                                                              MPKITFVNRDGSEKTVNAPAGLSILEAAHQNDIDLEGACEGSLACSTCHVYVEETWLNKLDEATEDEEDMLDLAFGLTEQSRLGCQIILTEELDGIKVKLPPATRNISV
1150469_Pphotometricu@CCG08744_1__Ferredoxin                                                                     MPKVIFISPDGTRTETEVAVGLTVLEAAHGNGVPLEGACEGSLACSTCHVVVDPAWYDLLPDAREEEEDMLDLAFGLTRTSRLGCQLVMTEELDGIVLRLPAETRDSRG
269796_Rrubrum@ABC22826_1__Ferredoxin                                                                            MPKVIFIDPDGVRHDVEVAVGLSVLEAAHQNNIELEGACEGSLACSTCHVVVDPDWYGKLPEATEEEEDMLDMAFGLTRTSRLGCQLIMTEELDGLVLRLPTETRDSRG
1986627_Pbacterium@OUT43757_1__2Fe_2S_ferredoxin                                                                 MTKIIFVESDGSEKTVNAENGLSLLEVAHSNGIDLEGACEGSLACSTCHIIIEKEFFEKLPEPSEEEEDMLDLAWGLTHTSRLGCQIIVDDSLDGIKVKVPNGTRNMSV
1986631_Pbacterium@RPG12597_1__2Fe_2S_ferredoxin                                                                 MTKIIFVEPDGKEVTVNAQNGLSLLEVAHNNGISLEGACEGSLACSTCHIIVEKEFFEKLPEPSEEEEDMLDLAWGLTHTSRLGCQIIINDDLDGMKVKVPSGTRNMSV
1986644_Pbacterium@OUU51623_1__2Fe_2S_ferredoxin                                                                 MTKIIFIQPDGSEKTVDAQNGLSLLEVAHSNGIDLEGACEGSLACSTCHIIVDKVFFESLPEPTEEEEDMLDLAFGLTHTSRLGCQIIIDAKLEGMKVKIPTGTRNMSV
2007300_Aproteobacter@PDH55372_1__2Fe_2S_ferredoxin                                                              MTKIIFIEADGTEKEVDAQNGHSLLEVAHTNGISLEGACEGSLACSTCHIILEKKIFDKLPEPSEEEEDMLDLAWGLTHTSRLGCQIIIDGSHDGMRVKVPSGTRNMSV
2013095_Abacterium@PPR40918_1__hypothetical_protein_CFH30_00767__partial                                         MTKIIFIE-NGKEKIVEAQNGLSILEVAHNNGISLEGACEGSLACSTCHVVVEKKFFDDLPEPSEEEEDMLDLAWGLTHTSRLGCQIIIDDKLDGMRVTVPTGTRNMSV
1986869_Rbacterium@OUW71855_1__2Fe_2S_ferredoxin                                                                 MVKIIFIDXDGSEKVIDAEIGLSXLEIAHKNGIDLEGACEGSLACATCHVILEKPYFDKLEEPTEEEEDMLDLAFGLTHTSRLGCQIIMTKELDGIKVKIPSGTRNMNV
1961830_Rendosymbiont@OZG32023_1___2Fe_2S__ferredoxin                                                            MPKVIFVDKDGTEKIVDAPIGLSILEIAHQNDIDLEGACEGSLACATCHVILDEEFYHKLKSPSEAEEDMLDLAFGLTHTSRLGCQIIVTEDLDGIRVRLPSATRNINL
272947_Rprowazekii@CAA14664_1__ADRENODOXIN_PRECURSOR__adx1_                                                      MLKVTFIINDEEERTVEAPIGLSILEIAHSNDLDLEGACEGSLACATCHVMLEEEFYNKLKKPTEAEEDMLDLAFGLTDTSRLGCQIILTEELDGIKVRLPSATRNIKL
293613_Rcanadensis@ABV73155_1__DNA_polymerase_III_subunit_delta_                                                 MSKVTFIINDGEEKTVEAPIGLSILEIAHSNDIDLEGACEGSLACATCHVILEEEFYNKFKKPTEAEEDMLDLAFGLTDTSRLGCQIILTEELDGIKVRLPSATRNIKL
336407_Rbellii@ABE04595_1__Ferredoxin                                                                            MSKVTFVINNGEEKIIEAPLGLSILEVAHSNSIDLEGACEGSLACATCHVILEEEFYNKLEKPKEEEEDMLDLAFGLTDTSRLGCQIILTEKLDGIKVRLPSATRNIK-
752179_Omassiliensis@CANJ01000026_1_63___68162_68515                                                             EVKIIFVINKGEEKVVDAPVGLSLLEVAHQNEIDLEGACEGSLACATCHVIVDESWYHKLVPPLEEEDDMLDLAFGLTSTSRLGCQVIITENFDGLKVKLPSATRNINL
1359168_Ochuto@KJV57276_1__2Fe_2S_iron_sulfur_cluster_binding_domain_protein                                     TVKVIFIINDTEEKIIDAPIGLSLLEVAHQNKIDLEGACEGSLACSTCHVIVDSNWYQKLPLPVEEEEDMLDLAFGLTSTSRLGCQVIITKDLHGLRVRLPAATRNVSL
357244_Otsutsugamush@CAM80167_1__ferredoxin_like_iron_sulfur_cluster_binding_protein                             TVKVIFIINDTEEKMVDAQIGLSLLEVAHHNKIDLEGACEGSLACSTCHVIVDPGWYKKLPLPVEEEEDMLDLAFGLTNTSRLGCQIIITEELDGLIVKLPIATRNVSL
2026788_Rbacterium@PCJ24837_1__2Fe_2S_ferredoxin                                                                 MAKVIFIE-DGTEKEIEALVGLSILEIAHENDIDLEGACEGSLACATCHVVLEEKTYNSLEEPEEAEEDMLDLAFGLTHTSRLGCQIILTKELDGMRILLPSATRNINL
1973900_Abacterium@PIR38641_1__2Fe_2S_ferredoxin                                                                 MPNMIFVLADGTEKEVDAPEGLSVMEIAHKNDIPLEGACEGSLACSTCHVIVDEQYFDMLDEPSEDEEDMLDLAFGLEATSRLGCQIKMCEGFEGLRVKLPEATRNISV
1856292_Abacterium@OUR76634_1__2Fe_2S_ferredoxin                                                                 MSKVTFVKPNGDRIEVDAPLGKTLLEIAHQNGIELEGACEGSLACSTCHLIVEEEDFDLLQDASDDEEDMLDLAYGLTPTSRLGCQIVMTEELDNLVVALPSGFNNQLF
1236958_Sglossodoripe@BAMS01000002_1_104___100244_101731                                                         MSKLTFVKPNGDRVEVVAPIGKTLLEIAHQNGLELEGACEGSLACSTCHLIIDEDDFDRLPEASDDEEDMLDLAWGLTPTSRLGCQIVMTEELEGMVVTLPSGFNNQLF
1948414_Abacterium@DIYE01000212_1_6___4522_4719                                                                  --------------------------------------------CSTCHIVVSDEDFDLLEDPSDDEEDMLDLAFGLTPTSRLGCQIHMSEELDGIVVSLPSGSNNQLL
1948382_Abacterium@DEWR01000094_1_8___4876_5205                                                                  MPKMTFIKPDGSRQEVDAPLGHTILEIAHQNNIDLEGACEGSLACSTCHIIVSDEDFERLPEATEDEEDMLDLAYGLTRTSRLGCQIEITEELDDLVVTLPGGSNNMMV
2013074_Abacterium@PPR74707_1__Rhodocoxin                                                                        MPKMTFIDADGAATEVDAPAGRTVMEIAHANNIDIEGACEGVMACSTCHVIVEAQWHGRLPPPEEDEEDLLDLAFALTRTSRLGCQIVITPDLDGLTVRLPPETRNLLL
1986865_Rbacterium@OUX24425_1__2Fe_2S_ferredoxin                                                                 MPNLIFIDRDGNEKTVEAPVGDTILQIAHANDIDIEGACEGCMACSTCHIVVDTDWYKKLPPPSEDEEDMLDLAFGLTRTSRLGCQITITEDNDGLRVNLPGETRNMLL
1948430_Abacterium@DJKK01000206_1_13___10895_11227                                                               MSKMTFIDRDGNELTVEAPLGDTILDIAHANDIDIEGACEGCIACSTCHVVVEAEWYKKLPAPSEDEEDMLDLAFGLTRTSRLGCQIEITNEMDGLRVQLPSETRNMLL
2013072_Abacterium@PPR58292_1__Ferredoxin_6                                                                      MPNVIFVEQNGKRKEVNAEAGTTLLQIAHNNAIDIEGACEGVMACSTCHLIVDTEWYDKLKPASEEEYDMLDLAYGLTRTSRLGCQIILTKDLDGLVVRLPAETRNMMF
1948447_Abacterium@DLRN01000152_1_6___4178_4510                                                                  MPQVIFVEPRGTRHEIDARVGQSLLEIAHANDLDLEGSCEGSLACSTCHVIVDEAFYDKLPEPTEDEDDMLDLAFALTHTSRLGCQIVMTDELDGLTVTLPPATRNVLL
745714_Ohippocampi@SLN49410_1__2Fe_2S_ferredoxin                                                                 MPKVTFVTPQGKHIEVVAQLGETLLELAHRSNIDIEGACEGCLACSTCHVIVAADDYDRLPEPSEDEEDMLDLAFGLTPTSRLGCQIVVTEEIDGLVVNLPTEVHNMMA
2013073_Abacterium@PPR64984_1__Ferredoxin_6                                                                      MPCIIFNESDGKRQKFDEAPGLSLLDIAHKHGIEIEGACEGAMACSTCHLIVDSAWYKKLPPPSEEEDDMLDLAWGLTATSRLGCQIILTDELDGLEVHLPTETRNMMF
1946912_Msp@DDBY01000093_1_11___9118_9447                                                                        MPKMTFIEKDGTERTVDAPNGLSLMEISHKHGIDIEGACGGCLACATCHVVVDPSWFDKLDEKKEEEEDMLDLAFDLKKTSRLGCQILMSDELDGITVALPGAKAPWDK
91750_Ualphaproteob@SBV98233_1__2Fe_2S_ferredoxin                                                                MAKLTFIERDGTRREVEAPDGLSVMEVAHLHGVELEGACEGSLACATCHVIVDPEWFGKLDDASENEEDMLDMAFGVTATSRLGCQIRMSDELDGLVVKLPPKED----
1952857_Rbacterium@DGNZ01000109_1_6___4343_4669                                                                  MNKITFIHPDGKEQVCEAPDGLSVLEVAHRNMIDLEGACEGSMACSTCHVIVDDAWYAKLDEPEEEEEDMLDLTFGLKRTSRLGCQIRMSDNLDGLIVKLPAEHRNLVX
1802023_Rbacterium@OHC80665_1__2Fe_2S_ferredoxin                                                                 MSKVTFIDASGNKRTVAAPEGLSVMEVAHRNDVDVEGACEGSLACSTCHVIVAPEWFAKLAPASEEEEDMLDLAFGLTQTSRLSCQIRMSRELDGITVTLPAATRNMMV
1952852_Rbacterium@DCWJ01000037_1_3___2099_2428                                                                  MAKITFIDPSGNSTEVDAPIGKSVMEIAQTNNLDIEGACEGSLACSTCHVIISTEWYDKLSSVAEEEEDMLDLAHGLTRTSRLCCQIDMTEELDGLVVTLPAETHNLMI
1986864_Rbacterium@OUT80660_1__2Fe_2S_ferredoxin                                                                 MPKIIFIKPNGIEHEVEAPLGKSLLDIAQANNIEIEGACEGSLACSTCHVIVKDNWFDCLKPIKEEESDMLDLAYGLTRYSRLCCQILMSEDLDGLVVSLPLETHNLMI
696127_CMmitochondrii@AEI89172_1__ferredoxin                                                                     MARVNFINKDGSISTVEAPVGLSVLEIAHKHKVDLEGACEGSLACSTCHVIIDEKDIKKLDPAKEEEEDMLDFAFGLTKTSRLGCQIIMTEKLDGITVRLPAATKNIML
2115978_CPtrachydisci@AVP87459_1__2Fe_2S_ferredoxin                                                              MIKIFFIDQNDNKIEVEGIEGLSLLEVAHKNKIDLEGACEGSLACSTCHVVVDDDWYPKLKKPKEEEEDMLDLAFGLTKTSRLGCQIIITKEMDGLTVMLPSATRNIKN
2013101_Abacterium@PPR36108_1__Rhodocoxin                                                                        MPKVTFINADGTRVRVEAPMGETVLELAHEHGINLEGACEGSMACSTCHVIVENGFYESLEPPSEDEEDMLDLAFGLTLTSRLGCQITVTEDLDGLVLRVPTGSRNVLL
2015204_Rbacterium@FZLR01000060_1_19___20481_20810                                                               MPKVTFVERNGNPREIEAPAGQTLLEIAWDHKLDVEGACEGSMACATCHVIVDPAWFSRLPDPSEDEEDMLDLAYDIQKTSRLGCQIALTEALDGLVVRLPKDVRNMLL
1274402_CHpenaei@JQAJ01000003_1_275___253861_254208                                                              MPKVTFIKPGGERVAIEAEAGLSLLEIAHQHGLDLEGACEGSLACSTCHVVVDPQWFGQLDDTTEEEDDMLDLAFGLTETSRLGCQIIMTDALDGLEVTIPSESRNFSA
1951236_Rbacterium@DDCV01000003_1_10___6217_6555                                                                 MSRVIFDTAEG-KKEFTVPAGTTVLEAAHNNNIRLEGACEGSLACSTCHVILEQNYFDKLQEPSEDEEDMLDLAFGLTPTSRLGCQITLTKELDGIILKVPSETRNVSV
1797231_Abacterium@OFX11897_1__2Fe_2S_ferredoxin                                                                 MFKIIFIT-KGEKKEFQVPAGTTVLEAAHQNNIDLEGACEGSLACSTCHVILDQQFYNKLSPASEDEEDMLDLAFGLTPTSRLGCQIILTKELDGLTLTVPEETRNVSI
1951237_Rbacterium@DDPT01000014_1_34___32067_32405                                                               MSKIIFIT-KGQKQEFDVLVGTTVLEAAHNNNIDLEGACEGSLACSTCHVVVDKNFYNLLSEPSEDEEDMLDLAFGLTPTSRLGCQIVMTKELDGLTLIVPDETRNVSM
1898112_Rbacterium@PCH82692_1__2Fe_2S_ferredoxin                                                                 MPIITFIEPDGRRRECDAADGETILDVGQRFGIDLEGSCEGCMACSTCHVIVGEDWFSKLEVASEEEDDMLDMAYDLTKTSRLGCQVVLNDGLDGIVVNLPSAHHNLMD
1655503_Abacterium@LFEN01000018_1_15___14534_14863                                                               MPKVTFIEPDGRRREADVVTGVTLQEIAEDYNIDLEGACEGSMACSTCHVIVADEWFDRLDPASEEERDMLDLAFDLRRTSRLGCQITMTDALDGLIVSLPSEHRNMMD
2013069_Abacterium@PPR64377_1__Ferredoxin_6                                                                      LPNITFIDPDGTRRQFEATVGQTLLEVGQENGIDLEGACEACMACSTCHVIVDEEWYARLEPSSEDEKDLLDLVFNLERTSRLGCQIHITDELDGLVVSLPRGHLNLQD
1952861_Rbacterium@DIHX01000147_1_5___2991_3269                                                                  ------------------MIGQTLLEVGQENGIDLEGACEACMACSTCHVIVDEEWYQRLEPSSEEEKDLLDLVFNLERTSRLGCQIHITGELDGLVVSLPREHLNLQD
1952854_Rbacterium@DFRF01000077_1_19___21214_21546                                                               MLKMTFVEPGGILHEVEVDDGSTVLEVARRHGFDLEGACEGCMACSTCHVIVDDNWFKKLDHASEEEEDILDLAFDVRPTSRLGCQISLSPALNGLVVALPSQHFNVMG
1946152_CEsp@DKNU01000242_1_4___2469_2801                                                                        MVNVIFKERDGNRRQVDGQAGDSLLDVAHANSIDIEGTCEGQMACSTCHVIVDPDWFDRLDPPSDDEEDMLDLAIGLTATSRLGCQVVLRDELDGLVVELPASVVNMMG
1948358_Abacterium@DBTE01000002_1_42___33274_33603                                                               MPKVIFNLPDGTQREFEVAVGKTLLDIAWDNQLNVEGACGGVMACSTCHMIVDAAWASRLETPGQEEDEMLDLAWGVTKTSRLGCQIKVTEALDGLVVSLPTETRNLLD
246273_Wendosymbiont@BAO99888_1__ferredoxin_iron_sulfur_cluster_assembly_system                                  MPSVTFILPDGSKKSYEAAEGETLLNLAHRNDPDLEGACEGSLACSTCHVIVDPKFYDAVEPISDEENDMLDLAFGLTETSRLGCQIKITKDIDGLCLTIPRGTRNISL
163164_Wendosymbiont@AAS14530_1__ferredoxin__iron_sulfur_cluster_assembly_system                                 MPSVTFILPDGSKKSYEAAEGETLLNLAHRSDPDLEGACEGSLACSTCHVIVDPKFYNAVEPISDEENDMLDLAFGLTETSRLGCQIKITKDIDGLCVTIPRGTRNISL
570417_Wendosymbiont@CAQ54286_1__ferredoxin                                                                      MPSVTFILPDGSKKSYEAAEGETLLNLAHRSDPDLEGACEGSLACSTCHVIVDSKFYDVVEPISDEENDMLDLAFGLTETSRLGCQIKITKDIDGLCVTVPRGTRNISL
118728_Wendosymbiont@RDD35063_1__Rhodocoxin                                                                      MSSVTFILPDGSKKSYEAAEGETLLNLAHRSDPDLEGACEGSLACSTCHVIVDPKFYDVVEPISDEENDMLDLAFGLTETSRLGCQIKITKDIDGLCVTVPRGTRNISL
292805_Wendosymbiont@AAW71095_1__Ferredoxin                                                                      MPSVTFILPDGSKKSYEAAEGETLLNLAHRSDPDLEGACEGSLACSTCHVIIDQNFYDAVEPISDEENDMLDLAFSLTETSRLGCQIKITKDIDGLCVTIPKGTRNISL
169402_Wendosymbiont@APR98481_1__2Fe_2S_ferredoxin                                                               MPSVTFILPDGSKKIYEAAEGETLLNLAHRSEPDLEGACEGSLACSTCHVIVDPEFYNAVEPISDEENDMLDLAFGLTETSRLGCQIKITKDIDGLCVNIPRGTRNISL
1410384_Wendosymbiont@HG810405_1_595___725066_725413                                                             MPSVTFILPGGSEKRYKATEGETLLNLAHRSDPDLEGACEGSLACSTCHVIVDPKFYDAVEPISDEENDMLDLVFGLTETSRLGCQIKITKDIDGLCVAIPRNTRNISL
269484_Ecanis@AAZ68448_1__Ferredoxin                                                                             MPLITFISPDGSRKTYEAYDGETLLSLAHRNNVDLEGACEGSLACSTCHVIIDPSWYDIVEEISDEENDMLDLAFGLTDTSRLGCQIILTKELDGLCVILPTETRNISF
302409_Eruminantium@CAI27882_1__Ferredoxin__2Fe_2S                                                               MPLITFILPDGTRKTYEAYDGETLLSLAHRNNVDLEGACEGSLACSTCHVIIDPSWYNIVEEISDEENDMLDLAFGLTDTSRLGCQIILTKELDGLCVILPSETRNISF
1359163_CNlotoris@KJV68814_1__2Fe_2S_iron_sulfur_cluster_binding_domain_protein                                  MPSVTFTFPDGTKHTYEAYEGETLLTLAHRNKVNLEGACEGSLACSTCHLIIDPSWYDAVEELSDEENDMLDLAFGLTETSRLGCQIMITQALDGLCVTLPSETRNISF
212042_Aphagocytophi@ABD44419_1__iron_sulfur_cluster_binding_protein                                             MPLVTFVSPDGTRKTYEALEGETLLTLAHRNKIDLEGACEGSMACSTCHLIVAPEWYSKVEELTDEENDMLDLAFGLTETSRLGCQVVMTKELDGLCVILPGETRNVSF
234826_Amarginale@AAV86635_1__ferredoxin                                                                         MPSVTFVSQNGVEKTYEAHEGETLLTLAHRNKVDLEGACEGSLACSTCHLIIDPEWYDKVEELSDEENDMLDLAFGLTETSRLGCQIVVTKELDGLRVMLPSETRNVSF
1286528_Nhelminthoeca@AHX11238_1__2Fe_2S_iron_sulfur_cluster_binding_domain_protein                              MSNITFISPDGVEHHCFAQEGETILTVAHRNNIDLEGACEGSLACSTCHVIVDAEWFEKLEPISGEEDDMLDLAFGLASTSRLGCQITMNESIDGIKVRLPSATRNIK-
222891_Nsennetsu@ABD45622_1__iron_sulfur_cluster_binding_protein                                                 MSKITFIEPDGKERHCTAHEGETILTVAHKNGIDLEGACEGSLACSTCHVIVESQWFDKLPPISADEDDMLDLAFGLSATSRLGCQVVMRESIDGIKVRLPSATRNIK-
1862950_Rbacterium@ANK81368_1__2Fe_2S_ferredoxin                                                                 MITVHFIDAKGRRVTVEAKPGDSVLDVAHANDIDIEGACEGCMACSTCHVIVADPWFDRLPDPKEEEEDMLDLAFDLQETSRLGCQILLTEELDGIEFHLPRATRNLLI
1919269_Abacterium@MPMT01000013_1_29___25488_25811                                                               MPRVTLIHRDGRRHDLDVPVGWTFLDVARVHDIDIEGACEGNMACATCHVVVMSPWYDLLPEPGDEEEDMLDMAQGLTETSRLGCQITLTDALDGMVVRLPDSGENRX-
1122607_Ndenitrifican@AUFM01000011_1_48___57152_57463                                                            ---MTFIGRDGTRQEVDAPLGYTLLQIARENDVDIEGACEGCLACATCHVHVAPEWYEKVPAPSDDEEDMLDLAFNIVDTSRLGCQIRITEELDGLVVTLPPDGTAX--
1401685_CXpacificiensi@ETO91890_1__ferredoxin__2FE_2S                                                            MINVVFILPDGTRKECVGQEGESILTLAKKNDIPLEGSCESSLACSTCHVIIEDNWYGKLPESSEEEEDLLDLAFGLTSTSRLGCQIILTQDMDGIVITVPKEGRNILL
2032650_Mbacterium@PEAG01000003_1_76___94038_94361                                                               MPKVTFLPM---DICVEAEVGDTLLETAHAHGIPLEGACEGSLACSTCHVIVAPEWYDRLEALSEDEEDLLDRAFGLTAKSRLGCQIVMTDALDGLRVTVPEYSVNIKV
2032647_Mbacterium@PEAO01000039_1_14___10322_10666                                                               MPRITFLPM---NQTVEVAAGTSVLEAAHEHGIKLEGACEGSLACSTCHVIVGASWYGRLDAAAEDEEDMLDRAFGLTPTSRLGCQLQVTEALDGLEVTIPEYSVNISV
2032648_Mbacterium@PEAN01000002_1_132___150178_150570                                                            MPRITFLPM---NRTVEVDAGTTVLEAAHEHDIALEGACEGSLACSTCHVIVAREWYPRLEAADDEEEDMLDRAFGVTPTSRLGCQLQITDDLDGITVTIPEYSVNIHV
2032649_Mbacterium@PEAJ01000079_1_6___5063_5404                                                                  MPKITFLPM---NRTVDVAAGTSLLEAAHEHDIPLEGACEGSLACSTCHVIVDPAWFERLAAASEDEEDVLDEAFGLTPSSRLACQVEVTDDLDGLQVTIPAYTVNISV
2032646_Mbacterium@PEAP01000018_1_27___22285_22620                                                               MPKVTFLPM---NRTIEVANGLSLVEAAHENHVELEGACEGSLACSTCHVVVNPEWYDRLPEASEEEEDTLDEAFGLTATSRLGCQIRMTDALDGLTVTIPAYTVNISV
1434232_Maustralis@OSM02409_1__putative_ferredoxin                                                               MPKLTFLPM---NKTVDAEAGESVMEAAHHNGVELEGACEGSLACSTCHVIVAPEWFDKLPEAEDEEEDMLDRAFGLTSTSRLGCQVIMTEELDGLVVTIPEYNRNMRV
2032652_Mbacterium@PDZV01000030_1_12___6849_7187                                                                 MPRITFLPM---NSTVEVEEGMTVLEAAHLYDIPLEGACEGSLACSTCHVVVDPAWYEQLPPAVEDEEDLLDMAFGLTHTSRLGCQIVLTEALDGIKVTIPEYSVNIQL
2032651_Mbacterium@PDZX01000120_1_8___6122_6463                                                                  MIRITFLPM---QRTVEAAAGDSLLEVAHANDLPLEGACEGAVACSTCHVIVNPEWYGRLDPPDEKEEDMLDKAFGLTSTSRLGCQVILDETLDGLVVTIPAYSVNISV
156889_Mmarinus@ABK45548_1__ferredoxin                                                                           MPKVTFLPI---NETVDVESGQSLMDVAHEHHIPLECACEGSLACSTCHVIVDEAWFDKLEEATEDEDDILDKAFGLTPHSRLGCQIVMTEALDGLVVTIPEYSLNFKV
12312345_Abacterium@PPR14893_1__Ferredoxin_6                                                                     MSHVNYILPNGEKVVVEASEGDDLLTLAHRNKIALEGACEGSLACSTCHVIVDKSYFSKLEEAVDEEEDMLDYAFGLTATSRLGCQIKMCKKLDGITVTLPAQTRNMQL
1895705_Abacterium@OJU73486_1__2Fe_2S_ferredoxin                                                                 MSRVRFSNAAGEVQEVLGAVGQSLLEVAHENDVDLEGACGGALSCSTCHVIVAPQWFDKLPKATEEEEDMLDLAFGLQKESRLGCQIVLTQALDGITVQLPEASRHLSF
2162568_Scluster@QBVV01000003_1_59___57633_57947                                                                 MPKIIFYKEKGTRTEIEVQPGQTLLEVAREHDIDIEGTCEGNLACATCHLIIDKDWFSKLPKATEDETDMLDLVNGLTVNSRLGCQIKVTDDLDGLIVFLPVASX----
1948360_Abacterium@DBSY01000158_1_21___19152_19478                                                               MPRIVFKTTGGVETPVETTSGTTVLQAAWDNNIDIEGACEGVMACSTCHVIVAEDYCAKLDDPSNEEEDLLDLAWGVRPTSRLGCQIVVTDDLDGMELLLPASTNNQIX
1948431_Abacterium@DJIB01000199_1_2___411_737                                                                    MPRIVFKTAAGIEMPVDVESGTSVLQAAWDNKIDIEGACEGVMACSTCHVIVGQANFDKLQDPSVEEEDLLDLTSGVRPTSRLGCQIVVTDELDGMELILPRSTNNQMX
1919251_Dsp@MPNO01000001_1_3___1989_2321                                                                         MPRIAFISADGGRREIDAETGRSVLEIAWAHGIEVEGACEGSMACSTCHVILSEADYDRLPPSSEDEEDMLDLAWGVTPGSRLGCQIVVTEALDGIELTLPTETVNHMD
1122137_Kgwangyangens@AQXF01000002_1_334___340535_340873                                                         MSTVTFIHADGKEQAVTTEAGATVLQLAHEIGLEMEGACEGNMACSTCHVIVDDADFDKLPEASEEEEEMLDLALGLTATSRLGCQVVLTPELDGLRLHIPQATRNMMG
1662421_Klipolytica@LRUB01000011_1_210___233938_234276                                                           MSTVTFQLPNGEEKSVETEPGVTALQLAHELGIEMEGACEGNMACSTCHVIVDEEHFDRLPQACDDEEEMLDLALGLSATSRLGCQVVITADLDGIVFRVPKEHRNMMG
911205_Emilleporae@RMB08572_1__2Fe_2S_ferredoxin                                                                 MRSVTFTRADGTSVTASGEEGMSLLQLAQENGLDVEGTCEGNMACSTCHMIVASDFYQLLPAMSEEEEDMLDLAIGLCSTSRLGCQVLLKDDMDGLCVQLPGETRNMMG
1919268_Abacterium@MPNG01000006_1_10___7796_8128                                                                 MPKIIFIFQDQTRKEVEAPLGVSLLEVAHSNDIEIEGACGGALACSTCHMVLPNDWFEKLDPPSEEEEDMLDLAHGLTKTSRLGCQIVVTEEMDGIEITVPGGRQDFIS
1842523_Abacterium@LXTL01000095_1_4___2172_2498                                                                  ---MTFIDXDGTRHEXEAPVGDTVLDIAHXNDIDIEGACEGSLSCSTCHVVVNLEDYERLAEPSEDEEDMLDLAFCLTKTSRLGCQIVMCEELDGLTVTLPAXIHNFLL
2013098_Abacterium@PPR16407_1__Ferredoxin_6                                                                      VPNIIFKKNNKEILVKEKSDKLTILEVAQNNGIEIEGACEGSLACSTCHIIVDKEWYNKLKEPSWDEEDMLDLATGLTVTSRLGCQIVLSKELDGLKVTLPSSKNDVRL
1492281_Aproteobacter@GAK33765_1__2Fe_2S_ferredoxin                                                              MTEIIFMGRDGQHRKVDAPIGISLMKLAHLFGVDVEGACGGNLACSTCHMIFSPQDFSRLPPMSEDEEDLLDLTPGVTPTSRLGCQIITGPDYDGLVIKLPPDHDEDWG
1321371_Hundulata@ETZ04868_1__hypothetical_protein_K737_300722                                                   LSRVLFSNSSEKEVVILGEVGQTIFEVLEAQGIDLEGACGGACACATCHVIIQDELFNLLPDASVQEEDMLDLAYDVRRTSRLGCQVTLTKDLDGIRVLCPTETRHLKV
1399147_Hobtusa@ETZ07162_1__2Fe_2S_ferredoxin                                                                    LSRIVFSNFSEKEVIVFGKVGQTIFEVLESQGIDLEGACGGACACATCHVIIQDELFNLLPDASMQEEDMLDLAYDVRKTSRLGCQVTLTEDLDGIRVLCPTETRHLKI
1082868_Hcurviuscula@PPE03592_1__Ferredoxin_6                                                                    MSQILFCNAQGKEVSVLGEVGKTIFEVLEAQDIDLEGACGGACACATCHVIIQDELFHLLPDASVQEEDMLDLAYDVRRTSRLGCQVTLTKDLDGIRVLCPTETRHLKI
1986642_Abacterium@OUU61823_1__hypothetical_protein_CBC22_06110                                                  MVKVLYINNST-TKTFKIEKNKTILDLAKQEDIGIEGSCEGSMACSTCHVVIHKDWATKLPAPCVDEKEMLSLLSNYYKNSRLGCQIVITELLDGLEFSVPEDI-----
2013099_Abacterium@PPR26915_1__Putidaredoxin                                                                     MLTVIFKFSNK-VEKCLVNEGHTILEVARQKNIDIEGSCDGSLACSTCHVLVEEKWLDKIVPANNEEKEMLGLLPDLKNNSRLGCQLKLTKSLDGIKIIIPDNE-----
2013090_Abacterium@PPR34719_1__Ferredoxin_6                                                                      MVKINFLDKTDNLKVIEAKEGSSLLDVAKKNNIDLEGSCGGDMLCSTCHVYILSKHLNKLKKQTIEEKEILELANNLKNNSRLACQIKVTKELSGLIFSIA--------
2013092_Abacterium@PPR32800_1__Ferredoxin_6                                                                      MIEINFLDKKGNIKKIKANEGESLLEISKKNNLDIEGACGGEMICSTCHVYIVSNHINKLKKQSDEEKEILLLSNNIKKNSRLACQIKVTERLNGLIFSIA--------
264203_Zmobilis@AAV89484_1__ferredoxin                                                                           MSTVLFIDQQQKKITCQAEKGDKLLDVIHKAGLPIEGTCEGALTCATCHVVIEADNFRQLEAASDIEEDMLDLAFDVEPTSRLACQVYLPD-CQHFTVYFPQDF-----
265072_Mflagellatus@ABE49071_1__Ferredoxin__2Fe_2S_type                                                          MAKITVLPHEG--KTFEAQPDRSICHNLHKQGVDIDSACGGVCACTTCHVYIQKG-YDSLSEPEEIEEDMLDQAWGLRPNSRLSCQAIVGVE--DIVVEIPIYSLNLAK
13373_Bmallei@AIP76145_1__ferredoxin__2Fe_2S_type__ISC_system                                                    MPQLVVLPHDG--AVIDAMPGKSICDTLLENGVEIEHACEKSCACTTCHVIIREG-FNELDPSEEDEDDLLDKAWGLEPTSRLSCQAIVKEGV-DLVVEIPKYSINHAK
159087_Daromatica@AAZ46701_1__Ferredoxin__2Fe_2S_type                                                            MTQLIVLPHDG--AVIEAEPGKSICENLLANEIELDHACEMSCACTTCHVIVREG-FNSLEAAEDIEEDLLDKAWGLEPNSRLGCQAIVGAT--PLTVEIPKYSINMAK
480_Mcatarrhalis@AIK00522_1__ferredoxin                                                                          MTVVTILPHEG--ATIEVAEGENLCQAMLERGIKVEHACDMSKACTTCHVVVRQG-FDSLEEMDDIEGDLLDRAWGLEPDSRLSCQCIVADE--DLVIEIPKYTLNHAK
395495_Lcholodnii@ACB33311_1__ferredoxin__2Fe_2S_type__ISC_system                                                MPIIKILPHEG--ASITAAPGTSVCEALLENGIKIEHACEMSCACTTCHVIVRQG-LASLGEIDETEEDLLDRAWGLEPNSRLSCQAILAQQ--DLLIEIPRYTINHAS
1031594_Evulgaris@RCX09848_1__2Fe_2S_ferredoxin                                                                  MPVIKILPHAG--AEISASAGTSICEALLEHDIPIEHACEMSCACTTCHVIVREG-FDSLNPPDEDEEDLLDRAWGLTPQSRLSCQAIVGAR--DLTVEIPKYSINHAK
272843_Pmultocida@AAK02407_1__Fdx_1                                                                              MPKVVFLPHEG--LALEVAEGENLLDAALDAGIDIEHACDKSCACTTCHVIIREG-FDSLNESTDMEDDMLDKAWGLEVDSRLSCQCLVGKE--DLVVEIPKYSLNHAR
380703_Ahydrophila@ABK37344_1__ferredoxin__2Fe_2S_type__ISC_system                                               MPKLIILPHDG--AALEGATGETILDIALRNGIEIEHACEKSCACTTCHCVVREG-FDSLEPSDELEDDMLDKAWGLEPESRLSCQARLADE--DLVVELPKYTLNLAS
243277_Vcholerae@AAF93918_1__ferredoxin                                                                          MPKIIVLPHEG--AVLEAQTGETILDVALKNGIAIEHACEKSCACTTCHCIVREG-FDSLEESDELEDDMLDKAWGLEPESRLSCQARVADE--DLVVEIPKYTLNHAS
83333_Ecoli@AIZ52343_1___2Fe_2S__ferredoxin                                                                      MPKIVILPHDG--AVLEANSGETILDAALRNGIEIEHACEKSCACTTCHCIVREG-FDSLPESSEQEDDMLDKAWGLEPESRLSCQARVTDE--DLVVEIPRYTINHAR
326442_Phaloplanktis@CAI87714_1___2Fe_2S__ferredoxin__electron_carrier_protein__involved_in_assembly_of_Fe_S_clu MPQIIFLPHDG--AAIEAPSGQTVLDVALKNGISIAHACEKSCACTTCHLVIREG-FDSLEESDELEDDMLDKAWGLEPESRLGCQAIIRDE--DLVVEIPKYNVNIVN
195064_Emobilis@SFM37496_1__ferredoxin__2Fe_2S                                                                   MPRIVFLPHEG--AAIQVEPGISICDAALEHGIEIEHACEKSCACTTCHVYVREG-LDSLNEPSEAEEDLLDKAWGLEPDSRLSCQARVGEE--DLVVEIPRYTINQVS
257310_Bbronchisepti@CAE32777_1__ferredoxin__2Fe_2S                                                              MPKLTVLPHEG--AVIEAPKGVSICRVMLDNHIEIEHACELSCACTTCHVVVRQG-FNSLEDATDDEEDLLDKAWGLTSTSRLSCQALIGEE--DLTVEIPKYTINHAK
243365_Cviolaceum@AAQ58763_1__ferredoxin                                                                         MPRIIVLPHEG--AVIDAETGQSICDALLAHDIEIEHACEMSCACTTCHCIVREG-GASLNEADELEEDLLDKAWGLEAQSRLSCQAIVADE--DLVIEIPKYTINHAR
122586_Nmeningitidis@AAF41557_1__ferredoxin__2Fe_2S_type                                                         MPKITVLPHEG--AVIDAPEGKTVLDVLLDHDIEVDHACEKSCACTTCHVIIRKG-FDSLEEPTELEEDLLDQAWGLEADSRLSCQAVVAGE--DLIVEIPKYTINHAR
122586_Nmeningitidis@AAF41522_1__ferredoxin__2Fe_2S_type                                                         MPKITVLPHEG--AVIDAPEGKTVLDVLLDHDIEVDHACEKSCACTTCHVIIRKG-FDSLEEPTELEEDLLDQAWGLEADSRLSCQAVVAGE--DLIVEIPKYTINHAR
395495_Lcholodnii@ACB33633_1__ferredoxin__2Fe_2S_type__ISC_system                                                MSTVKLLPHQG--LAFEARAGRKLVDALLEHGVAIEHACEKVGACATCHVHVRAG-GEHLEPADDEEEDQLDAAWGLDGQSRLSCCVKVRGP--ALVIELPRYTKNHAR
290397_Adehalogenans@ABC80374_1__Ferredoxin                                                                      MPKVTF---DG--KSAEVPAGTSILDAAEAADVDLPHNCGGVAACTTCHVWIEQG-LASLSEIGDREDDKLNEAAGLAPSSRLGCQACVGGE--DVVVRIPGNRIAS--
1391653_Vincomptus@AKU91898_1__Ferredoxin__2Fe_2S                                                                MPKITF---WG--VTVEVKPGTSILDAAEAQGVKMGHVCGGVCACSTCHCYVKVG-FDSLEEASDREEDILDKAFDVKPMSRLGCQAEVGNK--DLVVEVSEESLQAWY
391165_Gbethesdensis@ABI61897_1__Ferredoxin__2Fe_2s                                                              MPVAIFVNAAGARQEVDVPNGVNLVEAAIDKGVELAAICGGYLQCATCHVFVEEDFLNRLPPRSVDEDSMLDSAEPRRENSRLACQIVMNDTLTGIVVHMPDRQM----
