# Supplementary material for: Components of iron–Sulfur cluster assembly machineries are robust phylogenetic markers to trace the origin of mitochondria and plastids
Source: PLoS Biol. 2023 Nov 8;21(11):e3002374. doi: 10.1371/journal.pbio.3002374 (PMC10631705; doi:10.1371/journal.pbio.3002374)
Supplement: S1 Data — (ZIP) [file pbio.3002374.s017.zip › S1 Data/Concatenations/ISC/ISC_Alpha_ExtGroup/trimmed_alignments/CyaY_Alpha_ExtGroup.bmge.phy]

 77 98
1948417_Abacterium@DITJ01000103_1_10___10059_10382                                                             MSNADFLEVAEETLKNIANAIEEADSELDVDATGDSLNIEFPDGSKYLINIHGSSSEIWVSSPLSGASHFGYDEDTWKDSSENDLFELVTEELEDLGG
1973900_Abacterium@PIR38751_1__iron_donor_protein_CyaY                                                         MNSTQFKQMADETLQNLSDSLEEADTQLDVDLLDGILNIELPDGGQYVINRHDASMQIWLSSPISGAGHFSYNNGTWLTSDGRNFIDTIKDEIKNATG
2032658_Abacterium@PDZW01000004_1_27___30153_30473                                                             LDESRFAALAAQLLSRLSDLAEEA--GLDADLQGNVLTLELEDGRQFVINSHAPLRQIWLSSPVSGASHYEAVAEAWRSTRGADFFETLSADIKKATG
342108_Mmagneticum@BAE51841_1__Protein_implicated_in_iron_transport                                            LDESRFASLADPLLERIGDAVEDAMEDADAELHAGILTLTLPGIGQYVINKHAPNREIWLSSPKSGAHHFGWTGEQWISTRAEELLGLLRAEIGVEV-
2053833_Msp@RAU21456_1__iron_donor_protein_CyaY                                                                LDESRFVSLADQLIEHIADAVEDALDKADADIQSGILTITLPGVGQWVINKHTPNREIWVSSPKSGAYHFAHNDGGWVSTRASAMVPLLAAELGVEL-
1082_Pfulvum@SEH48667_1__frataxin                                                                              LEESHFIALADPLLERLAEAIEDGRDDADAELEGGVLTVTLDHGGTYVINKQTPNREIWLASPKSGAHHFVWRDERWVSTRPAALLPLLSAELGVPLT
1895778_Msp@OJX80872_1__iron_donor_protein_CyaY                                                                TDESRFTSAADQLLNRMADTIDDLLGDVDAELQGGILTLSLESGGQYVINKHAPNRQIWMSSPVSGASHYDYADGQWQSTRPAKLPQVLAAELKAKFG
55518_Mgryphiswalde@AVM77745_1__frataxin_like_protein                                                          VEESRFTAAADEFLSRAADLIDDALGDIDAELQGGILTLSLETGGQYVINKHTPNRQIWMSSPASGASHYDFADGQWLSTRPSTLPTVLAAELNAKFG
1437059_Mmoscoviense@OAN50896_1__hypothetical_protein_A6A05_11550                                              MDLSRFNTLADDTIEAIADKVDDLLGKIDADLQGGILTMTIGGGGQYVVNKNGPMRQVWLASPVSGAWHFEWDESHWLSTRPKALDAILAQELNDRFG
1891279_Tindica@AXO14090_1__iron_donor_protein_CyaY                                                            LEETRFHQLADETIETLSDVIDDALGDLDVDLQSGILTIELDSGEQFIINKHGPNRQVWLSSPVSGASHYDFDEDTWTSTRSTTLHDQLSADLAVKTG
1947674_Tsp@DENO01000251_1_9___8210_8542                                                                       LEETRFHQIADETIETLSDVIDDALGDLEVDLQSGILTIELDSGEQFIINKHGPNRQVWLSSPVSGASHYDFDEDTWTSTRSTTLHDQLSADLAVKTG
1544451_Tsp@OKH88461_1__protein_implicated_in_iron_transport                                                   LEETLFHRLADETIENISDVIDDAVGKIDVDLEAGILTIELDSGEQFIINKHALNRQIWMSSPVSGASHYDYDEDSWRSTRATTLHEQLATDLAVKTG
1974092_Rbacterium@PIW29519_1__iron_donor_protein_CyaY                                                         LDDTAFARIADETLEAVMDAVEGALGQADVDLDGGILTIDLDAGGQYVINKHAPNRQIWMSSPKSGATHYEYDAKGWRCTRGSRFDETLAAELKTLTG
28181_Mblakemorei@OEJ68688_1__iron_donor_protein_CyaY                                                          MDASAFEELAAKTLESLFEAIDDAIGDADVDFDNGILTVELEDGRAYVVNKHAPNLQIWLSSPISGAAHFAFDEAAWLSTRGETLMEVLNTEFSQIAG
1288970_Msp@CCQ74062_1__Putative_iron_sulphur_cluster__FeS__metabolism_CyaY_proteins                           MELSAFETIADTTLGSYAEIIDEAIGVADVDFQSGILTIELDSGGQYVINKQAPTRQVWVSSPVSGASHFTYEDGVWRATRDDVLAEMLSKELTDKTG
1123355_Tpusilla@JHYO01000013_1_90___97719_98027                                                               FDENQFHDIADAFLDSLFEQLDEQIGHADVDVEDGILNIELDAGGTYIINKHAPNKQIWMASPKSGATHYEYKEGDWIGTRDADLVKRLCEELNVTLS
1867952_CTmagnetica@SCA56774_1__Protein_CyaY                                                                   LDESQYHTLADELLEKLFDELDEAIGVADIDLQDGILNIEFDAGGVYIINKNAINREIWMASPKSGASHYAYVEGAWTGTRQADFLARLGDELKVSLS
1802023_Rbacterium@OHC83809_1__iron_donor_protein_CyaY                                                         MTEAEFERLATAALTRFAETLERNLGAAEVDFQGGILTIVLDRGGTYVINKHAPNRQIWLSSPRSGASHYGFDAAAWIDTRGRALADVLAEELGEVAS
1948447_Abacterium@DLRN01000091_1_31___26530_26856                                                             MDESEFHALAGATLEALMDRIDEVAGVLEAELIDEVLTITLEDDSQYVLNRHTINRELWLSSPKSGAGHYVYDKVAWTDRRGRDLYALLENELSAAAG
1895704_Abacterium@OJV13176_1__iron_donor_protein_CyaY                                                         MNTAEFDKIASKLIAEISDKCDEY--ELDSDCNNGVLYIETDS-GTYVINKHAPTMQIWLSSPVSGAKHFVLSDSAWICTKNVKLLEIIEKEL-----
336407_Rbellii@ABE04890_1__CyaY                                                                                MNNSEFSKIAETVIAHIADRIEEQNQ-IDVDLQSDILSIDTTD-GIYVINKQSAAKEIWLSSPVSGPYHFFYEQGKWKNRAGLELMSILTDELGIDF-
293613_Rcanadensis@ABV73706_1__frataxin_like_protein                                                           MNNAEFSKIAETTIAYIVEKIEEQDKSIDVDLQGDILNLDTDK-GIYVINKQSAAKEIWLSSPVSGPYHFFYEQGKWRNRAGLELIIILADELGIDFS
272947_Rprowazekii@CAA14783_1__CYAY_PROTEIN__cyaY_                                                             MNNTAFSKLAETTIVYIVDKIEEQDLIIDVDLQGDILNLDTEN-GIYVINTQSASKEIWLSSPVSGPHHFFYEQGKWKSRIGFELMVLLTEELGIRFD
1961830_Rendosymbiont@OZG31794_1__iron_donor_protein_CyaY                                                      MDNTEFAKLAEQTISLIAEIIETEDKLIDIDFQGDILTLTTNQ-GIFVINKHSAAKEIWLSSPISGPYHFYYTTGRWQSKSSDDLIDILQQELKINFK
2026788_Rbacterium@PCJ27141_1__iron_donor_protein_CyaY                                                         DHDIEFVQESERIITEIADAIEDQDELIDVDLNSSILTLTAEQ-GTFVINKQTAAQEIWLSSPISGPYHFKKDKGYWRSRDGTELFEILAKELPINIK
1264899_Zcompransoris@PWR21780_1__iron_donor_protein_CyaY                                                      LDDKDYRRQLEACLGHWLDVLEATGA--ELDLADGVLQAETEDGKVFILNRHLPLKQVWLSSPVSGAHHYAFDEGGWFSTRGEALADRLRADLGQIG-
1948350_Abacterium@DBAU01000038_1_13___10949_11272                                                             INESAFHDRCGEDIARLQDALEAQDTLLDIDGQDGMLSVKLEDGRTFVISRHTAARELWLSSPVSGGHHFRPVGDGWVLPNGQTFPRLFLDELNHLTG
357244_Otsutsugamush@CAM80062_1__putative_iron_binding_and_oxidizing_protein                                   MLERSFIVLASQAISQIADSIILQDLIIDVNFIDEMILYITISTKQFVITGHTFARQIWLVSPISGPHHFSYIDNKWLNRDKQDIWPLLQTEINQLTG
1359168_Ochuto@KJV55781_1__iron_donor_protein_CyaY                                                             MLENDFVVLASKAISQIADNIILEDPIIDINFVDEMILYVTISTKQFVITGHTSARQIWVVSPISGPHHFSYINNRWLNRNKQDLLLLIHSEINQLIN
752179_Omassiliensis@CANJ01000020_1_33___36861_37193                                                           MLEGDFLVLANKTINHIADSIVSQDNLIEVNFDGDAILHIIVSDKQFVINIHVAARQIWLASPVSGPHHFNYIAGKWLGRNKEDLLSLISLELNNFVD
1951237_Rbacterium@DDPT01000011_1_25___23947_24255                                                             MLEKDFLKYCEASLIKLCEDVENIDKKLDVEYSDGILEIIISTKQTYIINRNSGNQKIWYSSPFTGADYFSFDEKNWLSAKGEELTQKLFSELKTIIX
1951236_Rbacterium@DDCV01000122_1_5___5117_5431                                                                MRETEFINVCEQELEKIGEMLEKKDVALDIEYLDGILNIEIANGKKYVINRNSGNQKIWYSSPFSGADYFTYDDNSWFNDSGVELSAKLFNELDQILN
1528098_Rbacterium@AIL65116_1__frataxin_like_protein                                                           ---MEFNILAINSLENLYEKLETNEADLEIDFVNEVLYIASEKNQEYVINKHSPSRQIWFSSPLTGTYYFSYDISLWLDKEGKELEDLIIGELKRII-
1607817_CAlacustris@KKB96887_1__Protein_CyaY                                                                   MQEIEFNNLAQIELSKLYELLVGTSKDLDTELTDGIVYITLPTDRQYVINKHYPSKQIWLSSPISGASYYSYDLLKFINKDNQALIEKILIEISVYE-
1973901_Abacterium@PIR32413_1__iron_donor_protein_CyaY                                                         MEETQYHKYADAALEELLEYLEGLEDDIYPELESGVLSLTMADDRQYVINKHTPSKQIWVSSPYSGAGYYEYAEGVWQPKRGKNLREFIMAEVMENLD
1948416_Abacterium@DITS01000027_1_44___50314_50649                                                             LDDAHYHAIVAATLVHISDQLEQAYDELDYDEGAGILSIITASGRTFIISRHAPSNQLWLASPISGGLHFEYHTDCWCLPDGRTLNQILAVDLEKTAK
1948380_Abacterium@DDZS01000071_1_19___13532_13867                                                             TDEFHFHAYANATLQHIFDQLEQAYDDLDYDEGSGILSIVTPSGQTFIVSKHGPSQQLWLPSPISGGLHADFNESEWLLPDGRDLKDVLAEDLVTTAG
1948418_Abacterium@DITH01000026_1_10___8971_9291                                                               MDDTTYHRLADQTLAHLADALEAAYDKLDLELEGSVLTIITAAERTLVVSKHAPSQQIWLASRQSGGLHFSAGENGWQLSDGRTLDAVLAHELAHD-G
1948415_Abacterium@DIUV01000015_1_62___55223_55561                                                             MDETNFHKTADAYLESLFDLLEEQDEELDITFEGNVLAIFIETGKQFLLSKHSPSQQLWLASPISGGLHFSLNKQEWELKDGRTLLVILEEEINFLTH
1973897_Abacterium@PIZ33170_1__iron_donor_protein_CyaY                                                         ---MHISKRAEIEINKIFDWCEENDL--DVDINSQELVLRCES-GIYQVNYHGVTQQIWVSSPVTGAHHFHLKGDVWVSTRTKKLWDILTEELFIQ--
2486578_Rendosymbiont@AZL15427_1__hypothetical_protein_EF513_02520                                             -MQMNVIAKAKEEIEVLFDLIDAYD-EYEVDLTQGILYIETDF-GSYVINVHEVMQELWVSSPKTGAHHFKFDIIQWITAKNKELRELFTTELNIKF-
2013095_Abacterium@PPR36818_1__hypothetical_protein_CFH30_01232__partial                                       -------------------LIEENHE-FEVDFEEEVLKFE-KDDQIYILSFHEPTSQIWLSSPISGAHHFELKDKSWYSTRIKNLYDLILNEINKSND
1986631_Pbacterium@RPG14234_1__iron_donor_protein_CyaY                                                         -MINNFQNLAKKTLDDIFNIAEKKSP-FDVDFEGENLMIEI-DNSTFVLSIHNPTQQIWMSSPVSGAHHFECKEEQWISTRNSDLFDKLDMELSSFL-
1986627_Pbacterium@OUT43894_1__hypothetical_protein_CBB73_05420                                                IKMSKFKIEAKKILDELFSFVENEFD-FDVDYEDENLVIQTDEKKTFIXSIHQPSSQIWLSSPISGAHHFEKDNNNWKSTRQNILHKLLKSELKVVDD
1986644_Pbacterium@OUU53163_1__hypothetical_protein_CBC25_01500                                                --MNQFIDKAKETMDEIFNLIESKYD-FEVDFEDENLRIDSANNNVFIVSIHSPTSQIWLSSPISGAHHFKMSSSTWESTRKEKLLDLLISELEK---
244581_CPacanthamoeba@AIL13366_1__hypothetical_protein_IM40_07445                                              QTNLNFKLVAEKTFESLSSILEDVLEKGEIEDTGGILKILLSNSNTVLLNFHTPTSQIWLSSPLSGALHFSWDDQKWLSTRHEDLFTFLERDLSQLCG
1629334_Cvaricaedens@GAO98440_1__frataxin_like_protein                                                         MNKTDFMNQVHDTLQGLAEMLENQLDHNDIDIREGFLQITFPAGHIWLLNRHGPTQEIWLSSPITGGLHFRFHEDRWISTRSQELFSFLERELSAFSN
244582_CPsymbiosus@JQAK01000001_1_1038___1154845_1155159                                                       MSFDSFDSIAQQTLHHLADHLEAQT-DLDIELTGLQLTICDDRRQTFLLNFHGPTNQMWLSSPATGAHHFQWNGTAWVSTRELSLFEILSADMQQLFK
1895706_Abacterium@OJW49056_1__iron_donor_protein_CyaY                                                         --MEDFHKASSQTLEELAEFFETWP-QAEVDLLEESLTITLPKKHQYLINKHGVTRQIWLSSPFTGAHHFQLKKNQWRCTRDILLEDLLIEERKIHVA
91604_CPacanthamoeba@AIK97006_1__hypothetical_protein_ID47_10095                                               --MTNIRALARQTLHLIAIFIEENVP-VEVEPGEEDVLIIDSHDQNFLLNYHGVTQQIWYSSAMSGAHHFALAEDVWHCTRKNTLDDVLSKELSHLCQ
985867_COthessalonice@AEWF01000003_1_113___126971_127291                                                       --MINIRALARQTLQHIAEFVEDHMP-VEVEPGEEDVLIIDNYNRHFLLNYHGVTQQVWYSSAISGAHHFALTEAVWHCTREDTLSQLLSRELSHICQ
269484_Ecanis@AAZ68723_1__CyaY_protein                                                                         LCISDFQALSYNLLNTLTEMIDRVDIVLECENCDGVVKISDSNGNLYIINKHEPSMQIWVASPISGSVRFSYDKSAWINDKSDELFNFLRVEMKVLFD
302409_Eruminantium@CAI28162_1__Putative_CyaY_protein                                                          LCVSDFQSLSYNVLDTLVNMIDAADLVLECENCNGVVSISDGKGNVYIVSKHEPSLQIWVASPISGSVRFSYNKSIWVNNNNDELFHFLKSEINMLFN
1359163_CNlotoris@KJV69152_1__frataxin_like_domain_protein                                                     LSISQFQNLACESLNSLLFLIENADYVLECDSYEGLIKIA-SEKNEYVISKHDFSMQIWVSSPLSGSVRFSYDSDIWCNEAGCNLVEFIKKEMHLLFN
234826_Amarginale@AAV86302_1__hypothetical_protein_AM166                                                       SPTSDLKVVARDALDSLLSMIEQVDVRIECDVGDGIIEATC-DGLVYLISWHQPSSQIWVASPISGSVRFSYNADSWRDTQARELLSFVKQDICAAFG
212042_Aphagocytophi@ABD43816_1__frataxin_like_domain_protein                                                  GSGVSYLDLARGALDSLVSMVEEKSSLLSCDSNGDVVEIS-DGDSDYLISWHAQTQQIWVASPVSGSVRFVYDADLWCEQRGRELFAFVRQEICEIF-
195064_Emobilis@SFM62010_1__CyaY_protein                                                                       MTQPSFALQAEQTLEDLMERMGAVDADLDMDLVDGVLTVEFDDGGQLILNRQEAVRQLWLASP-EGPAHFRFDADQWLDERGDELVSVLQRVLGRKLG
159087_Daromatica@AAZ44967_1__Frataxin_like_protein                                                            MDDSEFNALAEQALARIDAALEACDADLDFELAGGVLEIEFADRSKIIVNRHSIAKEIWVAAR-AGGFHFRWDGASWRDTRNAELMEKLSTLASQQAG
380703_Ahydrophila@ABK39479_1__protein_CyaY                                                                    MKDHEYHALTDAFFQYVEDTVDAGYPDIDCERAGGVLTLSFENKTKVIINKQEPLHQIWVATR-ENGFHFELQGESWIDNRGHELKTLLSKACTTQAG
83333_Ecoli@AIZ53613_1__iron_dependent_inhibitor_of_iron_sulfur_cluster_formation__frataxin__iron_bindi        MNDSEFHRLADQLWLTIEERLDDWDGDIDCEINGGVLTITFENGSKIIINRQEPLHQVWLATK-QGGYHFDLKGDEWICDRGETFWDLLEQAATQQAG
326442_Phaloplanktis@CAI85204_1__putative_CyaY__involved_in_iron_scavenging_and_or_transfer_to_heme            MTDHEYHQLAEALMFTIEEQVDDCEADLDYESAQGILELIFPDNSKIVINKQAPLHQVWVATK-FNGHHFELRGDKWIDNRGAEFWQFINEASTRQAG
243277_Vcholerae@AAF93301_1__cyaY_protein                                                                      MNETEFHQLVDSQLERIEAAIDEAGADIDYETSGNVMTLEFDDGSQIIINRQEPMREIWLASK-SGGYHFKSIDGEWICSKGLELLTLLKQECDKHAD
13373_Bmallei@AIP77829_1__iron_donor_protein_CyaY                                                              MSDTDYLTRAEAVLAAVERSVDAANDDIDLERNGSVLTLTFENGSKIIVNLQPPMKEVWIAAK-AGGFHYRFVDGAWRDTRGDEFFAALTGYATQQAG
395495_Lcholodnii@ACB35667_1__iron_donor_protein_CyaY                                                          LSDADYHRITSAILASLEATVDRWLEDIDSHRTGGLLELSFPGGSKLIINTQPPLQELWLAAR-AGGFHFRHVDGRWCDTRGDDFFAVLSAQASAQGG
1031594_Evulgaris@RCX10986_1__CyaY_protein                                                                     MTDPEFMDHAERLLLAVERSCDRISEDLDSQRSGGMVTITFPNRSQIVINLQKPLHEVWMASQ-SGGYHYRFDGTHWQDTKAGEFFACLSREASRQAG
257310_Bbronchisepti@CAE30571_1__conserved_hypothetical_protein                                                MTETEFLALVDQVLDSIESQADDWAADIEATRSGNVLTLVFEDGTQVVVNAQAAMQELWVAAR-SGGFHYRYDGQHWNDTRGPRLPDALSQICSEAAG
122586_Nmeningitidis@AAF42306_1__cyaY_protein                                                                  MTESEFIRASEALFEHIEDQIDENGWDFDCRFAGNVLTIEAGDGAQIIVNRHTPNQELWIAAK-SGGYHFAEQNGKWLATRGRDFYDVLNEALSAASG
243365_Cviolaceum@AAQ57720_1__CyaY_protein                                                                     MTESEFLQLSDDIFDRIEQAIDEHGLDADTLRQGNVLEIEFDSGDKVIVNRHAVNQEMWIAAK-SGGYHFSRRGEAWIASRGAEFYATLAEAIRAGSG
272843_Pmultocida@AAK03509_1__CyaY                                                                             MNVTEFHQNIEQVWAKIEEQLEAQDCDVDCDTQGSVFSITFQDRSQVVINKQEPLLELWLASR-VGGFHFRYQNNNWTSNDGKDFWACLEEACAAH-G
1391653_Vincomptus@AKU92525_1__Frataxin_CyaY__facilitates_iron_supply_for_heme_A_synthesis_or_Fe_S_cluster_ass MDESRFLQLADQTFRRLQDLLEPIDPQVDYELAGDVFKLSFANGVKSVLNTQRPTRQLWLAAR-SKAWHFSYDEARWMDDKGVELFACLRELVRDFAG
1895707_Abacterium@OJV46454_1__iron_donor_protein_CyaY                                                         TSDGQFESYIDYFFQRIVEHLEDTYGCIDIISAPGIVEIIVNKRSKIVINQHIPMKQIWYASPLSGASHFKASEGEWVSTQDKKFINLLQEELSVLLN
1082868_Hcurviuscula@PPE05327_1__frataxin_like_protein                                                         --MYTFLESAQALLNELFFRLHDFEEHWDINEREGVMEVRIPGPSVYLIHRHDALQQIWLSSPLSGGWHFSFDGQGWYDTRDQPLFSMLFLELKPYIP
1321371_Hundulata@ETZ04776_1__hypothetical_protein_K737_300834                                                 ----MFAEFAQILLDEIFSRIHAFESSWDINERSGVLEVKIPAPSVYLIHQHNTLEQIWLSSPLSGGWHFTFDASTWYDTRKYPFFLMLFSEFKPHIP
1399147_Hobtusa@ETZ07422_1__frataxin_like_protein                                                              ----MFRESAKLLLDTLFDRVYDLESNWDINEREEALEIKIPESSVYLIHQHNALEQIWLSSPISGGWHFVFNPKGWIDTRKRPFFLMLFSEFKPYIP
1895705_Abacterium@OJU73105_1__hypothetical_protein_BGO07_02880                                                SLMSDFSFFVQKSLDALFSGLLPLEDGVELEESSMGLKIILPDQKIYVIHGHLDLQQLWVSSPLSGGWHFVLDPIQWKDTRHQTLEEFFLKEFHKFEL
1286528_Nhelminthoeca@AHX11331_1__frataxin_like_domain_protein                                                 --TTSFDELSAGVFEEVVTLVEGCNSCIDYECLASSVEILTKK-GVLLINKKLDLMELWISNTVIGSMRFSMDQDCFINKDGEEIFAWVNNFLSSEG-
222891_Nsennetsu@ABD46160_1__hypothetical_protein_NSE_0400                                                     NSEIHFAKLSAVVFDEIVALAGRSPL--EYDCNEGVVELFLRQ-GAFLIVGKADLGEIWVSSLAIGAERFYLD-DRFVNKSGEEIVSWIKKILQL---
