# Supplementary material for: Components of iron–Sulfur cluster assembly machineries are robust phylogenetic markers to trace the origin of mitochondria and plastids
Source: PLoS Biol. 2023 Nov 8;21(11):e3002374. doi: 10.1371/journal.pbio.3002374 (PMC10631705; doi:10.1371/journal.pbio.3002374)
Supplement: S1 Data — (ZIP) [file pbio.3002374.s017.zip › S1 Data/Concatenations/ISC/ISC_Alpha_ExtGroup/trimmed_alignments/IscS_Alpha_ExtGroup.bmge.phy]

 111 403
1973897_Abacterium@PIZ33683_1__IscS_subfamily_cysteine_desulfurase                                               MNKQIYLDYQATTPCDPRVVEKMIPYLTKHFGNPHSRNHSYGWTAEDAVESARAEVAKVIKADPKEIIFTSGATESNNIAIQGIARFYKDTKNHIITVATEHKCVLDTCRHLEEEGFKITYLPVNDKGLISLDDLKAAITEKTILVSIMAINNEIGVAQPLKEIGKMCRDKKVFFHTDAAQAFTKIPLDVNEMNIDLLSISGHKAYAPKGIGALYVRRKPRVRLKAIIHGGGQERGMRSGTLSPALCVALGEASRIGLQDMEKDTAHITQLSKKMWKGLTAELKELYLNGDETKRYPGNLNISFAYVEGEGMMMGIKNLAVSSGSACTSASLEPSYVLSALGVSEDMAHTSIRFGIGRFTTEEEVDQALIEVIETVKKLRAISPLWDMAQEGIDISKIQWASH
1948365_Abacterium@DDGG01000005_1_10___5755_6993                                                                 AKDVIYLDYQATTPCDPRVVDKMMPFLKEQYGNPHSRNHIYGWQAEAATEAARHHVADAIGANVKEIVFTSGATESNNLALKGVAHFYKDTRTHIITCVTEHKCVLNTCRRLEREGFDVTYLPVQKNGLIRLEDLKAAITEKTLIVSIMAVNNEIGVIQPLKEIGEICRSRGVFFHTDAAQALGKIPLDVKDMKIDLMSLSSHKAYGPKGIGVLYVGRKPRVRLIPLIDGGGQERGMRSGTLSPALCVGFGEACRLAIEEMPSETRYIESLKSRFYNQIKDNLDEVYLNGDEQARIPGNLNISFAHVEGEGLMMGIKDLAVSSGSACTSESLEPSYVLRALGVDIEMAHTSLRIGFGRFTTEEEVDRAAQRIIEAVARLREMSPLWEMAREGIDLKSIQWAAH
1544451_Tsp@OKH86956_1__cysteine_desulfurase                                                                     KAKPIYLDYQATTPTDPRVVDAMLPYFYEKFGNAHSRNHSFGWEAEDAIELARGQVASIIGASSKEIIFTSGATESNNLALKGVMKFYGKKKPHLITTVTEHKCVLDSARHLEQEGYKVTYLPVQQNGLVDLEQLKEAITDETALVSIMAVHNEIGVIQPLKEIGEICRERGVFFHCDAAQAVGKIPLDVNDMKIDLMSISGHKIYGPKGVGALFVRRRPRVRVVAQITGGGQERGMRSGTLPTPLIVGLGKACDIAQNEMAEENARIMELRNYTLNRFRERLADIYLNGDEENRVAGNLNISFAYVEGESLLMGIKNIAVSSGSACTSASLEPSYVLRALGVDEELAHTSLRIGIGRFTTREELDQAVDAICNEVERLREMSPLWEMAQEGIDIKSIEWAEH
1947674_Tsp@DENO01000137_1_9___11182_12468                                                                       KAKPIYLDYQATTPTDPRVVEAMLPYFTEKFGNPHSRNHSFGWEAEDAVEVARAQVAKIIGASAKEIIFTSGATESNNLALKGVMKFYGKKKPHLITVVTEHKCVLDSARHLEQEGYKVTYLGVKENGLIDLEELKAAITDETALVSVMGVNNEIGVIQPLKEIGTICRERKVFFHTDCAQAVGKIDLDVEDMNIDLMSISGHKIYGPKGIGALFVRRRPRVRVIAQITGGGQERGMRSGTLPTPLIVGLGKACDILSNEMAEENARIAELRDYTLQRFRDRLADIYLNGDEKERVCGNLNVSFAYVEGESLLMDIKNIAVSSGSACTSASLEPSYVLRALGVDEELAHTSLRIGIGRYTTKEELDTAVDAICTAVERLREMSPLWEMAQEGIDLKSIEWAEH
1891279_Tindica@AXO15342_1__IscS_subfamily_cysteine_desulfurase                                                  KAKPIYLDYQATTPTDPRVVEAMLPYFTEKFGNPHSRNHSFGWEAEDAVEVARGQIAKIIGASAKEIIFTSGATESNNLALKGVMKFYGKKKPHLITVVTEHKCVLDSARHLEQEGYKVTYLGVKENGLIDLEELKAAITDETALVSVMGVNNEIGVIQPLKEIGEICRERKVFFHTDCAQAVGKIDLDVDDMKIDLMSISGHKIYGPKGIGALYVRRRPRVRVIAQITGGGQERGMRSGTLPTPLIVGLGKACDILSNEMAEENARIEKLRDYTLQRFRDRLEDIYVNGDEHERVSGNLNISFAYVEGESLLMDIKNIAVSSGSACTSASLEPSYVLRALGVDEELAHTSLRIGIGRYTTKEELDEAVDAICTAVERLREMSPLWEMAQEGIDIKSIEWAEH
342108_Mmagneticum@BAE51832_1__Cysteine_sulfinate_desulfinase_cysteine_desulfurase_and_related_enzyme            PGAPVYLDYQATTPCDPRVVEVMLPWFTEKFGNPHSRNHRYGWEAEEAVEKAREQIADIIGADSKEVIFTSGATESNNLAIKGVAHFYKEKKNHIVTVVTEHKCVLDTCRYLEQEGFAVTYLPVKADGLIDLAELEAAITDQTVIVSVMAVNNEIGVIQPLAEIGALCRKKGAFFHTDCAQAVGKIPLDVNAMNIDLMSISGHKLYGPKGIGALYVRRRPRVRLVPLITGGGQERGMRSGTLATPLCVGFGEACAIAKAEMGAENERLMGLRNRLLGGLRQRLPEIYVNGDLDHRIPGNLNISFAFVEGEGLMMGVKELAVSSGSACTSASLEPSYVLRALGVDVEMAHTSLRFGLGRFTTDEDIEFAIDHITEAVEHLRAMSPLWDMHLEGVDLKSIEWAEH
2053833_Msp@RAU21464_1__IscS_subfamily_cysteine_desulfurase                                                      KGAPVYLDYQATTPCDPRVVEAMLPWFTEKFGNPHSRNHLYGWEAEEAVEKAREQIAAIIGADAKEVIFTSGATESNNLALKGVAHFYKDKKNHIVTVVTEHKCVLDTCRYLEQEGFQVTYLPVQANGLIDLAELEAAITDQTAIVSVMAVNNEIGVIQPLAEIGALCRKKGAFFHTDCAQAVGKIPLDVNAMNIDLMSISGHKIYGPKGIGALFVRRRPRVRLVPLITGGGQERGMRSGTLPTPLCVGIGEACAIAQAEMASEAERLTGLRNRLLGGLRQRLPEIYVNGDLDNRIPGNLNISFAFVEGEGLMMGVKELAVSSGSACTSASLEPSYVLRALGVDVEMAHTSLRFGLGRFTSGEDIDFAIDHIVEAVEHLRAMSPLWDMHLDGVDIKSIQWAEH
1895778_Msp@OJX80887_1__IscS_subfamily_cysteine_desulfurase                                                      PGQPIYLDYQATTPCDPRVVEKMLPYFTEKFGNPHSRNHAYGWEAEEAVEQAREQVAAIIGADAKEIIFTSGATESNNLAIKGVAQFYKDKKDHIVTVVTEHKCVLDTCRHLEQEGFKVTYLPVKPNGLIDLAELEAVVTDKTAIVSVMGVNNEIGVIQPLAEIGAICRKKGAFFHTDCAQAVGKIELDVNAMNIDLMSISGHKIYGPKGIGALYVRRRPRVRIVPMINGGGQERGMRSGTLATPLCVGLGEACAIAQAEMGAEAERLRGMRDRLLGGLKQRLPEIYVNGDLDNRVAGNINISFAFVEGEGLMMGVKDLAVSSGSACTSASLEPSYVLRALGLDAEMAHTSLRFGLGRFTTQEDIDYAIDHTVKAVEHLRSLSPLWDMHLEGVDLKSIQWAEH
55518_Mgryphiswalde@AVM77261_1__Cysteine_desulfurase                                                             QGQPIYLDYQATTPCDPRVVDKMLPYFTEKFGNPHSRNHAYGWEAEEAVEVAREQIAAIIGADAKEIIFTSGATESNNLAIKGVAHFYKDKRDHIVTVVTEHKCVLDTCRHLEQEGFKVTYLPVKANGLIDMAELEAVVTDKTAIVSVMGVNNEIGVIQPLAEIGALCRKKGAFFHTDCAQAVGKIPLDVNAMNIDLMSISGHKIYGPKGVGALFVRRRPRVRIVPMINGGGQERGMRSGTLATPLCVGLGEACAIAKAEMAAETERLHGLRDRLLNGLKARLPEIYVNGDLDSRVAGNINISFAFVEGEGLMMGVKDLAVSSGSACTSASLEPSYVLRALGLDAEMAHTSLRFGLGRFTTEAEIDYAIDHTVKAVEHLRSLSPLWDMHLEGVDIKSIQWAEH
1437059_Mmoscoviense@OAN50883_1__cysteine_desulfurase_IscS                                                       PGQPIYLDYQATTPCDPRVVEKMIPYFFEKFGNPHSRNHRYGWEAEEAVEIGREQVADIIGADAKEIIFTSGATESNNLAIKGVAHFYKDKKDHIVTVVTEHKCVLDTCRHLEQEGFRVTYLPVQTNGLIDLAELEAVVTDKTAIVSVMAVNNEIGVIQPLAEIGAICRKKGAFFHTDCAQAVGKIPLDVNAMNIDLMSISGHKLYGPKGIGALYVRRRPRVRLVPMINGGGQERGMRSGTLATPLCVGLGEACRLAKAEMGAEGERLHMLRDRLLNGLKARLPEIYVNGDLEQRIPGNINISFAFVEGEGLMMGVKDLAVSSGSACTSASLEPSYVLRALGLDAEMAHTSLRFGLGRFTTEADIDYAIGHVAEAVEHLRAMSPLWDMHLEGVDIKSIQWAEH
1082_Pfulvum@SEH48767_1__cysteine_desulfurase_IscS                                                               ADVPVYLDYQATTPCDPRVVEAMLPWFTEKFGNPHSRNHAYGWEAEEAVEQARAQIAALIGADAKEIIFTSGATESNNLAIRGVAMFLKERRNHVVTVSTEHKCVLDTCRHLEQEGFEVTYLPVGTNGLIDLAELEAAITDKTAIVSVMGVNNEIGVIQPLAEIGALCRAKGAHFHSDCAQAVGKIPLDVNAMNIDLMSISGHKIYGPKGVGALYVRRRPRVRLVPMIHGGGQERGMRSGTLATPLCVGLGLACALAQAEMAEESKRLLGLRARLLGGLQQRLPEIYVNGDLDHRVPGNLNISFAFVEGEGLMMGVKGLAVSSGSACTSASLEPSYVLRALGLNAEMAHTSLRFGFGRFTTDEDISYAIDHIVTAVEHLRSLSPLWEMHQEGIDVSSVQWAEH
1802023_Rbacterium@OHC80672_1__IscS_subfamily_cysteine_desulfurase                                               DGAPIYLDYQATTPTDPRVLELMLPHFNARFGNPHSRNHAYGWRAEDAVETARGQIASLIKANPKEIIFTSGATESNNLAIKGVAHFYKDKKDHIITCVTEHKCVLDACRHLEQEGFRVTYLPVRTDGLIELERLKEAITDKTTLVSIMTVNNEIGVIQPVREIGRICRERGVFFHTDCAQAVGKVPLDVEDMNIDLMSISGHKIYGPMGIGALFVRRRPRVRLVPLFNGGGQERGMRSGTLPLPLCVGLGAACAIAEKEMGAEAERLMALRDRLNNRLKQRLSEIYLNGDLEHRIPGNLNISFAYVEGEGLMMGLKDLAVSSGSACTSASLEPSYVLRALGVEEELAHTSLRLGLGRFTTEAEVDYAADRIASEVERLRAMSPLWEMAQEGIDIKSIKWAEH
1802022_Rbacterium@OHC77462_1__IscS_subfamily_cysteine_desulfurase                                               RDHPIYLDYQATTPTDPRVVEAMLPYFSVMFGNPHSRSHRYGWEAEAAVEKARAQVASIINANPKEIIFTSGATESNNLAIKGVAHFNKDKKNHIITCVTEHKCVLDTCRHLEQEGFSVTYLHVRPNGLINLEDLKGAMTEKTVIVSIMSVNNEIGVIQPIKEIGALCRERGIYFHTDAAQAVGKIPLDVEEMNIDLMSISGHKIYGPMGIGALFVRRRPRVRLQALFHGGGQERGMRSGTLPTPLCVGLGEACAIAEAEMDAESERLGMLRKRFEDAINKRLPEIYLNGDSEHRIPGNLNYSFAYVEGEGLMMAIKDLAVSSGSACTSASLEPSYVLRALGVDSDMAHTSLRIGMGRFTTEEEVDYAADKIAVEVERLRKMSPLWEMAQEGIDIKSIKWAEH
1974092_Rbacterium@PIW30692_1__IscS_subfamily_cysteine_desulfurase                                               RKAPIYLDYQATTPTDPRVVEKMLPYFSEQFGNPHSRSHFYGWEAEDAVEIARESVASIIGANPKEVIFTSGATESNNLALKGVANFYKDKKNHIITVVTEHKCVLDSCRHLEQEGFEVTYMPVKANGLIDLDQLRETITDNTAIVSVMGVNNEIGVIQPLKEIGAICREKGAFFHTDCAQAVGKIPLDVEEMNIDLMSISGHKVYGPMGIGALYVRRRPRVRLVPMINGGGQERGMRSGTLPTPLCVGLGEACAIAEKEMGAENERLRRLRDRMYQSIVGRLPEVYLNGDLDQRIPGNLNISFAFVEGEGLMMGIKDLAVSSGSACTSASLEPSYVLRALGVNEELAHTSLRIGFGRFTTEEEVDEAVELIIHEVERLREMSPLWEMHNEGIDISSIEWAEH
1867952_CTmagnetica@SCA58071_1__cysteine_desulfurase__tRNA_sulfurtransferase___PLP_dependent                     QDHPVYLDYQATTPTDPRVVEAMMPFFTQKFGNPHSRNHAYGWDAEEGVEQGRKQVADIINANPKEIVFTSGATESNNLALKGVGEFYKKKRNHIITCVTEHKCILDTCRHMEQEGFEVTYLPVQENGLINLDELKAAMTQNTLLVSIMAVNNEIGVIQPLKEIGAMCRANKTFFHTDCAQAVGKIDLDVDEMNIDLMSISGHKIYGPMGIGALYVRRRPRVRIIAQINGGGQERGMRSGTLAPALCVGLGEACKIAKEEMKAENERLHELQMHMWNRFQEELPEVYLNGSLEERIPGNLNVSFAFVEGEGLMMGIKDLAVSSGSACTSASLEPSYVLRALGVEEELAHTSLRLGIGRFSTKEEVDFATDRIIKEVKRLREMSPLFEMAQQGIDIKSIQWAEH
1123355_Tpusilla@JHYO01000018_1_27___23866_25092                                                                 QENPVYLDYQATTPTDPRVVEAMMPYFTQKFGNPHSRNHAYGWDAEEAVEDARKQVADLIGANPKEIIFTSGATESNNLAIKGVAQFYKGKRNHIITCVTEHKCVLDTCRHLEQDGFEVTYLPVKENGLIDLEELKAAMTDNTVLVSIMGVNNEIGVIQPLKEIGALCRENKTFFHTDCAQAVGKIPLDVEEMNIDLMSISGHKIYGPMGIGALFVRRRPRVRLVAQINGGGQERGMRSGTLAPALCVGLGTACEIAKNEMAEENERMRELQMHMWNRFKEELPEVYLNGDLEQRVSTNLNVSFAFVEGEGLMMGIKDLAVSSGSACTSASLEPSYVLRALGVEEELAHTSLRLGIGRFTTKEEVDYATDRIIKEVQRLREMSPLFEMAQQGIDLKSIQWAEH
1288970_Msp@CCQ74481_1__cysteine_desulfurase                                                                     IVTPVYLDYQATTPTDPRVVEEMLPWFTQNFGNPHSRNHAYGWRTEEAVEIGRKQVASLIGADPREIIFTSGATEANNTALKGVARFYKDKKRHIITVVTEHKCVLDTCRHLEQEGFEVTYLPVQQNGLIDLDLLRDTLREDTLMVSVMGVNNEIGVIQPLKEIGAMCKENKTFFHTDCAQAVGKIPLDVNDMNIDLMSISGHKLYGPMGIGALFVRRRPRVRLEALISGGGQERGMRSGTLPVPLCVGLGKACEIAEKEMAAESERLRMLRDRFYKKFNDALSEVFLNGDLEQRIPGNLNLSFAYVEGEGLMMGIKDLAVSSGSACTSASLEPSYVLRALGVEEELAHTSLRLGIGRFTTEEEVDFAVDLIVREVTRLREMSPLWEMAQQGIDIKSIQWAEH
1797230_Abacterium@OFX07133_1__IscS_subfamily_cysteine_desulfurase                                               VTRPIYLDYQSTTPCDPRVLKMMLPYFSEEFGNPHSRSHAYGWKAEEAVEHARKQVAAILHANPREVIFTSGATESNNLALKGVAHFYKDKKNHIVTCATEHKCVLDSCRHLEQEGFKVTYLPVKPNGILDLAELKKAITEQTALVSIMAVNNEIGVIQPLAEIGKITRERGVFFHTDAAQAVGKIPLDVNEMNIDLLSLSAHKIYGPKGIGVLYVRRKPRVRLAALINGGGQERGMRSGTLSTPLCVGLGEACALAQKEMRAEAIRIEALRDRFYETLRVNLEEIYLNGDAKQRIPGNLNISFAHVEGEGLMMGIKELALSSGSACTSASLEPSYVLRALGVDEEMAHTSLRIGFGRFTNEEDVDHAAKLIIKEVNRLRDMSPLWEMSRQGIDIKSIQWAEH
1895706_Abacterium@OJW46271_1__IscS_subfamily_cysteine_desulfurase                                               VTRPIYLDYQSTTPCDPRVLEIMLPYFTEEFGNPHSRSHAYGWRAEEAVEGARGHVAKIINADPREVIFTSGATESNNLALKGVAQFYKAQKDHIVTCVTEHKCVLDSCRHLEQEGFKITYLPVQPNGIIDLNRLRDTLTDRTALVSIMAVNNEIGVIQPLAEIGKICRERGVFFHTDAAQAVGKIPMDVEAMNIDLLSISAHKLYGPKGVGALYVRRKPRVRLTALITGGGQERGMRSGTLSTPLCVGMGVACAIAQAEMREEYARLCTLRDRFYNTIRSELEEVYLNGDFEQRIPGNLNISFAHVEGEGLMMGVKELAVSSGSACTSASLEPSYVLRALGVEEEMAHTSLRIGFGRFTTEVEVDAAAQKIIIEVNRLREMSPLWEMSREGINLKSIQWAAH
1414854_CNamoebiphila@ARN85225_1__cysteine_desulfurase                                                           LENVIYLDYQSTTPCDPRVVEQLMPYFKDYFGNPHSRNHAYGWKAEEAVEKAREQVASIINADPREIIFTSGATESNNLALKGVARFYKDKKTHIITCVTEHKCVLDTCRHLENEGFELTYLPVNSSGLIDLSQLSEAINDRTLMVSIMAVNNEIGVIQPLKEIGALCRSKGIFFHTDAAQAIGKIPIDVEEMNIDLLSISSGKIYGPKGIGALYVRRKPRVRLIPLITGGGQERGLRSGTLAPALCVGIGAACAIAQAEMNEESKRIKVLSDRFYKKIMTALPHVYLNGDAEQRIPGNLNLSFAYVEGEGLMMGIKGLAVSSGSACTSASLEPSYVLRALGVDEELAHTSLRIGFGRYTTEQEVDSAVEQIVHAVQRLREMSPLWEMAQEGVDFKSLTWAAH
28181_Mblakemorei@OEJ65215_1__IscS_subfamily_cysteine_desulfurase                                                QNNPLYLDYQATTPTDPRVVEAMNPYWTEKFGNPHSRNHHYGWEAEDAVEIARGHVADLIGASTKEIIFTSGATESNNLAIKGVAKFYGDKRNHIITCVTEHKCVLESCRALQQDGFDVTYLHVQENGLIDLDVLKAAMTDKTVLVSIMAVNNEIGVIQPLKEIGQLCRANKTFFHTDAAQAVGKIPLDVDDMNIDLLSISGHKVYGPMGIGALYVRRKPRVRLVPLIHGGGQERAMRSGTLPTPLVVGLGKACELASKEMAAEAERLHGFQNRLFEGLKERIPEIFLNGDLVHRIPGNLNISFAYVEGEGLMMGIKDLAVSSGSACTSASLEPSYVLRALGVEEELAHTSLRLGLGRFTTEEDIDYAIERIAKEVNRLRELSPLWDMAQAGIDIKSIKWAEH
2032658_Abacterium@PDZW01000015_1_24___31056_32291                                                               LPRPIYLDYQATTPCDPRVVEVMLPYFTEKFGNPHSRNHMYGWEAEEAVEKARAQVGAIIGASDKEIIFTSGATESNNLAIKGVAQFYKEKKNHIITVVTEHKCVLDTCRHLELDGFEVTYLPVKTDGLIDLDQLKSAIKDTTVLVSVMAVNNEIGVIQPMHEIGAICRAAGVFFHTDCAQAVGKIPLDVDAMNIDLMSISGHKIYGPKGIGALYVRRKPRVRLMAQINGGGQERGMRSGTLATPLCAGIGEACRIAQAEMEAEAKRLTALRDRFLKIVMSGLPQVYVNGHLDKRIPGNLNLSFAFVEGEGLMMAVKELAVSSGSACTSASLEPSYVLRALGLEAEMAHTSLRIGLGRTTTEAEVDIAASLLVERVTKLRAFSPLWEMAEAGIDIKSIQWAEH
91604_CPacanthamoeba@AIK97035_1__cysteine_desulfurase                                                            ----MYLDYQATTPCDPRVLEKMLPYFCEVFGNPHSRSHPHGWLAESAVDHARGQVAQIIKADSREIIFTSGATESNNLAIKGVAHFNKEKKNHIITVVTEHKCVLDTCRYLEREGFEVTYLPVDTDGLINLDDLKAAIKETTVLVSVMAVNNEIGVIQPLAEIGKICRAHGVLFHTDAAQAVGKIPLDVETMNIDLLSISGHKIYGPKGIGALYVRRRPRVRLQALINGGGQERGMRSGTLSPALCVGFGEACAIAEAEMSSEQQRIKRLANKFYKALMDRLPEVFLNGHLEQRVPGNLNLSFAYVEGESLIMGIKKLSVSSGSACTSASLEPSYVLRAIGVGEELAHTSIRFGIGRFTTEAEIDTALAVLIESVERLRAMSPLWEMAQEGVDITKIQWAAH
985867_COthessalonice@AEWF01000003_1_155___165689_166942                                                         LEGQIYLDYQATTPCDPRVLEKMLPYFCDIFGNPHSRSHPHGWLAENAVEKAREQVAQIIKADPREIIFTSGATESNNLAIKGVAEFNKEKKNHIITVVTEHKCVLDTCRHLEQQGFEVTYLPVKPDGLIDLDQLRASIKGSTVLVSVMAVNNEIGVIQSLAEIGKICREHGVLFHTDAAQAVGKIDLDVEAMNIDLLSISGHKIYGPKGIGALYVRRRPRVRLQALINGGGQERGMRSGTLSPALCVGLGEACAIAQAEMATEQARIKQLADKFYRTVMERLPEVFLNGHPTQRVPGNLNLSFAYVEGESLIMGIKRLSVSSGSACTSASLEPSYVLRAIGVGEELAHTSIRFGIGRFTTEAEVDAAIALLIESVERLRAMSPLWEMAQEGIDITKIQWAAH
244582_CPsymbiosus@JQAK01000001_1_1049___1163572_1164813                                                         ASQQIYLDYQSTTPCDPRVLEKMLPFFTTHFGNPHSRSHPEGWYAENAVEAARDQVAAIIKADAREIVFTSGATESNNLAIKGVAQFYKDRKNHIITCTTEHKCVLDTCRHLEQEGFEVTYLPVQQNGLIDLDLLKAAIKDSTVLVSIMAVNNEIGVIQPLAEIGKICREQGVFFHTDAAQAVGKIELDVEAMNIDLMSISGHKIYGPKGIGALFVRRKPRVRLQAMINGGGQERGMRSGTLAPPLCVGLGEACAIMVKEMDADTVHAKKLSDRFYEAIMQRLPEVYLNGDRYQRVPGNLNLSFAYVEGEGLMMGIKDLSVSSGSACTSSSLEPSYVLRAIGVGEELAHTSIRFGFGRFSTEAEVDLAIEKVITAVEKLREMSPLWEMAQEGIDIASIQWAAH
1948447_Abacterium@DLRN01000152_1_11___7778_9016                                                                 IKLPVYLDNQATTPTDPRVVEAMLPFFTKKFGNPHSRSHAFGWEAEEAVEAARSEVASIIGADPKEIVFTSGATESNNLAIKGVARFYEDRKRHIITVQTEHKCVIDSCRALEQEGFEVTYLPVRPDGLIELDVLVDAIRDDTVLVSVMGVHNEIGIIQPLAEIGALCRERGVFFHSDCAQAVGKIPLDVNDMKIDLMSISGHKIYGPMGIGALYVRRRPRVRLRALISGGGQERGMRSGTLPAPLCVGLGAACRIAQQEMPAEAERTGMLARRLYDGITSQISDVILNGDAEKRVPGNLNLSFAYVEGESMMMAVKDLAVSSGSACTSTSLEPSYVLRAMGVDRELTHTSIRFGIGRFNTKAEIDYAVETIVDHVGRLREMSPLWEMVQEGIDLKSIQWSEH
1895707_Abacterium@OJV45442_1__IscS_subfamily_cysteine_desulfurase                                               SHLATYLDYQATTPCDPRVVEAMLPYFYEKFGNPHSRNHIFGWESEAAVEKAREQVAQLIGADPRDIIFTSGATESNNLALKGVAKFYQNEKRHIITCVTEHKCVLDSCRHLEQEGFDVTYLPVKQNGLIDLELLEKSIRTDTVIVSIMAINNEIGVVQPIAEIGKICRAKGVFFHTDAAQAFGKIPLNVEDMNIDLMSISGHKIYAPKGIGALYVRRKPRVRLAALIHGGGQERGMRSGTLPTPLCVGLGKASEIAGQEMIFEYARIKGLNERFMHKINSNLEEVYLNGDTHARYPGNLNISFAYVEGEGLMMGIKDLCVSSGSACTSASLEPSYVLRALGVDEELAHTSLRIGFGRFTTEEQVDFAANLIVKNVTKLREMSPLWEMAKEGIDIKSIEWAHH
1629334_Cvaricaedens@GAO99049_1__cysteine_desulfurase                                                            PSGVIYLDYQATTPCDPRIVEKIIPYFYENFGNPHSRNHFYGWSAEEAVEKARLQVANLINANPKEIVFTSGATEANNLALKGVMKFYQDRKNHLITCVTEHKCVLDTARHLEQEGVRVTYLPVKPDGIIDLDKLESAITEQTALVSIMAVNNEIGVIQPIEEIGKLCRSKGVFFHTDAAQAVGKIPLDVLKMHIDLLSISGHKIYGPKGVGALYVGRKPRVRLVPLMNGGGQERGLRSGTLSPALCVGLGEACVIAGEEMMQENTRLLDYRDYFYKGLMQELDEIYLNGSLIHRVPGNLNISFAHVEGEGLMMGLKDLAISSGSACTSASLEPSYVLYALGVNEELAHTSLRIGFGRFTTLEDLRYAMKRIIAEVKRLREMSPLWEMSREGIDLKSINWAAH
244581_CPacanthamoeba@AIL13114_1__cysteine_desulfurase                                                           HPDMIYLDYQATTPCDPRVVEKMLPYFTEHFGNPHSRNHQFGWDAEAAVETARHQVAEILGAHPKEIIFTSGATESNNLALKGVAYFNQAEKNHIITCVTEHKCVLDTCRHLEQQGFEVTYLPVDNNGLLDLKKLEEAITEKTALVSIMAVNNEIGVIQPLQEIGALCRKKNVFFHTDAAQAVGKIPLNVKEMNIDLLSLSSHKIYGPKGIGALYVGRKPRVRLTSQMNGGGQERGMRSGTLSPALCVGLGEACKIAQEEMVTEHAHLTQLNHYFFEKIERSLDQVYLNGDRLQRIPGNLNLSFAHVEGEGLMMAIKDLAVSSGSACTSESLEPSYVLRALGVDEELAHTSLRIGFGRFTTLQEVDKASETIISAVQKLRKMSPLWEMAQQGIDLKSINWAAH
1970491_Abacterium@OZA44089_1__IscS_subfamily_cysteine_desulfurase                                               TTRQIYLDYQATTPCDPRVLEKMIPFFKEDFGNPHSRNHSYGWKAEEAVETARAQIARVLKADPREIIFTSGATEANNLALKGAAYFYRDQKTHLITTLTEHKCVLDTCRYLEQNGFQITYLPVLSNGLIDLEVLERAFTPQTGLVSIMAVNNEVGVIQPLSEIGALCRLKGALFHTDAAQAVGKIPLDVNAMNIDLLSLSGHKIYGPKGVGALYVRRKPRVRLEALIHGGGQERGFRSGTLPTPLCVGLGEACFIAEQEREGETERLNELRNRFLEKIHSSLADVYLNGDLEKRIPGNLNLSFAYVEGEGLMMGIKNLALSSGSACTSESLEPSYVLRALGVTEDLAHTSLRIGFGRFTTQAEMDEAAESIIKAVTRLREMSPLWEMAQMGVDIKSVTWAGH
1264899_Zcompransoris@PWR23753_1__IscS_subfamily_cysteine_desulfurase                                            IQLPIYLDYQATTPMDPRVLDAMMPYFTGKFGNPHSRSHSYGWEAEEAVENAREQVAKLINADPREVIFTSGATESNNLAIKGVALFNKDRRNEIVTVVTEHKCVLDTCRHLEQEGFKVTYLPVQENGLIDLDQLRAAVTDKTAVVSVMAVNNEIGVIQPLKEIAGIAHAKGAYFHTDAAQAAGKIPLDVNDLGIDLMSISGHKLYGPKGIGALYVRRKPRVRLVAQMNGGGQERGMRSGTLSPPLCVGLGEACRIARTEMTLDNERIRGLARKFYETVKAKLPDVFLNGDLDQRIPGNLNLSFAYVEGESLIMGIKDLAVSSGSACTSASLEPSYVLRALGVEEELAHTSIRFGFGRFTTEAEIDYAADTIVKRVTKLREMSPLWEMVQEGIDLRSIQWSDH
1948380_Abacterium@DDZS01000017_1_27___24621_25877                                                               KGLPIFMDYQSTTPCDPRVVDTMIPWLTEKFGNPHSRSHAYGWEAEEATEIARQHVAGLIGANPKEIVFTSGATESNNIAIKGVAQFYKEKKNHIVTLTTEHKCVLDSCRHLEQQGFDVTYLKVQNNGLVNLDDLKAAITDKTVMVSIMAVNNEIGVIQPLKDIGAICREKGVFFHTDAAQAFGKIPLDVEEMNIDLMSISGHKIYGPKGVGALFVRRRPRVRIQPLITGGGQERGLRSGTLATHQVVGLGEAARIAKETMGAEAERVRMLSDRFLKAVMDEVPDVYLNGDREHRWPGCINLSFAYIEGESMIMAIKELAVSSGSACTSASLEPSYVLHSIGVGDDLAHTSIRFGIGRFTTEEEIDRAIQVVRGSIEKLRSMSPLWEMAQEGIDINSIEWSGH
1948416_Abacterium@DITS01000020_1_92___86621_87862                                                               LKYPIFLDYQSTTPCDPRVVEKMLPWFTEKFGNPHSRSHAYGWEAEEATEIARQQVADVIGASPKEIVFTSGATESNNIALKGVARFYKGQKNHVITVVTEHKCVLDSARHLEQEGFDVTYLPVDTNGLIDLEKLKAAITDKTCLVSVMAVNNEIGVIQPLKDIGAICRERGVFFHTDAAQAFGKIPLDVEAMNIDLMSISAHKVYGPKGVGALFVRRRPRVRLVPLTTGGGQERGMRSGTLPTPLVVGFGEAARIAKEEMTNEASRIRYLSDKFMHAIVDSIPDVFINGDREQRWPGCLNISFAYIEGESMIMAIKDLAVSSGSACTSASLEPSYVLRSIGVGEDLAHTSIRFGFGRFTTEAEVDAAVSIIQGSIERLRAMSPLWEMAQDGIDISKIEWAGH
1948415_Abacterium@DIUV01000048_1_54___55843_57060                                                               QNMPIFMDYQSTTPVDPRVLQVMLPWFTEKFGNPHSRSHAYGWEAEGAMEEAREQVAKLINASAKELIFTSGATESNNLAIKGVMRFFKTKKNHVITLTTEHKCVLDSCRHLEQEGFRVTYLPVGTDGLLDLNLLREAITDQTALVSVMAVNNEIGVIQPLAEIGKICREKNVFFHTDAAQAFAKIPLDVEAMNIDLMSISGHKAYAPKGIGMLYVRRRPRVRLEPLFSGGGQERGFRSGTVPTPLAVGLGEAAKIAALEMGAEAERIRALSSRFLSAITSKIPDVFLNGHAEQRWMGNLNLSFAYVEGESMIMAIKDLAVSSGSACTSASLEPSYVLRSIGVGEDLAHTSIRFGFGRFTTEAEVDRAIEIVTGSVGRLREMSPLWEMAQAGIDISKIEWAGH
1973900_Abacterium@PIR38712_1__IscS_subfamily_cysteine_desulfurase                                               LKLPVYMDYQATTPMDPRVFEEMIPYFVEKFGNPHSRGHKYGWEAEAACEKAREQVADLIGANPKEIIFTSGATESNNMALKGIAKFYGAKKNHIITCTTEHKCVIDTCRHLEREGMEVTYLPVDNEGIIDLEKLKKAITDKTAIVSIMAVNNEIGVIQPIKEIGAICRERGVFFHTDAAQAFGKIPLNVEEMNIDLMSISGHKIYGPKGVGALFVRRRPRVRLVPLINGGGQERGFRSGTLPVPMVVGLGKAAEIARLEMGAENERIAKLYDKLYNSLVSNIKDVYLNGHAEKRIKTNLNLSFAYIEGESMIMSIKDLAVSSGSACTSASLEPSYVLRAIGVGEDLAHTSIRFGIGRFTTEEEVDFAIEKVTGAIDRLRDMSPLWEMAQDGIDISKIEWSAH
1948417_Abacterium@DITJ01000004_1_81___80707_81930                                                               IKLPIYMDYQATTPMDPRVFEAMTPYFMEKFGNPHSSGHKFGWEAEAATDLAREQVAALIGANEKEIIFTSGATESNNLAIKGIAKFYGDKKNHIITVVTEHKCVLDTCRHLEREGMNVTYLPVQKNGLIDLAELEKAITDKTVLISVMAVNNEIGVIQPLKEIGALCRKYGAFFHTDAAQGFGKIPLDVEEMNIDLMSISGHKIYGPKGIGALFVRRKPRVRLIPIINGGGQERGFRSGTLPTPLVVGLGEAARLAKIEMVEENKRLTYLSGKLYDNIMAKAKDVFLNGDKEHRIAGNLNLSFAYIEGESMIMAIKTLAVSSGSACTSSSLEPSYVLRSIGVGEELAHTSIRFGIGRFTTEAEIDYAIEIVTGSIDKLREMSPLWEMVQEGIDIEKIEWAAH
1528098_Rbacterium@AIL65392_1__Cysteine_desulfurase                                                              ITLPIYMDYQATTPTDKRVVDHMIPYFTEKFGNPHSRSHSYGWIAEEAVETARSQISSLIGANTKEIIFTSGATESNNLALKGVANFYGDKRNHIITVATEHKCVLDACRHLEQEGFKVTYLPVKPNGIIDLNILEDKITEQTLMVSVMAVNNEIGVIQPLKEIGAICRKHGVFFHTDAAQAFGKIPLDVNDMNIDLMSISGHKIYGPKGIGALFVRRKPRIRIEPMINGGGQERGMRSGTLPTPLIVGLGYAAFLASEEMTIEFERIQKLSDKFYQEIINNIEFVFLNGDRIKRYPGNLNLSFSYVEGESFIMAVKDLAVSSGSACTSASLEPSYVLKALGVGDELAHTSIRFGIGRFTTEEEIDYAVKVIRNNVQKLRDMSPLWEMVQEGVDLSTVQWATH
1895704_Abacterium@OJV15817_1__IscS_subfamily_cysteine_desulfurase                                               LKLPIYLDYQATTPVDPRVMDKMIPYFTEKFGNPHSRSHAYGWEAEKAVENAREEIAKLIKADSKEIIFTSGATESNNLAIKGVARFYKDKKNHIITVATEHKCVLDACRHLEEDGFKVTYLPVKPNGLIDLDELKNAITDQTSIVSVMFVNNEIGVIQPLKEIGAICKEKGVFFHTDAAQGFGKLPIDVNEMNIDLLSISGHKVYAPKGIGALFVRRKPRVRLEPIINGGGQERGMRSGTLSTPLIVALGEAAKIAGEEMQKDHDMLKKYFDMFYSEIVRDIPEVFLNGDKDARYPGNLNLSFAYIEGESMIMAIKDLAVSSGSACTSESLEPSYVLRALGLDEELAHTSIRFGFGRFTTEEEVKHAIATVKSSIAKLREMSPLWEMFQDGVDLKSINWAAH
2486578_Rendosymbiont@AZL15214_1__IscS_subfamily_cysteine_desulfurase                                            MDLPIYFDYQATTPCDQRVVDAMLPYFTEKFGNPHSRSHLFGWEAETAVEDAREQIASLINATSKEIIFTSGATESNNLALKGIAHFYGDKKRHIVTLNTEHKCVLDACRHLEQEGFEVTYLQVETNGLVDLGKLKAAINDSTAIVSIMAMNNEIGVIQPLKEIGKICREKGVFFHTDAAQAFGKIPLDVQAMNIDLLSISGHKIYGPKGIGALYIRRKPRIRLVPLINGGGQERGFRSGTLATPLVVGLGMAAKIAKEEMQKDYEHVKKLGDKFINTILKKIPDVYLNGDPNSRYPGNINLSFAYIEGESMLMAIKDLAVSSGSACTSASLEPSYVLRALGIEEELAHTSIRFGIGRFTTEEQVDYAINLVIQKINKLREMSPLWEMVQEGIDLKSINWAAH
696127_CMmitochondrii@AEI88597_1__cysteine_desulfurase                                                           ------MDYQATTPVDRRVLGKMLPYFTEKFGNPHSRSHSFGWEAEEANENARKQIAGLINADSKDIVFTSGATESNNLALKGVAHFYKNEKKHIITTITEHKCVLDTCRHLEQEGFRVTYLPVKTNGLIDLKDLENAISSDTLLVSIMTINNEIGVIQPISKIGKICRSHGAFFHTDAAQAFGKIPLDVEVMNIDLMSISGHKIYGPKGIGALYIRRKPRVRLTAMINGGGQERGMRSGTLPTPLVVGMGEAAVIAKQDMENDYKRISNLSEKFISEV-TKIPEVYLNGDRNIRYPGCINLSFSCIEGESMIGAIKDLAVSSGSACTSASLEPSYVLRALGVDEEMAHTSIRFGIGRFTTEGEIDYAVKCITRSVDRLRELSPLWEMMQEGINLKTVNWSGH
86106_Eof@AIF81813_1__cysteine_desulfurase                                                                       MKLPIYMDYQATTPTDPRVVEEMLPYFTHKFGNPHSRSHSYGWEAEEAIEQAREDVAKLINASAKEIIFTSGATESNNLAIKGVAKFYRDQRDHIITAQTEHKCVLDTCRHLEQEGFKVTYLPVQPNGLIDLNKLKEVITDRTVIVSIMAVNNEIGVIQPIEEIGKICREKGVFLHTDAAQAFGKIPLDVIAMNIDLMSISGHKIYGPKGVGALFVGRKPRVRIEAMINGGGQERGMRSGTLPTPLIVGLGIAAKIAREEMAEETQRVERLAGKFLHEIM-QIPEVYINGDPKARIPGNINISFSCIEGESMIGAIKDLAVSSGSACTSASLESSYVLRALGVDEELAHTSIRFGIGRFTTEEEVNYAIQCVKNSVQKLRDLSPLWEMLQEGVDLKSVNWAGH
293613_Rcanadensis@ABV73412_1__NADH_dehydrogenase_subunit_N                                                      IILPIYMDYQATTPLDPRVMEAMLPYFTTKFGNPHSRSHSFGWEAENAVEEARSRVAKLIGADAKEIIFTSGATESNNLAIKGIAKFYGNKKNHIITVVSEHKCVLDACRHLEQEGIKITYLPINPNGIIDLEILKESITNQTMLVSVMAVNNEIGVIQPLKEIGKICRERGVFLHSDIAQGFGKIPINVNEFNIDLASISGHKIYGPKGVGALYVRKKPRIRVTPLINGGGQERGMRSGTLPTPLIVGLGMAAEIAYNEMEKDNKHVSYLFDRFLNNIKQKISEVYLNGDKDQRYKGNLNLSFAGVEGESIILAIKDLAVSSGSACTSASLEPSYVLRSMGIGEELAHTSIRFGIGKFTTEQEIDYAVDLICSKIDKLRELSPLWEMMQQGIDLKKIKWASH
336407_Rbellii@ABE05028_1__Cysteine_desulfurase_IscS                                                             LILPIYMDYQATTPLDPRVMEAMLPYFTTKFGNPHSHSHSFGWEAENAVEEARGDIAKLIGAEAKEIIFTSGATESNNLAIKGIAKFYGNKKNHIITVVSEHKCVLDACRHLEQEGVKVTYLPIKPNGIIDLEVLKNAITDQTMLVSVMAVNNEIGVIQPLKEIGKICREKGVFFHSDSAQGFGKVPIDVNECNIDLASISGHKIYGPKGIGALYVRKKPRVRITPLINGGGQERGMRSGTLPTPLIVGLGTAANIAYNEMEKDTKHVNHLFDKFLDAINSQISEVYLNGDKDQRYKGNLNLSFAGVEGESIILAIKDLAVSSGSACTSASLEPSYVLRSMGVDEELAHTSIRFGIGRFTTEQEIDYAVKLICSKINKLRDLSPLWEMMQEGIDLKKIKWATH
272947_Rprowazekii@CAA14939_1__NIFS_PROTEIN_HOMOLOG__spl1_                                                       LTLPIYMDYQSTTPIDPRVMEAMLPYFTTKFGNPHSRSHSFGWEAENAVENARSMVAKVIGADSKEIIFTSGATESNNLVIKGIAKFYGNKKKHIITLVSEHKCVLNACRHLEQEGIKITYLPIKSNGIIDLETLKNAITDQTLLVSVMAVNNEIGVIQPLKEIGKICRERNVFFHSDIAQGFGKIPINVNECNIDLASISGHKIYGPKGIGALYIRKKPRVRVTPLINGGGQERGMRSGTLPTPLIVGLGIASEIAYNEMEKDTQHVNYLFDRFLNNIHSKISEVYLNGDKDQRYKGNLNLSFAGVEGESIILAIKDLAVSSGSACTSASLEPSYVLRSIGISEELAHTSIRFGIGRFTTEQEIDYAVNLVCSKIDKLRRLSPLWEMMQEGVDLKKIRWTAH
752179_Omassiliensis@CANJ01000117_1_1___1_447                                                                    -----------------------------------------------------------------------------------------------------------------------------------------------MLVSVMVVNNEIGVVQPLKEIGKICREKGVFFHSDIAQGFGKIPIDVNAFNIDLASISGHKNLRSERNRCIICRKKPRVRVTPLINGGGQERGMRSGTLPTPLIVGLGMAAEIAYSEMEKDTKHVNYLFDRFLNNIHKRISEVYLNGDK---------------------------------------------------------------------------------------------------------------
1961830_Rendosymbiont@OZG31625_1__IscS_subfamily_cysteine_desulfurase                                            KSLPIYMDYQSTTPMDPRALECMLPYFTTKFGNPHSRSHSFGWEAEEAVEMSREKVARLIGADSKEIVFTSGATESNNLAIKGIAKFYGSKKNHIITVISEHKCVLDACRHLENEGFKVTYLPIQANGLIDLQQLRNAITDQTMLVSVMAVNNEIGVIQPIKEIGKICRELGVFFHSDIAQGYGKIPIDVNDCNIDLASISGHKIYGPKGIGALYVRKKPRIRLVPILNGGGQERGMRSGTLPTPLIVGLGAAAELALSEMSQDAKLVEELFDRFYNNITKQIADVYLNGDMHKRYKGNLNLSFAYVEGESMILAIKDLAVSSGSACTSSSLEPSYVLRAMGVDEEMAHTSIRFGIGRFTTKEEIDYAVELIKSKINKLRELSPLWEMVQEGVNLKQIKWAVH
2026788_Rbacterium@PCJ24716_1__IscS_subfamily_cysteine_desulfurase                                               GRFPIYLDNQSTTKTDPRVVAEMMPYFTDKFGNPHSRSHSYAWETEDACEIGRARVANLIGANPKEIIFTSGATESNNLALRGIAQFYGSKKKHIVTVVTEHKCILDTCRYLQQDGFKVTYLPVQANGIVDLNVLRDAITEDTMLVSVMAVNNEIGVIQPLKEIGKICREKGTFFHSDIAQAFGKIPINVNECNIDLASISGHKIYAPNGIGALYIRRKPRVRVSPMITGGGQERGIRSGTLSTPLVVGFGKAAEIAGLEMEKDQKHVRKLFDKFLTAIQSNAEEVFLNGDKEQRYHGNLNLSFAHIEGESMILAIKDLAVSSGSACTSASLEPSYVLRALGVDEATAHTSIRFGFGRFTTEAEVDFAIEVILANINKLRELSPLWEMHQEGIDINSIKWSTH
1951934_Hbacterium@DLRV01000014_1_10___5992_7209                                                                 EKKQIYLDYQATTPCDPRVVEKMMPYLSELYGNAHSRTHDHGWQAEQAVERAREQVAQIINASPKEIIFTSGATESNNLAIKGVAEFYKDKKKHIITCKTEHKCVLESCRWLERNGFDITYLDVETNGLVNLNTLKKAIRPDTLLVSIMAVNNEIGVIQPLAEIGKICRENGVFFHTDAAQAVGKIPIDVEAMQIDLLSISGHKLYGPKGIGALYVRRKPRVRLVSQISGGGQERGMRSGTLPVFLCVGLGEACAIAEKEMATELEKIQELSDRFQAKLEEKLPQIYLNGDAKQRYPGNLNISFAHVEGEGLMMGIKNLSVSSGSACTSASLEPSYVLKSLGVDEELAHTSLRIGIGRFTTKEEVDQAAEDIIAAVSHLREMSPLWEMAQAGIDLKSIQWSGH
1951533_CPbacterium@DITM01000047_1_9___8882_10117                                                                KEGYIYLDYQATTPCDPRVFEAALPYLIEHFGNPHSRNHIYGWEAEAAVETARKQIATLINANPTEVIFTSGATESNNLAIKGAAQFYKSKKNHIITCITEHKCVLDACRHLEQDGFEVTYLPVQKDGLIDLNVLKAAIKPNTVLVSIMAVNNEVGVIQPLADIGKLCREHGVFFHTDAAQAVGKIPLDVEAMQVDMLSISGHKLYAPKGVGALYVRKRPRVRLTAQINGGGQERGMRSGTLSPFLCVALGVACDIARTEMDFETARIAKLRDFFWKKLSDALPEIYINGHATQRIPGNLNISFAYVEGEGLMMGIKNLCLSSGSACTSASLEPSYVLYALGVEDEMAHTSLRIGIGRFTTEEELEIAANSIISSVNRLREMSPLYEMVRNGIDLKSIQWTEH
2032647_Mbacterium@PEAO01000039_1_19___14059_15270                                                               MKLPIYMDYQATTPVDPRVLAMMLPWFTEKFGNPASRSHPFGWEAEQAVEQARTQVATLIGADPREIVFTSGATESNNIAILGIARFHKNRGNHIITNVIEHKAVLDCCRHLESEGFEVTYLPVGTDGRLDPELLAAAITDRTILVSVMTANNEIGVVQPLAQIGAICRQRQVHFHTDAAQGAGKIPLDVNAMNLDLVSLSGHKIYAPKGIGALYVRRRPRVRLQAVMFGGGHERGMRSGTLPTPLIVGLGEACAICSREMVEENARITALRTRMEQGIMNRLTHVELNGHPVHRLPGNLNISFAYVEGESMMMAIKDIAVSSGSACTSASLEPSYVLRALGVNEELAHTSIRFGLGRFTTEEEVDYATATVVAAVNKLREMSPLWEMVQEGIDLDSIRWAEH
2032648_Mbacterium@PEAN01000118_1_9___5725_6936                                                                  MKLPIYMDYQATTPVDPRVLEVMVPWFTEKFGNPASRSHPFGWEAEQAVERARAEIATLIGADPREIVFTSGATESNNIAILGIARFHKSRGNHIITTVIEHKAVLDTCRHLESEGFEVTYLPVGTDGRLDPKRLADAINERTILVSVMAANNEIGVIQPLEEIGAICRKRQVHFHTDAAQGVGKMPLDVQALNLDLVSISGHKIYGPKGIGALYVRRRPRVRLQAVMFGGGHERGMRSGTLPTPLIVGLGAACAICSREMAAETARITALRQRMQEGIMKQLTHVAINGSTEYRLAGNLNISFAYVEGESLMMAIKDIAVSSGSACTSASLEPSYVLRALGVNEELAHTSIRFGLGRFTTEEEVDYAVRTVVDAVNRLREMSPLWEMVQEGIDLDSVRWAQH
2032651_Mbacterium@PDZX01000120_1_3___1611_2822                                                                  MKMPIYMDYQATTPVDPRVMEAMLPWFVEKFGNPASRSHAYGWEADAAVTTARKEVANIIGADPREIVFTSGATESDNLAIWGVAQFYRDKGNHIITPTTEHKAVLDTCRHLEAEGFEVTFLPVQANGLLDLATLEAAITPKTILVSVMAVNNEIGVIQPLAEIGRICRKHKVFFHCDAAQGVGKMDLDVNAQNIDLMSISAHKIYGPKGIGALYVRRQPRVRLKPIIHGGGHERGFRSGTLSTPLLVGLGEACRIAGLEMAAEHSRVLALRERLRTGILNRLTHVVVNGDVCSRVAGNLNISFQYVEGESLMMAVKEVAVSSGSACTSASLEPSYVLRALGVSEEMAHTSIRFGLGRFTTEAEVDHVIEIVTRGVNKLREMSPLWEMVQDGIDPHDLQWAAH
156889_Mmarinus@ABK45553_1__cysteine_desulfurase_IscS                                                            MSMPIYMDYQATTPMDPRVFEAMTPWFVEKFGNPASRSHPYGWEADTAVENARQQVASSIGADPREIIFTSGATESDNLAIAGVAKFYKDKGNHIITPVTEHKAVLDTCRYLEQEGFEVTYLPVQKDGLVNMAELEAAITDKTVLVSIMAVNNEIGVIQPLAQIGALCRRKKVFFHCDAAQGVGKMPIDVNEMNIDLMSISGHKIYGPKGIGALYVRRRPRVRVNAIIHGGGHERGMRSGTLSTPLIVGLGEACRLATEEMVVEEARVLRLREKLRTALESQMTHVQTNGSLEHRIAGNLNISFEYVEGESMMMAIKDVAVSSGSACTSASLEPSYVLRSLGLNDEMAHTSIRFGLGRFTTEEEVDAVIKIVTGAVDKLREMSPLWEMVQEGIDLSSIKWAEH
1434232_Maustralis@OSM02404_1__putative_cysteine_desulfurase_IscS                                                MKLPIYMDYQATTPMDPRVFEAMTPWFVEKFGNPASRSHPYGWEADTAVEAARKQVADAICADPREIVWTSGATESDNLAIAGVADFYKDKGNHIITVVTEHKAVLDTCRTLEMKGFEVTYMPVGVDGLVDLDKLRAAITDKTILVSVMAVNNETGVIQPLKEIGQICRDSKVFFHCDAAQGVGKMPIDVNAMNIDLLSISAHKIYGPKGIGALYVRRRPRVRLNAIIHGGGHERGMRSGTLATPLIVGMGEACRLATEEMATENERILMLREKLRKGIEEKLTHVTVNGHVEKRVAGNLNMSFGYVEGESMMMAIKDVAVSSGSACTSASLEPSYVLRAMGVDEAMAHTSIRFGIGRFTTEEEIDYVINLVITAVNKLRDMSPLWEMVQEGVDLSSIEWAEH
2032649_Mbacterium@PEAJ01000079_1_11___8946_10160                                                                MKLPIYLDYQATTPVDPRVLTAMLPWFTEKFGNPASRSHPYGWEAEQAVETAREQVAALIGADPREIVFTSGATESDNLAITGVARFNRARGDHIITLVTEHKAVLDTCRHLEAEGFRVTYLPVEPSGLVDLQRLAAAITDQTILVSIMAVNNEVGVIQPLAEIGALCRARKVYFHCDAAQGVGKIPLDVDKMNIDLLSISAHKIYGPKGIGALYVRRRPRVRLKALIHGGGHERGMRSGTLSTPLIVGLGAACAFSQQEMPAESRRLLALRQRLYEGITARLTHVGVNGDLEQRVPGNLNLSFGYVEGESLMMAIKDVAVSSGSACTSASLEPSYVLRAMGVGEEMAHTSIRFGLGRQTTDEEVKFVIDKVVTAVEKLRDMSPLWDMVQEGIDPSTVQWSGH
2032646_Mbacterium@PEAP01000018_1_32___25954_27168                                                               MNLPIYMDYQATTPMDQRVLQEMLPWFAEKFGNPASRSHPFGWEADRAVEKARQEVATLIGADPREIVFTSGATESDNLAITGVARFYRDKGNHIITLTTEHKAVLDTCRHLEAEGFQVTYLPVRPNGLVDLAALAAAITDRTILVSIMAANNEIGVIQPLAEIGALCRSRKVLFHCDGAQGVGKFPLDVNAMNIDLLSISGHKIYGPKGIGALYVRRRPRVRLKAIIHGGGHERGMRSGTLSTPLIVGLGAACRLAGAEMVEESRRVKELRDHLFQGVTSRLTHVELNGDLESRLAGNLNISFGFVEGESLMMAIKDVAVSSGSACTSASLEPSYVLRALGVTEDLAHTSIRFGLGRFTTREEVDYVIDLVIRSVSKLREMSPLWEMMQEGIDIKSVQWAAH
2032650_Mbacterium@PEAG01000067_1_17___18394_19605                                                               MKLPIYMDYQATTPMDPRVLEEMLPWFVEKFGNPASRSHAFGWEADQAVERAREQVAELLGADPREIVFTSGATESDNLAIQGVARFYQDKGRHIITLVTEHKAVLDTCRHLEAEGFQVTYLPVQRNGLLDLELLAAAITDQTILVSVMAANNETGVIQPLAAIGQICRQKKVLFHCDAAQGVGKMVLNVDAMQIDLLSLSAHKIYGPKGIGALYVRRRPRVRLKPFMHGGGHERGMRSGTLATPLLVGLGKACALSGAEMQEENRRVLELRNRLQQGIFSQLTHVVVNGDLEHRLAGNLNISFDYVEGESMMMAIKDVAVSSGSACTSASLEPSYVLRALGVSEEQAHTSIRFGLGRFTTAEEVDFVIQTVVHAVNRLREMSPLWEMAQAGIDVNSVQWGTH
2032652_Mbacterium@PDZV01000030_1_17___10596_11810                                                               MKKPIYMDYQATTPMDPRVLEEMLPWFVEKFGNPASRSHAYGWEAEQAVEKAREQVAALIHADPREIVFTSGATESNNLAIQGVARFYQDKGRHIITPVTEHKAVLDTCRHLEAEGFSVTYLPVQTDGLIDLTALEAAMTPETILVSVMAGNNEIGVVQPLQAIGQLCRQKKVMFHCDAAQGAGKIAIDVESMQIDLLSLSGHKLYGPKGIGALYVRRRPRVRLKPIQHGGGHERGMRSGTLPTPLLVAFGKACAIAADEMVAENQRLLALRQRLLDGICSRLTHVNVNGSLVHRLAGNLNLSFGFVEGESMMMAIKDVAVSSGSACTSASLEPSYVLRALGVSEEQAHTSIRFGLGRFTTEEEVDFTANLVVEAVNRLREMSPLWEMVQEGIDIASIQWSGH
1986869_Rbacterium@OUW71859_1__IscS_subfamily_cysteine_desulfurase                                               ISKXIYLDYXATTPLDPRVLEKMIPYFNERFGNPHSRNHXFGWEAEEATEIARKQVAEIIGANSKEIVFTSGATESNNLAXKGVADFYGDKKNHIITCVTEHKCVLESCRXLSENGXEITYLPVEKDGLINXELLKKSIKENTLMISIMAVHNEIGVIQPLKEIGELARKNNIFFHTDCAQAVGKIKLDVNEMNIDLMSISGHKIYGPKGIGALYVRRKPRVRIKSMMSGGGQERGMRSGTXSPALCIGLGEACKICLDEMDQEKKKLESMRKKFHEIILKSCKDVYLNGSXXHRIPGNLNLSFAYVEGESLMMGIKDLSVSSGSACTSASLEPSYVLRALGVEEELAHTSLRIGFGRFTTDDEIEKAANDIVREVIRLRSLSPLWEMAQEGVDISKIEWAHH
1986644_Pbacterium@OUU51628_1__IscS_subfamily_cysteine_desulfurase                                               KIKNIYFDYQATTPVDPRVLDKMMPYFGEIYGNPHSRNHSYGWEAEEGVEVAREHVAKIIGANPKEIIFTSGATESNNLAIKGVADFYGDKKNHIITCVTEHKCVLESCRHLDGKGFNITYLPVSSDGLIDLDLLKKEITEKTLMVSIMGVHNEIGVIQPLEEIGRICRERDVFFHTDCAQAVGKIPLDVEKMKIDLMSISGHKIYAPKGVGALYIRRKPRVRIQSMISGGGQERGMRSGTLSPALCVGLGEACRIYSEEMKQEHNMLSNLKKMMLEGIRNECPDVYLNGSENYRVPGNLNLSFAYVEGESLMMGIKNLAVSSGSACTSASLEPSYVLKALGVEEELAHTSLRIGFGRFTTENDVKYATKIIVNEVKRLRELSPLWEMAQEGVDISKIKWAHH
1986631_Pbacterium@RPG12602_1__IscS_subfamily_cysteine_desulfurase                                               NINNIYFDYQATTPVDPRVLEKMLPYFSDIYGNPHSRNHSYGWFAEEAVEMARENVAKIIGANPKEIIFTSGATESNNLAIKGLAEFYGDKKNHIITCVTEHKCVLESCRYLEKKDFKITYLPVKSDGLIDLNELESHITEKTLMVSIMGVHNEIGVIQPLKQIGKICRDKEVFFHSDCAQAIGKIDLNVEEMNLDLMSISGHKIYAPKGVGALYIRRKPRVRISAIMSGGGQERGMRSGTLSPALCVGLGEACDIYSKEMKKENEKITKLKDRLLNGIRNSCSDIYLNGSAIHRVPGNLNLSFAYIEGESLMMGIKNLAVSSGSACTSASLEPSYVLKALGVEEELAHTSLRIGLGRFTTEKDVDSAVKQIVSEVKRLRSLSPLWEMAQEGVDISKIKWASH
2007300_Aproteobacter@PDH55367_1__IscS_subfamily_cysteine_desulfurase                                            MIKNIYFDYQATTPVDPRVIKKMIPYFGEIYGNPHSRNHPFGWEAEEAVEVARENVAEIIKANPKEIIFTSGATESNNLAIKGLADFYGDKKNHIITCVTEHKCVLESCRFLEKKDFDVTYLPVKSDGLIDLEVLKKSITPKTLLVSIMGVHNEIGVIQPLSEIGKICRENDVFFHTDCAQAVGKIDLDVNNMNIDLMSISGHKIYGPKGVGALYVRRKPRVRIAAMMSGGGQERGMRSGTLSPALCVGLGEACKIYSGEMNQESKKLEKLRTLMLDGIRSKCDEIYLNGSEVERVPGNLNLSFAYIEGESLMMGIKNLAVSSGSACTSASLEPSYVLKALGVEEELAHTSLRIGLGRFTSEEDVNEAVEKIVNEVNRLRALSPLWEMAQEGVDLTKINWAAH
1986627_Pbacterium@OUT43762_1__IscS_subfamily_cysteine_desulfurase                                               IINNIYLDYQATTPVDKRVIDKMIPYFGEIYGNPHSRNHSFGWEAEQAVEVARENVAXIIGANPKEIIFTSGATESNNLAIKGLADFYGDKKNHIITCVTEHKCVLESCRLLSEKGFEVTYLQVNKDGLIDIKDLESKINDKTLLVSIMGVHNEIGVIQPLKEIGEICRKNSVFFHTDCAQAIGKIKVDVNEMNIDLLSISGHKIYAPKGVGALYVRRKPRVRITAMMSGGGQERGMRSGTLSPALCVGLGEACRICADEIDEESKRITKLKNIFLEGIHGECADIFINGSETNRVPGNINLSFAYVEGESLMMGIKNLAVSSGSACTSASLEPSYVLKALGVSEELAHTSLRIGIGRYTSEKDIRDAVKVIVNEVKRLRSLSPLWXMAQEGVDISKIKWASH
1797231_Abacterium@OFX10666_1__IscS_subfamily_cysteine_desulfurase                                               LKLPIYLDYQATTPMDPRVIEAMVDCMKNHFGNPHSRTHSFGWKAEELVEIARKKVANLINADEKEIFFTSGATESNNIAIKGVARFYGASKNHIITVATEHKCVINSARDLEQESFTTTFLPVQKNGLIDLNQLEMAITDKTCLVSAMGVNNEIGVIQPLAEIGKICRKKGVFFHSDCAQAFGKIPLDVEAMNIDLMSISGHKIYGPKGIGAIYVRRKPRVRIKPVFSGGGQERGIRSGTVPTPLVVGFGVAAEIAKNEMQKDHEHIKKLSNKFYQAVM-KLTHVYLNGDYEKRIPGNLNFSFAGIEGESMIMAIKDLAVSSGSACTSSSLEPSYVLHSLGVEDELAHTSIRFGLGRFTTEEEIDYAIKLIGEKVNKLRELSPLWEMMQDGIDIKSINWKSH
1951237_Rbacterium@DDPT01000018_1_17___17112_18329                                                               IKLPIYLDYQSTTPMDPRVIEAMVDCMKNDYGNPHSRTHALGWKAEEMVEIARRQVADLIGADAKEIFFTSGATESNNIAIKGVAHFYSATKNHIITLTTEHKCVINSARDLEQEGFTVTFLPVQQNGLVDLAKLEAAITDKTCLVSIMTVNNEIGVIQPISEISAICRKKGVFFHTDAAQAFGKIPLNVEEMQIDLMSISGHKIYGPKGVGAIYIRRKPRIRIKSLFSGGGQERGIRSGTLATPLVVGLGLAAEIAKNEMAKDAAHIKKLSDKLYNAIT-KLSHVYLNGDREQRYAGNLNFSFAGIEGESMIMAIKDLAVSSGSACTSSSLEPSYVLHSLGVEDELAHTSIRFGIGRFTTEEEIDYAINLLQNKIQKLRDLSPLWEMMQEGIDIKSINWKSH
1951236_Rbacterium@DDCV01000015_1_2___375_1598                                                                   MKLPIYLDYQSTTPIDPRVIEVISKSMAEDYGNPHSRTHSYGWVAEEKVEIARRQIADLINADPKEIFFTSGATESNNIAIKGVANFYGKSKNHIITLVTEHKCVINSARDLEQEGFEVTFLPVQTDGTLDLEKLKAAITSKTCIVSAMTLNNEIGTIQPIKEIGEICREKGVFFHTDAAQAFGKIPLDVNDMKIDLMSISGHKIYGPKGIGAIYIRRKPRVRIKSIISGGGQERGIRSGTIPTFLAVGLGEAARIAKEEMQKDFDHVKKLSIKFYQSLIDE-GHIYLNGDSNKRYPGNLNLSFAGIEGESMIMAIKDLAVSSGSACTSASLESSYVLHALGVDVELSHTSIRFGIGRFTNEEEVDYAIKLVKSKIQKLRELSPLWEMMQDGIDLKSINWQSH
1359168_Ochuto@KJV57246_1__cysteine_desulfurase_IscS                                                             ------MDYQATTPVDRRVVDVMLPYLTDKFGNPHSRSHNFGWESEKAVEVARQHIAALIKAAPGEIIFTSGATEANNLAIKGIVDFYSDKKNHIITVTTEHKCVINTCRYLEQNGIKVTYLPVNSNGLIELNSLNDAINDSTIMVSISAVNNEIGVIQPIEAIGEICREKKIFFHTDIAQAFGKISIDVNKYNIDLASISAHKIYGPKGIGALYIRKRPRIRITPIIHGGGQERGMRSGTVPTHLVVGFGEAARIANIEMFEEYNRIQKMFNKFVHYILNHIPQTYLNGDAKSRYPGNVNISFACVEGESLILALKDLAISSGSACTSASLEPSYVLKAMGVDEDLAHTSLRFGFGRFTTEEEVNYAISLITEKVDQLRAISPLWEMIQKGIDIKKINWSVH
752179_Omassiliensis@CANJ01000026_1_68___71771_73024                                                             VRFPIYMDYQSTTPVDDRVKEKMWPYFSTKFGNPHSRSHSFGWEAEASIEVARKQIADLINADPGEIIFTSGATESNNLAIKGVANFYSGKKNHIVTTMTEHKCVVNACRYLEQVGMQVTYLPVNSNGLIDLNRLCEEVKDNTVMVSIMTVNNETGVIQPIEEIGKICREKGVFFHSDIAQAFGKIPIDVNRCNIDLASISAHKIYGPKGIGALYIRKKPRVRISPLISGGGQERGMRSGTVPTPLAVGFGEAARIASNEMEGELERLRKIFTKFVNNIVDKIPYTYLNGDFKNRYPGNVNISFSCVEGESLILALKDLAISSGSACTSASLEPSYVLKAMGVEEELAHTSLRFGFGRFTTEEEVDYAIGIISDNVIKLRDMSPLWEMIQKGIDIKKINWSVH
12312345_Abacterium@PPR17971_1__Cysteine_desulfurase_IscS                                                        MKKPVYLDYQATTPTDPRVVEAMAPYWYEMPGNPHSRTHQFGWDAEEAVETARENIAKVIGADPKEIIFTSGATESNNMALKGSAEFYGTDKKHIITVVTEHKCVLDSCRWLAERGFEITYLPVEKDGLLDLAKLKEAIREDTMMVSVMHANNEIGVVQDIKSIGAICRENGVKFHTDAAQSFGKLPIDVNEMNVDVMSISSHKIYGPMGVGALYVRRKPRMRVRPIISGGGQERGMRSGTLPTPLLVGFGKAAEIALAEMETENTRLLKLRDKMIATIQENIPHVYLNGHATQRLAGNINLSFAYVEGESLMMAIKDLAVSSGSACTSASLEPSYVLRALGLSDDMAHTSIRMGIGRFTTDEEVDFALETILSNVQKLREMSPLWEMVQEGVDLASIEWAEH
2115978_CPtrachydisci@AVP87447_1__cysteine_desulfurase                                                           IKLPIYLDYQATTPLDERVFEIMVPYLKEKFGNPHSRSHVFGWEAEEAVEKARNQVASVINANPRDITFTSGATESNNLAIKGCAYFNHSKKNHIITLNTEHKCVLNTCRKLKLKGFDVTYLPVEKNGIVDLAKLRDAITDQTILVSIMAVNNEIGVIQPLKEIGKICRAKGVFFHSDIAQAYGKIPIDVEECNIDLASISSHKIYGPKGVGALYVRRKPRVRLEPIIDGGGQERGLRSGTLAPHLIVGFGAAAQIAKEEMEIEYKRIKELSSLFLKKIFDNLDEVYLNGDKEKRYAGNLNISFSCVEGESLILGIKDLAVSSGSACTSSSLEPSYVLKALGVEEEMAHTSIRIGFGRFTTREEVEYAANLIIEKVKHLRDLSPLWDMKLSGIDLKQVNWTGH
169402_Wendosymbiont@APR99101_1__IscS_subfamily_cysteine_desulfurase                                             VKLPIFFDYQSTTKVDPRALEMMIPYF-GEFSNAHSRSHSFGWTAEEAVEKARKYIADLINADSKEIIFTSGATESNNMAIKGVAHFYKNKGDHIITVCTEHKCVLDSCRHLENEGFKVTYLPVKQNGMIDLSKLEDAITDKTILISVMMVNNEIGVIQPVKEIGEICRKHNIFFHTDAAQSFGKVPIDVNEMNIDLMSLSSHKIYGPMGIGALYVRRKPRVRLTPLISGGGQERGMRSGTVPTPLAVGFGEAARIAKEEMGEEATRVEELRDILYKKIKEAFPDVVLNGDYENRIPGNLNLSFPYVEGESIIMAIKDLAVSSGSACTSASLEPSYVIRSLNNGHDLEHSSIRFGLGRFTTKEEVLYAANLITKNIGRLREMSPLLEMVEEGIDLNTVKWDAH
246273_Wendosymbiont@BAO99868_1__cysteine_desulfurase                                                            IKLPIFLDYQSTTKVDPRVLEVMIPYF-GEFSNAHSRSHSFGWAAEEAVERARKHIADLVNADSKEIIFTSGATESNNMAIKGVAHFYRNKGDHIITVCTEHKCVLDSCRYLENEGFKVTYLSVKQNGIIDLSKLEEAITDRTILVSVMMANNEIGVVQPVKEIGAICRKHNIFFHTDAAQSFGKVPIDVNEMNIDLMSLSSHKIYGPMGMGALYVRRKPRVRLTPLISGGGQERGMRSGTVPTPLAVGFGEAARIAKEEMETEATKLEELRDILYSKIKETFPDVVLNGDYENRIPGNLNLSFPYVEGESLIMAIKDLAVSSGSACTSASLEPSYVIRSLNNGHDLEHSSIRFGLGRFTTKDEVLYAADLIAKNVGRLREMSPLWEMVQEGVDLNTVKWDSH
118728_Wendosymbiont@RDD33984_1__Cysteine_desulfurase                                                            IKLPIFLDYQSTTKVDHRVLEMMIPYF-GEFSNAHSRSHSFGWTAEDAVERARKHIADLVNADSKEIVFTSGATESNNMAIKGVAHFYKNKGDHIITVCTEHKCVLDSCRHLENEGFKVTYLSVKQNGIIDLLKLEEAITDKTILISVMMANNEIGVMQPVKEIGAICRKYNIFFHTDAAQSFGKVPIDVNEMNIDLMSLSSHKIYGPMGIGALYVRRKPRVRLTPLISGGGQERGMRSGTVPTPLAVGFGEAARIAKEEMETEASKLEELRDILYNKIKEAFPDVVLNGDYENRIPGNLNLSFPYVEGESLIMAIKDLAVSSGSACTSASLEPSYVIRSLNNGHDLEHSSIRFGLGRFTTKDEVLYAADLVTKNVGRLREMSPLLEMVQEGIDLNTVKWDSH
570417_Wendosymbiont@CAQ55123_1__cysteine_desulfurase                                                            IKLPIFLDYQSTTKVDPRVLEVMIPYF-GEFSNAHSRSHSFGWTAEEAVEKARKHIADLVNADSKEIVFTSGATESNNMAIKGVAHFYKNKGNHIITVCTEHKCVLDSCRHLENEGFKVTYLSVKQNGIIDLLKLEEAITDKTILISVMMANNEIGVMQPVKEIGAMCRKHNIFFHTDAAQSFGKVPIDVNEMNIDLMSLSSHKIYGPMGIGALYVRRKPRVRLTPLISGGGQERGMRSGTVPTPLAVGFGEAARIAKEEMEIEASKLEELRDILYNKIKEAFPDVVLNGDYENRIPGNLNLSFPYVEGESLIMAIKDLAVSSGSACTSASLEPSYVIRSLNNGHDLEHSSIRFGLGRFTTKDEVLYAADLVTKNVGRLREMSPLLEMVQEGIDLSTVKWDSH
163164_Wendosymbiont@AAS14658_1__cysteine_desulfurase                                                            IKLPIFLDYQSTTKVDPRVLEVMIPYF-GEFSNAHSRSHSFGWTAEEAVEKARKHIADLVNADSKEIIFTSGATESNNTAIKGVAHFYKNKGNHIITVCTEHKCVLDSCRHLENEGFKVTYLPVKQNGIIDLSKLEEAITDKTILISVMMVNNEIGVIQPVKEIGKICRKHNIFFHTDAAQSFGKVPIDVNEMCIDLMSLSSHKIYGPMGIGALYVRRKPRVRLIPLISGGGQERGMRSGTVPTPLAVGFGEAARIAREEMKKETTGVEELRDILYNKIKEAFPDIVLNGDYENRIPGNLNLSFPYVEGESLIMAIKDLAVSSGSACTSASLEPSYVVRSLNNGHDLEHSSIRFGLGRFTTREEVLYAADLVAKNVGRLREMSPLWEMVQEGVDLNTVKWDSH
292805_Wendosymbiont@AAW70620_1__Cysteine_sulfinate_desulfinase_cysteine_desulfurase                             VKLPIFLDYQSTTKVDPRVLEMMIPYF-SEFSNAHSRSHSFGWAAEEVVEKARRHIADLVNADSKEIIFTSGATESNNMAIKGVAHFYKNKGDHIITVCTEHKCVLDSCRHLENEGFKVTYLPVKRNGIIDLSKLEEAITDRTILVSVMMVNNEIGVIQPVKEIGAICRRHNVFFHTDAAQSFGKVPVDVNGMNIDLMSLTSHKVYGPMGIGALYVRRKPRVRLTPLISGGGQERGMRSGTVPTPLAVGFGEAARIAKEEMKKEASKLEELRDILYNKIKEAFPDVVLNGDYNNRIPGNLNLSFPYVEGESLIMAIKDLAVSSGSACTSASLEPSYVIRSLNSGYDLEHSSIRFGLGRFTTKDEILYAADLIAKNVGRLREMSPLWEMVQEGIDLNTVKWDSH
1410384_Wendosymbiont@HG810405_1_308___389998_391332                                                             VKLPIFLDYQSTTKVDPRVLEVMIPYF-GEFSNAHSRSHSFGWIAEEAVGKARKHIADLVNANSKEIVFTSGATESNNMAIKGVAHFYKNKGDHIITVCTEHKCVLDSCRHLESEGFKVTYLPVKQNGIIDLSKLKKAITNRTILVSVMMVNNEIGVVQPVKEIGAICRKHNIFFHTDAAQSFGKVPIDVNEMNIDLMSLSSHKIYGPMGIGALYVRRKPRVRLTPLISGGGQERGMRSGTVPTPLSVGFGEAARIAKEEMEIEAIKLEELRDILYNKIKEAFPDVVLNGDYKNRIPGNLNLSFPYIEGESLIMAIKDLAVSSGSACTSASLEPSYVIRSLNNGHDLEHSSIRFGLGRFTTKDEILYAADLVAKNVGRLREMSPLWEMVQEGVDLSTVKWDFH
1359163_CNlotoris@KJV68819_1__cysteine_desulfurase_IscS                                                          INFPIFFDYQSTTKTDNRVIDAMIPYF-KQFSNPHSRSHCFGWKAESAVENARAQISDLIKAEAKEIIFTSGATESNNLAIKGIAHFYKNKGNHIITARTEHKCVLDSCRHLETEGFQVTYLDVQKNGILDLNVLKDTINEKTILVSIMMVNNEIGVIQPIKEIGAICRQNGIFFHTDAAQAFGKIPIDVNDMNIDLLSISGHKIYGPMGIGALYIRKRPRVRIVPIISGGGQERGMRSGTVPTPLAVGLGEAARIAQQEMQEESIRLKKLRDILYNKIVNNIPYVVLNGDYDQRIPGNLNLSFPYVEGESIIMAINNLAVSSGSACTSSSLEASYVLRALNIDQDLEHSSIRFGIGRFTTEEEVIYAANLIIESIQKLREISPLWEMVQEGIDLKTIKWT-H
269484_Ecanis@AAZ68453_1__Amino_transferase__class_V                                                             INLPVFLDYQSTTKTDDRVLEAMIPYF-QQFSNPHSRSHSFGWKAESAVELARERVASLINAEPKEVIFTSGATESNNLAVKGVANFYKNKGNHIITVRTEHKCVLDSCRHLETEGFNVTYLDVQKNGIINLDLLKSYITDKTILVSVMMVNNEIGVIQPVEEIGKICHEHGIFFHTDAAQAFGKIPIDVNKMNIDLLSISGHKIYGPMGIGALYIRKRPRVRLTPLINGGGQERGMRSGTIPTPLAVGLGEAARIAQEVMEEENIRIKELRDILYNEIKKHLSYVVLNGDYEQRISGNLNLSFPYVEGESIIMAINNLAVSSGSACTSASLEPSYVLRALNIEKDLEHSSIRFGIGRFTTKEEILYAAELIVSSIKKLREMSPLWEMVQEGIDLNNIKWDTH
302409_Eruminantium@CAI27877_1__Cysteine_desulfurase__NifS_protein_homolog_                                      INLPIFLDYQSTTKTDSRVLDAMIPYF-QEFSNPHSRSHCFGWKAESAVELARERIASLINAESKEVIFTSGATESNNLAIKGVANFYKSKGNHIITVRTEHKCVLDSCRHLETEGFDVTYLDVQKNGILDLNLLKSAITDKTILVSVMMVNNEIGVIQPIEEIGKICHDHGVFFHTDAAQAFGKIPIDVNKMNIDLLSISGHKIYAPMGIGALYVRKRPRIRLTPIINGGGQERGMRSGTIPTPLAVGLGEAAYIAQEVMEDEAIRIKELRDILYSEIKKHLPYVILNGDYEQRIAGNLNLSFPYVEGESIIMAINNLAVSSGSACTSASLEPSYVLRALNIDKDLEHSSIRFGIGRFTTKAEILYAADLIVNSIKKLREMSPLWEMVQEGINLNEIKWDVH
234826_Amarginale@AAV86639_1__cysteine_desulfurase                                                               VQPPVFFDYQATTRVDDRVLEVMFPYF-RQFSNPHSRSHSFGWRAESAVEVAREQIAESIGADPKEVIFTSGATESNNLAIKGLARFYKNKGNHIITLKTEHKCVLDSCRHLETEGFEVTYLDVRGDGILEVDKLEAAIRDDTILVSVMTVNNEIGVIQPIGEIGKICRNKGVFFHTDAAQALGKVAIDVNSMNVDLLSISGHKIYGPMGVGALYVRRRPRVRLVPLLSGGGQERGMRSGTVPTPLVVGLGEAAKIAVQEMETENERIRGLRDVLYNKIKGELPNVVLNGSYSQRIPGNLNLSFSYVEGESVIMAINDLAVSSGSACTSASLEPSYVLRALNVEQDLEHSSIRFGIGRFTTLAEVEYAADLVIRSVRKLREMSPLWEMVQEGTDLKTINWDA-
212042_Aphagocytophi@ABD43242_1__cysteine_desulfurase                                                            AKLPVFFDYQATTKLDDRVLEAMIPYF-QQFSNPHSRSHCYGWRAESAVEIAREQVAQSIGADPKEVIFTSGATESNNLAIKGVARFYKNRGNHIVTVSTEHKCVLDSCRHLETEGFEVTYLGVKKDGLIDLEVLKKAIREDTILVSVMMVNNEIGVIQPIREIGEICKSEGVFFHTDAAQAFGKLLIDVNEMGIDLLSISGHKIYGPMGIGALYVRKRPRVRLVPLLSGGGQERGMRSGTVPTPLAVGLGEAARIALEEMDSESERIKKLRDVLYERIMNGLPHVVLNGSYSSRIAGNLNLSFSYVEGESLIMSVSDLAVSSGSACTSASLESSYVLRALNVEQDLEHSSIRFGIGRFTTLEDVERAADLIISSVRRLRDISPLWEMVQEGTNLSTIKWDV-
222891_Nsennetsu@ABD45695_1__cysteine_desulfurase                                                                --MPVFLDNQSTTKPDPEVIEAMVSLF-DRPCNPHSRTHSYGWHAEAAVENAREKIAHLIGASSKDIVFTSGATESNNLAIKGVANFYRNEKNHIITLSTEHKCVLDSCRNLETSGIEVTYLPVEKNGIVNLDVLKKAIKPSTMMVSIMAANNEIGVLQPLKEIGQICREAEIIFHTDAAQAFGKIQLDVEEMQISLMSISGHKIYGPMGIGALYIRRKPRIRVTPLFSGGGQERGIRSGTLPTPLIVGFGKAAEIAARVMEEENKRVKFLANKLYEIIKAGIPDIVLNGDLSRRLPGNLNISFPYVEGESIIMAIPEISVSSGSACTSASLEPSYVLKALGVAEDLAHSSIRFSVGRYNTEEEIIMAGELLVKQVIRLREMSPLWEMAQEGIDLNSIKWDTS
1286528_Nhelminthoeca@AHX11243_1__cysteine_desulfurase                                                           --MPVFFDNQSTTRTDPAVLKEMIKFF-EAPCNPHSRTHIYGWQAEAAVENAREKVAQLINASPKDIVFTSGATESNNLAIKGAVTFYHDKKNHVITVATEHKCVLDSCRHLEEIGIKVTYLPVQKNGIVDLDVLRESIKDSTIMVSIMAANNEIGVIQPIKEIGQICKEASVIFHTDAAQAFGKIPLDVEEMNISLMSISGHKIYGPMGVGALYIRRKPRIRLTPVFNGGGQERGMRSGTVPTPLVAGLGKAAEIAAQNMQEEYNRIKYLSTKLYGIIKAGIPDIVLNGDPEQRLPGNLNISFPYVEGESIIMAITDISVSSGSACTSASLEPSYVLRALGVGDDLAHSSIRFSIGRYNTEEEIEMAGKLVVEKINRLREMSPLWEMAQEGIDLNSIKWDVH
1274402_CHpenaei@JQAJ01000001_1_219___246950_248257                                                              MARPLYFDYQATTPLDPRVLETMMPYLTSEFGNPHSRTHRYGWDAEKAVEDARQHVAHILHADPKDIVLTSGATESNNLAIKGLAHFWKGKKRHIITTQIEHKCLLESCRSLEQEGFRITFLPVQKNGLIDLDALKDALEDDTLLVSVLAVHNEIGVVQPLEAIGKLCRARGIYFHTDAAQALGKIPLDVEAMNIDLLSLSGHKIYGPKGIGALYVRRKPRVRLRALLSGGGQERNMRSGTLSPALCAGLGEACRLAEQEQQDEVARIQGFFDDMYHTLTTSLPEVFLNGDKTHRVPHNLNLSFAGVEGEGLMMGLKDLAISSGSACTSASLEPSYVLGALGVNEELAHTSLRISFGRMTTQEEVTYATKRIIEEVTRLRDMSPLWEMHLEGVDVSAIQWAHX
1391653_Vincomptus@AKU91903_1__Cysteine_desulfurase                                                              VKTPIYMDNHATTPLDPRVLEAMMPYLTEHFGNAASRSHPFGWAAEEASEQARERVAALIGGSGKEIVWTSGATESINLALKGITEFYKDRGNHVITAKTEHKAVLDTCKRLERSGCEVTFLDVDKHGRLDPEAVRAAITDRTVLVSVMAANNEIGTIHPIREIGAITREKGVFFHVDAAQAAGKVALDVNECNIDLASLSAHKMYGPKGVGALWVRRRPRVRLTGLIDGGGHERGMRSGTINVPGVVGFGMAAEIAQREMVEESARVRALRDRLQQQIVGGLDMVYLNGHPEHRLDGNLNLSFAFVEGEGMMMALKDVAVSSGSACTSASLEPSHVLRACGVEEDLAHTSIRFGLGRFNTEEEVDHVAKLVVEKVKRLRDMSPLYEMAKDGIDLKSIEWSAH
290397_Adehalogenans@ABC80368_1__cysteine_desulfurase_IscS                                                       MKIPIYMDYHATTPVDPRVLEAMLPYFTTEYGNAASKSHAFGWKAEEAVEAAREEVAKLIGASAKEIVWTSGATESDNLAVKGAAHFYQAKGKHLVTCKTEHKAVLDSMHALERQGFEVTFLEPERDGRLDPAKVKAALRPDTILVSVMHANNETGVVHPIAEIGRIAREAGVVFHCDAVQSIGKIPFDVEAMNVDLASISAHKMYGPKGVGALYVRRKPRVRLVAEMDGGGHERGFRSGTLNVPGIVGMGKAAELARLERDAEAVRVTALRERLRKGLEQELDLLTVNGSLEHRVPGNLNVSFAYVEGEALMMAVKDVAVSSGSACTSASLEPSYVLRAMGVSEDLAHSSIRFGLGRFSTEEEVDYAIRLFGEKVRKLREMSPLYEMVKDGVDLNQIEWAPH
265072_Mflagellatus@ABE49076_1__cysteine_desulfurase_IscS                                                        VRTPIYLDYSATTPIDPRVAEKMIPYLTEHFGNPASRSHAFGWTAEKAVENAREEVARLVNADPREIVWTSGATESNNLAIKGAANFYSSKGKHIVTVQTEHKAVIDTVRELERLGYEATYLIPEPNGLIDLDKFKAALRPDTVLASVMLVNNEIGVIQDIEAIGNICREQGVIFHVDAAQATGKVHIDLQKLPVDLMSFSAHKTYGPKGIGALYVRRKPRVRIEAQMHGGGHERGMRSGTLATHQIVGMGEAFRIAREEMDSENVRIRQLRDRLLKGL-QEIEEVYVNGDLEHRVAHNLNISFNFVEGESLIMAVKDIAVSSGSACTSASLEPSYVLRALGRSDELAHSSIRFSIGRFTTEEEIDYTIQLMKSKIGKLRELSPLWEMHLEGVDLNAVAWATH
243365_Cviolaceum@AAQ58769_1__pyridoxal_phosphate_dependent_aminotransferase                                     PKLPIYLDYSATTPVDPRVAEKMIPYLTGKFGNPASRSHSFGWEAEEAVENARAEVAKLIGADPKEIVWTSGATESDNLAIKGAAQFYKSKGKHIITVKTEHKAVLDTCRELERQGFEVTYMDVLENGLLDIEAFKAAIRPDTILVSVMYVNNEIGVIQDIPLIGEICREKGIIFHVDATQAPGKVKIDLNTLKVDLMSLSAHKAYGPKGIGALYVRRKPRVRLEAQMHGGGHERGFRSGTLATHQIVGMGEAFRIAREEMDSECERIRMLRDRLWHGI-QDMEEVYINGDADQRVPHNLNVSFNFVEGESLIMAIKDLAVSSGSACTSASLEPSYVLRALGRNDEMAHSSIRFTLGRFTTEEEIDYAIALLKSKIGKLRELSPLWEMYKDGVDLNSVQWAAH
13373_Bmallei@AIP75297_1__cysteine_desulfurase_IscS                                                              PHLPIYMDYSATTPVDPRVVDKMVPYLREQFGNPASRSHAYGWDAERAVEEAREQVAALVNADPREIIWTSGATESDNLAIKGAAHFYQGKGKHIVTVKTEHKAVLDTCRELEREGFEVTYLDVKDDGLVDLDVFKAALRPDTILVSVMHVNNEIGVIQDIATIGEICREKGIIFHVDAAQATGKVEIDLAKLKVDLMSFSAHKTYGPKGIGALYVRRKPRVRIEAQMHGGGHERGMRSGTLPTHQIVGMGEAFRIAREEMATENERIRMLRDKLLRGL-SEIDETYVNGDLEHRIPHNLNISFNFVEGESLIMAIKDVAVSSGSACTSASLEPSYVLCALGRNDELAHSSIRFTVGRFTTEQEVDYVIDLLKSKIAKLRDLSPLWEMHQEGIDLSTIEWAAH
257310_Bbronchisepti@CAE32772_1__cysteine_desulfurase                                                            SNRPIYLDYSATTPVDPRVVEKMIPWLYESFGNPASRSHAFGWEAEDAVEKAREEVAKLVNADPREIVWTSGATESDNLAIKGAANFYAERGKHIITVKTEHKAVLDTCRELERQGFEVTYLDVQDDGLLSLDAFKAALRPDTILVSVMMVNNEIGVIQDIAALGEICREKGIIFHVDAAQATGKVEIDLQKLKVDLMSFSAHKTYGPKGIGALYVRRKPRVRIEAQMHGGGHERGFRSGTLATHQIVGMGEAFRLAREEMGTENERVRMLRDRLLAGL-TQIEEVYVNGSMEHRVPHNLNISFNYVEGESLIMAIKELAVSSGSACTSASLEPSYVLRALGRNDELAHSSIRFTLGRFTTEQEIDFTIELIKSRVGKLRDMSPLWEMAQEGIDLNSVQWAAH
159087_Daromatica@AAZ46696_1__cysteine_desulfurase_IscS                                                          MKLPIYLDYSATTPVDPRVAEKMIPYLCEHFGNPASRSHSFGWVADAAVEEAREQVAALVNADPKEIVWTSGATESNNLAIKGAANFYATKGKHIITVKTEHKAILDTVREMERQGFEATYLDVKEDGLLDLEVFKAAIRPDTVLASVMFVNNEVGVIQPIAELGEICREKGIIFHVDAAQATGKVDIDLSKLKVDLMSFCAHKTYGPKGIGALYVRRKPRIRLEAQMHGGGHERGFRSGTLPTHQIVGMGECFRLAKEEMAEENKRVGALRDKLLKGL-QDIEATFVNGDLTQRVAHNLNISFAYVEGESMIMAIKDLAVSSGSACTSASLEPSYVLRALGRDDELAHSSIRFSIGRFTTEEEIDYAIKLLHQKVGKLRELSPLWEMYKDGIDLSTVQWAAH
395495_Lcholodnii@ACB33316_1__cysteine_desulfurase_IscS                                                          PHFPIYMDYGATTPVDPRVVDQMVPWLREHFGNPASRSHAWGWEAEEAVEKARAQVAALVGADPREIVWTSGATESINLALKGAAQFYKSRGKHIITFKTEHKAVLDSVRELERQGFDASYLDVQENGLIDLDRFKDALRPDTILVSVLLVNNEIGVIQDITAIGSICRERGIIFHVDAAQATGKVDIDLAHLPVDLMSLASHKTYGPKGIGALYVRRKPRVRLEAQMHGGGHERGMRSGTLPTHQIVGMGAAFQIAQAEMGAERERIRGLQQRLLAGL-SDIEQVFINGDLERRVPHNVNASFNFVEGESLIMGVKGIAVSSGSACTSASLEPSYVLRALGRSDELAHSSLRMTIGRFTTVEEIDYAVSTLKDRVAKLRELSPLWDMYKDGVDLSTIQWSAH
1031594_Evulgaris@RCX09843_1__cysteine_desulfurase_IscS                                                          TQLPIYLDYAATTPVDPRVVEAMIPWLHDHFGNPASRSHAWGWEAEEAVEKARVQVADLIGADPREIVWTSGATESNNLALKGAAHFYQGKGKHLVTVKTEHKAVLDTMRELERQGFEVTYLDVQENGLLDLDRFKDALRPDTILASVMLVNNEIGVIQDIATIGALCREKGIVFHVDAAQATGKVEIDLRTLPVDLMSLASHKTYGPKGIGALYLRRKPRVRIEAQMHGGGHERGLRSGTLPTHQIVGMGEAYRIARAEMAQDLAKARALQKRLLDGL-LQIEQAFVNGDLQQRVPHNLNISFNFVEGESLIMGIKNLAVSSGSACTSASLEPSYVLRALGRSDELAHSSLRISTGRFTTEAEIDTAVQAIRENVARLRELSPLWEMYQEGVDLNTIQWAAH
122586_Nmeningitidis@AAF62329_1__nifS_protein                                                                    VKTPVYLDYAATPPVDKRVAEKMIPYLTETFGNPASNSHSFGWEAEEAVEKARADIAALINADSKEIVFTSGATESNNLAIKGAAHFYKSKGNHLITVKTEHKAVLDTMRELERQGYEVTYLDVQENGLVDLDVLKAAIREDTILVSVMWVNNEIGVVQDIPAIGEICRERKIIFHVDAAQACGKVPVDVEAAKVDLLSMSGHKVYGPKGIGALYVRRKPRVRLEAQMHGGGHERGFRSGTLPTHQIVGMGEAFRIAKEELAQDTAHYLKLRDIFLKGI-EGIEEVYINGDLEHRVPNNLNVSFNFVEGESLIMAVKELAVSSGSACTSASLEPSYVLRALGRNDELAHSSLRITFGRMTTEEEVQFAAELIKSKIGKLRELSPLWEMFKDGIDLNSIEWAAH
272843_Pmultocida@AAK02402_1__NifS                                                                               MKLPIYLDYAATCPVDERVAKKMMEYLTVNFGNPASRSHKFGWQAEEAVDVARNYIADLIGADSREIVFTSGATESDNLAIKGAAHFYQSKGKHIITCKTEHKAVLDTCRQLEREGFEVTYLNPKSDGLIDLEELKNAMRDDTILVSIMHVNNEIGVIQDIAAIGELCRARKILFHVDATQSVGKLPINLAELKVDLMSMSSHKLYGPKGIGALYVSRKPRVRLEAIIHGGGHERGMRSGTLPVHQIVGMGEAYRICKEEMASEMPRLKALRDRLYNGL-KDIEETYVNGSMEHRLDSNLNISFNYVEGESLMMALRDIAVSSGSACTSASLEPSYVLRALGLNDELAHSSIRFTLGRYTTEEEIDYTIELVKNAVAKLRELSPLWDMFKEGIDLNTIEWTHH
83333_Ecoli@AIZ52348_1__cysteine_desulfurase__tRNA_sulfurtransferase___PLP_dependent                             MKLPIYLDYSATTPVDPRVAEKMMQFMTMTFGNPASRSHRFGWQAEEAVDIARNQIADLVGADPREIVFTSGATESDNLAIKGAANFYQKKGKHIITSKTEHKAVLDTCRQLEREGFEVTYLAPQRNGIIDLKELEAAMRDDTILVSIMHVNNEIGVVQDIAAIGEMCRARGIIYHVDATQSVGKLPIDLSQLKVDLMSFSGHKIYGPKGIGALYVRRKPRVRIEAQMHGGGHERGMRSGTLPVHQIVGMGEAYRIAKEEMATEMERLRGLRNRLWNGI-KDIEEVYLNGDLEHGAPNILNVSFNYVEGESLIMALKDLAVSSGSACTSASLEPSYVLRALGLNDELAHSSIRFSLGRFTTEEEIDYTIELVRKSIGRLRDLSPLWEMYKQGVDLNSIEWAHH
380703_Ahydrophila@ABK37836_1__cysteine_desulfurase_IscS                                                         MKLPIYLDYSATCPVDPRVAEKMMQCLTMLFGNPASRSHRFGWQAEEAVDLARNQVAELIGADPREIVFTSGATESNNLAIKGVAHFYAGKGKHIVTSKTEHKAVLDTCRQLEREGYEVTYLEPMPNGLFTLEQIEGALRDDTILVSIMHVNNEIGVVQNIAAIGELCRSRKILLHVDAVQSVGKIPVDVEALKVDLLSMSAHKVYGPKGIGALYVRRKPRVRLEAQMHGGGHERGMRSGTLPTHQIVGMGEAFRIAKEEMVSEGQRIMALRQRLWDGI-KDIEAVYINGDLEQRVPGNLNVSFAYVEGESLIMALKDLAVSSGSACTSASLEPSYVLRALGLNDELAHSSIRFSMGRFTTEEEIDYAIKLIRDSIGRLREMSPLWEMYKDGVDLNTVEWAHH
243277_Vcholerae@AAF93913_1__aminotransferase_NifS__class_V                                                      MKLPIYLDYSATCPVDPRVAEKMVQYMTMTFGNPASRSHRYGWQAEEAVDTAREQIAALLNADPREIVFTSGATESDNLAIKGVAHFYNKQGKHIITSKTEHKAVLDTMRQLEREGFEVTYLDPESNGLVDLAKLEAAMRDDTILVSIMHVNNEIGVVQDIAAIGELCRSRKVVFHVDAAQSAGKVAIDVQEMKVDLISLSAHKAYGPKGIGALYVRRKPRIRLEAQMHGGGHERGFRSGTLPTHQIVGMGEAFRIAKEELQQDYDHALKLRNRLLDGI-KDMEAVTINGDLDQRVPHNLNVSFAFVEGESLLMALKDLAVSSGSACTSASLEPSYVLRALGLNDELAHSSIRFSFGRFTTEAEIDYAIELIRVAVDKLRAMSPLWDMYKDGVDLNTVEWAHH
326442_Phaloplanktis@CAI87719_1__cysteine_desulfurase__tRNA_sulfurtransferase__RNA_4_thiouridine_sulfurtransfera MKLPIYLDYAATTPVDERVAKEMMQCLTMNFGNPASRSHRFGWQAEEVVDQARTDVADLINADPREIVFTSGATESNNLAIKGAAQFYKKKGKHIITAKTEHKAVIDTCRELERQGFEVTYMDVEENGLLDLQKLADTMRDDTVLVSIMHVNNELGVIQDIATIGEMCRERKIMFHVDAAQSAGKVLIDVQQLKVDFMSFSGHKVYGPKGVGALYVRRKPRARLEAQMHGGGHERGMRSGTLATHQLVGMGTAFRVAKQDFEKDHAHISALRKRLIDGIMSDMEEVYFNGTQDQSVPGIVNISFNFVEGESLLMAVKDIAVSSGSACTSASLEPSYVLRALGRNDELAHSSIRFSIGRFTTEEEIDYTVELMKNSIGRLREMSPLWEMHQEGIDLDSVEWAHH
195064_Emobilis@SFM37429_1__cysteine_desulfurase_IscS                                                            IQLPIYLDYAATTPVDDRVAEEMCRYLTRCYGNAASRSHALGWEAERAVERAREQVASLVGADPREIIWTSGATESDNLALKGAAHFYQKKGRHIVTMKTEHKAVLDSCRQLEREGFEVTYLEPEPDGLLDLERLASALRDDTILVSIMHVNNEIGVIQDLEAIGRLTRERGIVFHVDAAQSAGKLPIDLGALPVDLMSFSGHKIYGPKGIGALYVRRKPRVRLEAQMHGGGHERGLRSGTLPTHQIVGMGEAFRIAGEEMEAETARLQALRQRLWSGL-AQMEEVYLNGHPDRRVAGILNCSFNFVEGESLIMALRDIAVSSGSACTSASLEPSYVLRALGRDDELAHSSIRFSLGRYTTEAEIDHTVELVRAAVGRLRELSPLWEMHQEGVDLKSVEWAAH
395495_Lcholodnii@ACB33628_1__cysteine_desulfurase_IscS                                                          DAKPIYLDYAATTPVDPRVVHAMLPFLYENFGNPASRSHAYGWAAEEAVEIAREHVARLIGADPREIVWTSGATESNNLAIKGAAQFYAAKGRHLITVKTEHKAVLDTMRELERSGFEVTYLDVMEDGLIDLEVLKAAIRPDTLLVSVMYVNNEIGVIQDIPAIGALCRNRGVLFHVDAAQASGKVAIDLATLPIDLMSLSAHKTYGPKGVGALYVRRKPRVRIEAQIHGGGHERGMRSGTLPTHQIVGMGEAYRLARDFMGAENERIRGLRDRLLAGL-QAIPEVRINGHLEQRVPHNLNISFTFVEGESLLMGMKGIAVSSGSACTSASLEPSYVLRALGLSDEVAHSSVRFSVGRFSSEQDIDTAIAKVKHTVERLRDLSPLWDMHCAGIDIRTVQWAEH
480_Mcatarrhalis@AIK00848_1__cysteine_desulfurase_IscS                                                           QTSLIYLDYAATTPVAKEVADKMVNYLTFIFGNPASRSHGFGWQAEEAVENARLQIAETVGADPREIVFTSGATESDNLAIKGVAHFYEGRGRHIITSKIEHKAVLDTCRQLEQEGFEITYLEPEATGLIYPEQVENALRDDTILVSLMAVNNELGTITDIAAIGEITRAKGVLFHVDAAQAVGKIKINLGELKVDLMSFSGHKIYGPKGIGALYVGRKPRVRIKAEQHGGGHERGMRSGTLATHQIVGMGEAFALSVQRFDEDHTHIKALRDKLWHGL-QDIEEVYLNGSMEHGVPNIINVSFNFVEGESLMMSLKDLAVSSGSACTSATLEPSYVLRAIGRPDELAHSSIRFSIGRYTTEQDIDLVLSQIHEAVDKLRELSPLWDMFKEGIDLNTVEWQEH
12312346_Abacterium@PPR09406_1__Cysteine_desulfurase_IscS                                                        PDMPIYMDYQATTPVDPRVVEKMMPFFSEIFGNAASRTHAYGWESEKAVEEARTHVAELINADAKDIIFTSGATESNNLALKGAMDFYKDKGDHLITVATEHKCVIDTARYLKQQGKKLTVLPVQEDGTIDLEELKNSITDQTVLVSVMGVNNETGTVQDLKAIGQICRERGVIFHTDAAQAYGKVELDVEDMNIDLMSISGHKIYGPKGIGALYVRRRPRVRLTPLIHGGGQERGMRSGTLSTPLIVGFGEAARIAKEEMHEEAKKLIEFKSYMFNRLNKELEEVYLNGSLEHGIPGNLNLSFAHIEGESLMMAIKGLAVSSGSACTSASLESSYVLLAMGKGDELAHTSIRFGIGRFTTKEEIEEATDTVIREVNRLRDLSPLWEMFKEGIDLSTIEWNEH
1321371_Hundulata@ETZ05040_1__cysteine_desulfurase                                                               LCQALYLDYQSTTPCDPEVLEAMMPYLTHDFGNPHSRTHCYGWVAEEGVEKARAQVATAIGADSKEIVFTSGATESNNLAIKGIAMYLRSQRNTFITLATEHKCVLESFRWLQRQGFKVIFLSVKPDGLVDLEQLEHYLGPETALVSIMGVNNEIGVIQPLKEIGELCKKYGSFFHSDGAQAFGRISLSVKDLGIHLLSISAHKIYGPKGIGALYVERRPRVRLSPLFSGGGQERGVRSGTLPTFLCVGLGKAAEKAEQMRLTEQKRLTELRDEFLARIHYGLSKVYLNGTLEKRVPDNLNLSFAGVEGEGLLMGIKQLALSSGSACTSESLEPSYVLKALGISQDLAHTSLRITFGRYTALDQALNAADQIIVAVKKLRELSPLWDMITEGIDLNTVKWVTH
1082868_Hcurviuscula@PPE04233_1__Cysteine_desulfurase                                                            LCQALYLDYQATTPCDTEVLEGMMPYLTHSFGNPHSRTHCYGWTSEEAVEKARKQVASVLEADPREIIFTSGATESNNLAIKGLAMYLRAQRNTYITIATEHKCVLESFRWLQRQGFKVIFLPVKSDGVLSLEVLEEHLGPETALVSIMGVNNEIGVIQPLKDIGALCKRYGAFFHSDAAQALGRIPLPVKQLGIHLLSISSHKIYGPKGIGALYIERRPRVRLTPLFSGGGQERGLRSGTLPTFLCVGLGIAAEKAERMRTLERERLLVLRDQFLSRVYQALPKVYLNGSLEKRVPDNLNLSFAGVEGEGLLMGIKELALSSGSACTSESLEPSYVLKALGVSEDLAHTSLRITFGRSTTVTQSLNAADQIIAAVEKLRALSPLWDMIVEGIDLNTVQWVAH
1399147_Hobtusa@ETZ07486_1__cysteine_desulfurase                                                                 SCKALYLDYQSTTPCDAEVLEAMMPYLTHHFGNAHSRTHCYGWVSEESVEEARSQIAKVIGADSKEIIFTSGATESNNLAIKGLAMHLRGQRHKFVTLATEHKCVLESFRWLQRQGFEVVFLPVQKSGLVDLEQLEMHLGPETALVSIMGVNNEIGVIQPLREIGALCKKYGVFFHSDGAQALGRISLFVKELGIHLLSLSAHKVYGPKGIGALYVERRPRIRLTPLFSGGGQERGLRSGTIPTFLCVGFGVAAEKAEKLRLTERERLTDLRNQFLERIYSELPKVYLNGDLENRIPDNLNLSFSGVEGEGLLMGIKNLALSSGSACTSESLEPSYVLKAIGVSEDLAHTSLRITFGRYTMLNQALEAAEQIIVAVKKLRELSPLWDMIMQGVDLRTVQWIAH
1895705_Abacterium@OJU73307_1__IscS_subfamily_cysteine_desulfurase                                               ECTSLYLDYQSTTPCDPAVLEAMMPYLTQNFGNPHARTHCHGWISEQAVEKAREQIARTLNADTREIIFTSGATESNNLALKGAAFYAQEQKNHLITCQTEHKCVLESCRFLQSKGFQVTYLPVQKDGLIDLQDLEKAITPQTILVSIMGVNNEIGVIQPLQEIGALCQEKSILFHSDCAQAYGRIPLDVKKMNLALASITGHKIYGPKGVGALYVRRRPRVRLQPLFSGGGQERGLRSGTLPTFLCVGMGQAAQIASELRESEQARLGQISRDFYADLQHALPKIYLNGSQTQRIADNLNISFAGVEGESLIMGLKEISLSSGSACTSESLETSYVLKALGVPEELSHTSLRISLGRYTTAQQAQEACQRIIQAVRRLREMSPLWDLLEQGVDLKTVQWVAH
1951932_Hbacterium@DGIE01000035_1_26___22238_23386                                                               --MNVYMDYQATTPCDKRVVDEMLPYFTEKFGNPHS-GHALGLRANEGVEIARKKIADLIHADPREIVFTSGATESNNLAIKGAVHYYKSDRKKIITSAIEHKCVLETCRSLQSEGYEVVFVPVLSNGIVDMDFLQREIDDNTILVSIMTVNNEIGTIQPIKEISKICREHGVLFHTDAAQAVGKVEVDVA--DVDLMSISGHKIYGPKGVGALYVRIKPRIRLTPLFSGGGQERGVRSGTLAVPLCVGLGKACEIAKNEMHQEAERLTEMKNHFIGKILSRLEKVYLNGDREKRIPGCLNFSFEGVEGESIMLGMPEVCVSSGSACTSASLEPSYVLKALSIREDLAHCSLRIGLGRFTTFEEVEYVSDKIIETVTRLRSMSPLWX----------------
1919268_Abacterium@MPNG01000003_1_58___55580_56791                                                               KENRFYMDHMSTTPCDQRVIDTMMPFLVDHFGNPHSKNHEWGWDASTAVEKARKGIASIINASPKEIIFTSGATEATNLAIKGLALFHPDK-KHIVTTQIEHKCVLDSCTFLESQGFSITYVPVQKSGIVQAHDIENAIQDDTLLVSVMAANNEIGTIQPIREIGHICKKRGVFFHTDAAQAFAKMPIDVEDMCIDLLSISGHKIYGPKGIGALFLRKRRRVRITPLMTGGNQEQGLRSGTLAPFLCVGLGEAARITWEESSKENVRLLNLKRTLWKKI-QALPEILLNGDFDNALPHVLNVSFADVEGEGLMGHISEIAVSSGSACTSDSLEPSYVLRAIGVDESMAHTSLRISFGRFTTEEDILHTANRIVHAVNHLRNMSPLWEMRQNGVDISTIEWK-H
1401685_CXpacificiensi@ETO91885_1__cysteine_desulfurase                                                          VENKIYFDNAATTHLDPEVLEVM-KFVYSYPSNMHSRNHAYGWRAENIVEDARSKIASYISAQPKEIIFTSGATESNNLAIRGLAKFFPEK-KHIITVQTEHKAVLDVLRDLESSGYSVTYLKVNEKGFIDIDELERSIRSDTLLISVMAVNNEIGIIQDLVSVGALCRKHDVFFHSDAAQAFGKIDLDVEKMNIDLLSISGHKIYGPMGIGALYIRKTSRVRLKPIFFGGGQERATRSGTVPTALVAGLGRATELIFENGQSERDRIKNMRDSLYKNIKKGLPYVILNGDLNSMVCGILNLSFPYVEGESIMMALKDIALSSGSACTSASLEPSYVLKAIGRDDIVAHSSVRFSIGRFNNMDEVNTVSDLVINKIQRLLDMSPLWDMVQKGIDPNKVEWIED
