# Supplementary material for: Components of iron–Sulfur cluster assembly machineries are robust phylogenetic markers to trace the origin of mitochondria and plastids
Source: PLoS Biol. 2023 Nov 8;21(11):e3002374. doi: 10.1371/journal.pbio.3002374 (PMC10631705; doi:10.1371/journal.pbio.3002374)
Supplement: S1 Data — (ZIP) [file pbio.3002374.s017.zip › S1 Data/Concatenations/ISC/Reference_tree_Alpha/tree/Concat_If2_RpoB_RpoC_Alpha_ExtGroup.Iqtree.tree]

(((290397_Adehalogenans@CONCAT:0.219028,1391653_Vincomptus@CONCAT:0.211601)100:0.534464,((((((13373_Bmallei@CONCAT:0.129747,(395495_Lcholodnii@CONCAT:0.124225,1031594_Evulgaris@CONCAT:0.114857)100:0.163225)92:0.0314173,257310_Bbronchisepti@CONCAT:0.161572)100:0.0608097,159087_Daromatica@CONCAT:0.231124)100:0.0568333,265072_Mflagellatus@CONCAT:0.18851)100:0.0330614,(122586_Nmeningitidis@CONCAT:0.195941,243365_Cviolaceum@CONCAT:0.102177)100:0.108675)100:0.235617,((((380703_Ahydrophila@CONCAT:0.143633,((83333_Ecoli@CONCAT:0.0926049,272843_Pmultocida@CONCAT:0.157318)100:0.0387187,243277_Vcholerae@CONCAT:0.150734)100:0.0420406)100:0.0444374,326442_Phaloplanktis@CONCAT:0.244276)100:0.171294,480_Mcatarrhalis@CONCAT:0.589261)100:0.0846054,195064_Emobilis@CONCAT:0.294336)100:0.113674)100:0.346017):0.0879828,((((2032646_Mbacterium@CONCAT:0.125573,2032649_Mbacterium@CONCAT:0.113206)100:0.0885611,(1434232_Maustralis@CONCAT:0.136382,156889_Mmarinus@CONCAT:0.182189)100:0.0760063)100:0.0259605,((2032647_Mbacterium@CONCAT:0.0510455,2032648_Mbacterium@CONCAT:0.0362984)100:0.164976,(2032651_Mbacterium@CONCAT:0.182085,(2032650_Mbacterium@CONCAT:0.0446341,2032652_Mbacterium@CONCAT:0.0663389)100:0.138288)100:0.0422513)100:0.0557574)100:0.32551,(12312345_Abacterium@CONCAT:0.780481,(2025905_Rbacterium@CONCAT:0.88542,(((((((((((939324_Aproteobacter@CONCAT:0.0707047,2162008_Pbacterium@CONCAT:0.0475228)100:0.010194,939346_Aproteobacter@CONCAT:0.073544)100:0.0198807,(939306_Aproteobacter@CONCAT:0.0669857,2162007_Pbacterium@CONCAT:0.0900557)91:0.0205629)51:0.00908392,939316_Aproteobacter@CONCAT:0.0787808)100:0.126645,((((2161995_Pbacterium@CONCAT:0.0706011,2162054_Pbacterium@CONCAT:0.0660734)100:0.0635917,((((1696173_Pbacterium@CONCAT:0.060789,1977865_CPsp@CONCAT:0.0344902)100:0.0147319,(2162002_Pbacterium@CONCAT:0.201833,2161987_Pbacterium@CONCAT:0.0318906)100:0.0351333)100:0.0106105,(2162031_Pbacterium@CONCAT:0.0382923,1696175_Pbacterium@CONCAT:0.030154)100:0.0412733)100:0.0305051,((2162053_Pbacterium@CONCAT:0.0443124,2162016_Pbacterium@CONCAT:0.0509331)100:0.0151118,2162041_Pbacterium@CONCAT:0.049946)100:0.103243)100:0.0255945)100:0.0206525,(((((2161999_Pbacterium@CONCAT:0.0438054,1388755_CPsp@CONCAT:0.0179166)99:0.0111018,((2162038_Pbacterium@CONCAT:0.0400894,2162023_Pbacterium@CONCAT:0.0311746)100:0.0168136,(((1977864_CPsp@CONCAT:0.0319725,2162055_Pbacterium@CONCAT:0.0396582)99:0.0162568,2162046_Pbacterium@CONCAT:0.0344329)99:0.00621164,(2162012_Pbacterium@CONCAT:0.0365694,2162047_Pbacterium@CONCAT:0.0505355)96:0.00727845)91:0.00539679)83:0.00544262)90:0.00476306,(((2162022_Pbacterium@CONCAT:0.0115379,439493_CPsp@CONCAT:0.00366885)100:0.011687,1265756_CPubique@CONCAT:0.0246302)100:0.0242129,859653_Aproteobacter@CONCAT:0.0530231)90:0.00703624)100:0.0161636,1655605_Pbacterium@CONCAT:0.0381016)100:0.0282522,335992_CPubique@CONCAT:0.0647836)100:0.0718566)100:0.0396797,1986826_CPsp@CONCAT:0.14169)100:0.116864)100:0.0651065,1986830_CPsp@CONCAT:0.240471)100:0.0311788,(((2161996_Pbacterium@CONCAT:0.0563139,2162019_Pbacterium@CONCAT:0.0491857)100:0.145553,(((((1986803_CPsp@CONCAT:0.0413427,1986808_CPsp@CONCAT:0.0517863)85:0.006525,2162024_Pbacterium@CONCAT:0.0421392)85:0.00999087,2162037_Pbacterium@CONCAT:0.0376834)100:0.0153713,(2162021_Pbacterium@CONCAT:0.0509216,(2161991_Pbacterium@CONCAT:0.0354968,(1144932_CPubique@CONCAT:0.0409125,2162056_Pbacterium@CONCAT:0.0430624)100:0.0109217)100:0.0100509)100:0.0230011)100:0.0677455,1986811_CPsp@CONCAT:0.120522)100:0.0885182)100:0.116567,((2162014_Pbacterium@CONCAT:0.120334,1131276_Aproteobacter@CONCAT:0.140681)100:0.0176343,1946225_CPsp@CONCAT:0.242845)100:0.090789)99:0.0266229)100:0.158601,((1925548_CFubiquis@CONCAT:0.00982912,938639_aproteobacterium_CONCAT:0.0409954)100:0.191514,((684719_Aproteobacter@CONCAT:0.110925,1986805_CPsp@CONCAT:0.119895)100:0.041853,1002672_CPsp@CONCAT:0.172254)100:0.132278)100:0.131271)100:0.236966,(2162051_Pbacterium@CONCAT:0.0563651,2162030_Pbacterium@CONCAT:0.0553556)100:0.496637)100:0.206417,((((((1986631_Pbacterium@CONCAT:0.129384,2007300_Aproteobacter@CONCAT:0.0973628)100:0.0293837,(1986644_Pbacterium@CONCAT:0.115379,1986627_Pbacterium@CONCAT:0.155717)100:0.0370506)100:0.0541978,2013095_Abacterium@CONCAT:0.110033)100:0.16726,1986869_Rbacterium@CONCAT:0.203561)100:0.388161,(2013092_Abacterium@CONCAT:0.068603,2013090_Abacterium@CONCAT:0.0762972)100:0.711222)100:0.0672861,(((((((2162033_Pbacterium@CONCAT:0.0798532,(2162049_Pbacterium@CONCAT:0.0673213,1986815_Pbacterium@CONCAT:0.0569825)100:0.0259397)100:0.0395442,2013079_Abacterium@CONCAT:0.0930381)100:0.05611,2013077_Abacterium@CONCAT:0.120842)100:0.0445108,2013082_Abacterium@CONCAT:0.102339)100:0.0635123,(2013084_Abacterium@CONCAT:0.169379,1131277_Aproteobacter@CONCAT:0.140091)100:0.0362922)100:0.128902,(2013087_Abacterium@CONCAT:0.16577,2013086_Abacterium@CONCAT:0.144141)100:0.112803)100:0.238274,(1986816_CPsp@CONCAT:0.149143,744985_Aproteobacter@CONCAT:0.11137)100:0.653188)100:0.116416)25:0.0357425)100:0.10563,((((((((1986642_Abacterium@CONCAT:0.0557432,1986867_Rbacterium@CONCAT:0.0771406)100:0.0961107,(1986648_Abacterium@CONCAT:0.0544294,2013099_Abacterium@CONCAT:0.0527509)100:0.123658)100:0.447995,2013098_Abacterium@CONCAT:0.423949)100:0.149139,(1948447_Abacterium@CONCAT:0.235046,(2013101_Abacterium@CONCAT:0.143514,1948388_Abacterium@CONCAT:0.15715)100:0.14043)100:0.0917441)100:0.0657534,1948450_Abacterium@CONCAT:0.386648)100:0.0290935,1963835_Apini@CONCAT:0.432356)100:0.0255743,(((((((((1919268_Abacterium@CONCAT:1.60774,1797211_Abacterium@CONCAT:0.339795)100:0.0646339,1951934_Hbacterium@CONCAT:0.512664)100:0.130452,((244581_CPacanthamoeba@CONCAT:0.171578,1629334_Cvaricaedens@CONCAT:0.200093)100:0.0789095,(1948365_Abacterium@CONCAT:0.331242,1414854_CNamoebiphila@CONCAT:0.247677)99:0.0302202)100:0.114241)92:0.0239415,(((((((1399147_Hobtusa@CONCAT:0.077186,1321371_Hundulata@CONCAT:0.0466341)100:0.0535076,1082868_Hcurviuscula@CONCAT:0.104957)100:0.519673,1895705_Abacterium@CONCAT:0.499885)100:0.679137,1274402_CHpenaei@CONCAT:0.849551)100:0.220338,1951932_Hbacterium@CONCAT:0.587678)89:0.0399084,1951533_CPbacterium@CONCAT:0.518426)97:0.0577438,(1797230_Abacterium@CONCAT:0.0813054,1895706_Abacterium@CONCAT:0.0690491)100:0.241603)96:0.0332462)94:0.0196974,((1973897_Abacterium@CONCAT:0.501726,((91604_CPacanthamoeba@CONCAT:0.044392,985867_COthessalonice@CONCAT:0.0328701)100:0.14997,244582_CPsymbiosus@CONCAT:0.14799)100:0.0795863)100:0.121898,(1895707_Abacterium@CONCAT:0.281799,1970491_Abacterium@CONCAT:0.402798)99:0.035235)93:0.0253307)100:0.0894716,(((((((((((1986629_CPsp@CONCAT:0.0426428,1811626_Scluster@CONCAT:0.0366209)100:0.0202149,1948362_Abacterium@CONCAT:0.038446)100:0.0389861,((2162573_Scluster@CONCAT:0.0392845,1948385_Abacterium@CONCAT:0.020876)100:0.0457134,488538_CPmarinum@CONCAT:0.0642614)100:0.0238051)100:0.0729152,((((1948375_Abacterium@CONCAT:0.0417228,909943_Scluster@CONCAT:0.0302041)100:0.0657663,1948398_Abacterium@CONCAT:0.0731967)100:0.035285,1948411_Abacterium@CONCAT:0.175724)100:0.0299088,1948434_Abacterium@CONCAT:0.121296)100:0.0493389)100:0.0777026,(1948355_Abacterium@CONCAT:0.208521,1658455_Abacterium@CONCAT:0.154872)100:0.104766)100:0.0594909,(((((2162569_Scluster@CONCAT:0.0251231,(2162572_Scluster@CONCAT:0.0274284,1009708_Aproteobacter@CONCAT:0.0375509)100:0.0084433)100:0.00852895,1009709_Aproteobacter@CONCAT:0.03442)100:0.0266313,1986632_Abacterium@CONCAT:0.0631862)100:0.0339661,939296_Aproteobacter@CONCAT:0.0621121)100:0.101683,(2162579_Scluster@CONCAT:0.134064,2162580_Scluster@CONCAT:0.113499)100:0.121517)100:0.225206)100:0.113909,(((1122607_Ndenitrifican@CONCAT:0.136216,1946152_CEsp@CONCAT:0.20875)94:0.0255798,(2162568_Scluster@CONCAT:0.159877,1919269_Abacterium@CONCAT:0.321334)100:0.0564978)94:0.0214478,(1123362_Tlitoreum@CONCAT:0.0216977,(1193729_CEfaulkneri@CONCAT:0.0180284,1401328_CEfaulkneri@CONCAT:0.0446462)100:0.131055)100:0.147424)100:0.0364615)100:0.054505,(580166_Opacificum@CONCAT:0.055028,1207063_Oindicum@CONCAT:0.0502152)100:0.177188)97:0.0302786,(((((((((1797220_Abacterium@CONCAT:0.0780886,(1946924_Msp@CONCAT:0.0357038,1803508_Abacterium@CONCAT:0.0365473)100:0.0370912)100:0.12846,(((1946923_Msp@CONCAT:0.108258,1946913_Msp@CONCAT:0.100878)100:0.0258395,1946909_Msp@CONCAT:0.176158)100:0.0709855,(1946918_Msp@CONCAT:0.0792148,1946906_Msp@CONCAT:0.0424717)100:0.203878)100:0.0288399)98:0.0278088,((349221_Maeruginosavo@CONCAT:0.0478693,1946939_Msp@CONCAT:0.0538555)100:0.128014,856793_Maeruginosavo@CONCAT:0.17094)98:0.0349049)97:0.0117833,(1973899_Abacterium@CONCAT:0.173813,((1946925_Msp@CONCAT:0.0962678,1946938_Msp@CONCAT:0.139729)99:0.0335843,((1946933_Msp@CONCAT:0.107881,1946935_Msp@CONCAT:0.148935)100:0.0251878,1946908_Msp@CONCAT:0.196759)100:0.022361)100:0.0396676)99:0.0244234)98:0.0373228,(1946921_Msp@CONCAT:0.290623,(1946928_Msp@CONCAT:0.196992,1946929_Msp@CONCAT:0.195292)100:0.0285424)91:0.0247593)98:0.0853456,1946912_Msp@CONCAT:0.425987)100:0.0544626,1797213_Abacterium@CONCAT:0.364469)100:0.0358371,1946915_Msp@CONCAT:0.29483)100:0.032444,(((((1523418_Aproteobacter@CONCAT:0.0378046,1121034_Nirakense@CONCAT:0.0307129)100:0.0415761,2171757_Rbacterium@CONCAT:0.0442031)100:0.0274202,(2220096_Iprofundi@CONCAT:0.0626709,414684_Rcentenum@CONCAT:0.0476334)99:0.0120569)100:0.0551293,1003237_Namazonense@CONCAT:0.0925689)100:0.050902,1226968_Ahumicireduce@CONCAT:0.123173)100:0.0752084)100:0.0357171)36:0.0101654,(((((1856302_Rbacterium@CONCAT:0.0857823,1122135_Klaminariae@CONCAT:0.0522838)100:0.229475,((1089552_Rsalinarum@CONCAT:0.142444,1082479_Lhalophila@CONCAT:0.192871)100:0.153208,(2164067_Rbacterium@CONCAT:0.183491,570967_Ffenggangensi@CONCAT:0.162902)100:0.0499842)100:0.0211493)100:0.0216777,1986647_Abacterium@CONCAT:0.453338)98:0.0154646,1948368_Abacterium@CONCAT:0.279925)56:0.00984038,((((2026786_Rbacterium@CONCAT:0.217179,1461337_Ainsulae@CONCAT:0.171334)100:0.107026,(1986865_Rbacterium@CONCAT:0.0617709,(1948430_Abacterium@CONCAT:0.0253589,2013075_Abacterium@CONCAT:0.0227448)96:0.0132736)100:0.191788)47:0.0141101,2013074_Abacterium@CONCAT:0.277347)100:0.0278868,(1919267_Abacterium@CONCAT:0.43255,2015204_Rbacterium@CONCAT:0.311968)99:0.06112)97:0.0248676)46:0.0124466)76:0.00879165,((552518_Elitoralis@CONCAT:0.0516897,2022747_Ecyanobacteri@CONCAT:0.0137629)100:0.235423,2268457_Rbacterium@CONCAT:0.158434)94:0.0414055)86:0.0101118)100:0.0143617,((((((((((1948373_Abacterium@CONCAT:0.0701858,1948383_Abacterium@CONCAT:0.108188)100:0.0888741,(1948370_Abacterium@CONCAT:0.071681,1896965_Asp@CONCAT:0.0371427)100:0.109562)100:0.0253563,((1896971_Asp@CONCAT:0.0464512,1262705_Asp@CONCAT:0.05204)100:0.0275291,1896972_Asp@CONCAT:0.0950091)100:0.0252254)100:0.22127,1948409_Abacterium@CONCAT:0.29256)100:0.118559,(((1948423_Abacterium@CONCAT:0.0259102,1948446_Abacterium@CONCAT:0.040103)100:0.0449482,1948396_Abacterium@CONCAT:0.148547)100:0.226125,((1948394_Abacterium@CONCAT:0.0675916,1948391_Abacterium@CONCAT:0.0989101)100:0.0822407,1948392_Abacterium@CONCAT:0.154439)100:0.357065)100:0.0571982)100:0.0861595,91750_Ualphaproteob@CONCAT:0.224493)100:0.0248571,((((1238182_Csalinarum@CONCAT:0.060649,414052_Cbisanense@CONCAT:0.0462107)100:0.0971193,(1629718_Rbacterium@CONCAT:0.110676,((1549855_Hjordaniae@CONCAT:0.0943653,1279038_Nitersonii@CONCAT:0.0847337)100:0.0361435,80876_Iperegrinum@CONCAT:0.102372)100:0.0209012)100:0.043337)100:0.032814,83401_Rparvum@CONCAT:0.175656)100:0.0189789,((269796_Rrubrum@CONCAT:0.0669485,1150469_Pphotometricu@CONCAT:0.0734724)100:0.095955,69960_Rtrueperi@CONCAT:0.1592)100:0.0413017)100:0.0328062)100:0.0395891,(((1082_Pfulvum@CONCAT:0.0526656,(342108_Mmagneticum@CONCAT:0.0353256,2053833_Msp@CONCAT:0.0381643)100:0.0173356)100:0.0295558,((55518_Mgryphiswalde@CONCAT:0.0274811,1895778_Msp@CONCAT:0.0301693)100:0.0237941,1437059_Mmoscoviense@CONCAT:0.0518872)100:0.0513584)100:0.0771338,2032658_Abacterium@CONCAT:0.18595)100:0.0502937)99:0.022691,((1121861_Etepidiphila@CONCAT:0.0593036,2185104_Esp@CONCAT:0.0583312)100:0.0617152,((((((1120923_Aaminolytica@CONCAT:0.0398578,1214225_Asp@CONCAT:0.0347765)100:0.0715598,(1970306_Asp@CONCAT:0.0205188,1970303_Asp@CONCAT:0.0103608)100:0.0474979)100:0.0515555,1970565_Rbacterium@CONCAT:0.0881474)100:0.0210485,(526_Arubrum@CONCAT:0.0676084,349163_Acryptum@CONCAT:0.0568492)100:0.0799295)100:0.0546029,((((((((436_Khansenii@CONCAT:0.0357311,28448_Kxylinus@CONCAT:0.0346716)100:0.0265001,272568_Gdiazotrophic@CONCAT:0.0406355)100:0.0181023,(((435_Aaceti@CONCAT:0.0546507,1120919_Anitrogenifig@CONCAT:0.0334792)100:0.0300559,(((1234671_Apapayae@CONCAT:0.046526,1231343_Asyzygii@CONCAT:0.0314769)100:0.00860948,634452_Apasteurianus@CONCAT:0.0278252)100:0.0224997,((446692_Asenegalensis@CONCAT:0.0171789,1670661_Asp@CONCAT:0.0469079)100:0.0117366,1076596_Apersici@CONCAT:0.0341548)100:0.00789705)100:0.0354133)100:0.0245006,(((320497_Nchiangmaiens@CONCAT:0.0290969,(1231351_Amethanolica@CONCAT:0.0449344,1231624_Abogorensis@CONCAT:0.0552686)100:0.0108613)100:0.0172901,1231623_Tsakaeratensi@CONCAT:0.042573)100:0.0133625,((1123227_Sfloricola@CONCAT:0.0647614,1510841_Papium@CONCAT:0.0456558)100:0.0771301,((290633_Goxydans@CONCAT:0.0313861,1088869_Gmorbifer@CONCAT:0.0309645)99:0.00709153,(376620_Gjaponicus@CONCAT:0.0217348,1223520_Nthailandica@CONCAT:0.0470681)100:0.00954016)100:0.0190169)100:0.0646776)100:0.0323572)100:0.00809542)100:0.0227731,(2478912_Csp@CONCAT:0.0557294,1088868_Cintestini@CONCAT:0.0563753)100:0.129861)100:0.0608982,391165_Gbethesdensis@CONCAT:0.0973545)98:0.0143045,1951301_Abacterium@CONCAT:0.110778)95:0.00859964,(1660159_Abacterium@CONCAT:0.0879375,1231350_Arubrifaciens@CONCAT:0.0890759)97:0.0148053)99:0.0115258,(209650_Aorganivorans@CONCAT:0.18526,1969806_Asp@CONCAT:0.0753684)91:0.0402089)81:0.0132315)100:0.0437654,(1123072_Rflocculans@CONCAT:0.108185,((568898_Raestuarii@CONCAT:0.0886511,257708_Rgilardii@CONCAT:0.0718831)100:0.0268306,990373_Hrosea@CONCAT:0.1281)100:0.0207578)100:0.0688579)100:0.0331322)100:0.216141)94:0.017526,(((((((1952854_Rbacterium@CONCAT:0.158092,((1952861_Rbacterium@CONCAT:0.058725,2013069_Abacterium@CONCAT:0.0547108)100:0.0343192,(1655503_Abacterium@CONCAT:0.0950714,1898112_Rbacterium@CONCAT:0.111449)100:0.0237355)100:0.062193)68:0.0259838,(1974092_Rbacterium@CONCAT:0.151116,1952857_Rbacterium@CONCAT:0.226094)97:0.0285881)68:0.0226182,1802022_Rbacterium@CONCAT:0.203288)98:0.0243058,(1802023_Rbacterium@CONCAT:0.197648,28181_Mblakemorei@CONCAT:0.204356)98:0.0285035)100:0.0328597,((2013073_Abacterium@CONCAT:0.208383,2013072_Abacterium@CONCAT:0.110903)100:0.092225,(1986864_Rbacterium@CONCAT:0.139653,1952852_Rbacterium@CONCAT:0.0483995)100:0.0856988)100:0.152211)93:0.018098,((1123355_Tpusilla@CONCAT:0.0344149,1867952_CTmagnetica@CONCAT:0.0371068)100:0.267991,1288970_Msp@CONCAT:0.195037)89:0.0280702)95:0.0268626,((1891279_Tindica@CONCAT:0.0151352,1947674_Tsp@CONCAT:0.00901666)100:0.0263328,1544451_Tsp@CONCAT:0.0549585)100:0.281104)38:0.0144141)100:0.0256732)99:0.0111921,(((1948376_Abacterium@CONCAT:0.102132,1948358_Abacterium@CONCAT:0.0311023)100:0.183823,(1919251_Dsp@CONCAT:0.238286,(1948431_Abacterium@CONCAT:0.0403527,1948360_Abacterium@CONCAT:0.0353196)100:0.151657)96:0.0314391)100:0.0796772,(1660166_Rbacterium@CONCAT:0.292868,1842523_Abacterium@CONCAT:0.263164)98:0.0238424)100:0.0200036)100:0.030141,((((745714_Ohippocampi@CONCAT:0.195407,((1948414_Abacterium@CONCAT:0.0542547,(1856292_Abacterium@CONCAT:0.0648675,1236958_Sglossodoripe@CONCAT:0.0376857)100:0.0351603)100:0.0169394,1948382_Abacterium@CONCAT:0.0974988)100:0.164547)100:0.0535244,1862950_Rbacterium@CONCAT:0.358936)100:0.02987,(1948377_Abacterium@CONCAT:0.246746,1948448_Abacterium@CONCAT:0.299288)100:0.0491302)98:0.0196154,(1264899_Zcompransoris@CONCAT:0.275696,(((((((((((1843236_Smontana@CONCAT:0.101479,1735121_Soleivorans@CONCAT:0.042922)70:0.0126894,((1736447_Ssp@CONCAT:0.0245925,1736594_Ssp@CONCAT:0.0194216)100:0.0212077,1882773_Ssp@CONCAT:0.0491982)100:0.020947)88:0.0144975,((685778_Ssp@CONCAT:0.0780885,1697973_Scrusticola@CONCAT:0.0944826)45:0.0210487,((861865_Slaterariae@CONCAT:0.0360025,745310_Ssp@CONCAT:0.0117664)100:0.0462333,1166337_Sjatrophae@CONCAT:0.0694152)44:0.012631)40:0.0107889)31:0.0178971,264203_Zmobilis@CONCAT:0.183628)100:0.0231623,((((2320861_Ssp@CONCAT:0.0685846,(((((((((((((1736343_Ssp@CONCAT:0.0384193,634430_Srubra@CONCAT:0.0265702)100:0.0159233,1961362_Ssp@CONCAT:0.0303457)82:0.00815754,1920129_Ssp@CONCAT:0.0322718)100:0.0129677,(2219696_Ssp@CONCAT:0.0513451,1166340_Ssp@CONCAT:0.0335806)89:0.0223643)88:0.00797293,1141887_Ssp@CONCAT:0.0648873)100:0.0101616,(1390395_Ssp@CONCAT:0.0352785,2052949_Saeria@CONCAT:0.038423)100:0.0185146)100:0.0112694,((1736301_Ssp@CONCAT:0.0380179,1855283_Ssp@CONCAT:0.0319702)100:0.0170455,(1736370_Ssp@CONCAT:0.0492517,(2283317_Ssp@CONCAT:0.0581762,(1881068_Ssp@CONCAT:0.0354779,1895848_Ssp@CONCAT:0.0376379)100:0.0181251)82:0.00886961)10:0.00756711)86:0.0117226)100:0.0227432,(((1985879_Ssp@CONCAT:0.0414297,1735676_Ssp@CONCAT:0.0739019)98:0.0113563,(1550073_Ssp@CONCAT:0.0578576,(1141889_Sspermidinifa@CONCAT:0.0193328,1895847_Sbacterium@CONCAT:0.019044)100:0.0458802)99:0.0129242)98:0.0130424,(1768769_Ssp@CONCAT:0.0733481,((((93064_Skoreensis@CONCAT:0.0151609,((1888892_Sturrisvirgat@CONCAT:0.0317508,2013662_Abacterium@CONCAT:0.036947)100:0.00892478,1768772_Ssp@CONCAT:0.0284314)100:0.0204816)100:0.01992,1736215_Ssp@CONCAT:0.0695454)99:0.0109181,(1985172_Ssp@CONCAT:0.038767,179878_Selodea@CONCAT:0.072779)100:0.0138942)99:0.00948374,(1609977_Shengshuiensi@CONCAT:0.0481761,(1327635_Ssp@CONCAT:0.0409909,1219055_Ssoli@CONCAT:0.0364504)100:0.0132069)86:0.0131409)86:0.0115531)98:0.0080825)99:0.0145039)84:0.0108938,((2056845_Ssp@CONCAT:0.0353098,1560345_Spanacis@CONCAT:0.0385863)100:0.0329106,(1735683_Ssp@CONCAT:0.0355912,185950_Sfaeni@CONCAT:0.0498407)100:0.0261975)100:0.0145691)45:0.0076659,1219040_Sasaccharolyt@CONCAT:0.0604557)59:0.0120856,645617_Hcaeni@CONCAT:0.0708991)96:0.0115036,2305907_Ssp@CONCAT:0.0511869)100:0.0296337,397260_Ssanxanigenen@CONCAT:0.0580883)100:0.0155001)100:0.0148157,(((((((((((((1946470_Esp@CONCAT:0.0789655,1784712_Exanthus@CONCAT:0.0621589)100:0.012677,(((((1946471_Esp@CONCAT:0.0241595,874156_Emarinus@CONCAT:0.0408088)100:0.0186866,1648404_Eatlanticus@CONCAT:0.0310485)99:0.0101844,(2307003_Esp@CONCAT:0.0445576,2488860_Esp@CONCAT:0.0331824)78:0.0114778)28:0.00505836,((1958945_Eaquimixticol@CONCAT:0.0237276,502682_Egangjinensis@CONCAT:0.0396655)80:0.0102466,1581420_Eluteus@CONCAT:0.060635)15:0.00432965)83:0.0185822,(645517_Anamhicola@CONCAT:0.0528603,((2185142_Asp@CONCAT:0.106105,2161824_Asp@CONCAT:0.068944)100:0.0330874,1974094_Sbacterium@CONCAT:0.0760612)98:0.0221176)96:0.0125625)100:0.0247852)98:0.0254838,((((1970586_Sbacterium@CONCAT:0.0376384,1895714_Asp@CONCAT:0.0293357)100:0.0114574,1736584_Asp@CONCAT:0.0634034)100:0.0132759,(1844758_Esp@CONCAT:0.0604955,1572751_Pmercurialis@CONCAT:0.0748801)100:0.0177218)100:0.013949,1267766_Aatlanticus@CONCAT:0.0362576)43:0.00937033)95:0.0103055,(2320269_Asp@CONCAT:0.0653534,762261_Axinjiangensi@CONCAT:0.0715941)100:0.0133095)95:0.0161453,((((((((((((1951752_Ebacterium@CONCAT:0.0530193,192812_Eflavus@CONCAT:0.0166646)100:0.0153674,266951_Eseohaensis@CONCAT:0.0383515)100:0.013707,1811540_Esp@CONCAT:0.0827963)100:0.0170247,(1860125_Esp@CONCAT:0.0721204,1634516_Csp@CONCAT:0.0765293)95:0.0115342)99:0.0117427,314225_Elitoralis@CONCAT:0.0501848)85:0.0144538,((((((1122970_Pcryptus@CONCAT:0.052224,2023229_Pht@CONCAT:0.016831)100:0.0122396,2013670_Abacterium@CONCAT:0.0518979)100:0.0278705,1798193_Esp@CONCAT:0.0365848)100:0.0157021,383381_Esp@CONCAT:0.0215607)100:0.023329,((1922225_Esp@CONCAT:0.0297302,1044_Elongus@CONCAT:0.0405789)100:0.0132476,1735012_Esp@CONCAT:0.0270165)100:0.0081614)99:0.0100134,2011159_Esp@CONCAT:0.0251873)100:0.0278832)80:0.00732731,476157_Aishigakiensi@CONCAT:0.0368183)85:0.0102407,1316679_Axiamenensis@CONCAT:0.0276867)99:0.0157879,361183_Aepoxidivoran@CONCAT:0.037626)100:0.0188714,((1734407_Sbacterium@CONCAT:0.0218763,1797975_Esp@CONCAT:0.043866)100:0.0381636,(1734408_Sbacterium@CONCAT:0.0369805,1970335_Esp@CONCAT:0.088514)51:0.0211481)51:0.0141708)51:0.0183026,(2306995_Asp@CONCAT:0.027295,543877_Amarensis@CONCAT:0.0427922)100:0.0321111)100:0.0141919,(((1708790_Arigui@CONCAT:0.0388371,692370_Adongtanensis@CONCAT:0.0254127)93:0.0127341,2338327_Asp@CONCAT:0.0499177)100:0.0344411,(2306996_Asp@CONCAT:0.0292228,1982042_Amangrovi@CONCAT:0.0227103)100:0.0217892)100:0.015753)100:0.0239161)100:0.0122276,((1703339_Cmobilis@CONCAT:0.030774,450378_Cmarinus@CONCAT:0.0400766)100:0.0222588,1348774_Cnaphthovoran@CONCAT:0.0442918)100:0.0510583)99:0.0197409,((1172626_Asp@CONCAT:0.0406522,1219035_Ntardaugens@CONCAT:0.0361879)100:0.0199935,1603897_Esp@CONCAT:0.0647667)100:0.0193751)100:0.0231322,(((((1946984_Nsp@CONCAT:0.0377599,1961849_Nsp@CONCAT:0.0364075)100:0.0144814,1211806_Nkunmingense@CONCAT:0.0344215)100:0.01577,2067455_Nsp@CONCAT:0.0642202)100:0.0151304,((1946983_Nsp@CONCAT:0.0345562,1895900_Nsp@CONCAT:0.0406649)100:0.0316463,(((((983920_Nnitrogenifig@CONCAT:0.0410789,1739113_Nsp@CONCAT:0.0413696)100:0.0247306,1219033_Nlentum@CONCAT:0.0802302)90:0.0210313,2183925_Nsp@CONCAT:0.038401)77:0.0115405,1117702_Nfuchskuhlens@CONCAT:0.050141)89:0.0164648,(279238_Naromaticivor@CONCAT:0.0167269,((1970410_Nsp@CONCAT:0.0262663,1970599_Sbacterium@CONCAT:0.0193372)100:0.00780424,1970402_Nsp@CONCAT:0.026774)100:0.0336701)97:0.0208018)100:0.027362)86:0.0151448)100:0.0385999,(((1348853_Nmalaysiense@CONCAT:0.0353049,(702113_Nsp@CONCAT:0.0309547,1206458_Nsp@CONCAT:0.064444)93:0.0151946)93:0.0134251,(((1420591_Nbarchaimii@CONCAT:0.0665505,1114963_Nbarchaimii@CONCAT:0.0492372)89:0.0144536,1884364_Nsp@CONCAT:0.0282339)89:0.00699625,(1096930_Nlindaniclast@CONCAT:0.0116316,205844_Npentaromativ@CONCAT:0.00698214)100:0.0395158)90:0.0107889)100:0.013439,1962403_Nsp@CONCAT:0.0465094)100:0.0285282)85:0.0261088)100:0.0531827,((680125_Plamellibrach@CONCAT:0.16568,((1951256_Sbacterium@CONCAT:0.0142566,266812_Sflavimaris@CONCAT:0.00719196)100:0.0253971,1922222_Ssp@CONCAT:0.0295225)100:0.0841687)92:0.0284705,(((1123270_Sbaekryungens@CONCAT:0.0280055,1902408_Ssp@CONCAT:0.0258057)100:0.0722419,((2292257_Ssp@CONCAT:0.0650701,(1951261_Sbacterium@CONCAT:0.0263041,2015579_Sbacterium@CONCAT:0.000769264)100:0.0771772)100:0.0395733,1913578_Ssp@CONCAT:0.0933565)100:0.0276613)100:0.0338947,1842535_Bsp@CONCAT:0.118708)93:0.0126092)92:0.0150802)100:0.0201537,((317655_Salaskensis@CONCAT:0.0272089,1515612_Sfribergensis@CONCAT:0.0370293)100:0.0152739,267128_Sgranuli@CONCAT:0.027286)100:0.12489)100:0.0212439,(((2185111_Ssp@CONCAT:0.0284554,(((121428_Sxenophagum@CONCAT:0.0326168,1843368_Ssp@CONCAT:0.0264645)100:0.0128402,2082188_Ssp@CONCAT:0.0223132)100:0.0142659,(452662_Sjaponicum@CONCAT:0.0203628,1332080_Sbaderi@CONCAT:0.0236346)98:0.00960112)99:0.00656723)100:0.033193,2072936_Ssp@CONCAT:0.061061)100:0.0218745,(1970430_Ssp@CONCAT:0.0713305,(627192_Ssp@CONCAT:0.0337725,1895845_Ssp@CONCAT:0.0491679)100:0.0271644)100:0.0105322)100:0.0440334)100:0.0241978,(((1298856_Ssp@CONCAT:0.0365993,1380389_Ssp@CONCAT:0.0318477)100:0.0417025,((1123267_Sastaxanthini@CONCAT:0.0570862,(2315330_Ssp@CONCAT:0.0468468,1706000_Sginsengisoli@CONCAT:0.0469862)100:0.0151948)100:0.023207,(2303576_Ssp@CONCAT:0.0578073,2315689_Ssp@CONCAT:0.0424161)100:0.0236532)100:0.0114316)100:0.0641461,(((2172047_Sbacterium@CONCAT:0.0527347,941907_Sindica@CONCAT:0.0681241)100:0.0352732,2068657_Ssp@CONCAT:0.045788)98:0.00975406,(1951255_Sbacterium@CONCAT:0.0988276,614671_Svermicompost@CONCAT:0.0536448)87:0.0115067)99:0.0301197)100:0.0592724)100:0.0208429,(1951254_Sbacterium@CONCAT:0.143522,(1951263_Sbacterium@CONCAT:0.0786638,2339262_Sbacterium@CONCAT:0.0618342)100:0.0789777)98:0.0216296)90:0.00987011)94:0.0120118,1660141_Ssp@CONCAT:0.0706103)95:0.0140205,(1219043_Schangbaiensi@CONCAT:0.0411647,1947531_Ssp@CONCAT:0.0377903)100:0.044681)100:0.0247517)100:0.0646136,1921510_Ssp@CONCAT:0.0962563)100:0.02214,((1970594_Sbacterium@CONCAT:0.0460068,1985171_Ssp@CONCAT:0.037108)100:0.0648977,(1523432_Aproteobacter@CONCAT:0.05077,2015572_Abacterium@CONCAT:0.0485647)100:0.0212806)100:0.134397)100:0.0307002,((1234595_Pflava@CONCAT:0.0727238,1948389_Abacterium@CONCAT:0.100448)100:0.156202,335406_Smicrocystini@CONCAT:0.0780048)100:0.0350511)100:0.233642,(((2030814_Kbacterium@CONCAT:0.179544,(1662421_Klipolytica@CONCAT:0.0501077,1122137_Kgwangyangens@CONCAT:0.0427431)100:0.0196501)100:0.0339484,911205_Emilleporae@CONCAT:0.0963041)100:0.120366,1492281_Aproteobacter@CONCAT:0.224042)100:0.0437753)100:0.0425573,(1951964_Kbacterium@CONCAT:0.0911493,2043170_Econgregatus@CONCAT:0.195311)100:0.172878)100:0.0783359,(((((((((((((((((((((((((((((((((1960284_Csp@CONCAT:0.0333504,311180_Ypacifica@CONCAT:0.0348335)100:0.0117238,568098_Saestuarii@CONCAT:0.0480901)100:0.0238087,2133951_Msp@CONCAT:0.0489574)62:0.00737314,(((1685382_Pmarisrubri@CONCAT:0.0407478,(1169855_Rbacterium@CONCAT:0.04474,441103_Tnaphthaleniv@CONCAT:0.0369519)71:0.00731722)89:0.00815771,(696760_Pvarians@CONCAT:0.078155,1961370_Psp@CONCAT:0.0444862)89:0.0128188)100:0.0270525,(1267769_Rpacificus@CONCAT:0.0534832,321339_Csalinaria@CONCAT:0.052752)97:0.01668)55:0.00654299)92:0.00794216,(((((1379903_Rmarinus@CONCAT:0.0295834,1449350_Rhalodurans@CONCAT:0.035444)100:0.0115754,1529041_Rjejudonensis@CONCAT:0.0247954)100:0.0126766,(633194_Rlentus@CONCAT:0.0375473,93684_Rhalotolerans@CONCAT:0.0397895)100:0.0227377)100:0.0110727,1449351_Risoporae@CONCAT:0.0365902)100:0.0269222,373675_Thalodurans@CONCAT:0.0485665)88:0.00849493)99:0.00813233,1695997_Pinsulae@CONCAT:0.0670406)100:0.00666893,((2282382_Tsp@CONCAT:0.0260794,1608407_Psediminis@CONCAT:0.049522)100:0.0216683,1387277_Pflagellatus@CONCAT:0.0644839)100:0.0155401)100:0.0128791,1317121_Patlantica@CONCAT:0.067898)99:0.00758761,((((990712_Axiamenense@CONCAT:0.114398,488547_Jthermophila@CONCAT:0.0401786)100:0.0242906,(1940533_Rsediminis@CONCAT:0.0354412,2259333_Rsp@CONCAT:0.0250734)100:0.0610009)100:0.0220686,(490829_Lsaemankumens@CONCAT:0.0313432,1305735_Osp@CONCAT:0.0540155)100:0.0354429)99:0.0104479,(871652_Psedimentorum@CONCAT:0.0460728,871651_Ppacifica@CONCAT:0.0453546)100:0.0385169)96:0.00686697)97:0.0038762,((((((1811619_Rbacterium@CONCAT:0.00899163,939301_Aproteobacter@CONCAT:0.00631876)100:0.0131343,1986860_Rbacterium@CONCAT:0.0206229)100:0.0652882,1366046_Rbacterium@CONCAT:0.052073)100:0.0154796,1952815_Rbacterium@CONCAT:0.0934764)100:0.0117542,((1872407_Asp@CONCAT:0.0719031,1656909_Abacterium@CONCAT:0.0382823)100:0.0219345,1952806_Rbacterium@CONCAT:0.0558507)100:0.0116275)100:0.0122395,1952799_Rbacterium@CONCAT:0.0833753)100:0.0247896)97:0.00562548,((((((((((1280847_Shaliotis@CONCAT:0.0302106,321267_Smarina@CONCAT:0.0301643)100:0.00878609,(1662395_Sabyssi@CONCAT:0.0393932,1922229_Rbacterium@CONCAT:0.04056)100:0.010464)100:0.0124759,(1470563_Pgijangensis@CONCAT:0.0361427,1715693_Psp@CONCAT:0.0381758)100:0.0169345)100:0.0125935,870908_Cmaritima@CONCAT:0.0606757)100:0.0133795,((((((928856_Emultivorans@CONCAT:0.0406361,292414_Rsp@CONCAT:0.0243396)100:0.0162974,60890_Pgallaeciensi@CONCAT:0.0287627)94:0.00745047,(1156985_Eulvae@CONCAT:0.0410707,999552_Lmethylohalid@CONCAT:0.0290616)100:0.010871)94:0.00729669,314262_Rsp@CONCAT:0.0564024)99:0.00926841,(1856299_Rbacterium@CONCAT:0.0748852,1922228_Rbacterium@CONCAT:0.0403182)99:0.0124596)53:0.00920205,2107583_Rbacterium@CONCAT:0.0440987)100:0.0145819)98:0.0114014,(1227549_Cmarinus@CONCAT:0.0469152,(246200_Rpomeroyi@CONCAT:0.0419696,644107_Rlacuscaerule@CONCAT:0.0231126)100:0.0120134)49:0.00571027)43:0.00662621,1121479_Pxiamenensis@CONCAT:0.0681943)99:0.00647742,((1470562_Aboseongensis@CONCAT:0.0370225,2340860_Rbacterium@CONCAT:0.0848919)99:0.0109747,(515897_Pmethylaminiv@CONCAT:0.106349,2109625_Tsp@CONCAT:0.0447765)99:0.0145457)98:0.00568946)76:0.00629231,(((999627_Snanhaiensis@CONCAT:0.0473883,2070369_Ssp@CONCAT:0.0516648)97:0.0104539,(1914328_Psp@CONCAT:0.0414035,1317111_Psp@CONCAT:0.0306807)100:0.0147986)97:0.0063785,(314270_Rbacterium@CONCAT:0.0826018,(((1822268_Ssp@CONCAT:0.0277788,(1917485_Ssp@CONCAT:0.0413622,(((1300350_Sdonghicola@CONCAT:0.0419971,1389005_Ssp@CONCAT:0.0388017)100:0.0131789,314267_Ssp@CONCAT:0.0411299)100:0.0119772,1822238_Ssp@CONCAT:0.0275359)100:0.00672864)100:0.00526814)100:0.0128102,375451_Rdenitrifican@CONCAT:0.0459863)100:0.0120127,((1380367_Ssp@CONCAT:0.0466849,(1952816_Rbacterium@CONCAT:0.0545163,1510460_Adonghaensis@CONCAT:0.0339244)100:0.0337278)100:0.0126446,299262_Tomphalii@CONCAT:0.0539547)95:0.0136454)95:0.00640713)97:0.0109232)100:0.0106972)100:0.0093337,(((((((((1928334_Rbacterium@CONCAT:0.0421083,1981892_Rsalinarum@CONCAT:0.0449469)100:0.0183639,2249812_Rsp@CONCAT:0.0516973)47:0.0117839,((1641875_Ratlanticus@CONCAT:0.0366906,2211448_Rsp@CONCAT:0.057802)100:0.0139017,351016_Rsp@CONCAT:0.0443889)47:0.00788761)47:0.0130796,(((((((1947395_Rsp@CONCAT:0.0276908,(1947397_Rsp@CONCAT:0.0633593,2013655_Abacterium@CONCAT:0.026432)100:0.00414608)100:0.015595,(1947396_Rsp@CONCAT:0.0538701,2044597_Rnitratireduc@CONCAT:0.0356145)100:0.0135735)100:0.0301636,1570360_Rsp@CONCAT:0.0249189)100:0.00986846,(2203213_Rsp@CONCAT:0.0110935,314264_Rsp@CONCAT:0.0205425)100:0.0195249)100:0.013102,1005928_Rlutimaris@CONCAT:0.0344345)100:0.0278045,1312363_Plitorisedimi@CONCAT:0.037976)100:0.00809112,(1247867_Ralbus@CONCAT:0.04664,2107584_Rbacterium@CONCAT:0.06261)100:0.0118483)88:0.00528776)47:0.0115729,(((2175247_Psp@CONCAT:0.0440404,2170575_Psediminicola@CONCAT:0.0447996)30:0.00972031,2320272_Rsp@CONCAT:0.0422716)100:0.0132778,89187_Rnubinhibens@CONCAT:0.0462997)83:0.0151288)100:0.0135498,(2301226_Rbacterium@CONCAT:0.0464934,576131_Lalgarum@CONCAT:0.0412591)100:0.0318689)65:0.00353289,(1666914_Rbacterium@CONCAT:0.0753649,(1123247_Sqiaohouensis@CONCAT:0.0665654,569882_Sflavidus@CONCAT:0.0797201)100:0.0121988)98:0.0205873)100:0.00794298,(((2211117_Psp@CONCAT:0.04085,1537215_Rbacterium@CONCAT:0.0423067)100:0.0179777,1247613_Pantarcticus@CONCAT:0.0514469)100:0.0256798,(252305_Pbatsensis@CONCAT:0.055563,1317116_Osp@CONCAT:0.0567228)100:0.0172962)100:0.0255971)79:0.0071441,((1849170_Rbacterium@CONCAT:0.0665346,657014_Ltaeanense@CONCAT:0.0500457)100:0.0207953,((2200892_Rbacterium@CONCAT:0.0535181,1952802_Rbacterium@CONCAT:0.0541067)69:0.00885598,(53501_Tgelatinovoru@CONCAT:0.0372367,2072972_Tautumnalis@CONCAT:0.0506836)100:0.0353838)72:0.00762293)96:0.0103888)77:0.00670798)65:0.00318021)100:0.0169642,((((1122600_Nignava@CONCAT:0.0698094,((666509_Ptemperata@CONCAT:0.0163139,1622230_Rbacterium@CONCAT:0.0330628)100:0.0138694,2024851_Psp@CONCAT:0.0555181)100:0.0722706)99:0.0169087,633131_Tsp@CONCAT:0.0609832)100:0.0250865,(((((1447782_Wsaemankumens@CONCAT:0.0482751,1123501_Wmarina@CONCAT:0.0523482)100:0.0436444,(1819565_Fmarinus@CONCAT:0.0607247,(1795041_Paestuarii@CONCAT:0.0897871,1125964_Lcinnabarinus@CONCAT:0.0400735)100:0.0227486)94:0.00805829)99:0.00821133,((1920883_Msp@CONCAT:0.0274112,1930667_Mniveibacter@CONCAT:0.0272774)100:0.04856,((1123069_Rthermophilum@CONCAT:0.0836504,442562_Rmesophilum@CONCAT:0.0485211)100:0.053295,880591_Kvulgare@CONCAT:0.110188)100:0.0296585)99:0.0124522)100:0.0131404,(((((1286148_Ysediminilito@CONCAT:0.0231468,2267230_Lsp@CONCAT:0.0379117)97:0.00908448,(245188_Yvestfoldensi@CONCAT:0.0395865,2135611_Lsp@CONCAT:0.0188084)100:0.0114273)97:0.0112085,1946765_Lsp@CONCAT:0.0558438)100:0.0102959,(1225657_Lsp@CONCAT:0.0369385,245187_Lfryxellensis@CONCAT:0.0462407)100:0.0250452)100:0.0116302,1508389_Csediminum@CONCAT:0.0594185)100:0.026022)87:0.0087405,((1914409_Rbacterium@CONCAT:0.0596602,(1666913_Rbacterium@CONCAT:0.0645684,((2480588_Rbacterium@CONCAT:0.0599002,254357_Rantarcticus@CONCAT:0.0524049)99:0.0086917,314256_Ogranulosus@CONCAT:0.0435746)100:0.039021)80:0.0126518)93:0.0122641,(1391910_Pjejudonensis@CONCAT:0.0334369,((1920174_Osp@CONCAT:0.0205038,391626_Oantarcticus@CONCAT:0.0346415)100:0.0257988,2170577_Rbacterium@CONCAT:0.0264239)100:0.0150583)100:0.0313341)96:0.0138293)89:0.0112434)88:0.0116969,((1510457_Lponti@CONCAT:0.0285478,1123360_Larenae@CONCAT:0.0252196)100:0.0795114,388401_Rbacterium@CONCAT:0.109553)84:0.0189782)81:0.00839347)77:0.00676093,((((2030815_Msp@CONCAT:0.100699,(1952801_Rbacterium@CONCAT:0.0423796,2171755_Rbacterium@CONCAT:0.0286387)100:0.0461414)100:0.0218518,(1290553_Hnamhaensis@CONCAT:0.0818403,1579316_Harcticus@CONCAT:0.0882407)100:0.017974)100:0.0167716,1526414_Aproteobacter@CONCAT:0.134441)91:0.00578187,(393663_Paquimaris@CONCAT:0.0499658,1652492_Dtyrosinivora@CONCAT:0.0935689)97:0.0174811)89:0.00612323)90:0.00771541,(((((658057_Pmarinus@CONCAT:0.0641754,1397108_Cmarinus@CONCAT:0.0610364)100:0.0169537,(1208324_Cindicus@CONCAT:0.0353034,(576117_Chalophilus@CONCAT:0.0268291,588602_Cneptunius@CONCAT:0.0212832)100:0.0119799)100:0.0212511)100:0.0233976,1519096_Asoesokkakens@CONCAT:0.0613551)100:0.0201565,2267619_Asp@CONCAT:0.0962716)100:0.0207589,(((1162418_Msp@CONCAT:0.0385918,1805338_Rbacterium@CONCAT:0.0555291)100:0.0297191,(1811548_Msp@CONCAT:0.0489274,314271_Malkaliphilus@CONCAT:0.0332837)100:0.0373207)100:0.0258625,154981_Acrassostreae@CONCAT:0.0678238)100:0.0137162)99:0.00895772)94:0.00551289,(((((164332_Rmahoneyensis@CONCAT:0.0593233,1666917_Rbacterium@CONCAT:0.0366289)100:0.0131834,1294273_Relongatum@CONCAT:0.0376943)100:0.0157435,290400_Jsp@CONCAT:0.0709518)100:0.0216177,(1852017_Rbacterium@CONCAT:0.0457835,((1974083_Rbacterium@CONCAT:0.0668113,1287720_Nnitratireduc@CONCAT:0.0305903)100:0.0171917,2003366_Dsp@CONCAT:0.0491953)100:0.0247409)100:0.0128441)100:0.0156648,(((935700_Jaquimarina@CONCAT:0.0573822,((2259592_Jsp@CONCAT:0.0287869,475081_Jseohaensis@CONCAT:0.0265747)100:0.0305424,(390807_Jpohangensis@CONCAT:0.0421005,(420998_Jdonghaensis@CONCAT:0.0511399,282197_Jrubra@CONCAT:0.0512574)100:0.0153844)100:0.0219508)100:0.0301562)100:0.031277,595589_Hhalocynthiae@CONCAT:0.12754)49:0.0256369,1123361_Tstenotrophic@CONCAT:0.0722831)91:0.025504)95:0.0136933)47:0.00644913,((((((1530186_Msp@CONCAT:0.0370299,(1501240_Pabyssalis@CONCAT:0.037583,2483814_Rbacterium@CONCAT:0.0464024)100:0.0119022)100:0.0360358,(313368_Msalinus@CONCAT:0.0338887,568105_Haestuarii@CONCAT:0.0471017)30:0.0112887)30:0.00711482,1231392_Oguishaninsul@CONCAT:0.0604211)100:0.0183493,(2136177_Osp@CONCAT:0.0452991,1737570_Kroseum@CONCAT:0.0389116)100:0.0346307)100:0.0193576,(441119_Talkanivorans@CONCAT:0.0399256,641238_Rroseus@CONCAT:0.0740646)100:0.0206378)100:0.0224028,1675527_CRlobularis@CONCAT:0.0994377)45:0.00643223)47:0.00500286,(((2203891_Rsp@CONCAT:0.0741237,2248759_Tsp@CONCAT:0.0728942)100:0.0205255,((1280846_Phaliotis@CONCAT:0.0414642,441112_Tisoalkanivor@CONCAT:0.0384577)99:0.0135129,2248760_Tsp@CONCAT:0.0736133)100:0.0261421)100:0.0089218,(1411902_Cmanganoxidan@CONCAT:0.0681726,1217970_Olitoreus@CONCAT:0.0716246)100:0.0142911)100:0.00928337)98:0.00884502,(1267768_Bpacifica@CONCAT:0.0638625,(1470561_Baestuarii@CONCAT:0.0519848,1826607_Salgicola@CONCAT:0.0802655)100:0.0293412)100:0.0170677)85:0.00438653,(((1933035_Psp@CONCAT:0.0625013,2072018_Rbacterium@CONCAT:0.0597673)100:0.0498545,398580_Dshibae@CONCAT:0.0852506)91:0.0112723,(((1609966_Csp@CONCAT:0.0368993,(1454373_Amucosum@CONCAT:0.0461786,(1590614_Aureilyticum@CONCAT:0.0498696,(2029103_Apelagium@CONCAT:0.069053,1461693_Aatlanticum@CONCAT:0.0407668)99:0.0217462)64:0.00519215)100:0.0091145)100:0.00978482,1945960_Asp@CONCAT:0.0580213)100:0.00626029,((((308754_Rsp@CONCAT:0.0225833,35806_Rsulfidophilu@CONCAT:0.0124011)100:0.047804,(1564506_Rsp@CONCAT:0.0356345,1882821_Rsp@CONCAT:0.0315498)100:0.00999248)98:0.0137681,68292_Rrobiginosum@CONCAT:0.0403512)98:0.00848753,365340_Rimhoffii@CONCAT:0.0566119)100:0.0145085)100:0.0194911)59:0.0038447)95:0.00693881,2212461_Psp@CONCAT:0.269507)95:0.00970744,(((((((((((2283626_Psp@CONCAT:0.0470396,1192054_Psp@CONCAT:0.0394455)100:0.0182511,((184748_Pseriniphilus@CONCAT:0.0436375,(364199_Phomiensis@CONCAT:0.0358242,72022_Mmarina@CONCAT:0.0439896)53:0.00833002)47:0.0059245,1947054_Psp@CONCAT:0.0349534)100:0.00723357)100:0.00632507,34002_Palcaliphilus@CONCAT:0.0340006)100:0.0201608,((2065379_Psp@CONCAT:0.0609656,591205_Pisoporae@CONCAT:0.0311225)100:0.0444769,(1529068_Psp@CONCAT:0.0413551,1077935_Pzhejiangensi@CONCAT:0.0231017)100:0.0125669)99:0.00873569)100:0.0180708,(2259340_Psp@CONCAT:0.0636058,(2233774_Psp@CONCAT:0.0449242,((1945662_Pcontaminans@CONCAT:0.0363046,1545044_Psanguinis@CONCAT:0.0271038)100:0.0092912,1947052_Psp@CONCAT:0.0478449)100:0.00909019)100:0.018995)100:0.01915)70:0.00755543,(1367847_Paminophilus@CONCAT:0.0575145,((82367_Ppantotrophus@CONCAT:0.00460236,1947051_Psp@CONCAT:0.0217243)100:0.00728808,266_Pdenitrifican@CONCAT:0.00895389)100:0.0261575)100:0.0177514)100:0.0553991,(407234_Rvinaykumarii@CONCAT:0.0526443,(2013667_Abacterium@CONCAT:0.0752167,1185920_Rveldkampii@CONCAT:0.0236861)100:0.0208034)100:0.0138319)85:0.0127388,((272942_Rcapsulatus@CONCAT:0.0392359,(1850250_Rsp@CONCAT:0.023608,(2183910_Rsp@CONCAT:0.024901,1105367_Penshiensis@CONCAT:0.0841343)100:0.027638)100:0.0115683)100:0.0171562,((1889770_Tsp@CONCAT:0.0768033,(1915078_Tnitratireduc@CONCAT:0.0301825,1185766_Tdalianensis@CONCAT:0.0414595)100:0.0411208)98:0.0162777,1795308_Tarenosa@CONCAT:0.0498179)98:0.0114385)100:0.0156941)100:0.0249965,(((((((((2052957_Psp@CONCAT:0.0403325,((2249421_Rsp@CONCAT:0.0350099,2494374_Tsp@CONCAT:0.0452462)100:0.0167279,(1075_Rblasticus@CONCAT:0.0295921,2483812_Xsp@CONCAT:0.0607683)100:0.0367797)100:0.0191584)100:0.00989814,2169400_Gsp@CONCAT:0.0380905)100:0.0186251,(2015560_Psp@CONCAT:0.0644056,933059_Gaquatilis@CONCAT:0.0433576)91:0.00861453)100:0.0125625,(((1805337_Rbacterium@CONCAT:0.0590444,371731_Rsp@CONCAT:0.0263741)100:0.0205306,1062_Rsp@CONCAT:0.064598)100:0.0166784,(2487931_Psp@CONCAT:0.0097982,1120568_Pwandonensis@CONCAT:0.0265171)100:0.0470428)96:0.0090103)96:0.0136345,((2033869_Rsp@CONCAT:0.0125665,349101_Rsphaeroides@CONCAT:0.0150785)100:0.0269406,402884_Cchanglensis@CONCAT:0.0326333)98:0.0143906)100:0.0123663,1472418_Fsp@CONCAT:0.0861828)100:0.0223485,765699_Dindica@CONCAT:0.0598636)99:0.0106456,(2488730_Gsp@CONCAT:0.0666104,1121271_Gnectariphilu@CONCAT:0.031887)100:0.0526996)75:0.00872482,(((((441209_Rbarguzinensi@CONCAT:0.0425779,1666912_Rcalidilacus@CONCAT:0.0462311)100:0.0425687,(1666916_Rbacterium@CONCAT:0.0509981,((404875_Paggregans@CONCAT:0.0311113,2479545_Psp@CONCAT:0.0465516)100:0.0218492,2172121_Psp@CONCAT:0.0658279)100:0.020842)100:0.0368428)100:0.0160647,564137_Rantarcticum@CONCAT:0.0927689)100:0.0153902,(2086263_Rbacterium@CONCAT:0.0873407,2259589_Rbacterium@CONCAT:0.0564069)100:0.021272)100:0.024728,1946582_Hsp@CONCAT:0.0734135)99:0.01219)99:0.0152785)98:0.0148359,((((1542388_Daquaemixtae@CONCAT:0.0455066,1970559_Rbacterium@CONCAT:0.0481893)37:0.00916668,2013669_Abacterium@CONCAT:0.0644568)49:0.00788792,(2487129_Dsp@CONCAT:0.0554014,2033435_Rbacterium@CONCAT:0.0383045)96:0.017606)50:0.0119044,196587_Ainexpectatum@CONCAT:0.0937536)100:0.0125985)100:0.0147053,1952817_Rbacterium@CONCAT:0.126015)100:0.0246921)100:0.0112255,1919265_Rbacterium@CONCAT:0.973298)77:0.00965779,(2174844_Msp@CONCAT:0.0663439,2013665_Abacterium@CONCAT:0.116372)99:0.0231039)100:0.0536047,(((1889778_Akogurei@CONCAT:0.0383555,2494554_CHsymbioticus@CONCAT:0.323231)100:0.0302048,(367336_Rbacterium@CONCAT:0.0317261,1951235_Rbacterium@CONCAT:0.0350624)100:0.0676431)100:0.0519297,2035344_Acionae@CONCAT:0.0709359)100:0.0443234)100:0.0161714,((1986637_Rbacterium@CONCAT:0.293712,1951230_Rbacterium@CONCAT:0.117853)99:0.0245012,1951231_Rbacterium@CONCAT:0.0985179)99:0.0241648)99:0.0158814,2026339_Rbacterium@CONCAT:0.102505)86:0.0150073,(1639689_Pinsulae@CONCAT:0.0337633,1690039_Mmarinum@CONCAT:0.0521802)100:0.0825556)60:0.0166936,(2219044_Rbacterium@CONCAT:0.0630733,1985299_Asp@CONCAT:0.0927722)100:0.0521686)100:0.0645644,(356660_Adonghaensis@CONCAT:0.125782,1189325_Oactignis@CONCAT:0.100915)100:0.0447191)100:0.0414175,(2013671_Abacterium@CONCAT:0.0883329,89524_Rcliftonensis@CONCAT:0.0720173)100:0.0862779)100:0.0600195,1122218_Nperideroedes@CONCAT:0.233533)100:0.147178,1948441_Abacterium@CONCAT:0.389245)100:0.0465044,(((((((((144026_Msalignorans@CONCAT:0.0905891,394221_Mmaris@CONCAT:0.058403)100:0.088731,(1948361_Abacterium@CONCAT:0.113645,1974086_Rbacterium@CONCAT:0.111242)100:0.0625136)100:0.024153,(((1852617_Osp@CONCAT:0.067736,314254_Osp@CONCAT:0.0951671)100:0.0310163,(1123503_Wmaritima@CONCAT:0.137991,1666904_Osp@CONCAT:0.115942)100:0.0217913)100:0.0190474,2135793_Msp@CONCAT:0.0835604)100:0.0534302)100:0.0806243,(((1121948_Hbalneolensis@CONCAT:0.0649283,568099_Ltaeanensis@CONCAT:0.0648776)100:0.0634971,((287478_Hbalneolensis@CONCAT:0.127867,2030823_Rsp@CONCAT:0.121787)100:0.0700523,1123059_Rantarcticum@CONCAT:0.148109)100:0.0247685)100:0.210871,1161401_Ecaribicus@CONCAT:0.177412)100:0.0352346)100:0.0556414,(((((((((1608422_Halgicola@CONCAT:0.0193264,1951951_Hbacterium@CONCAT:0.0234313)100:0.0200896,568102_Hlitoralis@CONCAT:0.0407629)100:0.010524,(2305467_Hsp@CONCAT:0.0268397,545261_Haquimarina@CONCAT:0.0305752)100:0.0112171)100:0.0592285,(1906738_Hsp@CONCAT:0.0559852,1986605_Hsp@CONCAT:0.108725)100:0.0808451)100:0.0474985,(228405_Hneptunium@CONCAT:0.0826266,(((1280946_Hberingensis@CONCAT:0.0387522,(1946620_Hsp@CONCAT:0.0197143,1946637_Hsp@CONCAT:0.00753944)100:0.0292648)100:0.0181653,(1629720_Hbacterium@CONCAT:0.0357911,81029_Hadhaerens@CONCAT:0.0259119)100:0.028844)100:0.0172666,1280947_Hchukchiensis@CONCAT:0.0504428)92:0.0193628)100:0.100428)100:0.0286616,1951952_Hbacterium@CONCAT:0.161163)100:0.0685038,(1986776_Hbacterium@CONCAT:0.0365246,1951945_Hbacterium@CONCAT:0.0418809)100:0.136707)100:0.0434047,((1970554_Rbacterium@CONCAT:0.0210977,1951957_Hbacterium@CONCAT:0.0388055)100:0.171327,(582402_Hbaltica@CONCAT:0.126632,1951950_Hbacterium@CONCAT:0.105965)100:0.059045)100:0.0585141)100:0.144941,(((((1759059_Cbacterium@CONCAT:0.042203,1752192_Abacterium@CONCAT:0.064528)97:0.0266431,1951948_Hbacterium@CONCAT:0.048331)100:0.131317,1951943_Hbacterium@CONCAT:0.368061)100:0.0562369,(1690484_Hbacterium@CONCAT:0.135731,1951944_Hbacterium@CONCAT:0.231142)100:0.154371)99:0.0305781,1951949_Hbacterium@CONCAT:0.310234)99:0.0267804)99:0.040536)99:0.0215237,(((((((1970502_Cbacterium@CONCAT:0.0403785,1801945_Psp@CONCAT:0.0445292)99:0.0215578,(((1445034_Pkunshanense@CONCAT:0.024379,1801944_Psp@CONCAT:0.0239391)100:0.0234231,450851_Pzucineum@CONCAT:0.0326604)94:0.0128559,(31967_Pimmobile@CONCAT:0.0597257,1813876_Phankyongense@CONCAT:0.02689)100:0.0242221)94:0.0133107)99:0.00937184,(1736445_Psp@CONCAT:0.0456257,(2201350_Psp@CONCAT:0.0745807,2015570_Abacterium@CONCAT:0.0462217)100:0.0141029)100:0.0245912)100:0.0501988,(190650_Cvibrioides@CONCAT:0.0852204,69666_Cmirabilis@CONCAT:0.0670111)100:0.0192123)100:0.0168168,1951539_Cbacterium@CONCAT:0.13401)100:0.0201987,1382303_Cbacterium@CONCAT:0.125187)100:0.0229232,((((2293980_Bsp@CONCAT:0.0552602,1391729_Babyssalis@CONCAT:0.04973)100:0.0226763,((2487274_Bsp@CONCAT:0.0342924,1946125_Bsp@CONCAT:0.0636015)100:0.013142,((((((588932_Bnaejangsanen@CONCAT:0.0183318,751586_Bdiminuta@CONCAT:0.013805)100:0.0203949,1946130_Bsp@CONCAT:0.0664984)100:0.0144246,(1946140_Bsp@CONCAT:0.058118,2033726_Bsp@CONCAT:0.0202112)100:0.0133838)100:0.0185037,1797585_Cbacterium@CONCAT:0.0344158)100:0.0117052,41276_Bvesicularis@CONCAT:0.0432275)61:0.00707134,(1736353_Bsp@CONCAT:0.039578,(1946123_Bsp@CONCAT:0.0419318,(1946144_Bsp@CONCAT:0.0771876,1938605_Bsp@CONCAT:0.0358851)97:0.00379262)99:0.0264155)85:0.00937509)99:0.0137696)100:0.0178488)100:0.0552061,1121123_Baveniformis@CONCAT:0.0895739)100:0.0450258,((1946063_Asp@CONCAT:0.0600445,(78587_Aexcentricus@CONCAT:0.0106612,2135738_Asp@CONCAT:0.0183302)100:0.0445551)100:0.0143,(260084_Ataihuensis@CONCAT:0.0398816,715226_Abiprosthecum@CONCAT:0.0642045)100:0.0208144)100:0.0921672)100:0.0183646)100:0.233834)100:0.0514092,((1247963_Poceani@CONCAT:0.0875763,(2292771_Psp@CONCAT:0.0500528,314260_Pbermudensis@CONCAT:0.0649456)100:0.047165)100:0.103022,(((1852618_Psp@CONCAT:0.0566968,2058213_Mflavus@CONCAT:0.0593927)100:0.0166328,1953057_Pbacterium@CONCAT:0.124691)100:0.0434115,1519374_Ametriothermo@CONCAT:0.0931512)100:0.0400686)100:0.139231)100:0.0601474,(1948371_Abacterium@CONCAT:0.264457,(1895708_Abacterium@CONCAT:0.0848729,1948408_Abacterium@CONCAT:0.0933138)100:0.183171)100:0.0952184)97:0.018967,(((((((1952833_Rbacterium@CONCAT:0.0388856,1952820_Rbacterium@CONCAT:0.0147281)100:0.0537989,1952830_Rbacterium@CONCAT:0.0907829)100:0.0831969,1952829_Rbacterium@CONCAT:0.177392)100:0.091543,((2162590_Ocluster@CONCAT:0.0340336,2162588_Ocluster@CONCAT:0.0318822)100:0.169305,1986851_Rbacterium@CONCAT:0.169778)100:0.373617)99:0.0544028,(((1282876_Aproteobacter@CONCAT:0.00708756,1952827_Rbacterium@CONCAT:0.0915355)100:0.144437,2183982_Tsp@CONCAT:0.0969038)100:0.027851,(2024848_Psp@CONCAT:0.0769814,(((2013658_Abacterium@CONCAT:0.028777,2013666_Abacterium@CONCAT:0.0217743)100:0.0125981,402881_Plavamentivor@CONCAT:0.0221787)99:0.00884653,2013668_Abacterium@CONCAT:0.0377058)100:0.0547942)100:0.0485271)100:0.0364509)99:0.033419,1458461_CPectocarpi@CONCAT:0.240379)99:0.0308183,((((2175152_Pclade@CONCAT:0.0743722,(1986852_Rbacterium@CONCAT:0.0747764,1986855_Rbacterium@CONCAT:0.0750308)100:0.0170586)100:0.393821,2030921_Ocluster@CONCAT:0.374356)98:0.043229,((2219703_Rbacterium@CONCAT:0.153346,1922226_Asp@CONCAT:0.143831)100:0.0452277,1495045_Tsp@CONCAT:0.22107)100:0.056581)98:0.0208978,((((1177755_Mhalotolerans@CONCAT:0.116505,((1384459_Mcaenitepidi@CONCAT:0.0517684,1774971_Mmarginalis@CONCAT:0.0348871)100:0.0284517,1951936_Hbacterium@CONCAT:0.0894067)100:0.0258075)100:0.07654,1951935_Hbacterium@CONCAT:0.182347)100:0.0335381,(((2024831_Fsp@CONCAT:0.151014,(((121290_Hsulfonivoran@CONCAT:0.0596228,1892846_Hsp@CONCAT:0.0322041)100:0.0537305,((1029756_Hnitrativoran@CONCAT:0.0705827,(82_Hsp@CONCAT:0.0993855,1970390_Hsp@CONCAT:0.0759791)87:0.0210414)87:0.0194287,670307_Hdenitrifican@CONCAT:0.100921)100:0.0167348)100:0.0372109,(1660102_Hsp@CONCAT:0.0211698,1752223_Rbacterium@CONCAT:0.0692485)100:0.137425)24:0.0186414)24:0.0162915,2015799_Hbacterium@CONCAT:0.101571)100:0.103825,(933063_Dthermohaloph@CONCAT:0.183932,648757_Rvannielii@CONCAT:0.215944)100:0.0322409)100:0.0259974)100:0.0487214,(631454_Lbaratangense@CONCAT:0.202684,((((((((1702325_Csp@CONCAT:0.0754163,((((582675_Mgossipiicola@CONCAT:0.0407318,(1736382_Msp@CONCAT:0.0191052,419610_Mextorquens@CONCAT:0.0109442)100:0.0351356)100:0.100204,((2249811_Msp@CONCAT:0.0377055,(2082949_Msp@CONCAT:0.031832,549386_Mguangxiensis@CONCAT:0.0392566)100:0.0131233)100:0.0533927,1411123_Rbacterium@CONCAT:0.0681815)100:0.0138062)96:0.0120145,(1123229_Srosea@CONCAT:0.0712582,1653334_Sbacterium@CONCAT:0.087018)100:0.0566827)100:0.0291062,(1970325_Bsp@CONCAT:0.0415843,1892849_Bsp@CONCAT:0.0268414)100:0.109672)92:0.0184292)100:0.0276175,(2015577_Rbacterium@CONCAT:0.181962,1895816_Rbacterium@CONCAT:0.158491)100:0.0314896)100:0.0144851,2109933_Asp@CONCAT:0.107667)100:0.0143727,((2293567_Msp@CONCAT:0.11302,1074_Racidophilus@CONCAT:0.113921)87:0.0110511,((((655015_Mbryophila@CONCAT:0.07089,2056219_Msp@CONCAT:0.0436325)100:0.0189904,(622637_Msp@CONCAT:0.0213464,173366_Mrosea@CONCAT:0.0492128)100:0.0264084)100:0.0122696,(2052174_Mbacterium@CONCAT:0.032585,(107635_Msp@CONCAT:0.0138594,428_Msporium@CONCAT:0.00925537)100:0.0262454)100:0.0212429)100:0.0567529,((((((1978229_Bbacterium@CONCAT:0.0439024,2004513_Msp@CONCAT:0.147453)100:0.0269029,(663610_Maurea@CONCAT:0.0240696,395964_Macidiphila@CONCAT:0.0325458)95:0.00718141)81:0.00551876,(1612308_Mpalsarum@CONCAT:0.0392845,395965_Msilvestris@CONCAT:0.0540857)76:0.0107146)100:0.0165561,395963_Bindica@CONCAT:0.0602548)100:0.0180746,876269_Mstellata@CONCAT:0.0503212)100:0.0243957,569860_Mligni@CONCAT:0.0740906)100:0.0328539)98:0.00999156)100:0.0706543)100:0.0220879,(1752229_Rbacterium@CONCAT:0.0258035,1868589_Pcathodiphilu@CONCAT:0.000202009)100:0.179481)100:0.0163759,((((639283_Snovella@CONCAT:0.044305,1125973_Bsp@CONCAT:0.0264341)100:0.0514704,(1117244_Xsp@CONCAT:0.0590772,(438753_Acaulinodans@CONCAT:0.0338068,1970321_Asp@CONCAT:0.0413333)100:0.0158326)100:0.0486017)100:0.0398022,1079_Bviridis@CONCAT:0.14395)99:0.0194733,((2072420_Bbacterium@CONCAT:0.0692941,1187851_Rsp@CONCAT:0.110984)93:0.0212301,((((((258594_Rpalustris@CONCAT:0.0514638,323098_Nwinogradskyi@CONCAT:0.0418773)99:0.00974635,1094929_Bsp@CONCAT:0.0283202)100:0.0118167,504832_Ocarboxidovor@CONCAT:0.0575172)100:0.0234103,1429916_Asp@CONCAT:0.0543889)100:0.0583575,(1736466_Psp@CONCAT:0.0815468,1895814_Rbacterium@CONCAT:0.0945702)100:0.0334959)100:0.024703,1333996_Vgotjawalensi@CONCAT:0.12463)93:0.0142847)100:0.0545733)100:0.0242879)100:0.0179555,(2172049_Rbacterium@CONCAT:0.118056,(1101190_Msp@CONCAT:0.0601376,1437817_Msp@CONCAT:0.0487743)100:0.0965419)100:0.0544389)100:0.0546416,((((((((((2067569_Pcarbonis@CONCAT:0.0429965,1402210_Pphragmitetus@CONCAT:0.035746)100:0.0204385,991905_Pgilvum@CONCAT:0.0238646)100:0.028131,(735517_Lsuaedae@CONCAT:0.0360699,(2171494_Lsp@CONCAT:0.033512,1905358_Abacterium@CONCAT:0.0331509)100:0.0312006)100:0.0290287)100:0.0285047,(1122601_Nexalbescens@CONCAT:0.0532631,((1807766_Pstylochi@CONCAT:0.0244714,1647556_Phongkongensi@CONCAT:0.0285858)100:0.0604729,989403_Paxinellae@CONCAT:0.0624658)100:0.0153839)100:0.0798976)100:0.0256061,(2135615_Ssp@CONCAT:0.0318644,1881061_Ssp@CONCAT:0.0424316)100:0.0642318)100:0.0250134,665038_Bcorrubedonen@CONCAT:0.122357)100:0.051149,34017_Rorientis@CONCAT:0.140549)93:0.0133366,(1317123_Ssp@CONCAT:0.222371,1120983_Acoralli@CONCAT:0.0913782)99:0.0572713)93:0.0119265,((((1885025_Psp@CONCAT:0.0455815,1709001_Mterrestris@CONCAT:0.0379685)100:0.0128789,1122962_Pkoreensis@CONCAT:0.0761481)100:0.0366896,(1482074_Hdiazotrophic@CONCAT:0.0375347,1439726_Mpamukkalensi@CONCAT:0.0568767)100:0.0569787)100:0.055266,(1951228_Rbacterium@CONCAT:0.187183,1123029_Psoli@CONCAT:0.116341)100:0.0264616)97:0.0253824)100:0.0157996,(((1122133_Ksoli@CONCAT:0.0435661,1122131_Kadipata@CONCAT:0.0444766)100:0.0837156,665467_Blitoralis@CONCAT:0.139937)100:0.0591249,(((372072_Cgelatinilyti@CONCAT:0.0436591,(((1162980_Chaloalkalito@CONCAT:0.0308128,655353_Cmarisflavi@CONCAT:0.0326155)100:0.0311993,1798205_Csp@CONCAT:0.0589776)100:0.0163845,2211145_Csp@CONCAT:0.0333574)100:0.0263326)100:0.172551,(1120955_Amarina@CONCAT:0.059334,1120956_Apfennigii@CONCAT:0.0455734)100:0.128283)92:0.0196446,(((((((1895753_Dsp@CONCAT:0.0721806,1736675_Dsp@CONCAT:0.054451)73:0.0157187,((((2083786_Dsp@CONCAT:0.0378696,1736374_Dsp@CONCAT:0.031559)100:0.0118118,((1736575_Dsp@CONCAT:0.00740109,1736537_Dsp@CONCAT:0.00611855)100:0.00954262,2082392_Dsp@CONCAT:0.0244826)100:0.0194948)100:0.0187563,443610_Dgeojensis@CONCAT:0.0586876)100:0.0213298,1643450_Dsp@CONCAT:0.0499275)78:0.016508)86:0.0102059,665118_Denhydra@CONCAT:0.0561793)93:0.0190391,1783274_Aaurantiaca@CONCAT:0.0472617)100:0.0681329,(2029865_Plentulum@CONCAT:0.0358958,(2185280_Pmontanilacus@CONCAT:0.0567611,((440168_Pluteolum@CONCAT:0.0327183,1082931_Phalotolerans@CONCAT:0.0188808)100:0.017211,2248761_Psp@CONCAT:0.0522884)87:0.00899467)100:0.0115271)100:0.066708)100:0.0326482,(454601_Mmyrionectae@CONCAT:0.123468,422296_Cmarinus@CONCAT:0.0766525)100:0.0432041)100:0.13994,(744979_Asp@CONCAT:0.284569,(((((((((1349819_Asp@CONCAT:0.0461361,1166078_Aphyllosphaer@CONCAT:0.0306551)100:0.00883884,1166073_Ajatrophae@CONCAT:0.0246487)100:0.0108179,1638161_Asp@CONCAT:0.0374596)100:0.0144875,1121026_Aaltamirensis@CONCAT:0.0727319)98:0.0115604,1736384_Asp@CONCAT:0.0521569)100:0.015652,2066697_Mendophytica@CONCAT:0.0404258)98:0.00967067,(((314231_Fpelagi@CONCAT:0.0550139,937218_Fmanganoxydan@CONCAT:0.0400277)100:0.0380056,287752_Amanganoxydan@CONCAT:0.0451583)100:0.0131884,1736378_Asp@CONCAT:0.0470216)100:0.0122974)99:0.0184244,1365950_Csalsifontis@CONCAT:0.0577793)100:0.0638024,(((((((935261_Asp@CONCAT:0.0538453,1121003_Aaerolatum@CONCAT:0.0398532)100:0.0181586,1381123_Asp@CONCAT:0.0494423)100:0.0158067,((((1449348_Mamorphae@CONCAT:0.225459,(69279_Adefluvii@CONCAT:0.0302126,1873176_Pmanganicus@CONCAT:0.0467073)100:0.00335868)100:0.0051256,((93369_Psalicylatoxi@CONCAT:0.0326897,2108445_Msp@CONCAT:0.0306693)100:0.0167923,1736420_Asp@CONCAT:0.0304763)100:0.0128114)100:0.00826588,2294114_Msp@CONCAT:0.0564291)94:0.0077375,((71433_Mamorphae@CONCAT:0.0533472,1953060_Pbacterium@CONCAT:0.0839177)99:0.0145644,1953059_Pbacterium@CONCAT:0.0513239)93:0.0154078)99:0.00915301)99:0.00998746,((2126741_Nsp@CONCAT:0.0542104,2495581_Msp@CONCAT:0.0484136)100:0.0230193,1895815_Rbacterium@CONCAT:0.0584893)99:0.0076749)100:0.0141398,(266779_Csp@CONCAT:0.0466861,(472175_Nbasaltis@CONCAT:0.0424779,1756988_Nsp@CONCAT:0.048509)94:0.0109269)100:0.0341642)100:0.0159112,((1876515_Nmarinus@CONCAT:0.12449,1871068_Pbacterium@CONCAT:0.0637595)100:0.0184753,(2184161_Pbacterium@CONCAT:0.0736653,(1514904_Amarina@CONCAT:1.3434e-06,1120961_Akielensis@CONCAT:1.17873)100:0.123875)100:0.0958918)100:0.0199699)100:0.0138089,((((((((687861_Bschoenbuchen@CONCAT:0.0359579,(1318743_Bancashensis@CONCAT:0.0540734,360095_Bbacilliformi@CONCAT:0.0436604)100:0.0107394)100:0.00835636,696125_Bclarridgeiae@CONCAT:0.0411314)100:0.00509478,(1094489_Baustralis@CONCAT:0.0357513,(1221525_Bqueenslanden@CONCAT:0.0259654,283166_Bhenselae@CONCAT:0.0199131)100:0.0165643)100:0.00318665)100:0.0678743,(1686310_Bapis@CONCAT:0.072743,1094559_Btamiae@CONCAT:0.0390781)92:0.0094096)100:0.0147496,(((2079009_CTsp@CONCAT:0.0675963,2079010_CTsp@CONCAT:0.0371983)100:0.0348481,(2079008_CTsp@CONCAT:0.113323,2079007_CTsp@CONCAT:0.137785)100:0.0320568)100:0.0148638,1902579_CThoelldobleri@CONCAT:0.0507229)100:0.0249283)100:0.0461418,(354351_Pasaccharolyt@CONCAT:0.0667743,(1293442_Fovis@CONCAT:0.0365367,204722_Bsuis@CONCAT:0.0234016)100:0.0184586)100:0.0186178)100:0.014478,(314237_Pleguminum@CONCAT:0.0360586,1144343_Psp@CONCAT:0.0627347)100:0.0177992)100:0.0251972,(((((714899_Hhalophila@CONCAT:0.0294041,1620421_Hsp@CONCAT:0.0439594)99:0.0158332,411684_Hphototrophic@CONCAT:0.0236284)99:0.0153504,274592_Hmarina@CONCAT:0.0515489)100:0.0502549,(2037914_Phaloflavum@CONCAT:0.0305945,2341112_Abacterium@CONCAT:0.0331582)100:0.0472162)98:0.00788795,(1486262_Mendophytica@CONCAT:0.106558,((((744859_CLeuropaeus@CONCAT:0.152748,1261131_CLamericanus@CONCAT:0.153237)100:0.0262336,((1277257_CLafricanus@CONCAT:0.0644608,34021_CLasiaticus@CONCAT:0.0667495)100:0.0332986,658172_CLsolanacearum@CONCAT:0.0515922)100:0.0643152)100:0.292431,1215343_Lcrescens@CONCAT:0.120575)100:0.189776,((((2135647_Rsp@CONCAT:0.0316848,1736543_Rsp@CONCAT:0.0291438)100:0.0195232,464029_Roryzae@CONCAT:0.0378859)100:0.0173364,(28320_Mdimorpha@CONCAT:0.0355746,1953064_Rbacterium@CONCAT:0.0397417)81:0.0145074)81:0.00941616,((61013_Ryanglingense@CONCAT:0.117541,2127050_Rsp@CONCAT:0.0175848)100:0.0269139,(((1125847_Rsp@CONCAT:0.0434613,(1736335_Rsp@CONCAT:0.0452767,2060726_Nsp@CONCAT:0.0173477)100:0.00902516)80:0.0095438,((373_Avitis@CONCAT:0.0345771,(391_Rsp@CONCAT:0.0270712,(1953065_Rbacterium@CONCAT:0.0178497,1842536_Asp@CONCAT:0.00800306)100:0.0188517)100:0.00964806)99:0.0118341,1370122_Rundicola@CONCAT:0.039345)100:0.0125808)72:0.00371202,(2052828_Abohemicum@CONCAT:0.0436243,(1183428_Agenomosp@CONCAT:0.00974845,1914541_Rsp@CONCAT:0.00721528)100:0.0148633)100:0.0210314)100:0.017182)63:0.0103279)91:0.0192218)97:0.00817917)100:0.0228441)100:0.0527594)100:0.0131874)100:0.0204226)100:0.0519839)100:0.0399857)91:0.0136867)100:0.0194149)95:0.00727779)100:0.0343006)100:0.0354868)100:0.0416159)99:0.0179367)99:0.0407194)100:0.0361287)100:0.0320859)100:0.0468904)100:0.0366096)98:0.0164902)100:0.030489)100:0.0252017)99:0.048746,(((((((((1286528_Nhelminthoeca@CONCAT:0.0964577,222891_Nsennetsu@CONCAT:0.146235)100:0.629701,1401685_CXpacificiensi@CONCAT:1.17809)100:0.294526,((((1410384_Wendosymbiont@CONCAT:0.087658,246273_Wendosymbiont@CONCAT:0.0326043)100:0.0121151,292805_Wendosymbiont@CONCAT:0.0491406)100:0.018672,(((570417_Wendosymbiont@CONCAT:0.0366361,118728_Wendosymbiont@CONCAT:0.037145)100:0.045187,163164_Wendosymbiont@CONCAT:0.0245484)100:0.0182065,169402_Wendosymbiont@CONCAT:0.0650832)100:0.00987071)100:0.326765,(((269484_Ecanis@CONCAT:0.0437952,302409_Eruminantium@CONCAT:0.0540676)100:0.104311,1359163_CNlotoris@CONCAT:0.106879)100:0.038119,(212042_Aphagocytophi@CONCAT:0.101659,234826_Amarginale@CONCAT:0.0863972)100:0.133875)100:0.203976)100:0.367891)100:0.257424,((1951237_Rbacterium@CONCAT:0.162941,1797231_Abacterium@CONCAT:0.121338)100:0.0989289,1951236_Rbacterium@CONCAT:0.22715)100:0.662695)98:0.0732803,(2492378_CMrohwerii@CONCAT:0.712904,(696127_CMmitochondrii@CONCAT:0.38244,86106_Eof@CONCAT:0.261837)72:0.0714842)100:0.155564)65:0.0403834,(((2486578_Rendosymbiont@CONCAT:0.262406,1895704_Abacterium@CONCAT:0.231353)100:0.140112,(((752179_Omassiliensis@CONCAT:0.140939,(357244_Otsutsugamush@CONCAT:0.0476736,1359168_Ochuto@CONCAT:0.0845116)100:0.317962)100:0.18143,(((293613_Rcanadensis@CONCAT:0.0281078,272947_Rprowazekii@CONCAT:0.0271877)100:0.0275962,336407_Rbellii@CONCAT:0.0483678)100:0.15854,1961830_Rendosymbiont@CONCAT:0.131488)100:0.140207)100:0.0574194,2115978_CPtrachydisci@CONCAT:0.896141)100:0.133049)77:0.0272146,((1528098_Rbacterium@CONCAT:0.270259,1607817_CArcanobacter_CONCAT:0.301153)98:0.0533777,1951241_Rbacterium@CONCAT:0.488266)79:0.045493)82:0.0279673)99:0.0464804,(1973900_Abacterium@CONCAT:0.19011,1948417_Abacterium@CONCAT:0.185577)100:0.202535)100:0.0638389,1973901_Abacterium@CONCAT:0.446047)100:0.0329016,((1948415_Abacterium@CONCAT:0.221028,1948350_Abacterium@CONCAT:0.146452)100:0.0740356,((1948418_Abacterium@CONCAT:0.25173,1948416_Abacterium@CONCAT:0.241232)99:0.0749824,1948380_Abacterium@CONCAT:0.302402)100:0.0664587)100:0.105677)100:0.0949296)30:0.0245041)8:0.0311917)100:0.108107)100:0.102329):0.00463068)100;
