# Supplementary material for: Components of iron–Sulfur cluster assembly machineries are robust phylogenetic markers to trace the origin of mitochondria and plastids
Source: PLoS Biol. 2023 Nov 8;21(11):e3002374. doi: 10.1371/journal.pbio.3002374 (PMC10631705; doi:10.1371/journal.pbio.3002374)
Supplement: S1 Data — (ZIP) [file pbio.3002374.s017.zip › S1 Data/Concatenations/ISC/Reference_tree_Alpha/alignments/If2_Alpha_ExtGroup.fasta]

>12312345_Abacterium@PPR18298.1| Translation initiation factor IF-2, partial
-------------------------------------------------------------------------------------------------------------------------MT----------------------------------------------------------DSDKT------------------------------------------------AKKG----------TLS---L----------------G-G---------------T--L---------SLG-----NS-GK-------------S---GGAK-S------GV-AVE-VK---------R-----R-R----------F-N-------------------------------------------------------------------------------------------------------------------------------------------------------------------------------------------------------------------------------------------------------------------------------------------------------------------------------------------------------------------------------------------------------------------------------------------------------------------------------------------------------------------------------------------------------------------------------------------------------------------------------------------------------------------------------------------------------------------------------------------------------------------------------------------------------------------------------------------------------------------------------------SSSP---------------------------------------------------------------------------------------------------------------------------------------------------------------------------------------------------------------------AQS--------------------NE---------GSKPAES-----G---------NSELDQ----------------------------RLKA----------------------LEKA-----KEN--------------EA-A---------------------------------------------------------------EAK-------------------LREE---------------------------------------------------ERK-----R--------TEEL-----------------------------------------------------------------------------------------------------------------------------------K--------A----------------------------------------------L-K---------A-Q------K----------------D------------A-----------------------E-------------------------------SQE-------------------------------------------------------------------------------------------------------------------------------------------------------------------------------------------------------------------------------------------------------------------------------------------------------------------------KEA-----AR------------------------------KAM-E-NAKA--------------------------------------------EE---------------------------------------------------------------------------------------------------------------------------------------------------------------------------------------------------------------------------------------------------------------------------------------------------------------------------------------AQS---KVDAEE---------------------------QKK---------------------EEERR-----KQ----E-----------------------------------------------------------------------------------------------------------------------------------------------------------------------------------LA------EQQAAASTAEKGSVKRFT---------------------------------ADEF----------TGGK------K--------------------------K---GAATK--PAS---------------PS--ANKK----------------RGGRNAYLED-------LE-TRMRTM-PRY--RR-QKIKKGS-----------------G-FEQ--S-G-D------KVIREVVISD-IITVQELANRMSEKVGDVVKKLMMM-GQ-MVTQNQSIDQETAALIVEEFGHTYK-LVSDN-----AIE-EDL--AG---EA-D-K-K---S-E----LME-RPPVVTVMGHVDHGKTSLLDALRKTHVVDGEAGGITQHIGTYQI-RT----ES-G----R-LITFLDTPGHEAFTSMRARGASVTDIVILIVAADDGIMPQTVEAIRHAKAAEVPIIVAINKCDK---PEA-NPDRVKQELLSHDLVPEDFGGDIVCCEISAKAGTG-LEHLEEMILLQADVLELTANPE-RRADGVVVESRLDKGRG------------------------------------------------------------------------------------------------------------------------------------------------------------------------------------------------------------------------------------------------------------------------------------------------------------------------------------------------------------------------------------------------------------------------------------------------------------------------------------------------
>122586_Nmeningitidis@AAF41992.1| translation initiation factor IF-2
-------------------------------------------------------------------------------------------------------------------------MS---N------------TTV-EQFAAELKRPVEDLLKQLKEAGVSKNSG-S-DSLTL---DDKQ---L-----------------------LNAY--LTKKNG---S--N---SST----------ISI---R----------------R-T---------------K--T---------EVS-----TV-DG------------------------------V-KVE-TR---------K-----RGR----------T-VKIPSAEELAAQVKAAQTQAAPV-----------------------------------------R--------------------------------------------------------------------------------------------------------P------E--------------------------------------------------------------------------------------------------------------QT---A---------------------------------------------------------------EDAAK--------------------------------------------------------------------------------------------------------------------------------------------------------------------------------------------------------------------------------------------------------------------------------------------------------------------------------------------------------------------------------------------------------------------------------------------------------------------------------------------------------------------------------------------------------------------------------------------------------------------------------------------------------------------------------------------------------------------------------------ARA--------------------EA---------AARAEAR-----A---------KAEA--------------------------------EA----------------------AKLK-----AAK--------------AG-NKA--------------------------------------------------------------------------------------------KP------AA---------------------------QKP-------TE-----A--------KAE-------------TA---------P-----------------------------------------------------VA----------------------------------------------------A--------E----------------------------------------------T-K---------P-A------E----------------E------------S-----------------------K-------------------------------AEK--------------------------------------------------------------------------AQA--------------------------------------DKMPS----EK----P---------------------------AE----------------------------------------------------------------------------------------------------------------P----------------------------------------KEK-----AA------------------------------KPK-H-ERNG--------------------------------------------KG--KDAK---------------------KPAK-------------------------------------------------------PAAP-AV------------------------------------------------------------------------PQPVVSA--------------------------------------------------------------------------------------EEQAQRD--------------------------------------------------------------EEA---RRAAAL------------------RAHQEALLKEKQ---------------------ERQAR-----RE----A---------------------------------------MKQQAE------------Q-----------------------------QAKAA-------------QE--AKTG-RQ--------------------------------------------------------RPA-----K------PAEKPQAAAPAVENKPV--------------------------------------------------NP------A--------------------------K---AKKED--RRN---------------RD--DEGQ-G--------RNA-KGKGGKGGRDRNNARNG--DD-ERVRGG-KKG--KKLKLEPNQH-----------------A-FQA--P-T-E------PVVHEVLVPE-TITVADLAHKMAVKGVEVVKALMKM-GM-MVTINQSIDQDTALIVVEELGHIGK-PAAAD-----DPE-AFLD-EG---AE-A-V-E---A-E----ALP-RPPVVTVMGHVDHGKTSLLDYIRRTKVVQGEAGGITQHIGAYHV-E-----TP-R----G-VITFLDTPGHEAFTAMRARGAKATDIVILVVAADDGVMPQTIEAIAHAKAAGVPMVVAVNKIDK---EAA-NPERIRQELTAHEVVPDEWGGDVQFIDVSAKKGLN-IDALLEAVLLEAEVLELTAPVD-APAKGIIVEARLDKGRGAVATLLVQSGTLKKGDMLLAG-TAFGKIRAMVDENGKSITEAGPSIPVEILGLSDVPNAGEDAMVLADEKKAREIALFRQGKYRD--VR----LA-KQQAA---K----------L----ENMFNNMGET--------QAQS---LSVIIKADVQGSYEALAGSLKKL--STD--EVKVNVLHSGVGGITESDVNLAIASGA--FIIGFNVRADASSRKLAENENVEIRYYNIIYDAINDVKAAMSGMLSPEEKEQVTGTVEIRQVISVS-K-VG-NIAGCMVTDGVVKRDSH-VRL-IRNNVVIH--T-GE------------------------------------------LASL-----KRYKDDVKEVRMGFECGLML-KGYNEI-MEGDQLECFDIVEV----------------------------ARSL-------------------------------------------
>243365_Cviolaceum@AAQ59137.1| translation initiation factor IF-2
-------------------------------------------------------------------------------------------------------------------------MV---L------------TNV-KQFASEMNLTPERLLEQLRAAGVSKRSP-E-DSLSA---QDKS---Q-----------------------LLDY--LKRSHG---ARED---SGI----------TLT---R----------------K-S---------------T--S---------EVK-----KA-DG-------------S--------T-------V-TVE-TR---------K-----K-R----------V-V---------------------V-----------------------------------------R--------------------------------------------------------------------------------------------------------P------D--------------------------------------------------------------------------------------------------------------D-------------------------------------------------------------------------------------------------------------------------------------------------------------------------------------------------------------------------------------------------------------------------------------------------------------------------------------------------------------------------------------------------------------------------------------------------------------------------------------------------------------------------------------------------------------------------------------------------------------------------------------------------------------------------------------------------------------------------------------------------------------------------------------------------------------------------------------------------APRAEAP-----K---------PAEP--------------------------------AP----------------------A----------------------------------------------------------------------------------------------------------------------------P------AA----------------------------AP-------AE-----A--------KPE-------------PK---------P---------------------------------------------------------------------------------------------------------------------------------------------------------------------E---------P-K------V----------------E------------A-----------------------K--------------------------------------------------------------------------------------------------------------------------------------------------------PE----PK----P----------------------------E----------------------------------------------------------------------------------------------------------------P----------------------------------------K--------P------------------------------EPK-V-EAKP--------------------------------------------EP--KPEP---------------------KPAA-------------------------------------------------------APAP-RT------------------------------------------------------------------------VASILSP--------------------------------------------------------------------------------------EEIAARE--------------------------------------------------------------AEE---KRQAAF------------------RARQEALMREKI---------------------EREER-----RQ----A---------------------------------------AKLAAS------------Q-----------------------------PAPEPAPVVE-----PQREE--RRDD-RRGAPSGDNRGPRGNDNRGPRPAGAGDRGPRPGGDNRGPRPAGAGDRGPRPGGDNRGPRPAGAGDRG------PRPAPAAAAPSQPPAPA------------------------------------PG----------GSRP------G--------------------------K---GKKGG--ERS---------------WD--DNKKGG--------RGL-KTKGGDA---------G--ND-WKSRGG-KGR--NK---QNNQH-----------------A-FQA--P-T-E------PIVHEVLVPE-TITVAELAHKMAVKAVEVIKTLMKM-GM-MVTINQVLDQETALIVVEEMGHIGK-AAQAD-----DPE-AYLDVTD---GE-T-V-E---V-V----EQP-RSPVVTVMGHVDHGKTSLLDYIRRAKVAAGEAGGITQHIGAYHV-E-----TP-R----G-MITFLDTPGHEAFTAMRARGAKATDIVVLVVAADDGVMPQTIEAIHHAKAAKVPMVVAVNKIDK---QGA-NVERIRQELVAHEVVPEDWGGDTQFVEVSAKMGLN-IDALLEAILLQAEVLELKAPVD-SLAKGIIVEARLDKGRGPVATLLVQSGTLKKGDVVLAG-TAFGRVRAMMDENGKAIDSAGPAIPVEILGLSDVPQAGEDAMALADEKKAREIALFRAGKFRD--VR----LA-KQQAA---K----------L----ENMFAQMAEG--------EVQT---LSIIIKADVQGSYEALAGSLQKL--STE--EVRVAILHSGVGGISESDVNLAIASKA--IVIGFNTRADAAARKLAENEGVDIRYYNIIYDAVDEVKAALSGMLAPEKKEQILGTVEIRQVITVS-K-VG-NIAGCMVTDGMIKRSAS-IRL-IRNHVVIH--T-GE------------------------------------------LESL-----KRFKDDVKEVKQGYECGLML-KNFNDI-QEGDQLEAFEIVEV----------------------------ARSL-------------------------------------------
>1031594_Evulgaris@RCX11097.1| translation initiation factor 2 (bIF-2)
-------------------------------------------------------------------------------------------------------------------------MS---S------------NTV-AEFATELKKSPAVLLDQLRAAGVAKASA-S-DRLTE---VDKQ---K-----------------------LLAY--LQASHG---TASGD-RKKI----------TLV---K----------------K-S---------------T--T---------EIK-----QA-DA-------------S---GKAR-T-------I-QVE-VR---------K-----K-R----------T-F---------------------I-----------------------------------------K--------------------------------------------------------------------------------------------------------R------E--------------------------------------------------------------------------------------------------------------DT---A---------------------------------------------------------------EAGAEM---------------------PAAAQA------------------------------------------------------QPQV--------------QA---HEELQE-------------------------------------------------------------------------------------------------------------------------------------------------------------------------------------------------------------------------------------------------------------------------------------------------------------------------------------------------------------------------------------------------------------------------------------------------------------------------------------------------------------------------------------------------------------------------------------------------------------------------H--------------------E----------WERREEE-----A---------RQQA--------------------------------EL----------------------IRR------QEE--------------AL-AQ------------ER---------RERE----------------AREQQER------------EER-------------------ARRE----------------------------------------------------RE-----A--------DER-------------AA---------AY----------------------------A--------A--------------QE----------------------------------------------------A--------E----------------------------------------------K-K---------A-K------A----------------T------------A-----------------------A-------------------------------QQE--------------------------------------------------------------------------AVR--------------------------------------EQAEE----AA----A----------------------------R----------------------------------------------------------------------------------------------------------------A-----------------------------------AQQQAERE-----KA------------------------------EAE-S-KARA--------------------------------------------AE----------------------------------------------------------------------------------------------------------------------------------------------------------------------------------------------------------------------------------------------------------EAAR---AADLEARR--------------------------------------------------------------RKA---EAEAA--------------------AIRSMLATPKK---------------------SVMVA-----KK----E---------------------------------------EKKEEP------------K-----------------------------PAAKPAG-----------------DA-KKGTLH----------------------------------------------------KPA-----A------QAGAGAGGAART-AAP-----------------------------------AAPG----------GSKE------V--------------------------K---SAKLS--SSW---------------AG--DAAKKKEIKTRGDTSSG-VGRSAWRAG-------P--KG-RR--GH-E----RD-QRDDQRQ-----------------Q-SAA--P---E------ARVLEVHVPE-TITVAELAHKMSVKASEVIKVLMKM-GQ-MVTINQPLDQDTAMIAVEELGHKAV-VAALD-----DPE-AFAE-ED---AA-H-A-N---V-P----LLP-RPPVVTVMGHVDHGKTSLLDYIRRAKVAAGEAGGITQHIGAYHV-Q-----TQ-R----G-TITFLDTPGHEAFTAMRARGAQATDIVILVVAADDGVMPQTKEAIKHAKAAGVPIVVAVNKIDK---PDA-NPDRVKQELIAEEVVPEEYGGDAPFVPVSAKTGQG-IDELLEQVLLQAEVLELKAPVD-APAKGLVIEAKLDKGRGPVATVLVQSGTLKVGDVVLAG-QTYGRVRAMLDENGRSVKSAGPSIPVEILGLTEVPQAGDEFMVLSDERRAREIATYRAGKFRN--TK----LA-KQQAA---K----------L----ENMFAEMTAG--------EVKT---LPIILKADVQGSQEALAQSLLKL--STD--EVKVQLVYAGVGGISESDINLAIASKA--VVIGFNVRADANARKLAESNGVDIRYYNIIYDAVDDLKAAMSGMLAPEQREEVIGTAEIRTVFVAS-K-IG-TVAGCYVTSGVVRRDAR-FRL-LRDNVVIY--T-GE------------------------------------------IESL-----KRMKDDVREVKEGFECGIKL-KNYNDI-KEGDQLEFFEIKQI----------------------------ARTL-------------------------------------------
>395495_Lcholodnii@ACB33968.1| translation initiation factor IF-2
-------------------------------------------------------------------------------------------------------------------------MA---V------------TTV-AQFATELNRPASTLLEQLQHAGVSKASA-S-DPLTD---TDKE---K-----------------------LLAY--LRTSHG---TSGAD-RKKI----------TLT---K----------------K-S---------------T--S---------EIK-----QA-DA-------------S---GKAR-T-------I-QVE-VR---------K-----K-R----------V-F---------------------V-----------------------------------------K--------------------------------------------------------------------------------------------------------R------D--------------------------------------------------------------------------------------------------------------DP---T---------------------------------------------------------------GASSE-------------------------SHD------------------------------------------------------SQDV--------------QE---LSAAEE-------------------------------------------------------------------------------------------------------------------------------------------------------------------------------------------------------------------------------------------------------------------------------------------------------------------------------------------------------------------------------------------------------------------------------------------------------------------------------------------------------------------------------------------------------------------------------------------------------------------------A--------------------E----------LQRREEE-----A---------LREA--------------------------------EA----------------------LRRQ-----QEE--------------EA-AQ------------RQ---------RAAE----------------EQARQER------------EAR-------------------ERAE----------------------------------------------------RE-----A--------AER-------------AA---------A------------------------------------------------------E----------------------------------------------------A--------A----------------------------------------------A-R---------V-A------A----------------E------------A-----------------------A-------------------------------AAL--------------------------------------------------------------------------AAA--------------------------------------EKAAA----TA----P----------------------------A----------------------------------------------------------------------------------------------------------------P-----------------------------------APVAAVVP-----KA------------------------------PAP-A-PVVA--------------------------------------------AP--T-LA---------------------VASL-------------------------------------------------------GAKP-V----------------------------------------------------------------------------APAPTS-----------------GM----------------------------------------------RVIKAADIVAGEAQK---QIDLDKRR--------------------------------------------------------------KAA---EAEAA--------------------AIRAMMAAPKK----------------------VMVA-----K----------------------------------------------KPEEP------------K-----------------------------PVVPAAGAVG-------------KDG-IKGTIH----------------------------------------------------RPK-----T------AAGAPAPGAAPG-AA------------------------------------AKPG----------EKKS------V--------------------------K---SEKLS--SSW---------------AD--DAKKRGAAAPASKGRAP-DVRGGWKA--------P--GG-AR--GG-R----RG-DRGGAVS-----------------N-FTP--P-A-D------VQIHEVHVPE-TISVADLAHKMSVKGSEVIKQLMRL-GQ-MVTINQQLDQETAMIVVEEMGHKAF-AAKLD-----DPD-AFLE-EE---NL-A-E-A---G-E----SLP-RPPVVTVMGHVDHGKTSLLDYIRTSRVAAGEAGGITQHIGAYHV-E-----TP-R----G-VITFLDTPGHEAFTAMRARGAKATDIVILVVAADDGVMPQTKEAIAHSKAAGVPIVVAINKIDK---PDS-NLDRVRSELVAEGVVPEEFGGDAPFCLVSAKTGQG-IDTLLEQVLLQAEVLELNAPQE-ALAKGLVIEARLDKGRGPVATVLVQSGTLKRGDVVLAG-QSYGRVRAMLDETGKAAQEAGPSIPVEIQGLTEVPSAGDEFMVLADERRAREIATFRQGKYRE--VN----LN-RRQAA---K----------L----ENMFENMGQG--------AAQT---LALIIKADVQGSQEALAASLLKL--STD--EVKVQIVHAAVGGISESDVNLALASKA--VIIGFNVRADAGARKLADGNDVDLRYYNVIYDAVDEIKSAMSGMLAPEQREEAIGTAEIRTVFVAT-K-IG-TIAGSMVTSGLVRRNCR-FRL-LRNNIVIY--T-GE------------------------------------------VDSV-----RRLKDDVKEVKEGFECGIKL-KNYTDI-AEGDQLEFFEIKEV----------------------------ARTL-------------------------------------------
>13373_Bmallei@AIP76209.1| translation initiation factor IF-2
-------------------------------------------------------------------------------------------------------------------------MA---S------------NNV-AQFAAELKMPAGVLLEQLQAAGVQKASE-D-DALSE---TDKA---R-----------------------LLDH--LRKSHG---ATDGD-KRKI----------TLT---R----------------R-H---------------T--S---------EIK-----QA-DA-------------T---GKAR-T-------I-QVE-VR---------K-----K-R----------T-F---------------------V-----------------------------------------K--------------------------------------------------------------------------------------------------------R------D--------------------------------------------------------------------------------------------------------------DV---S---------------------------------------------------------------ETGAD----------------------QAQAQT------------------------------------------------------DEQA--------------E-----------------------------------------------------------------------------------------------------------------------------------------------------------------------------------------------------------------------------------------------------------------------------------------------------------------------------------------------------------------------------------------------------------------------------------------------------------------------------------------------------------------------------------------------------------------------------------------------------------------------------------A--------------------E----------LKRREEE-----A---------RREA--------------------------------EL----------------------LEKQ-----AQE--------------LR-ER-------------------------QE----------------RLEREEA------------ERR-------------------AREE-------------AA---------------------------EAE------RRR-----A--------EEE-------------AA---------A-----------------------------------------------------KR----------------------------------------------------A--------A----------------------------------------------A-A---------Q-A------E----------------A------------A-----------------------Q-------------------------------QAA--------------------------------------------------------------------------AAR--------------------------------------EQAQR----AQ----S----------------------------E----------------------------------------------------------------------------------------------------------------P----------------------------------------AEQ-----SA------------------------------QDE-A-RAAA--------------------------------------------E-----RA---------------------AQRE-------------------------------------------------------AAKK-AE---------------------------------------------------------------------------DAAR----------------------------------------------------------------------EAADKARAEQE------EIRKRR--------------------------------------------------------------EAA---EAEAR--------------------AIREMMNTPRR-----------------------AQV-----K----------------------------------------------AVEPP------------K-----------------------------PAEPPAAKA---------------AE-AKGTLH----------------------------------------------------KPA-----K------PAGEAAAARPAA-KKPASG------APAP---------------------AAAPA----------GDRT------K--------------------------K---PGTGK--SGW---------------QD--DAAKRR---------GI-KTR-GDSSG-------GVDRG-WR--GG-PKG--RG-KHQDSAS-----------------S-FQA--P-T-E------PIVREVHVPE-TISVADLAHKMSIKASEVIKVMMKM-GQ-MVTINQVLDQETAMIVVEELGHRAL-AAKLD-----DPE-ALLV-EG---EI-G-S-D---A-E----QLP-RPPVVTVMGHVDHGKTSLLDYIRRAKVAAGEAGGITQHIGAYHV-E-----TP-R----G-VVTFLDTPGHEAFTAMRARGAKATDIVILVVAADDGVMPQTKEAISHAKAGGVPIVVAINKIDK---PEA-NPDRVKQELVAEGVVPEEYGGDSPFVPVSAKTGAG-IDDLLENVLLQAEVLELKAPVE-SPAKGIVIEAKLDKGKGPVATVLVQSGTLSRGDVVLAG-TAYGRVRAMLDENGKPTKEAGPSIPVEIQGLSEVPGAGDEVIVLPDERKAREIALFRQGKFRD--VK----LA-KQQAA---K----------L----ESMLEQMGEG--------EVQN---LPLIIKADVQGSQEALVQSLLKL--STD--EVRVQIVHSAVGGISESDVNLATASKA--VIIGFNTRADAQARKLAEANGIDIRYYNIIYDAVDEVKAAMSGMLAPEKREVVTGMVEVRQVFKVP-K-VG-TVAGCMVTDGVVKRSSS-VRV-LRNNVVIF--T-GE------------------------------------------LDSL-----KRFKDDVKEVKQGFECGMSL-KNFNDI-VEGDQFEVFEVTEV----------------------------ARTL-------------------------------------------
>257310_Bbronchisepti@CAE33738.1| translation initiation factor IF-2
-------------------------------------------------------------------------------------------------------------------------MS---S------------NTV-AQFATELKMPANVLLEQLRAAGVDLKSV-D-DAVTD---SDKA---K-----------------------LLES--LRRAHG---ATEG---KKI----------TLT---R----------------R-Q---------------T--S---------EIR-----QA-DA-------------T---GRSR-T-------I-QVE-VR---------K-----K-R----------V-F---------------------V-----------------------------------------K--------------------------------------------------------------------------------------------------------R------D--------------------------------------------------------------------------------------------------------------P----A---------------------------------------------------------------ELAAE----------------------QAAARA------------------------------------------------------EEAA--------------AE---AVPAEA------------------------------------------------------------------------------------------------------------------------------------------------------------------------------------------------------------------------------------------------------------------------------------------------------------------------------------------------------------------------------------------------AP---------------------------------------------------------------------------------------------------------------------------------------------------------------------------------------------------------------------APA--------------------E----------PVRAEPA-----V---------ETAA--------------------------------KP----------------------VEPP-----VAE--------------AP-AEP----------VAA---------PAAE----------------PQSEQPA------------QAE-------------------AQPEP----TP------AA---------------------------QAEPEP---QPE-----P--------QPE-------------AA---------P-----------------------------------------------------AQ----------------------------------------------------A--------V----------------------------------------------A-E---------P-V------E----------------P------------A-----------------------K-------------------------------NVS--------------------------------------------------------------------------VTE--------------------------------------TEAEQ----AR----P----------------------------E----------------------------------------------------------------------------------------------------------------PVVHAQT--------E----------------LTSKTPAPVAQP-----SA------------------------------PAE-S-PKSA--------------------------------------------KA--EPAA---------------------APKT-------------------------------------------------------TAKP-GE------------------------------------------------------------------------IRRAAAP----------------------------------------------------------------------AAPDRAREEA------------R--------------------------------------------------------------RAA---EAEAA--------------------ALREMLSRPR--------------------------------K----------------------------------------------VLRAP------------E-----------------------------P-EP---QA---------------GA-LSGTLH----------------------------------------------------KPAG----K------PATTAAPKKDA---KP-----------------------------------GAPG----------AKKT------I--------------------------K---TAEVS--STW---------------SD--DSARKKPA---DNKPAV-TTRDGWRAG-------G--KG-GR--GG-RNS--RN-QHQDRRH-----------------E--QV--Q-Q-E------FIAREIHVPE-TISVADLAHKMSVKAAEVIKQLMKL-GQ-MVTINQVLDQETAMIVVQEFGHMAI-AAKLD-----DPE-AFLD-ET---AA-V-T-E---A-E----AEP-RAPVVTVMGHVDHGKTSLLDYIRRAKVASGEAGGITQHIGAYHV-E-----TG-R----G-VVTFLDTPGHEAFTAMRARGAKATDIVILVVAADDGVMPQTREAIHHAKAGGVPLVVAVNKIDK---PEA-NPERVKQELVAEEVVPEEYGGDVPFVPVSAKTGAG-IDDLLENVLLQAEILELKAPIE-APAKGLVIEARLDKGRGPVATILVQSGTLKRGDVVLAG-ASFGRVRAMLDENGKQIQTAGPSIPVEIQGLTEVPAAGDELMVLSDERKAREIALFRQGKFRD--VK----LA-RQQAA---K----------L----ESMFDNLGEG---------TQT---LALIVKTDVQGSQEALVSSLTKL--STD--EVRVQVVHAAVGGISESDVNLAIASNA--VVIGFNVRAEQSAKKLAETNGIDLRYYNIIYDAVDEVKAAMSGMLAPEKREEVIGLVEVREVYTIS-R-IG-TVAGCMVLDGVVRRDSQ-VRL-LRNNVVQW--T-GH------------------------------------------LDSL-----RRFKDDVKEVKSGFDCGLTL-RGNNDL-QLGDQLEVFEIKEI----------------------------ARTL-------------------------------------------
>159087_Daromatica@AAZ47187.1| bacterial translation initiation factor 2 (bIF-2)
-------------------------------------------------------------------------------------------------------------------------MS---A------------TTV-SQFAVELKMPVVALLEQLGKAGVGKSDA-N-DMLND---QDKT---R-----------------------LLDY--LRRAHG---DESQ---TKI----------TLT---R----------------K-Q---------------T--S---------EIK-----AT-DS-------------H---GRAR-T-------V-QVE-VR---------K-----K-R----------V-L---------------------V-----------------------------------------K--------------------------------------------------------------------------------------------------------R------D--------------------------------------------------------------------------------------------------------------I----G---------------------------------------------------------------EHAPE--------------------------------------------------------------------------------------------------------------------------------------------------------------------------------------------------------------------------------------------------------------------------------------------------------------------------------------------------------------------------------------------------------------------------------------------------------------------------------------------------------------------------------------------------------------------------------------------------------------------------------------------------------------------------------------------------------------------------------------VEL--------------------E----------ASNALQE-----E---------VSAP--------------------------------EV----------------------IPEP-----VVE--------------VV-PE----------------------------------------------------------------------------------------------P------VI---------------------------EVV-------PE-----P--------VVE-------------IV---------P------------------------------------------------------E----------------------------------------------------P--------V----------------------------------------------V-E---------A-P------V----------------E------------V-----------------------P-------------------------------VEE--------------------------------------------------------------------------VVL--------------------------------------EKAAP----VA----P----------------------------T----------------------------------------------------------------------------------------------------------------R----------------------------------------ASI-----IG------------------------------EKE-L-QARA--------------------------------------------EE--SRRY---------------------NQLR-------------------------------------------------------EIQE-RE------------------------------------------------------------------------LREKQAR------------------------------------------------------------------------------EAQ-------LVQMR--------------------------------------------------------------QQA---ELAAA--------------------AAKAAELAKNQ---------------------AATQA-----K----------------------------------------------TSE--------------------------------------------------------------------GA-EKGTLH----------------------------------------------------K----------------------------KP-----------------------------------ETPG-----------------------------------------------K---KGDKG--GRA---------------AD--DGKKKG---------GI-KTRGSDGAG-------GW-KD-NR--HG-HKK--SH-KVDDGQG-----------------S-FQA--P-T-E------PVVREVHIPE-TISVSDLAHKMAIKATEIIKVMMKM-GS-MVTINQVLDQETAMIVVEEMGHQAL-AAKLD-----DPD-AFLE-EH---AE-H-K-D---V-P----LEH-RAPVVTVMGHVDHGKTSLLDYIRRAKVASGEAGGITQHIGAYHV-E-----TD-R----G-MVTFLDTPGHEAFTAMRARGAKATDIVILVVAADDGVMPQTKEAIHHAKAAGVPLVVAVNKIDK---PDA-NPERVKQELVAEGVIPEEYGGDSPFVPVSAKKGTG-IDELLEQVLLQAEILELTAQKD-APAKGLIIEARLDKGRGAVATMLVQSGTLKRGDIVLAG-QVFGRVRAMLDENGKPINEAGPSIPVEILGLSDVPAAGEEAIVLGDEKKAREIALFRQGKFRD--VK----LA-KQQAA---K----------L----ENMFQQMEEG--------EVKT---LPLIVKADVQGSQEALVQTLSKL--SNE--EVRVQIIHGAVGAISESDVNLAQASGA--VIIGFNIRADAGSRKLAESFGVDIRYYNVIYDAVDEVKAALSGMLSPEKREQITGMVEIRQVFLVS-K-VG-AIAGCYVLEGFVKRNSR-VRL-LRNNVVQW--D-GE------------------------------------------LDSL-----KRFKDDVKEVRSNFECGLSL-RGNNDI-QVGDQLEVYEIQEV----------------------------ARSL-------------------------------------------
>265072_Mflagellatus@ABE48338.1| bacterial translation initiation factor 2 (bIF-2)
-------------------------------------------------------------------------------------------------------------------------MG---Q------------SSV-AQFASELGLPAELLLEQLRGAGVNKTAY-D-DVLTE---QDKT---S-----------------------LLEY--LRKEHG---VQEP--KNKI----------TLT---R----------------K-Q---------------V--T---------EIK-----KS-DS-------------S---GKAR-T-------I-QVE-VR---------K-----K-R----------V-L---------------------V-----------------------------------------R--------------------------------------------------------------------------------------------------------R------D--------------------------------------------------------------------------------------------------------------P----------------------------------------------------------------------ALE----------------------------------------------------------------------------------------------------------------------------------------------------------------------------------------------------------------------------------------------------------------------------------------------------------------------------------------------------------------------------------------------------------------------------------------------------------------------------------------------------------------P---------------------------------------------------------------------------------------------------------------------------------------------------------------------------------------------------------------------VVA--------------------E--------------ESA-----E---------IAPA--------------------------------AV----------------------IDEP-----TLQ--------------AA-PV------------------------------------------------------------------------------------VLPE----------------------------------------------------PE-----P--------VVE-------------AV---------P-------------------------------------------------------------------------------------------------------------------------------------------------------------------------------------------------------------------------------------------------------------------------------EP--------------------------------------------------------------------------VAV--------------------------------------EQELE----SE----P----------------------------E----------------------------------------------------------------------------------------------------------------P----------------------------------------TVA-----PA------------------------------EPE-A-GEVA--------------------------------------------VA--V-DE---------------------KPTA-------------------------------------------------------DARP-K----------------------------------------------------------------------------LTAR------------------------------------------------------------------------------ELLG---AEELALRE--------------------------------------------------------------REA---KRQAAL------------------MAIQAEELRKKQ---------------------ELAQR-----R----------------------------------------------QEEAK------------R-----------------------------AAEAAANKL------------------SEGTLH----------------------------------------------------KPVA----K------EAP-----------KP-----------------------------------EEKN----------AKKT------G--------------------------K---SG--G--KDW---------------ND-SDGKKRG---------GV-KGRSDAGVA-------G--QG-WRAKGS-KSK--SK-NNENQQH-----------------A-FTA--P-T-E------PIVHDVLVPE-TITVGDLAHKMAVKASEVIKTLMKM-GM-MVTINQVLDQETAIIIVEEMGHNAK-AAASN-----DPE-AFLD-E----AE-H-A-E---A-V----QEP-RPPVVTVMGHVDHGKTSLLDYIRRSRVASGEAGGITQHIGAYHV-E-----TP-R----G-MVTFLDTPGHEAFTAMRARGAKATDVVILVVAADDGVMPQTIEAVHHAKAANVPIVVAVNKIDK---PEA-NPERVKQELVSHEVVPEDWGGDTMFVEVSAKTGAG-IDNLLEAVLLQAEVLELKAPKN-IPAKGLVIEGRLDKGRGPVSTILVQSGTLQRGDMILAG-TAYGRVRAMLDESGRDVKEAGPSIPVEILGLSDVPSAGEEVIVLNDERKAREIALFRQGKFRD--VK----LA-KQQAA---K----------L----ESMFEQMGEG--------EVKV---LHLIIKSDVQGSYEALSTSLQKL--STD--EVKVNIIHTGVGAISESDVNLAAASKA--VLIGFNVRADAGARKLIESTGVDVRYYNIIYEAVDEVKAALGGMLSPEQKENVIGTVEIREVFRIS-K-VG-SVAGCYVQDGVVRRNSK-VRL-IRDNVVIH--T-GE------------------------------------------LDSL-----KRFKDDVKEVKSNFECGLSL-KNYNEI-EVGDILEVFEVVEV----------------------------ARTL-------------------------------------------
>272843_Pmultocida@AAK02843.1| InfB
-------------------------------------------------------------------------------------------------------------------------MT--ED------------V----------------------------KKA-D----------------------------------------------------------GAAPKKL----------SLQ---R----------------R-T---------------K--T---------TVS-----TT-A--------------G---GKAK-E-------V-QVE-VR---------K-----K-R----------T-V---------------------P-----------------------------------------T--------------------------------------------------------------------------------------------------------D------A--------------------------------------------------------------------------------------------------------------AQ---K---------------------------------------------------------------AEE---------------------------------------------------------------------------------------------------------------------------------------------------------------------------------------------------------------------------------------------------------------------------------------------------------------------------------------------------------------------------------------------------------------------------------------------------------------------------------------------------------------------------------------------------------------------------------------------------------------------------------------------------------------------------------------------------------------------------------------------------------------------------ARLKAK-----Q---------EADR--------------------------------LA----------------------AEKA-----KKD--------------AE-E-----------------------------------------------------------------K-------------------ARLE-----------------------------------------------A----------------------E-------------KA---------K------------------------------------------------------Q----------------------------------------------------A--------K----------------------------------------------A-E---------E-A------K----------------K------------A-----------------------Q-------------------------------AVS--------------------------------------------------------------------------AP----------------------------------------------------------------------------------------------------------------------------------------------------------------------------------------------------------------------------------------------TK-----AV------------------------------DVE-K--EKR--------------------------------------------RA--EE-----------------------------------------------------------------------------------------------------------------------------------------------------------------------------------------------------------------------------------------------------------------AELR--------------------------------------------------------------RKA---DELAR----------------------------QKA---------------------EELAR-----KA---------------------------------------------AEEAK------------R-----------------------------YAELSE----------EDAE--NENS-EDYADY------------------------------------------------HL-TSTYA----R------EAEDEEARRKE-NRNRGG---------------------------------KNKV----------AK-A------K--------------------------K---GGRED--ESS---------------KT--ERES----------NRR-NQKDGKMGK-------G---------K----H--AK-KGSALQQ-----------------A-FTK--P-A-Q------AVNRDVVIGE-TITVAELANKMAVKATEVIKTMMKM-GA-MATINQVIDQETAQLVAEEMGHKVI-IRKEN-----ELE-ESV--MS---DR-D-V-D---A-E----LVT-RAPVVTIMGHVDHGKTSLLDYIRKAKVASGEAGGITQHIGAYHV-E-----TD-G----K-MITFLDTPGHAAFTSMRARGAKATDIVVLVVAADDGVMPQTIEAIQHAKAAGVPIVVAVNKIDK---PEA-NPERVETELLQHEVVAEKFGGDTQFVYVSAKKGTG-VDELLEAILLQSEVLELTAVKD-GMATGVVIESYLDKGRGPVATILVQTGTLHRGDIVLCG-FEYGRVRAMRNENGKDVASAGPSIPVEVLGLSGVPAAGDEATVVRDEKKAREVALYRQGKFRE--VK----LA-RQQKA---K----------L----ENMFTNMAEG--------DVAE---LNVIVKADVQGSVEAICQSLNEL--STA--EVKVKVVGSGVGGITETDATLAAASNA--IVLGFNVRADASARRIIESESIDLRYYSIIYELLNEIKAAMSGMLQPEFKQEIIGLAEVRDVFRHP-K-FG-AIAGCMVTEGIVKRNNP-IRV-LRDNVVIF--E-GE------------------------------------------LESL-----RRFKDDVAEVRNGMECGIGV-KNYNDV-KVGDQIEVFEVVEI----------------------------KRTI-------------------------------------------
>83333_Ecoli@AIZ52965.1| fused protein chain initiation factor 2, IF2: membrane protein/conserved pr
-------------------------------------------------------------------------------------------------------------------------MT---D------------VTI-KTLAAERQTSVERLVQQFADAGI-RKSA-D-DSVSA---QEKQ---T-----------------------LIDH--LNQ--------KNSGPDKL----------TLQ---R----------------K-T---------------R--S---------TLN-----IP-GT-------------G---GKSK-S-------V-QIE-VR---------K-----K-R----------T-F---------------------V-----------------------------------------K--------------------------------------------------------------------------------------------------------R------D--------------------------------------------------------------------------------------------------------------PQ---E---------------------------------------------------------------AE-----------------------------------------------------------------------------------------------------------------------------------------------------------------------------------------------------------------------------------------------------------------------------------------------------------------------------------------------------------------------------------------------------------------------------------------------------------------------------------------------------------------------------------------------------------------------------------------------------------------------------------------------------------------------------------------------------------------------------------------------------------------------------RLAAE-----E---------QAQR--------------------------------EA----------------------EEQA-----RRE--------------AE-E-----------------------------------------------------------------S-------------------AKRE-----------------------------------------------A---QQK-----A--------ERE-------------AA---------E------------------------------------------------------Q----------------------------------------------------A--------K----------------------------------------------R-E---------A-A------E----------------Q------------A-----------------------K-------------------------------REA--------------------------------------------------------------------------AEK--------------------------------------DKVSN----QQ----D------------------------------------------------------------------------------------------------------------------------------------------------------------D-------------------------MTK-----NA------------------------------QAE-K--ARR--------------------------------------------EQ--EA-----------------------------------------------------------------------------------------------------------------------------------------------------------------------------------------------------------------------------------------------------------------AELK--------------------------------------------------------------RKA---EEEAR----------------------------RKL---------------------EEEAR-----RV---------------------------------------------AEEAR------------R-----------------------------MAEENK----------WTDN--AEPT-EDSSDY------------------------------------------------HVTTSQHA----R------QAEDESDREVEGGRGRGR---------------------------------NAKA----------AR-P------K--------------------------K---GNKHA--E-S---------------KA--DREE----------ARA-AVRGGKGGK--------------------------R-KGSSLQQ-----------------G-FQK--P-A-Q------AVNRDVVIGE-TITVGELANKMAVKGSQVIKAMMKL-GA-MATINQVIDQETAQLVAEEMGHKVI-LRREN-----ELE-EAV--MS---DR-D-T-G---A-A----AEP-RAPVVTIMGHVDHGKTSLLDYIRSTKVASGEAGGITQHIGAYHV-E-----TE-N----G-MITFLDTPGHAAFTSMRARGAQATDIVVLVVAADDGVMPQTIEAIQHAKAAQVPVVVAVNKIDK---PEA-DPDRVKNELSQYGILPEEWGGESQFVHVSAKAGTG-IDELLDAILLQAEVLELKAVRK-GMASGAVIESFLDKGRGPVATVLVREGTLHKGDIVLCG-FEYGRVRAMRNELGQEVLEAGPSIPVEILGLSGVPAAGDEVTVVRDEKKAREVALYRQGKFRE--VK----LA-RQQKS---K----------L----ENMFANMTEG--------EVHE---VNIVLKADVQGSVEAISDSLLKL--STD--EVKVKIIGSGVGGITETDATLAAASNA--ILVGFNVRADASARKVIEAESLDLRYYSVIYNLIDEVKAAMSGMLSPELKQQIIGLAEVRDVFKSP-K-FG-AIAGCMVTEGVVKRHNP-IRV-LRDNVVIY--E-GE------------------------------------------LESL-----RRFKDDVNEVRNGMECGIGV-KNYNDV-RTGDVIEVFEIIEI----------------------------QRTI------------A------------------------------
>380703_Ahydrophila@ABK38444.1| translation initiation factor IF-2
-------------------------------------------------------------------------------------------------------------------------MA---E------------VSV-KQLATDIDTPVDRLLQQFVDAGISKSKA-D-DMVSE---SEKQ---T-----------------------LLAH--LKKQHG---GDEVAAPARM----------TLQ---R----------------K-T---------------K--S---------TIS-----VQ-GT-------------G---GKNK-E-------V-QVE-VR---------K-----S-R----------T-Y---------------------V-----------------------------------------R--------------------------------------------------------------------------------------------------------R------S--------------------------------------------------------------------------------------------------------------AL---E---------------------------------------------------------------DEQRQ--------------------------------------------------------------------------------------------------------------------------------------------------------------------------------------------------------------------------------------------------------------------------------------------------------------------------------------------------------------------------------------------------------------------------------------------------------------------------------------------------------------------------------------------------------------------------------------------------------------------------------------------------------------------------------------------------------------------------------------AEA--------------------EE---------TARLEAE-----E---------KARR--------------------------------EA----------------------EEKA-----RLD--------------AE-E-----------------------------------------------------------------K-------------------ARRE-----------------------------------------------A---EQ------A--------RRE-------------AE---------E------------------------------------------------------K----------------------------------------------------A--------R----------------------------------------------I-E---------A-Q------Q----------------K------------A-----------------------R-------------------------------QAQ--------------------------------------------------------------------------QPA--------------------------------------KAAGS--------------------------------------------------------------------------------------------------------------------------------------------------------------------------------------------------TA-----QQ------------------------------EAE-K-MAKR--------------------------------------------EA--E-------------------------------------------------------------------------------------------------------------------------------------------------------------------------------------------------------------------------------------------------------------------ELK--------------------------------------------------------------RQQ---EQAAL----------------------------TKA---------------------EELAA-----KK---------------------------------------------AEEAR------------V-----------------------------MAEQNAARW-------AEEE--AARA-KESSDY------------------------------------------------HLTTNKHA----Q------AAEDELDRKEETSR---R---------------------------------TAAA----------AKGP------K--------------------------K---AGRRE--D---------------------DRDA----------RNP-RARKGKRGK-------------------------VA-TPNAMKH-----------------G-FNK--P-A-A------AVNRDVVIGE-TITVAELANKMAVKGVEVIKVMMKM-GA-MATINQVIDQETAQLVAEEMGHKVV-LRREN-----ELE-EAV--LS---DR-D-E-T---S-E----AKP-RAPVVTIMGHVDHGKTSLLDYIRKAKVAAGEAGGITQHIGAYHV-E-----TD-S----G-MITFLDTPGHAAFTSMRARGAKATDIVVLVVAADDGVMPQTIEAIQHAKAAEVPLVVAVNKIDK---PEA-DPDRVKTELARYNVMSEDWGGDCQFVHVSAKSGQG-IDDLLEAILIQSEVLELKAVVD-GMANGVVIESFLDKGRGPVATVLVQEGTLRQGDIVLCG-LEYGRVRAMRDELGREIKEAGPSLPVEILGLSGVPSAGDEATVVRDEKKAREVALYRQGKFRE--VK----LA-RQQKA---K----------L----ENMFANMTEG--------EVSE---VNVVIKADVQGSVEAICDALVKL--STD--EVKVKIVGSGVGGITETDATLAAASSA--ILVGFNVRADASARKVIEAESLDLRYYSVIYDLIDEVKQAMSGMLAPEYRQEIIGLAEVRSVFKSP-K-FG-AVAGCMVTEGVVKRSNR-IRV-LRDNVVIY--E-GE------------------------------------------LESL-----RRFKDDVNEVKNGYECGIAV-KNYNDV-REGDQIEVYETVEI----------------------------QRTL-------------------------------------------
>243277_Vcholerae@AAF93809.1| initiation factor IF-2
-------------------------------------------------------------------------------------------------------------------------MT---Q------------ITV-KALSEEIGTPVDRLLEQLADAGMNKAVA-D--HVSE---DEKQ---K-----------------------LLAH--LRKEHG---DATGSEPTRL----------TLQ---R----------------K-T---------------R--S---------TLS-----VN-AG-------------G---GKSK-N-------V-QVE-VR---------K-----K-R----------T-Y---------------------V-----------------------------------------K--------------------------------------------------------------------------------------------------------R------S--------------------------------------------------------------------------------------------------------------SV---E---------------------------------------------------------------DEATR---------------------------------------------------------------------------------------------------------------------------------------------------------------------------------------------------------------------------------------------------------------------------------------------------------------------------------------------------------------------------------------------------------------------------------------------------------------------------------------------------------------------------------------------------------------------------------------------------------------------------------------------------------------------------------------------------------------------------------------EA--------------------EE---------AAMRAAE-----E---------QAKR--------------------------------EA----------------------EEAA-----QRA--------------AE-E-----------------------------------------------------------------K-------------------AKRE-----------------------------------------------A---EEA-----A--------KRE-------------A-----------------------------------------------------------------E----------------------------------------------------A--------K----------------------------------------------R-M---------A-E------E----------------K------------A-----------------------K-------------------------------RET--------------------------------------------------------------------------QAA--------------------------------------TQPRS----D---------------------------------------------------------------------------------------------------------------------------------------------------------------------------------------------EE-----KL------------------------------KQE-A--ARK--------------------------------------------EA--E-------------------------------------------------------------------------------------------------------------------------------------------------------------------------------------------------------------------------------------------------------------------ALK--------------------------------------------------------------RRQ---EEEAR----------------------------RKA---------------------EEESR-----RQ---------------------------------------------LEKVR------------E-----------------------------LAEKNGERWS-----ADKET--VGDM-QENTDY------------------------------------------------HVTTSRYA----R------EAEDEADLHEEGARRR----------------------------------------------------S------T--------------------------K---ANKRK--MSS---------------RD--DNQE----------RDS-RPRGGKAGR-------K---------G----R--IN-KPMSMQH-----------------G-FDK--T-A-V------VAKADVVVGE-TIVVSELAQKMSVKATEVIKVMMKM-GA-MATINQVIDQETAQLVAEEMGHKVV-LRKEN-----ELE-EAI--LS---DR-D-D-K---F-E----EVS-RAPVVTIMGHVDHGKTSTLDYIRRTHVASGEAGGITQHIGAYHV-E-----TP-N----G-MITFLDTPGHAAFTAMRARGAQATDIVVLVVAADDGVMPQTVEAIQHAKAAGVPLIVAVNKIDK---DTA-NPDNVKTELSQYNVMPEEWGGDNMFVHISAKQGTN-IDGLLEAILLQAEVLELKAVKQ-GMASGVVIESRLDKGRGPVATVLVQSGTLRKGDIVLCG-QEYGRVRAMRDEVGNEVEEAGPSIPVEILGLSGVPAAGDEATVVRDERKAREVANYRAGKFRE--VK----LA-RQQKS---K----------L----ENMFSNMTAG--------DVAE---LNIVLKADVQGSVEAIADSLTKL--STD--EVKVNIVGSGVGGITETDAVLAAASNA--IVVGFNVRADASARRMIEAENIDLRYYSIIYQLIDEVKQAMSGMLSPEFKQEIIGLAEVRDVFKSP-K-LG-AIAGCMVTEGVIKRNAP-IRV-LRDNVVIY--E-GE------------------------------------------LESL-----RRFKDDVAEVKNGYECGIGV-KNYNDV-RVGDQIEVFETIEI----------------------------QRTI------------D------------------------------
>326442_Phaloplanktis@CAI86075.1| protein chain initiation factor IF-2
-------------------------------------------------------------------------------------------------------------------------MA---E------------VNV-EKLAGDIGTTVDKLLQQFSQAGITKQAG-E--SVTE---AEKA---T-----------------------LLDH--LSKQHG---GTGSDGPARM----------TLQ---R----------------K-S---------------K--S---------TLS-----VT-GS-------------T---GKAK-S-------V-QVE-VR---------K-----T-R----------T-Y---------------------V-----------------------------------------K--------------------------------------------------------------------------------------------------------K------S--------------------------------------------------------------------------------------------------------------AM---E---------------------------------------------------------------QEQ----------------------------------------------------------------------------------------------------------------------------------------------------------------------------------------------------------------------------------------------------------------------------------------------------------------------------------------------------------------------------------------------------------------------------------------------------------------------------------------------------------------------------------------------------------------------------------------------------------------------------------------------------------------------------------------------------------------------------------------------------------------E---------ELRLAAE-----E---------KLRL--------------------------------EE----------------------QQKA-----AQE--------------AA-E----------------------------------------------------------------LK-------------------AKQE-----------------------------------------------A---ERK-----A--------KED-------------AD---------R------------------------------------------------------K----------------------------------------------------A--------K----------------------------------------------E-E---------A-K------R----------------K------------A-----------------------D-------------------------------AER--------------------------------------------------------------------------KAK--------------------------------------QKQMT----P---------------------------------------------------------------------------------------------------------------------------------------------------------------------------------------------EQ-----SA------------------------------KSE-K--DRI--------------------------------------------EA--E-------------------------------------------------------------------------------------------------------------------------------------------------------------------------------------------------------------------------------------------------------------------RLQ--------------------------------------------------------------KEA---EEAAL----------------------------KKA---------------------EEEAK-----RQ---------------------------------------------AEEAR------------K-----------------------------LAEENSARWK-----KEEEE--RKKR-EETSDH------------------------------------------------HLTTSTYA----R------EAEDVADARDEQGTRR-------------------------------------------------AKKK------K--------------------------K---APAKD--K------------------------------------FA-ASKGRNKGK-------------------------LK-APTSLQH-----------------G-FTK--P-T-A------DVKNEVRISE-TITVAELASRMAVKGAEVVKTMMKM-GD-MVTINQVIDQEAAQLVAEEMGHKVI-IVKEN-----ELE-QKV--LN---DR-H-E-D---G-K----SEP-RAPVVTVMGHVDHGKTSTLDYIRSAKVASGEAGGITQHIGAYHV-D-----VN-G----N-MITFLDTPGHAAFTSMRARGAQATDIVILVVAADDGVMPQTKEAVQHARAAGVPLIIAVNKMDK---EGV-DPDRVKNELAQLDVIPEEWGGDTQYVHISAKTGLG-IDELLEAVLNQSELLELTAPTV-GMAAGVVIESRLDKGRGPVASILVQSGTLNQGDIVLCG-LEYGRIRAMRDENGKDIKSAGPSIPVEILGLSGIPAAGDEATVVKDERKAREVALYRQGKFRD--VK----LA-RQQKA---K----------L----ENMFSHMTEG--------DVSE---VNVVLKADVQGSIEAISDSLTKL--STD--EVKVKIVGSGVGGITETDATLAAASNA--IVVGFNVRADASARKVIESENLDLRYYSVIYSLIDEVKQAMSGMLAPEFKQEIIGLAQVRDVFKSP-K-IG-AIAGCMVTEGVIKRSAP-IRV-LRDNVVIY--E-GE------------------------------------------LESL-----RRFKDDVADVRNGMECGIGV-KNYNDV-RVGDQIEVFETVEI----------------------------QRTL-------------------------------------------
>195064_Emobilis@SFM34798.1| translation initiation factor IF-2
-------------------------------------------------------------------------------------------------------------------------MT---D------------VTV-KQLSEVVGTPVERLLEQLSEAGVPVADP-D-QLVTE---EQKM---Q-----------------------LLEH--LRKAHG---RSEENGGRRI----------TLR---R----------------R-S---------------T--T---------ELK-----VS-GG-------------Q---GRAK-T-------V-SVE-VR---------K-----R-R----------T-Y---------------------V-----------------------------------------K--------------------------------------------------------------------------------------------------------G------G--------------------------------------------------------------------------------------------------------------ET---P---------------------------------------------------------------QAAPP---------------------------------------------------------------------------------------------------------------------------------------------------------------------------------------------------------------------------------------------------------------------------------------------------------------------------------------------------------------------------------------------------------------------------------------------------------------------------------------------------------------------------------------------------------------------------------------------------------------------------------------------------------------------------------------------------------------------------------------PA--------------------AA---------PEKPATG-----H---------KEPS--------------------------------TA----------------------ADTA-----RPE--------------AE-PAG-----------------------------------------------EA------------TTP-------------------SGRS-----------------------------------------------P---QEM-----P--------PQD-------------QT---------P------------------------------------------------------Q----------------------------------------------------Q--------E----------------------------------------------I-Q---------A-A------E----------------A------------P-----------------------E-------------------------------SAA--------------------------------------------------------------------------EP----------------------------------------------------------------------------------------------------------------------------------------------------------------------------------------------------------------------------------------------AP-----SA------------------------------EEE-E-ARRR--------------------------------------------EA--E-------------------------------------------------------------------------------------------------------------------------------------------------------------------------------------------------------------------------------------------------------------------EKR--------------------------------------------------------------KAM---EAEAL----------------------------KAA---------------------EEEAR-----RE---------------------------------------------AEDAA------------R-----------------------------RAAEEAAR--------REAE--ARAA-AAAAP----------------------------------------------------PAPAA----P------PAGEAAPAPSSDQPRR----------------------------------------------------R------R--------------------------R---GKGRD--EDS---------------KS--RREEL---------HVA-SEKRGRRGK-------G---------KG-GRA--AS-PQTPSKH-----------------G-FEK--P-T-A------PVVREVSLPE-TITVGELAQKMAIKAPELIKALMGM-GV-MATINQTIDQDTATLVVEEMGHIPK-PMQEG-----EVE-DEL--VP---EA-E-E-Q---G-E----ALP-RPPVVTVMGHVDHGKTSLLDHIRLTKVASGEAGGITQHIGAYHV-PF----KD-R----T-GITFLDTPGHAAFTAMRARGAKVTDVVVLVVAADDGVMPQTLEAIQHAQAGEVPMVVAVNKIDK---PEA-DPDRVKSELAQHNVISEEWGGETQFVHVSAITGEG-VDALLEAIQLQAELMELKAPRE-GPARGVVVESQLDKGRGPVATVLVQSGTLQKGDIVLSG-QEYGRVRAMFDENGKPVKSAGPSIPVEILGLSGVPNAGDDVLVTADERKAREVALFRQGKFRE--SK----LA-TQQAA---K----------L----ENLFSQMQEG--------AAPV---VNILLKADVQGSAEALRDSLEKL--STD--EVKVKIVAAGVGGITESDVNLAAASKA--IIIGFNVRADAGARKTASDEDIDLRYYSVIYEAIDDVKQALSGLLSPELREEIIGLAEVRDVFKSS-Q-FG-AVAGCLVVEGSVKRGNP-IRV-LRDNVVVY--E-GE------------------------------------------LESL-----RRFKDDVNEVKTGTECGIAV-KNYNDV-KPGDQIEVYHRVEV----------------------------ARTL-------------------------------------------
>480_Mcatarrhalis@AIK00318.1| translation initiation factor IF-2
-------------------------------------------------------------------------------------------------------------------------MA----------------KTV-KQLAQTSKTTTETILKQLADAGLPSRGE-N-DLVTD---SEQD---K-----------------------LVAF--LKQSHG---EKPK---SRI----------SLK---S----------------K-T---------------T--S---------TAQ-----VT-GT-------------S---GKAK-T-------V-NV--VR---------T-----K-K----------V-VY--------------------D-----------------------------------------K--------------------------------------------------------------------------------------------------------P------D--------------------------------------------------------------------------------------------------------------P--------------------------------------------------------------------------------------------------------------------------------------------------------------------------------------------------------------------------------------------------------------------------------------------------------------------------------------------------------------------------------------------------------------------------------------------------------------------------------------------------------------------------------------------------------------------------------------------------------------------------------------------------------------------------------------------------------------------------------------------------------------------------------------------------------------------------------------------------AKIEAK-----I---------AAQA--------------------------------KA----------------------AEEA-----RLK--------------AA-EEK-------------------------------------------------------------------------------------------------------------------------------------QA---AER-----S--------KKE-------------AA---------E-----------------------------------------------------RQ----------------------------------------------------A--------A----------------------------------------------T-L---------A-A------M----------------R------------A-----------------------S-------------------------------SEP--------------------------------------------------------------------------VKN--------------------------------------HEVNA----TV----V---------------------------VK----------------------------------------------------------------------------------------------------------------K----------------------------------------IKN-----PE------------------------------DAK-P-ADKA--------------------------------------------EK--TDKK---------------------KPAK-------------------------------------------------------PIKK----------------------------------------------------------------------------------------------------------------------------------------------------------------ESA----TDKKAREA--------------------------------------------------------------REA---EEERL----------------------------RQM---------------------EAETR-----RK----A----------------------------------------AEEAQ------------K-----------------------------RTLEQMKQMA-----SRYSD--ADDG-ATAAIV------RTKDD-----------------------------------------APLADGLVG------AALEESFEKERREIKRGAT------GT------------------------AGKG----------GKKS------R--------------------------K---GQQEE--REM---------------KT--------------------------RAK-------G-----------------LK-SSQANKH-----------------K-FEM--P-V-E------KIVHNVEVGE-NIVLSDLAQKMAVKVREVIKSLMKM-GE-MVRESDSIDQMTAALVIEEFGHNFV-PISDT-----QLE-DDLQ-VA---VD-E-K-S---G-N----VQT-RPPVVTIMGHVDHGKTSLLDKIRTTKVASGEAGGITQHIGAYHV-T-----TD-R----G-LITFLDTPGHAAFTAMRSRGAQATDIVVLVVAADDGMMPQTEEAIDHARAAGTPLIVAINKMDK---DTA-DPDRVINELSVKEVIPEEWGGDTPMVKVSAKSGMG-IDELLEVISIQAELMELEAPID-GAAQGVVIESRLDKGRGAVASLLVKRGTLNQGDLVLAG-EYYGKVRAMTDENGQRIKTAGPSIPVEILGLPEAPAAGSEFLVVSDEKKAREVADFRAARERE--RT----LD-RQNKM---R----------L----DTLFESMGSA--------EVAT---LNIILKTDVRGSLEALLNALDEL--STD--EVKVRVISSGVGAITESDVILAESSEA--VLLGFNVRADNAGKRKADEAGIDIRYYSVIYGLIDDVKAAMSGMLAPEHREQILGIAEVRDVFRSS-K-FG-AAAGCMVQEGTIYRNKP-IRV-LRDDKVIF--T-GH------------------------------------------LQSL-----RRYKDDVNEVKAGMECGLAV-KGY-EV-AVGDKIEVFEIHEV----------------------------KREL-------------------------------------------
>2032646_Mbacterium@PEAP01000024.1_34|  30666 33059
--------------------------------------------------------------------------------------------------------------------------------------------------------------------------------------IGEI---A-----------------------SLE------------------P--------------------------------------------------------------------------------------------------------------------------------------------------------------------------------------------------------------------------------------------------------------------------------------------------------------------------------------------------------------------------------------------------------------------------------------------------------A-----------------------------------------------------------------PPE--------------------------------------------------------------------------------------------------------------------------------------------------------------------------------------------------------------------------------------------------------------------------------------------------------------------------------------------------------------------------------------------------------------------------------------------------------------------------------------------------------------------------------------------------------------------------------------------------------------------------------------------------------------------------------------------------------------------------------------------------------------------------------------------------------------------------------------------------------------------------------------------------------------------------------------------------------------------------------------PP--PVE-PA---------------------------DVPSVG---EPP-----A--------GEE-------------PG---------PA----------------------------P-------PA--------------LE------------------------------------------------------------------------------------------------------------E-E---------I-S------L----------------G------------T-----------------------E-------------------------------SA------------P----------VAEPELVRVV--------------------------QSQA------------QPG--------------------------------------K---A----AG----P-----------------------------------------------------------------------------------------------------------------------------------------------------------------------------------LAQDLA-----KP------------------------------KKP-L-SEAE-------------------AGGLVD--------------------------------------------------------------------------------------------------------------------------------------------------------------------------------------------PAAARKG---------------------------------------------------------------------------------------------------------------------------------------------------------------------------------------GDPKRKLSRQQR---------------------EEVAR-----QK----T---------------------------------------EDLVAK------------R-----------------------------LAQLEEMREQ-----KRLIE--ERRS-LQVE------------------------------------------------------EGAVV---A------PRRETLK----------------------------------------------------------TKVK------R--------------------------K---GRKG-----A---------------GV--PQG----------------GQGAG--PV---------RR-GR--GGAKDE--IR-VDTPL------------------------------A------PVVREVVIPE-TITVGELANRMAVKASKVIKLLFGQ-GM-MVTINQALDLDTAALVVEEMGHKAK-MVSES----ANIQ-AEL--AD---AE-D-A-P---E-T----MQD-RWPVVTVMGHVDHGKTSLLDAIRNTHVAAGEHGGITQHIGAYQV-TL----EG-D----R-KITFLDTPGHAAFTAMRARGAKVTDLVVLVVAADDGVMPQTREAISHAKDAGVPILVAVNKIDL---PSA-SPERVMQQLAEFGLIPEEWGGETVFVRVSAKTGEG-LKTLEEMIVLQGEVLGLKANPL-KRARGVIVEANLDKGRGAVATCLVQSGTLRVGDIFVAG-SEWGKIRLLLTDQGESIQEAGPSTPVELIGLSGIPRAGDEIVVVPDERRAREIASYRVQKARE--AE----QA-KQTPA---K----------L----DDLFDQIKQG--------EKVE---LKVVIKGDVQGSVEAVSDALAKI--EHE--KVQTNVIHSGVGGINESDVMLAVASRG--IAVGFNVRADAKARELAKREKVELRFYNVIYDLVDDVTKAMEGLLKPTIQETVVAHAQVQELFRIS-K-VG-TVAGCKVLDGVVQRGGL-ARL-LRDHVVVH--E-GT------------------------------------------ISAL-----KRFKEDAKEVREGLECGICL-DKFGDI-KTGDVIEVFIREEV----------------------------RSTI------------AR-----------------------------
>2032649_Mbacterium@PEAJ01000167.1_4|  1900 5079
-------------------------------------------------------------------------------------------------------------------------MR---D------------DP--------------------------KKTV-N-S-------DGKL---S-----------------------LKA------------------PRRI----------VLK---K----------------T-V---------------EG-G---------SIK-----QN-FS-------------H---GRSK-S-------V-VVE-VR---------R-----K-R----------T-F---------------------I-----------------------------------------K--------------------------------------------------------------------------------------------------------A------G--------------------------------------------------------------------------------------------------------------SD---A-----------------------------------------------------------------PAED---------------------LTSHAA------------------------------------------------------RTSS--------------SA----GASHDVA---------------------------------PDGTPA---------------------------------------------------------------------------------------------------------------------------------TREAKG--------------------------------------------------------------------------------------------------------------------------------------------------------------------------------------------------------KEQH--ILLP---------------------------------------------------------------------------------------------------------------------------------------------------------------------------------------------------------------------MTQ--------------------EE-----------RHAFE----------------QE----------------------------------T----------------------RERE-----ERE--------------QA-TQS------------R---------QEVD----------------P-STIEQ------------EIT-------------------Q-PANELETPP--PIA-QA---------------------------IADSV------------A--------SEE------------LPS---------PT----------------------------A-------PA--------------GEIAAA---------PQRV-------EHQP---------------------QP-A--------G----------------------------------------------E-W---------R-K------V----------------G------------T-----------------------E-------------------------------AQAG---------RP----------PAGPQKGELS--------------------------RSEL------------SGG--------------------------------------GGVVA----SG----P-----------------------------------------------------------------------------------------------------------------------------------------------------------------------------------RSSPQA-----TT------------------------------PHP-S-AAAHTGS--------------KGAGGDTER--------------RSSGQP--AREK---------------------RP-A-------------------------------------------------------DG-----------------------------------------------------------------------------PRPAATADGAS--------------GGA----------------------------------------------KSGRAPDRDRDRDRG---KKRERGPRV-GPGGVAELLLDEDPMPGL---------------------------------------DGAATP---EDDAT----PELIVGLAVDAELDKGDGKRKLTRLQR---------------------EEVAR-----KK----T---------------------------------------EDLVTK------------R-----------------------------LSQLEELREQ-----KRRIE--EQRT-LEV-------------------------------------------------------EGQRL---T------QNRETLK----------------------------------------------------------TKGK------R--------------------------K---GRKG-----A---------------GS--ANAD----------GSG-DGQGGGGMPIQ-----G--RS-SR--GG-RDE--RR-NEGPP------------------------------A------PVVREVVVPE-TITVAELANRMAVKSSKVIKLLFSQ-GM-MVTINQVLDQDTATLVVEEMGHRTK-QVSVG----ADIE-AEL--AD---AG-D-H-P---E-T----LVE-RWPVVTVMGHVDHGKTSLLDAIRKTNVTAGEHGGITQHIGAYQV-TT----AS-G----K-RITFLDTPGHAAFTAMRARGARATDIVVLVVAADDGVMPQTIEAVSHAKDAGVPIVVAVNKIDK---PNA-NPDRVMQQLSERGLVPEAWGGETIFVPLSAKMGTG-VEGLEEMILLQAEMLGLKANPD-RRARGVIIEANLDRGRGAVATCLVRNGTLRVGDVFVVG-HEWGKIRGLLTDQGESVPEAGPSTPVEVIGLSGIPKAGDNLVVVPDERRAREIAAFRAQKSKE--QE----QA-RQSPA---K----------L----DELFDQIKEG--------EKAD---LKVVIKGDVQGSVEALSDALRKI--EHP--RVQVTVIHMGVGGINESDVMLAVASDA--VVVGFNVRADAKARDLAKREKVDLRFYNVIYDLVDDVKRAMEGMLESTFRENVIGHAAVRELFRIS-K-VG-TVAGCLVADGLVQRNAL-VRL-LRDNIVVY--E-GS------------------------------------------ISAL-----KRFKEDAREVREGVECGISL-DKFSDI-KVGDVIEAYVREEV----------------------------RPTL------------SE-----------------------------
>156889_Mmarinus@ABK46212.1| bacterial translation initiation factor 2 (bIF-2)
-------------------------------------------------------------------------------------------------------------------------MS---D------------N----------------------------KPS-E-G-------DNKL---Q-----------------------LKA------------------PRRI----------VLK---K----------------T-V---------------EG-S---------SIK-----QN-FA-------------H---GRSK-S-------V-AVE-VR---------R-----K-K----------T-F---------------------L-----------------------------------------K--------------------------------------------------------------------------------------------------------P------G--------------------------------------------------------------------------------------------------------------SK---EGGFLID--------------------------------------------------------QEKPEE------------------------IEEK------------------------------------------------------KEA--------------------------------------------------------------PKSP-------------------------------------------------------------------------------------------------------------------------------------KRG--------------------------------------------------------------------------------------------------------------------------------------------------------------------------------------------------------EERH--ILRP---------------------------------------------------------------------------------------------------------------------------------------------------------------------------------------------------------------------LTP--------------------EEIEAKQKELEAKRQAEE----------------EA----------------------------------A----------------------RQKA-----EQE--------------AA-RQ------------------------------------------------KQ------------E-----------------------------------AE-AA---------------------------RRK--------------A--------EQE-------------AA---------RQ----------------------------K-------QE--------------AE--AA---------RRKA-------E-----------------------------------------------------------------------------------E-E---------A-A------R----------------A------------A-----------------------A-------------------------------AA-----------------------PAAP---VAA--------------------------PAEA------------APA--------------------------------------VPVAV----AE----P-----------------------------------------------------------------------------------------------------------------------------------------------------------------------------------VVVAQP-----AP------------------------------EAP-A-PVVE--------------------------------------------EE--MVEA---------------------KP-L-------------------------------------------------------PA-----------------------------------------------------------------------------AAPAA---------------------------------------------------------------------------------------------------------------------------------------------------------------P---SAPVRLLHQP------------VEEEPKRKLSKAQR---------------------EEMAR-----RK----T---------------------------------------EDLVSK------------R-----------------------------LNQLEELREQ-----KRKED--ARKE-AEV----------------------------------------------------------AL---A------KKEKPVVAATAAAAAEVVA------GRTP-----------------REDSAGEPF----------SAGR------R--------------------------K---NKKY----------------------Q--DNED----------RLQ-QPRG----------------K-SR--RR-KPF--KS-EMQAP------------------------------A------PVYREVTIPE-TITVGELANRMAVKSSEVIKLLFAQ-GM-LVTINQTLDQDTAVLVVEEMGHKPK-SVSES----AAIE-AEL--DA---GE-D-A-A---E-D----MET-RPPVITVMGHVDHGKTSLLDAIRSTDVTSREHGGITQHIGAYQV-TL----AS-G----D-KITFLDTPGHSAFTAMRARGAQVTDIVVLVVAADDGVMPQTVEAINHAKSAKVPIVVAVNKIDK---PGS-NPDRVMQQLSDHGLVPEAWGGDTIFVHVSAKSGEG-ISTLEEMLLLQAEMLNLQSNPTKKRARGTIIEANLDRGRGAVATCLVQNGTLRVGDICVVG-NEWCRVRALNDDRGNQVSEASPSMPVEIIGLSGVPQAGDDLVAVNDERRAREIAQFRQQKDKE--AI----QA-KQQPAT--R----------L----EDMFEHIEQG--------EVEE---LNVVLKADVQGSVEAVAEALRKI--KHE--QIEVRVIHTGVGGINESDVMLAVASGA--ITVGFNVRADAKARDLAKREQIDLRFYNVIYDLVDDISLALEGRLAPTVREKVLGHAQVREVFRIT-K-IG-NVCGCLVTDGIIQRNGK-LRI-LRQNVVVY--E-GP------------------------------------------VSAL-----KRFKDDVKEVREGFECGISI-EKFNDV-KVDDVLECYVEEQV----------------------------KQTL------------S------------------------------
>1434232_Maustralis@OSM00360.1| putative translation initiation factor 2
-------------------------------------------------------------------------------------------------------------------------MS---D------------T----------------------------NNS-E-G-------DNKL---R-----------------------LKA------------------PRRI----------VLK---K----------------T-V---------------EG-G---------TIK-----QN-FS-------------H---GRSK-S-------V-VVE-VR---------R-----K-K----------S-F---------------------V-----------------------------------------N--------------------------------------------------------------------------------------------------------A------A--------------------------------------------------------------------------------------------------------------AE---E---------------------------------------------------------------------------------------------EQK------------------------------------------------------RKSA--------------SA---DGAGRDAK---------------------------------PPPKP-------------------------------------------------------------------------------------------------------------------------------------KEA--------------------------------------------------------------------------------------------------------------------------------------------------------------------------------------------------------PKQH--ILEP---------------------------------------------------------------------------------------------------------------------------------------------------------------------------------------------------------------------LSP--------------------EE---RAKRLQAKREAEA----------------QAKIE-----------------------------AEA----------------------AAKR-----EAE--------------AA-EQA------------K---------IEAE------------------ETAKR------------E-----------------------------------AE-AA---------------------------EQAKI------------A--------AEE-------------AA---------KI----------------------------E-------AE---------------E--TA---------KREA-------E-----------------------------------------------------------------------------------E-A---------A-K------R----------------E------------A-----------------------E-------------------------------AA-----------------------NAKSEETVEA--------------------------VSEL------------QAE--------------------------------------EEPAA----QE----P-----------------------------------------------------------------------------------------------------------------------------------------------------------------------------------EVAQKP-----AA------------------------------EEP-A-------------------------------------------------EE--M-----------------------------------------------------------------------------------RA-----------------------------------------------------------------------------EAPAAE-------------------------------------------------------------------------------------------------------------------------------------------------------------EP---EEEMR------------------AEEPPRNMTKAQR---------------------EDMAR-----KK----T---------------------------------------EDLVSK------------R-----------------------------LAQLEELREQ-----KRRDD--LRQK-EIA----------------------------------------------------------AN---A------TRERT------------------------------------------DDEGGR------------SGGR------R--------------------------K---KGKR-----G---------------GD--DSED----------RTI-RMKGG--------------KR-GR--RD-KRS--SE-QMMPT------------------------------A------PIVREVIIPE-TITVGELANRMAVKSSEVIKNLFSQ-GM-MVTINQTLDQDTATLLVEEMGHKPK-AVSEA----AAIE-EEL--GA---VV-D-T-E---E-T----LME-RPPIITVMGHVDHGKTSLLDAIRSTDVTSREHGGITQHIGAYQV-TL----ES-G----K-KITFLDTPGHAAFTAMRARGAHITDIVVLVVAADDGVMPQTIEAISHAKSAGAPIVVAVNKMDK---PEA-NPDRVMQQLTEYELVPEDWGGDTIFCKLSAKSGDG-VAELEEMLLLQAEILNLRANPDNERTRGVIVEANLDRGRGAVATCLIENGTLRVGDICVVG-HEWGRVRGLTNDKGDQVSEALPAMPVEIIGLSGVPLAGDELVVVPDERRAREIADFRVRATKE--KE----QA-KMAPA---K----------L----DDIFDQISQG--------EVTE---VKVVIKADVQGSVEAVADALTKI--KHD--EVAVKVIHTGVGGINESDVMLAVASEA--IVLGFNVRADAKGRDLAKREGVDMRFYNVIYDLVDDITQALEGQLAPKVEEKVLGHAQVREVFRIS-K-VG-NVAGCLVTDGIIQKDAF-ARL-LRDNVVIY--E-GP------------------------------------------LSAL-----KRFKDDVKEVREGMECGISL-EKYNDI-KNDDVIEVYIQKEI----------------------------KQTI------------SAQ----------------------------
>2032647_Mbacterium@PEAO01000048.1_15|  14443 17532
-----MEFV-------RGKCCFK-----------------------------------------------------------------------------------------SFKPLEIDLLS---E------------S----------------------------KKI-E-G-------EGKL---R-----------------------LKA------------------PRRI----------VLR---K----------------T-V---------------EG-G---------SIK-----QN-FS-------------H---GRSK-S-------V-VVE-VR---------R-----K-K----------T-F---------------------I-----------------------------------------K--------------------------------------------------------------------------------------------------------A------G--------------------------------------------------------------------------------------------------------------EN---QDGVVM---------------------------------------------------------MDG--EH---------------------HDPGVT------------------------------------------------------DENG--------------SK---GAVGSD-----------------------------------------------------------------------------------------------------------------------------------------------------------------------------AQG--------------------------------------------------------------------------------------------------------------------------------------------------------------------------------------------------------RSKH-QVLTP---------------------------------------------------------------------------------------------------------------------------------------------------------------------------------------------------------------------LTP--------------------DE----RKRI---RLDEE----------------ERL---------------------------------E----------------------KERA-----EED--------------SF-EVT------------T---------SGEE----------------PGYRLEP------------EVA-------------------VAPDSDGDEQPSGHLETAV---------------------------DQVS------------------------D------------VAL---------RH----------------------------P-------DQ--------------GD-GDG---------QSSP-------EEGL------------------EHGDA-E--------P----------------------------------------------Q-V---------V-S------V----------------G------------V-----------------------E-------------------------------SSD----------QT----------TQEHQTEVVG--------------------------GDER-------------------------------------------------------ETD----DL----P-------------------------------------------------------------------------------------------------------------------------------------------------------------------------------------SAAV-----TV------------------------------VEE-G-ASGP-GTVSLIDASG-----VRGAKKVGDR--------------KHPDEE--MEEV---------------------RP-Q-------------------------------------------------------PA------------------------------------------------------------------------------GPSRVAME-----------------------------------------------------------------------QQPRPVVRP---SVEVVVAK---------------------------------------------------------------TP---EEE-------------------EEAEPKKKMTRAQK---------------------EDVAR-----KK----T---------------------------------------EALVTK------------R-----------------------------LQQLDELREQ-----KRVLE--ERRK-IETE------------------------------------------------------EG-------------QGRKTLK----------------------------------------------------------TKVK------R--------------------------K---GRNK-----S---------------SD--PEAD----------KAL-NPRKGR--QGR-----G--KG-GR--GG-RED--VY-QVQAMQ---------------------------V-G------PVVRDVIIPE-AITVAVLASRMAVKASEVVKLLFDQ-GM-MVTINQVLDQDTAVLVVEELGHRPK-IVSQE----ADIV-AEL--TE---AS-D-T-D---E-Q----LIV-RSPVVTIMGHVDHGKTSLLDAIRKTDVASREYGGITQHIGAYQV-TL----KN-G----A-SITFIDTPGHAAFTAMRSRGAKVTDIVVLVVAADDGVMPQTVEAINHAKSAQVPVIVAVNKIDK---VGA-NAERIKQQLTEYELIPEEWGGQTIFANVSALDGTG-IEALEELILLQAEVLSLRANPD-KNARGTIVEAKLDRGRGAVATCLVQSGTLSEGDIFVVG-QQWGRVRTLINDKGQIVKKAGPSMPVELIGLSGVPDAGDELVTVQDEKRAKDIASFRQIKHKE--QE----HL-RTAQPT--Q----------L----DDLFNQIQKG--------ELDE---IKVVVKGDVRGSVEAVAEALMKI--EHP--EIRLNVIHTGVGGINESDVMLAMASNA--VVLGFNVRADAKARELAKREKIDLRFYTVIYSLLEEMTKAMEGRLAPTQHEVFLGSASIREVFRIS-K-VG-NVAGCMVTQGVIPAKSR-IRV-LRDSVVIY--D-GK------------------------------------------LQAL-----KRFKDDTKEVREGQDCGISL-DKYNDF-KVGDLLEAFMIEEV----------------------------RQTI------------S------------------------------
>2032648_Mbacterium@PEAN01000023.1_25|  30984 34265
MG---FKLK-------RELRCFK-----------------------------------------------------------------------------------------SFKPVEIDLLS---E------------S----------------------------KKI-E-E-------EGKL---R-----------------------LKA------------------PRRI----------VLR---K----------------T-V---------------EG-G---------SIK-----QN-FS-------------H---GRSK-S-------V-VVE-VR---------R-----K-K----------T-F---------------------V-----------------------------------------K--------------------------------------------------------------------------------------------------------A------G--------------------------------------------------------------------------------------------------------------DS---QDGSEV---------------------------------------------------------MDAAHAH---------------------HLSGQK------------------------------------------------------GAED--------------SK---GLAGPD-----------------------------------------------------------------------------------------------------------------------------------------------------------------------------AQN--------------------------------------------------------------------------------------------------------------------------------------------------------------------------------------------------------RSKH-QVLTP---------------------------------------------------------------------------------------------------------------------------------------------------------------------------------------------------------------------LTP--------------------DE----RKRL---RQEQE----------------DFR---------------------------------E----------------------RQSA-----EEE--------------AG-PSV------------V---------EGDS----------------E-FRLER------------EAA-------------------A--QAEGDASPDGDHE-AL---------------------------DQGSVAEMSEEV-----S--------AEE------------VTA---------GE----------------------------E-------TA--------------GG-GVA---------EASA-------GEGTVG-----------EGMGKTVGDE-A--------G----------------------------------------------M-E---------V-S------V----------------G------------V-----------------------E-------------------------------SSSAP--------AT----------PAEVVVETMA--------------------------RDEKGLVRTGPALDSSEPK--------------------------------------EAMTT----DL----PP--------------------------VA----------------------------------------------------------------------------------------------------------------ERLSSGR--------D-----------------EGVKVEVEASV-----KV------------------------------GKP-A-QAVA-GSAKPREGQP-----QRVAKETAPG--------------KPAREE--MEEVVTG----------------SARPAH-------------------------------------------------------PAK----------------------------------------------------------------------------PGPATSASR-----------------------------------------------------------------------DVHRNIDRV---AVDSSEPR---------------------------------------------------------------RV---DDEV------------------DKFGQKKKMTRAQK---------------------EDVAR-----KK----T---------------------------------------EALVTK------------R-----------------------------LAQLDELREQ-----KRLLE--ERRK-IETE------------------------------------------------------EG-------------QGRKTLK----------------------------------------------------------TKVK------R--------------------------K---GR-K-----S---------------TD--PEAD----------KAL-NPRKGR--HGR-----G--KG-GR--GG-REE--VF-QTQAMQ---------------------------V-G------PVVRDVIIPE-TITVAGLASRMAVKASEVVKLLFDQ-GM-MVTINQVLDQDTAVLVVEELGHRPK-TVSEE----ADIV-AEL--TE---AT-D-S-D---D-D----RIE-RPPVVTIMGHVDHGKTSLLDAIRKTDVASREYGGITQHIGAYQV-TL----KS-G----D-AITFIDTPGHAAFTAMRSRGAKVTDVVVLVVAADDGVMPQTVEAINHAKDAKVPIIVAVNKIDK---VGS-NPDRVKQQLTEYELVPEEWGGQTIFANVSALNGSG-VEALEELILLQAEVLGLKANPN-KNARGTIVEAKLDKGRGAVATCLVQNGTLAEGDIFVVG-QQWGKVRTLINDRGKVVQKAGPSMPVEIIGLSGVPEAGDELVTVQDEKRAKDIASFRQVKLKE--QE----HL-RTAQPT--Q----------L----DDLFNQIQKG--------ELDE---IKVVVKGDVRGSVEAVAESLMKI--EHP--EIRLNVIHTGVGGINESDVMLAMASDA--VILGFNVRADAKAREMAKREKIDLRFYTVIYDLLEDMTRAMEGRLAPTKHEVFLGSASIQEVFRIS-K-VG-NVAGCVVTQGVIPAKSR-IRV-LRDSVVIH--D-GK------------------------------------------LLAL-----KRFKDDTREVREGQDCGISI-DKFNDF-KAGDVIEAFTVEEV----------------------------RQTI------------SA-----------------------------
>2032651_Mbacterium@PDZX01000010.1_25|  33243 36113
-------------------------------------------------------------------------------------------------------------------------MS---E------------L----------------------------RDR-D-GDENDG-GDGRL---K-----------------------LKA------------------PRRI----------VLR---K----------------T-V---------------EG-G---------SIK-----QN-FS-------------H---GRSK-S-------V-VVE-VR---------K-----K-K----------T-F---------------------V-----------------------------------------K--------------------------------------------------------------------------------------------------------S------G--------------------------------------------------------------------------------------------------------------AD---E------------------------------------------------------------------TEA---------------------IDPQRT------------------------------------------------------KSLP--------------VE---EAGSRD------------------------------------RPKPSLA------------------------------------------------------G------------------------------------------------------------------------DASVKD--------------------------------------------------------------------------------------------------------------------------------------------------------------------------------------------------------RRQH--ILTP---------------------------------------------------------------------------------------------------------------------------------------------------------------------------------------------------------------------MTP--------------------AE-----------RRSFE-----E---------NQER--------------------------------EE----------------------VQRQ-----ERD-----------------EQV------------R---------IEQE----------------ALHRQEE------------ERR-------------------QRQEAERQETERREAE-RR---------------------------ERERME---AAR-----Q--------AEE------------------------------------------------------------------------------------------------------------------------------------Q--------A----------------------------------------------R-R---------E-A------E----------------A------------V-----------------------K-------------------------------ASP--------------------------------------------------------------------------PPP--------------------------------------VREHP----EA----P----------------------------A----------------------------------------------------------------------------------------------------------------PK------------------------------------AAAAPP-----AP------------------------------PRP-K-AVVA--------------------------------------------EQ---PEY---------------------RIEP-------------------------------------------------------SAT------------------------------------------------------------------------------PATERSS--------------------------------------------------------------------------KPEA-----------------AGIQ---------PGV----------------------------------------GVLKE---EIP-------------------------KNLTRAQR---------------------EDLAR-----KK----T---------------------------------------EILVAK------------R-----------------------------LTQLNELREQ-----KRRLD--ERRA-TPE-------------------------------------------------------TPPGE---T------PQRETLKS---------------------------------------------------------KTKR------G--------------------------K---GKKGA---AA---------------PV--MPQE----------KQL-PVRKVLRPAAR--------RG-GR-----FEA--VQ-Q-----------------------------------------PVLRDVIIPE-VITVGELASRMAIKSSEVIKRLMAQ-GM-MVTINQVLDQDTAVLVVEELGHRPK-TISEG----AAIE-AEL--AD---SN-D-L-D---K-D----LTI-RSPVVTIMGHVDHGKTSLLDAIRKTDVAAREYGGITQHIGAYQV-AL----EN-G----A-SITFLDTPGHAAFTAMRARGAKVTDIVVLVVAADDGVMPQTIEALNHAKAAGVPIVVALNKIDR---PHA-NPDRVMQQLSDQGLVPEAWGGETIFMKVSAKAGIG-IEELKEMILLQAEILNLRANFG-KKARGYIIEAKLDKGRGAVATCLVVNGVLRVGDYFVVG-AEWGKIRGLLNDKGHSILEALPSMPVEVIGLSGVPTAGDDLITIPDERRAKEIAAFRMRKNKE--QE----LA-KQL-----Q----------MPTKADDLFDQIKQG--------EMDE---VKVVVKGDVQGSVEAVVDALLKI--THD--KIRVNIIHSAVGGITESDVMLAMASRA--LVVGFNVRADAKARELVKRERVDMRFYTVIYDLVDDVTSAMEGRLSPIMKETIQGRAEVRDLFRIS-K-VG-LVAGCMVLDGVIHKPDT-IRL-LRDEVVLH--V-GG------------------------------------------IHAL-----KRFKDDVREVRDGVECGISL-EKYSDL-RVGDVLEAFTREEV----------------------------RATI------------G------------------------------
>2032650_Mbacterium@PEAG01000012.1_6|  4046 7192
-------------------------------------------------------------------------------------------------------------------------MN---D------------I----------------------------KKG-E-GEGDD---EGKL---R-----------------------LSA------------------PRRI----------VLK---K----------------T-V---------------EG-G---------SIR-----QN-FS-------------H---GRSK-S-------V-VVE-VR---------K-----K-R----------T-F---------------------V-----------------------------------------K--------------------------------------------------------------------------------------------------------A------G---------------------------------------------------------------------------------------------------------------E---E------------------------------------------------------------------TVP---------------------FVAARA------------------------------------------------------AGDP--------------AA---S------------------------------------------PKPATA------------------------------------------------------SPA---------------------------------------------------------------------PDTGGSD--------------------------------------------------------------------------------------------------------------------------------------------------------------------------------------------------------QGPHKQILAP---------------------------------------------------------------------------------------------------------------------------------------------------------------------------------------------------------------------ITT--------------------EE-----------RAALQ----------------QQR--------------------------------EE----------------------AQKQ-----E---------------------L------------L---------SPTP----------------TPTAQEEAGQ--------LEAK-------------------PEPAADVAETAKPPVD-TH---------------------------EPEPVA---AAP-----A--------AEEGGR---------SAV---------AD----------------------------A-------PA--------------SELDAV---------VPEA-------TEPLASLSVSAHSASSPRSVAAVSGSTFA--------A----------------------------------------------Q-R---------E-N------R----------------G------------D-----------------------R-------------------------------STPAA--------KM----------VAERGEYVAS--------------------------RREG----------SGPPP--------------------------------------KR-------GG----P----------------------------L----------------------------------------------------------------------------------------------------------------PR------------------------------------KEGFTP-----QP------------------------------RTS-A-GSSH--------------------------------------------EQDTTPEG---------------------RQSG-------------------------------------------------------SASQ-NSS----------------------------------------------------------------------AAAPAAASFS--------------------------------------------------------------------------RPSSRP---AGATAPSRG-SGAGGP---------PG-------------------------------------------RRP---EKPPV--------VAVEIDIAADAALAGKKLTRAQR---------------------EDVAR-----KK----T---------------------------------------DALVTK------------R-----------------------------LTQLDDMRRQ-----KQEVD--EKRK-LDSV------------------------------------------------------VPP------------PARVAAKV---------------------------------------------------------GKVK------Y--------------------------K---GK-------A---------------II--EEDE----------KQV-PMRRSRSSFGK-----T--KF-AR-----REE--TQ-TL---------------------------------G------PVIREVIVPD-LITVGELASRMAVKSSEVIKRLMAQ-GM-MVTINQMLDQDTAVLVVEEMGHKAK-QVSEA----AAID-AEL--TD---VA-S-L-E---S-A----LNT-RPPVVTVMGHVDHGKTSLLDAIRKSDVASREFGGITQHIGAYQV-RM----AN-G----S-SITFLDTPGHAAFTAMRARGAHVTDIVVLVVAADDGVMPQTIEAINHAKGAKVPIVVAINKIDK---MGV-NVDRVTQQLADQGLVPEEWGGETIFVKVSAHTGQG-IESLEEMILLQAEVLSLQADVN-QRARGAIVEAKLDKGRGPVATCLVQNGTLRVGDIFVAG-TEWGKIRSLIDDKGRSVTEALPAMPVEIIGFSGIPEAGDDLITVPDERRAKEIAAFRMRKSKE--RG----HA-KHAP----Q----------M----DDIFDQIQRV--------DLDE---VRVIIKGDVRGSVEAVAESLGKI--THE--AVRVNVIHVGVGGVNESDVMLAAASDA--LIVAFNVRADAKSRDLAKREQVDLRFYTVIYDLMDDITQALEGKLKPLVEETVVGRARVRELFRIS-K-VG-LVAGCIMMDGVIQRKSK-VRL-LRDNVVIY--T-GD------------------------------------------IHAL-----KRFKDDAKEVREGMECGICL-DKFSDL-KANDVIEAFTLLEV----------------------------RQTI------------DR-----------------------------
>1946470_Esp@DDNW01000170.1_40|  27762 30308
-------------------------------------------------------------------------------------------------------------------------MS---D-------------N----------------------------E--T-----------TP---T-----------------------RT--------------------RK-----------PLG-L-K----------------R-S-------------V-DA-G---------EVK-----QT-FS-------------H---GRTN-K-------V-AVE-VK---------R-----R-R----------K-L-------------------------VK-------P----G--------E---------------------------------------------------------------------GA---------------------------------L--------------E---------------EA------------------------------------------------------------------------------------------A---------P----------------------------------------------------------------------PP------------------------PP----------------------------------------------------------------------------P----P------------------------------------------PP----------------------------------------------------------P---------------------------------------------------------------------------A----------------------------------------------------------------------------------------------------------------------------------P-------------------------------------------------------------------VAKK--------AP----------------------------------------------------------------------------------------------------------------------------------------------------------------------------------P-------------KK----------AAPAG---ETP--------------------QER--------VARM----------------------------------------------------QRE-----------------------AEEE-----RLR--------------LT-EEA------------R---------R-RE---------------------EE------------EKA--------------------QAL------------------------------------------EEEK------RR-----A---------EG------------N-----------R-----------------------------Q--------A---------------E---------------E--------E---------------------------A--------A-------------------KR-------------------------------------R-A------E---------------EE------------A-----------------------A-------------------------------A---------------------------KA-------------------------------AAE-------------AAA----------------------------------------AAS----D--------S-----------------------VED----------EA----------------------------------------------------------------------------------------------------P-----------------------------------------A---------------------------------------------AS---------------------------------------------------DA----------------------GDA----------------------------------------------------------A-A---------------------------------------------------------------------------PAP------------------------------------------------------------------------------R---------------KF---TPV-------------------------------------------------------ERP---E--------------------------------P---------------------------K-----RP---PE--------------------------------------------A------------K----------------------------------------------------RRE--E----------------------------------------------------------------K------PK------------R----------GA--------------------AP-TNERV-----------D-K------R--------------------------R-S-GKLTV--TKA------L--------NE--D--E----------G----RRARSLA--------AL-K---R-----ARE---K-ER--RAH-------------GGG-S--SQ--P-R-E------KQVRDVVVPE-AITVQELANRMAEKGADLVKALFNM-GM-MVTVNQTIDADTAELLVEEFGHNLT-RVSES-----DID-IQTA--E---DD-D-P-E---E-T----MEP-RPPVVTIMGHVDHGKTSLLDALRGTDVVKGEAGGITQHIGAYQI-TT----KN-K----D-KITFLDTPGHAAFTEMRARGANVTDIVVLVVAGDDGIMPQTIEAINHTKAAGVPMIVAITKADR---PEY-NAKKIRERLLEHEVIVEEMSGDVQDVEVSSKTGAG-MDDLIEKILLQAELLELKARPD-RDAEATVVEAQLDKGRGPVATVLVTRGTLKRGDTFVVG-TESGRVRALVDDKGKQIKEAGPSMPVEVLGLGGVPSAGDQLTVVENEQRAREVAQYRQEKATE--KR----TA-L-A-PT--------S----F----DTMFN--KSD---------VVE---FPVVVKADVQGSVEAIVTALHNL--SND--LIKVRVLHAGVGAITESDVVLASASKA--PIIGFNVRPNAKARELVKRDGVEMKYYDVIYHLTEEIAKEMAGELGPERIEHVVGRAEVKQVFPAG-K-KD-KAAGLLVVEGAIRKGLF-ARL-TREDVIVS--A-TT------------------------------------------IASL-----RRFKDDVDEVRTGLECGVVL-EDTNDI-KPGDQLEVFEIEER----------------------------ERVL-------------------------------------------
>2011159_Esp@AWW75457.1| translation initiation factor IF-2
-------------------------------------------------------------------------------------------------------------------------MS---D-------------E----------------------------E--K-----------KP----------------------------A--------------------RK-----------PLG-L-K----------------R-A-------------V-DA-G---------EVK-----QT-FS-------------H---GRTN-K-------V-AVE-VK---------R-----R-R----------K-L-------------------------VK-------P----G--------E---------------------------------------------------------------------A-------------------------------------------------P---------------AP------------------------------------------------------------------------------------------E---------P----------------------------------------------------------------------TP------------------------AP----------------------------------------------------------------------------A----P------------------------------------------AP---------------------------------------------------------EP---------------------------------------------------------------------------A----P---------------------------------------E-------------------------------------------------------------------------------------P-------------------------------------------------------------------VAKK--------EP----------------------------------------------------------------------------------------------------------------------------------------------------------------------------------PKKA--------APKK----------PAPAA---ETP--------------------QER--------VARL----------------------------------------------------QRE-----------------------AEED-----RLK--------------LA-QEA------------R---------K-RD---------------------DE------------KAK--------------------KAA------------------------------------------EEEK------KR-----Q---------EE------------N-----------K-----------------------------K--------A---------------E---------------E--------E---------------------------A--------E-------------------KR-------------------------------------A-N------EV-------------KQD------------E-----------------------E-------------------------------A---------------------------PK-------------------------------PVE-------------T--------------------------------------------E----A---------------------------------EA----------A-----------------------------------------------------------------------------------------------------P-----------------------------------------AK-----E-------------------------------------DAP---------------------------------------------------AA----------------------KGS----------------------------------------------------------P-T---------------------------------------------------------------------------PAA------------------------------------------------------------------------------R---------------KF---TPV-------------------------------------------------------ARP---E--------------------------------P---------------------------K-----RP-------------------------------------------------A------------K----------------------------------------------------KKE--D----------------------------------------------------------------K------RA------------A----------KD---------------------T-GGSVK-----------D-K------R--------------------------R-S-GKLTV--TKA------L--------NE--D--E----------G----RRARSLA--------AL-K---R-----ARE---K-ER--RMQ-------------GGG-S--SK--P-R-E------KQVRDVIVPE-AITVGELAKRMGEKGADLVKELFNL-DM-MVTVNQTIDQDTAELLVEQFGHNIQ-KVSEA-----DID-IQAE--E---DV-D-P-E---E-T----LRP-RPPVVTIMGHVDHGKTSLLDALRGTDVTKGEAGGITQHIGSYQI-TT----KD-K----Q-NITFLDTPGHAAFTEMRARGANVTDIVVLVVAADDGIMPQTIEAINHTKAAGVPMIVAINKMDK---PEA-DPNNIRSRLLEHEVIVEAMSGDVQDVEISAKAKTG-LDELLEKIALQAELLELKARPD-REAEATVIEAQLDKGRGPVATVLITRGTLKRGDTFVVG-TESGRVRAIVNDQGKQIKEAGPSMPVEVLGLGGVPSAGDQLTVVENEQRAREVAEYRQEKATE--KR----TA-L-A-PT--------S----F----DTMFNNLQSN---------VIE---WPVLVKADVQGSVEAIVNALHNI--SSD--DIKARVLHAGVGAITESDVTLAAASNA--PIIGFGVRPNAKARELVKRDGVRMMYYDVIYHLTEDVAKEMAGELGPERIETVVGRAAVKQVFKSG-K-KD-KAAGLLVEEGVIRKGLF-ARL-TREDVIVS--A-TT------------------------------------------IASL-----RRFKDDVDEVRAGLECGVVL-EDTNDI-QPGDQLEVFEVELR----------------------------ERTL------------EVG----------------------------
>1735012_Esp@KWV90836.1| translation initiation factor IF-2
-------------------------------------------------------------------------------------------------------------------------MS---D-------------E----------------------------K--E-----------KR----------------------------T--------------------RK-----------PLG-L-K----------------R-A-------------V-DA-G---------EVK-----QT-FS-------------H---GRTN-K-------V-AVE-VK---------R-----R-R----------K-L-------------------------TK-------P----G--------E---------------------------------------------------------------------T-------------------------------------------------P---------------AP------------------------------------------------------------------------------------------A---------P----------------------------------------------------------------------EA------------------------AP----------------------------------------------------------------------------P----P------------------------------------------PP---------------------------------------------------------PP---------------------------------------------------------------------------P----P---------------------------------------P-------------------------------------------------------------------------------------A-------------------------------------------------------------------SGAS--------GA----------------------------------------------------------------------------------------------------------------------------------------------------------------------------------PKK-----------KK----------PAPPS---ETP--------------------QER--------VARL----------------------------------------------------QRE-----------------------AEEE-----RLK--------------LA-EEA------------R---------K-RD---------------------EQ------------RAK--------------------EAA------------------------------------------EEEA------RQ-----R---------EE------------N-----------K-----------------------------K--------A---------------E---------------E--------E---------------------------A--------A-------------------KQ-------------------------------------A-A------E----------------E------------A-----------------------E-------------------------------A---------------------------SA-------------------------------AAE-------------TA-----------------------------------------LDD----A---------------------------------ES----------E-----------------------------------------------------------------------------------------------------P-----------------------------------------A--------------------------------------------------------------------------------------------------AK----------------------KGE----------------------------------------------------------K-G---------------------------------------------------------------------------TVA------------------------------------------------------------------------------R---------------KF---TPV-------------------------------------------------------ARP---E--------------------------------P---------------------------K-----KP----E--------------------------------------------K------------K----------------------------------------------------KKE--D----------------------------------------------------------------K------RA------------A----------KD---------------------T-GGGGK-----------D-K------R--------------------------R-S-GKLTV--TKA------L--------NE--D--E----------G----RRARSLA--------AL-K---R-----ARE---K-ER--RAQ-------------GGP-A--A---P-R-E------KQIRDVVVPE-AITVGELAKRMGEKGADLVKELFNL-DM-MVTVNQTIDQDTAELLVEQFGHNIE-KVSEA-----DVD-IDTE--E---DV-D-P-E---E-T----LKP-RPPVVTIMGHVDHGKTSLLDALRNANVTKGEAGGITQHIGSYQV-KT----KD-K----Q-TITFLDTPGHAAFTEMRARGAGVTDIVVLVVAADDGIMPQTIEAINHTKAAGVPMIVAINKMDK---PEA-DPDNIRNRLLEHEVIVEKLSGDVQDVEISATKKTG-LDELLEKISLQAELLELKARPD-RDADATVVEAQLDKGRGPVATVLITRGTLKRGDTFVVG-TESGRVRAIVNDSGKQIKEAGPSMPVEVLGLGGVPSAGDQLTVVENEQRAREVAAYRQEKATE--KR----TA-L-A-PT--------S----F----DTMFNNLASN---------VIE---WPVLVKADVQGSVEAIVTALHNI--SND--EIKVRVLHAGVGAITESDVTLAAASEA--PIIGFNVRPNAKARELVKRDGVRMMYYDVIYHLTEEVAKEMAGELGPERIETVVGRAEVKQVFKSG-K-KD-KAAGLLVEEGVIRKGLF-ARL-TREDVIVS--A-TT------------------------------------------IASL-----RRFKDDVDEVRAGLECGVVL-EDTNDI-QPGDQLEVFEVEER----------------------------ERTL------------EVG----------------------------
>1044_Elongus@KEO89004.1| translation initiation factor IF-2
-------------------------------------------------------------------------------------------------------------------------MS---D-------------E----------------------------E--K-----------KP----------------------------A--------------------RK-----------PLG-L-K----------------K-A-------------V-EA-G---------EVK-----QT-FS-------------H---GRTN-K-------V-AVE-VK---------R-----R-R----------K-L-------------------------LK-------P----G--------E---------------------------------------------------------------------T-------------------------------------------------P---------------AP------------------------------------------------------------------------------------------A---------P----------------------------------------------------------------------EP------------------------TP----------------------------------------------------------------------------A----P------------------------------------------AP---------------------------------------------------------TP---------------------------------------------------------------------------A----P---------------------------------------T-------------------------------------------------------------------------------------P-------------------------------------------------------------------APVA--------KA----------------------------------------------------------------------------------------------------------------------------------------------------------------------------------P-----------APKK----------PAASD---ETP--------------------QER--------VARL----------------------------------------------------QRE-----------------------AEEE-----RLR--------------MV-EEN------------R---------K-RD---------------------EQ------------RAK--------------------QDA------------------------------------------EETK------KR-----E---------EN------------N-----------R-----------------------------K--------A---------------K---------------A--------E---------------------------A--------E-------------------ER-------------------------------------A-K------Q----------------E------------A-----------------------E-------------------------------A---------------------------AV-------------------------------QAE-------------DA-----------------------------------------SAD----A---------------------------------EA----------EA----------------------------------------------------------------------------------------------------P-----------------------------------------A---------------------------------------------AP---------------------------------------------------AS----------------------KGT----------------------------------------------------------P-A---------------------------------------------------------------------------PAA------------------------------------------------------------------------------R---------------KF---TPV-------------------------------------------------------ARP---E--------------------------------P---------------------------K-----RP----E--K-K--------------------------------------AA------------K----------------------------------------------------KKD--D----------------------------------------------------------------K------GA------------P----------AN---------------------T-GGG-K-----------D-K------R--------------------------R-S-GKLTV--TKA------L--------NE--D--E----------G----RRARSLA--------AL-K---R-----ARE---K-ER--RLQ-------------GGG-S--SK--P-R-E------KQIRDVIVPE-AITVGELAKRMGEKGADLVKELFNL-DM-MVTVNQTIDQDTAELLVEQFGHNIE-KVSEA-----DVD-IQDE--Q---DV-D-P-A---E-T----LKP-RPPVVTIMGHVDHGKTSLLDALRGANVTKGEAGGITQHIGSYQI-TTKGSGKE-K----Q-KITFLDTPGHAAFAEMRQRGANVTDIVVLVVAADDGIMPQTIEAIKHTKAAGVPMIVAINKMDK---PEA-NPDNIRNRLLEHEVIVEKLSGDVQDVEISAIKKTG-LDDLLDAINVQAELLELKARPD-READATVIEAQLDKGRGPVATVLVTRGTLKRGDTFVVG-TQSGRVRAIVNDAGKQIKEAGPSMPVEVLGLGGVPSAGDRLTVVENEQRAREVAGYRKEKATE--KR----TA-L-A-PT--------S----F----DTMFNNLASD---------LIE---WPVLVKADVQGSVEAIVNALHNI--STD--DIKARVLHAGVGAITESDVTLAAASNA--PIIGFGVRPNAKARELIKRDGVRMMYYDVIYHLTADVAKEMAGELGPERIETVVGRAHVKEVFRSG-K-RD-KAAGLLVEEGVIRKGLF-ARL-TRDDVIVS--A-TT------------------------------------------IASL-----RRFKDDVDEVRSGLECGVVL-EDTNDI-QPGDQLEVFEVELR----------------------------ERTL------------EVG----------------------------
>476157_Aishigakiensi@CP015963.1_29|  30676 33189
-------------------------------------------------------------------------------------------------------------------------MS---D-------------E----------------------------E--K-----------KP----------------------------A--------------------RK-----------PLT-L-K------------------G-------------A-QP-G---------EVK-----QT-FS-------------H---GRTN-K-------V-AVE-VK---------R-----R-R----------K-L-------------------------LK-------P----G--------E---------------------------------------------------------------------T-------------------------------------------------P---------------AP------------------------------------------------------------------------------------------T---------P----------------------------------------------------------------------AP------------------------AP----------------------------------------------------------------------------E------------------------------------------------P---------------------------------------------------------EP---------------------------------------------------------------------------A----P---------------------------------------A-------------------------------------------------------------------------------------P-------------------------------------------------------------------AAKK--------AA----------------------------------------------------------------------------------------------------------------------------------------------------------------------------------P-------------KK----------PAAPK---ETP--------------------QEL--------AARL----------------------------------------------------ARE-----------------------AEEA-----RLK--------------AL-EEA------------R---------K-RD---------------------DK------------KAK--------------------EAK------------------------------------------ADEK------KR-----A---------EE------------N-----------R-----------------------------K--------A---------------E---------------E--------E---------------------------A--------E-------------------KR-------------------------------------A-A------E----------------E------------A-----------------------K-------------------------------A---------------------------AA-------------------------------EAE-------------AQV----------------------------------------AED----A---------------------------------AD----------AS----------------------------------------------------------------------------------------------------A-----------------------------------------A--------------------------------------------------------------------------------------------------AA----------------------GDT----------------------------------------------------------P-T---------------------------------------------------------------------------PSA------------------------------------------------------------------------------R---------------KF---TPV-------------------------------------------------------ARP---E--------------------------------P---------------------------K-----RP----E---------------------------------------------------------K----------------------------------------------------KKE--E-----------------------------------------------------------------------KP------------K----------R-------------------------GGGK-----------D-K------R--------------------------R-S-GKLTV--TKA------L--------NE--D--E----------G----RRARSLA--------AL-K---R-----ARE---K-ER--RLQ-------------GGG-D--NR--P-R-E------KQIRDVVVPE-AITVGELAKRMGEKGADLVKELFNL-DM-MVTVNQTIDQDTAELLVEQFGHNIQ-KVSEA-----DVD-IQTE--E---DV-D-P-E---E-T----LKP-RPPVVTIMGHVDHGKTSLLDALRGTNVTKGEAGGITQHIGSYQI-DT----KS-G----G-KITFLDTPGHAAFSEMRARGANVTDIVVLVVAADDGVMPQTIEAINHTKAAGVPMIVAINKCDK---PEA-DPNNIRSRLLEHEVIVEAMSGDVQDVEISALKGTG-LDELIEKIELQAELLELKARPD-RDAEATVIEAQLDKGRGPVATVIITRGTLKRGDTFVVG-TESGKVRAIVNDQGKQIKEAGPSMPVEVLGLGGVPGAGDLLTVVENDQRAREVAQYRQEKATE--KR----TA-L-A-PT--------S----F----DTMFNNLASN---------VIE---WPVLVKADVQGSVEAIVTALHNI--SND--EIKVRVLHAGVGAITESDVTLAAASNA--PIIGFNVRPNAKARDMVKRDNVRMMYYDVIYHLTEEVAKEMAGELGPERIETVVGRAEVKQVFKSG-K-RD-KAAGLLVEEGVIRKGLF-ARL-TREDVIVS--A-TT------------------------------------------IASL-----RRFKDDVDEVRAGLECGVVL-EDTNDI-QPGDQLEVFEVEER----------------------------ERTL------------EVG----------------------------
>314225_Elitoralis@ABC62781.1| translation initiation factor 2
-------------------------------------------------------------------------------------------------------------------------MS---D-------------D----------------------------N--D-----------KP---------------------------RT--------------------RK-----------PLG-L-K----------------R-S-------------V-DA-G---------EVK-----QT-FS-------------H---GRTN-K-------V-AVE-VK---------R-----K-R----------K-L-------------------------LK-------P----G--------E---------------------------------------------------------------------T-------------------------------------------------P---------------AP------------------------------------------------------------------------------------------A---------P----------------------------------------------------------------------EP------------------------AP----------------------------------------------------------------------------E----P------------------------------------------AP---------------------------------------------------------AP---------------------------------------------------------------------------A----P---------------------------------------A-------------------------------------------------------------------------------------P-------------------------------------------------------------------AAKK--------PA----------------------------------------------------------------------------------------------------------------------------------------------------------------------------------P-------------KK----------PAPAA---ETP--------------------QER--------VARL----------------------------------------------------QRE-----------------------AEEE-----RLK--------------LA-EDA------------R---------K-RD---------------------DQ------------KAK--------------------QNA------------------------------------------DDEK------KR-----Q---------EE------------N-----------K-----------------------------K--------A---------------E---------------E--------E---------------------------A--------E-------------------KQ-------------------------------------A-A------A----------------E------------A-----------------------E-------------------------------A---------------------------AA-------------------------------AAE-------------AAP----------------------------------------EED----A---------------------------------DD----------GR----------------------------------------------------------------------------------------------------K-----------------------------------------A---------------------------------------------------------------------------------------------------------------------------------------------------------------------------------------------------------------------------------------------------------------------PVA------------------------------------------------------------------------------R---------------KF---TPV-------------------------------------------------------ARP---E--------------------------------P---------------------------K-----RP----E---------------------------------------------------------K----------------------------------------------------KKE--E----------------------------------------------------------------K------KP------------A----------R-------------------------GGAK-----------D-K------R--------------------------R-S-GKLTV--SKA------L--------NE--D--E----------G----RRAMSLA--------KL-K---R-----ARE---K-ER--RLK-------------GGG-S--SA--P-R-E------KQVRDVIVPE-AITVGELAKRMGEKGADLVKELFNL-DM-MVTVNQTIDQDTAELLVEQFGHNIQ-KVSEA-----DVD-IQAE--E---DV-D-P-E---E-T----LQP-RPPVVTIMGHVDHGKTSLLDALRGTNVTKGEAGGITQHIGSYQV-NT----KS-G----G-KVTFLDTPGHAAFSEMRQRGANVTDIVVLVVAADDGVMPQTIEAIKHTKAAGVPMIVAINKCDK---PEA-DPDNIRNRLLEHEIIVEKLSGDVQDVEISATKKTG-LDELLEKIELQAELLELKARPD-RMAEATVIEAQLDKGRGPVATVLITRGTLKRGDTFVVG-TESGRVRAVVNDQGKQIKEAGPSMPVEVLGLGGVPGAGDQLTVVENEQRAREVAEYRQEKATE--KR----TA-L-A-PT--------S----F----DTMFNNLQSN---------VIE---WPVLVKADVQGSVEAIVTALHNI--SND--EIKVRVLHAGVGAITESDVTLAAASNA--PIIGFNVRPNAKARELVKRDDVRMMYYDVIYHLTDEVAKEMAGELGPERIETVVGRADVKEVFKSG-K-KD-KAAGLLVTDGVIRKGLF-ARL-TRDDVIVS--A-TT------------------------------------------IASL-----RRFKDDVDEVRSGLECGVVL-EDTNDI-QPGDSLEVFEVEER----------------------------ERTL-------------------------------------------
>543877_Amarensis@AKM07635.1| Translation initiation factor IF-2
-------------------------------------------------------------------------------------------------------------------------MS---D-------------S----------------------------D--N-----------E----------------------------RP--------------------RK-----------PLG-L-K----------------R-S-------------V-DA-G---------EVK-----QT-FS-------------H---GRTN-K-------V-AVE-VK---------R-----R-R----------K-L-------------------------VK-------P----G--------E---------------------------------------------------------------------AA---------------------------------P--------------P---------------PP------------------------------------------------------------------------------------------P---------P----------------------------------------------------------------------PP------------------------PP----------------------------------------------------------------------------P----P------------------------------------------PP----------------------------------------------------------P---------------------------------------------------------------------------A----A---------------------------------------A-------------------------------------------------------------------------------------P-------------------------------------------------------------------AAKK--------AA----------------------------------------------------------------------------------------------------------------------------------------------------------------------------------P-------------KK-----------APAG---ETP--------------------QER--------VARL----------------------------------------------------QRE-----------------------AEEE-----RLR--------------LA-EEG------------R---------R-RD---------------------EE------------AAR--------------------KAA------------------------------------------EEEK------QR-----A---------EE------------K-----------R-----------------------------K--------A---------------A---------------E--------E---------------------------A--------A-------------------KA-------------------------------------A-A------E----------------E------------P-----------------------A-------------------------------E---------------------------PA-------------------------------PAE-------------AAA----------------------------------------PEK----A-----ADAA------------------------QG----------ED----------------------------------------------------------------------------------------------------A-----------------------------------------AA-----AK-------------------------------DD---SPA---------------------------------------------------AK-----------------------GA----------------------------------------------------------A-A---------------------------------------------------------------------------PAP------------------------------------------------------------------------------R---------------RF---TPV-------------------------------------------------------ARP---E--------------------------------P---------------------------K-----KP----E--------------------------------------------K------------K----------------------------------------------------KKD--D----------------------------------------------------------------K------R-----------------------------------------------T-SAERP-----------D-K------R--------------------------R-A-GRLTV--TKA------L--------NE--D--E----------G----RRARSLA--------AL-K---R-----ARE---K-ER--RLQ--------------GG-P--SK--P-R-E------KQSRDVVVPE-AITVQELANRMAEKGADLVKALFNM-GM-MVTVNQTIDQDTAELLVEEFGHNIK-RVSES-----DVD-IDTS--S---EK-D-P-D---E-S----LKP-RPPVVTIMGHVDHGKTSLLDALRGTNVVRGEAGGITQHIGSYQI-KT----KG-G----D-AITFLDTPGHAAFTEMRARGANVTDIVVLVVAADDGIMPQTVEAINHTKAAGVPMIVAINKMDK---EDA-NPQRVRERLLEHEVIVEAMSGDVQDVEISALKGTG-LDDLLEKIALQAELLELKANPD-RAADATVIEAQLDKGRGPVASVLVTRGTLKRGDTFVVG-TESGKVRAIVDDQGKQIKEAGPSMPVEVLGLGGVPMAGDQLTVVENEQRAREVSQYRQEKATE--KR----TA-L-A-PT--------S----F----DTMFNNLQSN---------VIE---YPVLVKADVQGSVEAINTALHNL--SND--EIKVRVLHAGVGAITESDVQLAAASNA--PILGFNVRPNPKARELVKRDNVRMMYYDVIYHLTEEIAKEMAGELGPERIETVVGRAAVKEVFRSG-K-RD-KAAGLLVEEGVIRKGLH-ARL-TREDVIVS--A-TT------------------------------------------IASL-----RRFKDDVDEVRAGLECGVVL-ADTNDI-KPGDQLEVFEVEER----------------------------ERTL-------------------------------------------
>2306995_Asp@RIV75414.1| translation initiation factor IF-2
-------------------------------------------------------------------------------------------------------------------------MS---D-------------S----------------------------D--N-----------Q----------------------------RP--------------------RK-----------PLG-L-K----------------R-S-------------V-DA-G---------EVK-----QT-FS-------------H---GRTN-K-------V-AVE-VK---------R-----R-R----------K-L-------------------------VK-------P----G--------E---------------------------------------------------------------------AA------------------------------------------------P---------------PP------------------------------------------------------------------------------------------P---------P----------------------------------------------------------------------PP------------------------PP----------------------------------------------------------------------------P----P------------------------------------------PP----------------------------------------------------------P---------------------------------------------------------------------------A----P---------------------------------------E-------------------------------------------------------------------------------------P-------------------------------------------------------------------AAKK--------AA----------------------------------------------------------------------------------------------------------------------------------------------------------------------------------P-------------KK-----------APPG---ETP--------------------QER--------VARL----------------------------------------------------QRE-----------------------AEEE-----RLR--------------LA-EEA------------R---------R-RD---------------------DA------------AAR--------------------QAA------------------------------------------EDEK------RR-----A---------EE------------N-----------R-----------------------------K--------A---------------A---------------E--------E---------------------------A--------E-------------------KR-------------------------------------A-A------E----------------E------------A-----------------------A-------------------------------A---------------------------P--------------------------------------------------A----------------------------------------PEP----A-----PASA------------------------EA----------ED----------------------------------------------------------------------------------------------------V-----------------------------------------PA-----SA-------------------------------ET---QPS---------------------------------------------------SS----------------------PEA----------------------------------------------------------K-A---------------------------------------------------------------------------PAP------------------------------------------------------------------------------R---------------RF---TPV-------------------------------------------------------ARP---E--------------------------------P---------------------------K-----KP----E--------------------------------------------K------------K----------------------------------------------------KKD--D----------------------------------------------------------------K------RG------------G-------------------------------GSA-ATERV-----------D-K------R--------------------------R-S-GKLTV--TKA------L--------NE--D--E----------G----RRARSLA--------AL-K---R-----ARE---K-ER--RTQ--------------GG-P--SR--P-R-E------KQVRDVVVPE-AITVQELANRMAEKGADLVKALFNM-GM-MVTVNQTIDQDTAELLVEEFGHNIK-RVSES-----DVD-IDTT--V---DV-D-P-D---E-A----LQS-RPAVVTIMGHVDHGKTSLLDALRGTNVVKGEAGGITQHIGSYQV-KT----KS-G----D-RITFLDTPGHAAFTEMRARGANVTDIVVLVVAADDGIMPQTIEAINHTKAAGVPMIVAINKVDK---EDA-NPQRIRERLLEHEVVVEEMSGDVQDVEISALKKIG-LDDLLEKIALQAELLELKANPD-RAADATVIEAQLDKGRGPVATVLVTRGTLRRGDTFVVG-TESGRVRALIDDQGKQIKEAGPSMPVEVLGLGGVPMAGDQLTVVENEQRAREVAQYRQEKATE--KR----TA-L-A-PT--------N----F----DTMFSNLQSN---------VVE---FPVVVKADVQGSVEAINSALHNL--SND--LIKVRVLHAGVGAITESDVQLAAASKA--PILGFNVRPNAKARQLVEREKVRMMYYDVIYHLTEEIAKEMAGELGPERIEHVVGRAEVKQVFPAG-K-KD-KAAGLLVVEGVIRKGLH-ARL-TREDVIVS--A-TT------------------------------------------IASL-----RRFKDDVDEVRAGLECGVVL-SDTNDI-KPGDHLEVFEVEER----------------------------ERTL-------------------------------------------
>1982042_Amangrovi@CP022889.1_2012|  2079218 2081734
-------------------------------------------------------------------------------------------------------------------------MS---D-------------S----------------------------N--D-----------TP---------------------------RT--------------------RK-----------PLG-L-K----------------R-S-------------V-DA-G---------EVK-----QT-FS-------------H---GRTN-K-------V-AVE-VK---------R-----R-R----------K-L-------------------------VK-------P----G--------E---------------------------------------------------------------------EA---------------------------------AA-------------P---------------PP------------------------------------------------------------------------------------------P---------P----------------------------------------------------------------------PP------------------------PP----------------------------------------------------------------------------P----A------------------------------------------AE---------------------------------------------------------EP---------------------------------------------------------------------------K----P---------------------------------------K-------------------------------------------------------------------------------------A-------------------------------------------------------------------APKK--------PA----------------------------------------------------------------------------------------------------------------------------------------------------------------------------------A-------------PK------------------ETP--------------------QER--------VARL----------------------------------------------------QRE-----------------------AEEE-----RLR--------------LA-EEA------------R---------K-RD---------------------EQ------------DAR--------------------KRE------------------------------------------EDEK------RR-----A---------EA------------N-----------R-----------------------------E--------A---------------E---------------E--------E---------------------------A--------E-------------------RQ-------------------------------------A-A------E----------------E------------A-----------------------K-------------------------------R---------------------------A---------------------------------AE-------------APA----------------------------------------E-----------------------------------------A----------DD----------------------------------------------------------------------------------------------------T-----------------------------------------GD---------------------------------------------A---------------------------------------------------ES-----------------------GG----------------------------------------------------------A-A---------------------------------------------------------------------------PSP------------------------------------------------------------------------------R---------------RF---TPV-------------------------------------------------------ARP---E--------------------------------P---------------------------K-----RPAE-KE--------------------------------------------A------------K----------------------------------------------------KKD--D----------------------------------------------------------------K------R-------------S----------RG--------------------DD-RGERT-----------D-K------R--------------------------R-S-GKLTV--TKA------L--------NE--D--E----------G----RRARSLA--------AL-K---R-----ARE---R-ER--RAQ--------------GG-P--QQ--K-R-E------KQVRDVIVPE-AITVQELANRMAEKGADLVKALFNM-GM-MVTVNQTIDQDTAELLVEEFGHNIE-RVSES-----DVD-INTT--E---DT-D-P-E---E-T----LKP-RPPVVTIMGHVDHGKTSLLDALRGTDVVKGEAGGITQHIGAYQI-TT----KG-G----E-KITFLDTPGHAAFTEMRARGANVTDIVVLVVAGDDGIMPQTIEAINHTKAAGVPMIVAITKSDA---GEY-NAQKIRERLLEHEVIVESMSGEVQDVEVSAKTGAG-LDELIEKITLQAELLELKARPD-RDAEATVIEAQLDKGRGPVATVLVTRGTLKRGDTFVVG-TESGRVRALIDDKGKQIKEAGPSMPVEVLGLGGVPGAGDQLTVVENEQRAREVAQYRQEKATE--KR----TA-L-A-PT--------S----F----DTMFNNLQSN---------VIE---YPVVVKADVQGSVEAIVNALHSI--SND--EIKVRVLNAGVGAITESDVTLAAASKA--PIIGFNVRPNPKARDLVKRDGVRMMYYDVIYHLTEEVAKEMAGELGPERIEHVVGRAEVKQVFPAG-K-RD-KAAGLLVEEGVIRKGLH-ARL-TRDDVIVS--A-TT------------------------------------------IASL-----RRFKDDVDEVRAGLECGVVL-EDTNDI-KPGDQLEVFEVEER----------------------------ERTL-------------------------------------------
>2306996_Asp@RJX71306.1| translation initiation factor IF-2
-------------------------------------------------------------------------------------------------------------------------MS---D-------------S----------------------------N--D-----------TP---------------------------RT--------------------RK-----------PLG-L-K----------------R-S-------------V-DA-G---------EVK-----QT-FS-------------H---GRTN-K-------V-AVE-VK---------R-----R-R----------K-L-------------------------VK-------P----G--------E---------------------------------------------------------------------ES---------------------------------AVPP---------PPP---------------PP------------------------------------------------------------------------------------------P---------P----------------------------------------------------------------------PP------------------------PP----------------------------------------------------------------------------P----A------------------------------------------AA---------------------------------------------------------QP---------------------------------------------------------------------------A----P---------------------------------------K-------------------------------------------------------------------------------------P-------------------------------------------------------------------VAKK--------PA----------------------------------------------------------------------------------------------------------------------------------------------------------------------------------P-------------PK------------------ETP--------------------QER--------VARL----------------------------------------------------QRE-----------------------AEEE-----RLR--------------LA-EEA------------R---------K-RD---------------------EE------------EAR--------------------KRE------------------------------------------EEER------RR-----A---------EA------------N-----------R-----------------------------E--------A---------------E---------------E--------E---------------------------A--------E-------------------RK-------------------------------------A-A------E----------------E------------A-----------------------K-------------------------------K---------------------------A---------------------------------AE-------------TPV----------------------------------------EPE----A---------------------------------KP----------ED----------------------------------------------------------------------------------------------------A-----------------------------------------AE-----EP-------------------------------VS---KST---------------------------------------------------ES----------------------PAA----------------------------------------------------------A-A---------------------------------------------------------------------------PAP------------------------------------------------------------------------------R---------------RF---TPV-------------------------------------------------------ARP---E--------------------------------P---------------------------K-----RP-E-KE--------------------------------------------A------------K----------------------------------------------------KKD--D----------------------------------------------------------------K------RN------------A----------RGGT--------------SNDHDD-RG--G-----------D-K------R--------------------------R-S-GKLTV--TKA------L--------NE--D--E----------G----RRARSLA--------AL-K---R-----ARE---R-ER--RAQ--------------GG-P--SK--P-R-E------KQVRDVIVPE-AITVQELANRMAEKGADLVKALFNM-GM-MVTVNQTIDQDTAELLVEEFGHNIE-RVSES-----DVD-IDRT--E---DQ-D-P-E---E-T----LRP-RPPVVTIMGHVDHGKTSLLDALRGTDVVKGEAGGITQHIGAYQI-TT----KG-G----E-KITFLDTPGHAAFTEMRARGANVTDIVILVVAGDDGIMPQTIEAINHTKAAGVPMIVAITKSDA---GEY-NAQKIRERLLEHEVIVEAMSGDVQDVEVSSKTGAG-LDELIEKIALQAELLELKARPD-RDADATVIEAKLDKGRGPVATVLVTRGTLKRGDTFVVG-TESGRVRALIDDKGKQIKEAGPSMPVEVLGLGGVPQAGDQLTVVENEQRAREVASYRQEKATE--KR----TA-L-A-PT--------S----F----DTMFNTLKSN---------VIE---FPLVVKADVQGSVEAIVNALHNI--SND--EIKVRVLHAGVGAITESDVTLAAASKA--PIIGFNVRPNPKARQLVERDKVRMMYYDVIYHLTEEIAKEMAGELGPERIEHVVGRAQVKQVFPAG-K-KD-KAAGLLVEEGVIRKGLH-ARL-TRADVIVS--A-TT------------------------------------------IASL-----RRFKDDVDEVRAGLECGVVL-EDTNDI-KAGDQLEVFEVEER----------------------------ERVL-------------------------------------------
>1734407_Sbacterium@KUO55087.1| translation initiation factor IF-2, partial
---------------------------------------------------------------------------------------------------------------------------------------------------------------------------------------------------------------------------------------------------------------------------------------------------------------------------------------------------------------------------------------------------------------------------------------------------------------------------------------------------------------------------------------------------------------------------------------------------------------------------------------------------------------------------------------------------------------------------------------------------------------------------------------------------------------------------------------------------------------------------------------------------------------------------------------------------------------------------------------------------------------------------------------------------------------------------------------------------------------------------------------------------------------------------------------------------------------------------------------------------------------------------------------------------------------------------------------------------------------------------------------------------------------------------------------------------------------------------------------------------------------------------------------------------------------------------------------------------------------------------------------------------------------------------------------------------------------------------------------------------------------------------------------------------------------------------------------------------------------------------------------------------------------------------------------------------------------------------------------------------------------------------------------------------------------------------------------------------------------------------------------------------------------------------------------------------------------------------------------------------------------------------------------------------------------------------------------------------------------------------------------------------------------------------------------------------------------------------------------------------------------------------------------------------------------------------------------------------------------------------------------------------------------------------------------------------------------------------------------------------------------------------------------------------------------------------------------------------------------------------------------------------------------------------------------------------------------------------------------------------------------------------------------------------------------------------------------------------------------------------------------------------------------------------------------------------------------------------------------------------------------------------------------------------------------L--------NE--D--E----------G----RRARSLA--------AL-K---R-----ARE---K-ER--RAH--------------GG-P--QS--P-R-D------KQVRDVVVPE-AITVQELANRMAEKGADLVKALFKM-GM-MVTVNQSIDQDTAELLVEEFGHNIT-RVSES-----DVD-IVST--D---DV-D-P-E---E-T----LVT-RPPVVTIMGHVDHGKTSLLDALRGTDVVKGEAGGITQHIGAYQI-TT----KD-G----H-KLTFLDTPGHAAFTQMRARGANVTDIVVLVVAADDGIMPQTIEAIHHTRAAGVPMIVAINKCDK---PEA-DPGNIRNRLLEHEVVVEQMSGDVQDVEVSAKTGAG-LDDLIEKILLQAELLELKARPD-RDAEATVIEAQLDKGRGPVATVLITRGTLKRGDTFVVG-TQSGRVRALVDDKGKQIDEAGPAMPVEVLGLAGVPSAGDPLTVVENEQRAREVAAFRQQKATE--KR----TT-L-A-PT--------N----F----DTMFTNLKSN---------VVE---YPVVVKADVQGSVEAIVNALHNI--SND--DIKVRVLNAGVGAITESDVTLAAASKA--PIIGFNVRPNANARLLITRDKVRMMYYDVIYHLTEEIAKEMAGELGPEKIEHVLGRAEVKQVFPAG-K-RD-KAAGLLVLDGVIRKGLH-ARL-TRDDVIVS--A-TT------------------------------------------IASL-----RRFKDDVDEVRTGLECGVVL-SDTNDI-KPGDNLEVFEVEER----------------------------ERVL-------------------------------------------
>1734408_Sbacterium@KUO57298.1| translation initiation factor IF-2, partial
------------------------------------------------------------------------------------------------------------------------------------------------------------------------------------------------------------------------------------------------------------------------------------------------------------------------------------------------------------------------------------------------------------------------------------------------------------------------------------------------------------------------------------------------------------------------P---------------PP------------------------------------------------------------------------------------------P---------P----------------------------------------------------------------------PP------------------------PP----------------------------------------------------------------------------P----V------------------------------------------AV-----------------------------------------------------------------------------------------------------------------------------------------------------------------------------------K-------------------------------------------------------------------------------------A-------------------------------------------------------------------PVKK--------PA----------------------------------------------------------------------------------------------------------------------------------------------------------------------------------T-------------SK------------------ETP--------------------QER--------VARL----------------------------------------------------QRE-----------------------AEEE-----RLR--------------LT-EQA------------R---------K-RD---------------------DE------------QAR--------------------KAA------------------------------------------EEEK------KR-----A---------GE------------N-----------RA-QE------------------------KK--------A---------------E---------------E--------D---------------------------A--------Q-------------------KR-------------------------------------V-V------Q----------------E------------V-----------------------Q-------------------------------D---------------------------A---------------------------------AE-------------ALA----------------------------------------EP----------------------------------------A----------EA----------------------------------------------------------------------------------------------------P-----------------------------------------AD-------------------------------------------------------------------------------------------------------------------------PGT----------------------------------------------------------P-T---------------------------------------------------------------------------PAA------------------------------------------------------------------------------R---------------KF---TPV-------------------------------------------------------ERP---E--------------------------------P---------------------------K-----RP----E--------------------------------------------K------------K----------------------------------------------------KKE--E----------------------------------------------------------------K------P-------------S----------RG--------------------D---G--K-----------D-K------R--------------------------R-S-GKLTV--TKA------L--------NE--D--E----------G----RRARSLA--------AL-K---R-----ARE---K-ER--RLH--------------GG-P--AV--P-R-E------KQSRDVVVPE-AITVQELANRMAEKGADLVKALFNM-GM-MVTVNQTIDQDTAELLVEEFGHNIT-RVSES-----DVD-IDTS--T---DQ-D-P-E---E-T----LKP-RPPVVTIMGHVDHGKTSLLDALRGTDVTKGEAGGITQHIGAYQI-NT----KG-G----D-KLTFLDTPGHEAFSEMRARGANVTDIVVLVVAADDGVMPQTIEAIKHTRAAGVPMIVAINKCDK---PEA-KPDNIRNRLLEHEVVVEKMSGDVQDVEVSAKAGTG-LDELIEKILLQSELLELKANPE-RAAEATVIEARLDKGRGPVATVLVTRGTLKRGDTFVVG-TESGRVRALVDDKGKQVKEAGPSTPVEVLGLGGVPDAGERLTVVENEQRAREVAEFRQAKATE--KR----TA-L-A-PT--------N----F----DTMFSNLKSD---------VIE---FPVVVKADVKGSVEAINSALHNL--SND--DIKVRVLHAGVGAITESDVTLAAASGA--PIIGFNVRPNPKARQQLEKDKVRMMYHDVIYHLTEEIAKEMAGELGPERIETVVGRAEVKQVFPAG-K-RD-KAAGLLVLEGIIRKGLH-ARL-TRDDVIVS--A-TT------------------------------------------IASL-----RRFKDDVDEVRTGLECGVVL-SDTNDI-KAGDNLEVFEVEER----------------------------ERTL-------------------------------------------
>383381_Esp@KEO86054.1| translation initiation factor IF-2
-------------------------------------------------------------------------------------------------------------------------MS---D-------------D----------------------------T--E-----------K----------------------------RT--------------------RK-----------PLG-L-K----------------R-A-------------V-DA-G---------EVK-----QT-FS-------------H---GRTN-K-------V-AVE-VK---------R-----R-R----------K-L-------------------------VK-------P----G--------E---------------------------------------------------------------------TP---------------------------------A--------------P---------------EA------------------------------------------------------------------------------------------T---------P----------------------------------------------------------------------AP------------------------AP----------------------------------------------------------------------------A----P------------------------------------------AP---------------------------------------------------------EP---------------------------------------------------------------------------A----P---------------------------------------E-------------------------------------------------------------------------------------P-------------------------------------------------------------------VAKK--------PA----------------------------------------------------------------------------------------------------------------------------------------------------------------------------------P-------------AKA-------PVRAPAG---ETP--------------------QER--------VARL----------------------------------------------------QRE-----------------------AEEE-----RLR--------------LA-EEA------------R---------K-RD---------------------EE------------RAR--------------------KEA------------------------------------------EEAK------RR-----E---------ED------------N-----------R-----------------------------K--------A---------------R---------------E--------E---------------------------A--------E-------------------KR-------------------------------------A-A------E----------------E------------A-----------------------K-------------------------------A---------------------------A---------------------------------AE-------------APA----------------------------------------EEP---------------------------------------A----------TE----------------------------------------------------------------------------------------------------E-----------------------------------------PD---------------------------------------------S---------------------------------------------------SA----------------------GDG----------------------------------------------------------P-A---------------------------------------------------------------------------PAP------------------------------------------------------------------------------R---------------KF---TPV-------------------------------------------------------ARP---E--------------------------------P---------------------------K-----RP----E--------------------------------------------K------------K----------------------------------------------------KKD--D----------------------------------------------------------------K------RA------------P----------KE--------------------ET-GGGGK-----------D-K------R--------------------------R-S-GKLTV--TKA------L--------NE--D--E----------G----RRARSLA--------AL-K---R-----ARE---K-ER--RMQ-------------GGG-S--SK--P-R-E------KQVRDVVVPE-AITVGELAKRMGEKGADLVKELFNL-DM-MVTVNQTIDQDTAELLVEQFGHNIT-KVSES-----DVD-IQTE--E---DV-D-P-E---E-T----LRP-RPPVVTIMGHVDHGKTSLLDALRGTNVTKGEAGGITQHIGSYQV-TT----KD-K----Q-KITFLDTPGHAAFTEMRARGANVTDIVVLVVAADDGIMPQTIEAINHTKAAGVPMIVAINKMDK---PEA-DPANVRNRLLEHEVIVEQMSGDVQDVEISAKTGQG-LDKLLEAISLQAELLELKARPD-RDAEATVIEAQLDKGRGPVATVLVTRGTLKRGDTFVVG-TQSGRVRAIVDDSGKQIKEAGPSMPVEVLGLGGVPSAGDQLTVVENEQRAREVAAFRQQKATE--KR----TA-L-A-PT--------S----F----DTMFSNLKSN---------VIE---WPVVVKADVQGSVEAIVNALHNI--STD--EIKVRVLNAGVGAITETDVNLAAASNA--PIIGFNVRPNAKARDLVKRDNVRMMYYDVIYHLTEEVAKEMAGELGPERIETVVGRAEVKQVFPAG-K-KD-KAAGLLVLDGVIRKGLH-ARL-TRDDVIVS--A-TT------------------------------------------IASL-----RRFKDDVDEVRAGLECGVVL-EDTNDI-KAGDNLEIFEVQLR----------------------------ERTL------------EVG----------------------------
>1922225_Esp@LT702999.1_1021|  1102088 1104646
-------------------------------------------------------------------------------------------------------------------------MS---D-------------E----------------------------P--E-----------K----------------------------RT--------------------RK-----------PLG-L-K----------------R-P-------------V-DA-G---------EVK-----QT-FS-------------H---GRTN-K-------V-AVE-VK---------R-----R-R----------K-L-------------------------LK-------P----G--------E---------------------------------------------------------------------TP---------------------------------A--------------P---------------EA------------------------------------------------------------------------------------------A---------P----------------------------------------------------------------------EP------------------------TP----------------------------------------------------------------------------A----P------------------------------------------AP---------------------------------------------------------EP---------------------------------------------------------------------------A----P---------------------------------------EPA-----------------------------------------------------------------------------------P-------------------------------------------------------------------VAKK--------PE----------------------------------------------------------------------------------------------------------------------------------------------------------------------------------P-------------KPA--------AKAPAG---ETP--------------------QER--------VARL----------------------------------------------------QRE-----------------------AEEA-----RLK--------------MA-EEA------------R---------K-RD---------------------DE------------KAK--------------------QAA------------------------------------------INEK------QR-----A---------EE------------N-----------R-----------------------------K--------A---------------E---------------E--------E---------------------------A--------T-------------------KR-------------------------------------A-A------E----------------E------------A-----------------------E-------------------------------A---------------------------A---------------------------------AK-------------AEA----------------------------------------EAE----V---------------------------------AA----------QE----------------------------------------------------------------------------------------------------P-----------------------------------------AV-----E-------------------------------------EEP---------------------------------------------------AA----------------------KGT----------------------------------------------------------P-T---------------------------------------------------------------------------PAA------------------------------------------------------------------------------R---------------KF---TPV-------------------------------------------------------ARP---E--------------------------------P---------------------------K-----RP----E--------------------------------------------K------------K----------------------------------------------------KKK--E----------------------------------------------------------------D------KG------------G----------QS--------------------QD-GG--K-----------D-K------R--------------------------R-S-GKLTV--TKA------L--------NE--D--E----------G----RRARSLA--------AL-K---R-----ARE---K-ER--RMQ-------------GGG-S--SK--P-R-E------KQVRDVIVPE-AITVGELAKRMGEKGADLVKELFNL-DM-MVTVNQTIDQDTAELLVEQFGHNIE-KVSEA-----DVD-IQTE--E---DV-D-P-A---E-T----LKE-RPPVVTIMGHVDHGKTSLLDALRGANVTKGEAGGITQHIGSYQI-TA----KN-K----Q-KITFLDTPGHAAFSEMRQRGANVTDIVVLVVAADDGIMPQTIEAINHTKAAGVPMIVAINKMDK---PEA-NPDNIRSRLLEHEVIVEAMSGEVQDVEVSATKGTG-LDELIEAITLQAELLELKARPD-RDADATVIEAQLDKGRGPVATVLVTRGTLKRGDTFVVG-TKSGRVRAIVNDAGKQIKEAGPSMPVEVLGLGGVPAAGDQLTVVEDEQRAREVAAYRQEKATE--QR----TA-L-A-PT--------S----F----DTMFNNMASN---------VIE---WPVLVKADVQGSVQAIVTALHNI--STD--DIKVRVLHAGVGAITESDVTLAAASNA--PIIGFNVRPNAKARDLVKRDGVRMMYYDVIYHLTEEVAKEMAGELGPERIETVVGRAEVKEVFKSG-K-RD-KAAGLLVVDGVIRKGLF-ARL-TREDVIVS--A-TT------------------------------------------IASL-----RRFKDDVDEVRSGLECGVVL-EDTNDI-KPGDQLEVFEVEER----------------------------ERTL------------EY-----------------------------
>1798193_Esp@SDS30153.1| bacterial translation initiation factor 2 (bIF-2)
-------------------------------------------------------------------------------------------------------------------------MS---D-------------D----------------------------K--E-----------K----------------------------RT--------------------RK-----------PLG-L-K----------------R-A-------------V-DA-G---------EVK-----QT-FS-------------H---GRTN-K-------V-AVE-VK---------R-----R-R----------K-L-------------------------VK-------P----G--------E---------------------------------------------------------------------TA---------------------------------A--------------P---------------AP------------------------------------------------------------------------------------------T---------P----------------------------------------------------------------------AP------------------------AP----------------------------------------------------------------------------A----P------------------------------------------AP---------------------------------------------------------AP---------------------------------------------------------------------------A----P---------------------------------------SPA-----------------------------------------------------------------------------------P-------------------------------------------------------------------VAKK--------PA----------------------------------------------------------------------------------------------------------------------------------------------------------------------------------P-------------VS----------KAPPG---ETP--------------------QER--------VKRL----------------------------------------------------QRE-----------------------AEEE-----RLR--------------FA-EEA------------R---------K-RE---------------------DE------------QAR--------------------KAA------------------------------------------EEER------RR-----A---------EE------------N-----------R-----------------------------K--------A---------------E---------------E--------E---------------------------A--------E-------------------KR-------------------------------------A-A------E----------------E------------A-----------------------K-------------------------------R---------------------------Q---------------------------------AE-------------APA----------------------------------------EAE----A-----PTSA-----------------------VPA----------TP----------------------------------------------------------------------------------------------------A-----------------------------------------AD-----Q-------------------------------------GQA---------------------------------------------------QE----------------------KAA----------------------------------------------------------P-V---------------------------------------------------------------------------PAA------------------------------------------------------------------------------R---------------KF---TPV-------------------------------------------------------ARP---E--------------------------------P---------------------------K-----KA----E--------------------------------------------K------------K----------------------------------------------------KKE--E----------------------------------------------------------------K------RP------------A----------PA---------------------T-GG--K-----------D-K------R--------------------------R-S-GKLTV--TRA------L--------NE--D--E----------G----RRARSLA--------AL-K---R-----ARE---K-ER--RMQ-------------GGG-S--AK--P-R-E------KQVRDVVVPE-AITVQELANRMAEKGADLVKALFNM-GM-MVTVNQTIDADTAELLVEEFGHNIK-RVSEA-----DID-IDTS--T---EK-D-P-E---E-T----LRP-RPPVVTIMGHVDHGKTSLLDALRGTDVTKGEAGGITQHIGSYQV-TT----KS-K----D-KITFLDTPGHAAFTEMRARGANVTDIVVLVVAADDGIMPQTIEAINHTKAAGVPMIVAINKIDK---DEA-RPDNVRNRLLEHEVIVEKLSGDVQDVEVSAKTGAG-LDDLLDAIALQAELLELKARPD-RPAEATVIEAQLDKGRGPVATVLVTRGTLKRGDTFVVG-TESGRVRAIVDDSGKQIKEAGPSMPVEVLGLGGVPSAGDQLTVVENEQRAREVAQYRKEKATE--KR----TA-L-A-PT--------N----F----DTMFNNLKAN---------VIE---WPVLVKADVQGSVEAIVNALHNI--SND--EIKVRVLHAGVGAITETDVSLAAASNA--PIIGFNVRPNAKARDLVKRDNVRMMYYDVIYHLTEEVAKEMAGELGPERIETVVGRAEVKQVFPAG-K-KD-KAAGLLVLDGAIRKGLF-ARL-TRDDVIVS--A-TR------------------------------------------IASL-----RRFKDDVDEVRAGLECGVVL-EDTNDI-KPGDNLEVFSVEER----------------------------ERTL------------EF-----------------------------
>2338327_Asp@CP032570.1_2073|  2134035 2136593
-------------------------------------------------------------------------------------------------------------------------MS---D-------------S----------------------------N--D-----------TP---------------------------RE--------------------RK-----------PLG-L-K----------------R-S-------------V-DG-G---------EVK-----QT-FS-------------H---GRTN-K-------V-VVE-VK---------Q-----R-R----------V-L-------------------------RK-------P----G--------E---------------------------------------------------------------------AA---------------------------------A--------------P---------------PP------------------------------------------------------------------------------------------P---------P----------------------------------------------------------------------PP------------------------PP----------------------------------------------------------------------------P----P------------------------------------------PP---------------------------------------------------------PP--------------------------------------------------------------------------------------------------------------------------------------------------------------------------------------------------------------P-------------------------------------------------------------------PAAT--------PA----------------------------------------------------------------------------------------------------------------------------------------------------------------------------------P--A--------AKKK----------PSPAG---ETP--------------------QER--------VARL----------------------------------------------------QRE-----------------------AEEA-----RLA--------------TL-AQQ------------T---------E-RE---------------------AA------------ERA--------------------AAI------------------------------------------EAEQ------RA-----R---------EA------------N-----------R-----------------------------E--------A---------------E---------------E--------A---------------------------A--------A-------------------KK-------------------------------------A-A------E----------------D------------A-----------------------K-------------------------------A---------------------------PP-------------------------------ATE-------------APA----------------------------------------EPA----A---------------------------------TA----------EA----------------------------------------------------------------------------------------------------P-----------------------------------------AS-----AL------------------------------AAD---GAA---------------------------------------------------GG----------------------ESA----------------------------------------------------------P-A---------------------------------------------------------------------------P--------------------------------------------------------------------------------R---------------RF---TPV-------------------------------------------------------ARP---E--------------------------------P---------------------------K-----RP----E--------------------------------------------V------------K----------------------------------------------------KKD--D----------------------------------------------------------------K------RG------------A----------PA--------------------DT-ADRGG-----------D-K------R--------------------------R-S-GKLTV--TKA------L--------NE--D--E----------G----RRARSLA--------AL-K---R-----ARE---K-ER--RLH--------------GG-P--AQ--K-R-E------KQVRDVVVPE-AITVQELANRMAEKGADLVKALFNM-GM-MVTVNQTIDQDTAELLVEEFGHNIE-RVSES-----DVD-IVSA--E---DQ-D-P-E---E-T----LKA-RPPVVTIMGHVDHGKTSLLDALRGTDVVRGEAGGITQHIGAYQI-QT----KG-G----D-KVTFLDTPGHAAFTEMRARGANVTDIVILVVAGDDGIMPQTIEAINHTKAAGVPMIVAITKADR---EEY-NPQKIRERLLEHEVIVEAMSGDVQDVEVSAKTKAG-LDELVEKILLQAELLELKARPD-RDAEATVVEAQLDKGRGPVATVLVTRGTLKRGDTFVVG-TQSGRVRALVDDKGKQVKEAGPSFPVEVLGLGGVPMAGDQLTVVENEQRAREVASYRQEKATE--KR----TA-L-A-PT--------N----F----DTMFAGLQSN---------VVE---FPVLVKADVQGSVEAIVSALHNL--SND--DIKVRVLHAGVGAITESDVQLAAASKA--PIIGFNVRPNPKARDLVKRDNVEMKYFDVIYHLTEEISKEMIGELGPLKVENVMGRAQVKEVFKSG-K-RD-KAAGLLVEEGVIRKGLH-ARL-TRDDVIVS--A-TT------------------------------------------IASL-----RRFKDDVDEVRAGLECGVVL-ADTNDI-RAGDQLEVFEVEER----------------------------ERTL-------------------------------------------
>1708790_Arigui@RSEL01000002.1_1|  3 2270
----------------------------------------------------------------------------------------------------------------------------------------------------------------------------------------------------------------------------------------------------------------------------------------------------------------------------------------------------------------------------------------------------------------------------------------------------------------------------------------------------------------------------------------------------------------------------------------------------------------------------------------------------------------------------------------------------------------------------------------------------------------------------------------------------------------------------------------------------------------------------------------------------------------------------------------------------------------------------------------------------------------------------------------------------------------------------------------------------------------------------------------------------------------------------------------------------------------------------------------------------------------------------AAGA------------------------------------------------------------------------------------------------------------------------------------------------------------------------------------------------------------------------------ETP--------------------QER--------VARL----------------------------------------------------QRE-----------------------AEEA-----RLA--------------TL-AEQ------------T---------E-RE---------------------TE------------QRA--------------------RAL------------------------------------------EEEK------RR-----A---------EA------------N-----------R-----------------------------E--------A---------------E--------------------------------------------------------------------------------------------------------------------------A------E----------------A------------A-----------------------R-------------------------------A---------------------------PA-------------------------------P----------------------------------------------------------EPE----A----------------------------------------------A----------------------------------------------------------------------------------------------------P-----------------------------------------AE-----AG------------------------------GAE---EASG-------------------------------------------------EAG----------------------TAT----------------------------------------------------------P-T---------------------------------------------------------------------------PTA------------------------------------------------------------------------------R---------------RF---TPV-------------------------------------------------------ARP---E--------------------------------I---------------------------K-----RP----E---------------------------------------------------------K----------------------------------------------------KKE--E----------------------------------------------------------------K------RP------------A----------AT--------------------PE-RGGGG-----------D--------R--------------------------R-S-GKLTV--TRA------L--------NE--D--E----------G----RRARSLA--------AL-K---R-----ARE---K-ER--RTH--------------GG-P--ST--P-R-E------KQVRDVVVPE-AITVQELANRMAEKGADLVKALFNM-GM-MVTVNQTIDQDTAELLVEEFGHNLT-RVSAS-----DVD-IDTS--E---DT-D-P-E---D-T----LKP-RPPVVTIMGHVDHGKTSLLDALRGTDVVKGEAGGITQHIGAYQI-TT----KG-K----D-KITFLDTPGHAAFTEMRARGANVTDIVILVVAGDDAIMPQTIEAISHTKAAGVPMIVAITKSDR---PEY-NAQKIRERLLEHEVIVESMSGEVQDVEVSAKTGAG-LDELVEKILLQAELLELKANPD-RDAEATVIEAQLDKGRGPVATVLVTRGTLKRGDTFVVG-TESGRVRALVDDKGKQIKEAGPSVPVEVLGLGGVPDAGDALTVVENEQRAREVAQYRQEQATA--KR----TA-L-A-PT--------N----F----DTMFSNLKTN---------VVE---YPVVVKADVKGSVEAIVNALHAI--SND--DIKVRVLHAGAGAITESDVVLAAASKA--PIIGFNVRPNPKARELVARDKVRMMYYDVIYHLTEEVSKEMAGVLGPLKIENVLGRAEVKQVFPAG-K-RD-KAAGLLVVEGAIRKGLF-ARL-TREDVIVS--A-TT------------------------------------------IASL-----RRFKDDVDEVRAGLECGVVL-ADTNDI-KAGDQLEVFEVEER----------------------------ERVL-------------------------------------------
>692370_Adongtanensis@ANY19556.1| Translation initiation factor IF-2
-------------------------------------------------------------------------------------------------------------------------MS---D-------------T----------------------------T--D-----------TP---------------------------RE--------------------RK-----------PLG-L-K----------------R-S-------------V-DA-G---------EVK-----QT-FS-------------H---GRTN-K-------V-VVE-VK---------Q-----R-R----------K-L-------------------------LK-------P----G--------E--------------------------------------------------------------------------------------------------------A--------------P---------------PP------------------------------------------------------------------------------------------P---------P----------------------------------------------------------------------PP------------------------PP----------------------------------------------------------------------------P----P------------------------------------------PP---------------------------------------------------------PP--------------------------------------------------------------------------------------------------------------------------------------------------------------------------------------------------------------P-------------------------------------------------------------------AAAA--------P------------------------------------------------------------------------------------------------------------------------------------------------------------------------------------------------KKK----------AAPPS---ETP--------------------QER--------VARL----------------------------------------------------QRE-----------------------AEEA-----RLA--------------AL-AEQ------------T---------E-RE---------------------AA------------ERA--------------------AAL------------------------------------------EEEK------RR-----A---------EA------------N-----------R-----------------------------E--------A---------------E--------------------------------------------------------------------------------------------------------------------------A------E----------------A------------A-----------------------K-------------------------------A---------------------------PP-------------------------------PPP-------------PPA------------------A---------------------EPE----A----------------------------------------------Q----------------------------------------------------------------------------------------------------E-----------------------------------------AD--------------------------------------AS---EAT--------------------------------------------------DQG----------------------SAT----------------------------------------------------------P-A---------------------------------------------------------------------------PAA------------------------------------------------------------------------------R---------------RF---TPV-------------------------------------------------------ARP---E--------------------------------I---------------------------K-----KP----E--------------------------------------------P------------K----------------------------------------------------KKE--E----------------------------------------------------------------K------RG------------A----------PS--------------------PE-RGGGG-----------D--------R--------------------------R-S-GKLTV--TRA------L--------NE--D--E----------G----RRARSLA--------AL-K---R-----ARE---K-ER--RLH--------------GG-P--AQ--K-R-E------KQVRDVVVPE-AITVQELANRMAEKGADLVKALFNM-GM-MVTVNQSIDQDTAELLVEEFGHNIQ-RVSES-----DVD-IVSA--E---DQ-D-P-E---D-T----LKP-RPPVVTIMGHVDHGKTSLLDALRGTDVVKGEAGGITQHIGAYQI-QT----KG-G----D-KVTFLDTPGHAAFTEMRMRGANVTDIVILVVAGDDGIMPQTIEAINHTKAAGVPMIVAITKSDR---DEY-NAQKIRERLLEHEVIVEGMSGDVQDVEVSAKTKAG-LDELVEKILLQAELLELKANPD-RDAEAVVVEAQLDKGRGPVATVLVTRGTLKRGDTFVVG-TESGRVRALVNDKGQQVKEAGPAVPVEVLGLGGVPDAGDQLTVVENEQRAREVAAFRQAKATE--KR----TA-L-A-PT--------N----F----DTMFSNLKSD---------VVE---WPVVVKADVKGSAEAIVNALHNI--SND--EIKVRVLHAGVGAITESDVVLANASNA--PIIGFGVRPNPKARELVSRDKVRMMYYDVIYHLTDDVAKEMAGVLGPLKIENVLGRAEVKQVFPAG-K-RD-KAAGLLVVEGAIRKGLF-ARL-TREDVIVS--A-TT------------------------------------------IQSL-----RRFKDDVDEVRAGLECGVVL-ADTNDI-KPGDQLEVFEVEER----------------------------ERTL-------------------------------------------
>192812_Eflavus@ASP29630.1| translation initiation factor IF-2
-------------------------------------------------------------------------------------------------------------------------MS---D-------------D----------------------------D--K-----------KP----------------------------A--------------------RK-----------PLS-L-K----------------G-A---------------QP-G---------EVK-----QT-FS-------------H---GRTN-K-------V-AVE-VK---------R-----R-R----------K-L-------------------------VK-------P----G--------E---------------------------------------------------------------------TA---------------------------------P--------------P---------------PP------------------------------------------------------------------------------------------P---------P----------------------------------------------------------------------AP------------------------AP----------------------------------------------------------------------------A----P------------------------------------------AP---------------------------------------------------------AP---------------------------------------------------------------------------A----P---------------------------------------A-------------------------------------------------------------------------------------P-------------------------------------------------------------------VAEK--------PA----------------------------------------------------------------------------------------------------------------------------------------------------------------------------------P-------------KK---------SAAPAG---ETP--------------------QER--------VARL----------------------------------------------------QRE-----------------------AEEE-----RLR--------------LA-EEA------------R---------K-RE---------------------EQ------------QAK--------------------QAA------------------------------------------EDEK------RR-----A---------EE------------K-----------R-----------------------------Q--------A---------------E---------------Q--------E---------------------------A--------A-------------------KQ-------------------------------------A-A------E----------------D------------A-----------------------K-------------------------------KP-------------------------VEA-------------------------------PAE-------------TET----------------------------------------AKA----A-----DE--------------------------AA----------ET----------------------------------------------------------------------------------------------------P-----------------------------------------A--------------------------------------------------------------------------------------------------TS----------------------NAT----------------------------------------------------------P-A---------------------------------------------------------------------------PAP------------------------------------------------------------------------------R---------------RF---TPV-------------------------------------------------------ARP---E--------------------------------P---------------------------K-----KP----E--------------------------------------------R------------K----------------------------------------------------KKE--E----------------------------------------------------------------K------PA------------R----------A-------------------------AEKV-----------D-K------R--------------------------R-G-GKLSV--KKA------L--------NE--D--E----------G----RRARSLA--------AL-K---R-----ARE---K-ER--RMQ-------------GGG-S--SK--P-R-E------KQVRDVVVPE-AITVGELAKRMGEKGADLVKELFNL-DM-MVTVNQTIDQDTAELLVEQFGHRIE-KVSEA-----DVD-IQNE--G---DV-D-P-E---E-T----LKP-RPPVVTIMGHVDHGKTSLLDALRGANVVKGEAGGITQHIGSYQV-KT----KT-G----D-LVTFLDTPGHAAFTQMRQRGANITDIVVLVVAADDGIMPQTIEAINHTKAAGVPMIVAINKMDK---PEA-NPDNIRNRLLEHEVIVEKMSGDVQDVEISAKEKTG-LDELLNAISLQAELLELKANPD-RMAEATVIEAQLDKGRGPVATVLVTRGTLERGNTFVAG-TQSGRVRAIVNDQGKQIKKAGPSMPVEVLGLGGVPSAGDVLTVVENEQRAREVAEYRQEKATE--KR----TA-L-A-PT--------S----F----DTMFNNLASN---------VIE---FPVLVKADVQGSVEAINTALHNL--SND--EIKVRVLHAGVGAITESDVTLASASNA--PIIGFNVRPNAKARELVKRDGVEMKYYDVIYHLTEEIAKEMAGELGPERIENVVGRAAVKEVFRSG-K-KD-KAAGLLVEEGVIRKGLH-ARL-TRDDVIVS--A-TT------------------------------------------IASL-----RRFKDDVDEVRAGLECGVVL-ADTNDI-KAGDQLEVFEVEER----------------------------ERTL-------------------------------------------
>1951752_Ebacterium@DDCE01000033.1_44|  33698 36250
-------------------------------------------------------------------------------------------------------------------------MS---D-------------D----------------------------D--K-----------KP----------------------------A--------------------RK-----------PLT-L-K----------------G-A---------------QP-G---------EVK-----QT-FS-------------H---GRTN-K-------V-AVE-VK---------R-----R-R----------K-L-------------------------VK-------P----G--------E---------------------------------------------------------------------TP---------------------------------P--------------A---------------PP------------------------------------------------------------------------------------------P---------P----------------------------------------------------------------------PP------------------------AP----------------------------------------------------------------------------E----P------------------------------------------AP---------------------------------------------------------AP---------------------------------------------------------------------------A----P---------------------------------------T-------------------------------------------------------------------------------------P-------------------------------------------------------------------TAAK--------PE----------------------------------------------------------------------------------------------------------------------------------------------------------------------------------V-------------KK---------KPAPSN---ETP--------------------QER--------VARL----------------------------------------------------QRE-----------------------AEED-----RLR--------------QA-EEA------------R---------K-RE---------------------EE------------QAR--------------------QAI------------------------------------------EDEK------KR-----A---------EE------------N-----------R-----------------------------K--------A---------------E---------------E--------E---------------------------A--------A-------------------KK-------------------------------------A-A------E----------------E------------P-----------------------K-------------------------------KV-------------------------EEAE------------------------------KAE-------------KEP----------------------------------------EAP----A-----PA--------------------------AE----------EA----------------------------------------------------------------------------------------------------P-----------------------------------------AE-----E-------------------------------------------------------------------------------------------AS----------------------SAT----------------------------------------------------------P-A---------------------------------------------------------------------------PAP------------------------------------------------------------------------------R---------------RF---TPV-------------------------------------------------------ARP---E--------------------------------I---------------------------K-----KP----E--------------------------------------------R------------K----------------------------------------------------KKE--E----------------------------------------------------------------K------PA------------R----------GA-----------------------QAETP-----------D-K------R--------------------------R-S-GKLTV--KKA------L--------NE--D--E----------G----RRARSLA--------AL-K---R-----ARE---K-ER--RMQ-------------GGG-S--SK--P-R-E------KQVRDVIVPE-AITVGELAKRMGEKGADLVKELFNL-DM-MVTVNQTIDQDTAELLVEQFGHTIQ-KVSEA-----DVD-IAAD--E---DV-D-P-E---E-T----LKA-RPPVVTIMGHVDHGKTSLLDALRGANVVKGEAGGITQHIGSYQV-KT----KS-G----D-LVTFLDTPGHAAFTQMRQRGANITDIVVLVVAADDGIMPQTIEAINHTKAAGVPMIVAINKMDK---PEA-NPDNIRNRLLEHEVIVEKMSGDVQDVEISAKEKTG-LDKLLEAISVQAELLELKANPD-RMAEATVIEAQLDKGRGPVATVLVTRGTLERGNTFVVG-TQSGRVRAIVDDQGKQIKKAGPSMPVEVLGLGGVPSAGDVLTVVENEQRAREVAEYRQEKATE--KR----TA-L-A-PT--------S----F----DTMFNNLAAN---------VIE---FPVLVKADVQGSVEAITSALHNL--SND--EIKVRVLHAGVGAITESDVTLAAASNA--PIIGFNVRPNAKARELVKRDGVEMKYYDVIYHLTEEIAKEMAGELGPERIEHVVGRAAVKEVFRSG-K-KD-KAAGLLVEEGVIRKGLH-ARL-TRDDVIVS--A-TT------------------------------------------IASL-----RRFKDDVDEVRAGLECGVVL-ADTNDI-KAGDQLEVFEVEER----------------------------ERTL-------------------------------------------
>266951_Eseohaensis@CP024920.1_2182|  2243797 2246310
-------------------------------------------------------------------------------------------------------------------------MS---D-------------E----------------------------E--K-----------KP----------------------------A--------------------RK-----------PLT-L-K----------------G-A---------------QP-G---------EVK-----QT-FS-------------H---GRTN-K-------V-AVE-VK---------R-----R-R----------K-L-------------------------VK-------P----G--------E---------------------------------------------------------------------AA---------------------------------P--------------A----------------P------------------------------------------------------------------------------------------A---------P----------------------------------------------------------------------AP------------------------AP----------------------------------------------------------------------------E----P------------------------------------------EA---------------------------------------------------------AP---------------------------------------------------------------------------A----P---------------------------------------A-------------------------------------------------------------------------------------P-------------------------------------------------------------------AAKK--------PA----------------------------------------------------------------------------------------------------------------------------------------------------------------------------------P-------------KK---------PAADA----ETP--------------------QER--------VARL----------------------------------------------------QRE-----------------------AEEA-----RLK--------------MA-EEA------------R---------K-RD---------------------EQ------------QAK--------------------KAA------------------------------------------EDEK------KR-----A---------ED------------N-----------R-----------------------------K--------A---------------E---------------E--------E---------------------------A--------A-------------------KE---------------------------------------A------K----------------K------------P-----------------------K-------------------------------K---------------------------EA-------------------------------PAE-------------TVA----------------------------------------EEP----A---------------------------------AT----------QE----------------------------------------------------------------------------------------------------P-----------------------------------------A---------------------------------------------------------------------------------------------------A----------------------EAT----------------------------------------------------------P-T---------------------------------------------------------------------------PAA------------------------------------------------------------------------------R---------------KF---TPV-------------------------------------------------------KRP---E--------------------------------I---------------------------K-----KP----E--------------------------------------------R------------K----------------------------------------------------KKE--D----------------------------------------------------------------K------AA------------R----------T-------------------------PESP-----------D-K------R--------------------------R-S-GKLTV--NKA------L--------NE--D--E----------G----RRARSLA--------AL-K---R-----ARE---K-ER--RLQ-------------GGG-S--NK--P-R-E------KQVRDVVVPE-AITVGELAKRMGEKGADLVKELFNL-DM-MVTVNQTIDQDTAELLVEQFGHNIQ-KVSEA-----DVD-ITNN--E---DV-D-P-E---E-T----LKP-RPPVVTIMGHVDHGKTSLLDALRGANVVKGEAGGITQHIGSYQV-KT----KG-G----D-EITFLDTPGHAAFTEMRQRGANVTDIVVLVVAADDGIMPQTIEAINHTKAAGVPMIVAINKMDK---PEA-NPDNIRNRLLEHEVIVESMSGDVQDVEISAKEKTG-LDELLEKIALQAELLELKANPD-RMAEATVIEAQLDKGRGPVATVLITRGTLERGNTFVVG-TESGRVRAIVNDQGKQIKKAGPSMPVEVLGLGGVPSAGDVLTVVENEQRAREVAEYRQEKATE--KR----TA-L-A-PT--------S----F----DTMFNNLAAN---------VIE---FPVLVKADVQGSVEAITTALHNL--SND--EIKVRVLHAGVGAITESDVSLAAASNA--PIIGFNVRPNAKARELVKRDGVEMKYYDVIYHLTEEIAKEMAGELGPERIEHVVGRAAVKEVFRSG-K-KD-KAAGLLVEEGVIRKGLH-ARL-TREDVIVS--A-TT------------------------------------------IASL-----RRFKDDVDEVRTGLECGVVL-ADTNDI-QPGDQLEVFEVEER----------------------------ERTL-------------------------------------------
>1316679_Axiamenensis@SMQ69898.1| bacterial translation initiation factor 2 (bIF-2)
-------------------------------------------------------------------------------------------------------------------------MS---D-------------E----------------------------D--K-----------KP----------------------------A--------------------RK-----------PLS-L-K----------------G-S---------------QP-G---------EVK-----QT-FS-------------H---GRTN-K-------V-AVE-VK---------R-----R-R----------K-L-------------------------VK-------P----G--------E---------------------------------------------------------------------T------------------------------------------------------------------P------------------------------------------------------------------------------------------A---------P----------------------------------------------------------------------AP------------------------EP----------------------------------------------------------------------------T----P------------------------------------------AP---------------------------------------------------------AP---------------------------------------------------------------------------E----P---------------------------------------A-------------------------------------------------------------------------------------P-------------------------------------------------------------------EAKK--------PEPKK-----------------------------------------------------------------------------------------------------------------------------------------------------------------------------APP-------------KK---------PAASS----ETP--------------------QER--------VARL----------------------------------------------------QRE-----------------------AEEE-----RLK--------------LA-EEA------------R---------K-RE---------------------DQ------------QAK--------------------QAA------------------------------------------ADEK------KR-----A---------EE------------N-----------R-----------------------------K--------A---------------E---------------E--------E---------------------------A--------E-------------------KR-------------------------------------A-A------E----------------E------------A-----------------------K-------------------------------A----------------------------A-------------------------------AAA-------------EEA----------------------------------------AAN----A-----P---------------------------AE----------EA----------------------------------------------------------------------------------------------------P-----------------------------------------AE-----S---------------------------------------------------------------------------------------------------------------------T----------------------------------------------------------P-T---------------------------------------------------------------------------PVA------------------------------------------------------------------------------R---------------KF---TPV-------------------------------------------------------ARP---E--------------------------------P---------------------------K-----KP-------------------------------------------------P------------K----------------------------------------------------KKE--E----------------------------------------------------------------K------PA------------R----------GA-----------------------GGGGK-----------D-K------R--------------------------R-S-GKLTV--TKA------L--------NE--D--E----------G----RRARSLA--------AL-K---R-----ARE---K-ER--RTQ--------------GG-P--SK--P-R-E------KQVRDVIVPE-AITVGELAKRMGEKGADLVKELFNL-DM-MVTVNQTIDQDTAELLVEQFGHNIQ-KVSEA-----DVD-IVST--E---DD-D-P-E---D-T----LKP-RPPVVTIMGHVDHGKTSLLDALRGANVVKGEAGGITQHIGSYQV-KT----KG-G----D-TVTFLDTPGHAAFTEMRQRGANVTDIVVLVVAADDGIMPQTIEAINHTKAAGVPMIVAINKMDK---PEA-NADNIRNRLLEHEVIVEKLSGDVQDVEISAKEKTG-LDDLLEKIALQAELLELKANPD-RMAEATVIEAQLDKGRGPVATVLITRGTLKRGDTFVVG-TESGRVRAIVNDQGKQIKEAGPSMPVEVLGLGGVPSAGDTLTVVENEQRAREVAQYRQEKATE--KR----TA-L-A-PT--------S----F----DTMFNNLAAD---------VIE---FPVLVKADVQGSVEAITTALHNL--SND--EIKVRVLHAGVGAITESDVSLASASNA--PIIGFNVRPNAKARELVKRDGVEMKYYDVIYHLTEEIAKEMAGELGPERIENVVGRAAVKEVFRSG-K-RD-KAAGLLVEEGVIRKGLH-ARL-TREDVIVS--A-TT------------------------------------------IASL-----RRFKDDVDEVRAGLECGVVL-ADTNDI-QAGDQLEVFEVEER----------------------------ERTL-------------------------------------------
>361183_Aepoxidivoran@ALE16972.1| Translation initiation factor 2
-------------------------------------------------------------------------------------------------------------------------MS---D-------------E----------------------------E--N-----------KP----------------------------A--------------------RK-----------PLG-L-K----------------R-S-------------V-DA-G---------EVK-----QT-FS-------------H---GRTN-K-------V-AVE-VK---------R-----R-R----------K-L-------------------------LK-------P----G--------E---------------------------------------------------------------------TA-----------------------------------------------------------------P------------------------------------------------------------------------------------------A---------P----------------------------------------------------------------------EP------------------------TP----------------------------------------------------------------------------T----P------------------------------------------AP---------------------------------------------------------AP---------------------------------------------------------------------------E----P---------------------------------------V-------------------------------------------------------------------------------------Q-------------------------------------------------------------------EAPK-----------KA-----------------------------------------------------------------------------------------------------------------------------------------------------------------------------APP-------------KK---------PAAPS----ETP--------------------QER--------VARL----------------------------------------------------QRE-----------------------AEEE-----RLR--------------LA-EEA------------R---------K-RD---------------------DQ------------AAK--------------------KAA------------------------------------------EDEK------RR-----A---------EE------------N-----------R-----------------------------K--------A---------------E---------------E--------E---------------------------A--------E-------------------KR-------------------------------------A-A------E----------------E------------A-----------------------K--------------------------------------------------------------------------------------------------------------A----------------------------------------AAE----A-----P---------------------------AA----------EE----------------------------------------------------------------------------------------------------P-----------------------------------------VE-----SD-------------------------------ES---EADD-------------------------------------------------GSG----------------------KAA----------------------------------------------------------P-S---------------------------------------------------------------------------P--------------------------------------------------------------------------------R---------------KF---TPV-------------------------------------------------------ARP---E--------------------------------P---------------------------K-----RP----D--------------------------------------------K------------K----------------------------------------------------KKE--E----------------------------------------------------------------K------PA------------R----------GA-----------------------VANPK-----------D-K------R--------------------------R-S-GKLTV--TKA------L--------NE--D--E----------G----RRARSLA--------AL-K---R-----ARE---K-ER--RLH--------------GG-P--AA--P-R-E------KQVRDVVVPE-AITVQELANRMAEKGADLVKELFNL-GM-MVTVNQTIDQDTAELLVDQFGHNVT-RVSES-----DVD-IDTS--Q---DQ-D-P-E---E-T----LKP-RPPVVTIMGHVDHGKTSLLDALRGANVVKGEAGGITQHIGSYQV-KT----KG-G----D-TVTFLDTPGHAAFTEMRQRGANVTDIVVLVVAADDGIMPQTIEAINHTKAAGVPMIVAINKVDK---PEA-NPDNIRTRLLEHEVIVEKMSGDVQDVEISAKEKTG-LDELLEKIALQAELLELKANPD-RMAEATVIEAQLDKGRGPVATVLITRGTLKRGDTFVVG-TESGRVRAIVNDQGKQIKEAGPSMPVEVLGLGGVPSAGDTLTVVENEQRAREVAQYRQEKATE--KR----TA-L-A-PT--------S----F----DTMFNNLASN---------VIE---FPVVVKADVQGSVEAINTALHNL--SND--EIKVRVLHAGVGAITESDVSLASASNA--PIIGFNVRPNAKARELVKRDGVEMKYYDVIYHLTEEIAKEMAGELGPERIENVVGRAAVKEVFRSG-K-RD-KAAGLLVEEGVIRKGLH-ARL-TRDDVIVS--A-TT------------------------------------------IASL-----RRFKDDVDEVRAGLECGVVL-ADTNDI-QAGDQLEVFEVEER----------------------------ERTL-------------------------------------------
>1970335_Esp@OZA94824.1| translation initiation factor IF-2
-------------------------------------------------------------------------------------------------------------------------MS---D-------------S----------------------------E--T-----------P----------------------------RT--------------------RK-----------PLT-L-K----------------G-S---------------QP-G---------EVK-----QT-FS-------------H---GRTN-K-------V-VVE-VK---------R-----R-K----------L-V-------------------------GK-------P----G--------S---------------------------------------------------------------------AE---------------------------------A--------------A---------------PP------------------------------------------------------------------------------------------P---------P----------------------------------------------------------------------PP------------------------AP----------------------------------------------------------------------------P----P------------------------------------------AP---------------------------------------------------------VE---------------------------------------------------------------------------A----A---------------------------------------PP------------------------------------------------------------------------------------P-------------------------------------------------------------------PPPP--------PA------------------------------------------------------------------------------------------------------------------------------------------------------------------------------------------------RK-----------APSG---ETP--------------------QER--------VARL----------------------------------------------------QRE-----------------------AEED-----RLR--------------QA-EES------------R---------K-RE---------------------EE------------EAR--------------------RAA------------------------------------------EEER------RR-----A---------EE------------N-----------R-----------------------------K--------A---------------G---------------E--------E---------------------------A--------A-------------------EA-------------------------------------A-D------QV--------------PD------------A-----------------------V-------------------------------A---------------------------PAG------------------------------QAV-------------PGA------------------A---------------------ADE----A-----A---------------------------AA----------EA----------------------------------------------------------------------------------------------------G-----------------------------------------AV-----E-------------------------------------------------------------------------------------------AA----------------------PNE----------------------------------------------------------A-A---------------------------------------------------------------------------PAP------------------------------------------------------------------------------R---------------RF---TPV-------------------------------------------------------ARP---E--------------------------------V---------------------------K-----KPEK-VE--K-D--------------------------------------VK------------K----------------------------------------------------KKD--D----------------------------------------------------------------K------RT------------D----------RAVD-------------------------T-----------D-K------R--------------------------R----KLTV--TRA------L--------NE--D--E----------G----RRAMSLA--------KL-K---R-----ARE---K-ER--RMQ-------------GGG-S--SA--P-R-E------KQVRDVVVPE-AITVQELANRMAEKGADLVKALFNM-GM-MVTVNQTIDQDTAELLVEEFGHNIT-RVSES-----DVD-IASA--E---DA-D-P-E---E-T----QRP-RPPVVTIMGHVDHGKTSLLDALRGTNVVKGEAGGITQHIGSYQV-KT----KD-G----Q-TITFLDTPGHAAFTQMRARGANVTDIVVLVVAADDGIMPQTIEAINHTQAAGVPMIVAINKCDK---PEA-NPQKIRERLLEHNVMVEAMSGDVQDVEISAKTGMG-LDQLLEKIALQSELMELKARPD-RAAEATVIEAQLDKGRGPVATVLITRGTLKKGDTFVVG-SESGRVRALVDDQGKQIKEAGPSMPVEVLGLGGVPSAGDVLTVVENEQRAREVASFRQQKATE--KR----TT-L-A-PT--------N----F----DTMFSNLTSD---------VVE---FPVLVKADVQGSVEAINTALHNL--SND--LIKVRILHAGVGAITESDVQLAAASKA--PIIGFNVRPNPKARLLVNRDKVRMMYYDVIYHLTEEIAKEMAGELGPERIEHVKGRAEVKQVFPAG-K-KD-KAAGLLVLEGIIRKGLH-ARL-TRQDVIVS--A-TT------------------------------------------IQSL-----RRFKDDVDEVRTGLECGVVL-SDTNDI-KAGDMLEVFEIEER----------------------------ERTL-------------------------------------------
>645517_Anamhicola@ANU08476.1| Translation initiation factor IF-2
-------------------------------------------------------------------------------------------------------------------------MS---D-------------S----------------------------D--N-----------KP---T-----------------------RT--------------------RK-----------PLS-L-K----------------G-S---------------QP-G---------EVK-----QT-FS-------------H---GRTN-K-------V-AVE-VK---------R-----R-R----------K-L-------------------------VK-------P----G--------E---------------------------------------------------------------------EP---------------------------------A--------------A---------------TP------------------------------------------------------------------------------------------A---------P----EAE--------------------------------------------------------------VAP------------------------AP----------------------------------------------------------------------------A----P------------------------------------------AP---------------------------------------------------------EP---------------------------------------------------------------------------A----P---------------------------------------TPA-----------------------------------------------------------------------------------P-------------------------------------------------------------------AAK-----------------------------------------------------------------------------------------------------------------------------------------------------------------------------------------------------------KK----------PAASD---ETP--------------------QER--------VARL----------------------------------------------------QRE-----------------------AEEE-----RLR--------------LA-EEA------------R---------K-RD---------------------DQ------------KAV--------------------KAA------------------------------------------KDEK------QR-----A---------ED------------N-----------K-----------------------------K--------A---------------A---------------E--------E---------------------------A--------E-------------------KQ-------------------------------------A-A------E----------------D------------A-----------------------K-------------------------------K---------------------------QA-------------------------------KAE-------------TQA-----------------------------------------QD----A---------------------------------AA----------DA----------------------------------------------------------------------------------------------------S-----------------------------------------AD-----AS------------------------------AAG---EAD--------------------------------------------------GDA----------------------SAA----------------------------------------------------------G-R---------------------------------------------------------------------------PAA------------------------------------------------------------------------------R---------------KF---SPV-------------------------------------------------------ARP---E--------------------------------I---------------------------K-----RP-------------------------------------------------A------------K----------------------------------------------------KKE--E----------------------------------------------------------------K------PA------------R----------GG--------------------AT-TG--A-----------D-K------R--------------------------R-S-GKLTV--NKA------L--------NE--D--E----------G----RRARSLA--------AL-K---R-----ARE---K-ER--RLQ-------------GGG-S--NK--P-R-E------KQVRDVVVPE-AITVGELAKRMGEKGADLVKELFNL-DM-MVTVNQTIDQDTAELLVEQFGHNIT-RVSEA-----DVD-IAVE--E---DV-D-P-A---E-T----LKP-RPPVVTIMGHVDHGKTSLLDALRGTKVTKGEAGGITQHIGSYQV-KT----KG-G----D-TVTFLDTPGHAAFTEMRQRGANVTDIVVLVVAADDGIMPQTIEAINHTKAAGVPMIVAINKIDK---PEA-NPDNVRNRLLEHEVIVEKMSGDVQDVEVSATEGTG-LDELLEKIALQAELLELKARPD-RDAEATVIEAQLDKGRGPVATVLVTRGTLKRGDTFVVG-TESGRVRAVVNDAGKQIKEAGPSMPVEVLGLGGVPSAGDVLTVVENEARAREVAQYRQEKATE--KR----TA-L-A-PT--------S----F----DTMFN--QAN---------VIE---WPCVVKADVQGSVEAIVNALHNL--SND--DIKVRVLHAGVGAITESDVTLAAASGA--PIIGFGVRPNPKARDLVKRDGVRMMYYDVIYHLTDDVTKEMIGELGPLKVENVVGRAQVKEVFKSG-K-KD-KAAGLLVEEGVIRKGLH-ARL-TRDDVIVS--A-TT------------------------------------------IASL-----RRFKDDVDEVRAGLECGVVL-ADTNDI-KAGDQLEVFEVNEE----------------------------ERTL-------------------------------------------
>1946471_Esp@DFBR01000084.1_8|  5833 8220
----------------------------------------------------------------------------------------------------------------------------------------------------------------------------------------------------------------------------------------------------------------------------------------------------------------M-----KS-LL-------------H---------------------------------R-----R-R----------R-L-----------------------------------------------------------------------------------------------------------------------------------------------------HLR----------------------------------------------------------------------------------------------------------------------------------------------------------------------------------------------------------------------------------------------------------------------------------------------------------------------------------------------------------------------------------------------------------------------------------------------------------------------------------------------------------------------------------------------------------------------------------------------------------------------------------------------------------------------------------------------------------------------------------------------------------------------------------------------------------------------------------------------------------------------------------------------------------------------------------KK----------AAPAG---ETP--------------------QER--------VARM----------------------------------------------------QRE-----------------------AEED-----RLR--------------QA-EES------------R---------K-RE---------------------DE------------QAK--------------------QAV------------------------------------------EDEK------KR-----V---------EE------------N-----------A-----------------------------K--------A---------------K---------------E--------E---------------------------A--------E-------------------QQ-------------------------------------A-K------E----------------D------------A-----------------------K-------------------------------A---------------------------AA-------------------------------AAE-------------KAA------------------E---------------------ETQ----A---------------------------------DA----------SA----------------------------------------------------------------------------------------------------A-----------------------------------------SA-----AP------------------------------A-----------------------------------------------------------------------------------EAK----------------------------------------------------------P-T---------------------------------------------------------------------------PSA------------------------------------------------------------------------------R---------------KF---TPV-------------------------------------------------------ARP---E--------------------------------P---------------------------K-----RP-------------------------------------------------E------------K----------------------------------------------------KRE--E----------------------------------------------------------------K------PK------------R----------GG-------------------GS--GGSAA-----------D-K------R--------------------------R-S-GKLTV--NKA------L--------NE--D--E----------G----RRARSLA--------AL-K---R-----ARE---K-ER--RAQ-------------GGG-S--SA--P-R-E------KQIRDVIVPE-AITVGELAKRMGEKGADLVKELFNL-DM-MVTVNQTIDQDTAELLVEQFGHNIE-KVSEA-----DVD-IVAA--E---DD-D-P-E---E-T----MKP-RPPVVAVMGHVDHGKTSLLDALRKTSVTRGEAGGITQHIGAYQV-TT----KD-K----S-KVTFLDTPGHAAFTEMRQRGANVTDIVVLVVAADDGIMPQTIEAIKHAKAANVPLIVAINKIDK---PEA-NAQKVRERLLEHEVMVEAMSGDVQDVEVSATKGTG-LDELIEKIALQAELLELKARPD-RPAEATVVEAQLDKGRGPVATVLINRGTLKRGDTFVVG-TESGKVRAIVNDQGKQIKEAGPSMPVEVLGLGGVPAAGERLTVVENEQRAREVAQYRREKATE--KR----TA-L-A-PT--------S----F----DTMFN--TSN---------VVE---WPVVVKADVQGSVEAITTALHNL--SND--DIKVRVLHAGVGAITETDVQLAAGSKA--PIIGFNVRPNAKARELVKRDGVRMMYHDVIYHLTDEVTKDLLGELGPLKVENVVGRAEVKEVFKSG-K-KD-KAAGLLVEEGVIRKGLH-ARL-TRDDVIVS--A-GM------------------------------------------TRCM-----Q--------------------------------------------------------------------------------------------------------------------
>1958945_Eaquimixticol@RJY08098.1| translation initiation factor IF-2
-------------------------------------------------------------------------------------------------------------------------MS---E-------------E----------------------------N--D-----------TP---K-----------------------RT--------------------RK-----------PLG-L-K----------------R-S-------------V-DG-G---------EVK-----QT-FS-------------H---GRTN-K-------V-AVE-VK---------R-----R-R----------K-L-------------------------VK-------P----G--------E--------------------------------------------------------------------------------------------------------A--------------A---------------PP------------------------------------------------------------------------------------------P---------P----------------------------------------------------------------------PP------------------------PP----------------------------------------------------------------------------P----P------------------------------------------PP---------------------------------------------------------PP---------------------------------------------------------------------------A----A---------------------------------------------------------------------------------------------------------------------------------------------------------------------------------------------------AK--------PA----------------------------------------------------------------------------------------------------------------------------------------------------------------------------------P-------------KK----------PAASD---ETP--------------------QER--------VARL----------------------------------------------------QRE-----------------------AEEE-----RLR--------------LA-EEA------------R---------K-RD---------------------DQ------------QAK--------------------KAA------------------------------------------EDEK------KR-----A---------ED------------N-----------A-----------------------------K--------A---------------K---------------E--------Q---------------------------A--------E-------------------KQ-------------------------------------A-E------V----------------D------------A-----------------------K------------------------------------------------------------A-------------------------------EAK-------------AEA------------------A---------------------AAN----E---------------------------------AA----------DA----------------------------------------------------------------------------------------------------S-----------------------------------------AA-----PA------------------------------------------------------------------------------------------------------------------DDA----------------------------------------------------------K-A---------------------------------------------------------------------------PAA------------------------------------------------------------------------------R---------------RF---TPV-------------------------------------------------------ARP---E--------------------------------P---------------------------K-----RP-------------------------------------------------P------------K----------------------------------------------------REE-------------------------------------------------------------------K------PK------------R----------GG-------------------PA----ERP-----------D-K------R--------------------------R-S-GKLTV--NKA------L--------NE--D--E----------G----RRARSLA--------AL-K---R-----ARE---K-ER--RAQ-------------GGG-S--SQ--P-R-E------KQVRDVIVPE-AITVGELAKRMGEKGADLVKELFNL-DM-MVTVNQTIDQDTAELLVEQFGHNIQ-KVSEA-----DVD-IDTT--V---DE-D-P-E---E-T----KKA-RPPVVAVMGHVDHGKTSLLDALRKTNVTRGEAGGITQHIGAYQV-TT----KD-K----S-KITFLDTPGHAAFTEMRARGANVTDIVVLVVAADDGIMPQTIEAINHAKSANVPIIVAINKIDK---PEA-DAQNIRTRLLEHEVIVEEMSGDVLDVEVSATKGTG-LDDLIEKIALQAELLELKARPD-RDAEATVVEAQLDKGRGPVATVLVNRGTLRRGDTFVVG-TESGKVRALVNDAGKQIKEAGPSTPVEVLGLGGVPAAGETLAVVENEQRAREVAQYRQEKATE--KR----TA-L-A-PT--------S----F----DTMFN--TAK---------VIE---WPVVVKADVQGSVEAITNALHNL--SND--DIKVRVLHAGVGAITESDVTLAAASKA--PIIGFNVRPNAKARELVKRDGVRMMYHDVIYHLTDEITKDLLGELGPLKVENVVGRAEVKEVFKSG-K-RD-KAAGLLVEEGVIRKGLH-ARL-TREDVIVS--A-TT------------------------------------------IASL-----RRFKDDVDEVRAGLECGVVL-EDTNDI-KAGDQLEVFEVNEE----------------------------ERTL-------------------------------------------
>502682_Egangjinensis@KLE33380.1| translation initiation factor IF-2
-------------------------------------------------------------------------------------------------------------------------MS---E-------------E----------------------------N--D-----------TP---K-----------------------RT--------------------RK-----------PLG-L-K----------------R-S-------------V-DG-G---------EVK-----QT-FS-------------H---GRTN-K-------V-AVE-VK---------R-----R-R----------K-L-------------------------VK-------P----G--------E--------------------------------------------------------------------------------------------------------A-------------------------------P------------------------------------------------------------------------------------------P---------P----------------------------------------------------------------------PP------------------------PP----------------------------------------------------------------------------P----P------------------------------------------PP---------------------------------------------------------PP---------------------------------------------------------------------------A----A---------------------------------------E-------------------------------------------------------------------------------------E-------------------------------------------------------------------PKAK--------PA----------------------------------------------------------------------------------------------------------------------------------------------------------------------------------P------------AKK----------AAPAG---ETP--------------------QEK--------VARL----------------------------------------------------QRE-----------------------AEED-----RLR--------------QA-EEA------------R---------K-RE---------------------EE------------QAK--------------------KAA------------------------------------------EDEK------KR-----A---------ED------------N-----------A-----------------------------K--------A---------------R---------------E--------E---------------------------A--------E-------------------KQ-------------------------------------A-E------A----------------D------------A-----------------------K------------------------------------------------------------A-------------------------------AAE-------------TE-------------------Q---------------------GAD----E---------------------------------AP----------PE----------------------------------------------------------------------------------------------------G-----------------------------------------AA-----AD------------------------------------------------------------------------------------------------------------------DTP----------------------------------------------------------S-R---------------------------------------------------------------------------PAA------------------------------------------------------------------------------R---------------KF---TPV-------------------------------------------------------ARP---E--------------------------------I---------------------------K-----RP-------------------------------------------------E------------K----------------------------------------------------KKE--EKKP-------------------------------------------------------S-----R------PE------------R----------GG---------------------------------------D-K------R--------------------------R---GKLTV--NKA------L--------NE--D--E----------G----RRARSLA--------AL-K---R-----ARE---K-ER--RAQ-------------GGG-S--SQ--P-R-E------KQVRDVVVPE-AITVGELAKRMGEKGADLVKELFNL-DM-PVTVNQTIDQDTAELLVEQFGHKIQ-KVSEA-----DVD-IVST--E---DD-D-P-A---E-T----QKP-RPPVVAVMGHVDHGKTSLLDALRKTNVTRGEAGGITQHIGAYQV-TA----KD-K----S-KITFLDTPGHAAFTEMRARGANVTDIVVLVVAADDGIMPQTIEAINHAKSANVPLIVAINKIDK---PEA-DANNVRTRLLEHEVIVEEMSGDVLDAEVSAKTGAG-LDELIEKIHLQAELLELKARPD-RDAEATVVEAQLDKGRGPVATVLINRGTLKRGDTFVVG-TESGRVRALVNDQGKQVKEAGPSVPVEVLGLGGVPSAGEKLTVVENEQRAREVAQYRQEKATE--KR----TA-L-A-PT--------S----F----DTMFN--TAK---------VIE---YPVVVKADVQGSVEAINSALHNL--SND--DIKVRILHAGVGAITESDVTLAAASKA--PIIGFNVRPNAKARDLVKRDGVRMMYHDVIYHLTDEITKELLGELGPLKVENVVGRAEVKEVFKSG-K-KD-KAAGLLVEEGVIRKGLH-ARL-TREDVIVS--A-TT------------------------------------------IASL-----RRFKDDVDEVRAGLECGVVL-EDTNDI-KPGDQLEVFEVNEE----------------------------ERTL-------------------------------------------
>2488860_Esp@RPF72124.1| translation initiation factor IF-2
-------------------------------------------------------------------------------------------------------------------------MS---D-------------N----------------------------N--E-----------TP---K-----------------------RT--------------------RK-----------PLG-L-K----------------R-A-------------V-DA-G---------EVK-----QT-FS-------------H---GRTN-K-------V-AVE-VK---------R-----R-R----------K-L-------------------------VK-------P----G--------E---------------------------------------------------------------------EPA------------------PTP-----APEPEAA--------------P---------------AP------------------------------------------------------------------------------------------A---------P----------------------------------------------------------------------AP------------------------AP----------------------------------------------------------------------------A----P------------------------------------------AP---------------------------------------------------------AP---------------------------------------------------------------------------A----A---------------------------------------------------------------------------------------------------------------------------------------------------------------------------------------------------KK--------PA----------------------------------------------------------------------------------------------------------------------------------------------------------------------------------P------------RKA----------PAPSD---ETP--------------------QER--------VKRL----------------------------------------------------QRE-----------------------AEEE-----RLR--------------LA-EEA------------R---------K-RE---------------------EE------------QAK--------------------QDA------------------------------------------EEEK------RR-----I---------EA------------N-----------R-----------------------------K--------A---------------D---------------E--------E---------------------------A--------E-------------------KQ-------------------------------------R-R------A----------------E------------E-----------------------E------------------------------------------------------------A-------------------------------AAE-------------LEA------------------E---------------------GGV----E---------------------------------PA----------TP----------------------------------------------------------------------------------------------------A-----------------------------------------EE-----GG------------------------------------------------------------------------------------------------------------------DEG----------------------------------------------------------G-Q---------------------------------------------------------------------------PAAPS---------------------------------------------------------------------------PR---------------KF---TPV-------------------------------------------------------ARP---E--------------------------------P---------------------------K-----RP-------------------------------------------------P------------K----------------------------------------------------AKE--E----------------------------------------------------------------K------PK------------R----------GG-------------------AST-TPDRG-----------D-K------R--------------------------R-S-GKLTV--NRA------L--------NE--D--E----------G----RRARSLA--------AL-K---R-----ARE---K-ER--RAQ-------------GGG-S--NQ--P-R-E------KQVRDVVVPE-AITVGELAKRMGEKGADLVKELFNL-DM-MVTVNQTIDQDTAELLVEQFGHNIQ-KVSEA-----DVD-IDTT--E---DE-D-P-E---D-T----LRP-RPPVVAVMGHVDHGKTSLLDALRKTNVTRGEAGGITQHIGAYQV-TT----KD-K----S-KITFLDTPGHAAFTEMRARGANVTDIVVLVVAADDGIMPQTIEAINHAKAAQVPLIVAINKIDR---PEA-NAQKVRERLLEHEVIVEEMSGDVLDVEVSATKGTG-LDELIEKIALQAELLELKARPD-RDAEATVVEAQLDKGRGPVATVLINRGTLRRGDTFVVG-TESGKVRAIVDDQGKQIKEAGPSMPVEVLGLGGVPSAGDMLTVVENEQRAREVAEYRQEKATE--KR----TA-L-A-PS--------S----F----DTMFN--KSN---------VIE---WPVVVKADVQGSVEAINSALHNL--SND--DIKVRILHAGVGAITETDVQLAAASNA--PIIGFNVRPNAKARDLVKRDNVRMMYHDVIYHLTDEITKELLGELGPLKVENVVGRAEVKQVFPAG-K-RD-KAAGLLVEEGVIRKGLH-ARL-TREDVIVS--A-TV------------------------------------------IQSL-----RRFKDDVDEVRAGLECGVVL-EDTNDI-RAGDQLEVFEVTEQ----------------------------ERTL-------------------------------------------
>874156_Emarinus@KLI64153.1| translation initiation factor IF-2
-------------------------------------------------------------------------------------------------------------------------MS---E-------------E----------------------------N--D-----------TP---K-----------------------RT--------------------RK-----------PLG-L-K----------------R-S-------------V-DA-G---------EVK-----QT-FS-------------H---GRTN-K-------V-AVE-VK---------R-----R-R----------K-L-------------------------VK-------P----G--------E---------------------------------------------------------------------EP---------------------------------V--------------A---------------AP------------------------------------------------------------------------------------------P---------P----------------------------------------------------------------------PP------------------------PP----------------------------------------------------------------------------P----P------------------------------------------AP---------------------------------------------------------TP---------------------------------------------------------------------------A----P---------------------------------------A-------------------------------------------------------------------------------------P-------------------------------------------------------------------VAKA--------PA----------------------------------------------------------------------------------------------------------------------------------------------------------------------------------P-------------KK----------AAPAG---ETP--------------------QER--------VARM----------------------------------------------------QRE-----------------------AEED-----RLR--------------QG-EES------------R---------K-RE---------------------EE------------QAR--------------------KAA------------------------------------------ETEK------QR-----A---------EA------------N-----------R-----------------------------E--------A---------------E---------------V--------V---------------------------A--------A-------------------KD-------------------------------------A-E------Q----------------E------------A-----------------------K-------------------------------A---------------------------EA-------------------------------KAE-------------AEA------------------E---------------------QAV----Q---------------------------------DA----------PA----------------------------------------------------------------------------------------------------E-----------------------------------------AP-----EA------------------------------------------------------------------------------------------------------------------EAK----------------------------------------------------------T-V---------------------------------------------------------------------------PAA------------------------------------------------------------------------------R---------------KF---TPV-------------------------------------------------------ARP---E--------------------------------P---------------------------K-----RP-------------------------------------------------E------------K----------------------------------------------------KRE--E----------------------------------------------------------------K------PK------------R----------GG-------------------GGA-GSSPA-----------D-K------R--------------------------R-S-GKLTV--NRA------L--------NE--D--E----------G----RRARSLA--------AL-K---R-----ARE---K-ER--RAH-------------GGG-S--SA--P-R-E------KQFRDVVVPE-AITVGELAKRMGEKGADLVKELFNL-DM-MVTVNQTIDQDTAELLVEQFGHTIQ-KVSEA-----DVD-IQTT--E---DD-D-P-V---E-T----MVP-RPPIVAVMGHVDHGKTSLLDALRKTNVTRGEAGGITQHIGAYQV-TT----KD-G----S-KVTFLDTPGHAAFTEMRQRGANVTDIVVLVVAADDGIMPQTIEAIKHAKAANVPMIVAINKIDK---PEA-NAQKIRERLLEHEVMVEAMSGDVQDVEISAKNGTG-LEELIEKIALQAELLELKARPD-RPAEATVVEAQLDKGRGPVATVLINRGTLKRGDTFVVG-TESGKVRAIVNDQGKQIKEAGPSMPVEVLGLGGVPSAGELLTVVENEQRAREVAQYRQEKATE--KR----TA-L-A-PT--------S----F----DTMFN--KSN---------VIE---WPCVVKADVQGSVEAITTALHNL--SND--DIKVRVLHAGVGAITETDVQLASGSKA--PIIGFNVRPNAKARELVKRDGVRMMYHDVIYHLTDEVTGELLGELGPLKVETVVGRAAVKEVFKSG-K-KD-KAAGLLVEEGVIRKGLH-ARL-TRDDIIVS--A-TT------------------------------------------IASL-----RRFKDDVDEVRAGLECGVVL-EDTNDI-KAGDQLEVYEVNEQ----------------------------ERTL-------------------------------------------
>1648404_Eatlanticus@AKQ42553.1| translation initiation factor IF-2
-------------------------------------------------------------------------------------------------------------------------MS---E-------------D----------------------------N--E-----------TP---K-----------------------RT--------------------RK-----------PLG-L-K----------------R-S-------------V-DA-G---------EVK-----QT-FS-------------H---GRTN-K-------V-AVE-VK---------R-----R-R----------K-L-------------------------VK-------P----G--------E---------------------------------------------------------------------EA---------------------------------A--------------A---------------PP------------------------------------------------------------------------------------------P---------P----------------------------------------------------------------------PP------------------------EP----------------------------------------------------------------------------A----P------------------------------------------AP---------------------------------------------------------EP---------------------------------------------------------------------------A----P---------------------------------------A-------------------------------------------------------------------------------------P-------------------------------------------------------------------KAPR--------PA----------------------------------------------------------------------------------------------------------------------------------------------------------------------------------A-------------KK----------PSSDA---ETP--------------------QER--------VARL----------------------------------------------------QRE-----------------------AEED-----RLR--------------QA-EES------------R---------K-RE---------------------DE------------QLR--------------------KAA------------------------------------------EDEK------RR-----A---------EE------------N-----------R-----------------------------Q--------A---------------E---------------A--------E---------------------------A--------E-------------------KR-------------------------------------S-E------E----------------S------------A-----------------------K-----------------------------------------------------------EA-------------------------------KAE-------------AAA------------------E---------------------QAA----E---------------------------------EA----------EA----------------------------------------------------------------------------------------------------A-----------------------------------------AP-----AA------------------------------KEA---APA--------------------------------------------------AKE----------------------EAK----------------------------------------------------------P-A---------------------------------------------------------------------------PSA------------------------------------------------------------------------------R---------------KF---TPV-------------------------------------------------------ARP---E--------------------------------I---------------------------K-----RP-------------------------------------------------E------------K----------------------------------------------------KRE--E----------------------------------------------------------------K------PK------------R----------GG-------------------SSS-AGE-A-----------D-K------R--------------------------R-S-GKLTV--NRA------L--------NE--D--E----------G----RRARSLA--------AL-K---R-----ARE---K-ER--RAQ-------------GGG-S--SQ--P-R-E------KQVRDVVVPE-AITVGELAKRMGEKGADLVKELFNL-DM-MVTVNQTIDQDTAELLVEQFGHNIK-RVSES-----DVD-LATT--E---DQ-D-P-E---D-T----QKP-RPPVVAVMGHVDHGKTSLLDALRKTNVTRGEAGGITQHIGAYQV-TT----KD-K----A-KVTFLDTPGHAAFSEMRARGANVTDIVVLVVAADDGIMPQTIEAINHAKSANVPLIVAINKIDK---PEA-NAQKVRERLLEHEVIVEAMSGDVQDVEVSATKGTG-LDDLIEKIALQAELLELKARPD-RAAEATVIEAQLDKGRGPVATVLINRGTLKRGDTFVVG-TESGKVRAIVNDQGKQIKEAGPSMPVEVLGLGGVPSAGDVLTVVENEQRAREVAEYRQEKATE--KR----TA-L-A-PT--------S----F----DTMFN--KSN---------VVE---WPVVVKADVQGSVEAIVTALHNL--SND--DIKVRVLHAGVGAITESDVTLAAASKA--PIIGFNVRPNAKARELVKRDGVRMMYHDVIYHLTDEMTSDLLGELGPLKVENVVGRALVKEVFKSG-K-KD-KAAGLLVEEGVIRKGLH-ARL-TREDVIVS--A-TT------------------------------------------IASL-----RRFKDDVDEVRAGLECGVVL-EDTNDI-KPGDQLEVFEVNEE----------------------------ERTL-------------------------------------------
>2307003_Esp@RIV87776.1| translation initiation factor IF-2
-------------------------------------------------------------------------------------------------------------------------MS---E-------------E----------------------------N--E-----------TP---K-----------------------RT--------------------RK-----------PLG-L-K----------------R-A-------------V-DA-G---------EVK-----QT-FS-------------H---GRTN-K-------V-AVE-VK---------R-----R-R----------K-L-------------------------VK-------P----G--------E---------------------------------------------------------------------EP---------------------------------A--------------P---------------MP------------------------------------------------------------------------------------------A---------P----------------------------------------------------------------------AP------------------------EP----------------------------------------------------------------------------A----P------------------------------------------AP---------------------------------------------------------AP---------------------------------------------------------------------------E----A---------------------------------------KQ------------------------------------------------------------------------------------P-------------------------------------------------------------------EPKK--------PA----------------------------------------------------------------------------------------------------------------------------------------------------------------------------------P-------------KK----------PAASD---ETP--------------------QER--------VARM----------------------------------------------------QRE-----------------------AEEE-----RLK--------------MA-EEA------------R---------K-RE---------------------QE------------EAK--------------------QAA------------------------------------------EEEK------KR-----A---------EE------------K-----------K-----------------------------K--------A---------------E---------------A--------E---------------------------A--------A-------------------KQ-------------------------------------S-E------A----------------D------------E-----------------------E------------------------------------------------------------A-------------------------------AAK-------------AEA------------------E---------------------APE----A---------------------------------EA----------PA----------------------------------------------------------------------------------------------------A-----------------------------------------TP-----EA--------------------------------------D--------------------------------------------------TQD----------------------EAV----------------------------------------------------------K-Q---------------------------------------------------------------------------PAA------------------------------------------------------------------------------R---------------KF---TPV-------------------------------------------------------ARP---E--------------------------------P---------------------------K-----RP-------------------------------------------------E------------K----------------------------------------------------KKE--DKKA-------------------------------------------------------A-----R------PE------------R----------GG-------------------GSGGGASGA-----------D-K------R--------------------------R-S-GKLTV--NKA------L--------NE--D--E----------G----RRARSLA--------AL-K---R-----ARE---K-ER--RAQ-------------GGG-S--SQ--P-R-E------KQVRDVIVPE-AITVGELAKRMGEKGADLVKELFNL-DM-MVTVNQTIDQDTAELLVEQFGHNIQ-KVSES-----DVD-ISAE--E---DV-D-P-E---E-T----LQP-RPPVVAVMGHVDHGKTSLLDALRKTNVTRGEAGGITQHIGAYQV-TT----KD-K----S-KITFLDTPGHAAFSEMRARGANVTDIVVLVVAADDGIMPQTIEAINHAKAADVPIIVAINKIDK---PEA-NPQNIRNRLLEHEVIVEEMSGDVQDVEVSAKEGTG-LEDLIEKINLQAELMELKARPD-RDAEATVVEAQLDKGRGPVATVLINRGTLKRGDTFVVG-TQSGKVRALINDQGKQVKEAGPSVPVEVLGLSGVPSAGDMLTVVENEQRAREVAQYRQEKATE--KR----TA-L-A-PT--------S----F----DTMFN--KSN---------VTE---WPVVVKADVQGSVEAITSALHNL--SND--DIKVRVLHAGVGAITETDVQLAAGSKA--PIIGFNVRPNAKARELVKRDGVRMMYHDVIYHLTDEITGELLGVLGPLKVENVVGRAEVKQVFPAG-K-RD-KAAGLLVEEGVIRKGLH-ARL-TREDVIVS--A-TV------------------------------------------IQSL-----RRFKDDVDEVRAGLECGVVL-EDTNDI-KPGDQLEVYEVTEQ----------------------------ERTL-------------------------------------------
>1581420_Eluteus@KLE33907.1| translation initiation factor IF-2
-------------------------------------------------------------------------------------------------------------------------MS---D-------------E----------------------------N--D-----------TP---R-----------------------RE--------------------RK-----------PLG-L-K----------------R-S-------------V-DA-G---------EVK-----QT-FS-------------H---GRTN-K-------V-AVE-VK---------R-----R-R----------K-L-------------------------VK-------P----G--------E---------------------------------------------------------------------E----------------------------------A--------------A---------------AP------------------------------------------------------------------------------------------A---------P----------------------------------------------------------------------AP------------------------AP----------------------------------------------------------------------------A----P------------------------------------------AP---------------------------------------------------------AP---------------------------------------------------------------------------A----P---------------------------------------T-----------------------------------------------------------------------------------------------------------------------------------------------------------PA--------PA----------------------------------------------------------------------------------------------------------------------------------------------------------------------------------PV----------AKRP----------AAPAG---ETP--------------------QER--------VQRL----------------------------------------------------QRE-----------------------AEEE-----RLR--------------LA-EEA------------R---------K-RE---------------------DA------------EAL--------------------KAA------------------------------------------EEEK------KR-----A---------EN------------N-----------V-----------------------------K--------A---------------R---------------E--------E---------------------------A--------E-------------------KQ-------------------------------------A-A------L----------------D------------A-----------------------K------------------------------------------------------------A-------------------------------AAE-------------AAA------------------A---------------------EPT----A---------------------------------PA----------EE----------------------------------------------------------------------------------------------------A-----------------------------------------PA-----QE------------------------------AEA---S-----------------------------------------------------------------------------TGT----------------------------------------------------------V-I---------------------------------------------------------------------------PAA------------------------------------------------------------------------------R---------------KF---TPV-------------------------------------------------------ARP---E--------------------------------P---------------------------K-----RP-------------------------------------------------E------------K----------------------------------------------------KRE--E----------------------------------------------------------------K------PK------------R----------GA-------------------ATP---DTG-----------D-K------R--------------------------R-S-GKLTV--NRA------L--------NE--D--E----------G----RRARSLA--------AL-K---R-----ARE---K-ER--RLH-------------GGG-S--SA--P-R-E------KQVRDVVVPE-VITVAELAKRMGEKGADLVKELFNL-DM-MVTVNQTIDQDTAELLVEQFGHNIQ-KVSDA-----DVD-IDTS--E---ES-D-P-E---E-T----LKP-RAPVVAVMGHVDHGKTSLLDALRKTSVTKGEAGGITQHIGAYQV-TT----KD-K----S-RVTFLDTPGHAAFTQMRARGANVTDIVVLVVAADDGIMPQTVEAINHAKAAGVPLIVAINKIDK---PEA-NAQKVRERLLEHEVIVEEMSGDVLDVEVSAKTGAG-LDDLVEKIALQAELLELKARPD-RDAEATVVEAQLDKGRGPVATVLVKRGTLKRGDTFVVG-SQSGKVRALIDDQGKQVKEAGPSMPVEVLGLGGVPNAGDLLTVVENEARAREVAAYRQERDTE--KR----TA-L-A-PT--------S----F----DTMFN--KSN---------VVE---WPVVVKADVQGSVEAIVHALHNL--SND--DIKVRVLNAGVGAITESDVQLAAASKA--PIIGFNVRPNPKARDLVKRDGVRMMYHDVIYHVTDEVTKELLGELGPLKVETVLGRAAVKEVFKSG-K-RD-KAAGLLVEEGVIRKGLH-ARL-TRDDVIVS--A-TT------------------------------------------IQSL-----RRFKDDVDEVRAGLECGVVL-ADTNDI-KPGDQLEVFEVNEE----------------------------ERTL-------------------------------------------
>1267766_Aatlanticus@AKH41095.1| Translation initiation factor IF-2
-------------------------------------------------------------------------------------------------------------------------MS---D-------------N----------------------------D--T-----------TP---T-----------------------RT--------------------RK-----------PLG-L-K----------------R-S-------------V-DA-G---------EVR-----QT-FS-------------H---GRTN-K-------V-AVE-VK---------R-----R-R----------K-L-------------------------TK-------P----G--------S---------------------------------------------------------------------APA------------------EDT-----------A------------PTP---------------AP------------------------------------------------------------------------------------------A---------P----EPV--------------------------------------------------------------AEP------------------------AQ----------------------------------------------------------------------------T----P------------------------------------------AP---------------------------------------------------------AP---------------------------------------------------------------------------K----P---------------------------------------KPA-----------------------------------------------------------------------------------P-------------------------------------------------------------------VAKK--------PA---------------------------------------------------------------------------------------------------------------------------------------------------------------------------------AP-------------------------KAPAG---ETP--------------------QER--------VARL----------------------------------------------------QRE-----------------------AEED-----RLR--------------MA-EEA------------R---------R-RE---------------------EE------------ERL--------------------QKI------------------------------------------EQEK------RR-----A---------EE------------N-----------R-----------------------------K--------A---------------E---------------E--------E---------------------------A--------A-------------------KA-------------------------------------R-A------E----------------Q------------E-----------------------K-------------------------------A------------------------------------------------------------AAE-------------QAA------------------S---------------------AEK----A---------------------------------AS----------EA----------------------------------------------------------------------------------------------------P-----------------------------------------AK-----AE------------------------------AEP---KPEP------------------------------------------K--S---ERS----------------------PQA----------------------------------------------------------A-S---------------------------------------------------------------------------PAP------------------------------------------------------------------------------R---------------RF---TPV-------------------------------------------------------ARP---E--------------------------------P---------------------------K-----RP------------------------------------------------PE------------K----------------------------------------------------KRE--S-KV-------------------------------------------------------Q-----Q------PV------------K----------SA-----------------------GGDRG-----------D-K------R--------------------------R-S-GKLTV--TKA------L--------NE--D--E----------G----RRARSLA--------AL-K---R-----ARE---K-ER--RAH-------------GDG-Q--QR--P-R-E------KQVRDVIVPE-AITVQELANRMAEKGADLVKALFNL-GM-MVTVNQTIDQDTAELLVEEFGHNIQ-RVSES-----DID-IQES--E----A-D-P-E---E-T----QKP-RAPVVTIMGHVDHGKTSLLDALRGTDVVRGEAGGITQHIGAYQI-TT----KD-K----Q-QLTFLDTPGHEAFTQMRARGANVTDIVVLVVAADDGIMPQTVEAINHTKAAGVPMIVAINKCDK---PEA-NPKRIRERLLEHEVIVEEMSGDVQDVEVSAKTGMG-LEELIEKIMLQAELLELKARPD-RNAEATVIEAQLDKGRGPVATVLVTRGTLKRGDSFVVG-TESGRVRALIDDKGKQVKEAGPSTPVEVLGLGGVPQAGDTLTVVENEQRAREVAEYRQEKATE--KR----TA-T-A-PT--------S----L----DAMFAGLKND---------VIE---FPLLVKADVQGSVEAINSALHNL--SND--EIKVRVLHSGVGAITESDVTLAAASKA--PIIGFNVRPNAKARQLIERDKVEMKYYDVIYHLTEEIAKEMAGELGPLRIENVVGRAEVKQVFPAG-K-KD-KAAGLLVVEGAIRKGLH-ARL-TREDVIVS--A-TT------------------------------------------IASL-----RRFKDDVDEVRAGLECGVVL-ADTNDI-KPGDHLEVFEVTEQ----------------------------ERTL-------------------------------------------
>1811540_Esp@LUNY01000215.1_4|  1534 4134
-------------------------------------------------------------------------------------------------------------------------MS---D-------------D----------------------------D--K-----------KP----------------------------A--------------------RK-----------PLS-L-K----------------G-S---------------QP-G---------EVK-----QT-FS-------------H---GRTN-K-------V-AVE-VK---------R-----R-R----------K-L-------------------------VK-------P----G--------E---------------------------------------------------------------------AA-------------------PAP-----APAPEAA--------------P---------------AP------------------------------------------------------------------------------------------A---------P----AQ----------------------------------------------------------------AP------------------------TP----------------------------------------------------------------------------S----P------------------------------------------AP---------------------------------------------------------AP---------------------------------------------------------------------------A----P---------------------------------------A-------------------------------------------------------------------------------------P-------------------------------------------------------------------VTKA--------PA----------------------------------------------------------------------------------------------------------------------------------------------------------------------------------P-------------KR----------PAPSD---ETP--------------------QER--------VARL----------------------------------------------------QRE-----------------------AEED-----RLR--------------MA-EEA------------R---------V-RE---------------------ER------------EAK--------------------QAV------------------------------------------EDEK------KR-----A---------ET------------K-----------A--QE------------------------KE--------A---------------Q---------------K--------Q---------------------------A--------E-------------------QQ-------------------------------------A-E------K----------------D------------A-----------------------A-------------------------------A------------------------------------------------------------RAE-------------KKA------------------E---------------------AAS----A-----S---------------------------EQ----------EA----------------------------------------------------------------------------------------------------S-----------------------------------------SD-----AA------------------------------TGN---AAT--------------------------------------------------GEA----------------------DAP----------------------------------------------------------A-A---------------------------------------------------------------------------PAP------------------------------------------------------------------------------R---------------RF---TPV-------------------------------------------------------ARP---E--------------------------------P---------------------------K-----RP----E--------------------------------------------K------------P----------------------------------------------------KKD--D----------------------------------------------------------------K------KS------------R----------TA-----------------T-----TAERP-----------D-K------R--------------------------R-S-GKLSV--TKA------L--------NE--D--E----------G----RRARSLA--------AL-K---R-----ARE---K-ER--RTH--------------GG-P--SK--P-R-E------KQVRDVVVPE-AITVQELANRMAEKGADLVKELFNL-GM-MVTVNQTIDQDTAELLVDQFGHNVQ-RVSEA-----DVD-IVNE--E---DN-D-P-E---E-T----LRP-RPPVVTIMGHVDHGKTSLLDALRGANVVKGEAGGITQHIGSYQV-KT----KK-G----D-AVTFLDTPGHAAFTEMRARGANVTDIVVLVVAADDGVMPQTIEAINHTKAAGVPMIVAINKVDK---PEA-NPDNIRNRLLEHEVIVEKMSGDTQDVEISAKEKTG-LDELLEAINLQAELLELKARPD-REAEATVIEAQLDKGRGPVATVLVTRGTLKRGDTFVVG-TQSGRVRAIVNDQGTQIKEAGPSMPVEVLGLGGVPNAGDTLTVVENEQRAREVAEFRQTKATE--KR----TA-L-A-PT--------N----F----DTMFAGLQSN---------VIE---FPVLVKADVQGSVEAINSALHNL--SND--DIKVRVLHAGVGAITESDVQLAAASNA--PIIGFNVRPNPKARELVKRDNVEMKYFDVIYHLTEEITKEMLGELGPLKVENVIGRAEVKEVFKSG-K-KD-KAAGLLVVEGIIRKGVH-ARL-TRDDVIVS--A-TT------------------------------------------IASL-----RRFKDDVDEVRSGLECGVVL-ADTNDI-RAGDQLEVFEVTEQ----------------------------ERTL-------------------------------------------
>1974094_Sbacterium@PIW55306.1| translation initiation factor IF-2
-------------------------------------------------------------------------------------------------------------------------MS---D------------------------------------------D--K-----------KP----------------------------A--------------------RK-----------PLT-L-K----------------G-S---------------QP-G---------EVK-----QT-FS-------------H---GRTN-K-------V-AVE-VK---------R-----R-R----------K-L-------------------------VK-------P----G--------E---------------------------------------------------------------------EP---------------------------------A--------------P---------------TP------------------------------------------------------------------------------------------A---------P----EA----------------------------------------------------------------TP------------------------EP----------------------------------------------------------------------------A----P------------------------------------------AP---------------------------------------------------------AP---------------------------------------------------------------------------T----P---------------------------------------A-------------------------------------------------------------------------------------P-------------------------------------------------------------------AAKK--------PA----------------------------------------------------------------------------------------------------------------------------------------------------------------------------------P-------------KK----------PAPDA---ETP--------------------QER--------VARM----------------------------------------------------QRE-----------------------AEED-----RLR--------------LA-EEA------------R---------K-RD---------------------ER------------KAK--------------------ERE------------------------------------------EEEK------QR-----A---------EN------------K-----------A-----------------------------K--------A---------------K---------------E--------E---------------------------A--------K-------------------EQ-------------------------------------A-D------Q----------------Q------------A-----------------------K-------------------------------E------------------------------------------------------------DAE-------------REQ------------------E---------------------EQT----A---------------------------------AA----------EA----------------------------------------------------------------------------------------------------K-----------------------------------------AD-----AS------------------------------------AAA--------------------------------------------------SDE----------------------SES----------------------------------------------------------K-G---------------------------------------------------------------------------PAP------------------------------------------------------------------------------R---------------KF---TPV-------------------------------------------------------ARP---E--------------------------------P---------------------------K-----RP-------------------------------------------------A------------K----------------------------------------------------KEE--K----------------------------------------------------------------K------PA------------R----------AA------------------------GGGK-----------D-K------R--------------------------R-S-GKLTV--TKA------L--------NE--D--E----------G----RRARSLA--------AL-K---R-----ARE---K-ER--RAQ--------------GG-P--SK--P-R-E------KQVRDVVVPD-AITVQELANRMAEKGADLVKALFNM-GM-MVTVNQTIDQDTAELLVEEFGHNIE-RVSEA-----DID-IVPT--E---DE-D-P-E---D-T----LKP-RAPVVAVMGHVDHGKTSLLDALRKTNVTKGEAGGITQHIGAYQI-TT----KD-K----Q-QITVLDTPGHAAFTEMRQRGANVTDIVVLVVAADDGIMPQTIEAISHAKAADTPIIVAINKIDK---PEA-NPQKIRERLLEHEIIVEAMSGDVQDVEVSAKEGTN-LDKLIDAINLQAELLELKARPD-RAAEATVVEAQLDKGRGPVATVLVTRGTLKRGDTFVVG-TESGRVRALVNDQGKQVKEAGPSTPVEVLGLGGVPDAGDQLTVVENEQRAREVAEFRQAKATE--SR----TA-L-A-PT--------N----F----DTMFNNMQSN---------VVE---FPVLVKADVKGSVEAITSALHNL--SND--DIKVRVLHAGVGAITESDVTLAAASKA--PIIGFNVRPNPKARELVKRDGVRMMYHDVIYHLTDEITKEMLGELGPLKVENVMGRAEVKEVFKSG-K-KD-KAAGLLVVEGVIRKGLH-ARL-TRDDVIVS--A-TT------------------------------------------IASL-----RRFKDDVDEVRSGLECGVVL-EDTNDI-KPGDQLEVFEVNEQ----------------------------ERTL-------------------------------------------
>1895714_Asp@OJU60349.1| translation initiation factor IF-2
-------------------------------------------------------------------------------------------------------------------------MS---D-------------N----------------------------D--T-----------TP---T-----------------------RT--------------------RK-----------PLG-L-K----------------R-S-------------V-DA-G---------EVK-----QT-FS-------------H---GRTN-K-------V-VVE-VK---------R-----R-R----------V-I-------------------------GK-------P----G--------E---------------------------------------------------------------------AP---------------------------------A--------------A---------------AP------------------------------------------------------------------------------------------E---------P----VA----------------------------------------------------------------AP------------------------AP----------------------------------------------------------------------------P----P------------------------------------------PP---------------------------------------------------------PP---------------------------------------------------------------------------P----P-------------------------------------------------------------------------------------------------------------------------------------------------------------------------------------------------------------------------------------------------------------------------------------------------------------------------------------------------------------------------------------------------P------------KRK----------AAPAG---ETP--------------------QER--------VARL----------------------------------------------------QRE-----------------------AEED-----RLR--------------LT-EEA------------R---------R-RE---------------------EE------------ERA--------------------QAI------------------------------------------EEEK------RR-----I---------EE------------N-----------R-----------------------------R--------A---------------E---------------E--------E---------------------------A--------A-------------------KA-------------------------------------R-A------A----------------E------------G-----------------------Q-------------------------------A----------------------------A-------------------------------EAE-------------AEA------------------V---------------------VEP----A-----PA--------------------------PA----------EE----------------------------------------------------------------------------------------------------A-----------------------------------------GQ-----E-------------------------------------------------------------------------------------------QA----------------------AGS----------------------------------------------------------P-T---------------------------------------------------------------------------PAP------------------------------------------------------------------------------R---------------KF---TPV-------------------------------------------------------ARP---E--------------------------------P---------------------------K-----RP-------------------------------------------------E------------K----------------------------------------------------KRE--ERG--------------------------------------------------------------K------SA------------P----------AG-----------------R-----GDRGA-----------D-N------R--------------------------RQS-GKLTV--TRA------L--------NE--D--E----------G----ARARSLA--------AL-K---R-----ARE---K-ER--RAH-------------YSG-Q--SQ--V-R-E------KQVRDVIVPE-AITVQELANRMAEKGADLVKALFNM-GM-MVTVNQTIDQDTAELLVEEFGHRIE-RVSES-----DVD-IDTS--E---DF-D-P-E---E-T----LKP-RPPVVTIMGHVDHGKTSLLDALRGTDVVKGEAGGITQHIGAYQI-TT----KN-K----Q-KITVLDTPGHEAFTQMRARGANVTDIVVLVVAADDGIMPQTVEAINHTRAAGVPMIVAITKADK---PEA-NPQRIRERLLEHEVVVEEMSGDVQDVEVSAKTGQG-LDELIEKILLQAELLELKARPD-RDAEGTVIEARLDKGRGPVATVLVSRGTLKRGDVFVVG-TESGRVRALVDDKGQQVKEAGPAMPVEVLGLGGVPQAGDRLTVVDSEARAREVAEYRQTQATA--KR----TA-T-A-PT--------S----L----DAMFAGLNSD---------VIE---FPLVVKADVQGSTEAIVNALHNL--SND--EIKVRVLHSGVGAITESDVTLAAASKA--PIIGFNVRPNAKARELIERTKVEMKYYDVIYHLTEEIAKEMAGELGPLRVENVVGRAEVKQVFPAG-K-RD-KAAGLLVLEGAIRKGLH-ARL-TRQDVIVS--A-TT------------------------------------------IASL-----RRFKDDVDEVRAGLECGVVL-ADTNDI-KAGDMLEVFEVEER----------------------------ERTL-------------------------------------------
>1784712_Exanthus@RIV90655.1| translation initiation factor IF-2, partial
--------------------------------------------------------------------------------------------------------------------------------------------------------------------------------------------------------------------------------------------------------------------------------------------------------------------------------------------------------------------------------------------------------------------------------------------------------------------------------------------------------------------------------------------------------------------------------------------------------------------------------------------------------------------------------------------------------------------------------------------------------------------------------------------------------------------------------------------------------------------------------------------------------------------------------------------------------------------------------------------------------------------------------------------------------------------------------------------------------------------------------------------------------------------------------------------------------------------------------------------------------------------------------------------------------------------------------------------------------------------------------------------------------------------------------------------------------------------------------------------------------------------------------------------------RL----------------------------------------------------QRE-----------------------AEED-----RLR--------------VA-EEA------------R---------K-RE---------------------QE------------EAR--------------------QAA------------------------------------------EDEK------RR-----A---------ED------------K-----------R-----------------------------K--------A---------------E---------------E--------E---------------------------A--------V-------------------KQ-------------------------------------R-A------A---------------EE------------A-----------------------A-------------------------------A--------------------------KEA-------------------------------AAN-------------PPA------------------E---------------------AAP----A-----EAAP-----------------------AEP----------EA----------------------------------------------------------------------------------------------------K-----------------------------------------AE-----AE------------------------------AAP---APAD-------------------------------------------------EAP----------------------AAP----------------------------------------------------------V-T---------------------------------------------------------------------------PSP------------------------------------------------------------------------------R---------------RF---TPV-------------------------------------------------------KRP---E--------------------------------I---------------------------K-----KP----E--K----------------------------------------VE------------R----------------------------------------------------KTA--D----------------------------------------------------------------K------PK------------R----------TSGAPAAPAD------RGGGGNNAGGGSAA-----------D-K------R--------------------------R-S-GKLTV--NRA------L--------NE--D--E----------G----RRARSLA--------AL-K---R-----ARE---K-ER--RMH-------------GGG-S--SA--P-R-E------KQVRDVIVPE-AITVQELAQRMAEKGADLVKSLFNM-GM-MVTVNQTIDADTAELLVEEFGHRIQ-RVSES-----DVD-IDTS--T---DT-D-P-E---E-T----LQP-RPPVVTIMGHVDHGKTSLLDALRGTDVVKGEAGGITQHIGAYQI-TT----KG-K----D-KITFLDTPGHAAFTEMRARGANVTDIVVLVVSGDDAIMPQTIEAISHTKAAGVPMIVAITKADK---PEY-NAKKIRERLLEHEVIVEAMSGDVQDVEVSSKTGAG-LDELIDKILLQAELLELKARPD-RMAEATVVEAQLDKGRGPVATVLVNRGTLKRGDTFVVG-TQSGRVRALVDDKGKQIKEAGPGMPVEVLGLGGVPSAGDMMTVVENEQRAREVAQYRKEKETE--KR----TA-L-A-PT--------S----F----DTMFN--KSD---------VIE---WPVVVKADVQGSVEAIVNALHNI--SND--LIKVRVLHAGVGAITESDVSLAVASKA--PIVGFNVRPNAKARELVKRDGARMMYHDVIYHLTEEVSKELAGELGPEKIEHVVGRAEVKQVFPAG-K-KD-KAAGLLVIDGVIKKGLF-ARL-TRDDVIVS--A-TT------------------------------------------IQSL-----RRFKDDVDEVRTGLECGVVL-ADTNDI-KPGDNLEVFEIEER----------------------------ERVL-------------------------------------------
>1736584_Asp@KRA84131.1| translation initiation factor IF-2
-------------------------------------------------------------------------------------------------------------------------MS---D-------------N----------------------------E--N-----------TP---T-----------------------LT--------------------RK-----------PLG-L-K----------------R-S-------------V-DA-G---------EVK-----QT-FS-------------H---GRTN-K-------V-TVE-VK---------R-----R-R----------A-L-------------------------KR-------P----G--------E---------------------------------------------------------------------EG--------------------------------HS--------------S---------------AP------------------------------------------------------------------------------------------E---------P----EVE--------------------------------------------------------------VAA------------------------PP----------------------------------------------------------------------------P----P------------------------------------------PP---------------------------------------------------------AP---------------------------------------------------------------------------A----P---------------------------------------Q---------------------------------------------------------------------------------------------------------------------------------------------------------------------------------------------------------------------------------------------------------------------------------------------------------------------------------------------------------P-------------KKP-------VAKAPAG---ETP--------------------QER--------VARL----------------------------------------------------QRE-----------------------AEEA-----RLR--------------LT-EEA------------T---------R-RD---------------------TE------------ARA--------------------QAL------------------------------------------EDEK------RR-----A---------EE------------N-----------R----------------------------RV--------A---------------A---------------E--------E---------------------------A--------A-------------------AA-------------------------------------A-T------A----------------A------------A-----------------------A-------------------------------P------------------------------------------------------------PAE-------------VEA----------------------------------------EAP----A-----EV--------------------------VA----------EE----------------------------------------------------------------------------------------------------S-----------------------------------------AE-----GS-------------------------------------------------------------------------------------D---AES----------------------TAT----------------------------------------------------------G-A---------------------------------------------------------------------------PAP------------------------------------------------------------------------------R---------------KF---TPV-------------------------------------------------------ARP---E--------------------------------L---------------------------K-----RP-------------------------------------------------E------------K----------------------------------------------------KRD--DRKQ------------------------------------------------------QQ-----Q------PA------------G----------RG-----------------------HAAVD-----------D-R------R--------------------------R-G-GKLTV--NRA------L--------NE--D--E----------G----ARARSLA--------AL-K---R-----ARE---K-ER--RAH-------------MGG-M--SQ--P-R-E------KQVRDVIVPE-AITVQELANRMAEKGADLVKALFNM-DM-MVTVNQTIDQDTAELLVEEFGHNIV-RVSDS-----DVD-IDTT--E---DV-D-S-E---E-T----QES-RPPVVTIMGHVDHGKTSLLDALRGTDVVKGEAGGITQHIGAYQI-TT----KD-K----H-KITVLDTPGHEAFTQMRQRGANVTDIVILVVAADDGLMPQTIEAIRHTKAAGVPMIVAINKIDK---PEA-KPQKIRERLLEHEIVVEAMSGDVQDVEVSAKTGAG-LDELIEKILLQAELLELKANPN-RAADATVIEAQLDKGRGPVATVLVNRGTLKRGDVFVVG-NESGRVRALVDDKGQQVKEAGPSMPVEVLGLGGVPNAGDHLTVVENEQRAREVASYRQQQATA--KR----TA-T-A-PA--------N----L----DAMFAGLKSD---------VKE---FAVVVKADVQGSAEAIVTALHNL--SND--EIKVRVLNSGVGAITESDVALASASKA--PIIGFNVRPNAKARELIARHKVEMKYYDVIYKLTEEIAREMAGVLGPLRIENVLGRAEVKQVFPAG-K-RD-KAAGLLVLEGVIRKGLY-ARL-TRADVIVS--A-TT------------------------------------------IASL-----RRFKDDVDEVRTGLECGVVL-ADTNDI-KAGDHLEVFEVEER----------------------------ERTL-------------------------------------------
>2023229_Pht@AUX70481.1| translation initiation factor IF-2
-------------------------------------------------------------------------------------------------------------------------MS---D-------------D----------------------------N--D-----------NQ---------------------------RT--------------------RK-----------PLG-L-K----------------R-S-------------V-DA-G---------EVK-----QT-FS-------------H---GRTN-K-------V-VVE-VK---------R-----R-R----------V-L-------------------------GK-------P----G--------E-----------------------------------------------------------------------------------------------------------------------A---------------AP------------------------------------------------------------------------------------------P---------P-----------------------------------------------------------------------P------------------------PP----------------------------------------------------------------------------P----P------------------------------------------AP---------------------------------------------------------EP---------------------------------------------------------------------------V----V---------------------------------------A-A-----------------------------------------------------------------------------------P--------------------------------------------------------------------PPP--------PP----------------------------------------------------------------------------------------------------------------------------------------------------------------------------------P-------------AR----------PAPAG---ETP--------------------QER--------VKRL----------------------------------------------------QLE-----------------------AEEE-----RLR--------------LA-EEA------------R---------K-RE---------------------EA------------EAR--------------------ERE------------------------------------------EEER------RR-----A---------EE------------N-----------R-----------------------------R--------A---------------E---------------E--------E---------------------------A--------E-------------------KQ-------------------------------------R-A------E----------------V------------A-----------------------A-------------------------------APE----------------------PLATAP------------------------------DAE-------------APA------------------A---------------------DEGV---A-----PAA-------------------------KA----------EA----------------------------------------------------------------------------------------------------T-----------------------------------------VP-----A----------------------------------------------------------------------------------------------------------------------------------------------------------------------------------------------------------------------------------------------------------------A------------------------------------------------------------------------------R---------------RF---TPV-------------------------------------------------------ERP---E--------------------------------P---------------------------K-----RP-A-PE--V-K---------------------------------------G------------K----------------------------------------------------KKD--D----------------------------------------------------------------K------RA------------A----------PI------------------------DAGK-----------D-N------R--------------------------R-S-GKLTV--TRA------L--------NE--D--E----------G----RRARSLA--------AL-K---R-----ARE---K-ER--RGQ--------------GG-P--SK--P-R-E------KQVRDVVVPE-AITVGELANRMAEKGADLVKALFNM-GM-MVTVNQTIDQDTAELLVEEFGHNIT-RVSAS-----DVD-IDTS--A---DE-D-P-I---E-T----QKP-RPPVVTIMGHVDHGKTSLLDALRGTDVVKGEAGGITQHIGAYQI-TT----K-----DKA-KITFLDTPGHAAFTEMRMRGANVTDIVILVVAGDDGLMPQTIEAINHTKAAGVPMIVAITKSDK---PEF-NPQKIRERLLEHEVIVEAMSGDVQDVEVSAKTGAG-LDKLIEAINLQAELLELKARPD-RDAEATVIEAQLDKGRGPVATVLVTRGTLKRGDNFVVG-TQSGRVRAIVDDKGQQLKEAGPSMPVEVLGLGGVPSAGDNLTVVENEQRAREVAKYRQEIATE--KR----TA-L-A-PT--------N----F----DTMFNNLASN---------VIE---YPVVVKADVQGSVEAIVNALHNL--SND--EIKVRVLNAGVGAITESDVLLAAASKA--PIIGFNVRPNAKARDLVKRDGVRMMYYDVIYHLTDAVAKEMAGELGPERIETVVGRAEVKQVFPAG-K-KD-KAAGLLVLEGAIRKGLF-ARL-TRADVIVS--A-TK------------------------------------------IASL-----RRFKDDVDEVRAGLECGVVL-EDTNDI-KPGDNLEVFSVEER----------------------------ERTL-------------------------------------------
>2013670_Abacterium@PKP65283.1| translation initiation factor IF-2
-------------------------------------------------------------------------------------------------------------------------MS---D-------------D-------------------------------D-----------NQ---------------------------RT--------------------RK-----------PLG-L-K----------------R-S-------------V-DA-G---------EVK-----QT-FS-------------H---GRTN-K-------V-VVE-VK---------R-----R-R----------A-I-------------------------GK-------P----G--------S---------------------------------------------------------------------EP------------------------------------------------A---------------AP------------------------------------------------------------------------------------------P---------P-----------------------------------------------------------------------P------------------------AP----------------------------------------------------------------------------P----P------------------------------------------VA---------------------------------------------------------ET---------------------------------------------------------------------------P----A---------------------------------------P-A-----------------------------------------------------------------------------------P--------------------------------------------------------------------TPK--------PR----------------------------------------------------------------------------------------------------------------------------------------------------------------------------------P-------------AR----------AAPAG---ETP--------------------QER--------VKRL----------------------------------------------------QLE-----------------------AEEE-----RLQ--------------RA-QEA------------R---------K-RE---------------------EI------------EAR--------------------ERD------------------------------------------EEER------RR-----V---------ED------------N-----------R-----------------------------R--------A---------------E---------------E--------E---------------------------A--------E-------------------KQ-------------------------------------R-G------E----------------A------------A-----------------------N-------------------------------A----------------------------AP------------------------------VADP------------APV------------------A---------------------DES----A-----VAA-------------------------EA----------ET----------------------------------------------------------------------------------------------------A-----------------------------------------TP-----AD------------------------------------------------------------------------------------------------------------------RSD----------------------------------------------------------A-A---------------------------------------------------------------------------PSP------------------------------------------------------------------------------R---------------RF---TPI-------------------------------------------------------ERP---E--------------------------------P---------------------------K-----R----PE--I-K----------------------------------------------------K----------------------------------------------------KKE--D----------------------------------------------------------------K------RA------------A----------PI------------------------DADK-----------D-K------R--------------------------R-S-GKLTV--TRA------L--------NE--D--E----------G----RRARSLA--------AL-K---R-----ARE---K-ER--RGQ--------------GG-P--SK--P-R-E------KQVRDVVVPE-AITVGELANRMAEKGADLVKALFNM-GM-MVTVNQTIDQDTAELLVEEFGHNIT-RVSAS-----DVD-IDNS--E---DM-D-P-A---E-T----LRP-RPPVVTIMGHVDHGKTSLLDALRGTDVVKGEAGGITQHIGAYQI-TA----KS-GSGDEQ-KITFLDTPGHAAFSEMRMRGANVTDIVILVVAADDGIMPQTIEAIKHTQAAGVPMIVAINKCDK---PEA-NPQKVRERLLEHNVMVEAMSGEVQDVEVSATTGAG-LDKLIEAIGLQAELLELKARPD-RDAEATVIEAQLDKGRGPVATVLVTRGTLKRGDNFVVG-TQSGKVRAIVDDKGNQLQEAGPSMPVEVLGLGGVPSAGDNLTVVENEQRAREVAKYRLEIATE--KR----TA-L-A-PT--------N----F----DTMFSTLSSS---------VIE---FPVVVKADVQGSVEAIVNALHNL--SND--EIKVRVLNAGVGAITESDVTLAAASKA--PIIGFNVRPNAKARDLLKRDNVRMMYYDVIYHLTDAIAKEMAGELGPERIETVVGRAEVKQVFPAG-K-KD-KAAGLLVLEGAIRKGLF-ARL-TRADVIVS--A-TK------------------------------------------IQSL-----RRFKDDVDEVRTGLECGVVL-EDTNDI-KPGDNLEVFSVEER----------------------------ERTL-------------------------------------------
>1122970_Pcryptus@KE383966.1_275|  309426 312002
-------------------------------------------------------------------------------------------------------------------------MS---D-------------E----------------------------N--D-----------NQ---------------------------RI--------------------RK-----------PLG-L-K----------------R-S-------------V-DA-G---------EVK-----QT-FS-------------H---GRTN-K-------V-VVE-VK---------R-----R-R----------V-L-------------------------GK-------P----G--------A---------------------------------------------------------------------EP------------------------------------------------A---------------AP------------------------------------------------------------------------------------------P---------S----AA----------------------------------------------------------------AP------------------------AP----------------------------------------------------------------------------T----P------------------------------------------AP---------------------------------------------------------AP---------------------------------------------------------------------------A----A---------------------------------------A-A-----------------------------------------------------------------------------------PR--------P-------------------------------------------------------APAAPA--------PR----------------------------------------------------------------------------------------------------------------------------------------------------------------------------------P-------------ER----------AGPPG---ETP--------------------QER--------VRRL----------------------------------------------------QRE-----------------------AEEE-----RLR--------------LA-EEA------------R---------K-RE---------------------EE------------ERR--------------------RAE------------------------------------------EEER------RR-----A---------EE------------------------R-----------------------------R--------A---------------E---------------D--------E---------------------------A-----------------------------R-------------------------------------V-A------P----------------A------------A-----------------------A-------------------------------APE----------------------P--TAE------------------------------PAE-------------EPA------------------V---------------------EDA----A-----EAP-------------------------AA----------SA----------------------------------------------------------------------------------------------------A-----------------------------------------AP-----A-------------------------------------------------------------------------------------------------------------------RAE----------------------------------------------------------T-L---------------------------------------------------------------------------PAA------------------------------------------------------------------------------R---------------RF---TPV-------------------------------------------------------ERP---E--------------------------------P---------------------------K-----RP-A-SE--A-K---------------------------------------G------------K----------------------------------------------------KKE--D----------------------------------------------------------------K------RA------------A----------PI------------------------DGDK-----------D-K------R--------------------------R-S-GKLTV--TRA------L--------NE--D--E----------G----RRARSLA--------AL-K---R-----ARE---K-ER--RMH-------------GGG-A--AK--P-R-E------KQVRDVVVPE-AITVQELANRMAEKGADLVKALFNM-GM-MVTVNQTIDQDTAELLVTEFGHNIV-RVSDS-----DVD-IDTS--E---DT-D-P-E---E-T----KRP-RPPVVTIMGHVDHGKTSLLDALRGTDVAKGEAGGITQHIGAYQI-TT----KG-G----Q-KITFLDTPGHAAFTEMRMRGANVTDIVVLVVAGDDGLMPQTIEAIRHTKAAGAPMIVAITKSDK---PEF-NPQKVRERLLEHEVIVEALSGDVQDVEVSAKTGAG-LDQLIEAILLQAELLELKARPD-RPAEATVIEAKLDKGRGPVATVLVTRGTLKRGDNFVVG-TQSGRVRAIVDDKGRQLSEAGPSMPVEVLGLGGVPAAGDILTVVESEQRAREVAKYRQEKATE--KR----TA-L-A-PT--------S----F----DTMFSKLASN---------VKE---YPVVVKADVHGSVEAIVGALHAL--SND--EIKVRVLNAGVGAITESDVTLAAASKA--PIIGFNVRPNAKARDLIKRDGVRMMYYDVIYHLTDAVAKEMAGELGPERIETVVGRAEVKQVFPAG-K-RD-KAAGLLVLEGAIRKGLF-ARL-TRADVIVS--S-TK------------------------------------------IASL-----RRFKDDVEEVRAGLECGVVL-EDTNDI-KPGDMLEVFSVEER----------------------------ERTL-------------------------------------------
>1860125_Esp@OBX19584.1| translation initiation factor IF-2
-------------------------------------------------------------------------------------------------------------------------MS---D-------------E----------------------------D--Q-----------KP----------------------------A--------------------RK-----------PLG-L-K----------------R-S-------------V-ES-G---------EVK-----QT-FS-------------H---GRTN-K-------V-AVE-VK---------R-----R-R----------K-L-------------------------VK-------P----G--------E---------------------------------------------------------------------AP------------------------------------------------P---------------PP------------------------------------------------------------------------------------------P---------P---------------------------------------------------------------------ATP------------------------EP----------------------------------------------------------------------------A----P------------------------------------------AP---------------------------------------------------------AP---------------------------------------------------------------------------A----P---------------------------------------T-------------------------------------------------------------------------------------P------------------------------------------------------------------APTAR--------AA----------------------------------------------------------------------------------------------------------------------------------------------------------------------------------PV------------KK-----------DPSG---ETP--------------------QER--------VARL----------------------------------------------------QRE-----------------------AEEA-----RLL--------------QG-QEA------------R---------K-RE---------------------DE------------AAR--------------------QAA------------------------------------------EDEK------QR-----A---------ED------------N-----------R-----------------------------K--------A---------------E---------------A--------K---------------------------A--------A-------------------EE-------------------------------------P-A------P----------------E------------S-----------------------K-------------------------------V---------------------------DA-------------------------------APD-------------APA------------------A---------------------ASAE---A---------------------------------KA----------EA----------------------------------------------------------------------------------------------------A-----------------------------------------PD-----AG------------------------------PEA---TAAE------------------------------------------P--E---ADA----------------------EGA----------------------------------------------------------A-A---------------------------------------------------------------------------PAP------------------------------------------------------------------------------R---------------RF---TPV-------------------------------------------------------ARP---E--------------------------------I---------------------------K-----RP----K--------------------------------------------K------------E----------------------------------------------------KKD--E----------------------------------------------------------------K------PV------------R----------EE---------------------------P-----------D-K------R--------------------------R-G-GKLTV--NRA------L--------NE--D--E----------G----RRARSLA--------AL-K---R-----ARE---K-ER--RTH--------------GG-P--ST--P-R-E------KQARDVIVPE-AITVQELANRMAEKGAQLVKELFNL-GM-MVTVNQTIDQDTAELLVEQFGHRIQ-RVSES-----DVD-IPVE--Q---DL-D-P-E---E-T----LRP-RPPVVTIMGHVDHGKTSLLDALRGTNVTKGEAGGITQHIGSYQV-KT----KN-G----D-MVTFLDTPGHAAFTEMRQRGANVTDLVVLVVAADDGIMPQTIEAIRHTHAAGVPMIVAINKMDK---PGA-DPDKIRTRLLEHEVIVEKMSGEVQDVEISALKKEG-LDELLEAIAVQAELLELKARPD-RPAEATVIEAQLDKGRGPVATVLVTRGTLKRGDAFVVG-TQSGRVRAVVDFTGKQIKEAGPSMPVEVLGLGGVPKAGDQLTVVENEQRAREVAEYRQEKATE--SR----TA-L-A-PT--------S----F----DTMFTNLQSN---------VIE---WPVVVKADVQGSVEAINTALHNL--SND--EIKVRVLHAGAGAITESDVSLAAASNA--PIIGFNVRPNAKARQLIARDKVRMMYYDVIYHVTEEVAKEMAGELGPERIETVVGRALVKEVFRSG-K-KD-KAAGLLVEEGVIRKGLF-ARL-TRDDVIVS--A-TT------------------------------------------IASL-----RRFKDDVDEVRAGLECGVVL-EDTNDI-KAGDQLEVFEVELR----------------------------ERTL-------------------------------------------
>1634516_Csp@ALG61661.1| translation initiation factor IF-2
-------------------------------------------------------------------------------------------------------------------------MS---D-------------D----------------------------E--N-----------NT---------------------------RT--------------------RK-----------PLG-L-K----------------R-S-------------V-ES-G---------EVK-----QT-FS-------------H---GRTN-K-------V-AVE-VK---------R-----R-R----------K-I-------------------------LK-------P----G--------E---------------------------------------------------------------------AA-------------------PAPSSAEEAKAPEAA--------------P---------------AP------------------------------------------------------------------------------------------A---------P----------------------------------------------------------------------AP------------------------AP----------------------------------------------------------------------------A----P------------------------------------------AP---------------------------------------------------------AP---------------------------------------------------------------------------A----P---------------------------------------K-------------------------------------------------------------------------------------P-------------------------------------------------------------------AAKK--------SA----------------------------------------------------------------------------------------------------------------------------------------------------------------------------------P-------------KK----------AAPAD---ETP--------------------QER--------VARL----------------------------------------------------QRE-----------------------AEED-----RLR--------------MA-EEA------------R---------K-RD---------------------DQ------------KAR--------------------QAA------------------------------------------EDEK------KR-----A---------EE------------N-----------R-----------------------------K--------A---------------E---------------E--------E---------------------------A--------A-------------------KR-------------------------------------A-E------E----------------E------------A-----------------------K-------------------------------AP-----------------------P--KAP------------------------------AAE-------------VEP------------------E---------------------AAQ--------------------------------------PE----------EA----------------------------------------------------------------------------------------------------A-----------------------------------------KP-----AS------------------------------------------------------------------------------------------------------------------TGK----------------------------------------------------------A-V---------------------------------------------------------------------------PAA------------------------------------------------------------------------------R---------------KF---TPV-------------------------------------------------------QRP---E--------------------------------P---------------------------K-----KP----E--K-----------------------------------------K------------A----------------------------------------------------KKE--D----------------------------------------------------------------K------PA------------R----------AA-------------------------ERP-----------D-K------R--------------------------R-S-GKLSV--TKA------L--------NE--D--E----------G----RRARSLA--------AL-K---R-----ARE---K-ER--RMQ-------------GGG-S--SK--P-R-E------KQVRDVVVPE-AITVQELANRMAEKGADLVKELFSL-GM-AVTVNQTIDQDTAELLVEQFGHNIQ-KVSDA-----DID-IKAE--E---DV-D-P-E---E-S----LKP-RPPVVTIMGHVDHGKTSLLDALRGTNVTRGEAGGITQHIGSYQV-KT----KN-G----D-KITFLDTPGHAAFTEMRARGANVTDIVVLVVAADDGIMPQTVEAISHAKAAGTPIIVAINKMDK---EDA-NPQKVRERLLEQEVIVEAMSGDVQDVEISALKGTG-LDELLEKIALQAELMELKANPD-RMAEATVIEAQLDKGRGPVASVLVTRGTLKKGDALVAG-TMSGRVRAIIDDQGKQIKEAGPSMPVEVLGLGGVPNAGDQLTVVENEQRAREVAEYRQDKANE--QR----TA-L-A-PT--------N----F----DAMFAGLANK---------AIE---FPLLVRADVQGSVEAIKTALTNL--SND--DIKVRILHSGVGAITENDVTLAAAGNA--PIIGFNVRPNAKARQQIEREGVRMMYYDVIYHLTEEIAKEMAGELGPERIEHVVGRAAVKEVFKSG-K-KD-KAAGLLVEEGVIRKGLH-ARL-TRDDVIVS--S-TT------------------------------------------IASL-----RRFKDDVDEVRAGLECGVVL-EDTNDI-KPGDQLEVFEVEER----------------------------ERTL-------------------------------------------
>762261_Axinjiangensi@RSEK01000012.1_31|  21827 24490
-------------------------------------------------------------------------------------------------------------------------MS---D-------------N----------------------------DT-T-----------TP---A-----------------------RS--------------------RK-----------PLG-L-K----------------R-S-------------V-DA-G---------EVK-----QT-FS-------------H---GRTN-K-------V-AVE-VK---------R-----R-R----------K-L-------------------------TR-------P----G--------E---------------------------------------------------------------------AEA-------------------APV------APEPAA-------------P---------------AP------------------------------------------------------------------------------------------A---------P----------------------------------------------------------------------SP------------------------AP----------------------------------------------------------------------------A----P------------------------------------------AP---------------------------------------------------------AP---------------------------------------------------------------------------A----P---------------------------------------A-------------------------------------------------------------------------------------P-------------------------------------------------------------------VARK--------PV-A--------------------------------------------------------------------------------------------------------------------------------------------------------------------------------P-------------VR----------PPVSD---ETR--------------------QER--------QARL----------------------------------------------------LRE-----------------------AEEA-----RLA--------------TL-EEA------------N---------R-RE---------------------LE------------EKQ--------------------RQL------------------------------------------EEEK------RR-----A---------EE------------N-----------R-----------------------------R--------A---------------E---------------E--------E---------------------------A--------K-------------------AR-------------------------------------A-A------E----------------D------------A-----------------------T-------------------------------AG-------------------------EAA-------------------------------AVE-------------PVA------------------E---------------------ASP----A-----GDTA-----------------------AEQ----------PA----------------------------------------------------------------------------------------------------D-----------------------------------------SA-----AE------------------------------VST---EASQ------------------------------------------G-AE---AEA----------------------QGE----------------------------------------------------------V-T---------------------------------------------------------------------------PAP------------------------------------------------------------------------------R---------------RF---TPV-------------------------------------------------------ARV---E--------------------------------P---------------------------K-----KP-------------------------------------------------E------------K----------------------------------------------------KKE--EKKGR-------------------------------------------------TEPARL-----T------PD------------R----------GA-----------------------AATAA-----------D-R------R--------------------------R-G-GKLTV--NRA------L--------ND--D--E----------G----ARARSLA--------AL-K---R-----ARE---K-ER--RSH-------------RGG-N--NQ--P-R-D------KQVRDVVVPE-AITVQELANRMAEKGADLVKALFNL-GM-MVTVNQTIDQDTAELLVEEFGHRIQ-RVSES-----DVD-VDTS--E---DV-D-P-E---E-T----LKT-RPPVVTIMGHVDHGKTSLLDALRGTDIVKGEAGGITQHIGAYQI-KT----KS-G----D-KITFLDTPGHAAFTEMRARGANVTDIVVLVVAADDGLMPQTIEAISHTKAAGVPMIVAINKIDK---PEA-NPQRIRERLLEHEVVVEEMSGDVQDVEVSALKKTG-LDNLIDKILLQAELLELRARPD-REAEATVIEAQLDKGRGPVATVLINRGTLKRGDVFVVG-TESGRVRALIDDKGKQVKEAGPSMAVEVLGLGGVPSAGDQLTVVENEQRAREAAEYRKEKANA--KR----TA-I-A-PA--------S----L----DTMFSNLNSD---------VIE---FPLVVKADVQGSVEAINTALHNL--SNE--DIKVRILHSGVGAITESDVTLAAASGA--PIVGFHVRPNANARQLIERDKVRMMYYDVIYHLTEEIAKEMIGELGPLRVENVVGRAEIKQVFPAG-K-RD-KAAGLLVTEGVLRKGLF-ARL-TRRDVIVS--A-TR------------------------------------------IESL-----RRFKDDVDEVRTGLECGVVL-ADTNDI-KPGDMLEVFEVEER----------------------------ERTL-------------------------------------------
>2320269_Asp@RKF23050.1| translation initiation factor IF-2
-------------------------------------------------------------------------------------------------------------------------MS---D-------------N----------------------------E--N-----------KP---T-----------------------RD--------------------RK-----------PLG-L-K----------------R-S-------------V-DA-G---------EVK-----QT-FS-------------H---GRTN-K-------V-AVE-VK---------R-----R-R----------K-L-------------------------TK-------P----G--------A---------------------------------------------------------------------APAPT----------------PAPT------AEETSS-------------P---------------AP------------------------------------------------------------------------------------------T---------P----------------------------------------------------------------------AP------------------------APV----------------------------------------------------------AK-----------APEAA----P------------------------------------------KP---------------------------------------------------------AP---------------------------------------------------------------------------A----P---------------------------------------K-------------------------------------------------------------------------------------P-------------------------------------------------------------------ARKA--------PS-AQ-----------------------------------------------------------------------------------------------------------------------------------------------------------------------------PKP-------------VK----------RPTTT---ESR--------------------KEM--------QERL----------------------------------------------------LRE-----------------------AEEA-----RLT--------------AM-EEA------------S---------R-RE---------------------EE------------ERA--------------------RKI------------------------------------------EEEK------RR-----A---------EE------------N-----------R-----------------------------K--------A---------------E---------------E--------E---------------------------A--------A-------------------KK-------------------------------------A-A------A----------------E------------A-----------------------E-------------------------------AA-------------------------KKA-------------------------------EAE----------------------------------E---------------------TKQ----A-----AELA-----------------------KAK----------DV----------------------------------------------------------------------------------------------------P-----------------------------------------AP-----AE------------------------------TDK---KADK------------------------------------------G-EA---DAG----------------------KGK----KD-------------TR------------------------------------SS-A---------------------------------------------------------------------------PAP------------------------------------------------------------------------------R---------------KF---TPV-------------------------------------------------------QRP---E--------------------------------A---------------------------K-----KP-------------------------------------------------E-----------------------------------------------------------------KTD--KKKG---------------------------------------------------DAGKA-----A------PT------------R----------G--------------------------ERN-----------D-R------R--------------------------R-G-GKLTV--NRA------L--------ND--D--E----------G----ARARSLA--------AL-K---R-----ARE---K-ER--RSQ-------------GGG-K--PR--N-R-E------KQSRDVIVPE-AITVQELANRMAEKGADLVKALFNM-GM-MVTVNQTIDQDTAELLVEEFGHRIQ-RVSES-----DVD-INSS--D---DV-D-P-E---E-T----LKA-RPPVVTIMGHVDHGKTSLLDALRGTDVVRGESGGITQHIGAYQI-TT----KN-K----Q-KLTFLDTPGHEAFTQMRARGANVTDIVILVVAADDGIMPQTIEAINHTKAAGVPMIVAINKCDK---PEA-NPQKIRERLLEHEVIVEEMSGDVQDVEVSAKSGAG-LDELIDKIMLQAELLELKARPD-RDAEGTVIEAQLDKGRGPVATVLITRGTLRRGDVFVVG-TESGRVRAMIDDKGKQVKEAGPSFPVEVLGIGGVPNAGDQLAVVENEQRAREVSEYRSEKAHA--KR----TA-A-T-PA--------N----F----DAMFSNLKSD---------TIE---FPVLIKADVQGSVEAIVSALNNL--SND--EIKVRVLHSGVGAITESDVTLAAASNA--PIIGFHVRPNAKARQMVEREKVRMMYYDVIYHLTEEIAKEMAGELGPERIENVVGRAEVKQVFPAG-K-KD-KAAGLLVTEGAIRKGLF-ARL-TRNDVIVS--A-TT------------------------------------------IASL-----RRFKDDVPEVRAGLECGVVL-EDTNDI-KPGDMLEVFEVEER----------------------------ERTL-------------------------------------------
>1348774_Cnaphthovoran@AKM08870.1| translation initiation factor IF-2
-------------------------------------------------------------------------------------------------------------------------MS---D-------------T----------------------------N--D-----------TP---------------------------RT--------------------RK-----------PLG-L-K----------------R-S-------------V-DA-G---------EVK-----QT-FS-------------H---GRTN-K-------V-AVE-VK---------R-----R-R----------K-I-------------------------LK-------P----G--------E---------------------------------------------------------------------TA---------------------------------A--------------P---------------EP------------------------------------------------------------------------------------------A---------P----T------------------------------------------------------------------P------------------------AP----------------------------------------------------------------------------P----P------------------------------------------AP---------------------------------------------------------VA---------------------------------------------------------------------------K----A---------------------------------------PP------------------------------------------------------------------------------------P-------------------------------------------------------------------T-----------PA----------------------------------------------------------------------------------------------------------------------------------------------------------------------------------P--------------R----------PAASR---ESR--------------------QEM--------QARL----------------------------------------------------LRE-----------------------AEEA-----RLA--------------TL-EEA------------N---------R-RE---------------------QE------------EKQ--------------------RAL------------------------------------------EEEK------QR-----A---------EE------------N-----------R-----------------------------K--------A---------------E---------------E--------E---------------------------A--------E-------------------KA-------------------------------------A--------AA--------------AP------------V-----------------------E-------------------------------A---------------------------PKE------------------------------EAKE------------EPA-----------------------------------------------------PEA-------------------------KA----------EP----------------------------------------------------------------------------------------------------A-----------------------------------------AE-----PE------------------------------AEP--------------------------------------------------------EQG-----------------------------E-----------------------------------------------------V-T---------------------------------------------------------------------------PAP------------------------------------------------------------------------------R---------------RF---TPV-------------------------------------------------------KRP---E--------------------------------P---------------------------K-----KP----E--------------------------------------------K------------K---A------------------------------------------------PRA--AEKA---------------------------------------------------------------------------------------------AP-------------------EREGEGNAK-----------D-R------R--------------------------R-S-GKLSV--SKA------L--------NE--D--E----------G----RRARSLA--------AL-K---R-----ARE---K-ER--RIH-------------GGG-S--SK--P-R-E------KQVRDVVVPE-AITVQDLANRMAEKGADLVKALFNM-GM-MVTVNQTIDQDTAELLVEEFGHNIQ-RVSEA-----DVD-IDTT--E---DT-D-P-E---E-T----LKA-RPPVVTIMGHVDHGKTSLLDALRGTDVTRGEAGGITQHIGAYQI-TT----KD-K----Q-KITFLDTPGHEAFTEMRARGANVTDIVILVVAADDGLMPQTIEAINHTKAAGVPMIVAINKCDK---PEA-NPQKIRERLLEHEIVVEAMSGEVQDVEVSAKTKAG-LDKLLDAINMQAELLELKANPD-RDADATVIEAKLDKGKGPLATVLVTRGTLRRGDIFVVG-TESGRVRAIHDDKGKQIKEAGPSMPVEVLGLGGVPNAGDHLTVVENEQRAREVSTYRTEKANE--KR----TA-M-A-PA--------S----F----ENMFSALKSN---------VIE---YPVVIKADVQGSVEAIANALAKI--SND--EIKVRVLHSGVGAITESDVTLASASGA--PIIGFNVRPNAKARQQMEKDKVRLMYHDVIYHLTEEITKELAGELGPERIENVVGRAQVKQVFPAG-K-KD-KAAGLLVEEGVIRKGLF-ARL-TRDDVIVS--A-TT------------------------------------------IASL-----RRFKDDVDEVRAGLECGVVL-EDTNDI-KAGDQLEVFEVEER----------------------------ERVL-------------------------------------------
>450378_Cmarinus@ARU16219.1| translation initiation factor IF-2
-------------------------------------------------------------------------------------------------------------------------MS---D-------------N----------------------------D--N-----------ST---------------------------RT--------------------RK-----------PLG-L-K----------------R-A-------------V-DA-G---------EVK-----QT-FS-------------H---GRTN-K-------V-AVE-VK---------R-----K-R----------K-I-------------------------LK-------P----G--------E----------------------------------------------------------------------T---------------------------------A--------------P---------------AA------------------------------------------------------------------------------------------A---------P----E------------------------------------------------------------------A------------------------AP----------------------------------------------------------------------------T----P------------------------------------------VA---------------------------------------------------------AP---------------------------------------------------------------------------P----A---------------------------------------APK-----------------------------------------------------------------------------------P-------------------------------------------------------------------AAPK--------PA----------------------------------------------------------------------------------------------------------------------------------------------------------------------------------P-------------RR----------PSPSD---ETP--------------------QER--------VARL----------------------------------------------------QRE-----------------------AEEE-----RLK--------------MA-EEA------------R---------R-RE---------------------EE------------AKA--------------------KAL------------------------------------------EEER------QR-----A---------ED------------N-----------R-----------------------------K--------A---------------E---------------A--------E---------------------------A--------Q-------------------KE-------------------------------------A-V------AE--------------AE------------V-----------------------E-------------------------------A---------------------------SQT------------------------------QEEP------------APA------------------V---------------------EAE----K-----PAE-------------------------QE----------EA----------------------------------------------------------------------------------------------------A-----------------------------------------SD-----PA------------------------------VE---------------------------------------------------------EQG-----------------------------E-----------------------------------------------------A-V---------------------------------------------------------------------------PAP------------------------------------------------------------------------------R---------------KF---TPV-------------------------------------------------------KRP---E--------------------------------P---------------------------K-----KV----E--------------------------------------------K------------K----------------------------------------------------PAA--DKKG------------------------------------------------------GA-----R------DT------------R----------GD-------------------TRSAEAKGA-----------D-R------R--------------------------R-G-GKLTV--NKA------L--------ND--D--E----------G----ARARSLA--------AL-K---R-----ARE---K-ER--RSQ-------------YRG-Q--QQ--Q-R-E------KQVRDVVVPE-AITVQELANRMAEKGADLVKALFNL-GM-MVTVNQTIDQDTAELLVEEFGHNIQ-RVSES-----DVD-IDNT--V---DV-D-P-A---E-T----LKP-RPPVVTIMGHVDHGKTSLLDALRGTDVTRGEAGGITQHIGAYQV-KT----KA-G----D-MITFLDTPGHEAFTEMRARGANVTDIVILVVAADDGLMPQTIEAINHTKAAGVPMIVAINKIDK---DEA-NPKKIRERLLEHEIVVEEMSGDVMDVEVSAKKKIG-LDKLIDAINLQAELLELKANPD-RDAEATVIEAQLDKGKGPLATVLVTRGTLKRGDVFVVG-TESGRVRAMHDDKGRQVKEAGPSTPVEVLGLGGVPRAGDLMNVVENEQRAREVATYRTEKANE--KR----TA-M-P-VS--------N----F----ENMFSALKSE---------MVE---FPVVIKADVQGSVEAISTALGRL--SND--LIKVRVLHSGVGAITESDVTLAAASGA--PIIGFNVRPNAKARQQMEKDKVEMMYYDVIYHLTEEIAKRMAGELGPERIENVVGRAAVKQVFPAG-K-KD-KAAGLLVEEGVIRKGLF-ARL-TRNDVIVS--A-TS------------------------------------------IESL-----RRFKDDVDEVRAGLECGVVL-SDTNDI-KPGDQLEVFEVEER----------------------------ERVL-------------------------------------------
>1703339_Cmobilis@LYWZ01000020.1_316|  313382 316006
-------------------------------------------------------------------------------------------------------------------------MS---D-------------N----------------------------D--N-----------ST---------------------------RT--------------------RK-----------PLG-L-K----------------R-A-------------V-DA-G---------EVK-----QT-FS-------------H---GRTN-K-------V-AVE-VK---------R-----K-R----------K-I-------------------------LK-------P----N--------EGG------------------------------------------------------------------SAP---------------------------------A--------------P---------------AP------------------------------------------------------------------------------------------A---------P----EEQK-------------------------------------------------------------AAP------------------------AP----------------------------------------------------------------------------A----P------------------------------------------AP---------------------------------------------------------AP---------------------------------------------------------------------------K----A---------------------------------------APK-----------------------------------------------------------------------------------P-------------------------------------------------------------------A-----------PK----------------------------------------------------------------------------------------------------------------------------------------------------------------------------------P-------------KR----------PAPSD---ETP--------------------QER--------VARL----------------------------------------------------QRE-----------------------AEED-----RLK--------------LA-EEA------------R---------R-RE---------------------EE------------AKA--------------------KAL------------------------------------------EEEK------QR-----A---------ED------------N-----------R-----------------------------K--------A---------------E---------------A--------E---------------------------A--------E-------------------AA-------------------------------------A-Q------KA--------------AE------------E-----------------------K-------------------------------A---------------------------AKP------------------------------ASEE------------KPA----------------------------------------EPE----A-----KEE-------------------------AK----------EE----------------------------------------------------------------------------------------------------A-----------------------------------------KE-----AG------------------------------PE---------------------------------------------------------ESG----------------------DGE----E-----------------------------------------------------A-T---------------------------------------------------------------------------PAP------------------------------------------------------------------------------R---------------RF---TPV-------------------------------------------------------KRP---E--------------------------------P---------------------------K-----RT----E--------------------------------------------K------------K----------------------------------------------------PAA--DKKA------------------------------------------------------GG-----K------RA------------A----------AS-------------------TESDGGGRG-----------D-R------R--------------------------R-G-GKLTV--NKA------L--------NE--D--E----------G----ARARSLA--------AL-K---R-----ARE---K-ER--RAH-------------YRG-Q--SQ--P-R-E------KQVRDVVVPE-AITVQELANRMAEKGADLVKELFNL-GM-MVTVNQTIDQDTAELLVDQFGHNVQ-RVSES-----DVD-IDTT--E---DV-D-P-E---E-S----MKP-RPPVVTIMGHVDHGKTSLLDALRGTDVTRGEAGGITQHIGAYQI-KT----KG-G----D-VITFLDTPGHEAFTEMRARGANVTDIVILVVAADDGLMPQTIEAINHTKAAGVPMIVAINKIDK---DEA-NPQKIRERLLEHEIIVEAMSGDVMDVEVSAKNKIG-LDKLLDAINLQAELLELKANPD-READATVIEAKLDKGKGPLATVLVTRGTLKRGDVFVVG-TESGRVRALHDDKGRQIKEAGPAMPVEVLGLGGVPRAGDVLTVVENEQRAREVAGYRTEKANE--KR----TA-M-P-VS--------N----F----ENMFSALKSE---------MVE---FPVVIKADVQGSVEAIANALAKI--SND--LIKVRVLHSGVGAITESDVTLAAASGA--PIIGFNVRPNSKARQQMEKDKVEMMYYDVIYHLTEEIAKRMAGELGPERIENVVGRAAVKQVFPAG-K-KD-KAAGLLVEEGVIRKGLF-ARL-TRNDVIVS--A-TS------------------------------------------IASL-----RRFKDDVDEVRAGLECGVVL-SDTNDI-KAGDQLEVFEVEER----------------------------ERVL-------------------------------------------
>1895900_Nsp@OJX97220.1| translation initiation factor IF-2
-------------------------------------------------------------------------------------------------------------------------MT---D-------------S----------------------------N--D-----------KP---T-----------------------LG--------------------RK-----------PLG-L-K----------------R-S-------------V-EA-G---------EVK-----QT-FS-------------H---GRTN-K-------V-VVE-VK---------R-----R-K----------V-IP------------------------GK-------P----G--------EGG-----------------------------------------------------------------QGAE---------------------------------A--------------P---------------A---------------------------------------------------------------------------------------AAP-A---------P----------------------------------------------------------------------AP------------------------APV------------------------------------------------------------------------A-QP----V------------------------------------------RP----------------------------------------------------------P---------------------------------------------------------------------------L----P-------------------------------------------------------------------------------------------------------------------------------------------------------------------------------------------------------------PV---------------------------------------------------------------------------------------------------------------------------------------------------------------------------------RPAP-----------------------VAASR---ETR--------------------QEM--------QARL----------------------------------------------------LRE-----------------------AEEA-----RLA--------------AS-EAA------------T---------R-RE---------------------QE------------EKA--------------------RQI------------------------------------------EEER------RR-----A---------EE------------N-----------R-----------------------------R--------A-------------------------------A--------E---------------------------A--------A----------------------------------------------------------A-A------P----------------A------------P-----------------------V-------------------------------VEE-------------------AP-KVEEA-------------------------------PAP-------------AAP------------------V---------------------VEA----A-----PA-------------PAAP---------VV----------EA----------------------------------------------------------------------------------------------------------------------------------------------AP-----AP------------------------------APA---APVQ------------------------------------------VEAP---KAA----------------------PVE----E---------------------------------------------------------------------------------KP----------------------------------------------AAPAP------------------------------------------------------------------------------R---------------RF---TPV-------------------------------------------------------QSP-APA--------------------------------P---------------------------R-----RP----E--A-A-----------------------------------APAAK------------K---PAP----------------------------------------------S-R--D----------------------------------------------------------------R------K-------------------------------------------------AAD-------------E-R------R----------------------------G-GKLTV--NRA------L--------NE--D--E----------G----ARARSLA--------AL-K---R-----ARE---K-ER--RAH-------------FGG-Q--YQ--Q-R-E------KQVRDVIVPE-AITVQELANRMAEKAADLVKSLFKM-GM-VVTLNHTIDQDTAELLVEEFGHNIQ-RVSES-----DVD-IDTT--V---DV-D-A-D---E-T----LKT-RPPVVAIMGHVDHGKTSLLDALRGTDVVRGEAGGITQHIGAYQI-KT----KG-G----D-LVTFLDTPGHEAFTEMRMRGANVTDIVILVVAGDDGLMPQTIEAINHTKAAGVPMIVAITKSDK---PEF-NPQKIRERLLEHEIIVEQMSGDVQDVEVSAKTGAG-LQDLIDKILLQAELMELKANPD-RAAEATVIEAKLDKGKGPLATVLINRGTLKVGDIFVVG-TQSGRVRAMLDDKGRQVKQAPPSLPVEVLGLGGVPMAGDTLTVVESEARAREVAAFRQEQATA--KR----TT-S-A-PS--------S----L----ENMFSALAAK-Q------SVIE---YPILVKADVQGSVEAIVNALNRL--SND--EIKLKVLASGVGAITESDVNLAAASGA--PIVGFNVRPNAKAREIIERFKVRMKYFDVIYHLTDDIAKEMAGVWGPERIETVVGRAEVKEVFPAG-K-HN-KAAGLLVVEGYIKKGLH-TRL-TRNDVIVS--K-TT------------------------------------------VASL-----RRFKDDVAEVRAGLECGVVL-EATNDV-KAGDMLEVFEVEMR----------------------------ERTL-------------------------------------------
>1946983_Nsp@DDES01000218.1_9|  6192 7850
----------------------------------------------------------------------------------------------------------------------------------------------------------------------------------------------------------------------------------------------------------------------------------------------------------------------------------------------------------------------------------------------------------------------------------------------------------------------------------------------------------------------------------------------------------------------------------------------------------------------------------------------------------------------------------------------------------------------------------------------------------------------------------------------------------------------------------------------------------------------------------------------------------------------------------------------------------------------------------------------------------------------------------------------------------------------------------------------------------------------------------------------------------------------------------------------------------------------------------------------------------------------------------------------------------------------------------------------------------------------------------------------------------------------------------------------------------------------------------------------------------------------------------------------------------------------------------------------------------------------------------------------------------------------------------------------------------------------------------------------------------------------------------------------------------------------------------------------------------------------------------------------------------------------------------------------------------------------------------------------------------------------------------------------------------------------------------------------------------------------------------------------------------------------------------------------------------------------------------------------------------------------------------------------------------------------------------------------------------------------------------------------------------------------------------------------------------------------------------------------------------------------------------------------------------------------------------------------------------------------------------------------------------------------------------------------------------------------------------------------------------------------------------------------------------------------------------------------------------------------------------------------------------------------------------------------------------------------------------------------------------------------------------------------------------------------------------------------------------------------------------------------------------------------------------------------------------------------------------------------------------------------------------------------------------------------------------------------------------------------------------------------------------------------------------------------------------------M-GV-IVTLNHTIDQDTAELLVTEFGHNVQ-RVSEN-----DVD-IDAS--A---DV-D-A-E---E-T----LKP-RPPVVTIMGHVDHGKTSLLDALRGTDVVRGEAGGITQHIGAYQI-KT----KS-G----D-LVTFLDTPGHEAFTEMRMRGANVTDIVILVVAGDDGLMPQTIEAINHTKAAGVPMIVAITKSDK---PEF-NPQKIRERLLEHEIIVEAMSGDVQDVEVSAKSGAG-LQELIDKILLQAELLELRANPD-RAAEATVIEAKLDKGKGPLATVLVNRGTLKVGDILVVG-TQSGRVRAMLDDKGRQVKAAGPAMPVEVLGIGGVPMAGDTLTVVESEARAREVAAFRHEQATA--KR----TT-S-A-PA--------S----L----ENMFSALAAK-Q------AVIE---YPIVVKADVQGSVEAIVNALNRL--SND--EIKLKVLASGVGAITESDVNLAAASGA--PIVGFNVRPNAKAREIVERFKVRMKYFDVIYHLTDDIAKEMAGVWGPERIETVVGRAEVKEVFNAG-K-HD-KAAGLLVLEGFIKKGLY-ARL-TRQDVIVS--K-TH------------------------------------------IKSL-----RRFKDDVAEVRAGLECGVVL-QDTNDI-KAGDTLEVFEVEMR----------------------------DRTL-------------------------------------------
>1211806_Nkunmingense@PKB13338.1| translation initiation factor 2 (bIF-2)
-------------------------------------------------------------------------------------------------------------------------MS---D-------------T----------------------------D--N-----------KS---T-----------------------LG--------------------RK-----------PLG-L-K----------------R-S-------------V-EA-G---------EVK-----QT-FS-------------H---GRTN-K-------V-VVE-VK---------R-----R-K----------L-I-------------------------GK-------P----G-----------------------------------------------------------------------------AAEVA-------------------------------A--------------P---------------P---------------------------------------------------------------------------------------PPP-A---------P----------------------------------------------------------------------AP------------------------APV------------------------------------------------------------------------V-AA----P------------------------------------------RPA--------------------------------------------------------AP---------------------------------------------------------------------------R----P-------------------------------------------------------------------------------------------------------------------------------------------------------------------------------------------------------------PV---------------------------------------------------------------------------------------------------------------------------------------------------------------------------------------------------------------SN---ETP--------------------QER--------VARL----------------------------------------------------QRE-----------------------AEEA-----RLA--------------VL-AEQ------------T---------E-RE---------------------TE------------ERA--------------------RAI------------------------------------------EDER------RR-----A---------EE------------N-----------R-----------------------------K--------A---------------E---------------A--------E---------------------------A--------A----------------------------------------------------------A-A------P----------------A------------P--------------------------------------------------------------------------------------------------------------------------------------------------------------------------------------A-----PE-------------PVA----------AE----------EA----------------------------------------------------------------------------------------------------------------------------------------------AP-----AE------------------------------AET---EQ------------------------------------------------------------------------------D----E---------------------------------------------------------------------------------RT----------------------------------------------AAPAP------------------------------------------------------------------------------R---------------RF---TPV-------------------------------------------------------A-----A--------------------------------P---------------------------K-----RP----E--P-A-----------------------------------APAAK------------K---PAH----------------------------------------------P-R--D----------------------------------------------------------------K------S-------------------------------------------------GGD-------------Q-R------R--------------------------H-A-GKLTV--TRA------L--------NE--D--E----------G----ARARSLA--------AL-K---R-----ARE---K-ER--RAH-------------FAG-Q--SQ--P-R-E------KQSREVIVPE-AITVQELANRMAEKGADLVKALFKM-GM-MVTVNQTIDQDTAELLVEEFGHTIN-RVSES-----DVD-IDTA--V---DV-D-A-P---E-T----LKA-RPPVVTIMGHVDHGKTSLLDALRGTDVVRGEAGGITQHIGAYQI-KT----KG-G----D-LVTFLDTPGHEAFTEMRMRGANVTDIVILVVAGDDGLMPQTIEAINHTKAAGVPMIVAITKADK---PEY-NPQKIRERLLEHEIVVEAMSGDVQDVEVSAKSKAG-LDELIEKILLQAELLELKANPD-RAAEATVIEAKLDKGKGPLATVLVNRGTLKVGDILVVG-THSGRVRAMLDDKGRQVKTALPSAPVEVLGIGGVPMAGDTLAVVESETRAREVAAYRQEKATA--KR----TT-T-A-PA--------S----L----ENMFSALSAK-Q------AVIE---YPVVVKSDVQGSTEAIVNALNKL--SND--EIKVKILSSGVGAITESDVSLAAASGA--PIIGFHVRPNAKAREMIERNKVRMKYFDVIYHLTDEVAKEMAGIWGPERIEHVVGRAEVKEVFPAG-K-RD-KAAGLLVVEGFLRKGLN-ARL-TRQDVIVS--K-TT------------------------------------------IASL-----RRFKDDVPEVRAGLECGVVL-ADTNDI-KPGDMLEVFEVEER----------------------------ERTL-------------------------------------------
>1961849_Nsp@MWLM01000054.1_13|  5989 8508
-------------------------------------------------------------------------------------------------------------------------MT---D-------------S----------------------------N--D-----------KP---T-----------------------LG--------------------RK-----------PLG-L-K----------------R-S-------------V-EA-G---------EVK-----QT-FS-------------H---GRTN-K-------V-VVE-VK---------R-----R-K----------L-I-------------------------GK-------P----G-----------------------------------------------------------------------------EAPLA-------------------------------A--------------P---------------P---------------------------------------------------------------------------------------PPPAA---------P----------------------------------------------------------------------EP------------------------AAV------------------------------------------------------------------------A-PA----P------------------------------------------TPR--------------------------------------------------------AP---------------------------------------------------------------------------A----P------------------------------------------------------------------------------------------------------------------------------------------------------------------------------------------------------------------------------------------------------------------------------------------------------------------------------------------------------------------------------------------------------------------------------AA---ESR--------------------QEM--------QARL----------------------------------------------------LRE-----------------------AEEA-----RLA--------------VL-EEQ------------T---------R-RE---------------------QE------------EKA--------------------RAL------------------------------------------EEER------RR-----A---------EE------------N-----------R-----------------------------K--------A---------------E---------------T--------V---------------------------V--------E----------------------------------------------------------V-A------P----------------A------------A---------------------------------------------------------------------------------VEPV-------------------------------EAP-------------AA-------------------------------------------A----A-----PE-------------PAA-----------------------------------------------------------------------------------------------------------------------------------------------------------------------------DE------------------------------LEV---ET------------------------------------------------------------------------------K----S---------------------------------------------------------------------------------EA----------------------------------------------AAPAP------------------------------------------------------------------------------R---------------RF---TPV-------------------------------------------------------A-----A--------------------------------P---------------------------K-----RP----E-----------------------------------------PVAK------------K---PAHA---------------------------------------------A-R--D----------------------------------------------------------------R------K-------------------------------------------------GGD-------------E-R------R----------------------------G-GKLTV--TRA------L--------ND--D--E----------G----ARARSLA--------AL-K---R-----ARE---K-EK--RAH-------------FAG-Q--SQ--P-R-E------KQVRDVVVPE-AITVQELANRMAEKGADLVKALFKM-GM-MVTVNQTIDQDTAELLVEEFGHNIQ-RVSEN-----DVD-IDTA--M---DV-D-D-D---A-S----LLP-RPPVVTIMGHVDHGKTSLLDALRGTDVVRGEAGGITQHIGAYQI-KT----KG-G----E-LITFLDTPGHEAFTEMRMRGANVTDIVILVVAGDDGLMPQTVEAINHTKAAGVPMIVAITKSDK---PEF-NPQKIRERLLEHEILVEAMSGEVQDVEVSAKTGAG-LDELIEKILLQAELLELKANPD-RAAEATVIEAKLDKGKGPLATVLITRGTLKVGDILVVG-THSGRVRAMLDDKGRQIKAAPPALPVEVLGLGGVPMAGDTLTVVESEARAREVAAFRQERATA--KR----TT-S-A-PT--------S----L----ENMFSALSAK-Q------AVIE---YPVVIRSDVQGSTEAIVNALNKL--SND--EIKVRVLQSGVGAITESDVGLAQASGA--PIIGFNVRPNAKAREMIERQKVRLKYFDVIYHLTDEVAKEMAGIWGPERIEHVVGRAEVKEVFPAG-K-RD-KAAGLLVLEGYIKKGIN-ARL-TRNDVIVS--Q-TL------------------------------------------IHSL-----RRFKDDVPEVRAGLECGVVL-ADTNDI-KPGDMLEVFEVEER----------------------------ERTL-------------------------------------------
>2067455_Nsp@PLK26327.1| translation initiation factor IF-2
-------------------------------------------------------------------------------------------------------------------------MS---D-------------S----------------------------E--N-----------KP---T-----------------------LG--------------------RK-----------PLG-L-K----------------T-S-------------V-QA-G---------EVK-----QT-FS-------------H---GRTN-K-------V-VVE-VK---------R-----R-K----------V-I-------------------------GK-------P----G-----------------------------------------------------------------------------EAPVA-------------------------------A--------------P---------------P---------------------------------------------------------------------------------------PPP-----------P----------------------------------------------------------------------PP------------------------PPV------------------------------------------------------------------------A-EA----P------------------------------------------KP---------------------------------------------------------AP---------------------------------------------------------------------------K----P-------------------------------------------------------------------------------------------------------------------------------------------------------------------------------------------------------------SA---------------------------------------------------------------------------------------------------------------------------------------------------------------------------------L-----------------------------PS---ETP--------------------QER--------VARL----------------------------------------------------QRE-----------------------AEEA-----RLA--------------LL-EEQ------------T---------R-RE---------------------AE------------ERQ--------------------RAL------------------------------------------EEER------RR-----A---------ED------------N-----------R-----------------------------K--------A---------------E---------------A--------A---------------------------A--------A----------------------------------------------------------A-A------P----------------P------------P-----------------------------------------------------------------------------------PP-------------------------------PAP-------------AAP-----------------------------------------------E-----PA-------------PVA----------EQ----------PA----------------------------------------------------------------------------------------------------------------------------------------------AK-----PE------------------------------EPA---RP----------------------------------------------------AA------------------------P----T---------------------------------------------------------------------------------AA----------------------------------------------AAPAP------------------------------------------------------------------------------R---------------RF---TPV-------------------------------------------------------ASP---A--------------------------------P---------------------------K-----RP----E--P----------------------------------------AK------------K---IAH----------------------------------------------P-R--D----------------------------------------------------------------K------T--------------------------------------------------AD-------------N-R------R--------------------------Q-S-GKLTV--TRA------L--------NE--D--E----------G----ARARSLA--------AL-K---R-----ARE---K-ER--RAH-------------FAG-Q--SQ--P-R-E------KQVRDVVVPD-AITVQELANRMAEKGADLVKALFKM-GM-MVTVNQTIDQDTAELLVEEFGHNIQ-RVSES-----DVD-IDTT--T---DV-D-A-P---E-T----LKP-RPPVVTIMGHVDHGKTSLLDALRGTDVVKGEAGGITQHIGAYQI-KT----KG-G----E-LITFLDTPGHEAFTEMRMRGANVTDIVILVVAGDDGLMPQTIEAINHTKAAGVPMIVAITKSDK---PEF-NPQKIRERLLEHEIIVEAMSGEVQDVEVSAKTGAG-LDELIDKILLQAELLELRANPD-RAAEATVIEAKLDKGKGPLATVLITRGTLKVGDILVVG-THSGRVRAMLDDKGRQLKAAPPALPVEVLGIGGVPMAGDTLTVVESEARAREVAAFRTEQATA--KR----TT-S-A-PA--------S----L----ENMFSALAAK-A------NVID---YPVVVKSDVQGSTEAIVQALNRL--SND--EIKVKVLASGVGAITESDVSLASAANA--PIIGFNVRPNAKAREMIERNKTRMKYFDVIYHLTEDVAKEMAGIWGPERIETVVGRAEIKEIFPAG-K-RD-KAAGLLVTDGYIKKGIF-ARV-TRDDVIIT--K-TT------------------------------------------IASL-----RRFKDDVAEVRAGLECGVVL-EGTNDI-KAGDILETFEVEER----------------------------ERTV------------G------------------------------
>1946984_Nsp@DJUW01000010.1_48|  32828 35341
-------------------------------------------------------------------------------------------------------------------------MS---D-------------S----------------------------E--N-----------KP---T-----------------------LG--------------------RK-----------PLG-L-K----------------K-S-------------V-EA-G---------QVQ-----QT-FS-------------H---GRTN-K-------V-VVE-VK---------S-----R-K----------L-I-------------------------RK-------P----G-----------------------------------------------------------------------------EAAVA-------------------------------P--------------P---------------P---------------------------------------------------------------------------------------PPPPP---------P----------------------------------------------------------------------AP------------------------APV------------------------------------------------------------------------A-AA----P------------------------------------------KP---------------------------------------------------------AP---------------------------------------------------------------------------R----A-------------------------------------------------------------------------------------------------------------------------------------------------------------------------------------------------------------SA---------------------------------------------------------------------------------------------------------------------------------------------------------------------------------P-----------------------------AG---ETP--------------------QER--------VARM----------------------------------------------------QRE-----------------------AEEA-----RLA--------------ML-EEQ------------T---------R-RE---------------------SE------------ERQ--------------------RAL------------------------------------------EEER------RR-----A---------EE------------N-----------R-----------------------------K--------A---------------E---------------A--------E---------------------------A--------A----------------------------------------------------------A-Q------T----------------S------------A--------------------------------------------------------------------------------------------------------------------------------------------------------------------------------------A-----PE-------------PAA-----------E----------AA----------------------------------------------------------------------------------------------------------------------------------------------AE-----PA------------------------------EPA---ED----------------------------------------------------EA------------------------P----R---------------------------------------------------------------------------------DN----------------------------------------------AAPAP------------------------------------------------------------------------------R---------------RF---TPV-------------------------------------------------------A-----A--------------------------------P---------------------------K-----RP----E--A--------------------------------------P-AK------------K---IAH----------------------------------------------P-R--D----------------------------------------------------------------K------Q--------------------------------------------------GD-------------Q-R------R--------------------------H-A-GKLTV--SRA------L--------NE--D--E----------G----ARARSLA--------AL-K---R-----ARE---K-EK--RAH-------------FAG-Q--SQ--P-R-E------KQVRDVVVPE-AITVQELANRMAEKGADLVKALFKM-GM-MVTVNQTIDQDTAELLVEEFGHNIQ-RVSES-----DVD-IDTA--A---DV-D-P-E---D-S----LKP-RPPVVTIMGHVDHGKTSLLDALRGTDVVKGEAGGITQHIGAYQI-KT----KG-G----E-LITFLDTPGHEAFTEMRQRGANVTDIVILVVAGDDGLMPQTIEAINHTKAAGVPMIVAITKSDK---PEF-NPQKIRERLLEHEILVEAMSGEVQDVEVSAKTGAG-LDDLIEKILLQAELLELRANPD-RAAEATVVEAKLDKGKGPLATVLINRGTLKVGDILVVG-THSGRVRAMLDDKGRQIKAAPPALPVEVLGLGGVPMAGDTLTVVDNEARAREVAAFRQERATA--KR----TT-S-A-PA--------T----I----ENMFSALSAK-H------AVIE---YPVVIRSDVQGSTEAIVNALGKL--SND--EIKVRILQSGVGAITESDVALAQASGA--PIIGFNVRPNAKARELIERQKVHLKYFDVIYHLTEEVAKEMAGIWGPERIEHVVGRAEVKEVFPAG-K-RD-KAAGLLVLEGGIKKGLY-ARL-TRDDVIVS--K-TT------------------------------------------IASL-----RRFKDDVPEVRAGLECGVVL-QDTNDI-KPGDMLEVFEVEER----------------------------ERTL-------------------------------------------
>1970599_Sbacterium@OZA56424.1| translation initiation factor IF-2, partial
------------------------------------------------------------------------------------------------------------------------------------------------------------------------------------------------------------------------------------------------------------------------------------------------------------------------------------------------------------------------------------------------------------------------------------------------------------------------------------------------------------------------------------------------------------------------------------------------------------------------------------------------------------------------------------------------------------------------------------------------------------------------------------------------------------------------------------------------------------------------------------------------------------------------------------------------------------------------------------------------------------------------------------------------------------------------------------------------------------------------------------------------------------------------------------------------------------------------------------------------------------------------------------------------------------------------------------------------------------------------------------------------------------------------------------------------------------------------------------------------------------------------------------------------------------------------------------------------------------------------------------------------------------------------------------------------------------------------------------------------------------------------------------------------------------------------------------------------------------------------------------------------------------------------------------------------------------------------------------------------------------------------------------------------------------------------------------------------------------------------------------------------------------------------------------------------------------------------------------------------------------------------------------------------------------------------------------------------------------------------------------------------------------------------------------------------------------------------------------------------------------------------------------------------------------------------------------------------------------------------------------------------------------------------------------------------------------------------------------------------------------------------------------------------------------------------------------------------------------------------------------------------------------------------------------------------------------------------------------------------------------------------------------------------------------------------------------------------------------------------------------------------------------------------------------------------------------------------------------------------------------------------------------------------------------------------------------------------------------------------------------------------------------------------------------------------------------------------------------------------------------------------------------------------------------------------------------------------------------------------------------------------------------------------------------------------------------------------------------ELRANPD-RAAEATVIEAKLDKGKGPLATVLVNRGTLKVGDILVVG-TQSGRVRAMHDDKGRQIKEAGPSLPVEVLGLGGVPMAGDTLTVVESEARAREVAAYRHERATA--KR----TA-Q-A-PA--------S----L----ENMFSALAAK-S------TVIE---YALVVRGDVQGSVEAIVNALNKI--STD--EIKVRILSSGVGAITESDVNLAQASGA--PIVGFNVRPNAKARELIERNKVRMKYFDVIYQLTDDIRSEMAGELGPEAIETVVGRAEVKEVFPAG-K-KD-KAAGLLVVEGAIRKGLH-ARL-TRNDVIVS--R-TT------------------------------------------IQSL-----RRFKDDVAEVRGGLECGVLL-TDTNDI-KPGNQLEVFEVEMR----------------------------DRTL-------------------------------------------
>1970410_Nsp@OYX62846.1| translation initiation factor IF-2
-------------------------------------------------------------------------------------------------------------------------MS---D-------------S----------------------------D--K-----------KP---T-----------------------LG--------------------RR-----------PLG-L-K----------------T-A-------------V-EA-G---------EVK-----QT-FS-------------H---GRTN-K-------V-VVE-VK---------R-----R-K----------L-V-------------------------GR-------P----G--------E--------------------------------------------------------------------AAPVA-------------------------------A--------------P---------------VVA-----------------------------------------------------------------------------------A-PAPAA---------P----VA----------------------------------------------------------------AP------------------------PP----------------------------------------------------------------------------P----P------------------------------------------PP---------------------------------------------------------PP---------------------------------------------------------------------------P----P-------------------------------------------------------------------------------------------------------------------------------------------------------------------------------------------------------------PA---------------------------------------------------------------------------------------------------------------------------------------------------------------------------------A-----------------------------SR---ETR--------------------QEM--------QTRL----------------------------------------------------LRE-----------------------AEEA-----RLA--------------AA-EAN------------N---------R-RE---------------------QE------------ARL--------------------RAI------------------------------------------EDER------RR-----A---------EE------------A-----------A-----------------------------R--------P-------------------------------A--------E---------------------------A--------V----------------------------------------------------------V-A------K----------------P------------E-----------------------------------------------------------------------------------PA-------------------------------PAP-------------TPE------------------PAV-----EVVAA-------EVPVA----A-----PAPAA---------TPVAEP----EVAKAA----------EP----------------------------------------------------------------------------------------------------------------------------------------------AP-------------------------------------KPA---EE----------------------------------------------------AV----------------------KAD----E-----------------------------------------------------P-A-------------------------------------------------------------------------AIPAP------------------------------------------------------------------------------R---------------RF---TPV-------------------------------------------------------AST---A--------------------------------P--------------------------AK-----RP----E-----------------------------------------PAAK------------K---PAGA---------------------------------------------P-R--D----------------------------------------------------------------R------K--------------------------------------------------VE-------------D-R------R----------------------------G-GKLTV--TRA------L--------ND--D--E----------G----ARARSLA--------AL-K---R-----ARE---K-EK--RAH-------------FAG-Q--SQ--P-R-E------KQVRDVIVPD-AITVQELANRMAEKAADLIKALFKM-GM-MVTINQTIDQDTAELLVTEFGHNIE-RVSDS-----DAD-IDTT--F---DV-D-A-D---E-T----LEA-RPPVVAIMGHVDHGKTSLLDALRGTDVVRGEAGGITQHIGAYQI-KT----KG-G----D-RITFLDTPGHEAFTEMRMRGANVTDIVILVVAGDDGLMPQTIEAINHTKAAGVPMIVAITKSDK---PEF-NPQKIRERLLEHEILVEAMSGDVQDVELSAKTGAG-LDELIEKILLQAELLELGANPD-RAAEATVIEAKLDKGKGPLATVLINRGTLKVGDILVVG-TQSGRVRAMLDDKGRQVKEAGPSLPVEVLGLGGVPMAGDTLTVVESEARAREVAAYRQERATA--KR----TV-Q-A-PV--------N----L----ENMFSALATK-N------AVIE---YPLVVRGDVQGSVEAIVNALNKI--STD--EIKVRILQSGVGAITESDVNLAQASGA--PIVGFNVRPNAKARELIERNKVRMKYFDVIYQLTDDIRSEMAGELGPEAIETVVGRAEVKEVFPAG-K-KD-KAAGLLVVEGVIRKGLH-ARL-TRNDVIVS--R-TT------------------------------------------ISSL-----RRFKDDVAEVRGGLECGVLL-TDTNDI-KAGDQLEVFEVEMR----------------------------DRTL-------------------------------------------
>279238_Naromaticivor@ABD26926.1| bacterial translation initiation factor 2 (bIF-2)
-------------------------------------------------------------------------------------------------------------------------MS---D-------------S----------------------------D--K-----------KP---T-----------------------LG--------------------RR-----------PLG-L-K----------------T-A-------------V-EA-G---------EVK-----QT-FS-------------H---GRTN-K-------V-VVE-VK---------R-----R-K----------L-M-------------------------GR-------P----G--------E--------------------------------------------------------------------AAPTA-------------------------------A--------------P---------------AAA-----------------------------------------------------------------------------------ATPAP-T---------P----V-----------------------------------------------------------------AP------------------------PP----------------------------------------------------------------------------P----P------------------------------------------PP---------------------------------------------------------PP---------------------------------------------------------------------------P----P-------------------------------------------------------------------------------------------------------------------------------------------------------------------------------------------------------------PS---------------------------------------------------------------------------------------------------------------------------------------------------------------------------------A-----------------------------SR---ETR--------------------QEM--------QVRL----------------------------------------------------LRE-----------------------AEEA-----RLA--------------AL-EAA------------N---------R-RE---------------------QE------------ERL--------------------RAI------------------------------------------EEER------RR-----A---------EE------------K-----------A-----------------------------R--------A---------------E---------------A--------E---------------------------A--------A----------------------------------------------------------A-A------P----------------A------------A-----------------------------------------------------------------------------------PA--------------------------------AP-------------AAP------------------SAA-----PAAAQ-------SAPEA----A-----PA-------------PVAEP----EVARQP----------EA----------------------------------------------------------------------------------------------------------------------------------------------AP-----VA------------------------------ATA---PA----------------------------------------------------AP----------------------KAE----EA---------------------------------------------------KP-AA-------------------------P----------------------------------------------AVPAP------------------------------------------------------------------------------R---------------RF---TPV-------------------------------------------------------APA---A--------------------------------P--------------------------IK-----RP----E-----------------------------------------LAAK------------K---PAHP---------------------------------------------Q-R--D----------------------------------------------------------------R------K--------------------------------------------------TE-------------D-R------R----------------------------G-GKLTV--TRA------L--------NE--D--E----------G----ARARSLA--------AL-K---R-----ARE---K-ER--RAH-------------FAG-Q--SQ--P-R-E------KQVRDVVVPD-AITVQDLANRMAEKAADLVKALFKM-GM-MVTINQTIDQDTAELLVTEFGHNIQ-RVSES-----DAD-IDTS--A---DV-D-P-E---E-S----LKA-RPPVVTIMGHVDHGKTSLLDALRGTDVVRGEAGGITQHIGAYQI-KT----KG-G----D-FITFLDTPGHEAFTEMRIRGANVTDIVILVVAGDDGLMPQTIEAINHTKAAGVPMIVAITKADK---PEF-QPQKIRERLLEHEIIVEAMSGDVQDVEVSAKTGAG-LDELIEKILLQAELLELKANPD-RSAEATVIEAKLDKGKGPLATVLVNRGTLKVGDILVVG-TQSGRVRAMLDDKGRQVKAAGPSLPVEVLGIGGVPMAGDTLTVVESEARAREVAAYRQERATA--KR----TA-Q-A-PA--------S----L----ENMFSALAAK-N------AVIE---YPLVIRADVQGSAEAIVNALNKI--STD--EIKVRILASGVGAITESDVNLAQASGA--PIVGFNVRPNAKARELIERNKVRMKYFDVIYQLTDDIRSEMAGELGPEAIETVVGRAEVKEVFPAG-K-RD-KAAGLLVVEGVIRKGLH-ARL-TRNDVIVS--R-TT------------------------------------------IASL-----RRFKDDVPEVRAGLECGVLL-QDTNDI-KAGDQLEVFEVEMR----------------------------ERTL-------------------------------------------
>1117702_Nfuchskuhlens@KUR71227.1| translation initiation factor IF-2
----------------------------------------------------------------------------------------------------------------------MISMS---D------------------------------------------D--K-----------KP---T-----------------------LG--------------------RR-----------PLG-L-K----------------T-S-------------V-EA-G---------EVK-----QT-FS-------------H---GRTN-K-------V-VVE-VK---------R-----R-K----------L-M-------------------------PR------TP----G--------E--------------------------------------------------------------------AAPTP-----------------------------VET--------------P---------------AVV-----------------------------------------------------------------------------------AAPAP----------------------------------------------------------------------------------AP------------------------EPV--------------------------------------------------------------------------RA----P------------------------------------------AP---------------------------------------------------------PP---------------------------------------------------------------------------P----P-------------------------------------------------------------------------------------------------------------------------------------------------------------------------------------------------------------PA---------------------------------------------------------------------------------------------------------------------------------------------------------------------------------A-----------------------------SR---ETR--------------------QEM--------QTRL----------------------------------------------------LRE-----------------------AEEA-----RLQ--------------AL-EAA------------N---------R-RE---------------------QE------------ERL--------------------RAA------------------------------------------EEAR------RA-----A---------EA------------R-----------K-----------------------------A--------G---------------E---------------V--------E---------------------------A--------A----------------------------------------------------------A-P------A----------------E------------A-----------------------------------------------------------------------------------PA-------------------------------AAP------------------------------------V-----EAPVA-------EAPAP----A-----PASA-----------PVE----------------------------------------------------------------------------------------------------------------------------------------------------------------------AP-----VA------------------------------APA---EA----------------------------------------------------AA----------------------PAE----A-----------------------------------------------------P-AA-----------------------AEQ----------------------------------------------VQPAP------------------------------------------------------------------------------R---------------RF---TPV---------------------------------------------------------V---A--------------------------------P---------------------------K-----RP----E-----------------------------------------PPAK------------K---PAHA---------------------------------------------P-R--D----------------------------------------------------------------K------G--------------------------------------------------AG-------------D-R------R--------------------------Q-A-GKLTV--TRA------L--------NE--D--E----------G----ARARSLA--------AL-K---R-----ARE---K-ER--RAH-------------FAG-Q--SQ--P-R-E------KQVRDVVVPE-AITVQELGNRMAEKAADLVKALFKM-GM-MVTINQTIDQDTAELLVTEFGHNIK-RVSDS-----DVD-IDTA--A---DV-D-T-D---E-T----LQP-RPPVVTIMGHVDHGKTSLLDALRGTDVVRGEAGGITQHIGAYQI-KT----KS-G----D-HITFLDTPGHEAFTEMRQRGANVTDIVILVVAADDGLMPQTIEAINHTKAAGVPMIVAITKADK---HEA-NPQKIRERLLEHEIVVEEMSGDVQDVEVSAKTGQG-MDELIEKILLQAELLELRANPD-RAAEATVIEAKLDKGKGPLATVLVNRGTLKVGDILVVG-TQSGRVRAMHDDKGRQIKEAPPSLPVEVLGLGGVPMAGDTLTVVENEARAREVAAYRQERATA--KR----TA-Q-A-PT--------S----L----ENMFSALAAK-Q------AVIE---YPVVVKADVQGSTEAIVNALNRI--STD--EIKVRILASGVGAITESDVNLAQASGA--PIIGFNVRPNAKARELVERFKVRMKYFDVIYQLTDDIRLEMAGQLGPERIETVVGRAEVKEVFPAG-K-RD-KAAGLLVVEGFIRKGIN-ARL-TRQDVIIS--Q-TV------------------------------------------IHSL-----RRFKDDVPEVRAGLECGVVL-ADTNDV-KPGDQLEVFEVEER----------------------------VRTL-------------------------------------------
>2183925_Nsp@PYG58430.1| translation initiation factor 2 (bIF-2)
----------------------------------------------------------------------------------------------------------------------MSSMS---D-------------S----------------------------D--K-----------KP---T-----------------------LG--------------------RR-----------PLG-L-K----------------T-A-------------V-EA-G---------EVK-----QT-FS-------------H---GRTN-K-------V-VVE-VK---------R-----R-K----------L-V----------------------------------P----G--------GQP------------------------------------------------------------------AAPAA-----------------------------A-A--------------P---------------A-------------------------------------------------------------------------------------AAPRPAA---------P----A-----------------------------------------------------------------AR------------------------APV------------------------------------------------------------------------M-PP----P------------------------------------------PP----------------------------------------------------------P---------------------------------------------------------------------------V----S-------------------------------------------------------------------------------------------------------------------------------------------------------------------------------------------------------------PA---------------------------------------------------------------------------------------------------------------------------------------------------------------------------------A-----------------------------SR---ETR--------------------QEL--------QSRL----------------------------------------------------LRE-----------------------AEEA-----RLA--------------SA-EAA------------N---------R-RE---------------------QE------------ERL--------------------RAI------------------------------------------EEER------RR-----T---------EE------------K-----------E-----------------------------A--------A---------------R---------------A--------AV-----------------------QDTA--------E----------------------------------------------------------A-A------P----------------A------------A-----------------------A-------------------------------SAA-------------------TP-APAET-------------------------------PAP-------------AAP------------------EPV------AAQP-------EVPAA----A-----PV------------EPAAP-------AKVE----------EV----------------------------------------------------------------------------------------------------------------------------------------------AR-----VA------------------------------APA---AA-----------------------------------------------P----AA----------------------PAP----A---------------------------------------------------------------------------------------------------------------------------------AAPAP------------------------------------------------------------------------------R---------------RF---TPV-------------------------------------------------------V-----A--------------------------------P---------------------------K-----RP----E--P----------------------------------------AK------------K---PAHA---------------------------------------------P-R--D----------------------------------------------------------------K------N--------------------------------------------------AN-------------D-R------R--------------------------Q-A-GKLTV--TRA------L--------NE--D--E----------G----ARARSLA--------AL-K---R-----ARE---K-ER--RAH-------------FAG-Q--TQ--A-R-E------KQVRDVIVPE-AITVQDLANRMAEKAADLIKALFKM-GM-MVTINQTIDQDTAELLVTEFGHNIQ-RVNES-----DVD-IDTA--S---DI-D-A-E---A-S----LKP-RPPVVAIMGHVDHGKTSLLDALRGTDVVRGEAGGITQHIGAYQI-KT----KG-G----D-HITFLDTPGHEAFTEMRMRGANVTDIVILVVAADDGIMPQTIEAINHTKAAGVPMIVAITKADK---PEA-NPKKIRERLLEHEVIVEEMSGDVQDVEVSSKTGAG-LDTLIEKILLQAELMELRSNPD-RAAEATVIEAKLDKGKGPLATVLINRGTLHVGDILVVG-TQSGRVRAMLDDKGRQVKSAPPSLPVEVLGIGGVPMAGDTLTVVENEARAREVAAYRQEKATA--KR----TA-V-A-PA--------S----I----ENMFSALAAK-Q------TVIE---YPVVIKADVQGSTEAIVNALNRL--STD--EIKVRVLQSGVGAITESDVGLAQASGA--PIVGFNVRPNAKARELIERNKVRMKYFDVIYQLTDDIAKEMAGELGPERIETVVGRAEVKEVFPAG-K-KD-KAAGLLVLEGYIRKGIY-ARL-TRNDVIVS--K-TT------------------------------------------IASL-----RRFKDDVSEVRAGLECGVVL-QDTNDI-KAGDTLEVFEVEER----------------------------ERTL-------------------------------------------
>1739113_Nsp@KUR80886.1| translation initiation factor IF-2
----------------------------------------------------------------------------------------------------------------------MSSMS---D-------------S----------------------------D--K-----------KP---T-----------------------LG--------------------RR-----------PLG-L-K----------------T-S-------------V-EA-G---------EVK-----QT-FS-------------H---GRTN-K-------V-VVE-VK---------R-----R-K----------I-M-------------------------PR-------P----G--------EG-------------------------------------------------------------------AAP--------------------------------EA--------------P---------------VAA-------------------------------------------------------------------------------------PQP-A---------P----------------------------------------------------------------------AP------------------------APV------------------------------------------------------------------------A-RP----T------------------------------------------PP----------------------------------------------------------P---------------------------------------------------------------------------P----P-------------------------------------------------------------------------------------------------------------------------------------------------------------------------------------------------------------PV---------------------------------------------------------------------------------------------------------------------------------------------------------------------------------AP--------------------------AASR---ETR--------------------QEL--------QARL----------------------------------------------------LRE-----------------------AEEA-----RIA--------------AN-EAA------------N---------R-RE---------------------QE------------ERL--------------------RAA------------------------------------------EEAR------LR-----A---------EE------------Q-----------R-----------------------------R--------A---------------A---------------D--------PA-----------------------TEAP--------V----------------------------------------------------------A-A------P----------------E------------P-----------------------A-------------------------------VTV-------------------------VA-------------------------------EAP-------------VAA-----------------------------------------------------PE-------------PVAA---------AA----------EP----------------------------------------------------------------------------------------------------------------------------------------------AV-----AA------------------------------APA---EV--------------------------------------------PAAA---ATA----------------------TAP----AAAE-TT-------GDA------------------------------------RP-A-------------------------QT-------------------------------------------------AP------------------------------------------------------------------------------R---------------RF---TPV-------------------------------------------------------------A--------------------------------P--------------------------VK-----RP----E-----------------------------------------PAAK------------K---PVHA---------------------------------------------P-R--D----------------------------------------------------------------K------N--------------------------------------------------AN-------------D-R------R--------------------------Q-A-GKLTV--TRA------L--------NE--D--E----------G----ARARSLA--------AL-K---R-----ARE---K-ER--RAH-------------YAG-Q--QH--V-R-E------KQVRDVVVPE-AITVQELANRMAEKAADLVKALFKM-GV-MVTINQTIDQDTAELLVTDFGHNVQ-RVSDS-----DVD-IDTS--I---DV-D-D-E---G-S----LQQ-RPPVVTIMGHVDHGKTSLLDALRGTDVVRGEAGGITQHIGAYQI-KT----KG-G----D-FITFLDTPGHEAFTEMRMRGANVTDIVVLVVAADDGIMPQTVEAINHTKAAGVPMIVAITKADK---PEA-NPQKIRERLLEYEVLVEEMSGDVQDVEVSAKTGAG-LDTLIEKILLQAELLELRANPD-RAAEATVIEAKLDKGKGPLATVLVRRGTLKVGDILVVG-TQSGRVRAMLDDKGRQIKAAGPSLPVEVLGIGGVPMAGDTLTVVENEARAREVAAYREEKANS--KR----TT-S-P-QA--------S----I----DTMFSALKAK-E------AVIE---FPVVIKADVQGSTEAIVNALNRL--STD--EIKVRVLQSGVGAITEGDVTLAAATGA--PIIGFNVRPNAKARELIERNKVRLKYHDVIYQLTDEIAREMAGELGPERIETVVGRAEVKEVFPAG-K-RD-KAAGLLVLEGYIRKGIH-ARL-TRNDVIVS--A-TL------------------------------------------IASL-----RRFKDDVSEVRAGLECGVML-ADTNDI-KPGDMLEVFEVEER----------------------------ARTL-------------------------------------------
>983920_Nnitrogenifig@EGD58348.1| translation initiation factor IF-2
----------------------------------------------------------------------------------------------------------------------MSSMS---D-------------S----------------------------D--K-----------KP---T-----------------------LG--------------------RR-----------PLG-L-K----------------T-S-------------V-EA-G---------EVK-----QT-FS-------------H---GRTN-K-------V-VVE-VK---------R-----R-K----------I-M-------------------------PR-------P----G--------ET-------------------------------------------------------------------AAP--------------------------------EA--------------P---------------AAAV--PER-----------------------------------------------------------------------------PVQQQ-R---------P----------------------------------------------------------------------TP-------------------------PV------------------------------------------------------------------------A-RP----T------------------------------------------PP----------------------------------------------------------P---------------------------------------------------------------------------P----P-------------------------------------------------------------------------------------------------------------------------------------------------------------------------------------------------------------PV---------------------------------------------------------------------------------------------------------------------------------------------------------------------------------SP--------------------------SASR---ETR--------------------QEL--------QARL----------------------------------------------------LRE-----------------------AEEA-----RLV--------------SL-EAA------------N---------R-RE---------------------QE------------ERL--------------------RQV------------------------------------------EEAK------RR-----V---------EE------------Q-----------Q-----------------------------R--------R---------------V---------------E---------------------------------QEAA--------A----------------------------------------------------------A-I------V----------------E------------V-----------------------E-------------------------------VSK-------------------------PV-------------------------------EAP-------------VAA------------------E-----------------------P----T-----PA-------------PVAV---------PA----------PA----------------------------------------------------------------------------------------------------------------------------------------------PA-----AV------------------------------APA---AP--------------------------------------------VAAP---VTA----------------------KAP----EAPA------------A------------------------------------RP-A-------------------------QA----------------------------------------------AAPAP------------------------------------------------------------------------------R---------------KF---TPV-------------------------------------------------------------A--------------------------------P--------------------------VK-----RP----E-----------------------------------------PAAK------------K---PAHA---------------------------------------------P-R--D----------------------------------------------------------------K------N--------------------------------------------------AN-------------D-R------R--------------------------Q-A-GKLTV--TRA------L--------NE--D--E----------G----ARARSLA--------AL-K---R-----ARE---K-ER--RAQ-------------FAG-Q--QH--H-R-E------KQVRDVIVPE-AITVQDLANRMAEKAADLVKALFKM-GM-MVTINQTIDQDTAELLVTEFGHNIQ-RVNDS-----DVD-IDTA--S---DV-D-A-D---A-T----LKP-RAPVVTIMGHVDHGKTSLLDALRGTDVVRGEAGGITQHIGAYQI-KT----KG-G----D-YITFLDTPGHEAFTEMRMRGANVTDIVILVVAADDGLMPQTVEAINHTKAAGVPMIVAITKSDK---PEA-NPQKIRERLLEHEVIVEEMSGDVQDVEVSAKTGMG-LDTLIEKILLQAELLELKANPD-RAAEATVIEAKLDKGKGPLATVLVRRGTLKVGDIFVVG-TQSGRVRAMLDDKGRQVKAAGPSLPVEVLGIGGVPMAGDTLTVVENEGRAREVAAYRQEKATA--KR----TT-S-A-PT--------S----V----DTMFSALKAK-E------NVIE---YPVVIKADVQGSTEAIVNALTRL--STD--EIKVRVLNSGVGAITEGDVTLAQATGA--PIIGFNVRPNAKARELIERNKVRLKYHDVIYQLTDEIAREMAGELGPERIETVVGRAEIKEIFPAG-K-KD-KAAGLLVLEGYIRKGLN-ARL-TRNDVIVS--K-TT------------------------------------------IASL-----RRFKDDVAEVRAGLECGVVL-QDTNDI-KAGDTLEVFEVEER----------------------------ARTL-------------------------------------------
>1219033_Nlentum@BCTW01000005.1_194|  178130 180733
-------------------------------------------------------------------------------------------------------------------------MS---D-------------S----------------------------D--N-----------KP---T-----------------------LG--------------------RR-----------PLG-L-K----------------T-A-------------V-EA-G---------EVK-----QT-FS-------------H---GRTN-K-------V-VVE-VK---------R-----R-K----------L-M-------------------------AR-------P----G--------E--------------------------------------------------------------------AAP---------------------------------A--------------P---------------AEV-----------------------------------------------------------------------------------------A---------P----V-------------------------------------------------------------------------------------------APV------------------------------------------------------------------------A-AP----P------------------------------------------PPP--------------------------------------------------------PP---------------------------------------------------------------------------P----P-------------------------------------------------------------------------------------------------------------------------------------------------------------------------------------------------------------PV---------------------------------------------------------------------------------------------------------------------------------------------------------------------------------RATP------------------------VADR---ETR--------------------QET--------QARL----------------------------------------------------LRE-----------------------AEEA-----RLN--------------SL-EAA------------N---------R-RE---------------------QD------------ERL--------------------RAI------------------------------------------EDER------RR-----V---------ED------------K-----------A-----------------------------R--------V---------------E---------------T--------E-------------------------GPA--------K----------------------------------------------------------A-A------P----------------V------------A----------------------------------------------------------------------------------EPQ-------------------------------PAP-------------VAT------------------APA-------------------AAS----A-----PAES----------APVAS-----AASEAS----------EA----------------------------------------------------------------------------------------------------------------------------------------------AP-----AA------------------------------SAA---EP----------------------------------------------------AT----------------------PAV----AA--------------------------------------------------------------------------------TA----------------------------------------------TATAP------------------------------------------------------------------------------R---------------RF---TPV-------------------------------------------------------------A--------------------------------A--------------------------VK-----RP----E--P--------------------------------------P---------------K---KAH----------------------------------------------P-R--D----------------------------------------------------------------K------N-------------------------------------------------AVA-------------D-R------R--------------------------Q-S-GKLTV--NKA------L--------NE--D--E----------G----ARARSLA--------AL-K---R-----ARE---K-EK--RAH-------------YAG-Q--SQ--P-R-E------KQVRDVIVPE-TITIQELANRMAEKGTDLVKALFKM-GV-PVTINETIDQDTAELLVTDFGHNIV-RVSDS-----DVD-IDTS--V---DV-D-T-E---E-S----LVK-RPPVVTIMGHVDHGKTSLLDALRGTDVVRGEAGGITQHIGAYQI-KT----KG-G----E-LITFLDTPGHEAFTEMRMRGANVTDIVILVVAADDGIMPQTIEAINHTKAAGVPMIVAITKSDK---PEA-NAKKIRERLLEHEIVVEEMSGDVQDVEVSAKTGAG-LDLLIEKILLQAELLELSANPD-RAAEARVIEAKLDKGKGPLATVLITRGTLKVGDVLVVG-TQSGRVRAMLDDKGRQVKEASPSLPVEVLGIGGVPMAGDTLTVVENEARAREVALYRHEMATE--KR----TT-T-A-PA--------S----L----DTMFSDLAAK-Q------TVIE---YAVVIKADVQGSAEAIVNALHKI--STD--EIKVRVLNSGVGAITESDVTLAQASGA--PIIGFNVRPNAKAREMIARFKVRMKYFDVIYQLTDDVRAEMAGELGPERIETVVGRAEIKEVFPAG-K-KD-KAAGLVVTDGYIRKGLY-ARV-TRADVIVS--K-TT------------------------------------------IQSL-----RRFKDDVAEVRAGLECGVVL-EATNDI-KPGDMLETFDVEMR----------------------------ERTL-------------------------------------------
>1884364_Nsp@SFG14460.1| bacterial translation initiation factor 2 (bIF-2)
-------------------------------------------------------------------------------------------------------------------------MS---E-------------T----------------------------D--N-----------KP---T-----------------------LG--------------------RK-----------PLG-L-K----------------R-S-------------V-EA-G---------EVK-----QT-FS-------------H---GRTN-K-------V-VVE-VK---------R-----R-K----------L-I-------------------------GK-------P----G--------SE-------------------------------------------------------------------GVV--------------------------------EA-----------------------------------------------------------------------------------------------------------------------KVEG---------P----VA----------------------------------------------------------------AP------------------------AP---------------------------------------------------------------------------QK----V------------------------------------------AP---------------------------------------------------------PP---------------------------------------------------------------------------A----P-------------------------------------------------------------------------------------------------------------------------------------------------------------------------------------------------------------PK---------------------------------------------------------------------------------------------------------------------------------------------------------------------------------KPI-------------------------VPAG---ETR--------------------QEM--------QSRL----------------------------------------------------LRE-----------------------AEEA-----RLN--------------TL-EEA------------N---------R-RE---------------------QE------------EKL--------------------RAI------------------------------------------EAEK------RR-----A---------EE------------N-----------RALES------------------------RK--------A---------------Q---------------E--------E---------------------------A--------T----------------------------------------------------------A-S------T----------------S------------V-----------------------E-------------------------------TEA----------------------AELPV-------------------------------VED-------------AQP-----------------------------------------AP----V-----P---------------------------------------ES-----------------------------------------------------------------------------------------------------------------------------------------------P-----AA------------------------------VDA---QADA------------------------------------------L------VAE----------------------PAA----SA--------------A------------------------------------TP-A---------------------------------------------------------------------------PAP------------------------------------------------------------------------------R---------------RF---TPV-------------------------------------------------------HRP---E--------------------------------TT-------------------------AR-----KA----E--P-AA-------------NG------------A---AKKAEPAK------------K---GA---------------------------PA-----------PR-G---PER--D----------------------------------------------------------------R------K---------------------------------------------------G-------------D-R------R--------------------------Q-S-GKLTV--NRA------L--------NE--D--E----------G----ARARSLA--------AL-K---R-----ARE---K-ER--RAH-------------FGG-Y--QQ--Q-R-E------KQVRDVVVPE-AITVQELANRMAEKGADLVKALFNM-GM-MVTVNQTIDQDTAELLVTEFGHNIK-RVSES-----DVD-LDSS--A---DV-D-A-V---E-T----LKI-RPPVVTIMGHVDHGKTSLLDALRGTDVVRGEAGGITQHMGAYQI-KT----KG-G----D-LITFLDTPGHAAFTQMRMRGANVTDIVVLVVAADDGIMPQTVEAINHTKAAGVPMIVAINKCDK---HEA-NPQKIRERLLEHEIVVEEMSGDVQDVEVSAKTGTG-LDNLIEKILLQAELLELRANPD-RDAEATVIEAKLDKGKGPLATVLVNRGTLKVGDIFVVG-TESGRVRAMLDDKGRQIKQAPPSLPVEVLGLGGVPMAGDQLTVVESEQRAREVSAYRQEQATA--KR----TA-M-A-PA--------S----L----DTMFSALAAK-Q------NVIE---YPIVVKADVQGSVEAINNALHTL--SND--EIKVRILHSGVGAITETDVTLASASGA--PIVGFNVRPNAKAREQIEKSKTPMMYYDVIYELTAEIAKQMAGIWGPERIETVVGRAEVKQVFPAG-K-KD-KAAGLLVLEGYIRKGIN-ARL-TRHDVIVS--R-TT------------------------------------------IASL-----RRFKDDVDEVRAGLECGVVL-ADTNDI-KPGDHLEVFEVTER----------------------------ERTL-------------------------------------------
>205844_Npentaromativ@PZQ57113.1| translation initiation factor IF-2
-------------------------------------------------------------------------------------------------------------------------MS---E-------------T----------------------------D--N-----------KP---T-----------------------LG--------------------RK-----------PLG-L-K----------------R-S-------------V-EA-G---------EVK-----QT-FS-------------H---GRTN-K-------V-VVE-VK---------R-----R-K----------V-L-------------------------GK-------P----G--------SE-------------------------------------------------------------------GAV--------------------------------EA--------------P---------------EA-------------------------------------------------------------------------------------APQAAA---------P----QA----------------------------------------------------------------AP------------------------QPAQ---------------------------------------------------------QP-----------AA-QR----A------------------------------------------AP---------------------------------------------------------PP---------------------------------------------------------------------------A----P-------------------------------------------------------------------------------------------------------------------------------------------------------------------------------------------------------------AR---------------------------------------------------------------------------------------------------------------------------------------------------------------------------------RPI--------------------------PSN---ETP--------------------QER--------VARL----------------------------------------------------QRE-----------------------AEEA-----RLA--------------AL-EEA------------N---------R-RE---------------------HE------------EKV--------------------RAL------------------------------------------EEEK------RR-----A---------EE------------N-----------RAQES------------------------KR--------A---------------E---------------E--------E---------------------------A--------A----------------------------------------------------------K-A------R----------------E------------A-----------------------E-------------------------------VQATQ---------E----------AEVPA-------------------------------AAP-------------AQE-----------------------------------------AP----A-----PAPVAEA--------PAADT--GAQAAAPV----------EA-----------------------------------------------------------------------------------------------------------------------------------------------P-----VA------------------------------TPA---VPVA------------------------------------------KAPE---AAK----------------------PAP----VA--------------A-------------------------------------P-A---------------------------------------------------------------------------PAP------------------------------------------------------------------------------R---------------RF---TPV-------------------------------------------------------ARP---Q---------------------------------P-------------------------AR-----KP----E--A-AA-------------AGGNAGTSNTGGSAA---PKAPAAAK------------K---GA---------------------------PP-----------PR-S--TPER--D----------------------------------------------------------------R------K--------------------------------------------------GG-------------D-R------R--------------------------Q-S-GKLTV--NRA------L--------ND--D--E----------G----ARARSLA--------AL-K---R-----ARE---K-ER--RAH-------------FGG-Q--TQ--Q-R-E------KQVRDVIVPE-AITVQELANRMAEKGADLVKAMFKM-GM-MVTVNQTIDQDTAELLVTEFGHNIQ-RVSES-----DVD-IDTS--T---DV-D-A-P---E-T----LKP-RPPVVAIMGHVDHGKTSLLDALRGTDVVRGEAGGITQHMGAYQI-KT----KG-G----D-LATFLDTPGHAAFTQMRMRGANVTDIVILVVAADDGIMPQTIEAINHTKAAGVPMIVAINKMDK---HEA-NPQKVRERLLEHEVIVEAMSGDVQDVEVSAKTGAG-LDELIEKILLQAELMELKANPD-REAEATVIEAKLDKGKGPLATVLVNRGTLKVGDILVVG-TESGRVRAMLDDKGRQVKAAPPSMPVEVLGIGGVPMAGDLLTVVESEQRAREVSSYRQEQATA--KR----TA-T-A-PA--------S----L----DTMFSALAAK-Q------NVIE---YPVVVKADVQGSVEAINSALHAL--SND--EIKVRILHSGVGAITETDVALASASGA--PIVGFNVRPNAKAREQIEKTKTPMMYYDVIYELTAEVAKQMAGIWGPERIETVVGRAEVKQVFPAG-K-RD-KAAGLLVVEGYIRKGLS-ARL-TRNDVIVS--A-TT------------------------------------------ISSL-----RRFKDDVDEVRAGLECGVVL-ADTNDI-KAGDHLEVFEVSHR----------------------------ERTV------------G------------------------------
>1096930_Nlindaniclast@EQB19589.1| translation initiation factor IF-2, partial
---------------------------------------------------------------------------------------------------------------------------------------------------------------------------------------------------------------------------------------------------------------------------------------------------------------------------------------------------------------------------------------------------------------------------------------------------------------------------------------------------------------------------------------------------------------------------------------------------------------------------------------------------------------------------------------------------VA----------------------------------------------------------------RP------------------------QPVR---------------------------------------------------------KP------------------------------------------------------------------------------------------------------------------------------------------------------------------------------------------------------------------------------------------------------------------------------------------------------------------------------------------------------------------------------------------------------------------------------------------------------------------------------------------------------------------------------------------------------------------------------------------------------------------------------------------------------------------------------------------------------------------------------------------------------------------------------------------------------------------------------------------------------------------------------------------------------------------------------------------------------------------------------------------------------------------------------------------------------------------------------------------------------------------------------------------------------------------------------------------------------------------------------------------------------------------------------------------------------------------------------------------------------------------------------------------------------------------------------------------------------EA-----------------------------------------------------------------------------------------------------------------------------------------------P-----AA------------------------------TAA--------------------------------------------------------AAA----------------------PAS----NN--------------A-------------------------------------P-A------------------------------------------------------------------------------------------------------------------------------------------------------------------------------------------------------------------------------------------------------------------------------------------------------------------------------------------------------NTGGSAA---PKSAPAAK------------K---GAGA------------------------PPP-----------PR-S--TPDR--D----------------------------------------------------------------R------K--------------------------------------------------GG-------------D-R------R--------------------------Q-S-GKLTV--NRA------L--------ND--D--E----------G----ARARSLA--------AL-K---R-----ARE---K-ER--RAH-------------FGG-Q--SQ--Q-R-E------KQVRDVIVPE-AITVQELANRMAEKGADLVKAMFKM-GM-MVTVNQTIDQDTAELLVTEFGHNIQ-RVSES-----DVD-IDTS--I---DV-D-A-E---E-T----LKP-RPPVVAIMGHVDHGKTSLLDALRGTDVVRGEAGGITQHMGAYQI-KT----KG-G----D-LVTFLDTPGHAAFTQMRMRGANVTDIVILVVAADDGIMPQTIEAINHTKAAGVPMIVAINKMDK---HEA-NPQKVRERLLEHEVIVEAMSGDVQDVEVSAKTGAG-LDELIEKILLQAELMELKANPD-REAEATVIEAKLDKGKGPLATVLVNRGTLKVGDILVVG-TESGRVRAMLDDKGRQVKAAPPSMPVEVLGIGGVPMAGDLLSVVESEQRAREVSAYRQEQATA--KR----TA-M-A-PA--------S----I----DTMFSALAAK-Q------NVIE---YPVVVKADVQGSVEAINSALHAL--SND--EIKVRILHSGVGAITETDVALASASGA--PIVGFNVRPNAKAREQIEKTKTPMMYYDVIYELTAEVAKQMAGIWGPERIETVVGRAEVKQVFPAG-K-RD-KAAGLLVVEGYIRKGLS-ARL-TRNDVIVS--A-TT------------------------------------------ISSL-----RRFKDDVDEVRAGLECGVVL-ADTNDI-KAGDHLEVFEVSHR----------------------------ERTV------------G------------------------------
>1348853_Nmalaysiense@KHK92632.1| translation initiation factor IF-2
-------------------------------------------------------------------------------------------------------------------------MS---E-------------T----------------------------D--N-----------KP---T-----------------------LG--------------------RK-----------PLG-L-K----------------R-S-------------V-EA-G---------EVK-----QT-FS-------------H---GRTN-K-------V-VVE-VK---------R-----R-K----------L-I-------------------------GK-------P----G--------SE-------------------------------------------------------------------APA--------------------------------EA-----------------------------------------------------------------------------------------------------------------------KTEA---------P----AP----------------------------------------------------------------KP------------------------AP---------------------------------------------------------------------------KK----P------------------------------------------AP---------------------------------------------------------AP---------------------------------------------------------------------------K----P----------------------------------------------------------------------------------------------------------------------------------------------------------------------------------------------------A--------PK---------------------------------------------------------------------------------------------------------------------------------------------------------------------------------KPA-------------------------APAG---ETR--------------------QEM--------QARL----------------------------------------------------LRE-----------------------AEEA-----RLA--------------AL-EEA------------N---------R-RE---------------------QE------------EKL--------------------RAL------------------------------------------EEEK------RR-----A---------EE------------N-----------R-----------------------------R--------V---------------E---------------E--------E--------------------------AA--------A----------------------------------------------------------A-A------A----------------K------------A-----------------------E-------------------------------EEA-----------------------------------------------------------AK-------------A--------------------------------------------P----A-----PEEK--------------------EPEPKA----------EA-----------------------------------------------------------------------------------------------------------------------------------------------------PA------------------------------AKA---------------------------------------------------QE---PAE----------------------QAE----EA--------------A------------------------------------TP-V---------------------------------------------------------------------------PAP------------------------------------------------------------------------------R---------------KF---TPV-------------------------------------------------------QRP---E--------------------------------P---------------------------R-----KA----E----------------------------SSGGGA---PKKADSGK------------K---GA---------------------------PP-----------SR-G-----G--D----------------------------------------------------------------R------K-----------------------------------------------------------------D-R------R--------------------------Q-S-GKLTV--TRA------L--------NE--D--E----------G----ARARSLA--------AL-K---R-----ARE---K-ER--RAH-------------FSG-Q--SQ--P-R-E------KQVRDVIVPE-AITVQELANRMAEKGADLVKALFNM-GM-MVTVNQTIDQDTAELLVTEFGHNIE-RVSES-----DID-IDTS--T---DV-D-T-E---E-S----LKP-RAPVVAIMGHVDHGKTSLLDALRGTDVVRGEAGGITQHIGAYQI-KT----KS-G----D-EVTVLDTPGHAAFTQMRMRGANVTDIVILVVAADDGIMPQTIEAINHTKAAGVPMIVAINKCDK---EDA-NPQRIRERLLEHEVIVEEMSGDVQDVEVSAKTGKG-LEELIEKILLQAEFMELKANPD-RPAEATVIEAKLDKGKGPVATVLVNRGTLKRGDIFVVG-TESGRVRAMNDDKGRQVKEAGPSTPVEVLGLSGVPMAGDMLNVVESEQRAREVSSYRQEQATA--KR----TA-T-A-PA--------S----L----DTMFSALAAK-Q------NVIE---YPVVIKADVQGSVEAINNALHNL--SND--EIKVRILHSGVGAITETDVSLASASGA--PIIGFNVRPNAKAREQIEQSKTRMMYYDVIYELTEEVAKEMAGIWGPERVETVVGRAEVKQVFPAG-K-KD-KAAGLLVIEGFIRKGLS-ARL-TRNDVIVS--A-TT------------------------------------------IASL-----RRFKDDVDEVRTGLECGVVL-ADTNDI-KAGDHLEVFEVSER----------------------------ERTI------------G------------------------------
>702113_Nsp@CCA92048.1| translation initiation factor IF-2
---------------------------------------------------------------------------------------------------------------------------------------------------------------------------------------------------------------------------------------------------------------------------------------------------------------------------------------------------------------------------------------------------------------------------------------------------------------------------------------------------------------------------------------------------------------------------------------------------------------------------------------------------------------------------------------------------------------------------------------------------------------------------------------------------------------------------------------------------------------------------------------------------------------------------------------------------------------------------------------------------------------------------------------------------------------------------------------------------------------------------------------------------------------------------------------------------------------------------------------------------------------------------------------------------------------------------------------------------------------------------------------------------------------------------------------------------------------------------------------------------------------------------------------M--------QARL----------------------------------------------------LRE-----------------------AEEA-----RLT--------------AL-EEA------------N---------R-RE---------------------QE------------EKL--------------------RAI------------------------------------------EEEK------RR-----A---------EE------------N-----------R-----------------------------R--------A---------------E---------------E--------E---------------------------A--------A----------------------------------------------------------K-A------K----------------E------------A-----------------------E-------------------------------QEV-----------------------------------------------------------AK-------------AAP-----------------------------------------EP----Q-----PEAKAE---------PAAET--AAEPEQAK----------EA----------------------------------------------------------------------------------------------------E---------------------------------------QDAP-----EA------------------------------AAA---------------------------------------------------PT---PAG----------------------KTR----EA--------------G------------------------------------AP-A---------------------------------------------------------------------------PAP------------------------------------------------------------------------------R---------------RF---TPV-------------------------------------------------------KRP---E--------------------------------PA-------------------------AR-----KP----E--G-GA-------------SGG-----GAAGGGA---SKGPAGAK------------K---GA---------------------------PA-----------PR-G-----G--D----------------------------------------------------------------R------KA-------------------------------------------------PD-------------H-R------R--------------------------Q-S-GKLTV--SRA------L--------NE--D--E----------G----ARARSLA--------AL-K---R-----ARE---K-ER--RAH-------------FSG-Q--SQ--Q-R-E------KQVRDVIVPE-AITVQELANRMAEKGADLVKALFNM-GM-MVTVNQTIDQDTAELLVTEFGHNIE-RVSES-----DVD-IDTT--G---DV-D-A-D---E-T----LKA-RPPVVAIMGHVDHGKTSLLDALRGTDVVRGEAGGITQHIGAYQI-KT----KN-G----A-QLTVLDTPGHAAFTQMRMRGANVTDIVILVVAADDGIMPQTIEAINHTKAAGVPMIVAINKCDK---EDA-NPQKVRERLLEHEIIVEQMSGDVQDVEVSAKTGKG-LDELIEKILLQAEFMELKSNPD-RAAEATVIEAKLDKGKGPVATVLVNRGTLKRGDIFVVG-TESGRVRAMNDDKGRQVKEAGPSMPVEVLGLGGVPMAGDVLTVVESEQRAREVSSYRQEQATA--KR----TA-T-A-PA--------S----L----DTMFSALAAK-Q------NVIE---YPVVIKADVQGSVEAINNALHKL--SND--EIKVRILHSGVGAITESDVTLASASGA--PIVGFNVRPNAKAREQIEKTKTEMMYYDVIYELTEEVAKQMAGIWGPEKVETVVGRAEVKQVFPAG-K-KD-KAAGLLVVEGVIRKGLH-ARL-TRNDVIVS--A-TT------------------------------------------IASL-----RRFKDDVDEVRTGLECGVVL-ADTNDI-KPGDHLEVFEVSER----------------------------ERTI------------G------------------------------
>1420591_Nbarchaimii@KTR84418.1| translation initiation factor IF-2
-------------------------------------------------------------------------------------------------------------------------MS---E-------------T----------------------------D--N-----------KP---T-----------------------LG--------------------RK-----------PLG-I-K----------------R-S-------------V-EA-G---------EVK-----QT-FS-------------H---GRTN-K-------V-VVE-VK---------R-----R-K----------V-L-------------------------GR-------P----G--------E---------------------------------------------------------------------AV--------------------------------ET-----------------------------------------------------------------------------------------------------------------------KPEP---------V----AA----------------------------------------------------------------AP------------------------EPV-----------------------------------------------------------------------AA-QR----P------------------------------------------AP---------------------------------------------------------PP---------------------------------------------------------------------------P----PV---------------------------------------------------------------------------------------------------------------------------------------------------------------------------------------------------A--------PR---------------------------------------------------------------------------------------------------------------------------------------------------------------------------------RVD-------------------------TPSN---ETP--------------------QER--------VARL----------------------------------------------------QRE-----------------------AEED-----RLR--------------VA-EEM------------R---------R-RE---------------------ED------------ARL--------------------KAI------------------------------------------EDEK------RR-----A---------EE------------A-----------R-----------------------------R--------E---------------A---------------E--------E--------------------------AA--------A----------------------------------------------------------A-A------A----------------A------------A-----------------------P-------------------------------EPV-----------------------------------------------------------AE-------------A--------------------------------------------P----A-----PAEPAAAE-----TPPVEAT--ASAPAEPA----------AS----------------------------------------------------------------------------------------------------Q---------------------------------------T--P-----AA------------------------------ATE---QPEA------------------------------------------RAPE---PAA----------------------LAQ----PA--------------E-------------------------------------V-M---------------------------------------------------------------------------PAP------------------------------------------------------------------------------R---------------RF---TPV-------------------------------------------------------ARP---E--------------------------------I---------------------------R-----RA----E--P-AAA----------ASSGGNA--SSAGASAG---AKKPGALK------------S---AA---------------------------PA-----------AP-A--RP-G--D----------------------------------------------------------------R------SK-------------------------------G----------------AAP-------------D-R------R--------------------------Q-S-GKLTV--TRA------L--------NE--D--E----------G----ARARSLA--------AL-K---R-----ARE---K-ER--RAH-------------FGG-K--AQ--Q-R-E------KQVRDVIVPE-AITVQELANRMAEKGADLVKAMFKM-GM-MVTVNQTIDQDTAELLVTEFGHNIE-RVSES-----DID-LDTS--Y---DV-D-A-D---E-T----LKT-RPPVVTIMGHVDHGKTSLLDALRGTDVVRGEAGGITQHMGAYQI-KT----KG-G----D-LVTFLDTPGHAAFTQMRMRGANVTDIVVLVVAADDGIMPQTVEAINHTKAAGVPMIVAINKIDK---PEA-NAQKVRERLLEHEIVVEDMSGDVQDVEVSAKTGAG-LDELIEKILLQAELLELKANPD-RTADATVIEAKLDKGKGPLATVLVRRGTLKVGDIFVVG-TESGRVRAMHDDKGRQIKEAPPALPVEVLGLGGVPMAGDMLSVVESEQRAREVALYRHEQATA--KR----TA-M-A-PA--------S----L----DTMFSALQDK-Q------KVIE---YPVVIKADVHGSMEAINQALHAL--SND--EIKVRVLSSGVGAITESDVTLAAASGA--PIVGFNVRPNAKAREQVEKTKTPMLYYDIIYELTAEIAKQMAGIWGPERIETVVGRAEVKQVFPAG-K-KD-KAAGLLVVEGLIRKGIH-ARL-TRNDVIIS--A-TL------------------------------------------IQSL-----RRFKDDVDEVRAGVECGVVL-ADTNDI-RAGDQLEVFEVSYR----------------------------DRTI------------G------------------------------
>1114963_Nbarchaimii@KMS53512.1| translation initiation factor IF-2
-------------------------------------------------------------------------------------------------------------------------MS---E-------------T----------------------------D--N-----------KP---T-----------------------LG--------------------RK-----------PLG-L-K----------------R-S-------------V-EA-G---------EVK-----QT-FS-------------H---GRTN-K-------V-VVE-VK---------R-----R-K----------L-I-------------------------GK-------P----G--------EG-------------------------------------------------------------------GAV--------------------------------EA----------------------------------------------------------------------------------------------------------------------AAPEP---------V----AA----------------------------------------------------------------AP------------------------APA-----------------------------------------------------------P-----------AP-QR----P------------------------------------------AP---------------------------------------------------------PP---------------------------------------------------------------------------V----V------------------------------------------------------------------------------------------------------------------------------------------------------------------------------------------------------------------------------------------------------------------------------------------------------------------------------------------------------------------------------------------------KRS-------------------------APSN---ETP--------------------QER--------VARL----------------------------------------------------QRE-----------------------AEED-----RLA--------------SQ-EEN------------N---------R-RD---------------------QE------------NRV--------------------RAM------------------------------------------EEEK------RR-----V---------EA------------A-----------R-----------------------------A--------A---------------E---------------Q--------E--------------------------AA--------A----------------------------------------------------------P-A------P----------------A------------P-----------------------V-------------------------------AEAPA---------EPV-A--AAPVADAPA--------------------------------AE-------------AAP------------------A-------------------AEAAP----A-----PAAETAA--------PVAEAAPAAEAAPAA----------EA----------------------------------------------------------------------------------------------------------------------------------------------AP-----VA------------------------------KAA---E-----------------------------------------------PA---PAA----------------------PAA----PE--------------P------------------------------------TP-V---------------------------------------------------------------------------PAPRAFT-----------------------------------------------------------------------PVAR---------------RF---TPV-------------------------------------------------------ARP---E--------------------------------P---------------------------R-----KP----E--P-AAATTAAAGLTAAAATGSAA-SAATGAGAA---AKRPD-AK------------K---GAVA------------------------APA-----------RP-A--QP-G--E----------------------------------------------------------------R------GK-------------------------------A----------------VGG-------------D-R------R--------------------------Q-S-GKLTV--TRA------L--------ND--D--E----------G----ARARSLA--------AL-K---R-----ARE---K-ER--RGS-------------YGG-R--QQ--Q-R-E------KQVRDVVVPD-AITVQELANRMAEKGADLVKSLFKL-GM-MVTVNQTIDHDTAELLVEEFGHNIQ-RVSES-----DVD-IDTT--T---DV-D-A-E---E-T----LKP-RAPVVTIMGHVDHGKTSLLDALRGTDVVRGEAGGITQHMGAYQI-KT----KG-G----D-LVTFLDTPGHAAFTQMRMRGANVTDIVVLVVAADDGIMPQTVEAINHTKAAGVPMIVAINKCDK---PEA-NPQKVRERLLEHSIVVEDMSGDVQDVEVSAKTGKG-LDELIEKILLQAELMELTANPD-REAEATVIEAKLDKGKGPLASVLVNRGTLRVGDILVVG-TESGRVRAMLDDKGRQVKEALPSMPVEVLGLSGVPMAGDMLTVVENESRAREVASYRQEQATA--KR----TA-T-A-PT--------N----I----ETMFSALAAK-Q------SVIE---YPVVIKGDVQGSVEAINAALNNL--SND--EIKVRILSSGVGAITESDVTLAAASGA--PIVGFNVRPNAKARGQLEKTKTPMMYYDIIYELTAEVAKQMAGIWGPERIETVVGRAEVKQVFPAG-K-KD-KAAGLLCTDGYIRKGIN-ARL-TRQDVIVS--K-TV------------------------------------------IQSL-----RRFKDDVDEVRAGLECGVVL-ADTNDI-KPGDMLEVFEVTER----------------------------ERTV------------G------------------------------
>1962403_Nsp@PEQ14391.1| translation initiation factor IF-2
-------------------------------------------------------------------------------------------------------------------------MS---E-------------T----------------------------D--N-----------KP---T-----------------------LG--------------------RK-----------PLG-L-K----------------R-S-------------V-EA-G---------EVK-----QT-FS-------------H---GRTN-K-------V-VVE-VK---------R-----R-K----------L-I-------------------------GK-------P----G--------AE-------------------------------------------------------------------AAS--------------------------------EA-------------------------------------------------------------------------------------------------------------------------AP---------A----AE----------------------------------------------------------------KP------------------------APE------------------------------------------------------------------------A-KK----S------------------------------------------AP---------------------------------------------------------PP---------------------------------------------------------------------------A----P----------------------------------------------------------------------------------------------------------------------------------------------------------------------------------------------------A--------PK---------------------------------------------------------------------------------------------------------------------------------------------------------------------------------KPAP-----------K----------KAAPSG---ETP--------------------QER--------VARL----------------------------------------------------QRE-----------------------AEEE-----RLR--------------LT-EEA------------R---------R-RE---------------------DE------------AKA--------------------REL------------------------------------------EEEK------RR-----A---------EE------------N-----------R-----------------------------R--------A---------------E---------------E--------E--------------------------AA--------KA------------------EQ-------------------------------------A-A------A----------------A------------A-----------------------E-------------------------------KQA-----------------------------------------------------------AE-------------AAT----------------------------------------GTP----A-----PA--------------------------PA----------EA-------------------------------------------------------------------------------------------------------------------------------------------------------------------------------------------------------------------------------------------PA---PAS----------------------PAA----EA--------------A-------------------------------------P-AD------------------------DA----------------------------------------------EAPAP------------------------------------------------------------------------------R---------------RF---TPV-------------------------------------------------------ARP---E--------------------------------P---------------------------K-----KA----E--P-VT---------------------------A---KKPADGGK------------K---AS----------------------------A-----------NR-G-----A--D----------------------------------------------------------------R------K--------------------------------------------------GG-------------D-R------R--------------------------R-D-GKLTV--TRA------L--------ND--D--E----------G----ARARSLA--------AL-K---R-----ARE---K-ER--RAH-------------FTG-R--SQ--P-R-E------KQVRDVVVPE-AITVQELANRMAEKGADLVKALFNL-GM-MVTVNQTIDQDTAELLVEEFGHNIT-RVSES-----DID-IDTS--G---DV-D-A-D---E-T----LKP-RPPVVTIMGHVDHGKTSLLDALRGTDVVRGEAGGITQHMGAYQI-KT----KG-G----D-LVTFLDTPGHAAFTAMRARGANVTDIVVLVVAADDGIMPQTVEAINHTKAAGVPMIVAINKVDK---PEA-NVKKVRERLLEHEVIVEELSGDVQDVEVSAKTGKG-LDELIEKILLQAEFLELKANPD-RDAEATVIEAKLDKGKGPVATVLVTRGTLKRGDVFVVG-TQSGRVRAMNDDKGRQVKEAGPAMPVEVLGLGGVPMAGDLLSVVENEQRAREVSEYRQEQATA--KR----TA-M-A-PA--------S----L----DTMFSALADK-Q------NVIE---YPVVIKADVQGSIEAINNALHNL--SND--EIKVRILHSGVGAITETDVTLASASNA--PIVGFNVRPNAKARQQIEQTKTPMLYYDVIYELTEEIAKQMAGIWGPERVETVVGRAEVKQVFPAG-K-KD-KAAGLLVVEGAIRKGLH-ARL-TRNDVIVS--A-TT------------------------------------------IASL-----RRFKDDVDEVRTGLECGVVL-ADTNDI-RAGDQLEVFEVSER----------------------------ERTI------------G------------------------------
>1206458_Nsp@GAM05061.1| translation initiation factor IF-2
-------------------------------------------------------------------------------------------------------------------------MS---E-------------T----------------------------D--N-----------KP---T-----------------------LG--------------------RK-----------PLG-L-K----------------R-S-------------V-EA-G---------EVK-----QT-FS-------------H---GRTN-K-------V-VVE-VK---------R-----R-K----------V-I-------------------------GK-------P----G--------AD-------------------------------------------------------------------TAS--------------------------------ES--------------K---------------AAETKAPET-----------------------------------------------------------------------------KAPEAEA---------P----AP----------------------------------------------------------------AP------------------------TPAPAP-TP-------------------------------------------APAPEAKTEAP-----------AA-PA----P------------------------------------------AP---------------------------------------------------------AP---------------------------------------------------------------------------A----PKADAAPAPEAKAASEPEAKAAPAPKPAPAP---AAKAAPAPK-----------------------------------------------------------------------------------A------------------------------------------------------------------APAPR--------PR---------------------------------------------------------------------------------------------------------------------------------------------------------------------------------KPAP-----------P----------RKGPPG---ETP--------------------QER--------VKRL----------------------------------------------------QRE-----------------------AEED-----RLR--------------MG-EEN------------R---------R-RE---------------------EE------------AKL--------------------QAI------------------------------------------EEEK------RR-----A---------ED------------N-----------R-----------------------------R--------A---------------E---------------E--------E--------------------------AA--------V--------------------K-------------------------------------A-A------A----------------D------------A-----------------------K-------------------------------AKA-----------E-----------------------------------------------AE-------------AQA---------------------------------------------------------------------------KAEAEAVA----------KA----------------------------------------------------------------------------------------------------------------------------------------------AP-----AE------------------------------DSK---------------------------------------------------PA---AAT----------------------SAS----DN--------------G------------------------------------AA-A---------------------------------------------------------------------------PGP------------------------------------------------------------------------------R---------------RF---TPV-------------------------------------------------------KRP---E--------------------------------P--------------------------AR-----KP----E---------------------------GAGAAGG---AKPAVAKK------------G---GA---------------------------PA------------R-G-----A--E----------------------------------------------------------------R------K---------------------------------------------------N-------------D-R------R--------------------------Q-S-GKLTV--NRA------L--------ND--D--E----------G----ARARSLA--------AL-K---R-----ARE---K-ER--RAQ-------------FSG-R--SQ--P-R-E------KQVRDVIVPE-AITVQELANRMAEKGADLVKALFNM-GM-MVTVNQTIDQDTAELLVEEFGHNIE-RVSSS-----DVD-INVD--S---DV-D-A-P---E-T----LKP-RAPVVTIMGHVDHGKTSLLDALRGTDVVRGEAGGITQHMGAYQI-KT----KG-G----D-KITFLDTPGHAAFTQMRMRGANVTDIVILVVAADDGIMPQTIEAINHTKAAGVPMIVAINKCDK---EEA-NAQKVRERLLEHEVIVEAMSGDVQDVEVSAKTGKG-LDELIEKLLLQAEFMELKANPD-RNAVGTVIEAKLDKGKGPVATVLVNRGTLKRGDIFVVG-TESGRVRAMNDDKGKQVKEAGPSMPIEVLGLGGVPMAGDVLTVVESEQRAREVSSWRQEQATA--KR----TA-T-A-PA--------S----L----DTMFSALKAK-Q------DVIE---YPVVIKADVQGSVEAIAAALHNL--SND--EIKVRILHSGVGAITETDVSLASASGA--PIIGFNVRPNAKAREQIEKSKTAMMYYDVIYELTEEVAKQMAGIWGPEKIETVVGRAEVKQVFPAG-K-KD-KAAGLLVVEGAIRKGLH-ARL-TRNDVIVS--A-TT------------------------------------------IASL-----RRFKDDVDEVRTGLECGVVL-ADTNDI-RAGDQLEVFEVSHR----------------------------ERTL------------G------------------------------
>1603897_Esp@KPL69762.1| translation initiation factor IF-2
[truncated: 4,288,659 more chars]
