# Supplementary material for: Components of iron–Sulfur cluster assembly machineries are robust phylogenetic markers to trace the origin of mitochondria and plastids
Source: PLoS Biol. 2023 Nov 8;21(11):e3002374. doi: 10.1371/journal.pbio.3002374 (PMC10631705; doi:10.1371/journal.pbio.3002374)
Supplement: S1 Data — (ZIP) [file pbio.3002374.s017.zip › S1 Data/Concatenations/ISC/Reference_tree_Alpha/alignments/RpoC_Alpha_ExtGroup.fasta]

>12312345_Abacterium@PPR19653.1| DNA-directed RNA polymerase subunit beta'
--------------------------------------------------------------------------------------------------------------------------------------------------------------------------------------------------------------------------------------------------------------------------------------------------------------------------------------------------------------------------------------------------------------------------------------------------MN------------------------------------------------------------------------------------------------------------------------------------------------------------------------------------------------------------N---------------------------------------------------------------------VM---------------------------------------------------------------------------------------------------------------------------------------------------------------------------------------------------------------------------------------------------------------------------------------------------------------------------------------------------------------------------------------------------------------------------------------------------------------------------------------------------------------------------------------------------------------------------------------------------------------------------------------------NL---------------------------------------------F---------------------------------------------------------------------------------------N--------------------------KP-AT---VA--------QE------------------------------------------------------------------------------------------------------------------------------------------------------------------------------------------------------------------------------------------------------------FDAIRISLSSPEQI-RSRSFGEVTKPETINYRTFKPEHGGLFCARIFGPVKDYECLCGKYKRMKHRGIVCEKCGVEVIESKVRRDRMGHIDLAAP-----VAHIWFLKLLPSRIGTLLELTLKDLEKILYFENFVVVDPGM-TPMEKFELLS----EEEFM-------DAQDEYGED--AFTAEIGAEAIRTMLRE-------------------------I---------DLESTKAE----------LEAELAED-LS-VMRRTKVVKRLKVVNAFY----------------------------------ES-GNKPEWMVMDIIPVLPPELRPLVPLDGGRFATSDLNDLYRRVV---NRNNRLKRLL--ELRAPEIIVRNEKRMLQESVDALF--DNG-RRGRVI-T--GANKR-PL-KSLADMLK-GKQG---RFRQNLL-GKRVD-YSGRSVITVGPDLMLHQCGLPKKMALELFKPFIYHKL-EAKGLATTIKAAKKMVERAEDEVWDVLSEVIREHPVMLNRAPTLHRLGIQAFEPKLIEGKAIQLHPLVCTA-FNA--DF-DGDQM------A------VHVPLSLEAQI------------EARVLMMSTNNILS----PASGKPIIVPSQDIILGLYWLSMA------------------------------R---------------F-------G-----------EP------G-----------------------------------------------------------------E-----------GT--------------------------------------------I----------------F----TDMGEIEHALNAKSVTLHTRIKAKF-----------------RG--------KMWDTSVGRMYLAQMLPD-HPELTFD-MV--------------------------NRILTKKEIGAMLHKVYLTCGQKASCLFADKMMALGFKFAAKSGISFGKDDIIIPEDKYSIVESAEAEVLNFEKQYMDGLITSGEKYNKVIDIWQKTTDTIKDKMMAEISDKEVE---------H---N---G--ERRMQP-----SLNSIYIMANSGARGSVTQMRQLGGMRGLMA---KPN--------GEIIET------PITANFREGLTVLQYFIS-T------HG----ARKGLADTALKTANSGYLTRRLVDVSQDCVIVED-DCG-----------T-EQ-NIEATALVDS-GNEMESLGERILGRT-VAQDVINPLT-GD---IIANKDDLLDEMKVSEIERAGIESLLIRS----------PLTCE-S-KD-GLCGKCYGRDLSR-GTSVNIGEAVGVIAAQSIG-EPGTQL--------TM-RTF-HIGGTA-SA-GTAQSKSEAERDGKVKL-KN-V-VTLANSDKDEIIMSRKAE-VGVED------------------SA-G-R---V-HQWHK-LPYGS---KLSVTE-GDKVKAGD-------------KLGEWDPYTHPILVEVQGKVQFLDLKDGETLNEVVDEVTGITR-------------REV---------------------TDWK----------------------------------------------------------------Q---N-A-R-----------------------------------------SADMKPSIVL--VD-------K------N-G-KV-VT-LPNG------------SQAVYH-LPVGAVLSVN--EGA----EVHAGDTIARLPKESL--KSRDITGGLPRVAELFEARKPKDSAIIAENSGVVSFGKD-LKGKRRLIVTGK-K--E-------DG------TSE---E---REYLIPKGNHLTVREGDYVEAGEMLLEGAKV--PQDILRAQGVPAFAEYMIKEIQSVYRLQGVSI--NDKHI--EVIVRQML-QKVVVTAPGE-S-TFVQGEVAELSDILHEN-EQ---LAAK------NKT---Q-AEFELQLQGIT----KASLTSKSFISAASFQETTKVLTEAAVSGK---MDTLVGLKENVIVG--RLIPAGTGRMLSELRRQ--AHLKNVTP--------------SSD--EG--I----------VTSSSDALS-------------------------------------------------------AFE-----------------------------------------------AA----------------------------------------------S---------------------------NHT-------------------------------GF--------------------------------------------------
>2032646_Mbacterium@PEAP01000031.1_37|  21618 25745
--------------------------------------------------------------------------------------------------------------------------------------------------------------------------------------------------------------------------------------------------------------------------------------------------------------------------------------------------------------------------------------------------------------------------------------------------MN-----------------------------------------------------------------------------------------------------------------------------------------------------------------------------------------------------------QN---------------------------------------------------------------------LF---------------------------------------------------------------------------------------------------------------------------------------------------------------------------------------------------------------------------------------------------------------------------------------------------------------------------------------------------------------------------------------------------------------------------------------------------------------------------------------------------------------------------------------------------------------------------------------------------------------------------------------------KL---------------------------------------------F---------------------------------------------------------------------------------------S--------------------------KP--V---LG--------QN------------------------------------------------------------------------------------------------------------------------------------------------------------------------------------------------------------------------------------------------------------FDGIKISIASPEKI-RSWSFGEVKKPETINYRTFKPERDGLFCAKIFGPVKDYECLCGKYKRLKHRGVVCEKCGVEVIQSKVRRERMGHIELASP-----VAHIWFLKSLPSRIGLLLDMTLKDLERVLYFENFVVLDGGM-TPIKKGDLLT----EDRFL-------QLQEEFGDE---FSVGIGAEAIRLMLSQ-------------------------M---------DIPNQINQ----------LRDELTST-NS-EARRKKIVKRLNTLESFQ----------------------------------ES-GNQPEWMILETVPVIPPELRPLVPLDGGRFATSDLNDLYRRVI---NRNNRLKRLF--ELKAPDIIIRNEKRMLQESVDALF--DNG-RRGRVI-T--GTNKR-PL-KSLSEMLK-GKQG---RFRLNLL-GKRVD-YSGRSVIVVGPELKLHECGLPKKMALELFKPFIYNRL-EERQLATTIKAAKRMVEKEKSEVWDILEEVIREHPVILNRAPTLHRLGIQAFEPKLIEGKAIQLHPLVCTA-FNA--DF-DGDQM------A------VHVPLSIEAQI------------EARVLMMSTNNILS----PANGKPIIVPTQDIILGLYYMTSE------------------------------R---------------I-------N-----------VA------G-----------------------------------------------------------------E-----------GM--------------------------------------------I----------------F----SSPLEVRQAYDSGVVGLHATITCRY-----------------RG--------KLHKTTVGRILLTEILPD---EIAYD-LI--------------------------NRLLTKKEVARLIDVVYRNCGTKQTVIFADQIMKIGFSFAARAGISFGKDDMVIPPAKRTLVEESQGKVKEIERQYVDGLITEGEKYNKVIDIWSHCTERVAEEMMSGISNEK-----------S---E---G--G-RDQL-----SFNSIFMMANSGARGSAAQIRQLAGMRGLMA---KPS--------GEIIEA------PITANFREGLTVLQYFIS-T------HG----ARKGLADTALKTANSGYLTRRLVDVAQDCIVRED-DCG-----------T-KQ-GLTITALLEG-NDVVEALSDRVLGRT-PVMDVVDPIT-DE---TLAPAGEILDEDAVERIENSNVESILIRS----------PLTCE-T-ER-GVCIACYGRDLAR-GTKVTVGEAVGVIAAQSIG-EPGTQL--------TM-RTF-HIGGTA-SR-KVEQSSMESVHGGIIQF-HN-L-VTVKDRNGRHVVLSRNGE-VTIHDVRPGEGGGGDGSS-----ER-G-R---E-RERHR-VLYGS---RISVAD-GGRVEKGE-------------TFVEWDPFSAPIISEVEGVIKYGDLVENITLRELIDETTGLAS-------------REV---------------------TDWK----------------------------------------------------------------S---Q-G-R-----------------------------------------KSDMRPRLTL--KNP------E------S-G-ET-VV-LPNG------------AQIRYF-LPVGAVIVAN--EGD----HVMAGDIIAKVPRQTS--KTRDITGGLPRVVELFEARKPKEFAIISENEGVVTFGKD-LKGKRRVVVTS-----E-------DG------E-----A---REYLLPKGKQLAVNEGDYIRRGEPLMEGSPV--PQDILKVLGLEELCRFMVNEIQEVYRLQGVRI--NDKHI--EVIVRQML-QKVVVVDPGD-T-TFIAGESIEKTDFEREN-AK---AKAQ------GSR---P-ATSFPLLLGIT----KASLSTPSFISAASFQETTRVLTEAAISGR---ADSLSGLKENVIVG--RLIPAGTGRA------------------------------------AA--L----------LKSKQRRRT-------------------------------------------------------REV-----------------------------------------------A-----------------------------------------------------------------------------------------------------------------------------------------------------------------
>2032649_Mbacterium@PEAJ01000014.1_4|  5724 9905
--------------------------------------------------------------------------------------------------------------------------------------------------------------------------------------------------------------------------------------------------------------------------------------------------------------------------------------------------------------------------------------------------------------------------------------------------MN-----------------------------------------------------------------------------------------------------------------------------------------------------------------------------------------------------------QN---------------------------------------------------------------------LF---------------------------------------------------------------------------------------------------------------------------------------------------------------------------------------------------------------------------------------------------------------------------------------------------------------------------------------------------------------------------------------------------------------------------------------------------------------------------------------------------------------------------------------------------------------------------------------------------------------------------------------------KL---------------------------------------------F---------------------------------------------------------------------------------------S--------------------------RP--V---LG--------QS------------------------------------------------------------------------------------------------------------------------------------------------------------------------------------------------------------------------------------------------------------FDGIKISIASPEKI-RSWSFGEVKKPETINYRTFKPERDGLFCAKIFGPVKDYECLCGKYKRLKHRGVVCEKCGVEVIQSKVRRERMGHIELASP-----VAHIWFLKSLPSRIGLLLDMTLKDLERVLYFENFVILEPGM-TPLKRGDLLT----EDRLN-------QLQDEYGDE---FTAGIGAEAIRDMLSR-------------------------L---------RIEEEIIR----------LRDELAAT-NS-EARRKKIVKRLHTLESFQ----------------------------------ES-GNRPEWMILETIPVIPPELRPLVPLDGGRFATSDLNDLYRRVI---NRNNRLKRLF--ELKAPDIIIRNEKRMLQESVDALF--DNG-RRGRVI-T--GTNKR-PL-KSLSEMLK-GKQG---RFRLNLL-GKRVD-YSGRSVIVVGPDLKLHECGLPKKMALELFKPFIYNRL-EERGLATTIKAAKRMVEKEKSEVWDILEEVIREHPVMLNRAPTLHRLGIQAFEPKLIEGKAIQLHPLVCTA-FNA--DF-DGDQM------A------VHVPLSIEAQI------------EARVLMMSTNNILS----PANGKPIIVPTQDIILGLYYMTSE------------------------------R---------------V-------N-----------VP------G-----------------------------------------------------------------E-----------GM--------------------------------------------I----------------F----SSPLEVRQAYDSSAVGLHAPIVCRY-----------------RG--------ARQKTTVGRILLTEILPN---EIPFD-LV--------------------------NRLLTKKEVAKLIDVVYRNCGTKETVVFADRLMTVGFSFAARAGISFGKDDMVIPRSKRALVEDSQEKVKEIERQYTEGLITEGEKYNKVIDIWSHCTERVADEMMKGISSET-----------L---E---G--G-REQL-----SFNSIFMMANSGARGSAAQIRQLAGMRGLMA---KPS--------GEIIEA------PITANFREGLTVLQYFIS-T------HG----ARKGLADTALKTANSGYLTRRLVDVAQDCIVRED-DCG-----------T-SD-GLTATALLEG-NDVVESLADRVLGRT-PVDDVVDPIT-DE---LLAPRGEILDEDDVERIENSNVETIRIRS----------PLTCA-T-ER-GVCVKCYGRDLAR-GTKVTIGEAVGVIAAQSIG-EPGTQL--------TM-RTF-HIGGTA-SR-KVEQSSLDSLHGGVVRF-HN-L-VTVRDRNGRYVVLSRNSE-LSIHEVRPVEGAEGGSEAVVSELEL-G-R---E-RERHR-VPYGC---RLMVGD-GQRLEKGQ-------------TFAEWDPFSSPIITEIEGIIKYGDLVENHTLRETIDETTGLSS-------------REV---------------------TDWK----------------------------------------------------------------S---Q-G-R-----------------------------------------KTDMRPRLTL--KHP------D------T-G-ET-LV-MPNG------------AEVRYF-LPVGAVIMVV--EGD----HVMAGDVIAKVPRQTS--KTRDITGGLPRVVELFEARKPKEYAIISENEGVVSFGKD-LKGKRRVIVTS-----E-------VG------D-----P---REYMLPKGKQLAVNEGDYVRRGEPLMEGSPV--PQDILKILGLEELCRFMVNEIQEVYRLQGVRI--NDKHI--EVIVRQML-QKVAVVDPGD-T-TFVAGESVEKSEFDREN-EK---VTAR------SGR---V-STSFPLLLGIT----KASLSTPSFISAASFQETTRVLTEASISGR---ADTLNGLKENVIVG--RLIPAGTGRA------------------------------------AA--L----------MKSQTRHKE-------------------------------------------------------KGA-----------------------------------------------EA-------PAV---------------------------KEAP-IAAKA-----------------------------------------------------------------------------------------------------------------
>1434232_Maustralis@OSM02443.1| putative DNA-directed RNA polymerase subunit beta'
--------------------------------------------------------------------------------------------------------------------------------------------------------------------------------------------------------------------------------------------------------------------------------------------------------------------------------------------------------------------------------------------------------------------------------------------------MNI--------------------------------------------------------------------------------------------------------------LDPNAEHS----------------------QDSEP---------QTP-----------------------------------------AAAQES---------------------------------------------------------------------LF---------------------------------------------------------------------------------------------------------------------------------------------------------------------------------------------------------------------------------------------------------------------------------------------------------------------------------------------------------------------------------------------------------------------------------------------------------------------------------------------------------------------------------------------------------------------------------------------------------------------------------------------KL---------------------------------------------F---------------------------------------------------------------------------------------S--------------------------KP--L---LG--------QN------------------------------------------------------------------------------------------------------------------------------------------------------------------------------------------------------------------------------------------------------------FDGIRISIASPEKI-RSWSFGEVKKPETINYRTFKPERDGLFCAKIFGPVKDYECLCGKYKRLKHRGVVCEKCGVEVIQSKVRRERMGHIELASP-----VAHIWFLKSLPSRIGLLLDMTLKDLERVLYFENFVVLDGGL-TPLKRGELLT----EDRYQ-------QMLDEYGDE---FTASIGAEAIRYMLSN-------------------------L---------EMESEVET----------LREELATT-TS-EARRKKIVKRLHTLEAFL----------------------------------DS-GNKPEWMILEVVPVIPPELRPLVPLDGGRFATSDLNDLYRRVI---NRNNRLKRLY--DLKAPDIIIRNEKRMLQESVDALF--DNG-RRGRVI-T--GTNKR-PL-KSLSEMLK-GKQG---RFRLNLL-GKRVD-YSGRSVIVVGPELKLHECGLPKKMALELFKPFIYNRL-EERGLATTIKAAKRMVEKERGEVWDILEEVIREHPVLLNRAPTLHRLGIQAFEPKLIEGKAIQLHPLVCTA-FNA--DF-DGDQM------A------VHVPLSIEAQI------------EARVLMMSTNNILS----PANGKPIIVPTQDIILGLYYMTSE------------------------------R---------------I-------G-----------VL------G-----------------------------------------------------------------E-----------GM--------------------------------------------I----------------F----SNPLEVRQAYDSSAVDLHASIQCRF-----------------RG--------KREKTTVGRILLADVLPS---KIEFS-SI--------------------------NKLLTKKEVTKLIDFVYRVAGTKDTVIFADRLMKVGFGFAARAGISFGKDDMVIPDTKYTMVEESQEKVKEIERQYAEGLITEGEKYNKVVDIWSHCTERVADEMMKTISSDKVV--------DS---E---G--NEKEQL-----SFNSIFMMANSGARGSAAQMRQLAGMRGLMA---KPS--------GEIIEA------PITANFREGLTVLQYFIS-T------HG----ARKGLADTALKTANSGYLTRRLVDVAQDCIVREE-DCG-----------T-NL-GITVTALVEG-NDVVESLGDRLLGRT-PVEDIVDPIT-HE---VIAKGLEIIDEDIVDRIEESNVDKVKIRS----------PLTCE-T-HR-GVCVKCYGRDLAR-GTPVTTGEAVGVIAAQSIG-EPGTQL--------TM-RTF-HIGGTA-SR-AVEQSSHETVHGGVLRY-HN-L-ITVEDRNGKQVVLTRNGE-VSVHE--PIANAQG-------EIEG-G-R---E-RERYR-VPYGA---RLAAPN-EGQVGKGE-------------TFAEWDPFSLPIISEIAGVVKYGDLVDGVSLRETVDETTGLTS-------------REV---------------------IEWK----------------------------------------------------------------S---Q-G-R-----------------------------------------KSDMRPRVTL--KDT------E------S-G-ET-MT-LPNG------------SFSRYF-LPVGAVIVVK--EGE----EVQAGDIIAKVLRQSS--KNRDITGGLPRVVELFEARKPKEFAIIAENDGVVSFGKD-LKGKRRVIVTP-----E-------SG------D-----G---MEYLLPKGKHLAVNEGDYVRRGEPLMEGSPV--PQDILKVLGLEELCKFMVNEIQEVYRLQGVRI--NDKHI--EVIVRQML-QKVMIMDPGD-T-TFVVGEQVERVDFDRQN-LK---TEKR------GGR---P-ATCTPLLLGIT----KASLSTPSFISAASFQETTRVLTEAAISGR---TDTLNGLKENVIVG--RLVPAGTGRAR--------------E----------------GF--AA--Y----------DAPSEEEKA-------------------------------------------------------ELA-----------------------------------------------SH----------------------------------------------------------------------------------------------------------------------------------------------------------------
>2032647_Mbacterium@PEAO01000006.1_18|  15508 19725
--------------MR---------------------------------------------------------------------------------------------------------------------------------------CG--------------------------FAAFGLTGSLG---------------------------------------------------------------------------------------------------------------------------------------------------------------------------------------------------------------------------------------------SFDVSQNPQ-----------------------------------------------------------------------------------------------------------------------------------------------------------------------------------------------------------QN---------------------------------------------------------------------IF---------------------------------------------------------------------------------------------------------------------------------------------------------------------------------------------------------------------------------------------------------------------------------------------------------------------------------------------------------------------------------------------------------------------------------------------------------------------------------------------------------------------------------------------------------------------------------------------------------------------------------------------KI---------------------------------------------F---------------------------------------------------------------------------------------S--------------------------RP--V---LG--------QN------------------------------------------------------------------------------------------------------------------------------------------------------------------------------------------------------------------------------------------------------------FDGIRISIASPEKI-RAWSYGEVRKPETINYRTFKPERDGLFCAKIFGPVKDYECLCGKYKRLKHRGVVCEKCGVEVIQSKVRRERVGHIELASP-----VAHIWFLKSLPSRIGLLLDMTLKDLERVLYFENFVVLEGGM-TPLKKGELLT----EDRFN-------QLQEEFGDE---FKAGIGAEAIREMLSG-------------------------M---------NIPGQIDS----------LREELTTT-SS-EARRKKIVKRLHTLEAFQ----------------------------------ES-GNRPEWMILEVIPVIPPELRPLVPLDGGRFATSDLNDLYRRVI---NRNNRLKRLH--ELRAPDIIIRNEKRMLQESVDALF--DNG-RRGRVI-T--GTNKR-PL-KSLSEMLK-GKQG---RFRLNLL-GKRAD-RSGRSVIVVGPELKLHECGLPKKMALELFKPFIYNRL-EEKGLSTTIKAAKRMVEKERPEVWDILEEVIREHPVLLNRAPTLHRLGIQAFEPKLIEGKAIQLHPLVCTA-FNA--DF-DGDQM------A------VHVPLSVEAQI------------EARVLMMSTNNILS----PANGKPIIVPTQDIILGLYYMTSE------------------------------R---------------I-------N-----------VK------G-----------------------------------------------------------------E-----------GM--------------------------------------------I----------------F----SSPMEVRQAYDSGAVDLHARIICRY-----------------RG--------ERVGTTVGRILMTEILPD---QLPFS-KI--------------------------NRLQTKKDVAGLIDLVYRLCGTKETCIFADRLMNVGFGMAAKAGISFGKDDLVIPDSKKGLVDESQNKVKEIEQQYTDGLITEGEKYNKVVDIWSQCTERVAEEMMRAISTEAVE--------DN---T---G--KIVEQP-----SFNSIFMMANSGARGSAAQMRQLAGMRGLMA---KPS--------GEIIEA------PITANFREGLTVLQYFIS-T------HG----ARKGLADTALKTANSGYLTRRLVDVAQDCIVREI-DCC-----------T-DE-GLTASALLEG-NDVVESLGDRILGRV-PVSDVIDPVT-DT---LMAKSGEIMDEDIVARIEQSNIETIIIRS----------PLTCN-T-KR-GVCIKCYGRDLAR-GTPVAIGEAVGVIAAQSIG-EPGTQL--------TM-RTF-HIGGTA-SR-TVEQSTTESVKGGVVRY-HG-L-ITVVDRNGLNVVLSRNSE-VSIHEPRHVEEGAG-----DERLEH-G-R---E-RERYR-IPYGA---RLTVAD-GGMIDAKT-------------KLAEWDPFASPIITEVEGQVRFWDLQEGVTLREVTDETTGLTS-------------LEV---------------------MEWK----------------------------------------------------------------S---Q-G-R-----------------------------------------KTDMRPRIAL--LNP------E------T-G-EP-LV-LANG------------SDVQYY-LPVGAVIVTR--EGE----RVKAGDIIAKMPRQIS--KTRDITGGLPRVVELFEARKPKEFAIICENDGFVTFGKD-LKGKRRIVVTP-----E-------SG------V-----A---KEYLIPKGKQLAVNDGDYVRRGEPLMEGALV--PQDILKVLGLEALCRFMVNEIQEVYRLQGVKI--NDKHI--EVIVRQML-QKVSIRTTGD-T-TFVVGEAVERTAFDIEN-QR---VRKR------GGA---P-ATATPLLLGIT----KASLSTPSFISAASFQETTRVLTEATISGR---VDTLTGLKENVIVG--RLVPAGTGKAK--------------EV--------------LSR--GA--L----------MDETVLSVA-------------------------------------------------------GG------------------------------------------------------------------------------------------------------------------------------------------------------------------------------------------------------------------
>2032648_Mbacterium@PEAN01000019.1_19|  18066 22229
----------------------------------------------------------------------------------------------------------------------------------------------------------------------------------------------------------------------------------------------------------------------------------------------------------------------------------------------------------------------------------------------------------------------------------------------MSQNPQ-----------------------------------------------------------------------------------------------------------------------------------------------------------------------------------------------------------QN---------------------------------------------------------------------IF---------------------------------------------------------------------------------------------------------------------------------------------------------------------------------------------------------------------------------------------------------------------------------------------------------------------------------------------------------------------------------------------------------------------------------------------------------------------------------------------------------------------------------------------------------------------------------------------------------------------------------------------KI---------------------------------------------F---------------------------------------------------------------------------------------S--------------------------RP--S---LG--------QN------------------------------------------------------------------------------------------------------------------------------------------------------------------------------------------------------------------------------------------------------------FDGIRISIASPEKI-RAWSYGEVRKPETINYRTFKPERDGLFCAKIFGPVKDYECLCGKYKRLKHRGVVCEKCGVEVIQSKVRRERVGHIELASP-----VAHIWFLKSLPSRIGLLLDMTLKDLERVLYFENFVVLEGGM-TPLKKGELLT----EERFH-------QLQEEFGDE---FKAGIGAEAIREMLSG-------------------------M---------NIPGQIES----------LREELSTT-SS-EARRKKIVKRLHTLESFQ----------------------------------ES-GNRPEWMILEVIPVIPPELRPLVPLDGGRFATSDLNDLYRRVI---NRNNRLKRLH--ELRAPDIIIRNEKRMLQESVDALF--DNG-RRGRVI-T--GTNKR-PL-KSLSEMLK-GKQG---RFRLNLL-GKRVD-YSGRSVIVVGPELKLHECGLPKKMALELFKPFIYNRL-EEKGLSTTIKAAKRMVEKERPEVWDILEEVIREHPVLLNRAPTLHRLGIQAFEPKLIEGKAIQLHPLVCTA-FNA--DF-DGDQM------A------VHVPLSVEAQI------------EARVLMMSTNNILS----PANGKPIIVPTQDIILGLYYMTSE------------------------------R---------------I-------N-----------VR------G-----------------------------------------------------------------E-----------GM--------------------------------------------I----------------F----SSPLEVRQAYDSGALDLHARIVCRY-----------------RG--------ERISTTVGRILLTEILPA---KLPFA-RI--------------------------NRLQTKKDVASLIDQVYRLCGTKETCIFADRLMNVGFAMAAKAGISFGKDDLVIPDSKKGLVDESQNKVKEIEQQYTDGLITEGEKYNKVVDIWSQCTERVAEEMMRAISSEEVV--------DV---T---G--KTVEQP-----SFNSIFMMANSGARGSAAQMRQLAGMRGLMA---KPS--------GEIIEA------PITANFREGLTVLQYFIS-T------HG----ARKGLADTALKTANSGYLTRRLVDVAQDCIVREI-DCG-----------T-DE-GLTASALLEG-NDVVESLGDRILGRV-PVADVIDPVT-DT---LMAKAGQIMDEEVVARIEQSNIETIIIRS----------PLTCS-T-KR-GVCIKCYGRDLAR-GTPVAIGEAVGVIAAQSIG-EPGTQL--------TM-RTF-HIGGTA-SR-TVEQSTIESVKGGVVRY-HG-L-ITVVDRNGQNVVLSRNGE-ISIHELRHVEEGSG-----DERREH-G-R---E-RERYR-VPYGS---RLTVAD-GGMIEARQ-------------KLAEWDPFASPIITEIEGQVRFGDLQEGVTLREVMDETTGLTS-------------LEV---------------------MEWK----------------------------------------------------------------S---Q-G-R-----------------------------------------KTDMRPRIAL--MNP------E------T-G-EP-MI-SANG------------MDVQYY-LPVGAVIVTR--EGE----QIKAGDIIAKMPRQIS--KTRDITGGLPRVVELFEARKPKEFAIICENDGVVTFGKD-LKGKRRIVVTP-----E-------GG------A-----A---KEYLIPKGKQLAVNDGDYVRRGEPLMEGALV--PQDILKVLGLEALCRFMVNEIQEVYRLQGVKI--NDKHI--EVIVRQML-QKVSIRSPGD-T-TFVAGEAVERTAFDIEN-QR---VRKR------GGT---P-ASATPLLLGIT----KASLSTPSFISAASFQETTRVLTEATISGR---VDTLTGLKENVIVG--RLVPAGTGKAK--------------EV--------------LGR--GA--M----------MEEIELSRT-------------------------------------------------------ES------------------------------------------------------------------------------------------------------------------------------------------------------------------------------------------------------------------
>2032651_Mbacterium@PDZX01000007.1_15|  24315 28448
--------------------------------------------------------------------------------------------------------------------------------------------------------------------------------------------------------------------------------------------------------------------------------------------------------------------------------------------------------------------------------------------------------------------------------------------------MK-----------------------------------------------------------------------------------------------------------------------------------------------------------------------------------------------------------PN---------------------------------------------------------------------LF---------------------------------------------------------------------------------------------------------------------------------------------------------------------------------------------------------------------------------------------------------------------------------------------------------------------------------------------------------------------------------------------------------------------------------------------------------------------------------------------------------------------------------------------------------------------------------------------------------------------------------------------KL---------------------------------------------F---------------------------------------------------------------------------------------S--------------------------RP--T---LG--------QN------------------------------------------------------------------------------------------------------------------------------------------------------------------------------------------------------------------------------------------------------------FNGIRISLASPEKI-RSWSFGEVKKPETINYRTFKPERDGLFCAKIFGPVKDYECLCGKYKRLKHRGVVCEKCGVEVIQSKVRRERMGHIELAAP-----VAHIWFLKSLPSRIGLLLDMTLKDLERVLYFENFVILDGGM-TPLTKGELLT----EERYH-------QLLDEYGED---FTAGIGAEAIRDMLVG-------------------------M---------NIPGEIDT----------LREEMNNT-NS-DARRKRIIKRLHTLESFQ----------------------------------ES-GNRPEWMILEVLPVIPPELRPLVPLDGGRFATSDLNDLYRRVI---NRNNRLKRLY--ELRAPDIIIRNEKRMLQESVDALF--DNG-RRGRVI-T--GTNKR-PL-KSLSEMLK-GKQG---RFRLNLL-GKRVD-YSGRSVIVVGPDLKLHECGLPKKMALELFKPFIYNRL-EEKGLSTTIKAAKRMVEKEKSEVWDILEEVIREHPVMLNRAPTLHRLGIQAFEPKLIEGKAIQLHPLVCTA-FNA--DF-DGDQM------A------VHVPLSVEAQI------------EARVLMMSTNNILS----PANGKPIIVPTQDIILGLYYMTSE------------------------------R---------------L-------G-----------VA------G-----------------------------------------------------------------E-----------DM--------------------------------------------I----------------F----SSPAEVRQAYDSGVAGLHARIFCRM-----------------DG--------LRIQTTVGRVLLTEILPS---VVSFD-RV--------------------------NRLLTKKEVANLIDMVYRNCGTKETVVFSDRLMGVGFAFAARAGISFGKDDLVIPQAKKRLVRESQVKVQEIERQYSDGLITEGEKYNKVVDIWSQCTERVAEAMMKAISSEEGV--------DS---K---G--RKQEQL-----SFNSIFMMANSGARGSAAQMRQLAGMRGLMA---KPS--------GEIIET------PITANFREGLTVLQYFIS-T------HG----ARKGLADTALKTANSGYLTRRLVDVAQDCIVREY-DCG-----------A-ME-GLTAAALLEG-NDVVESLGDRILGRT-PVGDVMDPVT-DE---LLVKAGRIMNEADVERIENSNVESVLIRS----------PLTCE-T-ER-GVCVLCYGRDLAR-GVPVTAGEAVGVIAAQSIG-EPGTQL--------TM-RTF-HIGGTA-SR-AVERSSVETVNGGVLRY-HN-V-NTVTDRNGKFIVLSRNSE-VTIHDARSHDEGGK-----LERGFV-G-R---E-RERYR-FPYGA---RLMVAN-GGLVEKGG-------------VLAEWDPFATPIITEFQGKVKYGDLQEGTTLREVTDETTGLTF-------------REV---------------------TDWK----------------------------------------------------------------G---Q-G-R-----------------------------------------RVDMRPRLTL--KDP------T------T-G-ET-LI-SNTG------------AAVSYY-LPAGAVIVAQ--EGD----LVQAGDIIAKIPRQSS--KTRDITGGLPRVVELFEARRPKDFAIIAENEGVVSFGKD-LKGKRRVVVTP--D--D-------GG------E-----P---REYLLLKGKQLAVNEGDWIRKGEPLIEGSLV--PQDILKVLGLEALCRFMVNEIQEVYRLQGVRI--NDKHI--EVIVRQML-QKVTVLEPGD-T-TLVAGEQVERSELVLRN-QR---ARAR------NGR---E-ASSAPLLLGIT----KASLSTPSFVSAASFQETTRVLTEATIAGK---ADNLTGLKENVIVG--RLIPAGTGRAK--------------EA--------------FNQ------M----------VREAVS------------------------------------------------------------------------------------------------------------------------------------------------------------------------------------------------------------------------------------------------------------------------------
>2032650_Mbacterium@PEAG01000060.1_16|  16898 20992
--------------------------------------------------------------------------------------------------------------------------------------------------------------------------------------------------------------------------------------------------------------------------------------------------------------------------------------------------------------------------------------------------------------------------------------------------MN-----------------------------------------------------------------------------------------------------------------------------------------------------------------------------------------------------------QN---------------------------------------------------------------------IF---------------------------------------------------------------------------------------------------------------------------------------------------------------------------------------------------------------------------------------------------------------------------------------------------------------------------------------------------------------------------------------------------------------------------------------------------------------------------------------------------------------------------------------------------------------------------------------------------------------------------------------------KL---------------------------------------------F---------------------------------------------------------------------------------------S--------------------------RP--A---LG--------QS------------------------------------------------------------------------------------------------------------------------------------------------------------------------------------------------------------------------------------------------------------FSGIRISVASPETV-RSWSYGEVKKPETINYRTFKPERDGLFCAKIFGPIKDHECLCGKYKRLKHRGVICEKCGVEVIQSKVRRERVGHIELASP-----VAHIWFLKSLPSRIGLLLDMTLKDLERVLYFENFVVLDGGM-TPLKKGELLT----EDRYH-------QALDEYGDE---FKAGIGAEAIREMLSE-------------------------M---------DIPGEILM----------LRTELGET-GS-EARRKKIIKRLHTLEAFQ----------------------------------ES-GNRPEWMILTVIPVIPPELRPLVPLDGGRFATSDLNDLYRRVI---NRNNRLRRLH--ELRAPDIIIRNEKRMLQESVDALF--DNG-RRGRVI-T--GTNKR-PL-KSLSEMLK-GKQG---RFRLNLL-GKRVD-YSGRSVIVVGPELKLHECGLPKKMALELFKPFIYNRL-EERGLSTTIKAAKRMVEKERSEVWDILEEVIREHPVLLNRAPTLHRLGIQAFEPKLIEGKAIQLHPLVCTA-FNA--DF-DGDQM------A------VHVPLSVEAQI------------EARVLMMSTNNILS----PANGKPIIVPTQDIILGLYYMTLE------------------------------R---------------L-------N-----------QP------G-----------------------------------------------------------------E-----------GM--------------------------------------------T----------------F----SSPLELRQAYDCGVVGLQARVRCRY-----------------RG--------VLEETTTGRILMSEIMPE---AIPFS-HV--------------------------NRLQTKKEVAKLIDMVYRACGTKETVVFADRLMTMGFTFAARAGISFGKDDLVIPQAKKRLVREAQNKVKEMEHQYSEGLITEGEKYNKVVDIWSQCTERVAEEMMRGISSVEEI--------DH---K---G--VKREQP-----SLNSIFMMANSGARGSAAQMRQLAGMRGLMA---KPS--------GEIIEA------PITANFREGLTVLQYFIS-T------HG----ARKGLADTALKTANSGYLTRRLVDVAQDCIVREE-DCG-----------T-EE-GLTAFALVEG-NDLVETLGDRILGRT-PLVDVVDPIT-DE---LLVKAGTIISEEDVDRIENSNVESVLMRS----------PLTCK-T-ER-GVCVLCYGRDLAR-GMPVTIGEAVGVIAAQSIG-EPGTQL--------TM-RTF-HIGGTA-SR-AVEQSAIETVKGGVVRY-HN-L-ATVTDRNGKFVVLSRNGE-VTVHEARGGEESRE-----LDLFAV-G-R---E-RERYR-LPYGA---RLSVPD-GGVVDPGT-------------VMAEWDPFSVPIITERPGKVQYGDLVEGVTLREVMDEATGLVS-------------REV---------------------TEWK----------------------------------------------------------------S---H-G-R-----------------------------------------KGDMRPRLTL--KDP------T------T-G-ET-LA-LANG------------AEVRYF-LPVGAVIVVH--EGD----SVQAGDIIAKMPRKSL--KTRDITGGLPRVVELFEARKPKEFAIIAEIDGVVTFGKD-LKGKRRVVITP-----E-------VG------E-----P---QEYFLPKGKQLAVNDGDWVRRGEALMEGSPV--PQDILKVLGLEALCRFMVNEIQEVYRLQGVKI--NDKHI--EVIVRQML-QKVSIKTPGD-T-IFVVGESVERSIYAIEN-ER---VAAR------GGE---P-AVGFPLLLGIT----KASLSTPSFISAASFQETTRVLTEATVAGR---VDTLTGLKENVIVG--RLVPAGTGRLR--------------------------------------------------------------------------------------------------------------------------------------------------------------------------------------------------------------------------------------------------------------------------------------------------------------------------------------
>156889_Mmarinus@ABK43360.1| DNA-directed RNA polymerase subunit beta'
--------------------------------------------------------------------------------------------------------------------------------------------------------------------------------------------------------------------------------------------------------------------------------------------------------------------------------------------------------------------------------------------------------------------------------------------------MT-----------------------------------------------------------------------------------------------------------------PVSD---------------------------AP---------ATPSSE-------------------------------------ISAAGQS---------------------------------------------------------------------VF---------------------------------------------------------------------------------------------------------------------------------------------------------------------------------------------------------------------------------------------------------------------------------------------------------------------------------------------------------------------------------------------------------------------------------------------------------------------------------------------------------------------------------------------------------------------------------------------------------------------------------------------KL---------------------------------------------F---------------------------------------------------------------------------------------S--------------------------RP--M---LG--------QS------------------------------------------------------------------------------------------------------------------------------------------------------------------------------------------------------------------------------------------------------------FDGIRISIASPEKI-RSWSFGEVKKPETINYRTFKPERDGLFCAKIFGPVKDYECLCGKYKRLKHRGVVCEKCGVEVIQSKVRRERMGHIELAAP-----VAHIWFLKSLPSRIGLLLDMTLKDLERVLYFENFVVLESGM-TPMKRGELLT----EDRYY-------QLIEEFGDE---FRAGIGAEAIREMLVD-------------------------L---------KIPEEINQ----------LRDELRDT-SS-EARRKKIVKRLHTLEAFQ----------------------------------DS-KNSPEWMILEVIPVIPPELRPLVPLDGGRFATSDLNDLYRRVI---NRNNRLKRLF--ELKAPDIIIRNEKRMLQESVDALF--DNG-RRGRVI-T--GTNKR-PL-KSLSEMLK-GKQG---RFRLNLL-GKRVD-YSGRSVIVVGPELKLHECGLPKKMALELFKPFIYNRL-EERGLATTIKAAKRMVEKEKGEVWDILEEVIREHPVMLNRAPTLHRLGIQAFEPKLVEGKAIQLHPLVCTA-FNA--DF-DGDQM------A------VHVPLSIEAQI------------EARVLMMSTNNILS----PANGKPIIVPTQDIILGLYYMTSE------------------------------R---------------A-------N-----------VA------G-----------------------------------------------------------------E-----------GM--------------------------------------------I----------------F----SNTMEVKQAFDAGVANLHASIQCRF-----------------RG--------KRVHTTVGRMLLADMLPE---RIDFQ-AI--------------------------NKLITKKEVTKLIDHTYRMCGTKDTVIFTDRLMAMGFAFACRAGISFGKDDMVIPEAKRKLVDAAQEKVKEIEKQYTDGLITEGEKYNKVVDIWSHCTERVADEMMGTISTDTVL--------NK---D---G--EMVEQP-----SFNSIFMMANSGARGSAAQMRQLAGMRGLMA---KPS--------GEIMET------PITANFREGLTVLQYFIS-T------HG----ARKGLADTALKTANSGYLTRRLVDVAQDCIVREE-DCG-----------T-SI-GITVAALVEG-NDVVETLGDRLLGRT-PVSDIKDPIT-DE---LLVKAGTIMDEDIVEKIENSNVDSVLIRS----------PLTCE-T-TR-GVCVTCYGRDLAR-GTRVTVGEAVGVIAAQSIG-EPGTQL--------TM-RTF-HIGGTA-SR-QAEQSHQETTHGGVLKF-HD-L-ITVQDRAGRYVVLSRNSE-VSLHEAVEHEG----------QVEA-G-R---E-RERYR-IPYGA---RISSAP-GSVVEKGT-------------TFAEWDPFAMPIITEVEGIVKFGDLVDGVSLRENMDDTTGLIS-------------KEV---------------------TEWK----------------------------------------------------------------G---QSS-K-----------------------------------------KGDMRPRITL--KDV------N------S-N-ET-LM-MPNG------------SECRYY-LPVGAVIVVN--EGD----HVHGGDIIAKVLRQST--KNRDITGGLPRVVELFEARKPKEHSFIAENEGMVTYGKD-LKGKRRLVVTP-----D-------SG------E-----P---MEYLLPKGKQLAVNEGDWVRKGEPLMEGSPV--PQDILKVLGLEELCRFMVNEIQEVYRLQGVRI--NDKHI--EVIVRQML-QKVQITDPGD-T-MFVSGEQVEKDDYLLEN-VK---TDKR------GGR---V-ATCTPLLLGIT----KASLSTPSFISAASFQETTRVLTEAAISGR---VDTLNGLKENVIVG--RLIPAGTGNIL--------------SQ--------------LKK--MG--S----------LTKGEKSTQ-------------------------------------------------------GGE-----------------------------------------------QH--------------------------------------VAK-VASSS---------------------------EVT------------------------------EG---------------------------------------------------
>1391653_Vincomptus@AKU91682.1| DNA-directed RNA polymerase beta' subunit
--------------------------------------------------------------------------------------------------------------------------------------------------------------------------------------------------------------------------------------------------------------------------------------------------------------------------------------------------------------------------------------------------------------------------------------------------MK------------------------------------------------------------------------------------------------------------------------------------------------------------------------------------------------------------D---------------------------------------------------------------------IF---------------------------------------------------------------------------------------------------------------------------------------------------------------------------------------------------------------------------------------------------------------------------------------------------------------------------------------------------------------------------------------------------------------------------------------------------------------------------------------------------------------------------------------------------------------------------------------------------------------------------------------------NF---------------------------------------------F---------------------------------------------------------------------------------------E--------------------------KP--K---DP--------LS------------------------------------------------------------------------------------------------------------------------------------------------------------------------------------------------------------------------------------------------------------FSAIRISLASPDKI-RQWSHGEVKKPETINYRTFKPERDGLFCAKIFGPVKDYECNCGKYKRMKHRGVVCEKCGVEVIQSKVRRERLGHITLATP-----VAHIWFLKSLPSRIGNILDITLKDLEKVLYCESYIVIDPKN-TDLEPCELLS----EDRYR-------KLQDELGDE--AFDAGMGGEAVRELLRK-------------------------I---------DVNPLCEE----------LRKDMREA-TS-DAKRKKLAKRLKVMEAFK----------------------------------DS-GNKPEWMMLEVIPVIPPDLRPLVPLDGGRFATSDLNDLYRRVI---NRNNRLKRLQ--ELNAPDIIIRNEKRMLQEAVDALF--DNG-RRGKTI-T--GPNKR-PL-KSLSDMLK-GKQG---RFRQNLL-GKRVD-YSGRSVIVVGPELRLHQCGLPKVMALELFKPFIYNKL-EEKGYVTTIKSAKKMVEKERPEVWDILEEVIKEHPVLLNRAPTLHRLGIQAFEPVLTEGKAIRLHPLVCAA-FNA--DF-DGDQM------A------VHVPLSIEAQM------------EARVLMMSTNNILS----PASGKPIIVPTQDIVLGVYYMTRA------------------------------R---------------E-------F-----------AK------G-----------------------------------------------------------------E-----------GK--------------------------------------------I----------------F----SDPEEVRAAYDHGEVDLQAKIICRM-----------------DG--------KRTDTTVGRVLLAEIMPS---AIEFS-VY--------------------------NRVLGKKELGGLIDICYRLSGEKETVLLADRLRTVGYNNATKAGISVALKDMIIPSAKARFLDDAQKEVKEIEEQYLEGLITDGERYNKVIDIWAQVTEEVASEMMTQISTEVAT---------R---D---G--EERRQP-----SFNPIFIMADSGARGSAQQIRQLAGMRGLMA---KPS--------GEIIET------PITANFREGLTVLQYFIS-T------HG----ARKGLADTALKTANSGYLTRRLVDVAQDAIINEV-DCG-----------T-MD-GIVASSLIEG-GEIIEPMGERILGRV-ALEDVLDPVT-GE---VLVASNEEIDESNVHKIENAGIDRVKIRS----------VLTCQ-A-RR-GICQECYGRDLAR-GRKANVGEAVGVIAAQSIG-EPGTQL--------TM-RTF-HIGGAA-SR-RAEQSTIENRTAGTIKF-FN-L-HTVTRNDGSLVTMNRNGA-LIIVD------------------DS-G-R---E-RERYT-VVYGA---KLLVKE-GDKVEPAS-------------LLAEWDPYAMPILTEVGGTVQFDDIVEGVTMSEQLDEVTGLSR-------------KVV---------------------IE------------------------------------------------------------------------S-K-----------------------------------------DADSRPRITL--KDA------Q------G-N-AM-LL-PGTD------------QEARYF-LPVGANINVA--HED----EIGPGDVLARMPRETT--KTKDITGGLPRVAELFEARKPKEFAVISEIDGVVSFGKD-TKGKRKVVVTP--E--V-------DG------KQRPELA---KEYLISKGKHISVHQGDRVTAGEALMDGAAN--PHDILKVLGAQELSAFLVDEIQEVYRLQGVKI--NDKHI--EVIVRQML-RRVRITDVGD-T-NFLIDEQVEKFVFEEEN-ER---VETE------GGR---A-AQGEPLLLGIT----KASLSTESFISASSFQETTKVLTEAAISGK---VDYLRGLKENVIMG--RLIPAGTGVGSYK-------HL-DIEV--------------ETP--VD--V----------VAEVESVLA-------------------------------------------------------AGE-----------------------------------------------------------------------------------------------------------------------------------------------------------------------------------------------------------------
>290397_Adehalogenans@ABC81366.1| DNA-directed RNA polymerase subunit beta'
--------------------------------------------------------------------------------------------------------------------------------------------------------------------------------------------------------------------------------------------------------------------------------------------------------------------------------------------------------------------------------------------------------------------------------------------------MK------------------------------------------------------------------------------------------------------------------------------------------------------------------------------------------------------------D---------------------------------------------------------------------IF---------------------------------------------------------------------------------------------------------------------------------------------------------------------------------------------------------------------------------------------------------------------------------------------------------------------------------------------------------------------------------------------------------------------------------------------------------------------------------------------------------------------------------------------------------------------------------------------------------------------------------------------NF---------------------------------------------F---------------------------------------------------------------------------------------E--------------------------KP--K---DP--------LS------------------------------------------------------------------------------------------------------------------------------------------------------------------------------------------------------------------------------------------------------------FSAIRISLASPDKI-RQWSHGEVKKPETINYRTFKPERDGLFCAKIFGPVKDYECNCGKYKRMKHRGVVCEKCGVEVIQSKVRRERLGHITLATP-----VAHIWFLKSLPSRIGNLLDITLKDLEKVLYCESYIVIDPKE-TTFQRGELLS----EDRYQ-------KALDEFGDD--AFSAGMGGEAVLGLLRG-------------------------VGPASKEHGEGIPGLANE----------LRAEMKEA-TS-DAKRKKIAKRLKVVEAFV----------------------------------AS-GNKPEWMMLEVIPVIPPDLRPLVPLDGGRFATSDLNDLYRRVI---NRNNRLKRLQ--ELNAPDIIIRNEKRMLQEAVDALF--DNG-RRGKTI-T--GPNKR-PL-KSLSDMLK-GKQG---RFRQNLL-GKRVD-YSGRSVIVVGPELKLHQCGLPKIMALELFKPFIYNKL-EEKGYVTTIKSAKKMVEKERPEVWDILDEVIREHPVLLNRAPTLHRLGIQAFEPVLIEGKAIQLHPLVCTA-FNA--DF-DGDQM------A------VHVPLSIEAQM------------EARVLMMSTNNILS----PAHGKPIIVPSQDIVLGIYYMTRE------------------------------R---------------A-------F-----------AR------G-----------------------------------------------------------------E-----------GK--------------------------------------------V----------------F----ASPEEVRAAYDQGEVDLQAKVWVRM-----------------DG--------KRVETTVGRVLLYDIVPR---RLSFD-AI--------------------------NKVMDKKQLQGLIDLTYRLCGEKETVLLADRVRSMGYGNATRAGISIALDNMVIPRKKVDLLERATREVDDIQAQYTEGLITIGERYNKVIDIWAQVTEEVAQEMMGEIGTETAVG------TGK---D---GKREERRQP-----SFNPIYIMADSGARGSAQQIRQLAGMRGLMA---KPS--------GEIIET------PITANFREGLNVLQYFIS-T------HG----ARKGLADTALKTANSGYLTRRLVDVAQDAIITEY-DCG-----------A-MD-GITLGALVEG-GEIIEPMGERILGRV-ALDDILDAFS-GN---VLVKANEEIDEGRVKLIENSGIDKVKIRS----------VLTCQ-A-RR-GICVECYGRDLAR-GRKVNIGEAVGVIAAQSIG-EPGTQL--------TM-RTF-HIGGAA-SR-RAEQSTIENRNAGLIKF-NN-V-SVAKKHDGTLIVMNRNGE-IIVTD------------------DQ-G-R---E-RERYG-VVYGA---KLLVRE-GQKVEANQ-------------LLAEWDPYSMPIITEVAGRVKYGDLVDGVTISEQVDEITGLAR-------------KAV---------------------IA------------------------------------------------------------------------S-K-----------------------------------------DPDARPRISI--KDE------E------G-K-TK-KL-ANSD------------ADARYM-LPEGANLVVN--DGD----EVDAGDVIAKMPRETT--KTKDITGGLPRVAELFEARKPKEHAVISEIDGVVAFGKD-TKGKRKVVITP--E--V-------DG------KLRPDLA---KEYLIGKGKHISVHTGDRVRAGEALMDGAAN--PHDILRVLGEKELARWLVDEVQEVYRLQGVKI--NDKHI--ETIVRQML-RRVRIVDVGD-T-EFLADEQVEKFAFEEEN-ER---VLKA------GGR---A-AQGEPLLLGIT----KASLSTESFISASSFQETTKVLTEAAISGK---VDYLRGLKENVIMG--RLVPAGTGLGAYK-------HL-DIEV--------------ETP--VD--A----------VEEAEEALA-------------------------------------------------------VGA-----------------------------------------------EE----------------------------------------------------------------------------------------------------------------------------------------------------------------
>1946470_Esp@DDNW01000095.1_11|  11213 12817
------------------------------------------------------------------------------------------------------------------------------------------------------------------------------------------------------------------------------------------------------------------------------------------------------------------------------------------------------------------------------------------------------------------------------------------------------------------------------------------------------------------------------------------------------------------------------------------------------------------------------------------------------------------------------------------------------------------------------------------------------------------------------------------------------------------------------------------------------------------------------------------------------------------------------------------------------------------------------------------------------------------------------------------------------------------------------------------------------------------------------------------------------------------------------------------------------------------------------------------------------------------------------------------------------------------------------------------------------------------------------------------------------------------------------------------------------------------------------------------------------------------------------------------------------------------------------------------------------------------------------------------------------------------------------------------------------------------------------------------------------------------------------------------------------------------------------------------------------------------------------------------------------------------------------------------------------------------------------------------------------------------------------------------------------------------------------------------------------------------------------------------------------------------------------------------------------------------------------------------------------------------------------------------------------------------------------------------------------------------------------------------------------------------------------------------------------------------------------------------------------------------------------------------------------------------------------------------------------------------------------------------------------------------------------------------------------------------------------------------------------------------------------------------------------------------------------------------------------------------------------------------------------------------------------------------------------------------------------------------------------------------------------------------------------------------------------------------------------------------------------------------------------------------------------------------------------------------------------------------------------------------------------------------------QL--------TM-RTF-HIGGAA--Q-LNETSHLESISDGKVVY-RD-M-PTIVDKKGRILSLARNGE-MVVVD------------------AE-G-R---E-RAIHR-VPYGT---VLMFKD-GAKVKEGD-------------RLAEWDPFTLPIITEQSGVVRYQDLAEGKTLEERVDEATGIAQ-------------RVV---------------------TEYR----------------------------------------------------------------SAG-R-A-K-----------------------------------------KEDLRPRLTL--LG-------E-----------------EGG------KKGEETEAARYM-LAPGTALSVE--DGQ----EVAAGDILARASREAA--KTRDITGGLPRVAELFEARVPKDAAVIAKISGRVEFVRD-YKAKRKIAIVP-----E-------EG------D-----P---VEYLIPKTKVIDVQEGDFVKKGDTLISGSPN--PHDILEVMGIEALAEYLCTEIQEVYRLQGVKI--NDKHI--EVIVRQML-QKVEISDGGD-T-TLLPGEQVDLEEMLEVN-SK---L-AR------NKA---P-AQGFPILLGIT----KASLQTRSFISAASFQETTRVLTQAAVEGK---KDTLIGLKENVIVG--RLIPAGTGAGMNRM--------RVTAS--------------SRD--AA--L---------RAQY-KKMQD-----ALVAADEAAAAEKEASIAAKEAAII------AAN-SA-------------A-E--------------------------EHEAELKR-DP----ADDLG-DD-------PLA-KV---EGETHGT---------------DAD----AG---------------------------DYL---------NPE----------------AADGDS-------------------------------------------------
>1951752_Ebacterium@DDCE01000003.1_109|  105964 108807
----------------------------------------------------------------------------------------------------------------------------------------------------------------------------------------------------------------------------------------------------------------------------------------------------------------------------------------------------------------------------------------------------------------------------------------------------------------------------------------------------------------------------------------------------------------------------------------------------------------------------------------------------------------------------------------------------------------------------------------------------------------------------------------------------------------------------------------------------------------------------------------------------------------------------------------------------------------------------------------------------------------------------------------------------------------------------------------------------------------------------------------------------------------------------------------------------------------------------------------------------------------------------------------------------------------------------------------------------------------------------------------------------------------------------------------------------------------------------------------------------------------------------------------------------------------------------------------------------------------------------------------------------------------------------------------------------------------------------------------------------------------------------------------------------------------------------------------------------------------------------------------------------------------------------------------------------------------------------------------------------------------------------------------------------------------------------------------------------------------------------------------------------------------------------------------------------------------------------------------------------------------------------------------------------------------------------------------------------------------------------------------------------------------------------------------------------------------------------------------------ANGKPIIVPSQDMVLGLYYLSME------------------------------RQEKTPEFA---E--------DSDG-----------NQ------V-----------------------------------------------------------------E-----------KL-------------------------------------------QM----------------F----SDMAEVHQALETKQVSLHTKILARV------PQAD-E-----DGN----IAMKRFETTAGRMLIGECLPK-NHKVPFD-IV--------------------------NRLLTKKDIADVIDEVYRHTGQKDTVLFADAIMSLGFRHAFKAGISFGKDDMIIPEEKEGMVETTKALVADYEQQYQDGLITQQEKYNKVIDAWSQCGDRVADAMMEKIKARPI-GD------D--------G----VQA------EINSIYMMAHSGARGSPAQMKQLAGMRGLMA---KPS--------GEIIEN------PIISNFKEGLNVLEYFNS-T------HG----ARKGLADTALKTANSGYLTRRLVDVSQDCVIIEE-DCK-----------T-EN-ALEMRAIVQG-GSVIASLGERILGRT-TAEDIVNAAT-DE---VIVKAGTLIDEPMVKEIEAAEVQVAKIRS----------PLVCE-A-SQ-GVCATCYGRDLAR-GTPVNIGEAVGVIAAQSIG-EPGTQL--------TM-RTF-HIGGAA--Q-LNETSHLEAISDGKVVY-RD-M-PTIVDKKGRILSLARNGE-LAVID------------------AE-G-R---E-REIHK-VPYGT---VLMHKD-GGKVKEGD-------------RLAEWDPFSLPIITEQSGVVKYQDLVDGTTMEERVDDATGIAQ-------------RVV---------------------TEMR----------------------------------------------------------------TAG-R---K-----------------------------------------KDDLRPRLTL--FN-------D---------------------------AGDESEAARYM-LAPGTVLSVE--DNQ----QVSEGDILARASREAA--KTRDITGGLPRVAELFEARLPKDNSVIAKISGKIEFVRE-YKAKRKIAIVP-----E-------EG------D-----A---VEYLIPKTKVIDVQEGDFVKKGDTLISGSPN--PHDILEVMGVEALAEYLVNEIQEVYRLQGVKI--NDKHI--EVIVRQML-QKVEITDGGD-T-VLLPGEQVDLEELNETN-AK---L-GR------NKE---P-AKGTPILLGIT----KASLQTRSFISAASFQETTRVLTQAAVEGK---KDTLVGLKENVIVG--RLIPAGTGAGMNRM--------RITAS--------------SRD--AA--L---------RAQW-KKAQD---------------------------AII------AAN-TA-------------A-E--------------------------EHEAELAQ-GP----EAAIG-DD-------PLA-TM---EGETHGT---------------DAD----AG---------------------------DYL---------NED----------------AKDGE--------------------------------------------------
>1946471_Esp@DFBR01000228.1_14|  15154 16254
--------------------------------------------------------------------------------------------------------------------------------------------------------------------------------------------------------------------------------------------------------------------------------------------------------------------------------------------------------------------------------------------------------------------------------------------------MN------------------------------------------------------------------------------------------------------------------------------------------------------------------------------------------------------------E---------------------------------------------------------------------LT---------------------------------------------------------------------------------------------------------------------------------------------------------------------------------------------------------------------------------------------------------------------------------------------------------------------------------------------------------------------------------------------------------------------------------------------------------------------------------------------------------------------------------------------------------------------------------------------------------------------------------------------K----------------------------------------------FT--------------------------------------------------------------------------------------N---------------------------Q-LS---KP--------ET------------------------------------------------------------------------------------------------------------------------------------------------------------------------------------------------------------------------------------------------------------FDQIQIGLASPERI-RSWSFGEIKKPETINYRTFKPERDGLFCARIFGPVKDYECLCGKYKRMKYKGVVCEKCGVEVTVTKVRRERMGHIELAAP-----VAHIWFLKSLPSRIGLLLDMQLKQLERVLYFESYIVTEPGL-TPLEKFQLLT----EDELL-------DAQDEHGED--AFTASIGAEAVKVMLMD-------------------------L---------DLEQEKAD----------LLHELETT-KS-KLKPAKIIKRLKVVESFI----------------------------------DS-GNRPEWMILEVVPVIPPELRPLVPLDGGRFATSDLNDLYRRVI---NRNNRLKRLM--ELRAPDIIVRNEKRMLQESVDALF--DNG-RRGRVI-T--GANKR-PL-KSLSDMLK-GKQG---RFRQNLL-GKRVD-YSGRSVIVTGPELKLHQC-----------------------------------------------------------------------------------------------------------------------------------------------------------------------------------------------------------------------------------------------------------------------------------------------------------------------------------------------------------------------------------------------------------------------------------------------------------------------------------------------------------------------------------------------------------------------------------------------------------------------------------------------------------------------------------------------------------------------------------------------------------------------------------------------------------------------------------------------------------------------------------------------------------------------------------------------------------------------------------------------------------------------------------------------------------------------------------------------------------------------------------------------------------------------------------------------------------------------------------------------------------------------------------------------------------------------------------------------------------------------------------------------------------------------------------------------------------------------------------------------------------------------------------------------------------------------------------------------------------------------------------------------------------------------------------------------------------------------------------------------------------------------------------------------------------------------------------------------------------------------------------------------------------------------------------------------------------------------------------------------------------------------------------------------------------------------
>1648404_Eatlanticus@AKQ41299.1| DNA-directed RNA polymerase subunit beta'
--------------------------------------------------------------------------------------------------------------------------------------------------------------------------------------------------------------------------------------------------------------------------------------------------------------------------------------------------------------------------------------------------------------------------------------------------MN------------------------------------------------------------------------------------------------------------------------------------------------------------------------------------------------------------E---------------------------------------------------------------------LT---------------------------------------------------------------------------------------------------------------------------------------------------------------------------------------------------------------------------------------------------------------------------------------------------------------------------------------------------------------------------------------------------------------------------------------------------------------------------------------------------------------------------------------------------------------------------------------------------------------------------------------------K----------------------------------------------FT--------------------------------------------------------------------------------------N---------------------------Q-LS---KP--------ET------------------------------------------------------------------------------------------------------------------------------------------------------------------------------------------------------------------------------------------------------------FDQIQIGLASPERI-RSWSFGEIKKPETINYRTFKPERDGLFCARIFGPVKDYECLCGKYKRMKYKGVVCEKCGVEVTVTKVRRERMGHIELAAP-----VAHIWFLKSLPSRIGLLLDMQLKQLERVLYFESYIVTEPGL-TPMEKFQLLT----EDELL-------DAQDEYGED--AFTAGIGAEAVKIMLMD-------------------------L---------DLEQEKAD----------LLHELETT-KS-KLKPAKIIKRLKVVESFI----------------------------------DS-GNRPEWMILEVVPVIPPELRPLVPLDGGRFATSDLNDLYRRVI---NRNNRLKRLM--ELRAPDIIVRNEKRMLQESVDALF--DNG-RRGRVI-T--GANKR-PL-KSLSDMLK-GKQG---RFRQNLL-GKRVD-YSGRSVIVTGPELKLHQCGLPKKMALELFKPFIYARL-DAKGLSMTLKQAKKWVEKERKEVWDILDEVIREHPVMLNRAPTLHRLGIQAFEPVLIEGKAIQLHPLVCSA-FNA--DF-DGDQM------A------VHVPLSLEAQL------------EARVLMMSTNNILS----PANGKPIIVPSQDMVLGLYYLSMD------------------------------R-----------E-----------G-----------EP------G-----------------------------------------------------------------E-----------GK--------------------------------------------V----------------L----GDINEVHQALHVGAVTYHSKITTRV------PQTD-E-----AGK----QYMQRVETTPGRMLIAECLPK-NHKVPFD-VV--------------------------NRLLTKKEIGDVIDQVYRHTGQKDTVLFADAIMTLGFRHAFKAGISFGKDDMIIPDTKDGMIDETKALVADYEQQYQDGFITQQEKYNKVIDAWSRCGDQVAAAMMDEIKATPR---------D----E-H-G----REA------QVNSIYMMSHSGARGSPAQMKQLAGMRGLMA---KPS--------GEIIET------PIISNFKEGLTVLEYFNS-T------HG----ARKGLADTALKTANSGYLTRRLVDVSQDCVIVEE-NCK-----------T-NN-ALEMRAIVQG-GSVIASIGERILGRT-LAEDIVNASN-DE---VIVKAGTLVDEPMVKLIEEAETQVAKIRS----------PLVCE-A-EQ-GVCATCYGRDLAR-GTPVNIGEAVGVIAAQSIG-EPGTQL--------TM-RTF-HIGGAA--Q-VNETSHLESISDGKVVY-RD-M-PTITDKKGRRLSLARNGE-MVVVD------------------AE-G-R---E-RAIHR-VPYGT---MLMHED-GAKVKEGD-------------RLAEWDPFTLPIITETEGVVRYQDLVEGKTLEERVDEATGIAQ-------------RVV---------------------TELR----------------------------------------------------------------STG-R-A-S-----------------------------------------KEDLRPRLTL--LG-------D-----------------DDAKGTGKSKKEEETEAQRYM-LAPGTTLSVE--DGQ----EVQAGDILARASREAS--KTRDITGGLPRVAELFEARIPKDAAVIAKISGRMEFIRD-YKAKRKIAIVP-----E-------EG------D-----P---VEYLVPKTKVIDVQEGDFVKKGDTLISGSPN--PHDILDVLGIEALAEYLCTEIQEVYRLQGVKI--NDKHI--EVIVRQML-QKVEITDGGD-T-TLLPGEQVDHEEMNEIN-SK---L-TR------NKK---H-ATGTPILLGIT----KASLQTRSFISAASFQETTRVLTQAAVEGK---KDTLIGLKENVIVG--RLIPAGTGAGMNRM--------RVTAS--------------SRD--AA--I---------RAQY-KKMND-----A----------------------LV------AAE-AAEQ-----------A-E---------KEAAV----VAADSAEEQHDAELARDAT----DAATG-DA-------TMA-TM---IDSGTGT---------------DAD----AG---------------------------EYL---------RED----------------EGTEPEAIAK----------DAEAK---EEDTRQGGESE----------------
>1958945_Eaquimixticol@RJY09764.1| DNA-directed RNA polymerase subunit beta'
--------------------------------------------------------------------------------------------------------------------------------------------------------------------------------------------------------------------------------------------------------------------------------------------------------------------------------------------------------------------------------------------------------------------------------------------------MN------------------------------------------------------------------------------------------------------------------------------------------------------------------------------------------------------------E---------------------------------------------------------------------LT---------------------------------------------------------------------------------------------------------------------------------------------------------------------------------------------------------------------------------------------------------------------------------------------------------------------------------------------------------------------------------------------------------------------------------------------------------------------------------------------------------------------------------------------------------------------------------------------------------------------------------------------K----------------------------------------------FT--------------------------------------------------------------------------------------N---------------------------Q-LA---KP--------ET------------------------------------------------------------------------------------------------------------------------------------------------------------------------------------------------------------------------------------------------------------FDQIQIGLASPERI-RSWSFGEIKKPETINYRTFKPERDGLFCARIFGPVKDYECLCGKYKRMKYKGVVCEKCGVEVTVTKVRRERMGHIELAAP-----VAHIWFLKSLPSRIGLLLDMQLKQLERVLYFESYIVTEPGL-TPLEKFQLLT----EDELL-------DAQDEYGED--AFTAGIGAEAVKLMLMD-------------------------L---------DLEQEKAD----------LLEELETT-KS-KLKPAKIIKRLKVVESFI----------------------------------DS-GNRPEWMILEVVPVIPPELRPLVPLDGGRFATSDLNDLYRRVI---NRNNRLKRLM--ELRAPDIIVRNEKRMLQESVDALF--DNG-RRGRVI-T--GANKR-PL-KSLSDMLK-GKQG---RFRQNLL-GKRVD-YSGRSVIVTGPELKLHQCGLPKKMALELFKPFIYARL-DAKGLSMTLKQAKKWVEKERKEVWDILDEVIREHPVLLNRAPTLHRLGIQAFEPVLIEGKAIQLHPLVCSA-FNA--DF-DGDQM------A------VHVPLSLEAQL------------EARVLMMSTNNILS----PANGKPIIVPSQDMVLGLYYLSMD------------------------------R-----------E-----------G-----------EP------G-----------------------------------------------------------------E-----------GK--------------------------------------------V----------------L----ADINEVHQALHVGAVTLHSKITTRV------PQTD-E-----DGK----EFMARVETTPGRMLIGECLPK-SHTVPFD-VV--------------------------NRLLTKKEIGDVIDQVYRHTGQKDTVLFADAIMALGFRQACKAGISFGKDDMIIPDTKDGMIAETKSLVADYEQQYQDGFITQQEKYNKVIDAWSRCGDQVAAAMMDEIKATPK---------D----K-D-G----REA------QVNSIYMMSHSGARGSPAQMKQLAGMRGLMA---KPS--------GEIIET------PIISNFKEGLTVLEYFNS-T------HG----ARKGLADTALKTANSGYLTRRLVDVSQDCVIVEE-NCK-----------T-SN-ALEMRAIVQG-GSVIASIGERILGRT-VAEDIVNAAT-DE---VIVKAGTLVDEAMVKVIEEAETQVAKIRS----------PLVCE-A-EQ-GVCATCYGRDLAR-GTPVNIGEAVGVIAAQSIG-EPGTQL--------TM-RTF-HIGGAA--Q-VNETSHLESISDGKVVY-RD-M-PTIKDKKGRRLSLARSGE-MVVVD------------------AE-G-R---E-RAIHR-VPYGT---VLMFED-GAKVKEGD-------------RLAEWDPFTLPIITETAGVVRYQDLVEGKTLEERVDDATGIAQ-------------RVV---------------------TELQ----------------------------------------------------------------SRS---A-K-----------------------------------------KEDLRPRLTL--LG-------E-----------------DDAKGKGKSKKDEETEAQRYM-LAPGTTLSVE--DGQ----EVQAGDILARASREAA--KTRDITGGLPRVAELFEARIPKDAAVIAKVDGKMEFIRD-YKAKRKIAIVP-----E-------EG------E-----P---VEYLVPKTKVIDVQEGDFVKKGDTLISGSPN--PHDILEVMGIEALAEYLCTEIQEVYRLQGVKI--NDKHI--EVIVRQML-QKVEITDGGD-T-VLLPGEQVDLEEMNEAN-AK---L-PP------RKK---K-AQGKPILLGIT----KASLQTRSFISAASFQETTRVLTQAAVEGK---KDTLIGLKENVIVG--RLIPAGTGAGMNRM--------RVTAS--------------SRD--AA--L---------RAQY-KKMQD-----A----------------------LV------AAE-EAEA-AEKEAS---LA-E---------KEAAI----VMPNSAEEEHAAELAQ-GP----EAAIG-DD-------PLA-RM---QGETHGT---------------DED----AG---------------------------DYK---------RDD----------------EGTAPEAIAK----------DEQAS---EDDAKDGE-------------------
>2488860_Esp@RPF71201.1| DNA-directed RNA polymerase subunit beta'
--------------------------------------------------------------------------------------------------------------------------------------------------------------------------------------------------------------------------------------------------------------------------------------------------------------------------------------------------------------------------------------------------------------------------------------------------MN------------------------------------------------------------------------------------------------------------------------------------------------------------------------------------------------------------E---------------------------------------------------------------------LT---------------------------------------------------------------------------------------------------------------------------------------------------------------------------------------------------------------------------------------------------------------------------------------------------------------------------------------------------------------------------------------------------------------------------------------------------------------------------------------------------------------------------------------------------------------------------------------------------------------------------------------------K----------------------------------------------FT--------------------------------------------------------------------------------------N---------------------------Q-LA---KP--------ET------------------------------------------------------------------------------------------------------------------------------------------------------------------------------------------------------------------------------------------------------------FDQIQIGLASPERI-RSWSFGEIKKPETINYRTFKPERDGLFCARIFGPVKDYECLCGKYKRMKYKGVVCEKCGVEVTVTKVRRERMGHIELAAP-----VAHIWFLKSLPSRIGLLLDMQLKQLERVLYFESYIVTEPGL-TPLEKFQLLT----EDELL-------DAQDEYGED--AFTAGIGAEAVKIMLMD-------------------------L---------DLEQEKAD----------LLEELETT-KS-KLKPAKIIKRLKVVESFI----------------------------------DS-GNRPEWMILEVVPVIPPELRPLVPLDGGRFATSDLNDLYRRVI---NRNNRLKRLM--ELRAPDIIVRNEKRMLQEAVDALF--DNG-RRGRVI-T--GANKR-PL-KSLSDMLK-GKQG---RFRQNLL-GKRVD-YSGRSVIVTGPELKLHQCGLPKKMALELFKPFIYARL-DAKGLSMTLKQAKKWVEKERKEVWDILDEVIREHPVLLNRAPTLHRLGIQAFEPVLIEGKAIQLHPLVCSA-FNA--DF-DGDQM------A------VHVPLSLEAQL------------EARVLMMSTNNILS----PANGKPIIVPSQDMVLGLYYLSMD------------------------------R-----------E-----------G-----------EP------G-----------------------------------------------------------------E-----------GR--------------------------------------------V----------------L----ADINEVHQALHVGAVTYHSKITTRI------PQTD-E-----DGN----QYMQRVDTTPGRMLIAECLPK-SHKVPFD-VV--------------------------NRLLTKKEIGDVIDQVYRHTGQKDTVLFADAIMTLGFRHAFKAGISFGKDDMIIPDSKEGMIEETKTLVADYEQQYQDGFITQQEKYNKVIDAWSRCGDQVAAAMMEEIKATPK---------D----A-D-G----REA------KVNSIYMMSHSGARGSPAQMKQLAGMRGLMA---KPS--------GEIIET------PIISNFKEGLTVLEYFNS-T------HG----ARKGLADTALKTANSGYLTRRLVDVSQDCVIVED-NCK-----------T-DN-ALEMRAIVQG-GSVIASLGERILGRT-VAEDIKNAAT-DE---VIVKAGTLVDEPMVKVIEDAEVQVAKIRS----------PLVCE-A-EQ-GVCATCYGRDLAR-GTPVNIGEAVGVIAAQSIG-EPGTQL--------TM-RTF-HIGGAA--Q-VNETSHLESISDGKIVY-RD-M-PTITDKKGRRLSLARNGE-MVVMD------------------AE-G-R---E-RAIHR-VPYGT---VLMFED-GASVKEGD-------------RLAEWDPFTLPIITEQAGIVRYQDLVEGKTLEERVDEATGIAQ-------------RVV---------------------TEYR----------------------------------------------------------------AAG-R-S-K-----------------------------------------KEDLRPRMTL--LG-------E-----------------E-----GSGKKGDDTEAARYM-LAPGTTLSVE--DGQ----EVQAGDILARASREAA--KTRDITGGLPRVAELFEARVPKDAAIIAKISGRMEFIRD-YKAKRKIAIVP-----E-------EG------D-----P---VEYLIPKTKVIDVQEGDFVKKGDTLISGSPN--PHDILEVMGVEALAEFLCTEIQEVYRLQGVKI--NDKHI--EVIVRQML-QKVEITDGGD-T-TLLPGEQVDLEEMNEVN-SK---L-TR------SKK---P-AVGKPILLGIT----KASLQTRSFISAASFQETTRVLTQAAVEGK---KDTLIGLKENVIVG--RLIPAGTGAGMNRL--------RVTAS--------------SRD--AA--I---------RAQY-KKMQE-----A----------------------LV------AAE-EAEA-AEKAEA---AA-EVAAM-----SDAAVEEDLIAPESAQAEHEAELAQ-DA----EAATG-DD-------PLA-RM---EGETHGT---------------DAD----AG---------------------------EYL---------RED----------------EGEEPEAIAK----------KADDS---EEDGEA---------------------
>2307003_Esp@RIV86785.1| DNA-directed RNA polymerase subunit beta'
--------------------------------------------------------------------------------------------------------------------------------------------------------------------------------------------------------------------------------------------------------------------------------------------------------------------------------------------------------------------------------------------------------------------------------------------------MN------------------------------------------------------------------------------------------------------------------------------------------------------------------------------------------------------------E---------------------------------------------------------------------LT---------------------------------------------------------------------------------------------------------------------------------------------------------------------------------------------------------------------------------------------------------------------------------------------------------------------------------------------------------------------------------------------------------------------------------------------------------------------------------------------------------------------------------------------------------------------------------------------------------------------------------------------K----------------------------------------------FT--------------------------------------------------------------------------------------N---------------------------Q-LA---KP--------ET------------------------------------------------------------------------------------------------------------------------------------------------------------------------------------------------------------------------------------------------------------FDQIQIGIASPERI-RSWSFGEIKKPETINYRTFKPERDGLFCARIFGPVKDYECLCGKYKRMKYKGVVCEKCGVEVTVTKVRRERMGHIELAAP-----VAHIWFLKSLPSRIGLLLDMQLKQLERVLYFESYIVTEPGL-TPLEKFQLLT----EDELL-------EAQDEYGED--AFTAGIGAEAVKIMLMD-------------------------L---------DLEQEKAD----------LLEELETT-KS-KLKPAKIIKRLKVVESFI----------------------------------ES-GNRPEWMILEVVPVIPPELRPLVPLDGGRFATSDLNDLYRRVI---NRNNRLKRLM--ELRAPDIIVRNEKRMLQESVDALF--DNG-RRGRVI-T--GANKR-PL-KSLSDMLK-GKQG---RFRQNLL-GKRVD-YSGRSVIVTGPELKLHQCGLPKKMALELFKPFIYARL-DAKGLSMTLKQAKKWVEKERKEVWDILDEVIREHPVLLNRAPTLHRLGIQAFEPVLIEGKAIQLHPLVCSA-FNA--DF-DGDQM------A------VHVPLSLEAQL------------EARVLMMSTNNILS----PANGKPIIVPSQDMVLGLYYLSMD------------------------------R-----------E-----------G-----------EP------G-----------------------------------------------------------------E-----------GK--------------------------------------------V----------------L----GDINEVHQALHVGAVTYHSKITTRV------PQTD-E-----DGN----TYMQRVDTTPGRMLIAECLPK-SHKVPFA-VV--------------------------NRLLTKKDIGDVIDEVYRHTGQKDTVLFADAIMSLGFRHAFKAGISFGKDDMIIPDTKDGMIEETKALVADYEQQYQDGFITQQEKYNKVIDAWSRCGDQVAAAMMEEIKATPK---------D----E-N-G----REA------QINSIYMMSHSGARGSPAQMKQLAGMRGLMA---KPS--------GEIIET------PIISNFKEGLTVLEYFNS-T------HG----ARKGLADTALKTANSGYLTRRLVDVSQDCTIVET-DCK-----------T-EN-ALEMRAIVQG-GSVIASLGERILGRT-VAEDIVNVAS-GE---VIVKAGVMVDEPMAAAIEEAEVQQAKIRS----------PLVCE-A-EQ-GVCATCYGRDLAR-GTPVNIGEAVGVIAAQSIG-EPGTQL--------TM-RTF-HIGGAA--Q-INETSHLESISDGKIVY-RD-M-PTITDKKGRRLSLARSGE-MVVVD------------------AA-G-R---E-RAIHR-VPYGT---VLMFED-GAEVKEGD-------------RLAEWDPFTLPIITEQAGVVRYQDLVEGKTLEERVDEATGIAQ-------------RVV---------------------TEYR----------------------------------------------------------------SAG-R-S-K-----------------------------------------KEDLRPRLTF--LG-------E-----------------DDIK--AKGKKGDETEAQRYM-LAPGTTLSVE--DGQ----EVEAGDILARASREAA--KTRDITGGLPRVAELFEARVPKDAAVIAKISGRMEFIRD-YKAKRKIAIVP-----E-------EG------E-----P---VEYLVPKTKVIDVQEGDFVKKGDTLISGSPN--PHDILEVMGVEALAEFLCTEIQEVYRLQGVKI--NDKHI--EVIVRQML-QKVEITDGGD-T-TLLPGEQVDLEEMNEVN-AK---L-SK------GKD---P-AKGTPILLGIT----KASLQTRSFISAASFQETTRVLTQAAVEGK---KDTLIGLKENVIVG--RLIPAGTGAGMNRM--------RVTAS--------------SRD--AA--L---------RAQY-KKMQD-----A----------------------LV------AAE-EAKA-AE--------------------KEEAV----VAADSAAEQHEAELERDPV----DAATG-DA-------TMA-TM---VDSGEGT---------------DAD----AG---------------------------EYK---------RDD----------------EGSEPEAIAK----------EEDAD---DSES-----------------------
>502682_Egangjinensis@KLE31760.1| DNA-directed RNA polymerase subunit beta'
--------------------------------------------------------------------------------------------------------------------------------------------------------------------------------------------------------------------------------------------------------------------------------------------------------------------------------------------------------------------------------------------------------------------------------------------------MN------------------------------------------------------------------------------------------------------------------------------------------------------------------------------------------------------------E---------------------------------------------------------------------LT---------------------------------------------------------------------------------------------------------------------------------------------------------------------------------------------------------------------------------------------------------------------------------------------------------------------------------------------------------------------------------------------------------------------------------------------------------------------------------------------------------------------------------------------------------------------------------------------------------------------------------------------K----------------------------------------------FT--------------------------------------------------------------------------------------N---------------------------Q-LA---KP--------ET------------------------------------------------------------------------------------------------------------------------------------------------------------------------------------------------------------------------------------------------------------FDQIQIGLASPERI-RSWSFGEIKKPETINYRTFKPERDGLFCARIFGPVKDYECLCGKYKRMKYKGVVCEKCGVEVTVTKVRRERMGHIELAAP-----VAHIWFLKSLPSRIGLLLDMQLKQLERVLYFESYIVTEPGL-TPLEKFQLLT----EDELL-------DAQDEYGED--AFTAGIGAEAVKIMLMD-------------------------L---------DLEQERAD----------LLEELETT-KS-TLKPKKIIKRLKVVESFI----------------------------------DS-GNRPEWMILEVVPVIPPELRPLVPLDGGRFATSDLNDLYRRVI---NRNNRLKRLM--ELRAPDIIVRNEKRMLQEAVDALF--DNG-RRGRVI-T--GANKR-PL-KSLSDMLK-GKQG---RFRQNLL-GKRVD-YSGRSVIVTGPELKLHQCGLPKKMALELFKPFIYARL-DAKGLSMTLKQAKKWVEKERKEVWDILDEVIREHPVLLNRAPTLHRLGIQAFEPVLIEGKAIQLHPLVCSA-FNA--DF-DGDQM------A------VHVPLSLEAQL------------EARVLMMSTNNILS----PANGKPIIVPSQDMVLGLYYLSMD------------------------------R-----------E-----------G-----------EP------G-----------------------------------------------------------------E-----------GK--------------------------------------------V----------------L----GDIDEVHQALHVGAVTLHSKITTRV------PQTD-E-----KGK----TYMQRVETTPGRMLIAECLPK-SHKVPFE-VV--------------------------NRLLTKKDIGDVIDEVYRHTGQKDTVLFADAIMVLGFRHAFKAGISFGKDDMIIPDTKDGMIDETKALVADYEQQYQDGFITQQEKYNKVIDAWSRCGDQVANAMMEEIKATPK---------D----D-D-G----REA------AINSIYMMSHSGARGSPAQMKQLAGMRGLMA---KPS--------GEIIET------PIISNFKEGLTVLEYFNS-T------HG----ARKGLADTALKTANSGYLTRRLVDVSQDCVIVEE-DCK-----------T-SN-ALEMRAIVQG-GSVIASLGERILGRT-VQDDIINAAT-DE---VIVKAGTMIDEPMAKAIEDAEVQQAKIRS----------PLVCE-A-EQ-GVCAKCYGRDLAR-GTPVNIGEAVGVIAAQSIG-EPGTQL--------TM-RTF-HIGGAA--Q-VNETSHLESMSDGKVVY-RD-M-PTIKDKKGRRLSLARSGE-MVVID------------------NE-G-R---E-RAIHR-VPYGT---VLMFKD-GAKVKEGD-------------RLAEWDPFTLPIITEQAGTVRYQDLVEGKTLEERTDDATGIAQ-------------RVV---------------------IEYR----------------------------------------------------------------ATG-R-S-K-----------------------------------------KDDLRPRITL--LN-------D-----------------A----------GDETEAARYM-LAPGTTLSVD--DGQ----EVQAGDIIARASREAS--KTRDITGGLPRVAELFEARIPKDAAVIAKIDGKMEFIRD-YKAKRKIAIVP-----E-------EG------D-----P---VEYLVPKTKVIDVQEGDFVKKGDTLISGSPN--PHDILEVLGIEALAEYLCTEIQEVYRLQGVKI--NDKHI--EVIVRQML-QKVEITDGGD-T-TLLPGEQVDLDEMNDVN-SK---L-PP------RKK---K-AVGKPILLGIT----KASLQTRSFISAASFQETTRVLTQAAVEGK---KDTLIGLKENVIVG--RLIPAGTGAGMNRL--------RVTAS--------------SRD--AA--L---------RAQY-KKMQD-----A----------------------LV------AAE-EAEA-AAK-------A-E----------------DLVAPESAEAEHEAELAQ-GP----EAAIG-DD-------PLA-RV---EGETHGT---------------DAD----AG---------------------------DYL---------NEDA------------ADHDGTVEEAEAD----------TTETK---PDDTAE---------------------
>543877_Amarensis@AKM08041.1| DNA-directed RNA polymerase subunit beta''''
--------------------------------------------------------------------------------------------------------------------------------------------------------------------------------------------------------------------------------------------------------------------------------------------------------------------------------------------------------------------------------------------------------------------------------------------------MN------------------------------------------------------------------------------------------------------------------------------------------------------------------------------------------------------------E---------------------------------------------------------------------LT---------------------------------------------------------------------------------------------------------------------------------------------------------------------------------------------------------------------------------------------------------------------------------------------------------------------------------------------------------------------------------------------------------------------------------------------------------------------------------------------------------------------------------------------------------------------------------------------------------------------------------------------K----------------------------------------------FT--------------------------------------------------------------------------------------N---------------------------Q-LA---KP--------ET------------------------------------------------------------------------------------------------------------------------------------------------------------------------------------------------------------------------------------------------------------FDQIQIGIASPERI-RSWSFGEIKKPETINYRTFKPERDGLFCARIFGPVKDYECLCGKYKRMKYKGVVCEKCGVEVTVTKVRRERMGHIELAAP-----VAHIWFLKSLPSRIGLLLDMQLKQLERVLYFEAYIVTEPGL-TPLEKFQLLT----EDELL-------EAQDEYGED--AFTAGIGAEAVKIMLMD-------------------------L---------DLEQEKAD----------LLEELETT-KS-KLKPAKIIKRLKVVESFI----------------------------------DS-GNRPEWMILEVVPVIPPELRPLVPLDGGRFATSDLNDLYRRVI---NRNNRLKRLM--ELRAPDIIVRNEKRMLQEAVDALF--DNG-RRGRVI-T--GANKR-PL-KSLSDMLK-GKQG---RFRQNLL-GKRVD-YSGRSVIVTGPELKLHQCGLPKKMALELFKPFIYARL-DAKGLSMTLKQAKKWVEKERKEVWDILDEVIREHPVLLNRAPTLHRLGIQAFEPVLIEGKAIQLHPLVCAA-FNA--DF-DGDQM------A------VHVPLSLEAQL------------EARVLMMSTNNILS----PANGKPIIVPSQDMVLGLYYLSMD------------------------------R-----------E-----------G-----------EP------G-----------------------------------------------------------------E-----------GM--------------------------------------------A----------------L----ADMAEVHQALEVGAVTLHTKITSRV------PQAD-E-----KGE----ISMKRFETTPGRMLIGECLPK-SHKVPFD-IV--------------------------NHLLTKKEIGDVIDQVYRHTGQKDTVLFADAIMSLGFRHAFKAGISFGKDDMIIPGEKEKLVDETKALVADYEQQYQDGLITQQEKYNKVIDAWSRCGDQVADAMMDMIKARPK---------D----E-N-G----REA------EINSIYMMSHSGARGSPAQMKQLAGMRGLMA---KPS--------GEIIEQ------PIISNFKEGLTVLEYFNS-T------HG----ARKGLADTALKTANSGYLTRRLVDVSQDCVIVED-DCK-----------T-DN-SLEMRAIVQG-GSVIASLGERILGRT-VAEDILDASS-GD---VIVKAGTLLDEAMVKTIEDAEVQVAKIRS----------PLVCE-A-EQ-GVCARCYGRDLAR-GTPVNIGEAVGVIAAQSIG-EPGTQL--------TM-RTF-HIGGAA--Q-LNETSHLEAVSDGKVVY-RD-M-PTIADKKGRILSLARNGE-LAVID------------------AE-G-R---E-REIHK-VPYGT---VLMHKD-GAKVKEGD-------------RLAEWDPFTLPIITEQSGIVRYQDLIDSTTMEERVDEATGIAQ-------------RVV---------------------TELR----------------------------------------------------------------ASG-R-K-K-----------------------------------------KEDLRPRLTL--LG-------E-----------------E-------GKKGEETEAARYM-LAPGTSLSVE--DGQ----RVEAGDILARASREAA--KTRDITGGLPRVAELFEARIPKDNAIIAKISGKIEFVRE-YKAKRKIAIVP-----E-------EG------N-----P---VEYLVPKTKVIDVQEGDFVKKGDTLISGSPN--PHDILEVLGVEALAEYLCTEIQEVYRLQGVKI--NDKHI--EVIVRQML-QKVEITDGGD-T-TLLPGEQVDLGEMNEIN-GK---L-GR------NKQ---P-AQGHPILLGIT----KASLQTRSFISAASFQETTRVLTQAAVEGK---KDTLVGLKENVIVG--RLIPAGTGAAMNRA--------RVTAS--------------SRD--AA--L---------RATW-KKQQE-----A----------------------LL------AAQ-TA-------------A-E--------------------------EREAELAQ-GA----EAAVG-DD-------PLA-RV---EGETHGT---------------DAD----AG---------------------------EYL---------QQS--------------D-EGETTKAADE----------E----------------------------------
>2306995_Asp@RIV80290.1| DNA-directed RNA polymerase subunit beta'
--------------------------------------------------------------------------------------------------------------------------------------------------------------------------------------------------------------------------------------------------------------------------------------------------------------------------------------------------------------------------------------------------------------------------------------------------MN------------------------------------------------------------------------------------------------------------------------------------------------------------------------------------------------------------E---------------------------------------------------------------------LT---------------------------------------------------------------------------------------------------------------------------------------------------------------------------------------------------------------------------------------------------------------------------------------------------------------------------------------------------------------------------------------------------------------------------------------------------------------------------------------------------------------------------------------------------------------------------------------------------------------------------------------------K----------------------------------------------FT--------------------------------------------------------------------------------------N---------------------------Q-LA---KP--------ET------------------------------------------------------------------------------------------------------------------------------------------------------------------------------------------------------------------------------------------------------------FDQIQIGIASPERI-RSWSFGEIKKPETINYRTFKPERDGLFCARIFGPVKDYECLCGKYKRMKYKGVVCEKCGVEVTVTKVRRERMGHIELAAP-----VAHIWFLKSLPSRIGLLLDMQLKQLERVLYFEAYIVTEPGL-TPLEKFQLLT----EDELL-------DAQDEYGED--AFTAGIGAEAVKIMLMD-------------------------L---------DLEQERAD----------LLEELETT-KS-ALKPKKIIKRLKVVESFI----------------------------------ES-GNRPEWMILEVIPVIPPELRPLVPLDGGRFATSDLNDLYRRVI---NRNNRLKRLI--ELRAPDIIVRNEKRMLQEAVDALF--DNG-RRGRVI-T--GANKR-PL-KSLSDMLK-GKQG---RFRQNLL-GKRVD-YSGRSVIVTGPELKLHQCGLPKKMALELFKPFIYARL-DAKGLSMTLKQAKKWVEKERKEVWDILDEVIREHPVLLNRAPTLHRLGIQAFEPVLIEGKAIQLHPLVCAA-FNA--DF-DGDQM------A------VHVPLSLEAQL------------EARVLMMSTNNILS----PANGKPIIVPSQDMVLGLYYLSMD------------------------------R-----------E-----------G-----------EP------G-----------------------------------------------------------------E-----------GR--------------------------------------------L----------------L----SDMAEVHQALHVGAVTLHSKIVSRV------PQAD-E-----DGN----VVMKRFETTPGRMLIGECLPK-NHKVPFD-IV--------------------------NRLLTKKEIGDVIDQVYRHTGQKDTVLFADAIMALGFRHAFRAGISFGKDDMIIPQEKEKLVEETKALVADYEQQYQDGLITQQEKYNKVIDAWSRCGDQVADAMMDKIKSRTK---------D----D-D-G----RET------QINSIYMMSHSGARGSPAQMKQLAGMRGLMA---KPS--------GEIIEQ------PIISNFKEGLTVLEYFNS-T------HG----ARKGLADTALKTANSGYLTRRLVDVSQDCVIVED-DCK-----------T-EN-ALEMRAIVQG-GSVIASLGERILGRT-TAEDLVNAKT-GE---VIVKAGTLLDEPMVKAIEDAEVQVAKIRS----------PLVCE-A-EQ-GVCGTCYGRDLAR-GTPVNIGEAVGVIAAQSIG-EPGTQL--------TM-RTF-HIGGAA--Q-LNETSHLEAVSDGKVVY-RD-M-PTITDKKGRILSLARNGE-LAVID------------------AE-G-R---E-REIHK-VPYGT---VLMHKD-GAKVKEGE-------------RLAEWDPFTLPIITEQSGVVRYQDLVDGQTMEERVDEATGIAQ-------------RVV---------------------TELR----------------------------------------------------------------TTS-R---K-----------------------------------------KDDLRPRLTL--LG-------E-----------------E-----G-GKKGEETEAARYM-LAPGTTLSVE--DGQ----QVEAGDILARASREAA--KTRDITGGLPRVAELFEARVPKDNAIIAKISGKIEFVRE-YKAKRKIAIVP-----E-------EG------D-----A---VEYLIPKTKVIDVQEGDFVKKGDTLISGSPN--PHDILEVLGVEALAEYLVSEIQEVYRLQGVKI--NDKHI--EVIVRQML-QKVEITDGGD-T-TLLPGEQVDLEEMNEVN-SK---L-TK------GKK---P-AEGTPILLGIT----KASLQTRSFISAASFQETTRVLTQAAVEGK---KDTLIGLKENVIVG--RLIPAGTGAAMNRV--------RITAS--------------SRD--AA--L---------RAQW-KKQQE-----A----------------------LV------AAQ-TA-------------A-E--------------------------EHEAELAQ-GP----EAAIG-DD-------PLA-RV---EGETHGT---------------DAD----AG---------------------------EYL---------QQS--------------D-EGEATQAADE----------E----------------------------------
>1267766_Aatlanticus@AKH43665.1| DNA-directed RNA polymerase subunit beta'
--------------------------------------------------------------------------------------------------------------------------------------------------------------------------------------------------------------------------------------------------------------------------------------------------------------------------------------------------------------------------------------------------------------------------------------------------MN------------------------------------------------------------------------------------------------------------------------------------------------------------------------------------------------------------E---------------------------------------------------------------------LT---------------------------------------------------------------------------------------------------------------------------------------------------------------------------------------------------------------------------------------------------------------------------------------------------------------------------------------------------------------------------------------------------------------------------------------------------------------------------------------------------------------------------------------------------------------------------------------------------------------------------------------------K----------------------------------------------FT--------------------------------------------------------------------------------------N---------------------------Q-LA---KP--------ET------------------------------------------------------------------------------------------------------------------------------------------------------------------------------------------------------------------------------------------------------------FDQIQIEIASPERI-RSWSFGEIKKPETINYRTFKPERDGLFCARIFGPVKDYECLCGKYKRMKYKGVVCEKCGVEVTVTKVRRERMGHIELAAP-----VAHIWFLKSLPSRIGLLLDMQLKQLERVLYFESYIVVEPGL-TPLEKFQLLT----EDELL-------DAQDEYGED--AFTASIGAEAVKQMLMD-------------------------L---------DLEQERDD----------LLEELATT-KS-KLKPAKIIKRLKVVESFI----------------------------------DS-GNRPEWMILEVVPVIPPELRPLVPLDGGRFATSDLNDLYRRVI---NRNNRLKRLM--ELRAPDIIVRNEKRMLQEAVDALF--DNG-RRGRVI-T--GANKR-PL-KSLSDMLK-GKQG---RFRQNLL-GKRVD-YSGRSVIVTGPELKLHQCGLPKKMALELFKPFIYARL-DAKGLSMTLKQAKKWVEKERKEVWDILDEVIREHPVLLNRAPTLHRLGIQAFEPVLIEGKAIQLHPLVCSA-FNA--DF-DGDQM------A------VHVPLSLEAQL------------EARVLMMSTNNILS----PANGKPIIVPSQDMVLGIYYLSMD------------------------------R-----------Q-----------G-----------EP------G-----------------------------------------------------------------E-----------GM--------------------------------------------V----------------L----ADIAEVHQALHVGAVTLHSKITSRV------PQTD-E-----NGK----QYMKRVDTTPGRMLIGECLPK-SHKVPYE-VI--------------------------NRLLTKKDIGDVIDEVYRHTGQKDTVLFADAIMALGFRHACRAGISFGKDDMIIPDSKEGMIEETKTLVADYEQQYQDGFITQQEKYNKVIDAWSRCGDQVANAMMDEIRATPL---------D----E-N-G----REA------PINSIYMMSHSGARGSPAQMKQLAGMRGLMA---KPS--------GEIIET------PIISNFKEGLTVLEYFNS-T------HG----ARKGLADTALKTANSGYLTRRLVDVSQDCVIVEE-DCK-----------T-EN-ALEMRAIVQG-GSVIASLGERILGRT-TAEDIINAAT-GE---VIVKAGTLLDEPMVKAIEEAEVQQAKIRS----------PLVCE-A-EQ-GVCGKCYGRDLAR-GTPVNIGEAVGVIAAQSIG-EPGTQL--------TM-RTF-HIGGAA--Q-VNETSHLESISDGKVIY-RD-M-PTITDKRGRRLSLARNGE-MVVVD------------------AE-G-R---E-RAIHR-VPYGT---MLMFED-GQAVKEGD-------------RLAEWDPFTLPIITEQSGIVRYQDLAEGKTMEERVDEATGIAQ-------------RVV---------------------TEYR----------------------------------------------------------------VGG-R-S-K-----------------------------------------KEDLRPRMTL--LN-------E-----------------A----------GDETEAARYM-LAPGTTLSVE--DGQ----RVEAGDILARASREAA--KTRDITGGLPRVAELFEARIPKDNAVIAKISGRIEFVRD-YKAKRKIAIIP-----E-------EG------E-----P---VEYLIPKTKVIDVQEGDFVKKGDTLISGSPN--PHDILEVLGVEALAEYLVNEIQEVYRLQGVKI--NDKHI--EVIVRQML-QKVEITDGGD-T-TLLPGEQVDLEEMNQVN-AK---L-GK------GKQ---P-ATGTPILLGIT----KASLQTRSFISAASFQETTRVLTQAAVEGK---KDTLIGLKENVIVG--RLIPAGTGAGMNRL--------RVTAS--------------SRD--AA--L---------RAQY-KKMQD-----A----------------------LV------AAN-TA-------------E-E--------------------------ERAAELRR-DP----ADDLG-DD-------PLA-AV---EGETHGT---------------DAD----AG---------------------------EYL---------QQS--------------DETLESPEADNT----------EEG--------------------------------
>762261_Axinjiangensi@RSEK01000001.1_321|  325721 330049
--------------------------------------------------------------------------------------------------------------------------------------------------------------------------------------------------------------------------------------------------------------------------------------------------------------------------------------------------------------------------------------------------------------------------------------------------MN------------------------------------------------------------------------------------------------------------------------------------------------------------------------------------------------------------E---------------------------------------------------------------------LT---------------------------------------------------------------------------------------------------------------------------------------------------------------------------------------------------------------------------------------------------------------------------------------------------------------------------------------------------------------------------------------------------------------------------------------------------------------------------------------------------------------------------------------------------------------------------------------------------------------------------------------------K----------------------------------------------FT--------------------------------------------------------------------------------------N---------------------------Q-LA---KP--------ET------------------------------------------------------------------------------------------------------------------------------------------------------------------------------------------------------------------------------------------------------------FDQIQIGIASPERI-RSWSFGEIKKPETINYRTFKPERDGLFCARIFGPVKDYECLCGKYKRMKYKGVVCEKCGVEVTVTKVRRERMGHIELAAP-----VAHIWFLKSLPSRIGLLLDMQLKQLERVLYFESYIVTEPGL-TPLEKFQLLT----EDELL-------DAQDEYGED--AFTAGIGAEAVKIMLME-------------------------L---------DLEQERAD----------LLQELETT-KS-TLKPKKIIKRLKVVESFI----------------------------------DS-GNRPEWMILEVVPVIPPELRPLVPLDGGRFATSDLNDLYRRVI---NRNNRLKRLM--ELRAPDIIVRNEKRMLQEAVDALF--DNG-RRGRVI-T--GANKR-PL-KSLSDMLK-GKQG---RFRQNLL-GKRVD-YSGRSVIVTGPELKLHQCGLPKKMALELFKPFIYARL-DAKGLSMTLKQAKKWVEKERKEVWDILDEVIREHPVLLNRAPTLHRLGIQAFEPVLIEGKAIQLHPLVCSA-FNA--DF-DGDQM------A------VHVPLSLEAQL------------EARVLMMSTNNILS----PANGKPIIVPSQDMVLGLYYLAMD------------------------------R-----------E-----------G-----------EP------G-----------------------------------------------------------------E-----------GM--------------------------------------------M----------------L----SDMAEVHQALHVGAVTLHSKIVSRV------PQTD-E-----DGN----QYMKRVETTPGRMLIGECLPK-SHRVPFE-VV--------------------------NRLLTKKEIGDVIDQVYRHTGQKDTVLFADAIMALGFRHAFKAGISFGKDDMIIPDTKSELVDQTKALVADYEQQYQDGFITQQEKYNKVIDAWSRCGDTVAAAMMDEIRAMPK---------D----E-N-G----RQA------QINSIYMMSHSGARGSPAQMKQLAGMRGLMA---KPS--------GEIIET------PIISNFKEGLTVLEYFNS-T------HG----ARKGLADTALKTANSGYLTRRLVDVSQDCVIVVD-NCG-----------T-DN-ALEMRAIVQG-GSVIASLGERILGRT-LAEDLIHAKT-GE---VLAKSGDLLDEAAIKVIEDAEVQKAMIRS----------PLVCE-A-EQ-GVCGKCYGRDLAR-GTPVNIGEAVGVIAAQSIG-EPGTQL--------TM-RTF-HIGGAA--Q-LNEISHLEAIADGTIHY-RD-I-PTIVDKRGRRLSLARNGE-MMIVD------------------AE-G-R---E-RAIHR-VPYGT---GLMFEN-GAKVKEGD-------------RLAEWDPFTLPIITEQSGVVRYQDLIEGRTMEERVDDATGIAQ-------------RVV---------------------TENR----------------------------------------------------------------ATG-R-A-K-----------------------------------------KDDLRPRMTL--LN-------E-----------------G----------SDETEAARYM-LAPGTTLSVD--DGQ----RVEAGDILARASREAA--KTRDITGGLPRVAELFEARKPKDNSIIAKISGRVEFVRD-YKAKRKIAIVP-----E-------EG------D-----P---VEYLIPKTKVIDVQEGDFVKKGDTLISGSPD--PHDILEVLGVEALAEYLCTEIQEVYRLQGVKI--NDKHI--EVIVRQML-QKVEITDGGD-T-TLLPGEQVDLDEMNEAN-GK---L-GK------GKQ---P-ARGNPVLLGIT----KASLQTRSFISAASFQETTRVLTQAAVEGK---KDTLIGLKENVIVG--RLIPAGTGAGMNRV--------RIAAS--------------GRD--AA--L---------RAQY-RKVQE-----S----------------------LI------VAN-SA-------------E-E--------------------------QRAAELLR-DP----ADDTG-DD-------PLA-RM---EPEAHGT---------------DAD----AG---------------------------DYL---------IRD-------------EDQAVQPPKDAPD----------EDEA-------------------------------
>1784712_Exanthus@RIV82915.1| DNA-directed RNA polymerase subunit beta'
--------------------------------------------------------------------------------------------------------------------------------------------------------------------------------------------------------------------------------------------------------------------------------------------------------------------------------------------------------------------------------------------------------------------------------------------------MN------------------------------------------------------------------------------------------------------------------------------------------------------------------------------------------------------------E---------------------------------------------------------------------LT---------------------------------------------------------------------------------------------------------------------------------------------------------------------------------------------------------------------------------------------------------------------------------------------------------------------------------------------------------------------------------------------------------------------------------------------------------------------------------------------------------------------------------------------------------------------------------------------------------------------------------------------K----------------------------------------------FT--------------------------------------------------------------------------------------N---------------------------Q-MA---KP--------ET------------------------------------------------------------------------------------------------------------------------------------------------------------------------------------------------------------------------------------------------------------FDQIQIGIASPERI-RSWSFGEIKKPETINYRTFKPERDGLFCARIFGPVKDYECLCGKYKRMKYKGVVCEKCGVEVTVTKVRRERMGHIELAAP-----VAHIWFLKSLPSRIGLLLDMQLKQLERVLYFESYIVIEPGL-TPLEKFQLLT----EDELL-------DAQDEYGED--AFSAGIGAEAVRVMLMD-------------------------L---------DLESERQA----------LLDELETT-KS-KLKPAKIIKRLKVVESFI----------------------------------DS-GNRPEWMILEVVPVIPPELRPLVPLDGGRFATSDLNDLYRRVI---NRNNRLKRLM--ELRAPDIIVRNEKRMLQEAVDALF--DNG-RRGRVI-T--GANKR-PL-KSLSDMLK-GKQG---RFRQNLL-GKRVD-YSGRSVIVTGPELKLHQCGLPKKMALELFKPFIYARL-DAKGLSMTLKQAKKWVEKERKEVWDILDEVIREHPVMLNRAPTLHRLGIQAFEPVLIEGKAIQLHPLVCSA-FNA--DF-DGDQM------A------VHVPLSLEAQL------------EARVLMMSTNNILS----PANGKPIIVPSQDMVLGLYYLSMD------------------------------R-----------E-----------G-----------EP------G-----------------------------------------------------------------E-----------GK--------------------------------------------V----------------L----ADIDEVHQALHVGAVTYHSKITTRV------PQTD-E-----NGK----QYMRRVDTTPGRMLIAECLPK-SHKVPFE-VV--------------------------NKLLTKKDIGDVIDQVYRHTGQKDTVLFADAIMTLGFRHAFKAGISFGKDDMIIPDSKEGMIEETKALVADYEQQYQDGFITQQEKYNKVIDAWSRCGDQVAAAMMDEIRATPK---------D----D-N-G----REA------QINSIYMMSHSGARGSPAQMKQLAGMRGLMA---KPS--------GEIIET------PIISNFKEGLTVLEYFNS-T------HG----ARKGLADTALKTANSGYLTRRLVDVSQDCTIVVD-DCK-----------T-QN-ALDMRAIVQG-GSVIASLGERILGRT-LAEDIVNAAT-GE---LIVKAGTLLDEPMVAAIEAAETQVAKIRS----------PLICE-A-EQ-GVCATCYGRDLAR-GTPVNIGEAVGVIAAQSIG-EPGTQL--------TM-RTF-HIGGAA--Q-VNETSHLESISDGKVVY-RD-M-PTITDKRGRRLSLARNGE-MVVVD------------------PE-G-R---E-RAIHR-VPYGT---ELKFED-GAEVKEGD-------------RLAEWDPFSLPIITETAGVVRYQDLLEGKTLEERMDDATGIAQ-------------RVV---------------------IEYR----------------------------------------------------------------AAG-R-S-K-----------------------------------------KEDLRPRLTL--FN-------E-----------------A----------GDESEAARYM-LAPGTTLSVE--DGQ----EVVAGDILARASREAS--KTRDITGGLPRVAELFEARIPKDAAVIAKISGRMEFIRD-YKAKRKIAIVP-----E-------EG------D-----P---VEYLVPKTKVIDVQEGDFVKKGDTLISGSPN--PHDILDVMGVEALAEYLVNEIQEVYRLQGVKI--NDKHI--EVIVRQML-QKVEITNGGD-T-TLLPAEQVDYEEMLEAN-AK---L-AK------GKE---P-AQGVPILLGIT----KASLQTRSFISAASFQETTRVLTQASVEGK---KDSLIGLKENVIVG--RLIPAGTGAGMNRI--------RVAAS--------------GRD--AA--I---------RAQY-KKMQE-----A----------------------LV------AAD-TA-------------A-E--------------------------EHAAELAR-DP----ADDLG-DS-------VLA-SV---EGESHGT---------------DAD----AG---------------------------DYL---------N----------------------PEAADG----------E----------------------------------
>1974094_Sbacterium@PIW55655.1| DNA-directed RNA polymerase subunit beta'
--------------------------------------------------------------------------------------------------------------------------------------------------------------------------------------------------------------------------------------------------------------------------------------------------------------------------------------------------------------------------------------------------------------------------------------------------MN------------------------------------------------------------------------------------------------------------------------------------------------------------------------------------------------------------E---------------------------------------------------------------------LT---------------------------------------------------------------------------------------------------------------------------------------------------------------------------------------------------------------------------------------------------------------------------------------------------------------------------------------------------------------------------------------------------------------------------------------------------------------------------------------------------------------------------------------------------------------------------------------------------------------------------------------------K----------------------------------------------FT--------------------------------------------------------------------------------------N---------------------------Q-LA---KP--------ET------------------------------------------------------------------------------------------------------------------------------------------------------------------------------------------------------------------------------------------------------------FDQIQIGLASPERI-RSWSFGEIKKPETINYRTFKPERDGLFCARIFGPVKDYECLCGKYKRMKYKGVVCEKCGVEVTVTKVRRERMGHIELAAP-----VAHIWFLKSLPSRIGLLLDMQLKQLERVLYFESYIVTEPGL-TPLEKFQLLT----EDELY-------EYQDEYGED--AFTAGIGAEAVKIMLMD-------------------------L---------DLQQEKED----------LLKELEET-KS-KLKPAKIIKRLKVVESFI----------------------------------DS-GNRPEWMILEVVPVIPPELRPLVPLDGGRFATSDLNDLYRRVI---NRNNRLKRLI--ELRAPDIIVRNEKRMLQESVDALF--DNG-RRGRVI-T--GANKR-PL-KSLSDMLK-GKQG---RFRQNLL-GKRVD-YSGRSVIVTGPELKLHQCGLPKKMALELFKPFIYARL-DAKGLSMTLKQAKKWVEKERKEVWDILDEVIREHPVLLNRAPTLHRLGIQAFEPVLIEGKAIQLHPLVCSA-FNA--DF-DGDQM------A------VHVPLSLEAQL------------EARVLMMSTNNILS----PANGKPIIVPSQDMVLGLYYLSMD------------------------------R-----------E-----------G-----------EP------G-----------------------------------------------------------------E-----------GR--------------------------------------------V----------------L----SDIAEVHQALEVGAVTLHSKITTRV------PQTD-E-----KGK----EYMMRVETTPGRMLIGECLPK-KHTVPFD-VI--------------------------NRLLTKKEIGDVIDQVYRHTGQKDTVLFADAIMTLGFRHAFKAGISFGKDDMIIPEEKIELVEATKSLVADYEQQYQDGLITQQEKYNKVIDAWSRCGDQVADAMMEKIKARPK---------D----K-D-G----REA------EINSIYMMSHSGARGSPAQMKQLAGMRGLMA---KPS--------GEIIEN------PIISNFKEGLNVLEYFNS-T------HG----ARKGLADTALKTANSGYLTRRLVDVSQDCVIVVE-DCK-----------T-SN-ALEMRAIVQG-GSVIASLGERILGRT-VAEDIVHAAT-DE---VIVKAGTMIDEAMVKEIEDAEVQVAKIRS----------PLVCE-A-EQ-GVCGKCYGRDLAR-GTPVNIGEAVGVIAAQSIG-EPGTQL--------TM-RTF-HIGGAA--Q-VNETSHLESISDGKVVY-RD-M-PTITDKKGRRLSLARNGE-MVIVD------------------AE-G-R---E-RAIHK-VPYGT---VLMFKD-GAKVKEGD-------------RLAEWDPFTLPIITEQSGVVRYQDLVEGKTMEERVDDATGIAQ-------------RVV---------------------TEYR----------------------------------------------------------------QTG-R---K-----------------------------------------KEDLRPRMTL--LG-------E-----------------E-----SDAKKGEETEAARYM-LAPGTTLSVQ--DGQ----EVEEGDILARASREAA--KTRDITGGLPRVAELFEARIPKDNSIIAKISGKIEFVRE-YKAKRKIAIVP-----E-------EG------E-----P---VEYLIPKTKVIDVQEGDFVKKGDTLISGSPN--PHDILEVMGVEALAEYLCTEIQEVYRLQGVKI--NDKHI--EVIVRQML-QKVEITFGGD-T-TLLPGEQVDREEMDEAN-AK---L-AP------RKK---K-ATGKPVLLGIT----KASLQTRSFISAASFQETTRVLTQAAVEGK---KDTLIGLKENVIVG--RLIPAGTGAGMNRL--------RVTAS--------------SRD--AA--I---------RAQW-KKAQE-----A----------------------IV------AAQ-SA-------------E-E--------------------------EHKAELDQ-GP----EAATG-DT-------PIG-DA---MGDTSGE---------------TTE----A-----------------------------------------------------------PAEDKKDGGE----------EE---------------------------------
>645517_Anamhicola@ANU06511.1| DNA-directed RNA polymerase subunit beta'
--------------------------------------------------------------------------------------------------------------------------------------------------------------------------------------------------------------------------------------------------------------------------------------------------------------------------------------------------------------------------------------------------------------------------------------------------MN------------------------------------------------------------------------------------------------------------------------------------------------------------------------------------------------------------E---------------------------------------------------------------------LT---------------------------------------------------------------------------------------------------------------------------------------------------------------------------------------------------------------------------------------------------------------------------------------------------------------------------------------------------------------------------------------------------------------------------------------------------------------------------------------------------------------------------------------------------------------------------------------------------------------------------------------------K----------------------------------------------FT--------------------------------------------------------------------------------------N---------------------------Q-LN---KP--------ET------------------------------------------------------------------------------------------------------------------------------------------------------------------------------------------------------------------------------------------------------------FDQIQIGLASPERI-RSWSFGEIKKPETINYRTFKPERDGLFCARIFGPTKDYECLCGKYKRMKYKGVVCEKCGVEVTVTKVRRERMGHIELAAP-----VAHIWFLKSLPSRIGLLLDMQLKQLERVLYFESYIVTEPGL-TPLEKFQLLT----EDELL-------EAQDEYGED--AFSAGIGAEAVKLMLMD-------------------------L---------DLEQERDD----------LMEELATT-KS-KLKPAKIIKRLKVVESFI----------------------------------DS-GNRPEWMILEVVPVIPPELRPLVPLDGGRFATSDLNDLYRRVI---NRNNRLKRLM--ELRAPDIIVRNEKRMLQEAVDALF--DNG-RRGRVI-T--GTNKR-PL-KSLSDMLK-GKQG---RFRQNLL-GKRVD-YSGRSVIVTGPELKLHQCGLPKKMALELFKPFIYARL-DAKGLSMTLKQAKKWVEKERKEVWDILDEVIREHPVLLNRAPTLHRLGIQAFEPVLIEGKAIQLHPLVCSA-FNA--DF-DGDQM------A------VHVPLSLEAQL------------EARVLMMSTNNILS----PANGKPIIVPSQDMVLGLYYLSMD------------------------------R-----------E-----------G-----------EP------G-----------------------------------------------------------------E-----------GK--------------------------------------------V----------------L----ADIAEVHQALHVGAVTLHSKIHTRV------PQTD-E-----KGK----EVMVRVETTPGRMLIGECLPK-SHTVPFA-VI--------------------------NRLLTKKEIGDVIDQVYRHTGQKDTVLFADAIMALGFRHACKAGISFGKDDMIIPDTKNGMIDETKSLVADYEQQYQDGFITQQEKYNKVIDAWSRCGDQVAAAMMDEIEATPK---------D----D-D-G----REA------PINSIYMMSHSGARGSPTQMKQLAGMRGLMA---KPS--------GEIIET------PIISNFKEGLTVLEYFNS-T------HG----ARKGLADTALKTANSGYLTRRLVDVSQDCVIVEE-DCK-----------T-SN-ALEMRAIVQG-GSVIASLGERILGRT-VAENIVNAAT-DE---VIVKAGTMIDESMAVAIEEAEVQQAKIRS----------PLVCE-A-EQ-GVCGKCYGRDLAR-GTPVNIGEAVGVIAAQSIG-EPGTQL--------TM-RTF-HIGGAA--Q-VNETSHLESISDGKVVF-RD-M-PTITDKKGRRLSLARSGE-MVVVD------------------NE-G-R---E-RAIHR-VPYGT---VLMFED-GAKVKEGD-------------RLAEWDPFTLPIITETAGIVRYQDLVEGKTLEERVDDATGIAQ-------------RVV---------------------TELR----------------------------------------------------------------ASG-R-A-K-----------------------------------------KEDLRPRLTL--MG-------D-----------------E-----SSGKKGDDTEAARYM-LAPGTTLSVD--DGQ----EVQAGDIVARASREAS--KTRDITGGLPRVAELFEARIPKDVSVIAKTDGRIEFVRE-YKAKRKIAIVP-----E-------EG------D-----P---VEYLIPKTKVIDVQEGDFVKKGDTLISGSPN--PHDILEVLGVEALAEYLVNEIQEVYRLQGVKI--NDKHI--EVIVRQML-QKVEITFGGD-T-TLLPGEQVDLDEMNEAN-AK---L-AP------RKK---K-AEGKPVLLGIT----KASLQTRSFISAASFQETTRVLTQAAVEGK---KDTLVGLKENVIVG--RLIPAGTGAGMNRV--------RVTAS--------------SRD--AA--I---------RAQW-KKQQE-----A----------------------LL------AAE-TA-------------A-A--------------------------EHEAELAQ-GE----EAAIG-DD-------PLA-TM---QGETHGT---------------DAD----AG---------------------------DYL---------RDD----------------QSEAPEAIVK----------DEAAK---EASEEAPEAGEAADAGEAADGEEKSED
>1982042_Amangrovi@CP022889.1_1421|  1468845 1473185
--------------------------------------------------------------------------------------------------------------------------------------------------------------------------------------------------------------------------------------------------------------------------------------------------------------------------------------------------------------------------------------------------------------------------------------------------MN------------------------------------------------------------------------------------------------------------------------------------------------------------------------------------------------------------E---------------------------------------------------------------------LT---------------------------------------------------------------------------------------------------------------------------------------------------------------------------------------------------------------------------------------------------------------------------------------------------------------------------------------------------------------------------------------------------------------------------------------------------------------------------------------------------------------------------------------------------------------------------------------------------------------------------------------------K----------------------------------------------FT--------------------------------------------------------------------------------------N---------------------------Q-LA---KP--------ET------------------------------------------------------------------------------------------------------------------------------------------------------------------------------------------------------------------------------------------------------------FDQIQIGIASPERI-RSWSFGEIKKPETINYRTFKPERDGLFCARIFGPVKDYECLCGKYKRMKYKGVVCEKCGVEVTVTKVRRERMGHIELAAP-----VAHIWFLKSLPSRIGLLLDMQLKQLERVLYFESYIVTEPGL-TPLEKFQLLT----EDELL-------EAQDEYGED--SFSAGIGAEAVKVMLMD-------------------------L---------DLEQERDD----------LMEELATT-KS-KLKPAKIIKRLKVVESFI----------------------------------DS-GNRPEWMILEVIPVIPPELRPLVPLDGGRFATSDLNDLYRRVI---NRNNRLKRLI--ELRAPDIIVRNEKRMLQEAVDALF--DNG-RRGRVI-T--GANKR-PL-KSLSDMLK-GKQG---RFRQNLL-GKRVD-YSGRSVIVTGPELKLHQCGLPKKMALELFKPFIYARL-DAKGLSMTLKQAKKWVEKERKEVWDILDEVIREHPVLLNRAPTLHRLGIQAFEPVLIEGKAIQLHPLVCSA-FNA--DF-DGDQM------A------VHVPLSLEAQL------------EARVLMMSTNNILS----PANGKPIIVPSQDMVLGLYYLSME------------------------------R-----------QEKTPEFIEEKGG-----------EK------I-----------------------------------------------------------------E-----------KL-------------------------------------------PR----------------F----ADMAEVHQALHTKSVTLHSKIITRV------PQTD-E-----DGK----EYMKRVETTPGRMLIGECLPK-SHKVPYE-VI--------------------------NRLLTKKDIGDVIDEVYRHTGQKDTVLFADAIMSLGFRHAFRAGISFGKDDMIIPDSKVELVEQTKALVTDYEQQYQDGLITQQEKYNKVIDAWSRCGDQVADAMMDEIRARPK---------D----N-D-G----REA------EINSIYMMSHSGARGSPAQMKQLAGMRGLMA---KPS--------GEIIEQ------PIISNFKEGLTVLEYFNS-T------HG----ARKGLADTALKTANSGYLTRRLVDVSQDCVIVED-DCK-----------T-SN-ALEMRAIVQG-GSVIASLGERILGRT-VAEDLVNAKT-GE---VIVKAGTLLDEPMVKAIEEAEVQVAKIRS----------PLICE-A-EQ-GVCATCYGRDLAR-GTPVNIGEAVGVIAAQSIG-EPGTQL--------TM-RTF-HIGGAA--Q-LNETSHLESISDGKVEY-RD-M-PTIVDKRGKILSMARNGE-LAVID------------------AE-G-R---E-REIHK-VPYGT---VLMFKD-GAKVKEGD-------------RLAEWDPFTLPIITETSGIVKYQDLIDTQTMEERVDETTGIAQ-------------RVV---------------------TELR----------------------------------------------------------------TSG-R-K-K-----------------------------------------KDDLRPRLTL--LG-------E-----------------G-------QTDDGETEAQRYM-LAPGTTLSVE--DGQ----HVEAGDILARASREAA--KTRDITGGLPRVAELFEARMPKDNAVIAKISGKVEFVRE-YKAKRKIAIVP-----E-------EG------E-----S---VEYLIPKTKVIDVQEGDFVKKGDTLISGSPN--PHDILEVMGVEALAEYLVNEIQEVYRLQGVKI--NDKHI--EVIVRQML-QKVEITDGGD-T-TLLPGEQVDLEEMNEIN-AK---L-GK------GKQ---P-ATGTPILLGIT----KASLQTRSFISAASFQETTRVLTQAAVEGK---RDSLIGLKENVIVG--RLIPAGTGAGMNRM--------RVTAS--------------SRD--AA--L---------RAQW-KKAQE-----A----------------------II------AAN-TA-------------E-E--------------------------EHAAELQR-DP----MDDLG-DA-------PLA-AV---EGETHGT---------------DAD----AG---------------------------DYL---------EQ--------------------------T----------EDKAE---D--------------------------
>2306996_Asp@RJX67769.1| DNA-directed RNA polymerase subunit beta'
--------------------------------------------------------------------------------------------------------------------------------------------------------------------------------------------------------------------------------------------------------------------------------------------------------------------------------------------------------------------------------------------------------------------------------------------------MN------------------------------------------------------------------------------------------------------------------------------------------------------------------------------------------------------------E---------------------------------------------------------------------LT---------------------------------------------------------------------------------------------------------------------------------------------------------------------------------------------------------------------------------------------------------------------------------------------------------------------------------------------------------------------------------------------------------------------------------------------------------------------------------------------------------------------------------------------------------------------------------------------------------------------------------------------K----------------------------------------------FT--------------------------------------------------------------------------------------N---------------------------Q-LA---KP--------ET------------------------------------------------------------------------------------------------------------------------------------------------------------------------------------------------------------------------------------------------------------FDQIQIGIASPERI-RSWSFGEIKKPETINYRTFKPERDGLFCARIFGPVKDYECLCGKYKRMKYKGVVCEKCGVEVTVTKVRRERMGHIELAAP-----VAHIWFLKSLPSRIGLLLDMQLKQLERVLYFESYIVTEPGL-TPLEKFQLLT----EDELL-------EAQDEYGED--SFSAGIGAEAVKFMLMD-------------------------L---------DLERERDD----------LLEELATT-KS-KLKPAKIIKRLKVVESFI----------------------------------DS-GNRPEWMILEVIPVIPPELRPLVPLDGGRFATSDLNDLYRRVI---NRNNRLKRLI--ELRAPDIIVRNEKRMLQEAVDALF--DNG-RRGRVI-T--GANKR-PL-KSLSDMLK-GKQG---RFRQNLL-GKRVD-YSGRSVIVTGPELKLHQCGLPKKMALELFKPFIYARL-DAKGLSMTLKQAKKWVEKERKEVWDILDEVIREHPVMLNRAPTLHRLGIQAFEPVLIEGKAIQLHPLVCSA-FNA--DF-DGDQM------A------VHVPLSLEAQL------------EARVLMMSTNNILS----PANGKPIIVPSQDMVLGLYYLSMD------------------------------R-----------E-----------G-----------EP------G-----------------------------------------------------------------E-----------GM--------------------------------------------L----------------L----ADMAEVHQALEVGAVTLHSKITSRV------PQTD-E-----AGK----QYMKRVDTTPGRMLIGECLPK-NHKVPYE-VI--------------------------NRLLTKKDIGDVIDEVYRHTGQKDTVLFADAIMSLGFRHAFRAGISFGKDDMIIPDSKVELVDQTKALVADYEQQYQDGLITQQEKYNKVIDAWSRCGDQVADAMMDEIRARPR---------D----A-D-G----REA------QINSIYMMSHSGARGSPAQMKQLAGMRGLMA---KPS--------GEIIEQ------PIISNFKEGLTVLEYFNS-T------HG----ARKGLADTALKTANSGYLTRRLVDVSQDCVIVET-DCK-----------T-QN-ALEMRAIVQG-GSVIASLGERILGRT-VAEDIVNAAT-GE---VIAKAGTLLDEPMVKAIEEAEVQVAKIRS----------PLICE-A-EQ-GVCATCYGRDLAR-GTPVNIGEAVGVIAAQSIG-EPGTQL--------TM-RTF-HIGGAA--Q-LNETSHLESISDGKIEY-RD-M-PTIIDKRGKILSMARNGE-LAVVD------------------AE-G-R---E-REIHK-VPYGT---VLMFKD-GDAVKEGD-------------RLAEWDPFTLPIITEQSGTVRYQDLIDGTTMEERVDETTGIAQ-------------RVV---------------------TELR----------------------------------------------------------------ASG-R-K-K-----------------------------------------KEDLRPRLTL--LG-------E-----------------G-------QTDDGETEAQRYM-LAPGTTLSVE--DGQ----QVEAGDILARASREAA--KTRDITGGLPRVAELFEARIPKDNAVIAKISGKIEFVRE-YKAKRKIAIVP-----E-------EG------E-----A---VEYLIPKTKVIDVQEGDFVKKGDTLISGSPN--PHDILEVMGVEALAEYLVNEIQEVYRLQGVKI--NDKHI--EVIVRQML-QKVEITDGGD-T-VLLPGEQVDLEEMNEAN-AK---L-GK------GKQ---P-ATGTPILLGIT----KASLQTRSFISAASFQETTRVLTQAAVEGK---RDSLIGLKENVIVG--RLIPAGTGAGMNRM--------RVTAS--------------SRD--AA--L---------RAQW-KKAQE-----A----------------------II------AAN-SA-------------A-E--------------------------ERAAEALR-DP----LDDTG-ND-------PLA-AV---EGETHGT---------------DAD----AG---------------------------EYL---------QTA----------------EDTAAEDTAS----------EDKAE---D--------------------------
>1219035_Ntardaugens@GAD47497.1| DNA-directed RNA polymerase subunit beta'
--------------------------------------------------------------------------------------------------------------------------------------------------------------------------------------------------------------------------------------------------------------------------------------------------------------------------------------------------------------------------------------------------------------------------------------------------MN------------------------------------------------------------------------------------------------------------------------------------------------------------------------------------------------------------D---------------------------------------------------------------------LT---------------------------------------------------------------------------------------------------------------------------------------------------------------------------------------------------------------------------------------------------------------------------------------------------------------------------------------------------------------------------------------------------------------------------------------------------------------------------------------------------------------------------------------------------------------------------------------------------------------------------------------------K----------------------------------------------FT--------------------------------------------------------------------------------------N---------------------------Q-LA---KP--------ET------------------------------------------------------------------------------------------------------------------------------------------------------------------------------------------------------------------------------------------------------------FDQIQIGIASPERI-RSWSFGEIKKPETINYRTFKPERDGLFCARIFGPVKDYECLCGKYKRMKYKGVVCEKCGVEVTVTKVRRERMGHIELAAP-----VAHIWFLKSLPSRIGLLLDMQLKQLERVLYFESYIVIEPGL-TPLEKYQLLT----EDELL-------DAQDEYGED--AFSAGIGAEAVKQMLID-------------------------L---------DLEQERAD----------LLKELEET-KS-ALKPKKIIKRLKVVESFI----------------------------------DS-GNRPEWMILEVIPVIPPELRPLVPLDGGRFATSDLNDLYRRVI---NRNNRLKRLM--ELRAPDIIVRNEKRMLQEAVDALF--DNG-RRGRVI-T--GANKR-PL-KSLSDMLK-GKQG---RFRQNLL-GKRVD-YSGRSVIVTGPELKLHQCGLPKKMALELFKPFIYARL-DAKGLSMTLKQAKKWVEKERKEVWDILDEVIREHPVLLNRAPTLHRLGIQAFEPVLIEGKAIQLHPLVCSA-FNA--DF-DGDQM------A------VHVPLSLEAQL------------EARVLMMSTNNILS----PANGKPIIVPSQDMVLGLYYLSMD------------------------------R-----------D-----------G-----------EP------G-----------------------------------------------------------------E-----------GM--------------------------------------------I----------------L----ADMAEVHQALHVGAVTLHSKIVSRV------PQTG-E-----DGV----ERMVRYETTPGRMLIGECLPK-SHKVPFD-VV--------------------------NRLLTKKDVGDVIDEVYRHTGQKDTVLFADAIMALGFRNAFKAGISFGKDDMIIPDSKEELVDQTKALVADYEQQYQDGLITQQEKYNKVIDAWSRCGDQVAAAMMDEIKATPK---------DP---E-T-G----RLA------PINSIYMMSHSGARGSPAQMKQLAGMRGLMA---KPS--------GEIIET------PIISNFKEGLTVLEYFNS-T------HG----ARKGLADTALKTANSGYLTRRLVDVSQDCVIVET-DCK-----------T-QN-ALEMRAIVQG-GSTIASLAERILGRT-TAEDLVNAKT-GE---VIVVAGTLLDEPMVKAIEEAEVQSAKIRS----------PLVCD-A-EQ-GVCATCYGRDLAR-GTPVNIGEAVGVIAAQSIG-EPGTQL--------TM-RTF-HIGGAA--Q-VNETSHLEAISDGKIEY-RD-M-PTITDKRGRQLSLARNGE-MAVID------------------AE-G-R---E-REIHK-VPYGT---VLMFKE-GDKVTAGD-------------RLAEWDPFSLPIITEQSGVVKFQDLAEGKTMEERIDEATGIAQ-------------RVV---------------------TEYR----------------------------------------------------------------SAG-R-A-K-----------------------------------------KEDLRPRLTL--LN-------E-----------------K----------SDETEAARYM-LAPGTSLSVE--DGQ----EVSAGDILARASREAA--KTRDITGGLPRVAELFEARKPKDNAIIAKVSGRVEFVRD-YKAKRKIAIIP-----E-------EG------E-----P---VEYLIPKSKVIDVQEGDYVKRGDQLVAGSPD--PHDILEVLGVEALAEYLVAEIQEVYRLQGVKI--NDKHI--EVIVRQML-QKVEITDGGD-T-TLLPAEQVDLEEMNEIN-AK---L-AK------GQA---P-AQGNPVLLGIT----KASLQTRSFISAASFQETTRVLTQAAVEGK---KDSLIGLKENVIVG--RLIPAGTGAAMNRV--------RVAAS--------------GRD--AA--L---------RAQY-RKLQE-----S----------------------LI------APE-TA-------------A-E--------------------------EHAAELAQ-GP----EAAMG-DD-------PLG-KV---IGE-------------------------------------------------------DFT---------TDD----------------IEAA---DGQ----------E----------------------------------
>1172626_Asp@OCC24292.1| DNA-directed RNA polymerase subunit beta'
--------------------------------------------------------------------------------------------------------------------------------------------------------------------------------------------------------------------------------------------------------------------------------------------------------------------------------------------------------------------------------------------------------------------------------------------------MN------------------------------------------------------------------------------------------------------------------------------------------------------------------------------------------------------------D---------------------------------------------------------------------LT---------------------------------------------------------------------------------------------------------------------------------------------------------------------------------------------------------------------------------------------------------------------------------------------------------------------------------------------------------------------------------------------------------------------------------------------------------------------------------------------------------------------------------------------------------------------------------------------------------------------------------------------K----------------------------------------------FT--------------------------------------------------------------------------------------N---------------------------Q-IA---KP--------ET------------------------------------------------------------------------------------------------------------------------------------------------------------------------------------------------------------------------------------------------------------FDQIQIGIASPERI-RSWSFGEIKKPETINYRTFKPERDGLFCARIFGPVKDYECLCGKYKRMKYKGVVCEKCGVEVTVTKVRRERMGHIELAAP-----VAHIWFLKSLPSRIGLLLDMQLKQLERVLYFESYIVTEPGL-TPLEKFQLLT----EDELL-------DAQDEYGED--AFSAGIGAEAVKIMLMD-------------------------L---------DLEQERVD----------LLKELEET-KS-TLKPKKIIKRLKVVESFI----------------------------------DS-GNRPEWMILEVVPVIPPELRPLVPLDGGRFATSDLNDLYRRVI---NRNNRLKRLM--ELRAPDIIVRNEKRMLQEAVDALF--DNG-RRGRVI-T--GANKR-PL-KSLSDMLK-GKQG---RFRQNLL-GKRVD-YSGRSVIVTGPELKLHQCGLPKKMALELFKPFIYARL-DAKGLSMTLKQAKKWVEKERKEVWDILDEVIREHPVLLNRAPTLHRLGIQAFEPVLIEGKAIQLHPLVCSA-FNA--DF-DGDQM------A------VHVPLSLEAQL------------EARVLMMSTNNILS----PANGKPIIVPSQDMVLGLYYLSMD------------------------------R-----------E-----------G-----------EP------G-----------------------------------------------------------------E-----------GM--------------------------------------------L----------------L----ADMAEVHQALHVGAVTLHSKIVSRV------PQTG-E-----DGV----ERMVRYETTPGRMLIGECLPK-NHKVPFD-VV--------------------------NRLLTKKDIGDVIDEVYRHTGQKDTVLFADAIMALGFRHACRAGISFGKDDMIIPDSKIEMVDQTKALVADYEQQYQDGLITQQEKYNKVIDAWSRCGDQVAAAMMDEIKATPK---------DP---E-T-G----RLA------PINSIYMMSHSGARGSPAQMKQLAGMRGLMA---KPS--------GEIIET------PIISNFKEGLTVLEYFNS-T------HG----ARKGLADTALKTANSGYLTRRLVDVSQDCVIVET-DCK-----------T-TN-SLEMRAIVQG-GSTIASLGERILGRT-TAEDLVNAKT-GE---VIVEAGTLIDEPMVKAIEEAEVQSAKIRS----------PLVCE-A-EQ-GVCATCYGRDLAR-GTPVNIGEAVGVIAAQSIG-EPGTQL--------TM-RTF-HIGGAA--Q-VNETSHLEAISTGTIEL-RD-M-PTITDKRGRRLSLARNGE-IAVID------------------AE-G-R---E-REIHK-VPYGT---VLMFES-GGEVKAGD-------------RLAEWDPFTLPIITEQSGIVRYQDLSDGKTLEERIDEATGIAQ-------------RVV---------------------TEYR----------------------------------------------------------------SAG-R-S-K-----------------------------------------KEDLRPRLTL--LN-------E-----------------G----------SDETEAARYM-LAPGTTLSVE--DGQ----QVEAGDILARASREAA--KTRDITGGLPRVAELFEARKPKDNAIIAKISGRVEFVRD-YKAKRKIAIIP-----E-------EG------D-----P---VEYLIPKAKVIDVQEGDYVKRGDQLVAGSPD--PHDILEVLGVAALAEYLVAEIQEVYRLQGVKI--NDKHI--EVIVRQML-QKVEITDGGD-T-TLLPGEQVDLEEMNEIN-AK---L-NK------NQA---P-AQGNPVLLGIT----KASLQTRSFISAASFQETTRVLTQAAVEGK---RDSLIGLKENVIVG--RLIPAGTGAAMNRV--------RVAAS--------------SRD--AA--L---------RAQY-RKLQE-----S----------------------LI------APE-TA-------------A-Q--------------------------EHEAELAQ-GP----EVAMG-ND-------PIA-SV---EGETHGL---------------DAD----AG---------------------------DYL---------VKD----------------GDSSVEESGE----------E----------------------------------
>2320269_Asp@RKF21619.1| DNA-directed RNA polymerase subunit beta'
--------------------------------------------------------------------------------------------------------------------------------------------------------------------------------------------------------------------------------------------------------------------------------------------------------------------------------------------------------------------------------------------------------------------------------------------------MN------------------------------------------------------------------------------------------------------------------------------------------------------------------------------------------------------------E---------------------------------------------------------------------LT---------------------------------------------------------------------------------------------------------------------------------------------------------------------------------------------------------------------------------------------------------------------------------------------------------------------------------------------------------------------------------------------------------------------------------------------------------------------------------------------------------------------------------------------------------------------------------------------------------------------------------------------K----------------------------------------------FT--------------------------------------------------------------------------------------N---------------------------Q-LA---KP--------ET------------------------------------------------------------------------------------------------------------------------------------------------------------------------------------------------------------------------------------------------------------FDQIQIGIASPERI-RSWSFGEIKKPETINYRTFKPERDGLFCARIFGPVKDYECLCGKYKRMKYKGVVCEKCGVEVTVTKVRRERMGHIELAAP-----VAHIWYLKSLPSRIGLLLDMQLKQLERVLYFESYVVVEPGL-TPLEKFQLLT----EDELL-------DAQDEYGED--AFEAGIGAEAVKQMLID-------------------------L---------DLEQERED----------LLQELAET-KS-TLKPKKIIKRLKVVESFI----------------------------------ES-GNRPEWMILDVVPVIPPELRPLVPLDGGRFATSDLNDLYRRVI---NRNNRLKRLM--ELRAPDIIVRNEKRMLQESVDALF--DNG-RRGRVI-T--GANKR-PL-KSLSDMLK-GKQG---RFRQNLL-GKRVD-YSGRSVIVTGPELKLHQCGLPKKMALELFKPFIYARL-DAKGLSMTLKQAKKWVEKERKEVWDILDEVIREHPVLLNRAPTLHRLGIQAFEPVLIEGKAIQLHPLVCSA-FNA--DF-DGDQM------A------VHVPLSLEAQL------------EARVLMMSTNNILS----PANGKPIIVPSQDMVLGLYYLSMD------------------------------R-----------A-----------G-----------EP------G-----------------------------------------------------------------E-----------GK--------------------------------------------V----------------L----ADMKEVHQALHVGAVTLHSKITTRV------PQTD-E-----DGN----QYMKRVETTPGRMLIGECLPK-KHTVPFE-VI--------------------------NRVLTKKDIGDVIDQVYRHTGQKDTVLFADAIMGLGFRHACRAGISFGKDDMIIPASKTEMIEQTKTLVADYEQQYQDGFITQQEKYNKVIDAWSRCGDQVANAMMEDLKARPK---------D----E-N-G----REA------QINSIYMMSHSGARGSPAQMKQLGGMRGLMA---KPS--------GEIIET------PIISNFKEGLTVLEYFNS-T------HG----ARKGLADTALKTANSGYLTRRLVDVSQDCVIVEE-DCK-----------T-EN-SLEMRAIIQG-GSVIASLGERILGRT-TAEDIVNAAT-GE---VIVKAGTLLDEPMVKAVEEAETQSVQIRS----------PLVCE-A-TQ-GVCGKCYGRDLAR-GTPVNIGEAVGVIAAQSIG-EPGTQL--------TM-RTF-HIGGAA--Q-LNETSHLEAISDGKIEY-RD-M-PTIVDKRGRRLSLARNGE-MAIID------------------AE-G-R---E-RAIHR-LPYGT---MLMFED-GAPVKEGD-------------RVAEWDPFTLPIITEQSGIVRYQDLAENKTMEERTDEATGMTQ-------------RVV---------------------TEYR----------------------------------------------------------------ATG-R-S-K-----------------------------------------KEDLRPRLTL--LN-------D-----------------A----------SDETEAARYM-LAPGTTLSVE--DGQ----QVEAGDILARASREAA--KTRDITGGLPRVAELFEARKPKDNAVIAKISGRVEFVRD-YKAKRKIAIVP-----E-------EG------D-----P---VEYLIPKTKVIDVQEGDFVKKGDTLISGSPD--PHDILEVLGVEALAEYLVAEIQEVYRLQGVKI--NDKHI--EVIVRQML-QKVEITNGGD-T-TLLPGEQVDLEEMLEFN-AK---L-GR------GKQ---P-AEGKPILLGIT----KASLQTRSFISAASFQETTRVLTQASVEGK---KDTLVGLKENVIVG--RLIPAGTGAGMNRV--------RVAAS--------------SRD--AA--I---------RAQY-RKMQE-----A----------------------LV------AAE-TA-------------E-E--------------------------EHTAELQQ-GA----EAAVG-DD-------PLA-RM---EGETHGL---------------DAD----AG---------------------------EYL---------EQS--------------D-EGEAATPDDE----------A----------------------------------
>1736584_Asp@KRA80545.1| DNA-directed RNA polymerase subunit beta'
--------------------------------------------------------------------------------------------------------------------------------------------------------------------------------------------------------------------------------------------------------------------------------------------------------------------------------------------------------------------------------------------------------------------------------------------------MN------------------------------------------------------------------------------------------------------------------------------------------------------------------------------------------------------------E---------------------------------------------------------------------LT---------------------------------------------------------------------------------------------------------------------------------------------------------------------------------------------------------------------------------------------------------------------------------------------------------------------------------------------------------------------------------------------------------------------------------------------------------------------------------------------------------------------------------------------------------------------------------------------------------------------------------------------K----------------------------------------------FT--------------------------------------------------------------------------------------N---------------------------Q-IA---KP--------ET------------------------------------------------------------------------------------------------------------------------------------------------------------------------------------------------------------------------------------------------------------FDQIQIGIASPERI-RSWSFGEIKKPETINYRTFKPERDGLFCARIFGPVKDYECLCGKYKRMKYKGVVCEKCGVEVTVTKVRRERMGHIELAAP-----VAHIWFLKSLPSRIGLLLDMQLKQLERVLYFESYIVTEPGL-TPLEKYQLLT----EDELL-------DAQDEYGED--AFTAGIGAEAVKQMLID-------------------------L---------DLAQEKED----------LLKELAET-KS-TLKPKKIIKRLKVVESFI----------------------------------DS-GNRPEWMILDVVPVIPPELRPLVPLDGGRFATSDLNDLYRRVI---NRNNRLKRLM--ELRAPDIIVRNEKRMLQEAVDALF--DNG-RRGRVI-T--GANKR-PL-KSLSDMLK-GKQG---RFRQNLL-GKRVD-YSGRSVIVTGPELKLHQCGLPKKMALELFKPFIYARL-DAKGLSMTLKQAKKWVEKERKEVWDILDEVIREHPVLLNRAPTLHRLGIQAFEPVLIEGKAIQLHPLVCSA-FNA--DF-DGDQM------A------VHVPLSLEAQL------------EARVLMMSTNNILS----PANGKPIIVPSQDMVLGLYYLSMD------------------------------R-----------E-----------G-----------EP------G-----------------------------------------------------------------A-----------GK--------------------------------------------I----------------L----ADIAEVHQALHVGAVTLHSKITSRV------PQTG-E-----DGV----ERMVRYETTPGRMLIGECLPK-SHKVPFD-VV--------------------------NRLLTKKDIGDVIDEVYRHTGQKDTVLFADAIMALGFRHAFKAGISFGKDDMIIPDSKTELVDQTKALVADYEQQYQDGFITQQEKYNKVIDAWSRCGDQVANAMMDEIRAAPI---------D----E-D-G----RQK------QINSIYMMSHSGARGSPAQMKQLAGMRGLMA---KPS--------GEIIET------PIISNFKEGLTVLEYFNS-T------HG----ARKGLADTALKTANSGYLTRRLVDVSQDCVIVEE-DCK-----------T-EN-ALEMRAIVQG-GSVIASLGERILGRT-TAEDLVNAKT-GE---VIVKSGTLLDEPMVKSIEEAEVQSAKIRS----------PLVCE-A-EQ-GVCGKCYGRDLAR-GTPVNIGEAVGVIAAQSIG-EPGTQL--------TM-RTF-HIGGAA--Q-VNETSHLESISEGTVAY-RD-M-PTIVDKRGRRLSLARSGE-MVVID------------------SE-G-R---E-RAIHR-VPYGT---VLMFED-GAKVKEGQ-------------RLAEWDPFTLPIITEQSGIVRYQDLAEGKTMEERLDEATGIAQ-------------RVV---------------------TEYR----------------------------------------------------------------ATG-R-S-K-----------------------------------------KEDLRPRLTL--LG-------E-----------------GG------G----ETEAARYM-LAPGTALSVD--DGQ----QVEAGDILARASREAA--KTRDITGGLPRVAELFEARMPKDVATIAKISGRIEFVRD-YKAKRKIAIVP-----E-------EG------D-----S---VEYLVPKTKIIDVQEGDFVKKGDTLISGSPN--PHDILEVMGVEALAEYLVAEIQEVYRLQGVKI--NDKHI--EVIVRQML-QKVEITDGGD-T-TLLPGEQLDAEEMHQIN-AG---L-AK------GKQ---P-AVGTPVLLGIT----KASLQTRSFISAASFQETTRVLTQAAVEGK---KDTLIGLKENVIVG--RLIPAGTGAGMNRL--------RVTAN--------------SRD--AA--I---------RASW-KKAQE-----H----------------------LI------MAN-TA-------------E-E--------------------------EHAAELEQ-GP----EAALG-GD-------PLA-EV---EGETHGT---------------DAD----AG---------------------------EYL---------VQS--------------DETLEAPEASEEV--------VEEGAP---EEE------------------------
>1970586_Sbacterium@OYW46019.1| DNA-directed RNA polymerase subunit beta'
--------------------------------------------------------------------------------------------------------------------------------------------------------------------------------------------------------------------------------------------------------------------------------------------------------------------------------------------------------------------------------------------------------------------------------------------------MN------------------------------------------------------------------------------------------------------------------------------------------------------------------------------------------------------------E---------------------------------------------------------------------LT---------------------------------------------------------------------------------------------------------------------------------------------------------------------------------------------------------------------------------------------------------------------------------------------------------------------------------------------------------------------------------------------------------------------------------------------------------------------------------------------------------------------------------------------------------------------------------------------------------------------------------------------K----------------------------------------------FT--------------------------------------------------------------------------------------N---------------------------Q-IA---KT--------ET------------------------------------------------------------------------------------------------------------------------------------------------------------------------------------------------------------------------------------------------------------FDQIQIGIASPERI-RSWSFGEIKKPETINYRTFKPERDGLFCARIFGPVKDYECLCGKYKRMKYKGVVCEKCGVEVTVTKVRRERMGHIELAAP-----VAHIWFLKSLPSRIGLLLDMQLKQLERVLYFESYIVTEPGL-TPLEKYQLLT----EDELL-------DAQDEYGED--AFTAGIGAEAVKHMLID-------------------------L---------DLEQERKD----------LMEELAVT-KS-ALKPKKIIKRLKVVESFI----------------------------------DS-GNRPEWMILDVVPVIPPELRPLVPLDGGRFATSDLNDLYRRVI---NRNNRLKRLM--ELRAPDIIVRNEKRMLQEAVDALF--DNG-RRGRVI-T--GANKR-PL-KSLSDMLK-GKQG---RFRQNLL-GKRVD-YSGRSVIVTGPELKLHQCGLPKKMALELFKPFIYARL-DAKGLSMTLKQAKKWVEKERKEVWDILDEVIREHPVLLNRAPTLHRLGIQAFEPVLIEGKAIQLHPLVCSA-FNA--DF-DGDQM------A------VHVPLSLEAQL------------EARVLMMSTNNILS----PANGKPIIVPSQDMVLGLYYLSMD------------------------------R-----------E-----------G-----------EP------G-----------------------------------------------------------------E-----------GK--------------------------------------------I----------------L----ADIDEVHQALHVGAVTLHSKITSRV------PQTD-E-----QGR----QYMQRVDTTPGRMLIGECLPK-SHTVPFS-VI--------------------------NRLLTKKEIGDVIDQVYRHTGQKDTVLFADAIMALGFRNAFKAGISFGKDDMIIPDSKVTLVEETKALVADYEQQYQDGFITQQEKYNKVIDAWSRCGDQVANAMMDEIRAAPL---------D----E-N-G----RQR------PINSIYMMSHSGARGSPAQMKQLAGMRGLMA---KPS--------GEIIET------PIISNFKEGLTVLEYFNS-T------HG----ARKGLADTALKTANSGYLTRRLVDVSQDCVIVDE-DCK-----------T-EN-ALVMRAIIQG-GSVIASLGERILGRT-TAEDLVNAKT-GE---VVVKAGTLLDEPTVKAIEEAEVQSAKIRS----------PLVCE-A-EQ-GVCAKCYGRDLAR-GTPVNIGEAVGVIAAQSIG-EPGTQL--------TM-RTF-HIGGAA--Q-VNETSHLESISDGKVEY-RD-M-PTIVDKRGRRLSLARTGE-LAVID------------------PE-G-R---E-RAIHR-VPYGT---VLMLED-GAAVKEGE-------------RLAEWDPFTLPIITEQSGVVRYQDLAEGKTMEERVDDATGIAQ-------------RVV---------------------TEYR----------------------------------------------------------------SAG-R-A-K-----------------------------------------KEDLRPRLTL--LG-------E-----------------EA------GKKGEETEAARYM-LAPGTTLSVE--DGQ----RVEAGDILARASREAA--KTRDITGGLPRVAELFEARIPKDNAIIAKISGRIEFVRD-YKAKRKIAIVP-----E-------EG------D-----P---VEYLVPKTKVIDVQEGDFVKKGDTLISGSPN--PHDILEVLGIEALAEYLVDEIQEVYRLQGVKI--NDKHI--EVIVRQML-QKVEITDGGD-T-TLLPGEQVDYEEMHEIN-GK---L-SK------GQQ---P-AVGNPVLLGIT----KASLQTRSFISAASFQETTRVLTQAAVEGK---KDSLIGLKENVIVG--RLIPAGTGAGMNRL--------RVTAT--------------SRD--AA--I---------RAQW-KRAQD-----H----------------------LI------MAN-TA-------------A-E--------------------------EHAAELEQ-GP----EAAVF-HD-------PLE-AV---EGETHGT---------------DAD----AG---------------------------EYL---------QQS--------------DETLEAPEVTE-----------AEGAP---EAE------------------------
>1572751_Pmercurialis@KHL24862.1| DNA-directed RNA polymerase subunit beta'
--------------------------------------------------------------------------------------------------------------------------------------------------------------------------------------------------------------------------------------------------------------------------------------------------------------------------------------------------------------------------------------------------------------------------------------------------MN------------------------------------------------------------------------------------------------------------------------------------------------------------------------------------------------------------E---------------------------------------------------------------------LT---------------------------------------------------------------------------------------------------------------------------------------------------------------------------------------------------------------------------------------------------------------------------------------------------------------------------------------------------------------------------------------------------------------------------------------------------------------------------------------------------------------------------------------------------------------------------------------------------------------------------------------------K----------------------------------------------FT--------------------------------------------------------------------------------------N---------------------------Q-LA---KP--------ES------------------------------------------------------------------------------------------------------------------------------------------------------------------------------------------------------------------------------------------------------------FDQIQIGIASPEKI-RSWSFGEIKKPETINYRTFKPERDGLFCARIFGPVKDYECLCGKYKRMKYKGVVCEKCGVEVTVTKVRRERMGHIELAAP-----VAHIWFLKSLPSRIGLLLDMQLKQLERVLYFESYIVTEPGM-TPLEKFQLLT----EDELL-------DAQDEYGED--AFVADIGAAAVKTMLMD-------------------------L---------DLEQERKD----------LLDELETT-KS-TLKPKKIIKRLKVVESFI----------------------------------DS-GNRPEWMILEVVPVIPPELRPLVPLDGGRFATSDLNDLYRRVI---NRNNRLKRLM--ELRAPDIIVRNEKRMLQEAVDALF--DNG-RRGRVI-T--GANKR-PL-KSLSDMLK-GKQG---RFRQNLL-GKRVD-YSGRSVIVTGPELKLHQCGLPKKMALELFKPFIYARL-DAKGLSMTLKQAKKWVEKERKEVWDILDEVIREHPVLLNRAPTLHRLGIQAFEPVLIEGKAIQLHPLVCSA-FNA--DF-DGDQM------A------VHVPLSLEAQL------------EARVLMMSTNNILS----PANGKPIIVPSQDMVLGLYYLSMD------------------------------R-----------E-----------G-----------EP------G-----------------------------------------------------------------E-----------GS--------------------------------------------I----------------L----ADLAEVHQALHVGAVTLHSKITSRV------PQTD-E-----KGK----QYMARVETTPGRMLIGECLPK-SHTVPYS-VI--------------------------NRLLTKKEIGDVIDQVYRHTGQKDTVLFADAIMSLGFRNAFKAGISFGKDDMIIPDSKVQLVDETKALVADYEQQYQDGFITQQEKYNKVIDAWSRCGDQVANAMMDEIRAAPL---------D----E-N-G----RQK------QINSIYMMSHSGARGSPAQMKQLAGMRGLMA---KPS--------GEIIET------PIISNFKEGLTVLEYFNS-T------HG----ARKGLADTALKTANSGYLTRRLVDVSQDCVIVED-DCK-----------T-TN-ALEMRAIIQG-GSVIASLGERILGRT-VAEDVLNAAT-GE---VIIKAGTLLDEPMVARIEEAEVQVAKIRS----------PLVCE-A-KP-GVCGTCYGRDLAR-GTPVNIGEAVGVIAAQSIG-EPGTQL--------TM-RTF-HIGGAA--Q-VNETSHLEAISSGRVEY-RD-I-PTIMDKRGRQLSLARNGE-IAVID------------------AE-G-R---E-RAIHR-VPYGT---VLMHEN-GGSVKEGD-------------RLAEWDPFTLPIITETGGIVRYLDLVEGKTLEERVDDATGIAQ-------------RVV---------------------IEYR----------------------------------------------------------------AAG-R-S-K-----------------------------------------KEDLRPRLTL--LG-------E-----------------E-------SVGKDDTEAARYM-LAPGTTLSVE--DGQ----QVEAGDILARASREAA--KTRDITGGLPRVAELFEARVPKDNAIIAKISGRIEFVRD-YKAKRKIAIIP-----E-------EG------D-----P---VEYLVPKTKVIDVQEGDHVKKGDTLISGSPN--PHDILEVLGVEALAEYLCTEIQEVYRLQGVKI--NDKHI--EVIVRQML-QKVEISDGGD-T-TLLPGEQLDLAEMMEYN-AR---L-PK------GKA---P-AAGFPILLGIT----KASLQTRSFISAASFQETTRVLTQAAVEGK---KDMLNGLKENVIVG--RLIPAGTGAGMNRL--------RVTAN--------------SRD--AA--I---------RVQW-KRAQD-----A----------------------LI------AAN-TA-------------E-E--------------------------EHAAELMQ-GA----EAAIG-DD-------PLG-RM---EAETHGT---------------DAD----AG---------------------------DYL---------LQSD------------ETPVNEVPEGDTNA---------E----------------------------------
>2338327_Asp@CP032570.1_1155|  1180829 1185190
--------------------------------------------------------------------------------------------------------------------------------------------------------------------------------------------------------------------------------------------------------------------------------------------------------------------------------------------------------------------------------------------------------------------------------------------------MN------------------------------------------------------------------------------------------------------------------------------------------------------------------------------------------------------------E---------------------------------------------------------------------LT---------------------------------------------------------------------------------------------------------------------------------------------------------------------------------------------------------------------------------------------------------------------------------------------------------------------------------------------------------------------------------------------------------------------------------------------------------------------------------------------------------------------------------------------------------------------------------------------------------------------------------------------K----------------------------------------------FT--------------------------------------------------------------------------------------N---------------------------Q-LA---KP--------ET------------------------------------------------------------------------------------------------------------------------------------------------------------------------------------------------------------------------------------------------------------FDQIQIGIASPERI-RSWSFGEIKKPETINYRTFKPERDGLFCARIFGPVKDYECLCGKYKRMKYKGVVCEKCGVEVTVTKVRRERMGHIELAAP-----VAHIWFLKSLPSRIGLLLDMQLKQLERVLYFESYIVTEPGL-TPLEKFQLLT----EDELM-------DAQDEYGED--AFTADIGAAAVKTMLME-------------------------L---------DLEGERDA----------LLEELETT-KS-TLKPKKIIKRLKVVESFI----------------------------------DS-GNRPEWMILEVVPVIPPELRPLVPLDGGRFATSDLNDLYRRVI---NRNNRLKRLI--ELRAPDIIVRNEKRMLQEAVDALF--DNG-RRGRVI-T--GANKR-PL-KSLSDMLK-GKQG---RFRQNLL-GKRVD-YSGRSVIVTGPELKLHQCGLPKKMALELFKPFIYARL-DAKGLSMTLKQAKKWVEKERKEVWDILDEVIREHPVMLNRAPTLHRLGIQAFEPVLIEGKAIQLHPLVCSA-FNA--DF-DGDQM------A------VHVPLSLEAQL------------EARVLMMSTNNILS----PANGKPIIVPSQDMILGLYYLSME------------------------------RQEKTPEFI---E-----------E-----------EN------G-----------------------------------------------------------------E-----------KVE----------------------------------------KLPR----------------F----SDIAEVHQALETKAVTLHSKIITRV------PQVD-E-----KGK----EYMARVITTPGRMLIGECLPK-KHTVPFE-VI--------------------------NRLLTKKEIGDVIDQVYRHTGQKDTVLFADAIMSLGFRHAFKAGISFGKDDMIIPDSKEGLIEEAKALVADYEQQYQDGLITQQEKYNKVIDAWSRTGDQVANAMMDEIRAQPI---------D----E-D-G----KEK------QINSIYMMSHSGARGSPAQMKQLAGMRGLMA---KPS--------GEIIET------PIISNFKEGLTVLEYFNS-T------HG----ARKGLADTALKTANSGYLTRRLVDVSQDCVIVVD-DCK-----------T-DR-ALEMRAIVQG-GSVIASLGERILGRT-TAEDLVNAKT-GE---VIVKAGTLLDEPMVKAIEEAEVQSAKIRS----------PLICE-A-DQ-GVCGTCYGRDLAR-GTPVNIGEAVGVIAAQSIG-EPGTQL--------TM-RTF-HIGGAA--Q-LNETSHLEAISEGRVEY-RD-M-PTIVDKRGRILSLARNGE-IVVID------------------AE-G-R---E-RELHR-VPYGT---VLLNEN-GAQVKVGD-------------RLAEWDPFSLPIITEQSGTVRFQDLIDGTTMEERVDDATGIAQ-------------RVV---------------------TELR----------------------------------------------------------------ASS-R-K-K-----------------------------------------KDDLRPRLTL--LG-------E-----------------EG------DRKSEETEAARYM-LAPGTSLSVE--DGQ----HVEAGDILARASREAA--KTRDITGGLPRVAELFEARMPKDVSVIAKISGRVEFVRE-YKAKRKIAIVP-----E-------EG------D-----P---VEYLIAKTKVIDVQEGDHVKKGDTLVSGSPN--PHDILEVMGVEALAEYLCTEIQEVYRLQGVKI--NDKHI--EVIVRQML-QKVEITDGGD-T-VLLPGEQVDREEMDEAN-AK---L-GK------GKK---P-ASGTPVLLGIT----KASLQTRSFISAASFQETTRVLTQAAVEGK---KDSLIGLKENVIVG--RLIPAGTGAGMNRM--------RIAAS--------------SRD--AA--L---------RAAW-KKAQE-----A----------------------II------AAN-TA-------------E-E--------------------------EHEAELMQ-GP----EAAIG-DD-------PLA-VM---EGETHGT---------------DAD----AG---------------------------DYL---------IQS--------------D---EAPVEDNDT---------EA---------------------------------
>1708790_Arigui@RSEL01000029.1_51|  52422 56735
--------------------------------------------------------------------------------------------------------------------------------------------------------------------------------------------------------------------------------------------------------------------------------------------------------------------------------------------------------------------------------------------------------------------------------------------------MN------------------------------------------------------------------------------------------------------------------------------------------------------------------------------------------------------------E---------------------------------------------------------------------LT---------------------------------------------------------------------------------------------------------------------------------------------------------------------------------------------------------------------------------------------------------------------------------------------------------------------------------------------------------------------------------------------------------------------------------------------------------------------------------------------------------------------------------------------------------------------------------------------------------------------------------------------K----------------------------------------------FT--------------------------------------------------------------------------------------N---------------------------Q-LA---KP--------ET------------------------------------------------------------------------------------------------------------------------------------------------------------------------------------------------------------------------------------------------------------FDQIQIGIASPERI-RSWSFGEIKKPETINYRTFKPERDGLFCARIFGPVKDYECLCGKYKRMKYKGVVCEKCGVEVTVTKVRRERMGHIELAAP-----VAHIWFLKSLPSRIGLLLDMQLKQLERVLYFEAYIVTEPGL-TPLEKFQTLT----EDELL-------DAQDEYGED--AFSADIGAAAVKTMLMD-------------------------L---------DLEGERDA----------LLEELAET-KS-ALKPKKIIKRLKVVESFI----------------------------------DS-GNKPEWMILEVIPVIPPELRPLVPLDGGRFATSDLNDLYRRVI---NRNNRLKRLI--ELRAPDIIVRNEKRMLQEAVDALF--DNG-RRGRVI-T--GANKR-PL-KSLSDMLK-GKQG---RFRQNLL-GKRVD-YSGRSVIVTGPELKLHQCGLPKKMALELFKPFIYARL-DAKGLSMTLKQAKKWVEKERKEVWDILDEVIREHPVLLNRAPTLHRLGIQAFEPVLIEGKAIQLHPLVCAA-FNA--DF-DGDQM------A------VHVPLSLEAQL------------EARVLMMSTNNILS----PANGKPIIVPSQDMVLGLYYLSMD------------------------------R-----------E-----------G-----------EP------G-----------------------------------------------------------------E-----------GM--------------------------------------------M----------------L----ADMAEVHQALHVGAVTLHSKIVSRV------PQTD-E-----AGK----EYMLRVETTPGRMLIGECLPK-RHTVPFD-VV--------------------------NRLLTKKEIGDVIDQVYRHTGQKDTVLFADAIMALGFRNAFKAGISFGKDDMIIPDAKEGLIEETKTLVADYEQQYQDGLITQQEKYNKVIDAWSRCGDTVANAMMDEIRARPK---------D----E-S-G----REK------PINSIYMMSHSGARGSPAQMKQLAGMRGLMA---KPS--------GEIIET------PIISNFKEGLTVLEYFNS-T------HG----ARKGLADTALKTANSGYLTRRLVDVSQDCVVIVD-DCG-----------T-ER-ALEMRAIVQG-GSVIASLGERILGRT-TAEDLVNAKT-GE---VIVKAGTLLDEPMVKAIEEAEVQSAKIRS----------PLICE-A-EQ-GVCGTCYGRDLAR-GTPVNIGEAVGVIAAQSIG-EPGTQL--------TM-RTF-HIGGAA--Q-VNETSHLESISDGRVEY-RD-M-PTIVDKRNRILSLARNGE-IVVID------------------AE-G-R---E-RELHK-VPYGT---VLMHKD-GDTVKEGE-------------RLAEWDPFSLPIITEQSGVVRYQDLIDGTTMEERVDDATGIAQ-------------RVV---------------------TELR----------------------------------------------------------------ASS-R-K-K-----------------------------------------KDDLRPRLTL--LN-------E-----------------S----------GDETEAARYM-LAPGTSLSVE--DGQ----EVAAGDILARASREAA--KTRDITGGLPRVAELFEARMPKDVSVIAKISGRIEFVRD-YKAKRKIAIVP-----E-------EG------A-----P---VEYLIPKTKVIDVQEGDFVKKGDTLISGSPN--PHDILEVMGIEALAEYLVDEIQEVYRLQGVKI--NDKHI--EVIVRQML-QKVEITNGGD-T-VLLPGEQVDREEMDELN-AK---L-GK------GKT---P-AEGKPVLLGIT----KASLQTRSFISAASFQETTRVLTQAAVEGK---KDTLIGLKENVIVG--RLIPAGTGAGMNRM--------RIAAN--------------SRD--AA--L---------RAAW-QKAQE-----H----------------------LI------MAN-SA-------------E-E--------------------------EHAAELEQ-GI----EAAIG-DD-------PLA-VM---EGETHGT---------------DAD----AG---------------------------EYL---------QQS--------------D---EAPVE-AEG---------EGE--------------------------------
>692370_Adongtanensis@ANY18706.1| DNA-directed RNA polymerase subunit beta'
--------------------------------------------------------------------------------------------------------------------------------------------------------------------------------------------------------------------------------------------------------------------------------------------------------------------------------------------------------------------------------------------------------------------------------------------------MN------------------------------------------------------------------------------------------------------------------------------------------------------------------------------------------------------------E---------------------------------------------------------------------LT---------------------------------------------------------------------------------------------------------------------------------------------------------------------------------------------------------------------------------------------------------------------------------------------------------------------------------------------------------------------------------------------------------------------------------------------------------------------------------------------------------------------------------------------------------------------------------------------------------------------------------------------K----------------------------------------------FT--------------------------------------------------------------------------------------N---------------------------Q-IA---KP--------ET------------------------------------------------------------------------------------------------------------------------------------------------------------------------------------------------------------------------------------------------------------FDQIQIGIASPERI-RSWSFGEIKKPETINYRTFKPERDGLFCARIFGPVKDYECLCGKYKRMKYKGVVCEKCGVEVTVTKVRRERMGHIELAAP-----VAHIWFLKSLPSRIGLLLDMQLKQLERVLYFESYIVTEPGL-TPLEKFQLLT----EDELL-------DAQDEYGED--AFTADIGAAAVKTMLME-------------------------L---------DLEGERDA----------LLEELETT-KS-TLKPKKIIKRLKVVESFI----------------------------------DS-GNRPEWMILEVIPVIPPELRPLVPLDGGRFATSDLNDLYRRVI---NRNNRLKRLI--ELRAPDIIVRNEKRMLQEAVDALF--DNG-RRGRVI-T--GANKR-PL-KSLSDMLK-GKQG---RFRQNLL-GKRVD-YSGRSVIVTGPELKLHQCGLPKKMALELFKPFIYARL-DAKGLSMTLKQAKKWVEKERKEVWDILDEVIREHPVLLNRAPTLHRLGIQAFEPVLIEGKAIQLHPLVCSA-FNA--DF-DGDQM------A------VHVPLSLEAQL------------EARVLMMSTNNILS----PANGKPIIVPSQDMVLGLYYLSMD------------------------------R-----------E-----------G-----------EP------G-----------------------------------------------------------------E-----------GM--------------------------------------------M----------------L----ADMAEVHQALHVGAVTLHSKIVSRV------PQTD-E-----NGK----EYMLRVETTPGRMLIGECLPK-RHTVPFE-VV--------------------------NRLLTKKEIGDVIDQVYRHTGQKDTVLFADAIMALGFRHAFKAGISFGKDDMIIPDSKAGMIEEAKALVADYEQQYQDGLITQQEKYNKVIDAWSRTGDKVADAMMDEIRARPK---------D----E-N-G----REK------QINSIYMMSHSGARGSPAQMKQLAGMRGLMA---KPS--------GEIIET------PIISNFKEGLTVLEYFNS-T------HG----ARKGLADTALKTANSGYLTRRLVDVSQDCVIVQD-DCG-----------T-ER-ALEMRAIVQG-GSVIASLGERILGRT-TAEDLVNAKT-GE---VIVKAGTLLDEPMVAAIEAAEVQSAKIRS----------PLICE-A-EQ-GVCGTCYGRDLAR-GTPVNIGEAVGVIAAQSIG-EPGTQL--------TM-RTF-HIGGAA--Q-LNETSHLEAISDGRVEY-RD-M-PTIVDKRGRILSLARNGE-IVVID------------------AE-G-R---E-RELHR-VPYGT---VLMHKD-GDTVKIGE-------------RLAEWDPFTLPIITEQSGIVRFQDLVDGVTMEERVDDATGIAQ-------------RVV---------------------TELR----------------------------------------------------------------ASS-R-K-K-----------------------------------------KDDLRPRLTL--LG-------E-----------------EA------GKKGEETEAQRYM-LAPGTSLSVE--DGQ----MVEAGDILARASREAA--KTRDITGGLPRVAELFEARMPKDVSVIAKISGRVEFVRE-YKAKRKIAIVP-----E-------EG------D-----P---VEYLIPKTKVIDVQEGDFVKKGDTLISGSPN--PHDILEVMGIESLAEYLVNEIQEVYRLQGVKI--NDKHI--EVIVRQML-QKVEITNGGD-T-VLLPGEQVDREEMDEIN-SK---L-AK------GKT---P-ATGTPVLLGIT----KASLQTRSFISAASFQETTRVLTQAAVEGK---KDSLIGLKENVIVG--RLIPAGTGAGMNRM--------RIAAS--------------SRD--AA--L---------RAAW-RKAQE-----H----------------------LI------MAN-TA-------------E-E--------------------------EHAAELEQ-GP----EAAIG-DD-------PLA-VM---EGETHGT---------------DAD----AG---------------------------DYL---------QQS--------------D---EAPVEDAET---------EE---------------------------------
>2011159_Esp@AWW72968.1| DNA-directed RNA polymerase subunit beta'
--------------------------------------------------------------------------------------------------------------------------------------------------------------------------------------------------------------------------------------------------------------------------------------------------------------------------------------------------------------------------------------------------------------------------------------------------MN------------------------------------------------------------------------------------------------------------------------------------------------------------------------------------------------------------E---------------------------------------------------------------------LT---------------------------------------------------------------------------------------------------------------------------------------------------------------------------------------------------------------------------------------------------------------------------------------------------------------------------------------------------------------------------------------------------------------------------------------------------------------------------------------------------------------------------------------------------------------------------------------------------------------------------------------------K----------------------------------------------FT--------------------------------------------------------------------------------------N---------------------------Q-LA---KP--------ET------------------------------------------------------------------------------------------------------------------------------------------------------------------------------------------------------------------------------------------------------------FDQIQIGIASPERI-RSWSFGEIKKPETINYRTFKPERDGLFCARIFGPVKDYECLCGKYKRMKYKGVVCEKCGVEVTVTKVRRERMGHIELAAP-----VAHIWYLKSLPSRIGLLLDIQLKQLERILYFESYVVIEPGL-TPLEKFQLLT----EDELL-------EAQDEYGED--AFSADIGAEAVKVMLMD-------------------------L---------DLEQERED----------LLEELATT-KS-ALKPKKIIKRLKVVESFI----------------------------------DS-GNRPEWMILEVIPVIPPELRPLVPLDGGRFATSDLNDLYRRVI---NRNNRLKRLI--ELRAPDIIVRNEKRMLQEAVDALF--DNG-RRGRVI-T--GANKR-PL-KSLSDMLK-GKQG---RFRQNLL-GKRVD-YSGRSVIVTGPELKLHQCGLPKKMALELFKPFIYARL-DAKGLSMTLKQAKKWVEKERKEVWDILDEVIREHPVLLNRAPTLHRLGIQAFEPVLIEGKAIQLHPLVCSA-FNA--DF-DGDQM------A------VHVPLSLEAQL------------EARVLMMSTNNILS----PANGKPIIVPSQDMVLGLYYLSME------------------------------RQEKTPEYL---E--------NEDG-----------SK------V-----------------------------------------------------------------E-----------KL-------------------------------------------PR----------------F----ADMAEVHHALETKAVTLHTKILARV------PQAD-E-----DGN----IVMKRFETTPGRMLIGECLPK-NHKVPYD-II--------------------------NRLLTKKDIGDVIDEVYRHTGQKDTVLFADAIMVLGFRNAFKAGISFGKDDMIIPDAKIPLVEETKSLVADYEQQYQDGLITQQEKYNKVIDAWSRCGDQVADAMMEEIKAQPI---------D----D-D-G----KQA------QINSIYMMSHSGARGSPAQMKQLAGMRGLMA---KPS--------GEIIET------PIISNFKEGLTVLEYFNS-T------HG----ARKGLADTALKTANSGYLTRRLVDVSQDCVIVED-DCK-----------T-EN-ALEMRAIVQG-GSVIASLGERILGRT-VAEDILNAAT-DE---VIVKAGTLIDEPMVKLIEEAEVQSAKIRS----------PLVCE-S-DQ-GVCATCYGRDLAR-GTPVNIGEAVGVIAAQSIG-EPGTQL--------TM-RTF-HIGGAA--Q-LNETSHLEAISDGKIEL-RD-M-PTITDKKGRILSLARNGE-IAVID------------------AE-G-R---E-REMHK-VPYGT---VLMFKH-GAKVKEGD-------------RLAEWDPFTLPIITEQSGVVKYQDLVEGMTLEEQTDDATGIAQ-------------RVV---------------------TENR----------------------------------------------------------------ATG-R-K-K-----------------------------------------KEELRPRMTL--LG-------E-----------------GQT-------DADETEAQRYM-LAPGTTLSVE--DGQ----QVEAGDILARASREAA--KTRDITGGLPRVAELFEARLPKDMSVIAKISGKIEFVRE-YKAKRKIAIVP-----E-------EG------D-----A---VEYLIPKTKVIDVQEGDFVKKGDTLISGSPN--PHDILEVMGVEALAEYLVNEIQEVYRLQGVKI--NDKHI--EVIVRQML-QKVEITNGGD-T-VLLPGEQVDREEMDEAN-AK---L-GK------GKQ---P-AEGTPILLGIT----KASLQTRSFISAASFQETTRVLTQASVEGK---KDTLIGLKENVIVG--RLIPAGTGAGMNRM--------RVTAT--------------SRD--AA--L---------KAQW-KKQQD-----A----------------------LA------AEN-A--------------S-EP-------------------------EPAADAVP-SE----EAMK-------------A-AM----GG--------------------------SG---------------------------D---------------------------------AAE-------------------------------------------------
>383381_Esp@KEO86554.1| DNA-directed RNA polymerase subunit beta'
--------------------------------------------------------------------------------------------------------------------------------------------------------------------------------------------------------------------------------------------------------------------------------------------------------------------------------------------------------------------------------------------------------------------------------------------------MN------------------------------------------------------------------------------------------------------------------------------------------------------------------------------------------------------------E---------------------------------------------------------------------LT---------------------------------------------------------------------------------------------------------------------------------------------------------------------------------------------------------------------------------------------------------------------------------------------------------------------------------------------------------------------------------------------------------------------------------------------------------------------------------------------------------------------------------------------------------------------------------------------------------------------------------------------K----------------------------------------------FT--------------------------------------------------------------------------------------N---------------------------Q-LA---KP--------ET------------------------------------------------------------------------------------------------------------------------------------------------------------------------------------------------------------------------------------------------------------FDQIQIGIASPERI-RSWSFGEIKKPETINYRTFKPERDGLFCARIFGPVKDYECLCGKYKRMKYKGVVCEKCGVEVTVTKVRRERMGHIELAAP-----VAHIWYLKSLPSRIGLLLDMQLKQLERILYFESYVVIEPGL-TPLEKYQLLT----EDELL-------EAQDEYGED--AFSADIGAEAVRTMLMD-------------------------L---------DLEQERDD----------LMEELATT-KS-ALKPKKIIKRLKVVESFI----------------------------------ES-GNRPEWMILEVIPVIPPELRPLVPLDGGRFATSDLNDLYRRVI---NRNNRLKRLI--ELRAPDIIVRNEKRMLQEAVDALF--DNG-RRGRVI-T--GANKR-PL-KSLSDMLK-GKQG---RFRQNLL-GKRVD-YSGRSVIVTGPELKLHQCGLPKKMALELFKPFIYARL-DAKGLSMTLKQAKKWVEKERKEVWDILDEVIREHPVLLNRAPTLHRLGIQAFEPVLIEGKAIQLHPLVCSA-FNA--DF-DGDQM------A------VHVPLSLEAQL------------EARVLMMSTNNILS----PANGKPIIVPSQDMVLGIYYLSME------------------------------RQEKTPEFL---E--------NEDG-----------TK------V-----------------------------------------------------------------E-----------KL-------------------------------------------PR----------------F----ADMAEVHQALETKAVTLHTKIIARV------PQAD-E-----DGN----VVMKRFVTTPGRMLIGECLPK-NHKVPFD-II--------------------------NRLLTKREIGDVIDQVYRHTGQKDTVLFADAIMSLGFRHAFKAGISFGKDDMIIPDAKEKLVEDTKALVADYEQQYQDGLITQQEKYNKVIDAWSKCGDLVADAMMERIKATPI---------D----A-D-G----KEA------PINSIYMMSHSGARGSPAQMKQLAGMRGLMA---KPS--------GEIIET------PIISNFKEGLTVLEYFNS-T------HG----ARKGLADTALKTANSGYLTRRLVDVSQDCVIVED-DCK-----------T-EN-ALEMRAIVQG-GSVIASLGERILGRT-VAEDIINAAT-GE---VIVPAGTLVDEAMVKDIEAAEVQSAKIRS----------PLVCE-A-EQ-GVCATCYGRDLAR-GTPVNIGEAVGVIAAQSIG-EPGTQL--------TM-RTF-HIGGAA--Q-LNETSHLEAISEGRIEY-RD-M-PTITDKKGRILSLARNGE-LAVID------------------AE-G-R---E-REMHK-VPYGT---VLMFKD-GDQVKVGD-------------RLAEWDPFTLPIITEHSGVVKYQDLVEGSTLEEQTDDATGIAQ-------------RVV---------------------TENR----------------------------------------------------------------ATG-R-K-K-----------------------------------------KEELRPRLTL--LG-------E-----------------GQT-------E-DETEAQRYM-LAPGTTLSVE--DGQ----QVEAGDILARASREAA--KTRDITGGLPRVAELFEARMPKDVSIIAKISGKIEFVRE-YKAKRKIAIIP-----E-------EG------D-----P---VEYLIPKTKVIDVQEGDYVKKGDTLISGSPN--PHDILEVLGVEALAEYLVNEIQEVYRLQGVKI--NDKHI--EVIVRQML-QKVEITDGGD-T-TLLPGEQVDLAEMLEVN-AK---L-AK------GKE---P-AQGNPILLGIT----KASLQTRSFISAASFQETTRVLTQASVEGK---KDTLIGLKENVIVG--RLIPAGTGAGMNRL--------RVTAN--------------SRD--AA--L---------KAAW-KKQQE-----A----------------------LA------ASG-A--------------T-EV-------------------------EPAADPVS-SE----EAMK-------------A-AM----G---------------------------GG---------------------------E---------------------------------ASE-------------------------------------------------
>1735012_Esp@KWV91185.1| DNA-directed RNA polymerase subunit beta'
--------------------------------------------------------------------------------------------------------------------------------------------------------------------------------------------------------------------------------------------------------------------------------------------------------------------------------------------------------------------------------------------------------------------------------------------------MN------------------------------------------------------------------------------------------------------------------------------------------------------------------------------------------------------------E---------------------------------------------------------------------LT---------------------------------------------------------------------------------------------------------------------------------------------------------------------------------------------------------------------------------------------------------------------------------------------------------------------------------------------------------------------------------------------------------------------------------------------------------------------------------------------------------------------------------------------------------------------------------------------------------------------------------------------K----------------------------------------------FT--------------------------------------------------------------------------------------N---------------------------Q-LA---KP--------ET------------------------------------------------------------------------------------------------------------------------------------------------------------------------------------------------------------------------------------------------------------FDQIQIGIASPERI-RSWSFGEIKKPETINYRTFKPERDGLFCARIFGPVKDYECLCGKYKRMKYKGVVCEKCGVEVTVTKVRRERMGHIELAAP-----VAHIWYLKSLPSRIGLLLDIQLKQLERILYFESYVVIEPGL-TPLEKFQLLT----EDELL-------EAQDEYGED--AFSADIGAEAVKVMLMD-------------------------L---------DLEQERED----------LLEELATT-KS-TLKPKKIIKRLKVVESFI----------------------------------ES-GNRPEWMILEVIPVIPPELRPLVPLDGGRFATSDLNDLYRRVI---NRNNRLKRLI--ELRAPDIIVRNEKRMLQEAVDALF--DNG-RRGRVI-T--GANKR-PL-KSLSDMLK-GKQG---RFRQNLL-GKRVD-YSGRSVIVTGPELKLHQCGLPKKMALELFKPFIYARL-DAKGLSMTLKQAKKWVEKERKEVWDILDEVIREHPVLLNRAPTLHRLGIQAFEPVLIEGKAIQLHPLVCSA-FNA--DF-DGDQM------A------VHVPLSLEAQL------------EARVLMMSTNNILS----PANGKPIIVPSQDMVLGLYYLSME------------------------------RQEKTPEFL---E--------NEDG-----------TK------E-----------------------------------------------------------------E-----------KL-------------------------------------------PR----------------F----ADMAEVHQALETKAVTLHTKIIARV------PQAD-E-----DGN----IVMKRFVTTPGRMLIGECLPK-NSKVPYD-II--------------------------NRLLTKKDIGDVIDEVYRHTGQKDTVLFADAIMVLGFRHAFKAGISFGKDDMIIPDAKEKLVEDTKAMVADYEQQYQDGLITQQEKYNKVIDAWSKCGDLVADAMMERIKATPI---------D----K-D-G----KEA------PINSIYMMSHSGARGSPAQMKQLAGMRGLMA---KPS--------GEIIEN------PIISNFKEGLNVLEYFNS-T------HG----ARKGLADTALKTANSGYLTRRLVDVSQDCVIVEE-DCK-----------T-EN-ALEMRAIVQG-GSVIASLGERILGRT-VAEDIVNAST-DE---VIVPAGTLVDESMVKAIEAAEVQSAKIRS----------PLVCE-A-EQ-GVCATCYGRDLAR-GTPVNIGEAVGVIAAQSIG-EPGTQL--------TM-RTF-HIGGAA--Q-LNETSHLEAISDGKVEL-RD-M-PTITDKKGRILSLARNGE-IAVID------------------AE-G-R---E-REMHK-VPYGT---VLHFKD-GAKVKEGD-------------RLAEWDPFTLPIITEQSGVVKYQDLVEGTTLEEQTDDATGIAQ-------------RVV---------------------TENR----------------------------------------------------------------ATG-R-K-K-----------------------------------------KEELRPRMTL--LG-------E-----------------GQT-------DADETEAQRYM-LAPGTTLSVE--DGQ----TVEAGDILARASREAA--KTRDITGGLPRVAELFEARMPKDVSVIAKISGKIEFVRE-YKAKRKIAIVP-----E-------EG------D-----R---VEYLIPKTKVIDVQEGDFVKKGDTLISGSPN--PHDILEVLGVEALAEYLVNEIQEVYRLQGVKI--NDKHI--EVIVRQML-QKVEITKGGD-T-TLLPGEQVDLAEMLEVN-AK---L-GK------NKE---P-AEGNPILLGIT----KASLQTRSFISAASFQETTRVLTQASVEGK---KDTLIGLKENVIVG--RLIPAGTGAGMNRM--------RVTAS--------------SRD--AA--L---------KAQW-KKQQE-----A----------------------LA------AAN-A--------------P-EP-------------------------EPEADPVS-SE----EAMK-------------A-AM----G---------------------------GG---------------------------DT-------------------------------AAAE-------------------------------------------------
>1922225_Esp@LT702999.1_1541|  1648206 1652486
--------------------------------------------------------------------------------------------------------------------------------------------------------------------------------------------------------------------------------------------------------------------------------------------------------------------------------------------------------------------------------------------------------------------------------------------------MN------------------------------------------------------------------------------------------------------------------------------------------------------------------------------------------------------------E---------------------------------------------------------------------LT---------------------------------------------------------------------------------------------------------------------------------------------------------------------------------------------------------------------------------------------------------------------------------------------------------------------------------------------------------------------------------------------------------------------------------------------------------------------------------------------------------------------------------------------------------------------------------------------------------------------------------------------K----------------------------------------------FT--------------------------------------------------------------------------------------N---------------------------Q-LA---KP--------ET------------------------------------------------------------------------------------------------------------------------------------------------------------------------------------------------------------------------------------------------------------FDQIQIGIASPERI-RSWSFGEIKKPETINYRTFKPERDGLFCARIFGPVKDYECLCGKYKRMKYKGVVCEKCGVEVTVTKVRRERMGHIELAAP-----VAHIWYLKSLPSRIGLLLDIQLKQLERILYFESYVVIEPGL-TPLEKFQLLT----EDELL-------EAQDEYGED--AFSADIGAEAVKVMLMD-------------------------L---------DLEQERDD----------LMEELATT-KS-TLKPKKIIKRLKVVESFI----------------------------------DS-GNRPEWMILEVIPVIPPELRPLVPLDGGRFATSDLNDLYRRVI---NRNNRLKRLI--ELRAPDIIVRNEKRMLQEAVDALF--DNG-RRGRVI-T--GANKR-PL-KSLSDMLK-GKQG---RFRQNLL-GKRVD-YSGRSVIVTGPELKLHQCGLPKKMALELFKPFIYARL-DAKGLSMTLKQAKKWVEKERKEVWDILDEVIREHPVLLNRAPTLHRLGIQAFEPVLIEGKAIQLHPLVCSA-FNA--DF-DGDQM------A------VHVPLSLEAQL------------EARVLMMSTNNILS----PANGKPIIVPSQDMVLGIYYLSME------------------------------RQEKTPEYL---E--------NEDG-----------TK------V-----------------------------------------------------------------E-----------KL-------------------------------------------PR----------------F----GDMAEVHQALETKAVSLHSKILARV------PQAD-E-----DGK----IVLKRFETTPGRMLLGECLPK-NHKVPFD-II--------------------------NRLLTKKDVGDVIDEVYRHTGQKDTVLFADAIMTLGFRHAFKAGISFGKDDMIIPDSKEGMVEETKALVADYEQQYQDGLITQQEKYNKVIDAWSKCGDLVADAMMEEIKATPI---------D----K-D-G----VEA------PINSIYMMSHSGARGSPAQMKQLAGMRGLMA---KPS--------GEIIET------PIISNFKEGLSVLEYFNS-T------HG----ARKGLADTALKTANSGYLTRRLVDVSQDCTIVVE-DCK-----------T-EN-ALEMRAIVQG-GSVIASLGERILGRT-VAEDIVNAST-GE---VIVKAGTLIDEPMVVEIEAAETQSAKIRS----------PLVCE-A-DQ-GVCGTCYGRDLAR-GTPVNIGEAVGVIAAQSIG-EPGTQL--------TM-RTF-HIGGAA--Q-LNETSHLESISDGKVEL-RD-M-PTITDKKGNILSLARNGE-IAVID------------------AE-G-R---E-REMHK-VPYGT---VIKFKD-GEKVKEGD-------------RLAEWDPFTLPIITEQSGVVRYQDLIEGTTLEEQTDDATGIAQ-------------RVV---------------------TENR----------------------------------------------------------------ATG-R-K-K-----------------------------------------KEELRPRMTL--LG-------E-----------------GQT-------DADETEAQRYM-LAPGTTLSVE--DGQ----TVEAGDILARASREAA--KTRDITGGLPRVAELFEARLPKDMSVIAKISGKIEFVRE-YKAKRKIAIIP-----E-------EG------D-----A---VEYLIPKTKVIDVQEGDFVKKGDTLISGAPN--PHDILEVMGVEALAEYLVNEIQEVYRLQGVKI--NDKHI--EVIVRQML-QKVEITHGGD-T-TLLPGEQVDLAEMLEVN-AK---L-TK------SKQ---P-AQGTPILLGIT----KASLQTRSFISAASFQETTRVLTQASVEGK---KDTLIGLKENVIVG--RLIPAGTGAGMNRM--------RVTAS--------------SRD--AA--L---------KAQW-KKQQE-----K----------------------LA------AEN-A--------------V-EP-------------------------EPAADPVS-SE----DAMK-------------A-AM----G---------------------------GG---------------------------DA-------------------------------APSE-------------------------------------------------
>1044_Elongus@KEO89804.1| DNA-directed RNA polymerase subunit beta'
--------------------------------------------------------------------------------------------------------------------------------------------------------------------------------------------------------------------------------------------------------------------------------------------------------------------------------------------------------------------------------------------------------------------------------------------------MN------------------------------------------------------------------------------------------------------------------------------------------------------------------------------------------------------------E---------------------------------------------------------------------LT---------------------------------------------------------------------------------------------------------------------------------------------------------------------------------------------------------------------------------------------------------------------------------------------------------------------------------------------------------------------------------------------------------------------------------------------------------------------------------------------------------------------------------------------------------------------------------------------------------------------------------------------K----------------------------------------------FT--------------------------------------------------------------------------------------N---------------------------Q-LA---KP--------ET------------------------------------------------------------------------------------------------------------------------------------------------------------------------------------------------------------------------------------------------------------FDQIQIGIASPERI-RSWSFGEIKKPETINYRTFKPERDGLFCARIFGPVKDYECLCGKYKRMKYKGVVCEKCGVEVTVTKVRRERMGHIELAAP-----VAHIWYLKSLPSRIGLLLDIQLKQLERILYFESYVVVEPGL-TPLEKFQLLT----EDELL-------EAQDEYGED--AFSADIGAEAVKVMLME-------------------------L---------DLEQERED----------LLEELATT-KS-TLKPKKIIKRLKVVESFI----------------------------------ES-GNRPEWMILEVIPVIPPELRPLVPLDGGRFATSDLNDLYRRVI---NRNNRLKRLI--ELRAPDIIVRNEKRMLQEAVDALF--DNG-RRGRVI-T--GANKR-PL-KSLSDMLK-GKQG---RFRQNLL-GKRVD-YSGRSVIVTGPELKLHQCGLPKKMALELFKPFIYARL-DAKGLSMTLKQAKKWVEKERKEVWDILDEVIREHPVLLNRAPTLHRLGIQAFEPVLIEGKAIQLHPLVCSA-FNA--DF-DGDQM------A------VHVPLSLEAQL------------EARVLMMSTNNILS----PANGKPIIVPSQDMVLGIYYLSME------------------------------RQEKTPEYL---E--------NEDG-----------TK------V-----------------------------------------------------------------E-----------KL-------------------------------------------PR----------------F----ADMAEVHHALETKAVSLHSKILARV------PQAD-E-----DGN----IVMTRFETTPGRMLIGECLPK-NHKVPYD-II--------------------------NRLLTKKDIGDVIDEVYRHTGQKDTVLFADAIMVLGFRHAFKAGISFGKDDMIIPDAKEGMVEETKSLVADYEQQYQDGLITQQEKYNKVIDAWSKCGDLVADAMMAEIKAQPI---------D----K-D-G----REA------DINSIYMMSHSGARGSPAQMKQLAGMRGLMA---KPS--------GEIIEN------PIISNFKEGLSVLEYFNS-T------HG----ARKGLADTALKTANSGYLTRRLVDVSQDCTIVEK-DCK-----------T-EN-ALEMRAIVQG-GSVIASLGERILGRT-VAEDIVNAAT-GE---VIVKAGTMVDEPMVKDIEAAEVQSARIRS----------PLLCE-S-EQ-GVCGTCYGRDLAR-GTPVNIGEAVGVIAAQSIG-EPGTQL--------TM-RTF-HIGGAA--Q-LNETSHLEAISDGKVEL-RD-M-PTITDKKGNILSLARNGE-IAVID------------------AE-G-R---E-REMHK-VPYGT---VIKFKH-GAKVKEGD-------------RLAEWDPFTLPIITEQSGVVKYQDLVEGTTLEEQTDDATGIAQ-------------RVV---------------------TENR----------------------------------------------------------------ATG-R-K-K-----------------------------------------KEELRPRMIL--QG-------E-----------------GQT-------VEDETDAQRYM-LAPGTTLSVE--DGQ----TVEAGDILARASREAA--KTRDITGGLPRVAELFEARLPKDMSVIAKISGKIEFVRE-YKAKRKIAIIP-----E-------EG------D-----P---VEYLIPKTKVIDVQEGDFVKKGDTLISGAPN--PHDILEVMGVEALSEYLVNEIQEVYRLQGVKI--NDKHI--EVIVRQML-QKVEITDGGD-T-TLLPGEQVDYAEMLEVN-AK---L-TK------SKK---P-AQGTPILLGIT----KASLQTRSFISAASFQETTRVLTQASVEGK---KDTLIGLKENVIVG--RLIPAGTGAGMNRM--------RVTAS--------------SRD--AA--L---------KAAW-KKQQD-----K----------------------LA------AAG-V--------------K-EE-------------------------EPAADPVS-SE----DAMK-------------A-AM----AAAAPTP------------APETD----AG---------------------------D---------------------------------AGE-------------------------------------------------
>1798193_Esp@SDS58672.1| DNA-directed RNA polymerase subunit beta'
--------------------------------------------------------------------------------------------------------------------------------------------------------------------------------------------------------------------------------------------------------------------------------------------------------------------------------------------------------------------------------------------------------------------------------------------------MN------------------------------------------------------------------------------------------------------------------------------------------------------------------------------------------------------------E---------------------------------------------------------------------LT---------------------------------------------------------------------------------------------------------------------------------------------------------------------------------------------------------------------------------------------------------------------------------------------------------------------------------------------------------------------------------------------------------------------------------------------------------------------------------------------------------------------------------------------------------------------------------------------------------------------------------------------K----------------------------------------------FT--------------------------------------------------------------------------------------N---------------------------Q-LA---KP--------ET------------------------------------------------------------------------------------------------------------------------------------------------------------------------------------------------------------------------------------------------------------FDQIQIGIASPERI-RSWSFGEIKKPETINYRTFKPERDGLFCARIFGPVKDYECLCGKYKRMKYKGVVCEKCGVEVTVTKVRRERMGHIELAAP-----VAHIWFLKSLPSRIGLLLDMQLKQLERILYFESYVVIEPGL-TPLEKYQLLT----EDELL-------EAQDEYGED--AFSADIGAEAVKVMLMD-------------------------L---------DLEQERED----------LLEELATT-KS-ALKPKKIIKRLKVVESFI----------------------------------ES-GNRPEWMILEVIPVIPPELRPLVPLDGGRFATSDLNDLYRRVI---NRNNRLKRLI--ELRAPDIIVRNEKRMLQEAVDALF--DNG-RRGRVI-T--GANKR-PL-KSLSDMLK-GKQG---RFRQNLL-GKRVD-YSGRSVIVTGPELKLHQCGLPKKMALELFKPFIYARL-DAKGLSMTLKQAKKWVEKERKEVWDILDEVIREHPVLLNRAPTLHRLGIQAFEPVLIEGKAIQLHPLVCSA-FNA--DF-DGDQM------A------VHVPLSLEAQL------------EARVLMMSTNNILS----PANGKPIIVPSQDMVLGLYYLSME------------------------------RQEKHPEFI---E--------EEDG-----------TR------I-----------------------------------------------------------------E-----------KL-------------------------------------------PR----------------F----SDMAEVHQALEVKSVTLHTRILARV------PQAA-E-----DGN----VVMKRFVTTPGRMLIGECLPK-SHKVPFD-IV--------------------------NRLLTKREIGDVIDQVYRHTGQKDTVLFADAIMSLGFRYAFKAGISFGKDDMIIPEAKERLVEETKELVAGYEQQYQDGLITQQEKYNKVIDAWSRCGDQVAEAMMERIKATPI---------D----E-D-G----KEA------PINSIYMMSHSGARGSPAQMKQLAGMRGLMA---KPS--------GEIIEN------PIISNFKEGLNVLEYFNS-T------HG----ARKGLADTALKTANSGYLTRRLVDVSQDCTIVET-DCK-----------T-EN-ALEMRAIVQG-GSVIASLGERILGRT-VAEDILNAAT-GE---VIVKAGTLIDEPMVKDIEAAEVQSAKIRS----------PLVCE-A-EQ-GVCATCYGRDLAR-GTPVNIGEAVGVIAAQSIG-EPGTQL--------TM-RTF-HIGGAA--Q-LNETSHLEAISDGRIEY-RD-M-PTITDKKGRILSLARNGE-IAVID------------------AE-G-R---E-REMHK-VPYGT---VLHFKH-GDKVKIGD-------------RLAEWDPFTLPIITEYSGVVHYKDLIEGTTLEEQTDDATGIAQ-------------RVV---------------------TENR----------------------------------------------------------------ATG-R-K-K-----------------------------------------KEDLRPRLTL--LG-------E-----------------GQT-------DDGETEAQRYM-LAPGTTLSVE--DGQ----TVEAGDILARASREAA--KTRDITGGLPRVAELFEARLPKDMSVIAKISGKIEFVRE-YKAKRKIAIIP-----E-------EG------D-----P---VEYLIPKTKVIDVQEGDFVKKGDTLISGAPN--PHDVLEVLGVEALAEYLVNEIQEVYRLQGVKI--NDKHI--EVIVRQML-QKVEITDGGD-T-TLLPGEQVDHAEMLEIN-GK---L-PK------GKQ---P-AEGKPVLLGIT----KASLQTRSFISAASFQETTRVLTQASVEGK---KDTLIGLKENVIVG--RLIPAGTGAAMNRM--------RVTAS--------------SRD--AA--L---------KAAW-KKQQE-----A----------------------LA------AAG-A--------------A-EQ-------------------------EPEADAVP-SE----EAMK-------------A-AM----GGGAP-----------------------AG---------------------------DTA----------E-------------------APSEE------------------------------------------------
>476157_Aishigakiensi@CP015963.1_727|  747255 751535
--------------------------------------------------------------------------------------------------------------------------------------------------------------------------------------------------------------------------------------------------------------------------------------------------------------------------------------------------------------------------------------------------------------------------------------------------MN------------------------------------------------------------------------------------------------------------------------------------------------------------------------------------------------------------E---------------------------------------------------------------------LT---------------------------------------------------------------------------------------------------------------------------------------------------------------------------------------------------------------------------------------------------------------------------------------------------------------------------------------------------------------------------------------------------------------------------------------------------------------------------------------------------------------------------------------------------------------------------------------------------------------------------------------------K----------------------------------------------FT--------------------------------------------------------------------------------------N---------------------------Q-LA---KP--------ET------------------------------------------------------------------------------------------------------------------------------------------------------------------------------------------------------------------------------------------------------------FDQIQIGIASPERI-RSWSFGEIKKPETINYRTFKPERDGLFCARIFGPVKDYECLCGKYKRMKYKGVVCEKCGVEVTVTKVRRERMGHIELAAP-----VAHIWFLKSLPSRIGLLLDMQLKQLERVLYFEHYVVIEPGL-TPLEKFQLLT----EDELL-------EAQDEYGED--AFSAGIGAEAVKAMLMD-------------------------L---------DLEQERED----------LLEELATT-KS-ALKPKKIIKRLKVVESFI----------------------------------ES-GNRPEWMILEVIPVIPPELRPLVPLDGGRFATSDLNDLYRRVI---NRNNRLKRLI--ELRAPDIIVRNEKRMLQESVDALF--DNG-RRGRVI-T--GANKR-PL-KSLSDMLK-GKQG---RFRQNLL-GKRVD-YSGRSVIVTGPELKLHQCGLPKKMALELFKPFIYARL-DAKGLSMTLKQAKKWVEKERKEVWDILDEVIREHPVLLNRAPTLHRLGIQAFEPVLIEGKAIQLHPLVCAA-FNA--DF-DGDQM------A------VHVPLSLEAQL------------EARVLMMSTNNILS----PANGKPIIVPSQDMVLGLYYLSME------------------------------RQEKTPEFI---E--------EKDG-----------TK------I-----------------------------------------------------------------E-----------KL-------------------------------------------PR----------------F----ADMAEVHQALETKSVTLHSKIIARV------PQAD-E-----DGN----IVMKRFVTTPGRMLIGECLPK-NHKVPYD-II--------------------------NRLLTKKDIGDVIDEVYRHTGQKDTVLFADAIMVLGFRHAFKAGISFGKDDMIIPAEKDGLVDQTKALVADYEQQYQDGLITQQEKYNKVIDAWSRCGDQVADAMMEKIKAQPI---------G----D-D-G----KEA------QINSIYMMSHSGARGSPAQMKQLAGMRGLMA---KPS--------GEIIET------PIISNFKEGLTVLEYFNS-T------HG----ARKGLADTALKTANSGYLTRRLVDVSQDCVIVEE-DCK-----------T-EN-ALEMRAIVQG-GSVIASLGERILGRT-TAEDIINAST-DE---VIVPAGTLIDEPMVKLIEEAEVQSAKIRS----------PLVCE-A-AQ-GVCGTCYGRDLAR-GTPVNIGEAVGVIAAQSIG-EPGTQL--------TM-RTF-HIGGAA--Q-LNETSHLEAISDGKVEY-RD-M-PTITDKKGRILSLARNGE-IAVID------------------KE-G-R---E-REIHK-VPYGT---VLMHKD-GAKVKEGD-------------RLAEWDPFTLPIITEQSGVVKYQDLVEGTTLEERTDDATGIAQ-------------RVV---------------------TENR----------------------------------------------------------------ATG-R-K-K-----------------------------------------KEDLRPRLTL--MG-------E-----------------ESS-----GKKGEETEAQRYM-LAPGTTLSVT--DGQ----EVQAGDILARASREAA--KTRDITGGLPRVAELFEARMPKDVSVIAKISGKIEFVRE-YKAKRKIAIVP-----E-------EG------D-----R---VEYLIPKTKVIDVQEGDFVKKGDTLISGSPN--PHDILEVLGVEALAEYLVNEIQEVYRLQGVKI--NDKHI--EVIVRQML-QKVEITDGGD-T-TLLPGEQVDLEEMNEVN-AK---L-GK------GKK---P-AQGNPILLGIT----KASLQTRSFISAASFQETTRVLTQASVEGK---KDTLIGLKENVIVG--RLIPAGTGAGMNRM--------RVTAS--------------ARD--AA--L---------RAQW-KKQQE-----A----------------------LA------AAN-A--------------S-EP-------------------------EPAADAIP-SE----DAMK-------------A-AM----G---------------------------GG---------------------------DAA---------E-------------------------------------------------------------------------
>1316679_Axiamenensis@SMQ69360.1| DNA-directed RNA polymerase subunit beta'
--------------------------------------------------------------------------------------------------------------------------------------------------------------------------------------------------------------------------------------------------------------------------------------------------------------------------------------------------------------------------------------------------------------------------------------------------MN------------------------------------------------------------------------------------------------------------------------------------------------------------------------------------------------------------E---------------------------------------------------------------------LT---------------------------------------------------------------------------------------------------------------------------------------------------------------------------------------------------------------------------------------------------------------------------------------------------------------------------------------------------------------------------------------------------------------------------------------------------------------------------------------------------------------------------------------------------------------------------------------------------------------------------------------------K----------------------------------------------FT--------------------------------------------------------------------------------------N---------------------------Q-LA---KP--------ET------------------------------------------------------------------------------------------------------------------------------------------------------------------------------------------------------------------------------------------------------------FDQIQIGIASPERI-RSWSFGEIKKPETINYRTFKPERDGLFCARIFGPVKDYECLCGKYKRMKYKGVVCEKCGVEVTVTKVRRERMGHIELAAP-----VAHIWFLKSLPSRIGLLLDMQLKQLERVLYFESYIVVEPGL-TPLEKFQLLT----EDELL-------EAQDEYGED--AFSAGIGAEAVKIMLMD-------------------------L---------DLEQERED----------LLEELATT-KS-ALKPKKIIKRLKVVESFI----------------------------------DS-GNRPEWMILEVIPVIPPELRPLVPLDGGRFATSDLNDLYRRVI---NRNNRLKRLI--ELRAPDIIVRNEKRMLQESVDALF--DNG-RRGRVI-T--GANKR-PL-KSLSDMLK-GKQG---RFRQNLL-GKRVD-YSGRSVIVTGPELKLHQCGLPKKMALELFKPFIYARL-DAKGLSMTLKQAKKWVEKERKEVWDILDEVIREHPVLLNRAPTLHRLGIQAFEPVLIEGKAIQLHPLVCAA-FNA--DF-DGDQM------A------VHVPLSLEAQL------------EARVLMMSTNNILS----PANGKPIIVPSQDMVLGLYYLSME------------------------------RQEKTPEFI---E--------EEDG-----------TK------I-----------------------------------------------------------------E-----------KL-------------------------------------------PR----------------F----ADMAEVHQALETKSVSLHSKIIARV------PQAD-E-----DGN----VAMKRFVTTPGRMLIGECLPK-NHKVPFD-IV--------------------------NRLLTKKDIGDVIDEVYRHTGQKDTVLFADAIMVLGFRHAFKAGISFGKDDMIIPDSKDGMIEETKKLVADYEQQYQDGLITQQEKYNKVIDAWSRCGDQVADAMMAEIKSQPI---------D----E-N-G----KEA------QINSIYMMSHSGARGSPAQMKQLAGMRGLMA---KPS--------GEIIET------PIISNFKEGLTVLEYFNS-T------HG----ARKGLADTALKTANSGYLTRRLVDVSQDCVIVEE-DCK-----------T-EN-VLEMRAIVQG-GSVIASLGERILGRT-VAEDIINAAT-DE---VIVKAGTLVDEPMVKAIEEAEVQSAKIRS----------PLVCE-A-EQ-GVCGTCYGRDLAR-GTPVNIGEAVGVIAAQSIG-EPGTQL--------TM-RTF-HIGGAA--Q-LNETSHLEAVSDGKVEY-RD-M-PTITDKKGRILSLARNGE-LAVID------------------AE-G-R---E-REIHK-VPYGT---VLMHKD-GAKVKEGD-------------RLAEWDPFTLPIITETSGVVRYKDLVDGTTMEERSDEATGIAQ-------------RVV---------------------TENR----------------------------------------------------------------ATG-R-K-K-----------------------------------------KEDLRPRLTL--LG-------E-----------------GES-------EDGETEAQRYM-LAPGTTLSVD--DGQ----EVQAGDILARASREAA--KTRDITGGLPRVAELFEARMPKDVSVIAKISGKIEFVRE-YKAKRKIAIVP-----E-------EG------D-----R---VEYLIPKTKVIDVQEGDFVKKGDTLISGSPN--PHDILEVLGVEALAEYLVNEIQEVYRLQGVKI--NDKHI--EVIVRQML-QKVEITDGGD-T-TLLPGEQVDLAEMLETN-AK---L-AK------NKK---P-AEGTPILLGIT----KASLQTRSFISAASFQETTRVLTQAAVEGK---QDTLIGLKENVIVG--RLIPAGTGAGMNRM--------RVTAS--------------SRD--AA--L---------RAQW-KKQQE-----A----------------------LA------AAN-E--------------S-EP-------------------------EPEADAVP-SE----EAMK-------------A-AMGGAGG---------------------------GG---------------------------EAA---------PE-------------------GASEE------------------------------------------------
>1734408_Sbacterium@KUO56241.1| DNA-directed RNA polymerase subunit beta'
--------------------------------------------------------------------------------------------------------------------------------------------------------------------------------------------------------------------------------------------------------------------------------------------------------------------------------------------------------------------------------------------------------------------------------------------------MN------------------------------------------------------------------------------------------------------------------------------------------------------------------------------------------------------------E---------------------------------------------------------------------LT---------------------------------------------------------------------------------------------------------------------------------------------------------------------------------------------------------------------------------------------------------------------------------------------------------------------------------------------------------------------------------------------------------------------------------------------------------------------------------------------------------------------------------------------------------------------------------------------------------------------------------------------K----------------------------------------------FT--------------------------------------------------------------------------------------N---------------------------H-LA---KP--------ET------------------------------------------------------------------------------------------------------------------------------------------------------------------------------------------------------------------------------------------------------------FDQIQIGIASPERI-RSWSFGEIKKPETINYRTFKPERDGLFCARIFGPVKDYECLCGKYKRMKYKGVVCEKCGVEVTVTKVRRERMGHIELAAP-----VAHIWFLKSLPSRIGLLLDMQLKQLERVLYFEHYVVIEPGL-TPLEKFQLLT----EDELL-------EYQDEYGED--AFSAGIGAEAVKIMLMD-------------------------L---------DLEKERED----------LLEDLATT-KS-ALKPKKIIKRLKVVESFI----------------------------------ES-GNRPEWMILEVIPVIPPELRPLVPLDGGRFATSDLNDLYRRVI---NRNNRLKRLI--ELRAPDIIVRNEKRMLQEAVDALF--DNG-RRGRVI-T--GANKR-PL-KSLSDMLK-GKQG---RFRQNLL-GKRVD-YSGRSVIVTGPELKLHQCGLPKKMALELFKPFIYARL-DAKGLSMTLKQAKKWVEKERKEVWDILDEVIREHPVLLNRAPTLHRLGIQAFEPVLIEGKAIQLHPLVCAA-FNA--DF-DGDQM------A------VHVPLSLEAQL------------EARVLMMSTNNILS----PANGKPIIVPSQDMVLGLYYLSME------------------------------RQEKTPEYI---E--------EKDG-----------TR------I-----------------------------------------------------------------E-----------KL-------------------------------------------PR----------------Y----SDMAEVHQALEVKSVTLHTRIIARV------PQAD-E-----DGK----VTMKRFVTTPGRMLIGECLPK-NHKVPFD-IV--------------------------NRLLTKKDIGDVIDEVYRHTGQKDTVLFADAIMVLGFRYAFRAGISFGKDDMIIPHEKVALVDQTKALVTDYEQQYQDGLITQQEKYNKVIDAWSRCGDQVADAMMEKIKAQPI---------G----D-D-G----KEA------QINSIYMMSHSGARGSPAQMKQLAGMRGLMA---KPS--------GEIIET------PIISNFKEGLTVLEYFNS-T------HG----ARKGLADTALKTANSGYLTRRLVDVSQDCVIVEE-DCK-----------T-EN-ALEMRAIVQG-GSVIASLGERILGRT-VAEDLVNAKT-GE---VVVKAGTLLDEPMVKAIEDAEVQSAKIRS----------PLICE-A-GQ-GVCATCYGRDLAR-GTPVNIGEAVGVIAAQSIG-EPGTQL--------TM-RTF-HIGGAA--Q-INETSHLEAISDGRVEY-RD-M-PTITDKKGRILSLARNGE-IAVID------------------KE-G-R---E-REIHK-VPYGT---VLMHQD-GANVKEGD-------------RLAEWDPFTLPIITEQSGVVRYQDLVEGTTLEERTDEATGIAQ-------------RVV---------------------TENR----------------------------------------------------------------ATG-R-K-R-----------------------------------------KEDLRPRLTL--LG-------E-----------------EGG------KKGEETEAARYM-LAPGATLSVQ--DGQ----TVAAGDILARASREAA--KTRDITGGLPRVAELFEARMPKDVSVIAKISGKIEFVRE-YKAKRKIAIVP-----E-------EG------D-----R---VEYLIPKTKVIDVQEGDFVKKGDTLISGSPN--PHDILEVLGVEALAEYLVDEIQEVYRLQGVKI--NDKHI--EVIVRQML-QKVEITDGGD-T-VLLPGEQVDLEEMFEAN-AK---L-GK------GKA---P-AQGKPILLGIT----KASLQTRSFISAASFQETTRVLTQAAVEGK---KDSLIGLKENVIVG--RLIPAGTGAGMNRM--------RVIAS--------------SRD--AA--L---------RAQW-KKQQD-----A----------------------LA------AAS-AP----EPK------A-EP-------------------------EPAADAIP-SE----EAMK-------------A-AM----G---------------------------AS---------------------------SAA---------AE--------------------ASE-------------------------------------------------
>1734407_Sbacterium@KUO50900.1| DNA-directed RNA polymerase subunit beta'
--------------------------------------------------------------------------------------------------------------------------------------------------------------------------------------------------------------------------------------------------------------------------------------------------------------------------------------------------------------------------------------------------------------------------------------------------MN------------------------------------------------------------------------------------------------------------------------------------------------------------------------------------------------------------E---------------------------------------------------------------------LS---------------------------------------------------------------------------------------------------------------------------------------------------------------------------------------------------------------------------------------------------------------------------------------------------------------------------------------------------------------------------------------------------------------------------------------------------------------------------------------------------------------------------------------------------------------------------------------------------------------------------------------------K----------------------------------------------FT--------------------------------------------------------------------------------------N---------------------------Q-LA---KP--------ET------------------------------------------------------------------------------------------------------------------------------------------------------------------------------------------------------------------------------------------------------------FDQIQIGIASPERI-RSWSFGEIKKPETINYRTFKPERDGLFCARIFGPVKDYECLCGKYKRMKYKGVVCEKCGVEVTVTKVRRERMGHIELAAP-----VAHIWFLKSLPSRIGLLLDMQLKQLERVLYFESYIVIEPGL-TPLEKYQLLT----EDELL-------EYQDEYGED--SFSAGIGAEAVKQMLMD-------------------------L---------DLVQERED----------LLEDLATT-KS-ALKPKKIIKRLKVVESFI----------------------------------DS-GNRPEWMILEVIPVIPPELRPLVPLDGGRFATSDLNDLYRRVI---NRNNRLKRLI--ELRAPDIIVRNEKRMLQEAVDALF--DNG-RRGRVI-T--GANKR-PL-KSLSDMLK-GKQG---RFRQNLL-GKRVD-YSGRSVIVTGPELKLHQCGLPKKMALELFKPFIYARL-DAKGLSMTLKQAKKWVEKERKEVWDILDEVIREHPVLLNRAPTLHRLGIQAFEPVLIEGKAIQLHPLVCAA-FNA--DF-DGDQM------A------VHVPLSLEAQL------------EARVLMMSTNNILS----PANGKPIIVPSQDMVLGLYYLSME------------------------------RQEKTPEYI---E--------EKGG-----------EK------I-----------------------------------------------------------------E-----------RL-------------------------------------------PR----------------F----SDMAEVHQALETRAVTLHTRIIARV------PQAD-E-----QGN----VGMKRFVTTPGRMLIGECLPK-SHKVPFD-IV--------------------------NRLLTKKEIGDVIDQVYRHTGQKDTVLFADAIMVLGFRHAFRAGISFGKDDMIIPIEKIELVEQTKALVADYEQQYQDGLITQQEKYNKVIDAWSRCGDQVADAMMDKIKARPI---------G----E-D-G----KES------QINSIYMMSHSGARGSPAQMKQLAGMRGLMA---KPS--------GEIIET------PIISNFKEGLTVLEYFNS-T------HG----ARKGLADTALKTANSGYLTRRLVDVSQDCVIVEE-DCG-----------T-EN-ALEMRAIVQG-GSVIASLGERILGRT-VAEDLIDAKS-GE---VIVKAGTLVDEAMVAAIEAAEVQSAKIRS----------PLVCE-A-EQ-GVCGTCYGRDLAR-GTPVNIGEAVGVIAAQSIG-EPGTQL--------TM-RTF-HIGGAA--Q-LNETSHLEAISAGRIEY-RD-M-PTITDKRGRILSLARNGE-LAVID------------------AE-G-R---E-REIHK-VPYGT---MLMHEV-GAKVKAGD-------------RLAEWDPFTLPIITETSGIVKYQDLVEGTTLEERVDEATGIAQ-------------RVV---------------------TENR----------------------------------------------------------------AFG-R-K-K-----------------------------------------NEDLRPRLTL--LG-------E-----------------EGG------KKGEETEAQRYM-LAPGTTLSVN--DGQ----QVAAGDILARASREAA--KTRDITGGLPRVAELFEARMPKDVSVIAKISGKIEFVRE-YKAKRKIAIVP-----E-------EG------D-----T---VEYLIPKTKVIDVQEGDFVKKGDTLISGSPN--PHDILEVLGVEALAEYLVDEIQEVYRLQGVKI--NDKHI--EVIVRQML-QKVEITDGGD-T-VLLPGEQVDLDEMNEAN-AK---L-AK------GKQ---H-ATGTPILLGIT----KASLQTRSFISAASFQETTRVLTQAAVEGK---KDSLIGLKENVIVG--RLIPAGTGAGMNRM--------RVAAS--------------SRD--AA--L---------RATW-RAQQE-----A----------------------LV------AAG-AAAE-VAPM------V-EP-------------------------EPEADAIP-SE----EAMK-------------A-AM----GA--------------------VE----TG---------------------------E-------------------------------------------------------------------------------------
>361183_Aepoxidivoran@ALE18078.1| DNA-directed RNA polymerase beta' subunit
--------------------------------------------------------------------------------------------------------------------------------------------------------------------------------------------------------------------------------------------------------------------------------------------------------------------------------------------------------------------------------------------------------------------------------------------------MN------------------------------------------------------------------------------------------------------------------------------------------------------------------------------------------------------------E---------------------------------------------------------------------LT---------------------------------------------------------------------------------------------------------------------------------------------------------------------------------------------------------------------------------------------------------------------------------------------------------------------------------------------------------------------------------------------------------------------------------------------------------------------------------------------------------------------------------------------------------------------------------------------------------------------------------------------K----------------------------------------------FT--------------------------------------------------------------------------------------N---------------------------Q-LA---KP--------ET------------------------------------------------------------------------------------------------------------------------------------------------------------------------------------------------------------------------------------------------------------FDQIQIGIASPERI-RSWSFGEIKKPETINYRTFKPERDGLFCARIFGPVKDYECLCGKYKRMKYKGVVCEKCGVEVTVTKVRRERMGHIELAAP-----VAHIWFLKSLPSRIGLLLDMQLKQLERVLYFESYIVTEPGL-TPLEKNQLLT----EDEML-------EAQDEYGED--AFSADIGASAVKTMLMD-------------------------L---------DLEQERED----------LLEELATT-KS-ALKPKKIIKRLKVVESFI----------------------------------DS-GNRPEWMILEVIPVIPPELRPLVPLDGGRFATSDLNDLYRRVI---NRNNRLKRLI--ELRAPDIIVRNEKRMLQESVDALF--DNG-RRGRVI-T--GANKR-PL-KSLSDMLK-GKQG---RFRQNLL-GKRVD-YSGRSVIVTGPELKLHQCGLPKKMALELFKPFIYARL-DAKGLSMTLKQAKKWVEKERKEVWDILDEVIREHPVLLNRAPTLHRLGIQAFEPVLIEGKAIQLHPLVCAA-FNA--DF-DGDQM------A------VHVPLSLEAQL------------EARVLMMSTNNILS----PANGKPIIVPSQDMVLGLYYLSME------------------------------RQEKTPEFI---E--------SGDG-----------EK------V-----------------------------------------------------------------E-----------KL-------------------------------------------PR----------------F----SDMAEVHQALEVKSVTLHTKIIARV------PQAD-E-----DGN----VVMQRFVTTPGRMLLGECLPK-NHKVPFD-IV--------------------------NRLLTKKDIADVIDEVYRHTGQKDTVLFADAIMSLGFRHAFKAGISFGKDDMIIPDSKTELVEQTKSLVADYEQQYQDGLITQQEKYNKVIDAWSRCGDQVADAMMEEIKAQPI---------G----D-D-G----KQA------QINSIYMMSHSGARGSPAQMKQLAGMRGLMA---KPS--------GEIIEN------PIISNFKEGLNVLEYFNS-T------HG----ARKGLADTALKTANSGYLTRRLVDVSQDCVIVEE-DCK-----------T-EN-ALEMRAIVQG-GSVIASLGERILGRT-VQEDLVNAKS-GE---VIVKAGTLIDEPMVKAIEEAEVQSAKIRS----------PLVCE-A-EQ-GVCATCYGRDLAR-GTPVNIGEAVGVIAAQSIG-EPGTQL--------TM-RTF-HIGGAA--Q-LNETSHLEAVSDGKVVY-RD-M-PTIIDKKGRILSMARNGE-LAVID------------------AE-G-R---E-REIHK-VPYGT---VLMHKD-GGKVKEGD-------------RLAEWDPFSLPIITEQSGIVRYQDLVDGTTMEERVDEATGIAQ-------------RVV---------------------TELR----------------------------------------------------------------ASG-R-K-K-----------------------------------------KEDLRPRLTL--LN-------D---------------------------AGDETEAARYM-LAPGTTLSVE--DGQ----EVAAGDILARASREAA--KTRDITGGLPRVAELFEARLPKDNSVIAKISGKIEFVRE-YKAKRKIAIVP-----E-------EG------D-----A---VEYLIPKTKVIDVQEGDFVKKGDTLISGSPN--PHDILEVLGVEALAEYLCTEIQEVYRLQGVKI--NDKHI--EVIVRQML-QKVEITDGGD-T-TLLPGEQVDLEEMNEIN-SK---L-GK------GKA---P-AQGMPILLGIT----KASLQTRSFISAASFQETTRVLTQAAVEGK---KDTLIGLKENVIVG--RLIPAGTGAGMNRM--------RVTAN--------------SRD--AA--L---------RAAW-KKQQE-----Q----------------------LA------ASG-E--------------A-EK-------------------------EPEADAIS-SE----EAMK-------------A-AM----G---------------------------GG---------------------------SAA---------PE-------------------AAADAGEE---------------------------------------------
>1860125_Esp@OBX19736.1| DNA-directed RNA polymerase subunit beta'
--------------------------------------------------------------------------------------------------------------------------------------------------------------------------------------------------------------------------------------------------------------------------------------------------------------------------------------------------------------------------------------------------------------------------------------------------MN------------------------------------------------------------------------------------------------------------------------------------------------------------------------------------------------------------E---------------------------------------------------------------------LT---------------------------------------------------------------------------------------------------------------------------------------------------------------------------------------------------------------------------------------------------------------------------------------------------------------------------------------------------------------------------------------------------------------------------------------------------------------------------------------------------------------------------------------------------------------------------------------------------------------------------------------------K----------------------------------------------FT--------------------------------------------------------------------------------------N---------------------------Q-LA---KP--------ET------------------------------------------------------------------------------------------------------------------------------------------------------------------------------------------------------------------------------------------------------------FDQIQIGIASPERI-RSWSFGEIKKPETINYRTFKPERDGLFCARIFGPVKDYECLCGKYKRMKYKGVVCEKCGVEVTVTKVRRERMGHIELAAP-----VAHIWFLKSLPSRIGLLLDMQLKQLERVLYFESYIVTEPGL-TPLEKFQLMT----EDELL-------DAQDEYGED--AFTADIGAAAVKTMLMD-------------------------L---------DLEQERAD----------LLQELETT-KS-TLKPKKIIKRLKVVESFI----------------------------------DS-GNRPEWMILEVIPVIPPELRPLVPLDGGRFATSDLNDLYRRVI---NRNNRLKRLI--ELRAPDIIVRNEKRMLQEAVDALF--DNG-RRGRVI-T--GANKR-PL-KSLSDMLK-GKQG---RFRQNLL-GKRVD-YSGRSVIVTGPELKLHQCGLPKKMALELFKPFIYARL-DAKGLSMTLKQAKKWVEKERKEVWDILDEVIREHPVLLNRAPTLHRLGIQAFEPVLIEGKAIQLHPLVCSA-FNA--DF-DGDQM------A------VHVPLSLEAQL------------EARVLMMSTNNILS----PANGKPIIVPSQDMVLGLYYLSME------------------------------RQEKTPEFI---E--------NADG-----------TK------V-----------------------------------------------------------------E-----------KL-------------------------------------------QM----------------F----SDMAEVHHALETKTVTLHTKIIARV------PQAD-E-----KGN----VSMTRFETTPGRMLIGECLPK-NHKVPYD-IV--------------------------NRLLTKKEIGDVIDQVYRHTGQKDTVLFADAIMVLGFRHAFKAGISFGKDDMIIPDSKIKTVEDTKDLVADYEQQYQDGLITQQEKYNKVIDAWSRCGDVVAEAMMEEIRSQPI---------G----D-D-G----KQA------QINSIYMMSHSGARGSPAQMKQLAGMRGLMA---KPS--------GEIIEN------PIISNFKEGLNVLEYFNS-T------HG----ARKGLADTALKTANSGYLTRRLVDVSQDCVIVEE-DCK-----------T-QN-ALDMRAIVQG-GSVIASLGERILGRT-IAEDIVNAAT-GE---VIVKAGTLLDEPMVKEIEAAETQVAKIRS----------PLVCE-A-DQ-GVCGKCYGRDLAR-GTPVNIGEAVGVIAAQSIG-EPGTQL--------TM-RTF-HIGGAA--Q-LNETSHLESISSGNIVY-RD-M-PTIVDKKGRILSLARNGE-LAVID------------------AE-G-R---E-REIHK-VPYGT---VLMHKD-GDKVTEGD-------------RLAEWDPFSLPIITEQSGVVRFQDLVEGTTLEERVDDATGIAQ-------------RVV---------------------TENR----------------------------------------------------------------ATG-R-K-R-----------------------------------------NEDLRPRLTL--LN-------E---------------------------AGDETEAARYM-LAPGTTMSVE--DGQ----RVDAGDILARASREAA--KTRDITGGLPRVAELFEARLPKDISVIAKISGRIEFVRE-YKAKRKIAIVP-----E-------EG------A-----P---VEYLVPKTKVIDVQEGDFVKKGDTLISGSPN--PHDILEVMGVEALSEYMVNEIQEVYRLQGVKI--NDKHI--EVIVRQML-QKVEITDGGD-T-TLLPGEQVDLEEMNEAN-AK---L-TR------SKK---K-AAGVPILLGIT----KASLQTRSFISAASFQETTRVLTQASVEGK---KDTLIGLKENVIVG--RLIPAGTGAGMNRM--------RVTAS--------------GRD--VA--L---------RAQW-KKAQD-----A----------------------II------AAQ-T--------------A-EE-------------------------ERKAELAQ-GA----EAATG-DS-------PLA-AM---EGEAHGT---------------DAD----AG---------------------------DYL--------------------------------KDGETES--------------------------------------------
>1811540_Esp@LUNY01000022.1_2|  1472 5527
--------------------------------------------------------------------------------------------------------------------------------------------------------------------------------------------------------------------------------------------------------------------------------------------------------------------------------------------------------------------------------------------------------------------------------------------------MN------------------------------------------------------------------------------------------------------------------------------------------------------------------------------------------------------------E---------------------------------------------------------------------LT---------------------------------------------------------------------------------------------------------------------------------------------------------------------------------------------------------------------------------------------------------------------------------------------------------------------------------------------------------------------------------------------------------------------------------------------------------------------------------------------------------------------------------------------------------------------------------------------------------------------------------------------K----------------------------------------------FT--------------------------------------------------------------------------------------N---------------------------Q-LA---KP--------ET------------------------------------------------------------------------------------------------------------------------------------------------------------------------------------------------------------------------------------------------------------FDEIQIGIASPERI-RSWSFGEIKKPETINYRTFKPERDGLFCARIFGPVKDYECLCGKYKRMKYKGVVCEKCGVEVTVTKVRRERMGHIELAAP-----VAHIWFLKSLPSRIGLLLDMQLKQLERVLYFESYIVTEPGL-TPLEKFQLLS----EDDLL-------EAQDEYGED--GFTADIGASAVKTMLMD-------------------------L---------DLERERDD----------LMEELATT-KS-KLKPAKIIKRLKVVESFI----------------------------------ES-GNRPEWMILEVIPVIPPELRPLVPLDGGRFATSDLNDLYRRVI---NRNNRLKRLI--ELRAPDIIVRNEKRMLQEAVDALF--DNG-RRGRVI-T--GANKR-PL-KSLSDMLK-GKQG---RFRQNLL-GKRVD-YSGRSVIVTGPELKLHQCGLPKKMALELFKPFIYARL-DAKGLSMTLKQAKKWVEKERKEVWDILDEVIREHPVLLNRAPTLHRLGIQAFEPVLIEGKAIQLHPLVCAA-FNA--DF-DGDQM------A------VHVPLSLEAQL------------EARVLMMSTNNILS----PANGKPIIVPSQDMVLGLYYLSME------------------------------RQEKTPEFV---E--------NDKG-----------EK------V-----------------------------------------------------------------E-----------KL-------------------------------------------PM----------------F----SDMAEVHQALETKQVSLHTKILARV------PQAD-E-----SGA----ISMQRFETTAGRMLIGECLPK-NHKVPFD-IV--------------------------NRLLTKKDIADVIDEVYRHTGQKDTVLFADAIMTLGFRHAFKAGISFGKDDMIIPESKVGMVEETKSLVADYEQQYQDGLITQQEKYNKVIDAWSRCGDQVADAMMDEIKSQPI---------D----D-D-G----KQA------QINSIYMMSHSGARGSPAQMKQLAGMRGLMA---KPS--------GEIIEN------PIISNFKEGLNVLEYFNS-T------HG----ARKGLADTALKTANSGYLTRRLVDVSQDCTIVVE-DCK-----------T-EN-ALDMRAIVQG-GSVIASLGERILGRT-LAEDAVNAAT-GE---VIAKAGTLLDEPMVKAIEEAEVQVAKIRS----------PLVCE-A-EQ-GVCATCYGRDLAR-GTPVNIGEAVGVIAAQSIG-EPGTQL--------TM-RTF-HIGGAA--Q-LNETSHLEAVSAGKVVY-RD-M-PTITDKRGRILSLARNGE-LAVID------------------SE-G-R---E-REIHK-VPYGT---MLMHKD-GEQVEEGG-------------RLAEWDPFSLPIITEQSGVVRFQDLVEGSTLEERVDDATGIAQ-------------RVV---------------------TENR----------------------------------------------------------------ATG-R-K-K-----------------------------------------KEELRPRITL--FN-------E---------------------------AGDETEAARYM-LAPGTTMSVE--DGQ----QVEAGDILARASREAA--KTRDITGGLPRVAELFEARLPKDMSVIAKISGKIEFVRE-YKAKRKIAIVP-----E-------EG------D-----A---VEYLIPKTKVIDVQEGDFVKKGDTLISGSPN--PHDILEVMGVEALAEYLVNEIQEVYRLQGVKI--NDKHI--ETIVRQML-QKVEITDGGD-T-TLLPGEQVDRAEMDEYN-AK---L-AR------NKK---K-AEGTPILLGIT----KASLQTRSFISAASFQETTRVLTQAAVEG-------------------------------------------------------------------------------------KKAIE-----A----------------------ML------TSA-T--------------N-------------------------------------------------------------------------------------------------------------------------------------------------------------------------------------------------------------------
>192812_Eflavus@ASP29224.1| DNA-directed RNA polymerase subunit beta'
--------------------------------------------------------------------------------------------------------------------------------------------------------------------------------------------------------------------------------------------------------------------------------------------------------------------------------------------------------------------------------------------------------------------------------------------------MN------------------------------------------------------------------------------------------------------------------------------------------------------------------------------------------------------------E---------------------------------------------------------------------LT---------------------------------------------------------------------------------------------------------------------------------------------------------------------------------------------------------------------------------------------------------------------------------------------------------------------------------------------------------------------------------------------------------------------------------------------------------------------------------------------------------------------------------------------------------------------------------------------------------------------------------------------K----------------------------------------------FT--------------------------------------------------------------------------------------N---------------------------Q-LA---KP--------ET------------------------------------------------------------------------------------------------------------------------------------------------------------------------------------------------------------------------------------------------------------FDEIQIGIASPERI-RSWSFGEIKKPETINYRTFKPERDGLFCARIFGPVKDYECLCGKYKRMKYKGVVCEKCGVEVTVTKVRRERMGHIELAAP-----VAHIWFLKSLPSRIGLLLDMQLKQLERVLYFESYIVTEPGL-TPLEKFQLLT----EDELL-------EAQDEYGED--AFSAAIGAEAVKTMLMD-------------------------L---------DLEQEKED----------LLEELATT-KS-KLKPAKIIKRLKVVESFI----------------------------------ES-GNRPEWMILEVVPVIPPELRPLVPLDGGRFATSDLNDLYRRVI---NRNNRLKRLM--ELRAPDIIVRNEKRMLQESVDALF--DNG-RRGRVI-T--GANKR-PL-KSLSDMLK-GKQG---RFRQNLL-GKRVD-YSGRSVIVTGPELKLHQCGLPKKMALELFKPFIYARL-DAKGLSMTLKQAKKWVEKERKEVWDILDEVIREHPVLLNRAPTLHRLGIQAFEPVLIEGKAIQLHPLVCAA-FNA--DF-DGDQM------A------VHVPLSLEAQL------------EARVLMMSTNNILS----PANGKPIIVPSQDMVLGLYYLSME------------------------------RQEKTPEFT---E--------DADG-----------NK------V-----------------------------------------------------------------E-----------KL-------------------------------------------PM----------------F----SDMAEVHQALETKQVSLHTKVLARV------PQAD-E-----DGT----IVMKRFETTAGRMLIGECLPK-NHKVPFD-IV--------------------------NRLLTKKDIADVIDEVYRHTGQKDTVLFADAIMALGFRHAFKAGISFGKDDMIIPEEKIAMVETTKNMVADYEQQYQDGLITQQEKYNKVIDAWSRCGDQVADAMMEKIKARPI---------G----E-D-G----VQA------EINSIYMMAHSGARGSPAQMKQLAGMRGLMA---KPS--------GEIIEN------PIISNFKEGLNVLEYFNS-T------HG----ARKGLADTALKTANSGYLTRRLVDVSQDCTIVVE-DCK-----------T-EN-SLDMRAIVQG-GSVIASLGERILGRT-VAEDIVNAAT-DE---VIAPAGTLLDEPMIKVIEEAEVQVAKIRS----------PLVCE-A-QQ-GVCAKCYGRDLAR-GTPVNIGEAVGVIAAQSIG-EPGTQL--------TM-RTF-HIGGAA--Q-LNETSHLEAVSDGKVVY-RD-M-PTITDKKGRILSLARNGE-LAVID------------------AE-G-R---E-REIHK-VPYGT---VLMHKD-GAKVTEGD-------------RLAEWDPFTLPIITEQSGVVRYQDLVDGTTMEERVDDATGIAQ-------------RVV---------------------TEVK----------------------------------------------------------------TSG-R-K-K-----------------------------------------NEDLRARLTL--FN-------D---------------------------AGDETEAARYM-LAPGTTLSVE--DGQ----QVEAGDILARASREAA--KTRDITGGLPRVAELFEARLPKDNAVIAKISGKIEFVRE-YKAKRKIAIVP-----E-------EG------D-----A---VEYLIPKTKVIDVQEGDFVKKGDTLISGSPN--PHDILEVLGVEALAEYLVNEIQEVYRLQGVKI--NDKHI--EVIVRQML-QKVEITDGGD-T-VLLPGEQVDLEELNETN-AK---L-GK------NKE---P-AKGTPILLGIT----KASLQTRSFISAASFQETTRVLTQAAVEGK---KDTLVGLKENVIVG--RLIPAGTGAGMNRM--------RITAS--------------SRD--AA--L---------RAQW-KKAQE-----A----------------------II------AAN-T--------------A-EE-------------------------EHEAELAQ-GP----EAAIG-DD-------PLA-TM---EGEAHGT---------------DAD----AG---------------------------DYL---------ND-------------------EAKDGE-----------------------------------------------
>266951_Eseohaensis@CP024920.1_1761|  1814099 1818427
--------------------------------------------------------------------------------------------------------------------------------------------------------------------------------------------------------------------------------------------------------------------------------------------------------------------------------------------------------------------------------------------------------------------------------------------------MN------------------------------------------------------------------------------------------------------------------------------------------------------------------------------------------------------------E---------------------------------------------------------------------LT---------------------------------------------------------------------------------------------------------------------------------------------------------------------------------------------------------------------------------------------------------------------------------------------------------------------------------------------------------------------------------------------------------------------------------------------------------------------------------------------------------------------------------------------------------------------------------------------------------------------------------------------K----------------------------------------------FT--------------------------------------------------------------------------------------N---------------------------Q-LA---KP--------ET------------------------------------------------------------------------------------------------------------------------------------------------------------------------------------------------------------------------------------------------------------FDEIQIGIASPERI-RSWSFGEIKKPETINYRTFKPERDGLFCARIFGPVKDYECLCGKYKRMKYKGVVCEKCGVEVTVTKVRRERMGHIELAAP-----VAHIWFLKSLPSRIGLLLDMQLKQLERVLYFESYIVVEPGL-TPLEKFQLLT----EDEML-------EAQDEYGED--AFSASIGAEAVKTMLMD-------------------------L---------DLEQEKED----------LLEELATT-KS-KLKPAKIIKRLKVVESFI----------------------------------ES-GNRPEWMILEVVPVIPPELRPLVPLDGGRFATSDLNDLYRRVI---NRNNRLKRLM--ELRAPDIIVRNEKRMLQESVDALF--DNG-RRGRVI-T--GANKR-PL-KSLSDMLK-GKQG---RFRQNLL-GKRVD-YSGRSVIVTGPELKLHQCGLPKKMALELFKPFIYARL-DAKGLSMTLKQAKKWVEKERKEVWDILDEVIREHPVLLNRAPTLHRLGIQAFEPVLIEGKAIQLHPLVCAA-FNA--DF-DGDQM------A------VHVPLSLEAQL------------EARVLMMSTNNILS----PANGKPIIVPSQDMVLGLYYLSME------------------------------RQEKTPEFI---E--------GDDG-----------EK------H-----------------------------------------------------------------E-----------QL-------------------------------------------PL----------------F----SDMAEVHHALENKDVTLHSKIMARV------PQAD-E-----KGK----VEMKRFVTTPGRMLIGECLPK-NHKVPFD-IV--------------------------NRLLTKKDIADVIDEVYRHTGQKDTVLFADAIMSLGFRHAFKAGISFGKDDMIIPESKVGMVEETKALVADYEQQYQDGLITQQEKYNKVIDAWSQCGDRVADAMMEEIKSQPI---------D----K-D-G----KEA------QINSIYMMSHSGARGSPAQMKQLAGMRGLMA---KPS--------GEIIEN------PIISNFKEGLNVLEYFNS-T------HG----ARKGLADTALKTANSGYLTRRLVDVSQDCVIVEE-DCK-----------T-DN-ALEMRAIVQG-GSVIASIGERILGRT-VAEDIVNAAT-DE---VIVKAGTLVDEPMVKAIEDAEVQVAKIRS----------PLVCE-A-KQ-GVCATCYGRDLAR-GTPVNIGEAVGVIAAQSIG-EPGTQL--------TM-RTF-HIGGAA--Q-LNETSHLESISDGKVVY-RD-M-PTIVDKKGRILSLARNGE-LAVID------------------AE-G-R---E-REIHK-VPYGT---VLMHKD-GGKVKEGD-------------RLAEWDPFSLPIITETSGVVKFQDLIDGTSMEERVDDATGIAQ-------------RVV---------------------TDIR----------------------------------------------------------------TGG-R-A-K-----------------------------------------KEDLRPRLTL--FN-------D---------------------------AGDENEAARYM-LAPGTALSVE--DGQ----QVEAGDILARASREAA--KTRDITGGLPRVAELFEARVPKDNAIIAKISGKIEFVRE-YKAKRKIAIVP-----E-------EG------D-----A---VEYLIPKTKVIDVQEGDFVKKGDTLISGSPN--PHDILDVLGIEALAEYLCTEIQEVYRLQGVKI--NDKHI--EVIVRQML-QKVEITNGGD-T-VLLPGEQVDLEELNETN-AK---L-GR------NKE---H-ATGNPILLGIT----KASLQTRSFISAASFQETTRVLTQASVEGK---KDTLVGLKENVIVG--RLIPAGTGAGMNRM--------RVTAS--------------SRD--AA--L---------RASW-KKAQE-----A----------------------II------AAN-T--------------A-EE-------------------------EHEAELAQ-GP----EAAIG-DD-------PLA-SM---EGETHGT---------------DAD----AG---------------------------DYL---------NE-------------------EAKDGE-----------------------------------------------
>2023229_Pht@AUX68229.1| DNA-directed RNA polymerase subunit beta'
--------------------------------------------------------------------------------------------------------------------------------------------------------------------------------------------------------------------------------------------------------------------------------------------------------------------------------------------------------------------------------------------------------------------------------------------------MN------------------------------------------------------------------------------------------------------------------------------------------------------------------------------------------------------------D---------------------------------------------------------------------LT---------------------------------------------------------------------------------------------------------------------------------------------------------------------------------------------------------------------------------------------------------------------------------------------------------------------------------------------------------------------------------------------------------------------------------------------------------------------------------------------------------------------------------------------------------------------------------------------------------------------------------------------K----------------------------------------------FT--------------------------------------------------------------------------------------N---------------------------Q-LA---KP--------ET------------------------------------------------------------------------------------------------------------------------------------------------------------------------------------------------------------------------------------------------------------FDQIQIGIASPERI-RSWSYGEIKKPETINYRTFKPERDGLFCARIFGPVKDYECLCGKYKRMKYKGVVCEKCGVEVTVTKVRRERMGHIELAAP-----VAHIWFLKSLPSRIGLLLDMQLKQLERVLYFESYIVTEPGL-TPLEKYQLLT----EDELL-------EAQDEYGED--AFTADIGAEAVRTMLMQ-------------------------L---------DLEAEREA----------LMDELATT-KS-ALKPKKIIKRLKVVESFI----------------------------------ES-GNRPEWMILEVIPVIPPELRPLVPLDGGRFATSDLNDLYRRVI---NRNNRLKRLI--ELRAPDIIVRNEKRMLQEAVDALF--DNG-RRGRVI-T--GANKR-PL-KSLSDMLK-GKQG---RFRQNLL-GKRVD-YSGRSVIVTGPELKLHQCGLPKKMALELFKPFIYARL-DAKGLSMTLKQAKKWVEKERKEVWDILDEVIREHPVLLNRAPTLHRLGIQAFEPVLIEGKAIQLHPLVCSA-FNA--DF-DGDQM------A------VHVPLSLEAQL------------EARVLMMSTNNILS----PANGKPIIVPSQDMVLGIYYLSME------------------------------RQEKHPEFI---E--------EADG-----------TK------I-----------------------------------------------------------------E-----------KL-------------------------------------------PR----------------F----SDMAEVHQALETKAVTLHTRIIARV------PQAD-E-----NGK----VEMKRFVTTPGRMLIGECLPK-NHKVPFD-II--------------------------NRLLTKREIGDVIDQVYRHTGQKDTVLFADAIMALGFRHAFKAGISFGKDDMIIPDAKIKLVEETKELVAGYEQQYQDGLITQQEKYNKVIDAWSKCGDMVADAMMAEIKAQPI---------D----A-ETG----KEA------QINSIYMMSHSGARGSPAQMKQLAGMRGLMA---KPS--------GEIIET------PIISNFKEGLTVLEYFNS-T------HG----ARKGLADTALKTANSGYLTRRLVDVSQDCVIVEE-DCG-----------T-QN-ALEMRAIVQG-GAVIASLGERILGRT-VAEDIVNAST-GE---VIVPAGTLLDEAMVKEIEAAEVQSAKIRS----------PLICE-A-EQ-GVCATCYGRDLAR-GTPVNIGEAVGVIAAQSIG-EPGTQL--------TM-RTF-HIGGAA--Q-LNETSHLEAISDGRIEL-RD-M-PTITDKRGRILSLARNGE-IAVID------------------AE-G-R---E-REMHK-VPYGT---VLMFKD-GDQVKAGD-------------RLAEWDPFTLPIITEQSGVVKYQDLAEGVTLEEQVDDATGIAQ-------------RVV---------------------TENR----------------------------------------------------------------ATG-R-K-K-----------------------------------------KEDLRPRLTL--LA-------E---------------------------GSGETEAARYM-LAPGTTLSVA--DGD----TVQAGDILARASREAA--KTRDITGGLPRVAELFEARMPKDVSIIAKISGRIEFVRE-YKAKRKIAIIP-----E-------EG------E-----P---VEYLIPKTKVIDVQEGDYVKKGDTLISGSPN--PHDILEVLGVEALAEYLVNEIQEVYRLQGVKI--NDKHI--EVIVRQML-QKVEITDGGD-T-TLLPGEQVDLAEMLEIN-AK---L-AK------GKQ---G-ATGTPVLLGIT----KASLQTRSFISAASFQETTRVLTQAAVEGK---KDTLIGLKENVIVG--RLIPAGTGAGMNRL--------RVTAN--------------SRD--AA--L---------KAAW-KKQQD-----A----------------------LS------ASG-Q--------------R-EA-------------------------EPEADAIG-SE----EKMK-------------A-AMAAMAASAPAA--------------DIED----AG---------------------------EE------------------------------------------------------------------------------------
>2013670_Abacterium@PKP66591.1| DNA-directed RNA polymerase subunit beta'
--------------------------------------------------------------------------------------------------------------------------------------------------------------------------------------------------------------------------------------------------------------------------------------------------------------------------------------------------------------------------------------------------------------------------------------------------MN------------------------------------------------------------------------------------------------------------------------------------------------------------------------------------------------------------D---------------------------------------------------------------------LS---------------------------------------------------------------------------------------------------------------------------------------------------------------------------------------------------------------------------------------------------------------------------------------------------------------------------------------------------------------------------------------------------------------------------------------------------------------------------------------------------------------------------------------------------------------------------------------------------------------------------------------------K----------------------------------------------FS--------------------------------------------------------------------------------------N---------------------------Q-LA---KP--------ET------------------------------------------------------------------------------------------------------------------------------------------------------------------------------------------------------------------------------------------------------------FDQIQIGIASPERI-RSWSYGEIKKPETINYRTFKPERDGLFCARIFGPVKDYECLCGKYKRMKYKGVVCEKCGVEVTVTKVRRERMGHIELAAP-----VAHIWFLKSLPSRIGLLLDMQLKQLERVLYFESYIVTEPGL-TPLEKFQLMT----EDELL-------EAQDEYGED--AFTADIGAEAVRTMLMQ-------------------------L---------DLENERDV----------LMEELATT-KS-LLKPKKIIKRLKVVESFI----------------------------------DS-GNRPEWMILEVIPVIPPELRPLVPLDGGRFATSDLNDLYRRVI---NRNNRLKRLI--ELRAPDIIVRNEKRMLQEAVDALF--DNG-RRGRVI-T--GTNKR-PL-KSLSDMLK-GKQG---RFRQNLL-GKRVD-YSGRSVIVTGPELKLHQCGLPKKMALELFKPFIYARL-DAKGLSMTLKQAKKWVEKERKEVWDILDEVIREHPVMLNRAPTLHRLGIQAFEPVLIEGKAIQLHPLVCAA-FNA--DF-DGDQM------A------VHVPLSLEAQL------------EARVLMMSTNNILS----PANGKPIIVPSQDMVLGIYYLSME------------------------------RQEKHPEYL---E--------NADG-----------TK------V-----------------------------------------------------------------E-----------RL-------------------------------------------QR----------------F----SDMAEVHQALETKAVTLHTKIIARV------PQAD-E-----HGK----VAMQRFETTPGRMLIGECLPQ-NHKVPFD-II--------------------------NRLLTKREIADVIDQVYRHTGQKDTVLFADAIMSLGFRYAFKAGISFGKDDMIIPDAKVKMVDETKELVAGYEQQYQDGLITQQEKYNKVIDAWSKCGDMVADAMMAEIKATPI---------D----A-D-G----KEA------QINSIYMMSHSGARGSPAQMKQLAGMRGLMA---KPS--------GEIIET------PIISNFKEGLTVLEYFNS-T------HG----ARKGLADTALKTANSGYLTRRLVDVSQDCVITEE-DCK-----------T-EN-ALEMRAIVQG-GSVIASLGERILGRT-VAEDVLNAAT-GE---VIVKSGTLLDEAMVVDIEAAEVQSAKIRS----------PLVCQ-A-EQ-GVCASCYGRDLAR-GTPVNIGEAVGVIAAQSIG-EPGTQL--------TM-RTF-HIGGAA--Q-INETSHLEAISEGRVEF-RD-M-PTISDKRGRILSLARNGE-IAVID------------------AE-G-R---E-REMHK-VPYGT---VLMFKH-GDHVKIGD-------------RIAEWDPFTLPIITEQSGVVKYQDLIEGITLEEQLDDATGIAQ-------------RVV---------------------TENR----------------------------------------------------------------ATG-R-K-K-----------------------------------------KEDLRPRMTL--LG-------D---------------------------AGGETEAARYM-LAPGTTLSVE--DGQ----TVEAGDIVARASREAA--KTRDITGGLPRVAELFEARMPKDVSVIAKISGRIEFVRE-YKAKRKIAIIP-----E-------EG------D-----S---VEYLIAKTKVIDVQEGDYVKKGDTLVSGSPN--PHDILEVMGVEALSEYMVDEIQEVYRLQGVKI--NDKHI--EVIVRQML-QKVEITNGGD-T-TLLPGEQLDLAEMLEYN-AK---L-GK------GKQ---P-AEGVPILLGIT----KASLQTRSFISAASFQETTRVLTQAAVEGK---KDTLVGLKENVIVG--RLIPAGTGAGMNRL--------RVTAN--------------SRD--AA--L---------KAAW-KKQQD-----A----------------------LA------ASG-Q--------------R-EA-------------------------EPAADAVG-SE----EKMK-------------A-AMAAMAGAAPAS--------------DIED----AG---------------------------EE------------------------------------------------------------------------------------
>1122970_Pcryptus@AUHC01000002.1_114|  110444 114739
--------------------------------------------------------------------------------------------------------------------------------------------------------------------------------------------------------------------------------------------------------------------------------------------------------------------------------------------------------------------------------------------------------------------------------------------------MN------------------------------------------------------------------------------------------------------------------------------------------------------------------------------------------------------------D---------------------------------------------------------------------LT---------------------------------------------------------------------------------------------------------------------------------------------------------------------------------------------------------------------------------------------------------------------------------------------------------------------------------------------------------------------------------------------------------------------------------------------------------------------------------------------------------------------------------------------------------------------------------------------------------------------------------------------R----------------------------------------------FT--------------------------------------------------------------------------------------N---------------------------Q-LA---KP--------ET------------------------------------------------------------------------------------------------------------------------------------------------------------------------------------------------------------------------------------------------------------FDQIQIGIASPERI-RSWSYGEIKKPETINYRTFKPERDGLFCARIFGPVKDYECLCGKYKRMKYKGVVCEKCGVEVTVTKVRRERMGHIELAAP-----VAHIWFLKSLPSRIGLLLDMQLKQLERILYFENYVVIEPGL-TPLEKYQLLT----EDELL-------EAQDEYGED--AFTADIGAEAVRTMLMQ-------------------------L---------DLEAERDA----------LMEELATT-KS-ALKPKKIIKRLKVVESFI----------------------------------ES-GNRPEWMILEVIPVIPPELRPLVPLDGGRFATSDLNDLYRRVI---NRNNRLKRLI--ELRAPDIIVRNEKRMLQEAVDALF--DNG-RRGRVI-T--GANKR-PL-KSLSDMLK-GKQG---RFRQNLL-GKRVD-YSGRSVIVTGPELKLHQCGLPKKMALELFKPFIYARL-DAKGLSMTLKQAKKWVEKERKEVWDILDEVIREHPVLLNRAPTLHRLGIQAFEPVLIEGKAIQLHPLVCAA-FNA--DF-DGDQM------A------VHVPLSLEAQL------------EARVLMMSTNNILS----PANGKPIIVPSQDMVLGIYYLSME------------------------------RQEKHPEFI---T--------EPDG-----------TK------I-----------------------------------------------------------------E-----------KL-------------------------------------------PR----------------F----SDMAEVHQALEAKAVTLHTRIIARV------PQAD-E-----SGK----VVMKRFVTTPGRMLIGECLPK-SHKVPFD-IV--------------------------NRLLTKREIGDVIDQVYRHTGQKDTVLFADAIMALGFRYAFKAGISFGKDDMIIPAAKERLVEETKELVAGYEQQYQDGLITQQEKYNKVIDAWSKCGDMVAEAMMAEIKATPI---------D----P-ETG----REG------EVNSIYMMSHSGARGSPAQMKQLAGMRGLMA---KPS--------GEIIET------PIISNFKEGLTVLEYFNS-T------HG----ARKGLADTALKTANSGYLTRRLVDVSQDCVIVEE-DCG-----------T-QN-ALEMRAIIRG-GSVIASLGERILGRT-VAEDILNAAT-GE---VIVPAGTLLDEAMVKAIEAAEVQSVKIRS----------PLICE-A-EQ-GVCAACYGRDLAR-GTPVNIGEAVGVIAAQSIG-EPGTQL--------TM-RTF-HIGGAA--Q-LNETSHLEAISEGRVEY-RN-M-RTITDKQGRLLSLERNGE-LAVID------------------AE-G-R---E-REMHR-VPYGT---VLKFKD-GEQVKVGD-------------RLAEWDPFTLPIITETSGVVKYQDLIEGVTLEEQVDDATGIAQ-------------RVV---------------------TENR----------------------------------------------------------------ATG-R-K-K-----------------------------------------KEDLRPRLTL--LN-------E---------------------------AGGETEAARYM-LAPGTTLSVE--DGQ----QVEAGDVLARATREAA--KTRDITGGLPRVAELFEARMPKDVAIIAKVSGRVEFLRE-YKAKRKIAIIP-----E-------EG------E-----P---VEYLIPKTKIIDVQEGDYVKKGDILVSGSPN--PHDILEVLGVEALAEYLVNEIQEVYRVQGVKI--NDKHI--EVIVRQML-QKVEITDGGD-T-TLLPGEQVDLAEMLEVN-AK---L-AK------GKQ---P-AQGKPVLLGIT----KASLQTRSFISAASFQETTRVLTQAAVEGK---KDTLVGLKENVIVG--RLIPAGTGAAMNRL--------RVAAN--------------ARD--AA--L---------KAAW-RRQQE-----A----------------------LA------SAG-Q--------------R-EA-------------------------EPAVDAIG-SE----EAMK-------------A-AMAASASAAAAA--------------RESD----EG-----------------------------------------------------------------------------------------------------------------
>314225_Elitoralis@ABC64986.1| DNA-directed RNA polymerase 160 kDa subunit
--------------------------------------------------------------------------------------------------------------------------------------------------------------------------------------------------------------------------------------------------------------------------------------------------------------------------------------------------------------------------------------------------------------------------------------------------MN------------------------------------------------------------------------------------------------------------------------------------------------------------------------------------------------------------E---------------------------------------------------------------------LT---------------------------------------------------------------------------------------------------------------------------------------------------------------------------------------------------------------------------------------------------------------------------------------------------------------------------------------------------------------------------------------------------------------------------------------------------------------------------------------------------------------------------------------------------------------------------------------------------------------------------------------------K----------------------------------------------FT--------------------------------------------------------------------------------------N---------------------------Q-LA---KP--------ET------------------------------------------------------------------------------------------------------------------------------------------------------------------------------------------------------------------------------------------------------------FDQIQIGIASPERI-RSWSFGEIKKPETINYRTFKPERDGLFCARIFGPVKDYECLCGKYKRMKYKGVVCEKCGVEVTVTKVRRERMGHIELAAP-----VAHIWFLKSLPSRIGLLLDMQLKQLERVLYFEHYIVTEPGL-TPLEKFQLLT----EDELL-------EAQDEYGED--AFSAGIGAEAVKFMLMD-------------------------L---------DLEQEKED----------LLEELATT-KS-KLKPAKIIKRLKVVESFI----------------------------------ES-GNRPEWMILEVVPVIPPELRPLVPLDGGRFATSDLNDLYRRVI---NRNNRLKRLI--ELRAPDIIVRNEKRMLQESVDALF--DNG-RRGRVI-T--GANKR-PL-KSLSDMLK-GKQG---RFRQNLL-GKRVD-YSGRSVIVTGPELKLHQCGLPKKMALELFKPFIYARL-DAKGLSMTLKQAKKWVEKERKEVWDILDEVIREHPVLLNRAPTLHRLGIQAFEPVLIEGKAIQLHPLVCSA-FNA--DF-DGDQM------A------VHVPLSLEAQL------------EARVLMMSTNNILS----PANGKPIIVPSQDMVLGLYYLSME------------------------------RQEKTPEYI---E--------EKDG-----------TK------I-----------------------------------------------------------------E-----------KL-------------------------------------------PR----------------F----ADMAEVHQALETKSVTLHTRIIARV------PQAD-E-----DGK----PEMKRFVTTPGRMLIGECLPK-NHKVPYD-IV--------------------------NRLLTKKEIGDVIDQVYRHTGQKDTVLFADAIMVLGFRHAFKAGISFGKDDMIIPDSKEGMIEDTKKQVADYEQQYQDGLITQQEKYNKVIDAWSRCGDQVAEAMMDEIKSQKF---------D----K-D-G----KES------EINSIYMMSHSGARGSPAQMKQLAGMRGLMA---KPS--------GEIIEN------PIISNFKEGLTVLEYFNS-T------HG----ARKGLADTALKTANSGYLTRRLVDVSQDCVIVEE-DCK-----------T-DN-ALEMRAIVQG-GSVIASLGERILGRT-LVDDLVNAKT-DE---VIVKAGTLLDEPMVKAIEEAEVQVARIRS----------PLVCE-A-DQ-GVCATCYGRDLAR-GTPVNIGEAVGVIAAQSIG-EPGTQL--------TM-RTF-HIGGAA--Q-LNETSHLESISDGKVEY-RD-M-PTITDKKGRILSLARNGE-LAVID------------------AE-G-R---E-REIHK-VPYGT---VLMHKD-GAKVKEGD-------------RLAEWDPFSLPIITEQSGVVKYQDLIEGTTLEEQTDDATGIAQ-------------RVV---------------------TENR----------------------------------------------------------------ATG-R-K-K-----------------------------------------KEDLRPRLTL--LS-------E-----------------GQ--------SEDETEAQRYL-LAPGTTLSVT--DGQ----TVEAGDILARASREAA--KTRDITGGLPRVAELFEARVPKDNAVIAKISGKIEFVRE-YKAKRKIAIVP-----E-------EG------E-----A---VDYLIPKTKVIDVQEGDFVKKGDTLISGSPN--PHDILDVLGVEALAEYLCTEIQEVYRLQGVKI--NDKHI--EVIVRQML-QKVEITDGGD-T-VLLPGEQVDRDEMDEAN-AK---L-GR------GKK---P-ATGNPVLLGIT----KASLQTRSFISAASFQETTRVLTQASVEGK---KDTLIGLKENVIVG--RLIPAGTGAGMNRM--------RVTAS--------------ARD--AA--L---------RAQW-KKQQE-----K----------------------LA------AAD-EAAM-A---------A-EK-------------------------EPEAEVMD-A-----DAMA-------------A-AM----GG-------------------DSA----GG---------------------------DTK---------PEA-----------------PEASEE------------------------------------------------
>1634516_Csp@ALG59623.1| DNA-directed RNA polymerase subunit beta'
--------------------------------------------------------------------------------------------------------------------------------------------------------------------------------------------------------------------------------------------------------------------------------------------------------------------------------------------------------------------------------------------------------------------------------------------------MN------------------------------------------------------------------------------------------------------------------------------------------------------------------------------------------------------------E---------------------------------------------------------------------LT---------------------------------------------------------------------------------------------------------------------------------------------------------------------------------------------------------------------------------------------------------------------------------------------------------------------------------------------------------------------------------------------------------------------------------------------------------------------------------------------------------------------------------------------------------------------------------------------------------------------------------------------K----------------------------------------------FT--------------------------------------------------------------------------------------N---------------------------Q-LA---KP--------ET------------------------------------------------------------------------------------------------------------------------------------------------------------------------------------------------------------------------------------------------------------FDEIQIGIASPERI-RSWSFGEIKKPETINYRTFKPERDGLFCARIFGPVKDYECLCGKYKRMKYKGVVCEKCGVEVTVTKVRRERMGHIELAAP-----VAHIWFLKSLPSRIGLLLDMQLKVLERVLYFENYIVTEPGI-TPLERYQLMT----EDELL-------EAQDEYGED--AFTAGIGAEAVKHLLMD-------------------------L---------DLEQEKAD----------LLEELETT-KS-KLKPAKIIKRLKVVESFI----------------------------------ES-GNRPEWMILEVVPVIPPELRPLVPLDGGRFATSDLNDLYRRVI---NRNNRLKRLI--ELRAPDIIVRNEKRMLQESVDALF--DNG-RRGRVI-T--GANKR-PL-KSLSDMLK-GKQG---RFRQNLL-GKRVD-YSGRSVIVTGPELKLHQCGLPKKMALELFKPFIYARL-DAKGLSMTLKQAKKWVERERKEVWDILDEVIREHPVLLNRAPTLHRLGIQAFEPVLIEGKAIQLHPLVCSA-FNA--DF-DGDQM------A------VHVPLSLEAQL------------EARVLMMSTNNILS----PANGKPIIVPSQDMVLGIYYLSME------------------------------RQEKTPEFI---EDG---------D-----------DK------I-----------------------------------------------------------------E-----------KL-------------------------------------------QR----------------F----ADMSEIHYALETNAVTLHSKIITRV------PQTD-E-----NGK----VEMKRFVTTPGRMLIGECLPK-NHKVPYD-IV--------------------------NRLLTKKDIGDVIDEVYRHTGQKDTVLFADAIMTLGFRYAFKAGISFGKDDMEIPESKEGMVEQTKSLVADYEQQYQDGLITQQEKYNKVIDAWSRCGDQVADAMMDKIKSRPI---------D----S-D-G----KEA------QINSIYMMSHSGARGSPAQMKQLAGMRGLMA---KPS--------GEIIET------PIISNFKEGLTVLEYFNS-T------HG----ARKGLADTALKTANSGYLTRRLVDVSQDCTIVVE-DCK-----------T-NN-SLDMRAIVQG-GSVIASLAERILGRT-LAEDAVNAAT-GE---VIAKAGTLLDEPMVKAIEEAEVQVAKIRS----------PLVCE-A-DQ-GVCATCYGRDLAR-GTPVNIGEAVGVIAAQSIG-EPGTQL--------TM-RTF-HIGGAA--Q-LNETSHLDSVSDGKVVY-RD-M-PTITDKKGRILSLARNGE-LAVID------------------KE-G-R---E-REIHK-VPYGT---VLMHKD-GEKVSEGD-------------RLAEWDPFSLPIITEQSGVVKFLDLVEGSTLEERVDDATGIAQ-------------RVV---------------------TENR----------------------------------------------------------------ATG-R-K-K-----------------------------------------KEELRPRLTL--FN-------E-----------------GS--------TDEENEAARYM-LAPGTTLSVE--DGQ----EVEAGDILARASREAA--KTRDITGGLPRVAELFEARIPKDNAIIAKISGRIEFVRE-YKAKRKIAIVP-----E-------EG------E-----A---VEYLVPKTKVIDVQEGDFVKKGDTLISGSPN--PHDILDVLGVEALAEYLVNEIQEVYRLQGVKI--NDKHI--ETIVRQML-QKVEITDGGD-T-VLLPGEQVDLEEMNEVN-SK---L-GR------NKT---P-AQGKPVLLGIT----KASLQTRSFISAASFQETTRVLTQASVEGK---RDSLIGLKENVIVG--RLIPAGTGATMNRM--------RVTAS--------------SRD--AA--L---------KASW-KKAQE-----A----------------------IL------AAE-TA-------------E-E--------------------------ERKAELAQ-GP----EAATG-DD-------PLA-KM---EGATHGT---------------DAD----AG---------------------------EYL---------QTG-------------EDEAGAAEE-------------------------------------------------
>1603897_Esp@KPL68864.1| DNA-directed RNA polymerase subunit beta'
--------------------------------------------------------------------------------------------------------------------------------------------------------------------------------------------------------------------------------------------------------------------------------------------------------------------------------------------------------------------------------------------------------------------------------------------------MN------------------------------------------------------------------------------------------------------------------------------------------------------------------------------------------------------------D---------------------------------------------------------------------LT---------------------------------------------------------------------------------------------------------------------------------------------------------------------------------------------------------------------------------------------------------------------------------------------------------------------------------------------------------------------------------------------------------------------------------------------------------------------------------------------------------------------------------------------------------------------------------------------------------------------------------------------K----------------------------------------------FT--------------------------------------------------------------------------------------N---------------------------Q-LA---KP--------DT------------------------------------------------------------------------------------------------------------------------------------------------------------------------------------------------------------------------------------------------------------FDQIQIGIASPERI-RSWSFGEIKKPETINYRTFKPERDGLFCARIFGPVKDYECLCGKYKRMKYKGVVCEKCGVEVTVTKVRRERMGHIELAAP-----VAHIWFLKSLPSRIGLLLDMQLKQLERILYFESYVVIEPGL-TPLEKYQLLT----EDELL-------DAQDEYGED--AFSAGIGAEAVKHMLMD-------------------------L---------DLVREREE----------LLEELATT-KS-ALKPKKIIKRLKVVESFI----------------------------------DS-GNRPEWMILEVVPVIPPELRPLVPLDGGRFATSDLNDLYRRVI---NRNNRLKRLM--ELRAPDIIVRNEKRMLQEAVDALF--DNG-RRGRVI-T--GANKR-PL-KSLSDMLK-GKQG---RFRQNLL-GKRVD-YSGRSVIVTGPELKLHQCGLPKKMALELFKPFIYARL-DAKGLSMTLKQAKKWVEKERKEVWDILDEVIREHPVLLNRAPTLHRLGIQAFEPVLIEGKAIQLHPLVCSA-FNA--DF-DGDQM------A------VHVPLSLEAQL------------EARVLMMSTNNILS----PANGKPIIVPSQDMVLGLYYLSME------------------------------R-----------E-----------G-----------DP------G-----------------------------------------------------------------E-----------GM--------------------------------------------I----------------L----SDMAEVHQALEVKAVTLHTKITSRV------PQTG-E-----DGV----ERMVRYETTPGRMLIGECLPK-NHKVPFD-VV--------------------------NRLLTKKDIGDVIDEVYRHTGQKDTVLFADAIMALGFRHACRAGISFGKDDMIIPASKTELVDQTKALVADYEQQYQDGFITQQEKYNKVIDAWSRCGDQVANAMMEELRATPL---------D----E-N-G----RQK------PINSIYMMSHSGARGSPAQMKQLGGMRGLMA---KPS--------GEIIET------PIISNFKEGLTVLEYFNS-T------HG----ARKGLADTALKTANSGYLTRRLVDVSQDCVIVEE-DCK-----------T-TN-ALEMRAIVQG-GSTIASLGERILGRT-AAEDLVNVKT-GE---VIVKAGTLIDEPMVKAIEEAEVQSAKIRS----------PLVCE-A-AQ-GVCGTCYGRDLAR-GTPVNIGEAVGVIAAQSIG-EPGTQL--------TM-RTF-HIGGAA--Q-VNETSHLEAISVGRIEY-RD-M-PTIKDKRGRMLSLARNGE-ILVID------------------AE-G-R---E-REIHK-VPYGT---VLMHKD-GDKVKEGD-------------RLAEWDPFTLPIITEQSGVVRYQDLLDGKTLTEQTDEATGMTS-------------RVV---------------------TEYR----------------------------------------------------------------ASASR-S-K-----------------------------------------KEDLRPRLTL--LN-------E-----------------G----------SDETEAARYM-LAPGTTLSVE--DGQ----QVEAGDILARATREAA--KTRDITGGLPRVAELFEARKPKDNAIIAKISGRIEFVRD-YKAKRKIAIIP-----E-------EG------E-----P---VEYLIPKSKVIDVQEGDFVKKGDNLISGSPD--PHDILEVLGVEALAEYLVAEIQEVYRLQGVKI--NDKHI--EVIVRQML-QKVEITDGGD-T-TLLPGEQVDYEEMNEVN-SK---L-PK------GKQ---P-ASGNPVLLGIT----KASLQTRSFISAASFQETTRVLTQAAVEGK---KDTLIGLKENVIVG--RLIPAGTGAGMNRI--------RVAAS--------------SRD--AA--L---------RASY-RKLQE-----V----------------------II------APD-SA-------------E-E--------------------------EHAAELLR-DP----ADDTG-ND-------ALA-RV---EGETHGT---------------DAD----AG---------------------------DYL---------NPE------------------AADEATGE----------E----------------------------------
>1348774_Cnaphthovoran@AKM11007.1| DNA-directed RNA polymerase subunit beta'
--------------------------------------------------------------------------------------------------------------------------------------------------------------------------------------------------------------------------------------------------------------------------------------------------------------------------------------------------------------------------------------------------------------------------------------------------MN------------------------------------------------------------------------------------------------------------------------------------------------------------------------------------------------------------E---------------------------------------------------------------------LT---------------------------------------------------------------------------------------------------------------------------------------------------------------------------------------------------------------------------------------------------------------------------------------------------------------------------------------------------------------------------------------------------------------------------------------------------------------------------------------------------------------------------------------------------------------------------------------------------------------------------------------------K----------------------------------------------FA--------------------------------------------------------------------------------------N---------------------------P-VA---KT--------ET------------------------------------------------------------------------------------------------------------------------------------------------------------------------------------------------------------------------------------------------------------FDQIQIGLASPERI-RSWSFGEIKKPETINYRTFKPERDGLFCARIFGPVKDYECLCGKYKRMKYKGVVCEKCGVEVTVTKVRRERMGHIELAAP-----VAHIWFLKSLPSRIGLLLDMQLKQLERVLYFESYVVIEPGL-TPLEKFQLLT----EDELL-------DAQDEYGED--AFSAGIGAEAVKIMLME-------------------------L---------DLESEREA----------LLEELATT-KS-TLKPAKIIKRLKVVESFI----------------------------------DS-GNRPEWMILEVVPVIPPELRPLVPLDGGRFATSDLNDLYRRVI---NRNNRLKRLI--ELRAPDIIVRNEKRMLQEAVDALF--DNG-RRGRVI-T--GANKR-PL-KSLSDMLK-GKQG---RFRQNLL-GKRVD-YSGRSVIVTGPELKLHQCGLPKKMALELFKPFIYARL-DAKGLSMTLKQAKKWVEKERKEVWDILDEVIREHPVMLNRAPTLHRLGIQAFEPVLIEGKAIQLHPLVCSA-FNA--DF-DGDQM------A------VHVPLSLEAQL------------EARVLMMSTNNILS----PANGKPIIVPSQDMVLGLYYLSME------------------------------L-----------E-----------N-----------EP------G-----------------------------------------------------------------Q-----------GM--------------------------------------------A----------------F----SDMAEVHQALEVGAVTLHSKITARV------PQTD-E-----AGN----QYMARVETTPGRMLIGECLPK-SHTVPFD-VI--------------------------NRLLTKKEIGDVIDQVYRHTGQKDTVLFADAIMVLGFRHACRAGISFGKDDMIIPETKEAMIAETKALVADYEQQYQDGLITWQEKYNKAIDAWSRCGDQVAAEMMDRIKSQPV---------D----E-ETG----RMK------PINSIYMMSHSGARGSPAQMKQLAGMRGLMA---KPS--------GEIIET------PIISNFKEGLTVLEYFNS-T------HG----ARKGLADTALKTANSGYLTRRLVDVSQDCVIVEN-DCG-----------T-EN-ALEMRAIVQG-GSTIASLGERILGRT-LAEDIVHAKT-GE---VLAKAGQLLDEAAIKVIEEAETQVAKIRS----------PLVCE-A-KQ-GVCGTCYGRDLAR-GTPVNIGEAVGVIAAQSIG-EPGTQL--------TM-RTF-HIGGAA--Q-LNETSHLEAVSDGKLVY-RD-M-PTIVDKRGRRLSMARSGE-ILVID------------------AE-G-R---E-REMHR-VPYGT---VIMFED-GAQVKQGD-------------RMAEWDPFTLPIITEQSGVVKYQDLVDTKTLEERVDEATGIAQ-------------RVV---------------------IEYR----------------------------------------------------------------SAG-R-S-K-----------------------------------------KEDLRPRITL--LG-------Q---------------------------AGDETEAARYL-LAPGTTLSVE--DGQ----EVQAGDILARASREAA--KTRDITGGLPRVAELFEARKPKDNAVIAKISGRMEFVRD-YKAKRKIAIVP-----E-------EG------D-----P---VEYLIPKSKVIDVQEGDFVKKGDNLISGSPD--PHDILEVLGVEALAEYLCTEIQEVYRLQGVKI--NDKHI--EVIVRQML-QKVEITNGGD-T-TLLPGEQVDYEEMLEYN-AK---L-DK------GKQ---P-AEGKPVLLGIT----KASLQTRSFISAASFQETTRVLTQAAVEGK---RDSLIGLKENVIVG--RLIPAGTGAGMNRV--------RVAAS--------------SRD--AA--L---------RAQY-RKMQE-----A----------------------LV------AAE-TA-------------E-Q--------------------------EHEAELAQ-GP----EAAIG-DD-------PLA-AV---EGETHGL---------------DAD----AG---------------------------DYL---------NEGA------------ADHDGSVEDSED----------------------------------------------
>1703339_Cmobilis@LYWZ01000023.1_101|  115587 119891
--------------------------------------------------------------------------------------------------------------------------------------------------------------------------------------------------------------------------------------------------------------------------------------------------------------------------------------------------------------------------------------------------------------------------------------------------MN------------------------------------------------------------------------------------------------------------------------------------------------------------------------------------------------------------E---------------------------------------------------------------------LT---------------------------------------------------------------------------------------------------------------------------------------------------------------------------------------------------------------------------------------------------------------------------------------------------------------------------------------------------------------------------------------------------------------------------------------------------------------------------------------------------------------------------------------------------------------------------------------------------------------------------------------------K----------------------------------------------FA--------------------------------------------------------------------------------------N---------------------------P-VA---KP--------ET------------------------------------------------------------------------------------------------------------------------------------------------------------------------------------------------------------------------------------------------------------FDQIQIGLASPERI-RSWSFGEIKKPETINYRTFKPERDGLFCARIFGPVKDYECLCGKYKRMKYKGVVCEKCGVEVTVTKVRRERMGHIELAAP-----VAHIWFLKSLPSRIGLLLDMQLKQLERVLYFESYIVTEPGL-TPLEKFQLLT----EDELL-------DAQDEYGED--AFSADIGASAVKTMLMD-------------------------L---------DLEQEKED----------LLQELAET-KS-ALKPKKIIKRLKVVESFI----------------------------------ES-GNRPEWMILEVVPVIPPELRPLVPLDGGRFATSDLNDLYRRVI---NRNNRLKRLM--ELRAPDIIVRNEKRMLQEAVDALF--DNG-RRGRVI-T--GANKR-PL-KSLSDMLK-GKQG---RFRQNLL-GKRVD-YSGRSVIVTGPELKLHQCGLPKKMALELFKPFIYARL-DAKGLSMTLKQAKKWVEKERKEVWDILDEVIREHPVMLNRAPTLHRLGIQAFEPVLIEGKAIQLHPLVCSA-FNA--DF-DGDQM------A------VHVPLSLEAQL------------EARVLMMSTNNILS----PANGKPIIVPSQDMVLGLYYLSMD------------------------------L-----------D-----------G-----------EP------G-----------------------------------------------------------------E-----------GS--------------------------------------------I----------------L----TDMAEVHQALEVGAVTLHSKIHTRV------PQSD-E-----DGN----TYLKRVETTPGRMLIGECLPK-SHTVPFE-VV--------------------------NRLLTKKDIGDVIDQVYRHTGQKDTVLFADAIMVLGFRHACRAGISFGKDDMIIPDAKEGLVEETKAQVAEYEQQYQEGLITWQEKYNKAIDAWSRCGDQVAAAMMDEIKAQPR---------D----E-DTG----RLK------PINSIYMMSHSGARGSPAQMKQLAGMRGLMA---KPS--------GEIIET------PIISNFKEGLTVLEYFNS-T------HG----ARKGLADTALKTANSGYLTRRLVDVSQDCVIVEE-DCG-----------T-ER-ALEMRAIIQG-GSTIASLGERILGRT-LAEDIVHAKT-GE---VLATKGQLLDEAAIKVIEEAETQVAKIRS----------PLVCE-A-QQ-GVCGKCYGRDLAR-GTPVNIGEAVGVIAAQSIG-EPGTQL--------TM-RTF-HIGGAA--Q-LNETSHLEAVSDGKIVY-RD-M-PTITDKRGRRLSMARSGE-ILVID------------------AE-G-R---E-REMHR-VPYGT---VILFED-GAQVKQGD-------------RMAEWDPFTLPIITEQSGVVKFQDILDGKTMTEQVDEATGIAQ-------------RVI---------------------TEYR----------------------------------------------------------------AQG-R-S-K-----------------------------------------KEDLRPRMTL--LG-------Q---------------------------AGDETEAARYM-LAPGTTLSVE--DGA----EVQAGDILARASREAA--KTRDITGGLPRVAELFEARKPKDNAVIAKVSGRVEFVRD-YKAKRKIAIIP-----E-------EG------D-----P---VEYLIPKSKVIDVQEGDFVKKGDNLISGSPD--PHDILEVLGIEALAEYLVNEIQEVYRLQGVKI--NDKHI--ETIVRQML-QKVEITNGGD-T-TLLPGEQVDLEEMLETN-SK---L-GK------GKE---P-AEGKPILLGIT----KASLQTRSFISAASFQETTRVLTQAAVEGK---RDSLIGLKENVIVG--RLIPAGTGAGMNRV--------RVAAS--------------SRD--AA--L---------RAQY-RKMQE-----A----------------------LV------AAE-TA-------------A-E--------------------------EHEAELAQ-GP----EAAIG-DD-------PLA-AV---EGETHGT---------------DAD----AG---------------------------DYL---------NPEA------------ADGDENA---------------------------------------------------
>2161824_Asp@RDC60919.1| DNA-directed RNA polymerase
--------------------------------------------------------------------------------------------------------------------------------------------------------------------------------------------------------------------------------------------------------------------------------------------------------------------------------------------------------------------------------------------------------------------------------------------------MN------------------------------------------------------------------------------------------------------------------------------------------------------------------------------------------------------------E---------------------------------------------------------------------LS---------------------------------------------------------------------------------------------------------------------------------------------------------------------------------------------------------------------------------------------------------------------------------------------------------------------------------------------------------------------------------------------------------------------------------------------------------------------------------------------------------------------------------------------------------------------------------------------------------------------------------------------K----------------------------------------------FT--------------------------------------------------------------------------------------N---------------------------Q-LA---KP--------ET------------------------------------------------------------------------------------------------------------------------------------------------------------------------------------------------------------------------------------------------------------FDQIQIGLASPERI-RSWSFGEIKKPETINYRTFKPERDGLFCARIFGPVKDYECLCGKYKRMKYKGVVCEKCGVEVTVTKVRRERMGHIELAAP-----VAHIWFLKSLPSRIGLLLDMQLKQLERVLYFESYIVTEPGL-TPMEKFQLLT----EDELL-------EAQDEYGED--AFTAGIGAEAVKIMLMD-------------------------L---------DLEQERDD----------LMEELATT-KS-KLKPAKIIKRLKVVESFI----------------------------------GS-GNRPEWMILEVVPVIPPELRPLVPLDGGRFATSDLNDLYRRVI---NRNNRLKRLI--ELRAPDIIVRNEKRMLQEAVDALF--DNG-RRGRVI-T--GANKR-PL-KSLSDMLK-GKQG---RFRQNLL-GKRVD-YSGRSVIVTGPELKLHQCGLPKKMALELFKPFIYARL-DAKGLSMTLKQAKKWVEKERKEVWDILDEVIREHPVMLNRAPTLHRLGIQAFEPVLIEGKAIQLHPLVCSA-FNA--DF-DGDQM------A------VHVPLSLEAQL------------EARVLMMSTNNILS----PANGKPIIVPSQDMILGLYYLSMD------------------------------R-----------E-----------G-----------EP------G-----------------------------------------------------------------E-----------GM--------------------------------------------M----------------L----ADMAEIHQALHVGAVTLHSKIVTRV------PQTN-D-----KGK----IVMERVETTPGRMLIGECLPK-SHKVPYA-II--------------------------NHLLTKKDIGDVIDQVYRHTGQKDTVLFADAIMTLGFTHAFKAGISFGKDDMIIPDSKDGMIDEAKKLVADYEQQYQDGLITQQEKYNKVIDAWSRTGDQVADAMMEEIKARPK---------D----K-D-G----REA------QINSIYMMSHSGARGSPAQMKQLAGMRGLMA---KPS--------GEIIET------PIISNFKEGLTVLEYFNS-T------HG----ARKGLADTALKTANSGYLTRRLVDVSQDCVIVVE-NCK-----------T-NN-SLDMRAIVQG-GQVIASLGERILGRT-VAEDIVNAAT-DE---VIVKKGTLIDEPMVVEIEAAEVQVAKIRS----------PLVCE-A-DQ-GVCGTCYGRDLAR-GTPVNIGEAVGVIAAQSIG-EPGTQL--------TM-RTF-HIGGAA--Q-LNETSHLEAISDGKVEY-RD-M-PTIKDKKGRILSMARNGE-LAVID------------------AE-G-R---E-REIHK-VPYGT---VLLNAD-GAKIKEGD-------------RLAEWDPFSLPIITEQSGVVRFKDLIDGTTMEERVDDATGIAQ-------------RVV---------------------TELR----------------------------------------------------------------ASG-R-K-K-----------------------------------------GEDLRPRMTL--LS-------E-----------------GDTD------ETEETAAARYM-LAPGTTLSVE--DGQ----QVDAGDILARASREAA--KTRDITGGLPRVAELFEARIPKDNAIIAKISGKIEFVRE-YKAKRKIAIVP-----E-------EG------E-----P---VEYLIPKTKIIDVQEGDFVKKGDTLISGSPN--PHDILDVLGIEALAEYLVTEIQEVYRLQGVKI--NDKHI--ETIVRQML-QKVEITNGGD-T-VLLPGEQVDRDEMDEAN-AK---L-TR------SKK---P-AEGKPVLLGIT----KASLQTRSFISAASFQETTRVLTQASVEGK---KDTLIGLKENVIVG--RLIPAGTGAGMNRM--------RVTAS--------------SRD--AA--L---------RAQW-KKNQD-----A----------------------LL------AAE-TA-------------E-E--------------------------ERKAELAQEAA----NVATG-NA-------TMG-DM---VASGDGS---------------DEA----AG---------------------------DYL---------REDQSVAPEPIAKNEQAKEEAAADEAASAEAPPADAAPEEPKAD---DGE------------------------
>1895900_Nsp@OJX93330.1| DNA-directed RNA polymerase subunit beta'
--------------------------------------------------------------------------------------------------------------------------------------------------------------------------------------------------------------------------------------------------------------------------------------------------------------------------------------------------------------------------------------------------------------------------------------------------MN------------------------------------------------------------------------------------------------------------------------------------------------------------------------------------------------------------D---------------------------------------------------------------------LT---------------------------------------------------------------------------------------------------------------------------------------------------------------------------------------------------------------------------------------------------------------------------------------------------------------------------------------------------------------------------------------------------------------------------------------------------------------------------------------------------------------------------------------------------------------------------------------------------------------------------------------------K----------------------------------------------FT--------------------------------------------------------------------------------------N---------------------------Q-MA---KP--------ET------------------------------------------------------------------------------------------------------------------------------------------------------------------------------------------------------------------------------------------------------------FDQIQIGLASPERI-RSWSFGEIKKPETINYRTFKPERDGLFCARIFGPVKDYECLCGKYKRMKYKGVVCEKCGVEVTVTKVRRERMGHIELAAP-----VAHIWFLKSLPSRIGLLLDMQLKQLERILYFESYVVIEPGL-TPLEKYQLLT----EDELL-------DYQDEYGED--AFSAGIGAEAVKHMLMS-------------------------L---------DMVQEKED----------LLKELAET-KS-ELKPKKIIKRLKVVESFI----------------------------------DS-GNRPEWMILDVVPVIPPDLRPLVPLDGGRFATSDLNDLYRRVI---NRNNRLKRLI--ELRAPDIIVRNEKRMLQEAVDALF--DNG-RRGRVI-T--GANKR-PL-KSLSDMLK-GKQG---RFRQNLL-GKRVD-YSGRSVIVTGPELKLHQCGLPKKMALELFKPFIYARL-DAKGLSMTLKQAKKWVEKERKEVWDILDEVIREHPVMLNRAPTLHRLGIQAFEPVLIEGKAIQLHPLVCSA-FNA--DF-DGDQM------A------VHVPLSLEAQL------------EARVLMMSTNNILS----PANGKPIIVPSQDMVLGIYYLSMD------------------------------R-----------A-----------G-----------EP------G-----------------------------------------------------------------E-----------GM--------------------------------------------L----------------L----ADMAEVHQALEAKAVTLHSKVIARV------PQTD-E-----DGK----TYLKRFETTPGRMLIGECLPK-SHKVPFD-VV--------------------------NRLLTKKDVGDVIDEVYRHTGQKDTVLFADAIMSLGFRHAFKAGISFGKDDMIIPDSKDALVAETKELVADYEQQYQDGLITQQEKYNKVIDAWSRCGDQVAAAMMEELKSSPM---------DP---E-T-G----RQK------PINAIYMMSHSGARGSPTQMKQLAGMRGLMA---KPS--------GEIIET------PIISNFKEGLTVLEYFNS-T------HG----ARKGLADTALKTANSGYLTRRLVDVSQDCVVIIN-DCG-----------T-ER-ALEMRAIVQG-GSTIASLGERILGRT-LADDIL-AKD-GS---VIVGKGTLLDEPAVALIESHGIQSARIRS----------PLVCE-A-TQ-GVCGTCYGRDLAR-GTPVNIGEAVGVIAAQSIG-EPGTQL--------TM-RTF-HIGGAA--Q-VNEQSNLEALCDGHVEY-RD-I-PTIVDKRGRLLSLARNGE-IALID------------------TD-G-R---E-RAMHR-VPYGT---HLLHKS-GATVKQGE-------------RLAEWDPFTTPIITEKSGSVKYQDLIDGRTLTEQVDEATGMTQ-------------RII---------------------TENR----------------------------------------------------------------STS-R-G-K-----------------------------------------KEDLRPRLTL--LD-------E-----------------GSG------------EAARYM-LAPGTTLSVE--DGQ----FVESGDVIARASREAA--KTRDITGGLPRVAELFEARIPKDNAVIAKIAGRIEFVRD-YKAKRKIAIVP-----Q-------EG------E-----P---VEYLIPKSKVIDVQEGDWVKKGDNLISGSPN--PHDILEVMGIEALAEYLVAEIQEVYRLQGVKI--NDKHI--EVIVRQML-QKVEITFGGD-T-TLLPGEQVDLEEMLETN-GK---L-TE------GQR---P-AEGKPVLLGIT----KASLQTRSFISAASFQETTRVLTQAAVEGK---RDSLIGLKENVIVG--RLIPAGTGAGMNRI--------RVAAS--------------SRD--AA--L---------RASY-RKLQE-----H----------------------LI------APA-TA-------------A-E--------------------------EHAAELAQ-GP----EAAGL-VD-------PLA-PM---EGETHGL---------------DAD----AG---------------------------EYL---------N--------------------KGEE-------------------------------------------------
>1739113_Nsp@KUR76058.1| DNA-directed RNA polymerase subunit beta'
--------------------------------------------------------------------------------------------------------------------------------------------------------------------------------------------------------------------------------------------------------------------------------------------------------------------------------------------------------------------------------------------------------------------------------------------------MN------------------------------------------------------------------------------------------------------------------------------------------------------------------------------------------------------------D---------------------------------------------------------------------LT---------------------------------------------------------------------------------------------------------------------------------------------------------------------------------------------------------------------------------------------------------------------------------------------------------------------------------------------------------------------------------------------------------------------------------------------------------------------------------------------------------------------------------------------------------------------------------------------------------------------------------------------K----------------------------------------------FT--------------------------------------------------------------------------------------N---------------------------Q-MA---KP--------EG------------------------------------------------------------------------------------------------------------------------------------------------------------------------------------------------------------------------------------------------------------FDQIRIGLASPERI-RSWSFGEIKKPETINYRTFKPERDGLFCARIFGPVKDYECLCGKYKRMKYKGVVCEKCGVEVTVTKVRRERMGHIELAAP-----VAHIWFLKSLPSRIGLLLDMQLKQLERILYFESYVVIEPGI-TPLERYQLLT----EDELL-------DAQDEYGED--AFSAGIGAEAVKQMLID-------------------------L---------DLVQERED----------LLKDLSET-KS-ELKPKKIIKRLKVVESFI----------------------------------DS-GNRPEWMILDVVPVIPPELRPLVPLDGGRFATSDLNDLYRRVI---NRNNRLKRLI--ELRAPDIIVRNEKRMLQEAVDALF--DNG-RRGRII-T--GANKR-PL-KSLSDMLK-GKQG---RFRQNLL-GKRVD-YSGRSVIVTGPELKLHQCGLPKKMALELFKPFIYARL-DAKGLSMTLKQAKKWVEKERKEVWDILDEVIREHPVMLNRAPTLHRLGIQAFEPVLIEGKAIQLHPLVCSA-FNA--DF-DGDQM------A------VHVPLSLEAQL------------EARVLMMSTNNILS----PANGKPIIVPSQDMVLGLYYLSMD------------------------------R-----------Q-----------G-----------EP------G-----------------------------------------------------------------E-----------GM--------------------------------------------L----------------L----GDMAEVHQAINAGAVTLHTKIVARV------PQTD-E-----AGK----TYLKRYDTTPGRMLIGECLPK-SHTVPFE-LV--------------------------NRLLTKKEIADVIDQVYRHTGQKETVLFADAIMSLGFRNAFKAGISFGKDDMIIPPSKDALVDETKALVADYEQQYQDGLITQQEKYNKVIDAWSRCGDQVAAAMMDELRSCPI---------D----E-N-G----RER------QVNAIYMMSHSGARGSPAQMKQLAGMRGLMA---KPS--------GEIIET------PIISNFKEGLTVLEYFNS-T------HG----ARKGLADTALKTANSGYLTRRLVDVSQDCVITME-DCG-----------T-ER-ALEMRAIVQG-GSTIASLGERILGRT-LAEDLIEAKT-GE---VIEKNGTLLDEAAITRIEAAGVQSARIRS----------PLICE-S-QV-GVCGKCYGRDLAR-GTPVNIGEAVGVIAAQSIG-EPGTQL--------TM-RTF-HIGGAA--Q-VNEQSHLESLCDGIVRY-RD-I-PTITDSRGRRLSLARNGE-IAVYD------------------TD-G-R---E-RAVHR-VPYGT---HLLLAD-GSAIKLGE-------------RIAEWDPFTTPVITDKAGVVRYQDLIDGRTMTEIVDEATGIAQ-------------RVV---------------------TENR----------------------------------------------------------------AGG-R-A-K-----------------------------------------KEDLRPRMTL--LD-------E-----------------NSG------------EAARYL-MAPGTTLSVE--DGQ----TVQAGDVLARASREAA--KTRDITGGLPRVAELFEARRPKDNAIIAKISGRIEFVRD-YKAKRKIAIIP-----E-------EG------D-----P---VEYLIPKSKVIDVQEGDYVKKGDNLISGSPD--PHDILEVLGVEALAEYLVAEIQEVYRLQGVKI--NDKHI--EVIVRQML-QKVEITDGGD-T-TLLPGEQLDFEEMNEYN-AK---L-EP------GQQ---P-AEGKPVLLGIT----KASLQTRSFISAASFQETTRVLTQAAVEGK---RDSLIGLKENVIVG--RLIPAGTGASMNRL--------RVAAT--------------SRD--AA--L---------RAAT-KRFED-----A----------------------LI------APK-NA-------------A-E--------------------------EHAAELKQ-GP----EAAIG-ND-------PLA-AV---EGETHGL---------------DAD----AG---------------------------DYL---------I--------------------KGDED------------------------------------------------
>983920_Nnitrogenifig@EGD60274.1| DNA-directed RNA polymerase subunit beta'
--------------------------------------------------------------------------------------------------------------------------------------------------------------------------------------------------------------------------------------------------------------------------------------------------------------------------------------------------------------------------------------------------------------------------------------------------MN------------------------------------------------------------------------------------------------------------------------------------------------------------------------------------------------------------D---------------------------------------------------------------------LT---------------------------------------------------------------------------------------------------------------------------------------------------------------------------------------------------------------------------------------------------------------------------------------------------------------------------------------------------------------------------------------------------------------------------------------------------------------------------------------------------------------------------------------------------------------------------------------------------------------------------------------------K----------------------------------------------FT--------------------------------------------------------------------------------------N---------------------------P-MA---KP--------ET------------------------------------------------------------------------------------------------------------------------------------------------------------------------------------------------------------------------------------------------------------FDQIRIGLASPERI-RSWSFGEIKKPETINYRTFKPERDGLFCARIFGPVKDYECLCGKYKRMKYKGVVCEKCGVEVTVTKVRRERMGHIELAAP-----VAHIWFLKSLPSRIGLLLDMQLKNLERILYFESYVVIEPGI-TPLERYQMLT----EDELL-------DAQDEYGED--AFSAGIGAEAVKQMLMD-------------------------L---------DMVQERED----------LLKELAET-KS-ELKPKKIIKRLKVVESFI----------------------------------DS-GNRPEWMILEVVPVIPPELRPLVPLDGGRFATSDLNDLYRRVI---NRNNRLKRLI--ELRAPDIIVRNEKRMLQEAVDALF--DNG-RRGRVI-T--GANKR-PL-KSLSDMLK-GKQG---RFRQNLL-GKRVD-YSGRSVIVTGPELKLHQCGLPKKMALELFKPFIYARL-DAKGLSMTLKQAKKWVEKERKEVWDILDEVIREHPVMLNRAPTLHRLGIQAFEPVLIEGKAIQLHPLVCSA-FNA--DF-DGDQM------A------VHVPLSLEAQL------------EARVLMMSTNNILS----PANGKPIIVPSQDMVLGLYYLSMD------------------------------R-----------K-----------G-----------EP------G-----------------------------------------------------------------E-----------GM--------------------------------------------L----------------L----ADMAEVHQALNAGAVTLHTKITARV------PQTD-E-----AGK----TYLKRYETTPGRMLIGECLPK-SHTVPFE-LV--------------------------NRLLTKKEIADVIDQVYRHTGQKETVLFADAIMSLGFRHAFRAGISFGKDDMIIPQSKDALVDETKALVADYEQQYQDGLITQQEKYNKVIDAWSRCGDQVAAAMMEELRATPI---------D----E-N-G----RER------PVNAIYMMSHSGARGSPAQMKQLGGMRGLMA---KPS--------GEIIET------PIISNFKEGLTVLEYFNS-T------HG----ARKGLADTALKTANSGYLTRRLVDVSQDCVVTTI-DCG-----------T-ER-ALEMRAIVQG-GTTIASLGERILGRT-LAEDMIEAKT-GE---VLVTKGTLLDEAAVARIEAAGVQSARIRS----------PLICE-A-PQ-GVCGTCYGRDLAR-GTPVNIGEAVGVIAAQSIG-EPGTQL--------TM-RTF-HIGGAA--Q-VNEQSNFESICDGTVHY-RD-I-PTLMDSRGRRLSLARNGE-IVVYD------------------PE-G-R---E-RSVNR-VPYGT---HLLNEN-GATVTKGQ-------------RLAEWDPFTTPVITEKRGIVRYQDLIDGRTLTELVDEATGIAQ-------------RVI---------------------TENR----------------------------------------------------------------SVG-R-G-K-----------------------------------------KEDLRPRLTL--LD-------E-----------------NSG------------EAARYL-LAPGTTLSVE--DGQ----EVQVGDVLARASREAA--KTRDITGGLPRVAELFEARRPKDNAVIAKVSGRVEFVRD-YKAKRKIAIIP-----E-------EG------D-----P---VEYLIPKSKVIDVQEGDYVKKGDNLISGSPD--PHDILEVLGVEALAEYLVAEIQEVYRLQGVKI--NDKHI--EVIVRQML-QKVEITDGGD-T-TLLPGEQVDLEEMNEIN-AK---I-AS------DQR---P-AEGKPVLLGIT----KASLQTRSFISAASFQETTRVLTQASVEGK---RDNLIGLKENVIVG--RLIPAGTGASMSRM--------RVTAS--------------SRD--AA--L---------RAAN-RRFEA-----A----------------------LV------APR-SA-------------A-E--------------------------EHAAELKQ-GR----EAAIG-ND-------PLA-VV---EGETHGT---------------DAD----AG---------------------------DYL---------I--------------------KGDED------------------------------------------------
>2183925_Nsp@PYG61374.1| DNA-directed RNA polymerase subunit beta'
--------------------------------------------------------------------------------------------------------------------------------------------------------------------------------------------------------------------------------------------------------------------------------------------------------------------------------------------------------------------------------------------------------------------------------------------------MN------------------------------------------------------------------------------------------------------------------------------------------------------------------------------------------------------------D---------------------------------------------------------------------LT---------------------------------------------------------------------------------------------------------------------------------------------------------------------------------------------------------------------------------------------------------------------------------------------------------------------------------------------------------------------------------------------------------------------------------------------------------------------------------------------------------------------------------------------------------------------------------------------------------------------------------------------K----------------------------------------------FT--------------------------------------------------------------------------------------N---------------------------Q-LP---KP--------ET------------------------------------------------------------------------------------------------------------------------------------------------------------------------------------------------------------------------------------------------------------FDQIQIGLASPERI-RSWSFGEIKKPETINYRTFKPERDGLFCARIFGPVKDYECLCGKYKRMKYKGVVCEKCGVEVTVTKVRRERMGHIELAAP-----VAHIWFLKSLPSRIGLLLDMQLKQLERILYFESYVVIEPGI-TPLERYQLLT----EDELL-------DAQDEYGED--AFSAGIGAEAVKHMLMD-------------------------L---------DMVQERED----------LLKELSET-KS-ELKPKKIIKRLKVVESFI----------------------------------DS-GNRPEWMILDVVPVIPPELRPLVPLDGGRFATSDLNDLYRRVI---NRNNRLKRLI--ELRAPDIIVRNEKRMLQEAVDALF--DNG-RRGRVI-T--GANKR-PL-KSLSDMLK-GKQG---RFRQNLL-GKRVD-YSGRSVIVTGPELKLHQCGLPKKMALELFKPFIYARL-DAKGLSMTLKQAKKWVEKERKEVWDILDEVIREHPVMLNRAPTLHRLGIQAFEPVLIEGKAIQLHPLVCSA-FNA--DF-DGDQM------A------VHVPLSLEAQL------------EARVLMMSTNNILS----PANGKPIIVPSQDMVLGLYYLSMD------------------------------R-----------K-----------G-----------EP------G-----------------------------------------------------------------E-----------GM--------------------------------------------L----------------L----ADMAEVHQALFAGAVTMHSKIVARV------PQTD-E-----NGK----TYLKRYETTPGRMLIGECLPK-SHTVPFE-LV--------------------------NRLLTKKEIADVIDQVYRHTGQKETVLFADAIMSLGFRNAFKAGISFGKDDMIIPATKDAFVAETKELVADYEQQYQDGLITQQEKYNKVIDAWSRCGDQVANAMMDEIRATPS---------D----E-H-G----REK------PINSIYMMSHSGARGSPTQMKQLAGMRGLMA---KPS--------GEIIET------PIISNFKEGLTVLEYFNS-T------HG----ARKGLADTALKTANSGYLTRRLVDVSQDCVVTVN-DCG-----------T-ER-ALEMRAIVQG-GATIASLGERILGRT-LAEDMIEAKT-GN---VICEKGTLLDEAAIARIEAAGVQSARIRS----------PLICE-A-PQ-GVCGTCYGRDLAR-GTPVNIGEAVGVIAAQSIG-EPGTQL--------TM-RTF-HIGGAA--Q-VNEQSHLESICDGTVHY-RD-I-PTITDSRNRRLSLARNGE-IVIMD------------------TD-G-R---E-RAMHR-VPYGT---HLLHEN-GATVAQGQ-------------RLAEWDPFTLPVITEKPGIVRYQDLIDGRTLTEQVDEATGIAQ-------------RVV---------------------TENR----------------------------------------------------------------AGG-R-A-K-----------------------------------------KEDLRPRLTL--LD-------D-----------------ASG------------ETGRYM-MAPGTTLSVE--DGQ----EVQAGDVLARASREAA--KTRDITGGLPRVAELFEARKPKDNAIIAKISGRIEFIRD-YKAKRKIAIIP-----E-------EG------E-----P---VEYLIPKSKVIDVQEGDYVKKGDNLISGSPD--PHDILEVLGVEALAEYLVAEIQEVYRLQGVKI--NDKHI--EVIVRQML-QKVEITDGGD-T-TLLPGEQVDLEEMNETN-AK---M-PG------GSR---L-AEGKPVLLGIT----KASLQTRSFISAASFQETTRVLTQAAVEGK---RDSLIGLKENVIVG--RLIPAGTGAGMNRM--------RVAAN--------------SRD--AA--L---------RAAN-RRLQE-----A----------------------LI------APR-SA-------------A-E--------------------------EHAAELAQ-GP----EAAIG-ND-------PLA-SV---EGETHGT---------------DAD----AA---------------------------DYL---------I--------------------KGDED------------------------------------------------
>1117702_Nfuchskuhlens@KUR72346.1| DNA-directed RNA polymerase subunit beta'
--------------------------------------------------------------------------------------------------------------------------------------------------------------------------------------------------------------------------------------------------------------------------------------------------------------------------------------------------------------------------------------------------------------------------------------------------MN------------------------------------------------------------------------------------------------------------------------------------------------------------------------------------------------------------D---------------------------------------------------------------------LT---------------------------------------------------------------------------------------------------------------------------------------------------------------------------------------------------------------------------------------------------------------------------------------------------------------------------------------------------------------------------------------------------------------------------------------------------------------------------------------------------------------------------------------------------------------------------------------------------------------------------------------------K----------------------------------------------FT--------------------------------------------------------------------------------------N---------------------------Q-IA---KP--------ET------------------------------------------------------------------------------------------------------------------------------------------------------------------------------------------------------------------------------------------------------------FDQIQIGLASPERI-RSWSFGEIKKPETINYRTFKPERDGLFCARIFGPVKDYECLCGKYKRMKYKGVVCEKCGVEVTVTKVRRERMGHIELAAP-----VAHIWFLKSLPSRIGLLLDMQLKQLERILYFESYVVIEPGI-TPLERYQLLT----EDELL-------DAQDEYGED--AFSAGIGAEAVKQMLMD-------------------------L---------DLEQERKD----------LMEELATT-KS-ELKPKKIIKRLKVVESFI----------------------------------DS-GNRPEWMILDVIPVIPPELRPLVPLDGGRFATSDLNDLYRRVI---NRNNRLKRLI--ELRAPDIIVRNEKRMLQEAVDALF--DNG-RRGRII-T--GANKR-PL-KSLSDMLK-GKQG---RFRQNLL-GKRVD-YSGRSVIVTGPELKLHQCGLPKKMALELFKPFIYARL-DAKGLSMTLKQAKKWVEKERKEVWDILDEVIREHPVMLNRAPTLHRLGIQAFEPVLIEGKAIQLHPLVCSA-FNA--DF-DGDQM------A------VHVPLSLEAQL------------EARVLMMSTNNILS----PANGKPIIVPSQDMVLGLYYLSMD------------------------------R-----------Q-----------G-----------EP------G-----------------------------------------------------------------E-----------GM--------------------------------------------M----------------M----ADMAEVHQALFAGAVTMHTKIVARV------PQTD-E-----NGK----QYLKRYETTPGRMLIGECLPK-SSTVPFE-LV--------------------------NRLLTKKEIADVIDQVYRHTGQKDTVLFADAIMALGFRNAFKAGISFGKDDMIIPDSKDALVGETKELVADYEQQYQDGLITQQEKYNKVIDAWSRCGDQVAAAMMDEIRATPL---------D----E-H-G----REK------PVNSIYMMSHSGARGSPTQMKQLAGMRGLMA---KPS--------GEIIET------PIISNFKEGLTVLEYFNS-T------HG----ARKGLADTALKTANSGYLTRRLVDVSQDCVVTID-DCG-----------T-ER-ALEMRAIVQG-GSTIASLGERILGRT-LAEDMIEAKT-GE---VLMPKGTLLDEAAIAKIEAAGSQSARIRS----------PLVCA-A-QV-GVCGTCYGRDLAR-GTPVNIGEAVGVIAAQSIG-EPGTQL--------TM-RTF-HIGGAA--Q-VNEQSNLESLCDGTVVY-RD-I-PTITDSRGRRLSLARNGE-IVVMD------------------TE-G-R---E-RAMHR-VPYGT---HLIHEN-GATIKQGE-------------RLAEWDPFTLPVITDKPGVVRYQDLVDGRTLTELVDDATGIAQ-------------RVV---------------------TENR----------------------------------------------------------------AGG-R-A-K-----------------------------------------KEDLRPRLTL--LD-------E-----------------NSG------------ETARYL-LAPGTTLSVE--DGQ----TVQAGDVLARASREAA--KTRDITGGLPRVAELFEARIPKDNAIIAKISGRIEFVRD-YKAKRKIAIIP-----E-------EG------E-----P---VEYLIPKSKVIDVQEGDWVKKGDNLISGSPN--PHDILEVMGVEALAEYLVAEIQEVYRLQGVKI--NDKHI--EVIVRQML-QKVEITNGGD-T-TLLPGEQIDLEEMNEYN-AK---L-AP------GMA---P-AEGKPVLLGIT----KASLQTRSFISAASFQETTRVLTQAAVEGK---KDSLIGLKENVIVG--RLIPAGTGAGMNRL--------RVAAT--------------SRD--AA--L---------RASY-RKLQE-----S----------------------LI------APA-SA-------------V-E--------------------------EHAAELAQ-GP----EAAIG-DD-------PLA-AV---EGETHGL---------------DAD----AG---------------------------DYL---------I--------------------EGDEA------------------------------------------------
>1970402_Nsp@OYW50161.1| DNA-directed RNA polymerase subunit beta'
--------------------------------------------------------------------------------------------------------------------------------------------------------------------------------------------------------------------------------------------------------------------------------------------------------------------------------------------------------------------------------------------------------------------------------------------------MN------------------------------------------------------------------------------------------------------------------------------------------------------------------------------------------------------------D---------------------------------------------------------------------LT---------------------------------------------------------------------------------------------------------------------------------------------------------------------------------------------------------------------------------------------------------------------------------------------------------------------------------------------------------------------------------------------------------------------------------------------------------------------------------------------------------------------------------------------------------------------------------------------------------------------------------------------K----------------------------------------------FT--------------------------------------------------------------------------------------N---------------------------Q-IA---KP--------ET------------------------------------------------------------------------------------------------------------------------------------------------------------------------------------------------------------------------------------------------------------FDQIQIGLASPERI-RSWSFGEIKKPETINYRTFKPERDGLFCARIFGPVKDYECLCGKYKRMKYKGVVCEKCGVEVTVTKVRRERMGHIELAAP-----VAHIWFLKSLPSRIGLLLDMQLKILERILYFESYVVTEPGL-TPLEKYQTLT----EDELL-------DAQDEYGED--AFSAGIGAEAVKHMLMN-------------------------L---------DLVQERDD----------LMEELRTT-KS-ELKPKKIIKRLKVVESFI----------------------------------DS-GNRPEWMILDVVPVIPPELRPLVPLDGGRFATSDLNDLYRRVI---NRNNRLKRLI--ELRAPDIIVRNEKRMLQEAVDALF--DNG-RRGRVI-T--GANKR-PL-KSLSDMLK-GKQG---RFRQNLL-GKRVD-YSGRSVIVTGPELKLHQCGLPKKMALELFKPFIYARL-DAKGLSMTLKQAKKWVEKERKEVWDILDEVIREHPVMLNRAPTLHRLGIQAFEPVLIEGKAIQLHPLVCSA-FNA--DF-DGDQM------A------VHVPLSLEAQL------------EARVLMMSTNNILS----PANGKPIIVPSQDMVLGIYYLSMD------------------------------R-----------A-----------G-----------EP------G-----------------------------------------------------------------E-----------GM--------------------------------------------M----------------L----ADMSEVHQALEVKAVTLHSKIIARV------PQTD-E-----NGK----QYLKRFETTPGRMLIGECLPK-SHKVPFE-IV--------------------------NRLLTKKEIGDVIDQVYRHTGQKDTVLFADAIMSLGFRHAFKAGISFGKDDMIIPDSKDALVGETKELVADYEQQYQDGLITQQEKYNKVIDAWSRCGDQVANAMMEELKSSPI---------DP---E-T-G----RQK------PINAIYMMSHSGARGSPAQMKQLAGMRGLMA---KPS--------GEIIET------PIISNFKEGLTVLEYFNS-T------HG----ARKGLADTALKTANSGYLTRRLVDVSQDCVVIEE-DCG-----------T-ER-ALEMRAIVQG-GATIASLGERILGRT-LAEDLIEAKT-GE---VIAHKGDLLDEASITRIEAAGVQSARIRS----------PLVCE-A-QQ-GVCGKCYGRDLAR-GTPVNIGEAVGVIAAQSIG-EPGTQL--------TM-RTF-HIGGAA--Q-VNEQSHLEAISDGTVVY-RD-I-PTITDKRGRRLSLARNGE-IVLMD------------------TD-G-R---E-RAIHR-VPYGT---HLLHEN-GATVAQGD-------------RMAEWDPFTTPVITEKPGIVRYQDLVDGKTLTEATDEATGMSS-------------RVV---------------------TENR----------------------------------------------------------------AGN-R-G-K-----------------------------------------KEDLRPRLTL--LD-------D-----------------DSG------------EAARYL-MAPGTTLSVE--DGQ----KVEAGDILARASREAA--KTRDITGGLPRVAELFEARKPKDNSIIAKIAGRIEFVRD-YKAKRKIAIIP-----E-------EG------E-----P---VEYLVPKSRVIDVQEGDYVKKGDNLISGSPD--PHDILEVMGVEALAEYLVAEIQEVYRLQGVKI--NDKHI--EVIVRQML-QKVEITNGGD-T-TLLPGEQVDFEEMNEVN-SK---L-EE------GMQ---P-AEGKPVLLGIT----KASLQTRSFISAASFQETTRVLTQAAVEGK---KDSLIGLKENVIVG--RLIPAGTGAGMNRL--------RVAAS--------------SRD--AA--L---------RASY-RKLQE-----S----------------------LI------APA-SA-------------A-E--------------------------EHAAELAQ-GP----EAAIG-DD-------PLA-AV---EGETHGL---------------DAD----AG---------------------------DYL---------I--------------------KGDDEA-----------------------------------------------
>1970410_Nsp@OYX63003.1| DNA-directed RNA polymerase subunit beta'
--------------------------------------------------------------------------------------------------------------------------------------------------------------------------------------------------------------------------------------------------------------------------------------------------------------------------------------------------------------------------------------------------------------------------------------------------MN------------------------------------------------------------------------------------------------------------------------------------------------------------------------------------------------------------E---------------------------------------------------------------------LS---------------------------------------------------------------------------------------------------------------------------------------------------------------------------------------------------------------------------------------------------------------------------------------------------------------------------------------------------------------------------------------------------------------------------------------------------------------------------------------------------------------------------------------------------------------------------------------------------------------------------------------------K----------------------------------------------FT--------------------------------------------------------------------------------------N---------------------------Q-IA---KP--------ET------------------------------------------------------------------------------------------------------------------------------------------------------------------------------------------------------------------------------------------------------------FDQIQIGLASPERI-RSWSFGEIKKPETINYRTFKPERDGLFCARIFGPVKDYECLCGKYKRMKYKGVVCEKCGVEVTVTKVRRERMGHIELAAP-----VAHIWFLKSLPSRIGLLLDMQLKILERILYFESYVVTEPGL-TPLEKYQTLT----EDELL-------DAQDEYGED--AFSAGIGAEAVKHMLMN-------------------------L---------DLVQERDD----------LMEELRTT-KS-ELKPKKIIKRLKVVESFI----------------------------------DS-GNRPEWMILDVVPVIPPELRPLVPLDGGRFATSDLNDLYRRVI---NRNNRLKRLI--ELRAPDIIVRNEKRMLQEAVDALF--DNG-RRGRVI-T--GANKR-PL-KSLSDMLK-GKQG---RFRQNLL-GKRVD-YSGRSVIVTGPELKLHQCGLPKKMALELFKPFIYARL-DAKGLSMTLKQAKKWVEKERKEVWDILDEVIREHPVMLNRAPTLHRLGIQAFEPVLIEGKAIQLHPLVCSA-FNA--DF-DGDQM------A------VHVPLSLEAQL------------EARVLMMSTNNILS----PANGKPIIVPSQDMVLGIYYLSMD------------------------------R-----------A-----------G-----------EP------G-----------------------------------------------------------------E-----------GM--------------------------------------------M----------------L----ADMAEVHQALEVKAVTLHSKIIARV------PQTD-E-----NGK----QYLKRFETTPGRMLIGECLPK-NFKVPFD-VV--------------------------NRLLTKKDVGDVIDEVYRHTGQKDTVLFADAIMSLGFRHAFKAGISFGKDDMIIPDSKDALVDETKELVADYEQQYQDGLITQQEKYNKVIDAWSRCGDQVANAMMEELKASPI---------DP---E-T-G----RQK------PINAIYMMSHSGARGSPAQMKQLAGMRGLMA---KPS--------GEIIET------PIISNFKEGLTVLEYFNS-T------HG----ARKGLADTALKTANSGYLTRRLVDVSQDCVVIEE-DCG-----------T-ER-ALEMRSIVQG-GATIASLGERILGRT-LAEDLVEAKT-GE---IVAFKGDLLDEPAITRIEAAGFQSARIRS----------PLVCE-A-TQ-GVCGKCYGRDLAR-GTPVNIGEAVGVIAAQSIG-EPGTQL--------TM-RTF-HIGGAA--Q-VNEQSHLEAISDGTVVY-RD-I-PTITDKRNRRLSLARNGE-IVLMD------------------TD-G-R---E-RAIHR-VPYGT---HLIHEN-GATVSQGD-------------RLAEWDPFTTPVITEKPGIVRYQDLVDGKTLTEQTDEATGMTS-------------RVI---------------------TENR----------------------------------------------------------------SIN-R-S-K-----------------------------------------KEDLRPRLTL--LD-------D-----------------DSG------------EAARYL-LAVGTTLSVE--DGQ----RVEAGEILARASREAA--KTRDITGGLPRVAELFEARKPKDNSIIAKIAGRIEFVRD-YKAKRKIAIIP-----E-------EG------D-----P---VEYLVPKSRVIDVQEGDYVKKGDNLISGSPD--PHDILEVMGVEALAEYLVAEIQEVYRLQGVKI--NDKHI--EVIVRQML-QKVEITNGGD-T-TLLAGEQVDLEEMLEVN-AK---L-EE------GFA---P-AEGKPVLLGIT----KASLQTRSFISAASFQETTRVLTQAAVEGK---TDSLIGLKENVIVG--RLIPAGTGAGMNRM--------RVAAT--------------SRD--AA--L---------RASY-RKLQE-----S----------------------LI------APK-TA-------------A-Q--------------------------EHAAELAQ-GP----EAAIG-DD-------PLA-AV---EGETHGL---------------DAD----AG---------------------------DYL---------I--------------------KGDDEA-----------------------------------------------
>279238_Naromaticivor@ABD24472.1| DNA-directed RNA polymerase subunit beta'
--------------------------------------------------------------------------------------------------------------------------------------------------------------------------------------------------------------------------------------------------------------------------------------------------------------------------------------------------------------------------------------------------------------------------------------------------MN------------------------------------------------------------------------------------------------------------------------------------------------------------------------------------------------------------D---------------------------------------------------------------------LT---------------------------------------------------------------------------------------------------------------------------------------------------------------------------------------------------------------------------------------------------------------------------------------------------------------------------------------------------------------------------------------------------------------------------------------------------------------------------------------------------------------------------------------------------------------------------------------------------------------------------------------------K----------------------------------------------FT--------------------------------------------------------------------------------------N---------------------------Q-IA---KP--------ET------------------------------------------------------------------------------------------------------------------------------------------------------------------------------------------------------------------------------------------------------------FDQIQIGLASPERI-RSWSFGEIKKPETINYRTFKPERDGLFCARIFGPVKDYECLCGKYKRMKYKGVVCEKCGVEVTVTKVRRERMGHIELAAP-----VAHIWFLKSLPSRIGLLLDMQLKQLERILYFESYVVIEPGL-TPLEKYQLLT----EDELL-------DAQDEYGED--AFSAGIGAEAVKHMLMN-------------------------L---------DLVQEKED----------LLQELATT-KS-ELKPKKIIKRLKVVESFI----------------------------------DS-GNRPEWMILDVVPVIPPELRPLVPLDGGRFATSDLNDLYRRVI---NRNNRLKRLI--ELRAPDIIVRNEKRMLQEAVDALF--DNG-RRGRVI-T--GANKR-PL-KSLSDMLK-GKQG---RFRQNLL-GKRVD-YSGRSVIVTGPELKLHQCGLPKKMALELFKPFIYARL-DAKGLSMTLKQAKKWVEKERKEVWDILDEVIREHPVMLNRAPTLHRLGIQAFEPVLIEGKAIQLHPLVCSA-FNA--DF-DGDQM------A------VHVPLSLEAQL------------EARVLMMSTNNILS----PANGKPIIVPSQDMVLGIYYLSMD------------------------------R-----------A-----------G-----------EP------G-----------------------------------------------------------------E-----------GM--------------------------------------------M----------------L----ADMAEVHQALEAKAVTLHSKIVARV------PQTD-E-----DGN----QYLKRFETTPGRMLIGECLPK-SHKVPFE-IV--------------------------NRLLTKKEIGDVIDQVYRHTGQKDTVLFADAIMALGFRHAFKAGISFGKDDMIIPDSKDALVAETKELVADYEQQYQDGLITQQEKYNKVIDAWSRCGDQVANAMMEELKSSPI---------DP---E-T-G----RQK------PINAIYMMSHSGARGSPAQMKQLAGMRGLMA---KPS--------GEIIET------PIISNFKEGLTVLEYFNS-T------HG----ARKGLADTALKTANSGYLTRRLVDVSQDCVVIEE-DCG-----------T-ER-ALEMRAIVQG-GSTIASLGERILGRT-LAEDLIEAKS-GE---VIAQKGELLDEAAIAKIEAAGVQSARIRS----------PLVCE-A-TQ-GVCGKCYGRDLAR-GTPVNIGEAVGVIAAQSIG-EPGTQL--------TM-RTF-HIGGAA--Q-VNEQSHLEAISDGTVQY-RD-I-PTITDKRGRRLSLARNGE-IVVID------------------TE-G-R---E-RAIHR-VPYGT---HLLHEN-GAIISQGD-------------RLAEWDPFTTPVITEKPGIVRYQDLVDGKTLTEQTDEATGMSS-------------RVV---------------------TENR----------------------------------------------------------------AAG-R-G-K-----------------------------------------KEDLRPRLTL--LD-------E-----------------NSG------------EAARYM-MAPGTTLSVE--DGQ----QVEAGDILARASREAA--KTRDITGGLPRVAELFEARKPKDNSIIAKIAGRIEFVRD-YKAKRKIAIIP-----E-------EG------E-----P---VEYLVPKSRVIDVQEGDYVKKGDNLISGSPD--PHDILEVMGVEALAEYLVAEIQEVYRLQGVKI--NDKHI--EVIVRQML-QKVEITNGGD-T-TLLPGEQVDLEEMLETN-GK---L-EE------GQQ---P-AEGKPVLLGIT----KASLQTRSFISAASFQETTRVLTQAAVEGK---KDSLIGLKENVIVG--RLIPAGTGAGMNRM--------RVAAS--------------SRD--AA--L---------RASY-RKLQE-----S----------------------LI------APA-TA-------------A-E--------------------------EHAAELAQ-GP----EAAIG-DD-------PLA-TV---EGETHGT---------------DAD----AG---------------------------DYL---------I--------------------EGDEA------------------------------------------------
>1970599_Sbacterium@OZA66086.1| DNA-directed RNA polymerase subunit beta', partial
----------------------------------------------------------------------------------------------------------------------------------------------------------------------------------------------------------------------------------------------------------------------------------------------------------------------------------------------------------------------------------------------------------------------------------------------------------------------------------------------------------------------------------------------------------------------------------------------------------------------------------------------------------------------------------------------------------------------------------------------------------------------------------------------------------------------------------------------------------------------------------------------------------------------------------------------------------------------------------------------------------------------------------------------------------------------------------------------------------------------------------------------------------------------------------------------------------------------------------------------------------------------------------------------------------------------------------------------------------------------------------------------------------------------------------------------------------------------------------------------------------------------------------------------------------------------------------------------------------------------------------------------------------------------------------------------------------------------------------------------------------------------------------------------------------------------------------------------------------------------------------------------------------------------------------------------------------------------------------------------------------------------------------------------------------------------------------------------------------------------------------------------------------------------------------------------------------------------------------------------------------------------------------------------------------------------------------------------------------------------------------------------------------------------------------------------------------------------------------------------------------------------------------------------------------------------------------------------------------------------------------------------------------------------------------------------------------------------------------------------------------------------------------------------------------------------------------------------------------------------------------------------------FRAGISFGKDDMVIPDSKVTLVDETKALVADYEQQYQDGLITQQEKYNKVIDAWSRCGDQVANAMMEELKSSPI---------DP---E-T-G----RQK------PINAIYMMSHSGARGSPAQMKQLAGMRGLMA---KPS--------GEIIET------PIISNFKEGLTVLEYFNS-T------HG----ARKGLADTALKTANSGYLTRRLVDVSQDCVVIEE-DCG-----------T-ER-ALEMRSIVQG-GATIASLGERILGRT-LAEDMVEAKS-GE---VVASKGDLLDEAAITRIEAAGFQSARIRS----------PLVCE-A-TM-GVCGKCYGRDLAR-GTPVNIGEAVGVIAAQSIG-EPGTQL--------TM-RTF-HIGGAA--Q-VNEQSHLEAISDGTVVY-RD-I-PTITDKRNRRLSLARNGE-IVLMD------------------TD-G-R---E-RAIHR-VPYGT---HLLHEN-GATVSQGE-------------RLAEWDPFTTPVITEKPGIVRYQDLVDGKTLTEATDEATGMSS-------------RVV---------------------TENR----------------------------------------------------------------AGN-R-G-K-----------------------------------------KEDLRPRLTL--LD-------D-----------------DSG------------EAARYL-MAPGTTLSVE--DGQ----KVEAGDILARASREAA--KTRDITGGLPRVAELFEARKPKDNSIIAKIAGRIEFVRD-YKAKRKIAIIP-----E-------EG------E-----P---VEYLVPKSRVIDVQEGDYVKKGDNLISGSPD--PHD----------------------------------------------------------------------------------------------------------------------------------------------------------------------------------------------------------------------------------------------------------------------------------------------------------------------------------------------------------------------------------------------------------------------------------------------------------------------------------------------------------------------
>1219033_Nlentum@BCTW01000006.1_150|  152232 156539
--------------------------------------------------------------------------------------------------------------------------------------------------------------------------------------------------------------------------------------------------------------------------------------------------------------------------------------------------------------------------------------------------------------------------------------------------MN------------------------------------------------------------------------------------------------------------------------------------------------------------------------------------------------------------D---------------------------------------------------------------------LT---------------------------------------------------------------------------------------------------------------------------------------------------------------------------------------------------------------------------------------------------------------------------------------------------------------------------------------------------------------------------------------------------------------------------------------------------------------------------------------------------------------------------------------------------------------------------------------------------------------------------------------------K----------------------------------------------FT--------------------------------------------------------------------------------------N---------------------------Q-IA---KP--------ET------------------------------------------------------------------------------------------------------------------------------------------------------------------------------------------------------------------------------------------------------------FDQIQIGLASPERI-RSWSFGEIKKPETINYRTFKPERDGLFCARIFGPVKDYECLCGKYKRMKYKGVVCEKCGVEVTVTKVRRERMGHIELAAP-----VAHIWFLKSLPSRIGLLLDMQLKQLERILYFESYVVIEPGI-TPLERYQLMT----EDELL-------DAQDEYGED--AFSAGIGAEAVKHMLMD-------------------------L---------DMVQEKAE----------LLKELSET-KS-ELKPKKIIKRLKVVESFI----------------------------------DS-GNRPEWMILDVVPVIPPELRPLVPLDGGRFATSDLNDLYRRVI---NRNNRLKRLI--ELRAPDIIVRNEKRMLQEAVDALF--DNG-RRGRVI-T--GANKR-PL-KSLSDMLK-GKQG---RFRQNLL-GKRVD-YSGRSVIVTGPELKLHQCGLPKKMALELFKPFIYARL-DAKGLSMTLKQAKKWVEKERKEVWDILDEVIREHPVMLNRAPTLHRLGIQAFEPVLIEGKAIQLHPLVCSA-FNA--DF-DGDQM------A------VHVPLSLEAQL------------EARVLMMSTNNILS----PANGKPIIVPSQDMVLGLYYLSMD------------------------------R-----------Q-----------G-----------EP------G-----------------------------------------------------------------E-----------GM--------------------------------------------M----------------M----TDMAEVHQALAAGAVTMHTKIVARV------PQTD-E-----AGG----QYLKRFNTTPGRMLIGECLPK-NHTVPFE-LV--------------------------NRLLTKKEIGDVIDQVYRHTGQKDTVLFADAIMTLGFRNAFKAGISFGKDDMIIPDTKDALVDETKALVADYEQQYQEGLITQQEKYNKVIDAWSRCGDQVANAMMEEIKATPL---------D----E-H-G----REA------PVNSIYMMSHSGARGSPTQMKQLAGMRGLMA---KPS--------GEIIET------PIISNFKEGLTVLEYFNS-T------HG----ARKGLADTALKTANSGYLTRRLVDVSQDCVVVVE-DCG-----------T-ER-ALEMRAIVQG-GSVIASLGERILGRT-LAEDLVEAKT-GE---VIATNGTLLDEPAVVAIEAAGIQAARIRS----------PLICE-A-QQ-GVCGKCYGRDLAR-GTPVNIGEAVGVIAAQSIG-EPGTQL--------TM-RTF-HIGGAA--Q-VNEQSHLEAIAAGTIVH-RD-I-PTIIDKRGRRLSLARSGE-IVVVD------------------TE-G-R---E-RAIHR-VPYGT---HLLHEN-GSAIVLGE-------------RLAEWDPFTLPVITEKEGIVRYQDLIDGRTLTEAVDEATGIAQ-------------RLV---------------------TENR----------------------------------------------------------------SVG-R-N-K-----------------------------------------KDDLRPRLTL--HD-------E-----------------NSG------------ESARYM-MAPGTTLSVE--DGQ----MVSAGDILARASREAA--KTRDITGGLPRVAELFEARKPKDNSIIAKIAGRIEFVRD-YKAKRKIAIIP-----E-------EG------E-----P---VEYLIPKSRVIDVQEGDYVKKGDNLISGSPD--PHDILEVMGVEALAEYLVAEIQEVYRLQGVKI--NDKHI--EVIVRQML-QKVEITDGGD-T-TLLPGEQVDYEEMLEYN-VK---L-TE------AQK---P-AEGKPVLLGIT----KASLQTRSFISAASFQETTRVLTQAAVEGK---KDSLIGLKENVIVG--RLIPAGTGAGMNRL--------RVAAS--------------SRD--AA--L---------RAQY-RKLQE-----S----------------------LI------APA-SA-------------A-E--------------------------EHAAELKQ-GP----EAAIG-DD-------PLA-AV---EGETHGT---------------DAD----AG---------------------------DYL---------LADGD-----------AAHIGEGEAE------------------------------------------------
>1211806_Nkunmingense@PKB19239.1| DNA-directed RNA polymerase subunit beta'
--------------------------------------------------------------------------------------------------------------------------------------------------------------------------------------------------------------------------------------------------------------------------------------------------------------------------------------------------------------------------------------------------------------------------------------------------MN------------------------------------------------------------------------------------------------------------------------------------------------------------------------------------------------------------D---------------------------------------------------------------------LT---------------------------------------------------------------------------------------------------------------------------------------------------------------------------------------------------------------------------------------------------------------------------------------------------------------------------------------------------------------------------------------------------------------------------------------------------------------------------------------------------------------------------------------------------------------------------------------------------------------------------------------------K----------------------------------------------FT--------------------------------------------------------------------------------------N---------------------------Q-MA---KP--------ET------------------------------------------------------------------------------------------------------------------------------------------------------------------------------------------------------------------------------------------------------------FDQIQIGLASPERI-RSWSFGEIKKPETINYRTFKPERDGLFCARIFGPVKDYECLCGKYKRMKYKGVVCEKCGVEVTVTKVRRERMGHIELAAP-----VAHIWFLKSLPSRIGLLLDMQLKQLERILYFESYVVIEPGL-TPLEKYQLLT----EDELY-------DYQDEYGED--AFSAGIGAEAVKHMLMS-------------------------L---------DLVQEKED----------LLKELAET-KS-ELKPKKIIKRLKVVESFI----------------------------------DS-GNRPEWMILDVVPVIPPELRPLVPLDGGRFATSDLNDLYRRVI---NRNNRLKRLI--ELRAPDIIVRNEKRMLQEAVDALF--DNG-RRGRVI-T--GANKR-PL-KSLSDMLK-GKQG---RFRQNLL-GKRVD-YSGRSVIVTGPELKLHQCGLPKKMALELFKPFIYARL-DAKGLSMTLKQAKKWVEKERKEVWDILDEVIREHPVLLNRAPTLHRLGIQAFEPVLIEGKAIQLHPLVCSA-FNA--DF-DGDQM------A------VHVPLSLEAQL------------EARVLMMSTNNILS----PANGKPIIVPSQDMVLGLYYLSLD------------------------------R-----------E-----------G-----------EP------G-----------------------------------------------------------------E-----------KM--------------------------------------------M----------------F----ADMAEVHQALEVGAVTLHSKITARV------PQTD-E-----QGK----QYLKRFETTPGRMLIGECLPK-SHTVPFD-VV--------------------------NKVLTKKEIGDVIDQVYRHTGQKDTVLFADAIMALGFRNAFKAGISFGKDDMIIPDSKEALVEETKALVADYEQQYQDGLITQQEKYNKVIDAWSRCGDQVANAMMDEIRASPV---------DP---E-T-G----RQK------PINSIYMMSHSGARGSPTQMKQLAGMRGLMA---KPS--------GEIIET------PIISNFKEGLTVLEYFNS-T------HG----ARKGLADTALKTANSGYLTRRLVDVSQDCVVVVD-DCG-----------T-ER-ALEMRAIVQG-GSTIASLGERILGRT-LAEDIA-SKD-GE---IVMANGTLLDEAATAAVEASGVQAVKIRS----------PLICE-A-EQ-GVCATCYGRDLAR-GTPVNIGEAVGVIAAQSIG-EPGTQL--------TM-RTF-HIGGAA--Q-VNETSHLEAISDGTVQY-RD-I-PTIVDKRGRRLSLARNGE-IVVID------------------SE-G-R---E-RAIHR-VPYGT---HLLHTD-GAAVKEGE-------------RLAEWDPFTLPVITDQAGIVKYQDLIDGKTMTEATDEATGMSS-------------RVV---------------------TENR----------------------------------------------------------------STS-R-S-K-----------------------------------------KEDLRPRLTL--LD-------D-----------------SSG------------EAARYI-MAPGTTLSVE--DGQ----AVEAGDVLARASREAA--KTRDITGGLPRVAELFEARIPKDNAIIAKASGRIEFVRD-YKAKRKIAIVP-----E-------EG------D-----P---VEYLIPKSKVIDVQEGDWVKKGDNLISGSPN--PHEILEVLGVEALAEYLVAEIQEVYRLQGVKI--NDKHI--EVIVRQML-QKVEITDGGD-T-VLLAGEQVDREEMDEYN-AK---L-EP------GQK---P-AEGKPVLLGIT----KASLQTRSFISAASFQETTRVLTQAAVEGK---RDSLIGLKENVIVG--RLIPAGTGAGMNRL--------RVAAS--------------SRD--AA--L---------RASY-RKLQE-----S----------------------LI------APD-SA-------------A-E--------------------------EHAAELAQ-GP----EAAGF-ED-------PLA-AV---EGDTHGT---------------DAD----AG---------------------------EYL---------NPE------------------AADGEE-----------------------------------------------
>1946984_Nsp@DJUW01000017.1_24|  24243 28532
--------------------------------------------------------------------------------------------------------------------------------------------------------------------------------------------------------------------------------------------------------------------------------------------------------------------------------------------------------------------------------------------------------------------------------------------------MN------------------------------------------------------------------------------------------------------------------------------------------------------------------------------------------------------------D---------------------------------------------------------------------LT---------------------------------------------------------------------------------------------------------------------------------------------------------------------------------------------------------------------------------------------------------------------------------------------------------------------------------------------------------------------------------------------------------------------------------------------------------------------------------------------------------------------------------------------------------------------------------------------------------------------------------------------K----------------------------------------------FT--------------------------------------------------------------------------------------N---------------------------Q-IA---KP--------ET------------------------------------------------------------------------------------------------------------------------------------------------------------------------------------------------------------------------------------------------------------FDQIQIGLASPERI-RSWSFGEIKKPETINYRTFKPERDGLFCARIFGPVKDYECLCGKYKRMKYKGVVCEKCGVEVTVTKVRRERMGHIELAAP-----VAHIWFLKSLPSRIGLLLDMQLKILERILYFESYVVIEPGL-TPLEKYQTLT----EDELY-------DYQDQYGED--AFSAGIGAEAVKHMLMS-------------------------L---------DLVQEKED----------LLKELSET-KS-ELKPKKIIKRLKVVESFI----------------------------------DS-GNRPEWMILDVVPVIPPELRPLVPLDGGRFATSDLNDLYRRVI---NRNNRLKRLI--ELRAPDIIVRNEKRMLQEAVDALF--DNG-RRGRVI-T--GANKR-PL-KSLSDMLK-GKQG---RFRQNLL-GKRVD-YSGRSVIVTGPELKLHQCGLPKKMALELFKPFIYARL-DAKGLSMTLKQAKKWVEKERKEVWDILDEVIREHPVLLNRAPTLHRLGIQAFEPVLIEGKAIQLHPLVCSA-FNA--DF-DGDQM------A------VHVPLSLEAQL------------EARVLMMSTNNILS----PANGKPIIVPSQDMVLGLYYLSID------------------------------R-----------E-----------N-----------EP------G-----------------------------------------------------------------Q-----------GM--------------------------------------------M----------------F----ADMAEVHQAIEVGAVTLHSKIIARV------PQTD-E-----KGQ----QYLKRFETTPGRMLIGECLPK-SHTVPFD-VV--------------------------NKVLTKKEIGDVIDQVYRHTGQKDTVLFADAIMALGFRHAFKAGISFGKDDMIIPDSKVALVDETKALVADYEQQYQDGLITQQEKYNKVIDAWSRCGDQVANAMMDEIKASPI---------DP---E-T-G----RQK------PINSIYMMSHSGARGSPTQMKQLAGMRGLMA---KPS--------GEIIET------PIISNFKEGLTVLEYFNS-T------HG----ARKGLADTALKTANSGYLTRRLVDVSQDCVVVVE-DCG-----------T-ER-ALEMRAIVQG-GSTIASLGERILGRT-LAEDVA-NKD-GS---VLVAKGTLLDEAATAVVEASGIQAVKIRS----------PLICE-A-EQ-GVCGTCYGRDLAR-GTPVNIGEAVGVIAAQSIG-EPGTQL--------TM-RTF-HIGGAA--Q-VNEQSHLEAISDGTVMY-RD-I-PTITDKRGRRLSLARSGE-IVVLD------------------SE-G-R---E-RAIHK-VPYGT---HLLHED-GAIINEGD-------------RLAEWDPFTLPIITEKSGVVKYQDLVDGKTLTELTDDATGMSS-------------RVV---------------------TENR----------------------------------------------------------------SAS-R-S-K-----------------------------------------KEDLRPRLTL--LD-------D-----------------ASG------------EAARYM-MAPGTTLSVE--DGQ----TVEAGDVLARASREAA--KTRDITGGLPRVAELFEARKPKDNAIIAKTSGRIEFVRD-YKAKRKIAIIP-----E-------EG------D-----P---VEYLIPKSKTIDVQEGDWVKKGDNLISGSPD--PHDILEVLGVEALAEYLVAEIQEVYRLQGVKI--NDKHI--EVIVRQML-QKVEITDGGD-T-VLLAGEQVDREEMDEYN-AK---L-PL------GSA---P-AVGKPVLLGIT----KASLQTRSFISAASFQETTRVLTQAAVEGK---RDSLIGLKENVIVG--RLIPAGTGAGMNRL--------RVTAT--------------SRD--AA--L---------RASY-RKLQE-----S----------------------LI------APD-NA-------------A-E--------------------------EHAAELAQ-GP----EAAIG-DD-------PLA-MV---EGETHGL---------------DAD----AG---------------------------EYL---------NPE------------------AAEGEE-----------------------------------------------
>1961849_Nsp@MWLM01000072.1_71|  66781 71064
--------------------------------------------------------------------------------------------------------------------------------------------------------------------------------------------------------------------------------------------------------------------------------------------------------------------------------------------------------------------------------------------------------------------------------------------------MN------------------------------------------------------------------------------------------------------------------------------------------------------------------------------------------------------------D---------------------------------------------------------------------LT---------------------------------------------------------------------------------------------------------------------------------------------------------------------------------------------------------------------------------------------------------------------------------------------------------------------------------------------------------------------------------------------------------------------------------------------------------------------------------------------------------------------------------------------------------------------------------------------------------------------------------------------K----------------------------------------------FT--------------------------------------------------------------------------------------N---------------------------Q-MA---KP--------ET------------------------------------------------------------------------------------------------------------------------------------------------------------------------------------------------------------------------------------------------------------FDQIQIGLASPERI-RSWSFGEIKKPETINYRTFKPERDGLFCARIFGPVKDYECLCGKYKRMKYKGVVCEKCGVEVTVTKVRRERMGHIELAAP-----VAHIWFLKSLPSRIGLLLDMQLKQLERILYFESYVVIEPGL-TPLEKYQLLT----EDELY-------DYQDEYGED--AFSAGIGAEAVKHMLMS-------------------------L---------DLVQEKED----------LLKELSET-KS-ELKPKKIIKRLKVVESFI----------------------------------DS-GNKPEWMILDVVPVIPPELRPLVPLDGGRFATSDLNDLYRRVI---NRNNRLKRLI--ELRAPDIIVRNEKRMLQEAVDALF--DNG-RRGRVI-T--GANKR-PL-KSLSDMLK-GKQG---RFRQNLL-GKRVD-YSGRSVIVTGPELKLHQCGLPKKMALELFKPFIYARL-DAKGLSMTLKQAKKWVEKERKEVWDILDEVIREHPVMLNRAPTLHRLGIQAFEPVLIEGKAIQLHPLVCSA-FNA--DF-DGDQM------A------VHVPLSLEAQL------------EARVLMMSTNNILS----PANGKPIIVPSQDMVLGLYYLSLD------------------------------L-----------S-----------N-----------EP------G-----------------------------------------------------------------E-----------GM--------------------------------------------A----------------F----GDMAEVHQALEAKAVTLHSKIIARV------PQTD-E-----AGN----TYQKRFETTPGRMLIGECLPK-SHTVPFD-VI--------------------------NKVLTKKEIGDVIDQVYRHTGQKDTVLFADAIMSLGFRHAFKAGISFGKDDMIIPDSKDALVAETKELVADYEQQYQDGLITQQEKYNKVIDAWSRCGDQVANAMMDEIRASPI---------DP---E-T-G----RHK------PINSIYMMSHSGARGSPTQMKQLAGMRGLMA---KPS--------GEIIET------PIISNFKEGLTVLEYFNS-T------HG----ARKGLADTALKTANSGYLTRRLVDVSQDCVVVIE-DCG-----------T-ER-ALEMRSIVQG-GSTIASLAERILGRT-LAEDIL-NKD-GE---VVAGKGDLLDEAAVARIEATGIQAARIRS----------PLICE-A-EQ-GVCATCYGRDLAR-GTPVNIGEAVGVIAAQSIG-EPGTQL--------TM-RTF-HIGGAA--Q-VNEQSHLESICDGSVIY-RD-I-PTITDKRGRRLSLARNGE-VVVLD------------------SE-G-R---E-RAIHR-VPYGT---HLLHQD-GAIVNEGD-------------RLAEWDPFTLPVITEKPGIVKYQDLIDGKTMTEQTDDATGMSS-------------RVV---------------------TENR----------------------------------------------------------------STS-R-S-K-----------------------------------------KEDLRPRLTL--LD-------D-----------------ASG------------EAARYM-MAPGTTLSVE--DGQ----EVSAGDVLARASREAA--KTRDITGGLPRVAELFEARKPKDNAIIAKTSGRIEFVRD-YKAKRKIAIIP-----E-------EG------D-----P---VEYLIPKSKVIDVQEGDWVKKGDNLISGSPD--PHDILEVLGVEALAEYLVAEIQEVYRLQGVKI--NDKHI--EVIVRQML-QKVEITDGGD-T-VLLAGEQVDREEMDEYN-AK---L-AP------GQA---P-AVGKPVLLGIT----KASLQTRSFISAASFQETTRVLTQAAVEGK---RDSLIGLKENVIVG--RLIPAGTGAGMNRL--------RVAAS--------------SRD--AA--L---------RASY-RKLQE-----A----------------------LI------APS-SA-------------A-E--------------------------EHAAELAQ-GP----EAAGF-TD-------PLA-AV---EGESHGM---------------DAD----AG---------------------------EYL---------NPE------------------ASEE-------------------------------------------------
>2067455_Nsp@PLK27556.1| DNA-directed RNA polymerase subunit beta'
--------------------------------------------------------------------------------------------------------------------------------------------------------------------------------------------------------------------------------------------------------------------------------------------------------------------------------------------------------------------------------------------------------------------------------------------------MN------------------------------------------------------------------------------------------------------------------------------------------------------------------------------------------------------------D---------------------------------------------------------------------LT---------------------------------------------------------------------------------------------------------------------------------------------------------------------------------------------------------------------------------------------------------------------------------------------------------------------------------------------------------------------------------------------------------------------------------------------------------------------------------------------------------------------------------------------------------------------------------------------------------------------------------------------K----------------------------------------------FT--------------------------------------------------------------------------------------N---------------------------Q-MA---KP--------ET------------------------------------------------------------------------------------------------------------------------------------------------------------------------------------------------------------------------------------------------------------FDQIQIGIASPERI-RSWSFGEIKKPETINYRTFKPERDGLFCARIFGPVKDYECLCGKYKRMKYKGVVCEKCGVEVTVTKVRRERMGHIELAAP-----VAHIWFLKSLPSRIGLLLDMQLKQLERVLYFESYIVTEPGL-TPLEKYQLIT----EDELY-------EYQDEYGED--AFSAGIGAEAVKMMLMD-------------------------L---------DLEQERTD----------LLEELATT-KS-ELKPKKIIKRLKVVESFI----------------------------------DS-GNRPEWMILDVVPVIPPELRPLVPLDGGRFATSDLNDLYRRVI---NRNNRLKRLI--ELRAPDIIVRNEKRMLQEAVDALF--DNG-RRGRVI-T--GANKR-PL-KSLSDMLK-GKQG---RFRQNLL-GKRVD-YSGRSVIVTGPELKLHQCGLPKKMALELFKPFIYARL-DAKGLSMTLKQAKKWVEKERKEVWDILDEVIREHPVLLNRAPTLHRLGIQAFEPVLIEGKAIQLHPLVCSA-FNA--DF-DGDQM------A------VHVPLSLEAQL------------EARVLMMSTNNILS----PANGKPIIVPSQDMVLGLYYLSMD------------------------------R-----------E-----------G-----------EP------G-----------------------------------------------------------------E-----------GM--------------------------------------------L----------------L----ADMAEVHQALEVGAVTLHTKIVARV------PQTG-E-----DGV----ERMVRYETTPGRMLIGECLPK-SHTVPFD-VV--------------------------NKLLTKKEIGDVIDQVYRHTGQKDTVLFADAIMALGFRHAFKAGISFGKDDMIIPDSKVELVEKTKELVADYEQQYQDGLITQQEKYNKVIDAWSRCGDQVANAMMDEIRATPK---------D----E-N-G----RQK------PVNSIYMMSHSGARGSPTQMKQLAGMRGLMA---KPS--------GEIIET------PIISNFKEGLTVLEYFNS-T------HG----ARKGLADTALKTANSGYLTRRLVDVSQDCVVVVD-DCG-----------T-ER-ALEMRAIVQG-GSVIASLGERILGRT-LAEDIA-DKD-GN---LVVAKGTLLDEAATALVEGTGVQAVKIRS----------PLICE-A-EQ-GVCGTCYGRDLAR-GTPVNIGEAVGVIAAQSIG-EPGTQL--------TM-RTF-HIGGAA--Q-VNEQSHLEAICDGTVQY-RD-I-PTITDKRGRRLSLARNGE-IVVVD------------------TD-G-R---E-RAIHK-VPYGT---HLLHEN-GAIINEGD-------------RLAEWDPFTLPIITETSGVVKYQDLVEGRTMEERADEATGMTS-------------RVV---------------------TENR----------------------------------------------------------------TTS-R-S-K-----------------------------------------KEDLRPRITL--LD-------E-----------------SSG------------EAARYM-LAPGTTLSVD--DGQ----TVDAGDVVARASREAA--KTRDITGGLPRVAELFEARMPKDNAIIAKISGRIEFVRD-YKAKRKIAIIP-----E-------EG------D-----P---VEYLIPKSKVIDVQEGDWVKKGDNLISGSPN--PHDILEVLGVEALAEYLVAEIQEVYRLQGVKI--NDKHI--EVIVRQML-QKVEITDGGD-T-TLLAGEQLDAEEMNAVN-AK---L-AP------GLK---P-AEGKPILLGIT----KASLQTRSFISAASFQETTRVLTQAAVEGK---KDSLIGLKENVIVG--RLIPAGTGAGMNRL--------RVAAS--------------SRD--AA--L---------RAQY-RKLQE-----A----------------------LI------APH-TA-------------A-E--------------------------EHAAELAQ-GP----EAAIG-DD-------PLA-AV---EGETHGT---------------DAD----AG---------------------------EYL---------NPE------------------AGEE-------------------------------------------------
>1946983_Nsp@DDES01000171.1_1| CONCAT DDES01000171.1_2
---------------------------------------------------------------------------------------------------------------------------------------------------------------------------------------------------------------------------------------------------------------------------------------------------------------------------------------------------------------------------------------------------------------------------------------------------------------------------------------------------------------------------------------------------------------------------------------------------------------------------------------------------------------------------------------------------------------------------------------------------------------------------------------------------------------------------------------------------------------------------------------------------------------------------------------------------------------------------------------------------------------------------------------------------------------------------------------------------------------------------------------------------------------------------------------------------------------------------------------------------------------------------------------------------------------------------------------------------------------------------------------------------------------------------------------------------------------------------------------------------------------------------------------------------------------------------------------------------------------------------------------------------------------------------------------------------------------------------------------------------------------------------------------------------------------------------------------------------------------------------------------------------------------------------------------------------------------------------------------------------------------------------------------------------------------------------------------------------------------------------------------------------------------------------------------------------------------------------------------------------------------------------------------------------------------------------HQCGLPKKMALELFKPFIYARL-DAKGLSMTLKQAKKWVEKERKEVWDILDEVIREH--------------------------------------------------------------------------------------------MMSTNNILS----PANGKPIIVPSQDMVLGIYYLSMD------------------------------L-----------Q-----------G-----------EP------G-----------------------------------------------------------------E-----------GM--------------------------------------------L----------------L----GDMAEVHQALEAKAVTLHSKIIARV------PQTD-E-----SGK----QYLKRFETTPGRMLIGECLPK-SHKVPFE-IV--------------------------NRLLTKKEIGDVIDQVYRHTGQKDTVLFADAIMALGFRHAFKAGISFGKDDMIIPDSKDALVAETKELVADYEQQYQDGLITQQEKYNKVIDAWSRCGDQVANAMMEELKAAPI---------DP---E-T-G----RQK------PINAIYMMSHSGARGSPTQMKQLAGMRGLMA---KPS--------GEIIET------PIISNFKE---------------------------------MKTANSGYLTRRLVDVSQDCVVIVQ-DCG-----------T-ER-ALEMRAIVQG-GSTIASLGERILGRT-LAEDMV-LKD-GT---VVAAKGDLLDEAAVARIEAAGIQSARIRS----------PLICE-A-EQ-GVCATCYGRDLAR-GTPVNIGEAVGVIAAQSIG-EPGTQL--------TM-RTF-HIGGAA--Q-VNEQSNLEALCDGTIEY-RD-I-PTIVDKRGRMLSLARNGE-IVLID------------------TD-G-R---E-RAVHR-VPYGT---HLLHQS-GAIVAQGD-------------RLAEWDPFTTPIITEKSGIVKYQDLIDGRTLTEQVDEATGMTS-------------RII---------------------TENR----------------------------------------------------------------STS-R-G-K-----------------------------------------KDDLRPRLTL--LD-------D-----------------ASG------------EAARYM-LAPGTTLSVE--DGQ----MVESGDVVARASREAA--KTRDITGGLPRVAELFEARIPKDNSVIAKIAGRIEFVRD-YKAKRKIAIVP-----Q-------EG------E-----P---VEYLIPKSKVIDVQEGDWVKKGDNLISGSPN--PHDILEVLGVEALAEYLVAEIQEVYRLQGVKI--ND---------RQML-QKVEITDGGD-T-VLLAGEQVDREEMDQYN-AK---L-TA------DQK---K-AEGKPVLLGIT----KASLQTRSFISAASFQETTRVLTQAAVEGK---KDSLIGLKENVIVG--RLIPAGTGAGMNRI--------RVAAS--------------SRD--AA--L---------RASY-RKLQE-----H----------------------LI------APA-TA-------------A-E--------------------------EHAAELAQ-GP----EAAGL-VD-------PLA-PI---EGETHGS---------------DAD----AG---------------------------EYL---------I--------------------KGDDAE-----------------------------------------------
>1884364_Nsp@SFF79534.1| DNA-directed RNA polymerase subunit beta'
--------------------------------------------------------------------------------------------------------------------------------------------------------------------------------------------------------------------------------------------------------------------------------------------------------------------------------------------------------------------------------------------------------------------------------------------------MN------------------------------------------------------------------------------------------------------------------------------------------------------------------------------------------------------------D---------------------------------------------------------------------LT---------------------------------------------------------------------------------------------------------------------------------------------------------------------------------------------------------------------------------------------------------------------------------------------------------------------------------------------------------------------------------------------------------------------------------------------------------------------------------------------------------------------------------------------------------------------------------------------------------------------------------------------K----------------------------------------------FT--------------------------------------------------------------------------------------N---------------------------Q-MA---KP--------ET------------------------------------------------------------------------------------------------------------------------------------------------------------------------------------------------------------------------------------------------------------FDQIQIGLASPERI-RSWSFGEIKKPETINYRTFKPERDGLFCARIFGPVKDYECLCGKYKRMKYKGVVCEKCGVEVTVTKVRRERMGHIELAAP-----VAHIWFLKSLPSRIGLLLDMQLKLLERVLYFESYIVTEPGL-TPLEKYQLLT----EDEML-------DAQDEYGED--AFSAGIGAEAVKHMLMN-------------------------L---------DLEQERAD----------LLQELETT-KS-ELKPKKIIKRLKVVESFI----------------------------------DS-GNRPEWMILDVVPVIPPELRPLVPLDGGRFATSDLNDLYRRVI---NRNNRLKRLI--ELRAPDIIVRNEKRMLQEAVDALF--DNG-RRGRVI-T--GANKR-PL-KSLSDMLK-GKQG---RFRQNLL-GKRVD-YSGRSVIVTGPELKLHQCGLPKKMALELFKPFIYARL-DAKGLSMTLKQAKKWVEKERKEVWDILDEVIREHPVMLNRAPTLHRLGIQAFEPVLIEGKAIQLHPLVCSA-FNA--DF-DGDQM------A------VHVPLSLEAQL------------EARVLMMSTNNILS----PANGKPIIVPSQDMVLGLYYLSMD------------------------------R-----------T-----------G-----------EP------G-----------------------------------------------------------------E-----------GM--------------------------------------------K----------------F----GDMAEVHQALHVGAVTLHSQIEARV------PQTD-E-----QGQ----QYMKRFQTTPGRMLIGECLPK-SHTVPFD-VV--------------------------NRLLTKKEIGDVIDQVYRHTGQKDTVLFADAIMSLGFRHAFKAGISFGKDDMIIPDSKVALVAETKELVADYEQQYQDGLITQQEKYNKVIDAWSRCGDQVANAMMDEIRAQPI---------DP---E-T-G----RMA------QINSIYMMSHSGARGSPAQMKQLAGMRGLMA---KPS--------GEIIET------PIISNFKEGLTVLEYFNS-T------HG----ARKGLADTALKTANSGYLTRRLVDVSQDCVVVID-DCG-----------T-ER-ALEMRSIVQG-GSTIASLAERILGRT-LAEDIV-DKE-GN---VVAANGQLLDEPAVAAIEATGIQAARIRS----------PLVCE-A-TQ-GVCGKCYGRDLAR-GTPVNIGEAVGVIAAQSIG-EPGTQL--------TM-RTF-HIGGAA--Q-LNETSHLESICTGKVEY-RD-I-PTILDKRGRRLSLARNGE-VVVFD------------------SE-G-R---E-RAIHR-VPYGT---VLLHTD-GAAVKEGE-------------RLAEWDPFTLPIITETSGVVKYQDLIDSRTLTEQTDDATGMTS-------------RVV---------------------TEDR----------------------------------------------------------------SSS-R-SKK-----------------------------------------KEDLRPRITL--LD-------E-----------------ASG------------ETARYM-MAPGTTLSVE--DGQ----QVEAGDIIARASREAA--KTRDITGGLPRVAELFEARKPKDNSIIAKISGRIEFVRD-YKAKRKIAIIP-----E-------EG------D-----P---IEYLIPKSRVIDVQEGDYVKKGDNLISGSPD--PHDILEVLGVEALAEYLVAEIQEVYRLQGVKI--NDKHI--EVIVRQML-QKVEITDGGD-T-TLLAGEQVDYEEMNEYN-AK---L-KP------DQK---P-AEGKPVLLGIT----KASLQTRSFISAASFQETTRVLTQAAVEGK---KDSLIGLKENVIVG--RLIPAGTGAGMNRV--------RVAAS--------------SRD--AA--L---------RASY-RRMQD-----A----------------------LV------AAN-SA-------------E-E--------------------------EREAERRR-DP----LDDLG-DD-------PLA-AV---EGETHGT---------------DAD----AG---------------------------DYL-----------------------------IKGDEVE-----------------------------------------------
>1114963_Nbarchaimii@KMS52616.1| DNA-directed RNA polymerase subunit beta'
--------------------------------------------------------------------------------------------------------------------------------------------------------------------------------------------------------------------------------------------------------------------------------------------------------------------------------------------------------------------------------------------------------------------------------------------------MN------------------------------------------------------------------------------------------------------------------------------------------------------------------------------------------------------------D---------------------------------------------------------------------LT---------------------------------------------------------------------------------------------------------------------------------------------------------------------------------------------------------------------------------------------------------------------------------------------------------------------------------------------------------------------------------------------------------------------------------------------------------------------------------------------------------------------------------------------------------------------------------------------------------------------------------------------K----------------------------------------------FT--------------------------------------------------------------------------------------N---------------------------Q-MA---KP--------ET------------------------------------------------------------------------------------------------------------------------------------------------------------------------------------------------------------------------------------------------------------FDQIQIGLASPERI-RSWSFGEIKKPETINYRTFKPERDGLFCARIFGPVKDYECLCGKYKRMKYKGVVCEKCGVEVTVTKVRRERMGHIELAAP-----VAHIWFLKSLPSRIGLLLDMQLKLLERVLYFESYIVTEPGL-TPLEKYQMLT----EDEML-------DAQDEYGED--AFSAGIGAEAVKHMLMN-------------------------L---------DLEQERAD----------LLQELETT-KS-ELKPKKIIKRLKVVESFI----------------------------------DS-GNRPEWMILDVVPVIPPELRPLVPLDGGRFATSDLNDLYRRVI---NRNNRLKRLI--ELRAPDIIVRNEKRMLQEAVDALF--DNG-RRGRVI-T--GANKR-PL-KSLSDMLK-GKQG---RFRQNLL-GKRVD-YSGRSVIVTGPELKLHQCGLPKKMALELFKPFIYARL-DAKGLSMTLKQAKKWVEKERKEVWDILDEVIREHPVMLNRAPTLHRLGIQAFEPVLIEGKAIQLHPLVCSA-FNA--DF-DGDQM------A------VHVPLSLEAQL------------EARVLMMSTNNILS----PANGKPIIVPSQDMVLGLYYLSLD------------------------------R-----------D-----------G-----------EP------G-----------------------------------------------------------------E-----------GM--------------------------------------------K----------------F----SDMAEVHQALHVAAVTLHSKIEARV------PQTD-E-----NGQ----QYMARFHTTPGRMLLAECLPK-SHKVPFD-VV--------------------------NRLLTKKEIGDVIDQVYRHTGQKDTVLFADAIMTLGFRHAFKAGISFGKDDMIIPDSKVALVAETKELVADYEQQYQDGLITQQEKYNKVIDAWSRCGDQVANAMMDEIKAQPI---------DP---E-T-G----RMA------QINSIYMMSHSGARGSPAQMKQLAGMRGLMA---KPS--------GEIIET------PIISNFKEGLTVLEYFNS-T------HG----ARKGLADTALKTANSGYLTRRLVDVSQDCVVVVD-DCG-----------T-ER-ALEMRSIVQG-GSVIASLAERILGRT-LAEDIV-DKE-GN---VIATKGQLLDEPAVAAIEATGLQNARIRS----------PLICE-A-TQ-GVCGTCYGRDLAR-GTPVNIGEAVGVIAAQSIG-EPGTQL--------TM-RTF-HIGGAA--Q-LNETSHLEAISAGHVEY-RD-I-PTIVDKRDRLLSLARNGE-IILFD------------------TE-G-R---E-RAIHR-VPYGT---VLLHKN-GAKVEQGE-------------RLAEWDPFTLPIITETSGVVKYQDLIDTRTLTEHVDDATGMTS-------------RVV---------------------TEDR----------------------------------------------------------------SSS-R-AKK-----------------------------------------KEDLRPRITL--LD-------D-----------------ASG------------ETARYM-LAPGTTLSVE--DGQ----TIEAGDIVARASREAA--KTRDITGGLPRVAELFEARKPKDNAVIAKVSGRVEFVRD-YKAKRKIAIIP-----E-------EG------E-----P---VEYLIPKSKVVDVQEGDWVKKGDNLVSGSPD--PHDILEVLGVEALAEYLVAEIQEVYRLQGVKI--NDKHI--EVIVRQML-QKVEITDGGD-T-TLLAAEQVDYEEMAEYN-AK---L-AP------GQK---P-AEGKPVLLGIT----KASLQTRSFISAASFQETTRVLTQAAVEGK---TDSLIGLKENVIVG--RLIPAGTGAGMNRV--------RVAAT--------------SRD--VA--L---------RAST-RRVQE-----A----------------------MI------LAS-TA-------------E-E--------------------------EHKAELAR-NA----ADDLG-DS-------PLA-AV---EGETHGT---------------DAD----AG---------------------------DYL---------NPE----------------AADGDEA------------------------------------------------
>1348853_Nmalaysiense@KHK89545.1| DNA-directed RNA polymerase subunit beta'
--------------------------------------------------------------------------------------------------------------------------------------------------------------------------------------------------------------------------------------------------------------------------------------------------------------------------------------------------------------------------------------------------------------------------------------------------MN------------------------------------------------------------------------------------------------------------------------------------------------------------------------------------------------------------D---------------------------------------------------------------------LT---------------------------------------------------------------------------------------------------------------------------------------------------------------------------------------------------------------------------------------------------------------------------------------------------------------------------------------------------------------------------------------------------------------------------------------------------------------------------------------------------------------------------------------------------------------------------------------------------------------------------------------------K----------------------------------------------FT--------------------------------------------------------------------------------------N---------------------------Q-MA---KP--------ET------------------------------------------------------------------------------------------------------------------------------------------------------------------------------------------------------------------------------------------------------------FDQIQIGLASPERI-RSWSFGEIKKPETINYRTFKPERDGLFCARIFGPVKDYECLCGKYKRMKYKGVVCEKCGVEVTVTKVRRERMGHIELAAP-----VAHIWFLKSLPSRIGLLLDMQLKQLERVLYFESYIVIEPGL-TPLEKYQLLT----EDELL-------DAQDEYGED--AFSAGIGAEAVKQMLMQ-------------------------L---------DLEQERAD----------LLQELETT-KS-ELKPKKIIKRLKVVESFI----------------------------------ES-GNRPEWMILEVVPVIPPELRPLVPLDGGRFATSDLNDLYRRVI---NRNNRLKRLI--ELRAPDIIVRNEKRMLQEAVDALF--DNG-RRGRVI-T--GANKR-PL-KSLSDMLK-GKQG---RFRQNLL-GKRVD-YSGRSVIVTGPELKLHQCGLPKKMALELFKPFIYARL-DAKGLSMTLKQAKKWVEKERKEVWDILDEVIREHPVLLNRAPTLHRLGIQAFEPVLIEGKAIQLHPLVCSA-FNA--DF-DGDQM------A------VHVPLSLEAQL------------EARVLMMSTNNILS----PANGKPIIVPSQDMVLGLYYLSME------------------------------RQEQTPEFIEDES-----------G-----------EK------I-----------------------------------------------------------------E-----------KL-------------------------------------------PR----------------F----ADMAEVHQALETKTVTLHSKIITRV------PQTD-E-----EGN----EYLRRVVTTPGRMLIGECLPK-SHTVPFD-VI--------------------------NRLLTKKEIGDVIDQVYRHTGQKDTVLFADAIMSLGFRHAFKAGISFGKDDMIIPDSKEALVGETKELVADYEQQYQDGLITQQEKYNKVIDAWSRCGDQVANAMMDEIKAQPI---------DP---E-T-G----REA------QINSIYMMSHSGARGSPAQMKQLAGMRGLMA---KPS--------GEIIET------PIISNFKEGLTVLEYFNS-T------HG----ARKGLADTALKTANSGYLTRRLVDVSQDCVVVVE-DCG-----------T-ER-ALEMRAIVQG-GSVIASLAERILGRT-LAEDIA-DKD-GT---VVVPNGSLLDEPSVKKIEEAGVQSARIRS----------PLVCE-A-EQ-GVCAKCYGRDLAR-GTPVNIGEAVGVIAAQSIG-EPGTQL--------TM-RTF-HIGGAA--Q-LNETSHLESICDGTVQY-RD-I-PTIVDKRGRRLSLARTGE-IVIID------------------TE-G-R---E-RAMHR-VPYGT---VLLHTD-GAEVKEGE-------------RLAEWDPFTLPIITETSGVVKYQDLIDGRTLTEQADEATGMTS-------------RVV---------------------TEDR----------------------------------------------------------------SSS-R-SKK-----------------------------------------KEDLRPRLTL--LD-------D-----------------QSG------------EAARYM-LAPGTTLSVE--DGQ----TVEAGDILARASREAA--KTRDITGGLPRVAELFEARKPKDNSIIAKVSGRIEFVRD-YKAKRKIAIIP-----E-------EG------D-----P---VEYLIPKSRVIDVQEGDFVKKGDNLISGSPD--PHDILEVLGVEALAEYLVAEIQEVYRLQGVKI--NDKHI--EVIVRQML-QKVEITDGGD-T-TLLAGEQVDYEEMNEYN-SK---L-KA------GQK---P-AEGKPVLLGIT----KASLQTRSFISAASFQETTRVLTQAAVEGK---RDSLIGLKENVIVG--RLIPAGTGAGMNRV--------RVAAS--------------SRD--AA--L---------RASY-RKMQE-----A----------------------LI------AAD-TA-------------E-Q--------------------------EHEAELHR-DP----LDDLG-DD-------PLA-AV---EGETHGT---------------DAD----AG---------------------------EYL-----------------------------NKGEGEGEA---------------------------------------------
>702113_Nsp@CCA91352.1| DNA-directed RNA polymerase subunit beta'
--------------------------------------------------------------------------------------------------------------------------------------------------------------------------------------------------------------------------------------------------------------------------------------------------------------------------------------------------------------------------------------------------------------------------------------------------MN------------------------------------------------------------------------------------------------------------------------------------------------------------------------------------------------------------D---------------------------------------------------------------------LT---------------------------------------------------------------------------------------------------------------------------------------------------------------------------------------------------------------------------------------------------------------------------------------------------------------------------------------------------------------------------------------------------------------------------------------------------------------------------------------------------------------------------------------------------------------------------------------------------------------------------------------------K----------------------------------------------FT--------------------------------------------------------------------------------------N---------------------------Q-MA---KP--------ET------------------------------------------------------------------------------------------------------------------------------------------------------------------------------------------------------------------------------------------------------------FDQIQIGLASPERI-RSWSFGEIKKPETINYRTFKPERDGLFCARIFGPVKDYECLCGKYKRMKYKGVVCEKCGVEVTVTKVRRERMGHIELAAP-----VAHIWFLKSLPSRIGLLLDMQLKQLERVLYFESYIVIEPGL-TPLEKFQLLT----EDEML-------DAQDEYGED--AFSAGIGAEAVKQMLME-------------------------L---------DLEQERAD----------LLQELETT-KS-ELKPKKIIKRLKVVESFI----------------------------------DS-GNRPEWMILEVVPVIPPELRPLVPLDGGRFATSDLNDLYRRVI---NRNNRLKRLI--ELRAPDIIVRNEKRMLQEAVDALF--DNG-RRGRVI-T--GANKR-PL-KSLSDMLK-GKQG---RFRQNLL-GKRVD-YSGRSVIVTGPELKLHQCGLPKKMALELFKPFIYARL-DAKGLSMTLKQAKKWVEKERKEVWDILDEVIREHPVLLNRAPTLHRLGIQAFEPVLIEGKAIQLHPLVCSA-FNA--DF-DGDQM------A------VHVPLSLEAQL------------EARVLMMSTNNILS----PANGKPIIVPSQDMVLGLYYLSMD------------------------------R-----------S-----------G-----------DP------G-----------------------------------------------------------------E-----------GM--------------------------------------------K----------------F----GDMAEVHQALFTGAVTLHSKIEARV------PQTD-E-----DGN----QYMKRFETTPGRMLIGECLPK-SHKVPFE-VV--------------------------NRLLTKKEIGDVIDQVYRHTGQKDTVLFADAIMTLGFRNAFKAGISFGKDDMIIPESKEALVGETKDLVADYEQQYQDGLITQQEKYNKVIDAWSRCGDQVANAMMEELKALPV---------DP---E-T-G----RQA------QINSIYMMSHSGARGSPAQMKQLGGMRGLMA---KPS--------GEIIET------PIISNFKEGLTVLEYFNS-T------HG----ARKGLADTALKTANSGYLTRRLVDVSQDCVVVVE-DCG-----------T-ER-ALEMRAIVQG-GSVIASLAERILGRT-LAEDIV-DKE-GE---IVVANGTLLDESAVKAIEGAGAQSARIRS----------PLVCE-A-TQ-GVCGKCYGRDLAR-GTPVNIGEAVGVIAAQSIG-EPGTQL--------TM-RTF-HIGGAA--Q-LNETSHLESICDGTVQY-RD-I-PTIVDKRGRRLSLARNGE-VVVID------------------TE-G-R---E-RAMHR-VPYGT---VLLHTD-GATVKEGE-------------RLAEWDPFTLPIITETAGVVKYQDLIDSRTLTEQVDDATGMTS-------------RVV---------------------TEDR----------------------------------------------------------------SSS-R-SKK-----------------------------------------KEDLRPRITL--LD-------D-----------------SSG------------EAARYM-LAPGATLSVE--DGQ----TVEAGDIIARASREAA--KTRDITGGLPRVAELFEARKPKDNAVIAKVSGRIEFVRD-YKAKRKIAIIP-----E-------EG------E-----P---VEYLIPKSKVIDVQEGDFVKKGDNLISGSPD--PHDILEVLGVEALAEYLVSEIQEVYRLQGVKI--NDKHI--EVIVRQML-QKVEITDGGD-T-TLLPGEQVDFEEMLEVN-SK---L-TG------GKK---P-AEGKPVLLGIT----KASLQTRSFISAASFQETTRVLTQAAVEGK---KDSLIGLKENVIVG--RLIPAGTGAGMNRV--------RVAAS--------------SRD--AA--L---------RASY-RKMQE-----A----------------------LI------AAD-TA-------------E-E--------------------------EHAAELKR-DP----LDDLG-DD-------PLA-AV---EGETHGT---------------DAD----AG---------------------------EYL-----------------------------IKGDEEGEA---------------------------------------------
>205844_Npentaromativ@PZQ53190.1| DNA-directed RNA polymerase subunit beta', partial
------------------------------------------------------------------------------------------------------------------------------------------------------------------------------------------------------------------------------------------------------------------------------------------------------------------------------------------------------------------------------------------------------------------------------------------------------------------------------------------------------------------------------------------------------------------------------------------------------------------------------------------------------------------------------------------------------------------------------------------------------------------------------------------------------------------------------------------------------------------------------------------------------------------------------------------------------------------------------------------------------------------------------------------------------------------------------------------------------------------------------------------------------------------------------------------------------------------------------------------------------------------------------------------------------------------------------------------------------------------------------------------------------------------------------------------------------------------------------------------------------------------------------------------------------------------------------------------------------------------------------------------------------------------------------------------------------------------------------------------------------------------------------------------------------------------------------------------------------------------------------------------------------------------------------------------------------------------------------------------------------------------------------------------------------------------------------------------------------------------------------------------------------------------------------------------------------------------------------------------------------------------------------------------------------------------------------------------------------------------------------------------------------EPVLIEGKAIQLHPLVCSA-FNA--DF-DGDQM------A------VHVPLSLEAQL------------EARVLMMSTNNILS----PANGKPIIVPSQDMVLGLYYLSMD------------------------------R-----------T-----------G-----------EP------G-----------------------------------------------------------------E-----------GM--------------------------------------------K----------------F----ADMAEVHQALHVGAVTLHSKIEARV------PQTD-E-----NGE----QYMKRFETTPGRMLLGECLPK-SHTVPFD-VV--------------------------NRLLTKKEIGDVIDQVYRHTGQKDTVLFADAIMSLGFRNAFKAGISFGKDDMIIPESKEALVNETKELVADYEQQYQDGLITQQEKYNKVIDAWSRCGDQVANAMMEDLKAQPI---------DP---E-T-G----RMA------QINSIYMMSHSGARGSPAQMKQLGGMRGLMA---KPS--------GEIIET------PIISNFKEGLTVLEYFNS-T------HG----ARKGLADTALKTANSGYLTRRLVDVSQDCVVVIE-DCG-----------T-ER-ALEMRSIVQG-GSTIASLAERILGRT-LAEDIV-DKE-GN---VVAAKGQLLDEAAVAAIEATGLQAARIRS----------PLVCE-A-QQ-GVCGKCYGRDLAR-GTPVNIGEAVGVIAAQSIG-EPGTQL--------TM-RTF-HIGGAA--Q-LNETSHLESICDGKVEY-RD-I-PTIVDKRGRRLSLARNGE-IVVFD------------------SE-G-R---E-RAMHR-VPYGT---VLLHTN-GAAVKEGE-------------RLAEWDPFSLPIITETSGTVKYQDLIDTRTLTEQVDDATGMTS-------------RVV---------------------TEDR----------------------------------------------------------------SSR-S-AKK-----------------------------------------KEDLRPRITL--LD-------E-----------------GSG------------ETARYM-MAPGTTLSVE--DGQ----TVEAGDIIARASREAA--KTRDITGGLPRVAELFEARKPKDNSIIAKVSGRIEFVRD-YKAKRKIAIIP-----E-------EG------D-----P---VEYLIPKSRVIDVQEGDFVKKGDNLISGSPD--PHDILEVLGVEALAEYLVAEIQEVYRLQGVKI--NDKHI--ETIVRQML-QKVEITAGGD-T-TLLPGEQVDYEEMFEIN-SK---L-PE------GKQ---P-AEGKPVLLGIT----KASLQTRSFISAASFQETTRVLTQAAVEGK---KDSLIGLKENVIVG--RLIPAGTGAGMNRV--------RVAAT--------------SRD--AA--L---------RASY-RRMQE-----A----------------------LI------AAN-SA-------------E-E--------------------------EHAAELAQ-GP----EAAIG-ND-------PLA-AV---EGETHGL---------------DAD----AG---------------------------DYL-----------------------------IKGDEQPEGGD--------EA---------------------------------
>1096930_Nlindaniclast@EQB18449.1| DNA-directed RNA polymerase subunit beta'
--------------------------------------------------------------------------------------------------------------------------------------------------------------------------------------------------------------------------------------------------------------------------------------------------------------------------------------------------------------------------------------------------------------------------------------------------MN------------------------------------------------------------------------------------------------------------------------------------------------------------------------------------------------------------D---------------------------------------------------------------------LT---------------------------------------------------------------------------------------------------------------------------------------------------------------------------------------------------------------------------------------------------------------------------------------------------------------------------------------------------------------------------------------------------------------------------------------------------------------------------------------------------------------------------------------------------------------------------------------------------------------------------------------------K----------------------------------------------FT--------------------------------------------------------------------------------------N---------------------------Q-MA---KP--------ET------------------------------------------------------------------------------------------------------------------------------------------------------------------------------------------------------------------------------------------------------------FDQIQIGLASPERI-RSWSFGEIKKPETINYRTFKPERDGLFCARIFGPVKDYECLCGKYKRMKYKGVVCEKCGVEVTVTKVRRERMGHIELAAP-----VAHIWFLKSLPSRIGLLLDMQLKQLERVLYFESYIVIEPGL-TPLEKYQLLT----EDEML-------DAQDEYGED--AFSAGIGAEAVKHMLIN-------------------------L---------DLEQERAD----------LLQELETT-KS-ELKPKKIIKRLKVVESFI----------------------------------DS-GNRPEWMILEVVPVIPPELRPLVPLDGGRFATSDLNDLYRRVI---NRNNRLKRLI--ELRAPDIIVRNEKRMLQEAVDALF--DNG-RRGRVI-T--GANKR-PL-KSLSDMLK-GKQG---RFRQNLL-GKRVD-YSGRSVIVTGPELKLHQCGLPKKMALELFKPFIYARL-DAKGLSMTLKQAKKWVEKERKEVWDILDEVIREHPVMLNRAPTLHRLGIQAFEPVLIEGKAIQLHPLVCSA-FNA--DF-DGDQM------A------VHVPLSLEAQL------------EARVLMMSTNNILS----PANGKPIIVPSQDMVLGLYYLSMD------------------------------R-----------T-----------G-----------EP------G-----------------------------------------------------------------E-----------GM--------------------------------------------K----------------F----ADMAEVHQALHVGAVTLHSKIEARV------PQTD-E-----NGE----QYMKRFETTPGRMLLGECLPK-SHTVPFD-VV--------------------------NRLLTKKEIGDVIDQVYRHTGQKDTVLFADAIMSLGFRNAFKAGISFGKDDMIIPESKEALVGETKELVADYEQQYQDGLITQQEKYNKVIDAWSRCGDQVANAMMEDLKAQPV---------DP---E-T-G----RMA------QINSIYMMSHSGARGSPAQMKQLGGMRGLMA---KPS--------GEIIET------PIISNFKEGLTVLEYFNS-T------HG----ARKGLADTALKTANSGYLTRRLVDVSQDCVVVIE-DCG-----------T-ER-ALEMRSIVQG-GSTIASLAERILGRT-LAEDIV-DKE-GN---TIAAKGQLLDEAAVAAIEATGLQAARIRS----------PLVCE-A-QQ-GVCGKCYGRDLAR-GTPVNIGEAVGVIAAQSIG-EPGTQL--------TM-RTF-HIGGAA--Q-LNETSHLEAISDGTVEY-RD-I-PTIVDKRGRRLSLARNGE-IVVLD------------------TE-G-R---E-RAMHR-VPYGT---VLLHTS-GATVKEGE-------------RLAEWDPFSLPIITETSGTVKYQDLIDTRTLTEQVDDATGMTS-------------RVV---------------------TEDR----------------------------------------------------------------SSR-S-AKK-----------------------------------------KEDLRPRITL--LD-------D-----------------ASG------------EAARYM-MAPGTTLSVE--DGQ----MVEAGDIIARASREAA--KTRDITGGLPRVAELFEARKPKDNSIIAKVSGRIEFVRD-YKAKRKIAIIP-----E-------EG------D-----P---VEYLIPKSRVIDVQEGDFVKKGDNLISGSPD--PHDILEVLGVEALAEYLVAEIQEVYRLQGVKI--NDKHI--ETIVRQML-QKVEITAGGD-T-TLLPGEQVDYEEMFEIN-SK---L-PE------GKQ---P-AEGKPVLLGIT----KASLQTRSFISAASFQETTRVLTQAAVEGK---KDSLIGLKENVIVG--RLIPAGTGAGMNRV--------RVAAT--------------SRD--AA--L---------RASY-RRMQE-----A----------------------LI------AAN-SA-------------E-E--------------------------EHAAELAQ-GP----EAAIG-ND-------PLA-AV---EGETHGL---------------DAD----AG---------------------------DYL-----------------------------IKGDGDAEGGD--------EA---------------------------------
>1206458_Nsp@GAM04086.1| DNA-directed RNA polymerase subunit beta'
--------------------------------------------------------------------------------------------------------------------------------------------------------------------------------------------------------------------------------------------------------------------------------------------------------------------------------------------------------------------------------------------------------------------------------------------------MN------------------------------------------------------------------------------------------------------------------------------------------------------------------------------------------------------------D---------------------------------------------------------------------LT---------------------------------------------------------------------------------------------------------------------------------------------------------------------------------------------------------------------------------------------------------------------------------------------------------------------------------------------------------------------------------------------------------------------------------------------------------------------------------------------------------------------------------------------------------------------------------------------------------------------------------------------K----------------------------------------------FT--------------------------------------------------------------------------------------N---------------------------Q-MA---KP--------ET------------------------------------------------------------------------------------------------------------------------------------------------------------------------------------------------------------------------------------------------------------FDQIQIGLASPERI-RSWSFGEIKKPETINYRTFKPERDGLFCARIFGPVKDYECLCGKYKRMKYKGVVCEKCGVEVTVTKVRRERMGHIELAAP-----VAHIWFLKSLPSRIGLLLDMQLKQLERVLYFESYIVIEPGL-TPLEKFQLLT----EDEML-------DAQDEYGED--AFSAGIGAEAVKIMLME-------------------------L---------DLEQERAD----------LLQELETT-KS-ELKPKKIIKRLKVVESFI----------------------------------DS-GNRPEWMILEVVPVIPPELRPLVPLDGGRFATSDLNDLYRRVI---NRNNRLKRLI--ELRAPDIIVRNEKRMLQESVDALF--DNG-RRGRVI-T--GANKR-PL-KSLSDMLK-GKQG---RFRQNLL-GKRVD-YSGRSVIVTGPELKLHQCGLPKKMALELFKPFIYARL-DAKGLSMTLKQAKKWVEKERKEVWDILDEVIREHPVMLNRAPTLHRLGIQAFEPVLIEGKAIQLHPLVCSA-FNA--DF-DGDQM------A------VHVPLSLEAQL------------EARVLMMSTNNILS----PANGKPIIVPSQDMVLGLYYLSMD------------------------------R-----------E-----------G-----------EP------G-----------------------------------------------------------------E-----------GM--------------------------------------------K----------------F----ADMAEVHQALQIGAVTLHSKIEARV------PQTD-E-----NGA----QYMKRFETTPGRMLIGECLPK-SHTVPFD-VV--------------------------NKLLTKKDIGEVIDQVYRHTGQKDTVLFADAIMSLGFKNACQAGISFGMDDMIIPAQKDPLVAETKELVADYEQQYQDGLITQQEKYNKVIDAWSRCGDQVANAMMDELKAMPI---------DP---E-T-G----RQA------QINSIYMMSHSGARGSPAQMKQLGGMRGLMA---KPS--------GEIIET------PIISNFKEGLTVLEYFNS-T------HG----ARKGLADTALKTANSGYLTRRLVDVSQDCVVIID-DCG-----------T-ER-ALEMRAIVQG-GSVIASLAERILGRT-LAEDIH-AKD-GT---LVAAKGQLLDEAAVAAIEGTGTQSARIRS----------PLICE-A-EQ-GVCATCYGRDLAR-GTPVNIGEAVGVIAAQSIG-EPGTQL--------TM-RTF-HIGGAA--Q-LNETSHLESICEGTVHY-RD-I-PTITDKRGRKLSLARNGE-VVVMD------------------TE-G-R---E-RAMHR-VPYGT---VLLHED-GATVAEGE-------------RLAEWDPFTLPIITETGGIIKYQDLIDSRTLTEQVDDATGMTS-------------RVV---------------------TEDR----------------------------------------------------------------STS-R-SKK-----------------------------------------KEDLRPRITL--LD-------D-----------------NSG------------ESARYM-LAPGATLSVE--DGQ----MVEAGDIIARASREAA--KTRDITGGLPRVAELFEARKPKDNSIIAKVSGRIEFVRD-YKAKRKIAIIP-----E-------EG------E-----P---VEYLIPKSRVIDVQEGDFVKKGDNLISGSPD--PHDILEVLGVEALAEYLVAEIQEVYRLQGVKI--NDKHI--EVIVRQML-QKVEITASGD-T-TLLPGEQVDYEEMNEIN-GK---L-KP------GQQ---P-AEGKPVLLGIT----KASLQTRSFISAASFQETTRVLTQAAVEGK---KDSLIGLKENVIVG--RLIPAGTGAGMNRV--------RVAAS--------------SRD--AA--L---------RASY-RRMQE-----A----------------------LV------AAD-SA-------------A-Q--------------------------EHAAELQR-DP----ADDLG-ND-------PLA-AV---EGETHGT---------------DAD----AG---------------------------DYL-----------------------------IKGDEGDTEA--------------------------------------------
>1962403_Nsp@PEQ14182.1| DNA-directed RNA polymerase subunit beta'
--------------------------------------------------------------------------------------------------------------------------------------------------------------------------------------------------------------------------------------------------------------------------------------------------------------------------------------------------------------------------------------------------------------------------------------------------MN------------------------------------------------------------------------------------------------------------------------------------------------------------------------------------------------------------D---------------------------------------------------------------------LT---------------------------------------------------------------------------------------------------------------------------------------------------------------------------------------------------------------------------------------------------------------------------------------------------------------------------------------------------------------------------------------------------------------------------------------------------------------------------------------------------------------------------------------------------------------------------------------------------------------------------------------------K----------------------------------------------FT--------------------------------------------------------------------------------------N---------------------------Q-MA---KP--------ET------------------------------------------------------------------------------------------------------------------------------------------------------------------------------------------------------------------------------------------------------------FDQIQIGLASPERI-RSWSFGEIKKPETINYRTFKPERDGLFCARIFGPVKDYECLCGKYKRMKYKGVVCEKCGVEVTVTKVRRERMGHIELAAP-----VAHIWFLKSLPSRIGLLLDMQLKQLERVLYFESYVVIEPGL-TPLEKYQLLT----EDEML-------DAQDEYGED--AFSAGIGAEAVKIMLME-------------------------L---------DLEQERAD----------LLQELETT-KS-ELKPKKIIKRLKVVESFI----------------------------------ES-GNRPEWMILEVVPVIPPELRPLVPLDGGRFATSDLNDLYRRVI---NRNNRLKRLI--ELRAPDIIVRNEKRMLQEAVDALF--DNG-RRGRVI-T--GANKR-PL-KSLSDMLK-GKQG---RFRQNLL-GKRVD-YSGRSVIVTGPELKLHQCGLPKKMALELFKPFIYARL-DAKGLSMTLKQAKKWVEKERKEVWDILDEVIREHPVLLNRAPTLHRLGIQAFEPVLIEGKAIQLHPLVCSA-FNA--DF-DGDQM------A------VHVPLSLEAQL------------EARVLMMSTNNILS----PANGKPIIVPSQDMVLGLYYLSMD------------------------------S-----------E-----------G-----------EP------G-----------------------------------------------------------------E-----------GM--------------------------------------------M----------------L----ADMAEVHQALEVGAVTLHSKVTTRV------PQTD-E-----QGN----QYLKRIETTPGRMLIGECLPK-SHKVPFE-II--------------------------NRLLTKKDIGDVIDEVYRHTGQKDTVLFADAIMSLGFRHAFKAGISFGKDDMIIPDSKEALVNETKELVADYEQQYQDGLITQQEKYNKVIDAWSRCGDQVANAMMEEIKAQPK---------DP---E-T-G----RLA------PINSIYMMSHSGARGSPAQMKQLAGMRGLMA---KPS--------GEIIET------PIISNFKEGLTVLEYFNS-T------HG----ARKGLADTALKTANSGYLTRRLVDVSQDCVVVIE-DCG-----------T-ER-ALEMRAIVQG-GSVIASLAERILGRT-MAEDVV-DKE-GN---IVVANGTLLDEPAVKAIEDAGVQAARIRS----------PLVCE-A-EQ-GVCAKCYGRDLAR-GTPVNIGEAVGVIAAQSIG-EPGTQL--------TM-RTF-HIGGAA--Q-VNETSHLESICEGTVQY-RD-I-PTIVDKRGRRLSLARNGE-IVEID------------------TE-G-R---E-RAMHR-VPYGT---VLLHEN-GAAIKEGE-------------RLAEWDPFTLPIITETSGTVKYQDLIDGKTLTEQTDDATGMTS-------------RVV---------------------TENR----------------------------------------------------------------STS-R-S-K-----------------------------------------KEDLRPRITL--LD-------E-----------------SSG------------EAARYM-LAPGATISVE--DGQ----TVEAGDILARASREAA--KTRDITGGLPRVAELFEARKPKDNAIIAKVSGRIEFVRD-YKAKRKIAIVP-----E-------EG------D-----P---VEYLIPKSKVIDVQEGDWVKKGDNLISGSPD--PHDILEVLGVEALAEYLVSEIQEVYRLQGVKI--NDKHI--EVIVRQML-QKVEITDGGD-T-TLLAGEQVDYEEMNEYN-AK---L-AP------NQK---P-AEGKPILLGIT----KASLQTRSFISAASFQETTRVLTQAAVEGK---RDSLIGLKENVIVG--RLIPAGTGAGMNRV--------RVAAS--------------SRD--AA--L---------RAQY-RKLQE-----S----------------------LI------APD-TA-------------E-H--------------------------EHDAELKR-DP----LDDLG-DD-------ALA-AV---EGTTHGT---------------DAD----AG---------------------------EYL---------NKD----------------AAEGE--------------------------------------------------
>1420591_Nbarchaimii@KTR85325.1| DNA-directed RNA polymerase subunit beta'
--------------------------------------------------------------------------------------------------------------------------------------------------------------------------------------------------------------------------------------------------------------------------------------------------------------------------------------------------------------------------------------------------------------------------------------------------MN------------------------------------------------------------------------------------------------------------------------------------------------------------------------------------------------------------D---------------------------------------------------------------------LT---------------------------------------------------------------------------------------------------------------------------------------------------------------------------------------------------------------------------------------------------------------------------------------------------------------------------------------------------------------------------------------------------------------------------------------------------------------------------------------------------------------------------------------------------------------------------------------------------------------------------------------------K----------------------------------------------FT--------------------------------------------------------------------------------------N---------------------------Q-IA---KP--------ET------------------------------------------------------------------------------------------------------------------------------------------------------------------------------------------------------------------------------------------------------------FDQIQIGLASPERI-RSWSFGEIKKPETINYRTFKPERDGLFCARIFGPVKDYECLCGKYKRMKYKGVVCEKCGVEVTVTKVRRERMGHIELAAP-----VAHIWFLKSLPSRIGLLLDMQLKQLERVLYFESYLVIEPGL-TPLEKFQLLT----EDEML-------DAQDEYGED--AFSAGIGAEAVKMMLMS-------------------------L---------DLEQERDD----------LLEELRTT-KS-ELKPKKIIKRLKVVESFI----------------------------------DS-GNKPEWMILDVVPVIPPELRPLVPLDGGRFATSDLNDLYRRVI---NRNNRLKRLI--ELRAPDIIVRNEKRMLQEAVDALF--DNG-RRGRVI-T--GANKR-PL-KSLSDMLK-GKQG---RFRQNLL-GKRVD-YSGRSVIVTGPELKLHQCGLPKKMALELFKPFIYARL-DAKGLSMTLKQAKKWVEKERKEVWDILDEVIREHPVMLNRAPTLHRLGIQAFEPVLIEGKAIQLHPLVCSA-FNA--DF-DGDQM------A------VHVPLSLEAQL------------EARVLMMSTNNILS----PANGKPIIVPSQDMVLGLYYLSMD------------------------------R-----------E-----------G-----------EP------G-----------------------------------------------------------------E-----------GM--------------------------------------------M----------------L----SDIAEVHQALHVGAVTLHSKIHTRI------PQTD-E-----AGK----EYMLRVETTPGRMLIGECLPK-SHTVPFD-VV--------------------------NRLLTKKELGDVIDQVYRHTGQKDTVLFADAIMSLGFRNAFKAGISFGKDDMIIPDSKVALVAETKELVADYEQQYQDGLITQQEKYNKVIDAWSRCGDQVANAMMDEIRAMPI---------DP---E-T-G----RQK------QINSIYMMSHSGARGSPAQMKQLAGMRGLMA---KPS--------GEIIET------PIISNFKEGLTVLEYFNS-T------HG----ARKGLADTALKTANSGYLTRRLVDVSQDCVVVVD-DCG-----------T-ER-ALEMRSIVQG-GSTIASLGERILGRT-LAQDIV-DKA-GN---VVAKHGQLLDEAAVAKIEATGLQAARIRS----------PLVCE-A-TM-GVCGKCYGRDLAR-GTPVNIGEAVGVIAAQSIG-EPGTQL--------TM-RTF-HIGGAA--Q-LNETSHLESISDGTVVY-RD-I-PTITDKRGRRLSLARNGE-IVVMD------------------SE-G-R---E-RAMHR-VPYGT---VLLHEN-GGAVKEGE-------------RLAEWDPFSLPIITETSGIIRYQDLIDGRTLSEQADEATGMTS-------------RVV---------------------TEDR----------------------------------------------------------------ST--R-AKK-----------------------------------------KEDLRPRITL--LD-------E-----------------DSG------------EAARYM-LAPGATLSVE--DGQ----AVEAGDIIARASREAA--KTRDITGGLPRVAELFEARKPKDNAIIAKTSGRIEFVRD-YKAKRKIAIIP-----E-------EG------E-----P---VEYLIPKSKVIDVQEGDFVKKGDNLISGSPD--PHDILEVLGVEALAEYLCAEIQEVYRLQGVKI--NDKHI--EVIVRQML-QKVEITASGD-T-TLLPGEQVDLEEMLEIN-GK---L-DK------DQR---P-AEGKPVLLGIT----KASLQTRSFISAASFQETTRVLTQAAVEGK---RDSLIGLKENVIVG--RLIPAGTGAGMNRM--------RVAAS--------------SRD--AA--L---------RASY-RKLQE-----A----------------------LV------LPN-SA-------------A-E--------------------------EHAAELKQ-GP----EAAIG-ND-------PLA-RF---EGDTHGT---------------DAD----AG---------------------------DYL-----------------------------IKGDDEA-----------------------------------------------
>1951261_Sbacterium@DBOA01000054.1_11| CONCAT DBOA01000054.1_10
--------------------------------------------------------------------------------------------------------------------------------------------------------------------------------------------------------------------------------------------------------------------------------------------------------------------------------------------------------------------------------------------------------------------------------------------------MN------------------------------------------------------------------------------------------------------------------------------------------------------------------------------------------------------------E---------------------------------------------------------------------LS---------------------------------------------------------------------------------------------------------------------------------------------------------------------------------------------------------------------------------------------------------------------------------------------------------------------------------------------------------------------------------------------------------------------------------------------------------------------------------------------------------------------------------------------------------------------------------------------------------------------------------------------K----------------------------------------------FN--------------------------------------------------------------------------------------N---------------------------P-IA---KV--------ET------------------------------------------------------------------------------------------------------------------------------------------------------------------------------------------------------------------------------------------------------------FDQIQIGIASPEKI-RSWSFGEIKKPETINYRTFKPERDGLFCARIFGPVKDYECLCGKYKRMKYKGVVCEKCGVEVTVTKVRRERMGHIELAAP-----VAHIWFLKSLPSRIGLLLDMQLKQLERVLYFENYIVTEPGL-TALEKFQLLS----EDELL-------DAQDEYGED--AFTASIGAEAVKTMLMD-------------------------L---------DLEQERTD----------LLDELAVT-KS-ELKPKKIIKRLKVVESFI----------------------------------DS-GNKPEWMILDVIPVIPPELRPLVPLDGGRFATSDLNDLYRRVI---NRNNRLKRLI--ELRAPDIIVRNEKRMLQEAVDALF--DNG-RRGRTI-T--GANKR-PL-KSLSDMLK-GKQG---RFRQNLL-GKR----------MTGPELKLHQCGLPKKMALELFKPFIYSRL-DAKGLSMTLKQAKKWVEKERKEVWDILDEVIREHPVLLNRAPTLHRLGIQAFEPVLIEGKAIQLHPLVCSA-FNA--DF-DGDQM------A------VHVPLSLEAQL------------EARVLMMSTNNILS----PANGKPIIVPSQDMVLGLYYLSMD------------------------------R-----------R-----------G-----------EP------G-----------------------------------------------------------------E-----------GM--------------------------------------------M----------------L----SDMAEVHQAIEVGAVTLHSKIIARV------PQTG-E-----DGV----ERMVRFDTTPGRMLLAETLPK-SHRVPFE-TV--------------------------NRLLTKKEIGDVIDQVYRHTGQKDTVLFADAIMSLGFKYAFKAGISFGKDDMIIPEEKTEMVAETKAIVADFEQQYQDGLITQQEKYNKVIDAWSTCGDKVANAMMDKLKASPT---------D----E-H-G----REL------PVNSVYMMSHSGARGSPAQMKQLAG--------------------------------------------------------------------------------------------------------------------------------------------------------------------------------------------------------------------------------------------------------------------M-RTF-WVSAS------------------------------------------------------------------------------------------------------------------------------------------------------------------------------------------------------------------------------------------------------------------------------------------------------------------------------------------------------------------------------------------------------------------------IIRIVRLS-----------------------------------------------------------------------------------------------------------------------------------------------------------------------------------------------------------------------------------------------------------------------------------------------------------------------------------------------------------------------------------------------------------------------------------------------------------------------------------------------------------------------------------------------------------------------------------------------------------------------------------------------
>2015579_Sbacterium@OYU03313.1| DNA-directed RNA polymerase subunit beta'
--------------------------------------------------------------------------------------------------------------------------------------------------------------------------------------------------------------------------------------------------------------------------------------------------------------------------------------------------------------------------------------------------------------------------------------------------MN------------------------------------------------------------------------------------------------------------------------------------------------------------------------------------------------------------E---------------------------------------------------------------------LS---------------------------------------------------------------------------------------------------------------------------------------------------------------------------------------------------------------------------------------------------------------------------------------------------------------------------------------------------------------------------------------------------------------------------------------------------------------------------------------------------------------------------------------------------------------------------------------------------------------------------------------------K----------------------------------------------FN--------------------------------------------------------------------------------------N---------------------------P-IA---KV--------ET------------------------------------------------------------------------------------------------------------------------------------------------------------------------------------------------------------------------------------------------------------FDQIQIGIASPEKI-RSWSFGEIKKPETINYRTFKPERDGLFCARIFGPVKDYECLCGKYKRMKYKGVVCEKCGVEVTVTKVRRERMGHIELAAP-----VAHIWFLKSLPSRIGLLLDMQLKQLERVLYFENYIVTEPGL-TALEKFQLLS----EDELL-------DAQDEYGED--AFTASIGAEAVKTMLMD-------------------------L---------DLEQERTD----------LLDELAVT-KS-ELKPKKIIKRLKVVESFI----------------------------------DS-GNKPEWMILDVIPVIPPELRPLVPLDGGRFATSDLNDLYRRVI---NRNNRLKRLI--ELRAPDIIVRNEKRMLQEAVDALF--DNG-RRGRTI-T--GANKR-PL-KSLSDMLK-GKQG---RFRQNLL-GKRVD-YSGRSVIVTGPELKLHQCGLPKKMALELFKPFIYSRL-DAKGLSMTLKQAKKWVEKERKEVWDILDEVIREHPVLLNRAPTLHRLGIQAFEPVLIEGKAIQLHPLVCSA-FNA--DF-DGDQM------A------VHVPLSLEAQL------------EARVLMMSTNNILS----PANGKPIIVPSQDMVLGLYYLSMD------------------------------R-----------R-----------G-----------EP------G-----------------------------------------------------------------E-----------GM--------------------------------------------M----------------L----SDMAEVHQAIEVGAVTLHSKIIARV------PQTG-E-----DGV----ERMVRFDTTPGRMLLAETLPK-SHRVPFE-TV--------------------------NRLLTKKEIGDVIDQVYRHTGQKDTVLFADAIMSLGFKYAFKAGISFGKDDMIIPEEKTEMVAETKAIVADFEQQYQDGLITQQEKYNKVIDAWSTCGDKVANAMMDKLKASPT---------D----E-H-G----REL------PVNSVYMMSHSGARGSPAQMKQLAGMRGLMA---KPS--------GEIIET------PIISNFKEGLTVLEYFNS-T------HG----ARKGLADTALKTANSGYLTRRLVDVSQDCTIVEV-DCG-----------T-ER-ALEMRSIVQG-GSTIASLGERVLGRT-TAEDIL-GLD-GK---VLIPAGTLLDEPMVAAMEETGIQALKIRS----------PLVCE-S-KV-GVCGTCYGRDLAR-GTPVNIGEAVGVIAAQSIG-EPGTQL--------TM-RTF-HIGGAA--Q-LNEQSNLDATASGKVMY-RD-L-PSIVDKRKKRLAMARNGE-LIIVD------------------KD-G-R---E-MEIHR-LPYGA---TLAFPD-GADVNVGD-------------RLAEWDPFTMPIITEKSGIIKYQDLIDGKTLTEQTDEATGIAQ-------------RVV---------------------IEDR----------------------------------------------------------------AGS-R-T-K-----------------------------------------KEDLRPRITL--LD-------D-----------------DSG------------EAARYL-LGVGTMLSVE--DGA----MVQAGDVIARVTRESA--KTRDITGGLPRVAELFEARIPKDNAIIAKISGRVEFVRD-YKAKRKIAIVP-----E-------EG------D-----R---IEYLIQKSKVLDVQEGDFVRKGDNLIAGSPN--PHDILEVMGIEALAEYLVAEIQEVYRLQGVKI--NDKHI--ETIVRQML-QKVEITFGGD-T-TLLPGEQVDREEMDAIN-AK---L-TK------GQA---P-ATGNPVLLGIT----KASLQTRSFISAASFQETTRVLTQAAVEGK---KDILTGLKENVIVG--RLIPAGTGSAMNRM--------RIAAT--------------SRD--VA--L---------RASY-KKLQE-----S----------------------LI------APE-TA-------------A-E--------------------------EHAAELAQ-GA----EAAIG-DD-------VLA-KV--ISDDLTTT---------------DAA----ID---------------------------DVV-----------------------------DSGEEE------------------------------------------------
>2292257_Ssp@RDV02615.1| DNA-directed RNA polymerase subunit beta'
--------------------------------------------------------------------------------------------------------------------------------------------------------------------------------------------------------------------------------------------------------------------------------------------------------------------------------------------------------------------------------------------------------------------------------------------------MN------------------------------------------------------------------------------------------------------------------------------------------------------------------------------------------------------------D---------------------------------------------------------------------LT---------------------------------------------------------------------------------------------------------------------------------------------------------------------------------------------------------------------------------------------------------------------------------------------------------------------------------------------------------------------------------------------------------------------------------------------------------------------------------------------------------------------------------------------------------------------------------------------------------------------------------------------K----------------------------------------------FS--------------------------------------------------------------------------------------N---------------------------P-LA---KP--------ET------------------------------------------------------------------------------------------------------------------------------------------------------------------------------------------------------------------------------------------------------------FDQIQIGIASPEKI-RSWSFGEIKKPETINYRTFKPERDGLFCARIFGPVKDYECLCGKYKRMKYKGVVCEKCGVEVTVTKVRRERMGHIELAAP-----VAHIWFLKSLPSRIGLLLDMQLKQLERVLYFEHYIVTEPGL-TALEKFQLLT----EDELL-------AAQDEYGED--AFTAGIGAEAVKQMLMD-------------------------L---------DLEQERVD----------LMEELATT-KS-ELKPKKIIKRLKVVESFI----------------------------------DS-GNKPEWMILDVIPVIPPELRPLVPLDGGRFATSDLNDLYRRVI---NRNNRLKRLI--ELRAPDIIVRNEKRMLQEAVDALF--DNG-RRGRTI-T--GANKR-PL-KSLSDMLK-GKQG---RFRQNLL-GKRVD-YSGRSVIVTGPELKLHQCGLPKKMALELFKPFIYSRL-DAKGLSMTLKQAKKWVEKERKEVWDILDEVIREHPVLLNRAPTLHRLGIQAFEPVLIEGKAIQLHPLVCSA-FNA--DF-DGDQM------A------VHVPLSLEAQL------------EARVLMMSTNNILS----PANGKPIIVPSQDMVLGLYYLSMD------------------------------R-----------E-----------G-----------EP------G-----------------------------------------------------------------E-----------GM--------------------------------------------I----------------L----SDMAEVHQALEVGAVTLHSKITSRV------PQTG-E-----DGQ----ERMVRYETTPGRMLLGECLPK-SHTVPFE-TV--------------------------NRLLTKKEIGDVIDQVYRHTGQKDTVLFADAIMALGFRHAFKAGISFGKDDMIIPHEKDGLVAETKGIVADFEQQYQDGLITQQEKYNKVIDAWSGCGDRVANAMMEKLKATPK---------D----E-N-G----REA------QINSIYMMAHSGARGSPAQMKQLGGMRGLMA---KPS--------GEIIET------PIISNFKEGLTVLEYFNS-T------HG----ARKGLADTALKTANSGYLTRRLVDVSQDCTIVEI-DCG-----------T-ER-ALEMRSIVQG-GSTIASLGERVLGRT-TAEDVV-GAD-GK---VAIPAGSLLDEAAITVIEEIGLQALKIRS----------PLVCE-S-KV-GVCGTCYGRDLAR-GTPVNIGEAVGVIAAQSIG-EPGTQL--------TM-RTF-HIGGAA--Q-LNETSNLDASADGVVHY-RD-L-PTLVDKRGRRLAMARSGE-LVIND------------------KE-G-R---E-LETHR-LPFGA---TLQFAE-GDTVKVGD-------------RLAEWDPFTMPVITEKQGVVKFQDLLDGKTLIEQTDEATGIAQ-------------RVV---------------------IEYR----------------------------------------------------------------GAT-R-A-K-----------------------------------------KEDLRPRLTL--LD-------D-----------------DSG------------EAARYL-LAVGTMLSVE--DGQ----TVEAGDVLARVTRESA--KTRDITGGLPRVAELFEARIPKDNAIIAKISGRIEFVRD-YKAKRKIAIVP-----E-------EG------D-----R---IEYLIPKSKVLDVQEGDFVRKGDNLIAGSPN--PHDILEVLGVEALAEYLVAEIQEVYRLQGVKI--NDKHI--EVIVRQML-QKVEITNGGD-T-TLLPGEQVDREEMDAIN-AK---L-QP------GQA---F-AEGTPVLLGIT----KASLQTRSFISAASFQETTRVLTQAAVEGK---KDVLTGLKENVIVG--RLIPAGTGSAMNRI--------RVAAS--------------SRD--AA--L---------RASY-RKLQE-----S----------------------LI------APE-TA-------------A-E--------------------------EHAAELAQ-GP----EAALG-DD-------PIG-M-------MEHT---------------PET----VE---------------------------DF-------------------------------EGDTEA-----------------------------------------------
>1913578_Ssp@APG63227.1| DNA-directed RNA polymerase subunit beta'
--------------------------------------------------------------------------------------------------------------------------------------------------------------------------------------------------------------------------------------------------------------------------------------------------------------------------------------------------------------------------------------------------------------------------------------------------MN------------------------------------------------------------------------------------------------------------------------------------------------------------------------------------------------------------E---------------------------------------------------------------------LS---------------------------------------------------------------------------------------------------------------------------------------------------------------------------------------------------------------------------------------------------------------------------------------------------------------------------------------------------------------------------------------------------------------------------------------------------------------------------------------------------------------------------------------------------------------------------------------------------------------------------------------------K----------------------------------------------FN--------------------------------------------------------------------------------------N---------------------------P-MA---KP--------ET------------------------------------------------------------------------------------------------------------------------------------------------------------------------------------------------------------------------------------------------------------FDEIQIGLASPERI-RSWSFGEIKKPETINYRTFKPERDGLFCARIFGPVKDYECLCGKYKRMKYKGVVCEKCGVEVTVTKVRRERMGHIELAAP-----VAHIWFLKSLPSRIGLLLDMQLKQLERVLYFEHYIVTEPGL-TALEKFQLLT----EDELL-------EAQDEYGED--AFTAGIGAEAVKVMLMD-------------------------L---------DLERERDD----------LLEELATT-KS-ELKPKKIIKRLKVVESFI----------------------------------DS-GNRPEWMILDIVPVIPPELRPLVPLDGGRFATSDLNDLYRRVI---NRNNRLKRLI--ELRAPDIIVRNEKRMLQESVDALF--DNG-RRGRTI-T--GANKR-PL-KSLSDMLK-GKQG---RFRQNLL-GKRVD-YSGRSVIVTGPELKLHQCGLPKKMALELFKPFIYSRL-DAKGLSMTLKQAKKWVEKERKEVWDILEEVIREHPVLLNRAPTLHRLGIQAFEPVLIEGKAIQLHPLVCSA-FNA--DF-DGDQM------A------VHVPLSLEAQL------------EARVLMMSTNNILS----PANGKPIIVPSQDMVLGLYYLSMD------------------------------R-----------E-----------G-----------EP------G-----------------------------------------------------------------E-----------GM--------------------------------------------L----------------L----TDMAEVHQALEVGAVTLHSKIISRV------PQTD-E-----DGK----TYLKRFNTTPGRMLLGECLPK-SHKVPFD-IV--------------------------NTLLTKKEIGDVIDQVYRHTGQKDTVLFADAIMGLGFRHAFKAGISFGKDDMIIPEEKDGMVEDTRAVVADFEQQYQDGLITQQEKYNKVIDAWSRCGDLVAGAMMEKLKATPK---------D----E-N-G----REA------PINAIYMMAHSGARGSPAQMKQLGGMRGLMA---KPS--------GEIIET------PIISNFKEGLTVLEYFNS-T------HG----ARKGLADTALKTANSGYLTRRLVDVSQDCTIVEN-DCG-----------T-ER-ALEMRAIVQG-GSTIASLGDRVLGRT-TAEDIV-GSD-GK---IAIKAGTLLDEKAISLMEEIGLQSLKIRS----------PLVCE-S-KV-GVCGTCYGRDLAR-GTPVNIGEAVGVIAAQSIG-EPGTQL--------TM-RTF-HIGGAA--Q-LNEKSNIEASSAGTIEL-RE-L-PTIVDKRGRRLAMARSGE-VVVLD------------------KE-G-R---E-MEMHR-IPYGA---HILHDH-GEKVNVGD-------------RLVEWDPFTMPLITEKPGIVKYQDLADGKTLAEQTDEATGIAQ-------------RVV---------------------TEYR----------------------------------------------------------------EAG-R-S-V-----------------------------------------KEDLRPRLTL--LD-------D-----------------ESG------------EAARYL-LAVGTMLSVE--DGQ----RVEAGDVLARVTRESA--KTRDITGGLPRVAELFEARKPKDNAVIAKISGRIEFVRD-YKAKRKIAIVP-----E-------EG------E-----T---VEYLIPKIKVLDVQEGDMVRKGDNLVSGSPD--PHDILEVLGVEALAEYLCAEIQEVYRLQGVKI--NDKHI--EVIVRQML-QKVEITEGGD-T-VLLAGEQVDREEMEEVN-AK---L-AK------GKK---P-AEGHPILLGIT----KASLQTRSFISAASFQETTRVLTQAAVEGK---KDILTGLKENVIVG--RLIPAGTGAAMNRI--------RVTAN--------------SRD--AA--L---------RAQY-KKLQD-----A----------------------IV------AEE------------------E--------------------------SKAAAKAD-NSPAQEEVAVA-EA-------VIV-E---------------------------TA----AD---------------------------ET-------------------------------EG---------------------------------------------------
>1123270_Sbaekryungens@ATUR01000002.1_211|  209014 213264
--------------------------------------------------------------------------------------------------------------------------------------------------------------------------------------------------------------------------------------------------------------------------------------------------------------------------------------------------------------------------------------------------------------------------------------------------MN------------------------------------------------------------------------------------------------------------------------------------------------------------------------------------------------------------E---------------------------------------------------------------------LS---------------------------------------------------------------------------------------------------------------------------------------------------------------------------------------------------------------------------------------------------------------------------------------------------------------------------------------------------------------------------------------------------------------------------------------------------------------------------------------------------------------------------------------------------------------------------------------------------------------------------------------------K----------------------------------------------FN--------------------------------------------------------------------------------------N---------------------------P-VA---KP--------ET------------------------------------------------------------------------------------------------------------------------------------------------------------------------------------------------------------------------------------------------------------FDEIQIGLASPERI-RSWSFGEIKKPETINYRTFKPERDGLFCARIFGPVKDYECLCGKYKRMKYKGIVCEKCGVEVTVTKVRRERMGHIELAAP-----VAHIWFLKSLPSRIGLLLDMQLKQLERILYFENYVVIEPGL-TALEKFQLLT----EDELL-------EAQDEYGED--AFSAGIGAEAVKIMLMD-------------------------L---------DLEQERDD----------LMEELETT-KS-TLKPKKIIKRLKVVESFI----------------------------------GS-GNRPEWMILEVVPVIPPELRPLVPLDGGRFATSDLNDLYRRVI---NRNNRLKRLI--ELRAPDIIVRNEKRMLQESVDALF--DNG-RRGRTI-T--GANKR-PL-KSLSDMLK-GKQG---RFRQNLL-GKRVD-YSGRSVIVTGPELKLHQCGLPKKMALELFKPFIYARL-DAKGLSMTLKQAKKWVEKERKEVWDILDEVIREHPVMLNRAPTLHRLGIQAFEPVLIEGKAIQLHPLVCSA-FNA--DF-DGDQM------A------VHVPLSLEAQL------------EARVLMMSTNNILS----PANGKPIIVPSQDMILGLYYLSMD------------------------------R-----------E-----------G-----------EP------G-----------------------------------------------------------------E-----------GM--------------------------------------------L----------------L----SDIAEVHQALEVGAVTLHSKITSRV------PQTD-E-----KGK----PYMMRVDTTPGRMLLAECLPQ-SHKVPFD-LV--------------------------NRLLTKKEIGDVIDQVYRHTGQKDTVLFADAIMTLGFRNAFKAGISFGKDDMIIPEEKIQLVEDARATVADYEQQYQDGLITQQEKYNKVIDCWSRCGDQVANAMMEKLKATPK---------D----E-N-G----REA------EVNAIYMMSHSGARGSPAQMKQLAGMRGLMA---KPS--------GEIIET------PIISNFKEGLTVLEYFNS-T------HG----ARKGLADTALKTANSGYLTRRLVDVSQDCTIVEE-DCG-----------T-ER-LLEMRSIIQG-GSTIASLGERVLGRT-IGEDIV--ED-GK---VLYKTGTMLDEYAVAKLEEMGMQSLKIRS----------PLVCE-S-KV-GVCGKCYGRDLAR-GTPVNIGEAVGVIAAQSIG-EPGTQL--------TM-RTF-HIGGAA--Q-LNEQSNLEASHEGTIEL-RD-L-PTIVDKRNRRLAMSRTGE-LVIVD------------------KE-G-R---E-LAVHR-IAYGT---VLDVDQ-GDKVKPGD-------------KLAQWDPFTQPVITEKPGTVKFQDLVDNKTLAEQTDEATGIAQ-------------RVV---------------------IEYR----------------------------------------------------------------EVG-R-A-K-----------------------------------------KEDLRPRLTL--LD-------D-----------------DSG------------EAAKYL-LGPGTMLSVE--DGQ----QVEAGDVLARISREAA--KTRDITGGLPRVAELFEARIPKDVSIIAKISGKVEFVRD-YKAKRKIAIVP-----E-------EG------D-----P---VEYLIPKTKVLDVQEGDFVRKGDNLIGGSPN--PHDILEVMGVEALAEFLVAEIQEVYRLQGVKI--NDKHI--ETIVRQML-QKVEITNGGD-T-TLLPGEQVDREEMDAIN-SK---L-TR------SKT---K-AEGKPVLLGIT----KASLQTRSFISAASFQETTRVLTQAAVEGK---KDVLTGLKENVIVG--RLIPAGTGAAMNRV--------RIAAT--------------SRD--TA--L---------RAQQ-RKIQE-----E----------------------LI------AAQ-TA-------------A-E--------------------------EHEAELKQ-DA----AAAEATSE-------PLG-E----------------------------V----VT---------------------------DSA-----------------------------GEGPAPE-----------------------------------------------
>1902408_Ssp@MAC11866.1| DNA-directed RNA polymerase subunit beta'
--------------------------------------------------------------------------------------------------------------------------------------------------------------------------------------------------------------------------------------------------------------------------------------------------------------------------------------------------------------------------------------------------------------------------------------------------MN------------------------------------------------------------------------------------------------------------------------------------------------------------------------------------------------------------E---------------------------------------------------------------------LS---------------------------------------------------------------------------------------------------------------------------------------------------------------------------------------------------------------------------------------------------------------------------------------------------------------------------------------------------------------------------------------------------------------------------------------------------------------------------------------------------------------------------------------------------------------------------------------------------------------------------------------------K----------------------------------------------FN--------------------------------------------------------------------------------------N---------------------------P-VA----P--------ET------------------------------------------------------------------------------------------------------------------------------------------------------------------------------------------------------------------------------------------------------------FDEIQIGLASPER--RSWSFGEIKKPETIN-RTFKPERDGLFCARIFGPVKDYECLCGKYKRMKYKGIVCEKCGVEVTVTKVRRERMGHIELAAP-----VAHIWFLKSLPSRIGLLLDMQLKQLERILYFENYVVIEPGL-TALEKFQLLT----EDELL-------EAQDEYGED--AFSAGIGAEAVKIMLMD-------------------------L---------DLERERDD----------LMEELETT-KS-TLKPKKIIKRLKVVESFI----------------------------------DS-GNRPEWMILEVVPVIPPELRPLVPLDGGRFATSDLNDLYRRVI---NRNNRLKRLI--ELRAPDIIVRNEKRMLQESVDALF----G-RRGRTI-T--GANKR-PL-KSLSDMLK-GKQG---RFRQNLL-GKRVD-YSGRSVIVTGPELKLHQCGLPKKMALELFKPFIYARL-DAKGLSMTLKQAKKWVEKERKEVWDILDEVIREHPVMLNRAPTLHRLGIQAFEPVLIEGKAIQLHPLVCSA-FNA--DF-DGDQM------A------VHVPLSLEAQL------------EARVLMMSTNNILS----PANGKPIIVPSQDMILGLYYLSMD------------------------------R-----------E-----------G-----------EP------G-----------------------------------------------------------------E-----------GM--------------------------------------------M----------------L----SDMAEVHQALEVGAVSLHSKIVSRV------PQAD-E-----NGK----QYMKRVETTPGRMLLAECLPQ-SHKVPFE-LV--------------------------NRLLTKKEIGDVIDQVYRHTGQKDTVLFADAIMTLGFRNAFKAGISFGKDDMIIPEEKIQLVEDARATVADYEQQYQDGLITQQEKYNKVIDCWSRCGDQVANAMMEKLKATPK---------D----E-N-G----REA------EVNAIYMMSHSGARGSPAQMKQLAGMRGLMA---KPS--------GEIIET------PIISNFKEGLTVLEYFNS-T------HG----ARKGLADTALKTANSGYLTRRLVDVSQDCTIVEE-DCG-----------T-ER-LLEMRAIIQG-GSTIASLGERVLGRT-IGEDIV--AD-GE---VIYKTGTMLDEYAVAKLEEMGLQSLKIRS----------PLVCE-S-KV-GVCGKCYGRDLAR-GTPVNIGEAVGVIAAQSIG-EPGTQL--------TM-RTF-HIGGAA--Q-LNEQSNLEASHEGVIEL-RD-L-PTIVDKRGRRLAMSRSGE-LVITD------------------KE-G-R---E-LAVHR-IAYGT---VLDVDN-GDSVKPGD-------------KLAQWDPFTQPVITEKPGMVKFQDLVDNKTLTEQTDEATGIAQ-------------RVV---------------------TEYR----------------------------------------------------------------ETG-R-G-K-----------------------------------------KEDLRPRLTL--LD-------E-----------------DSG------------EAAKYL-LGPGTMLSVE--DGQ----QVEAGDVLARVSREAA--KTRDITGGLPRVAELFEARIPKDVSIIAKISGKVEFVRD-YKAKRKIAIVP-----E-------EG------D-----P---VEYLIPKTKVLDVQEGDFVRKGDNLIGGSPN--PHDILEVMGVEALAEFLVSEIQEVYRLQGVKI--NDKHI--ETIVRQML-QKVEITVGGD-T-TLLPGEQVDREEMDAIN-AK---L-GK------NKT---P-AEGKPVLLGIT----KASLQTRSFISAASFQETTRVLTQAAVEGK---KDVLTGLKENVIVG--RLIPAGTGAAMNRV--------RIAAN--------------SRD--TA--L---------RAQQ-RKIQE-----E----------------------LI------AAQ-TA-------------A-E--------------------------EHEAELKQ-DA----DAAVATSD-------PLG-E----------------------------V----VT---------------------------DSA-----------------------------GEGPAPE-----------------------------------------------
>2185142_Asp@CP031155.1_1851|  1910982 1915313
--------------------------------------------------------------------------------------------------------------------------------------------------------------------------------------------------------------------------------------------------------------------------------------------------------------------------------------------------------------------------------------------------------------------------------------------------MN------------------------------------------------------------------------------------------------------------------------------------------------------------------------------------------------------------D---------------------------------------------------------------------LT---------------------------------------------------------------------------------------------------------------------------------------------------------------------------------------------------------------------------------------------------------------------------------------------------------------------------------------------------------------------------------------------------------------------------------------------------------------------------------------------------------------------------------------------------------------------------------------------------------------------------------------------K----------------------------------------------FT--------------------------------------------------------------------------------------N---------------------------Q-LA---KP--------ET------------------------------------------------------------------------------------------------------------------------------------------------------------------------------------------------------------------------------------------------------------FDQIQIGIASPERI-RSWSFGEIKKPETINYRTFKPERDGLFCARIFGPVKDYECLCGKYKRMKYKGVVCEKCGVEVTVTKVRRERMGHIELAAP-----VAHIWFLKSLPSRIGLLLDMQLKQLERVLYFESYIVTEPGL-TPMEKFQLLT----EDELL-------EAQDEYGED--AFTADIGASAVKTMLMD-------------------------L---------DLEQERDD----------LMEDLRTT-KS-KLKPAKIIKRLKVVESFI----------------------------------DS-GNKPEWMILEVVPVIPPELRPLVPLDGGRFATSDLNDLYRRVI---NRNNRLKRLI--ELRAPDIIVRNEKRMLQEAVDALF--DNG-RRGRVI-T--GANKR-PL-KSLSDMLK-GKQG---RFRQNLL-GKRVD-YSGRSVIVTGPELKLHQCGLPKKMALELFKPFIYARL-DAKGLSMTLKQAKKWVEKERKEVWDILDEVIREHPVLLNRAPTLHRLGIQAFEPVLIEGKAIQLHPLVCSA-FNA--DF-DGDQM------A------VHVPLSLEAQL------------EARVLMMSTNNILS----PANGKPIIVPSQDMVLGLYYLSME------------------------------S-----------A-----------G-----------EP------G-----------------------------------------------------------------E-----------GM--------------------------------------------I----------------L----GDIAEVHQAIEVGAVTYHSKITTRV------PQTD-E-----KGK----PYMMRVETTPGRMLLGECLPQ-SHKVPYD-TI--------------------------NRLLTKKEIGDVIDQVYRHTGQKDTVLFADAIMTLGFKHAFKAGISFGKDDMIIPDSKDGMIVEAKKLVADYEQQYQDGLITQQEKYNKVIDAWSRTGDQVADAMMEEIKARPK---------D----K-E-G----REA------QINSIYMMSHSGARGSPAQMKQLAGMRGLMA---KPS--------GEIIET------PIISNFKEGLTVLEYFNS-T------HG----ARKGLADTALKTANSGYLTRRLVDVSQDCVIVEE-NCK-----------T-NN-ALTMRAIVQG-GSVIASLGERILGRT-TAEDLVDVKT-DK---VIVKSGTLLDEAMVVEIEAAEVQSAKIRS----------PLVCE-A-DQ-GVCATCYGRDLAR-GTPVNIGEAVGVIAAQSIG-EPGTQL--------TM-RTF-HIGGAA--Q-VNETSHLESISDGTVEY-RD-M-PTIQDKQDRRLSLARSGE-MVVID------------------NE-G-R---E-RAIHR-VPYGT---VLLFKH-GAKVKEGD-------------RLAEWDPFSLPIITETSGVVKYQDLIDTKTMEERVDDATGIAQ-------------RVV---------------------TENR----------------------------------------------------------------SVG-R-A-K-----------------------------------------KEDLRPRLTL--FN-------D-----------------AEAA------KGEESDAARYM-LAPGTTLSVE--DGQ----EVQAGDILARASREAA--KTRDITGGLPRVAELFEARIPKDSAIIAKISGKIEFVRE-YKAKRKIAIVP-----E-------EG------D-----P---VEYLIAKTKVIDVQEGDFVKKGDNLISGSPD--PHDILEVLGIEPLAEYLVAEIQEVYRLQGVKI--NDKHI--ETIVRQML-QKVEITYGGD-T-TLLAGEQVDREEMNEIN-AK---L-ER------RQK---K-AEGKPILLGIT----KASLQTRSFISAASFQETTRVLTQASVEGK---KDTLVGLKENVIVG--RLIPAGTGAAMNRV--------RVTAN--------------SRD--AA--I---------RAQY-KKMQD-----A----------------------LV------AAE-AAEE-EAK-------A-EAKV-----------------------DAAAEVAE-TA----ESVFA--K-------PAA-EA---EAEVEAPAVE---------AEPEAE----A-----------------------------------------------------------KPEAPEAE-----------------------------------------------
>1842535_Bsp@AOG00618.1| DNA-directed RNA polymerase, beta'' subunit
----------------------------------------------------------------------------------------------------------------------------------------------------------------------------------------------------------------------------------------------------------------------------------------------------------------------------------------------------------------------------------------------------------------------------------------------MEPKMN------------------------------------------------------------------------------------------------------------------------------------------------------------------------------------------------------------E---------------------------------------------------------------------LT---------------------------------------------------------------------------------------------------------------------------------------------------------------------------------------------------------------------------------------------------------------------------------------------------------------------------------------------------------------------------------------------------------------------------------------------------------------------------------------------------------------------------------------------------------------------------------------------------------------------------------------------K----------------------------------------------FN--------------------------------------------------------------------------------------N---------------------------P-AV---KP--------ET------------------------------------------------------------------------------------------------------------------------------------------------------------------------------------------------------------------------------------------------------------FDEIQIGLASPERI-RSWSFGEIKKPETINYRTFKPERDGLFCARIFGPVKDYECLCGKYKRMKYKGIVCEKCGVEVTVTKVRRERMGHIELAAP-----VAHIWFLKSLPSRIGLLLDMQLKQLERVLYFESYVVIEPGL-TSLEKYQLLT----EDELL-------DAQDEFGED--AFSAGIGAEAVRQMLMD-------------------------L---------DLESERAD----------LLQELETT-KS-ELKPKKIIKRLKVVESFI----------------------------------DS-GNRPEWMILEVIPVIPPELRPLVPLDGGRFATSDLNDLYRRVI---NRNNRLKRLM--ELRAPDIIVRNEKRMLQEAVDALF--DNG-RRGRII-T--GANKR-PL-KSLSDMLK-GKQG---RFRQNLL-GKRVD-YSGRSVIVTGPELKLHQCGLPKKMALELFKPFIYARL-DAKGLSMTLKQAKKWVEKERKEVWDILDEVIREHPVMLNRAPTLHRLGIQAFEPVLIEGKAIQLHPLVCSA-FNA--DF-DGDQM------A------VHVPLSLEAQL------------EARVLMMSTNNILS----PANGKPIIVPSQDMVLGLYYLSMD------------------------------R-----------E-----------G-----------EP------G-----------------------------------------------------------------E-----------GM--------------------------------------------L----------------M----ADIAEVHQALEIGAVTLHSKVIARV------PQTD-E-----QGN----QYLKRYNTTPGRMLIGECLPK-SHKVPFD-VV--------------------------NRLLTKKEIGDVIDQVYRHTGQKDTVLFADAIMGLGFRHACRAGISFGKDDMIIPDSKERLVDETRALVADYEQQYQDGLITQQEKYNKVIDAWSRCGDQVANAMMEEIKATPK---------D----E-H-G----REA------PVNSIYMMSHSGARGSPAQMKQLAGMRGLMA---KPS--------GEIIET------PIISNFKEGLTVLEYFNS-T------HG----ARKGLADTALKTANSGYLTRRLVDVSQDCVIVQE-DCG-----------T-EN-ALEMRAIVQG-GSVIASLGERILGRT-LAEDISDAKT-GE---IVIAKDTLLDEANIATIEALGLQAARIRS----------PLICE-A-TM-GVCGKCYGRDLAR-GTPVNIGEAVGVIAAQSIG-EPGTQL--------TM-RTF-HIGGAA--Q-LNETSNLEAVADGTLQY-RD-I-PTIVNKRGQRLSLARNGE-IAIVD------------------KE-G-R---E-RAVHR-IPYGT---VLLVDD-NGVVNLGD-------------RIAEWDPFTMPVITEKGGVVKYQDLIDGKTLIEQTDDATGIAQ-------------RVV---------------------VEFR----------------------------------------------------------------GSL-K-AKS-----------------------------------------KEDLRPRLTL--LD-------D-----------------DSG------------EAARYM-LAVGAMLSVE--EGQ----KVEAGDVLARVSREAA--KTRDITGGLPRVAELFEARKPKDNAIIAKVSGRIEFVRD-YKAKRKIAIHP-----E-------EG------E-----S---VEYLVPKSKVIDVQEGDYVKKGDNLISGSPD--PHDILEVLGVEALAEYLVSEIQEVYRLQGVKI--NDKHI--EVIVRQML-QKVEITDGGD-T-TLLPGEQLDREEMDEYN-GR---L-DA------GKK---F-AEGKPVLLGIT----KASLQTRSFISAASFQETTRVLTQAAVEGK---RDSLIGLKENVIVG--RLIPAGTGAGMNRM--------RIAAN--------------SRD--AA--L---------RAQQ-RALQR-----A----------------------MA------AAN-EV---------------------------------------------------------EAAPA-PA-------PVA-A----EPEAVDT---------------DAE-----------------------------------------------------------------------------------------------------------------------
>1736343_Ssp@KQU62054.1| DNA-directed RNA polymerase subunit beta'
[truncated: 4,488,775 more chars]
