# Supplementary material for: Components of iron–Sulfur cluster assembly machineries are robust phylogenetic markers to trace the origin of mitochondria and plastids
Source: PLoS Biol. 2023 Nov 8;21(11):e3002374. doi: 10.1371/journal.pbio.3002374 (PMC10631705; doi:10.1371/journal.pbio.3002374)
Supplement: S1 Data — (ZIP) [file pbio.3002374.s017.zip › S1 Data/Concatenations/ISC/Reference_tree_Alpha/trimmed_alignments/RpoC_Alpha_ExtGroup.bmge.phy]

 1138 1371
12312345_Abacterium@PPR19653_1__DNA_directed_RNA_polymerase_subunit_beta_                           MNNVMNFNPATVAQEFDAIRISLSSPEQIRSRSFGEVTKPETINYRTFKPEHGGLFCARIFGPVKDYECLCGKYKRMKHRGIVCEKCGVEVIESKVRRDRMGHIDLAAPVAHIWFLKLLPSRIGTLLELTLKDLEKILYFENFVVVDPGMTPMEKFELLSEEEFMDAQDEYGEDAFTAEIGAEAIRTMLREIDLESTKAELEAELAEDLSVMRRTKVVKRLKVVNAFYESGNKPEWMVMDIIPVLPPELRPLVPLDGGRFATSDLNDLYRRVVNRNNRLKRLLELRAPEIIVRNEKRMLQESVDALFDNGRRGRVITGANKRPLKSLADMLKGKQGRFRQNLLGKRVDYSGRSVITVGPDLMLHQCGLPKKMALELFKPFIYHKLEAKGLATTIKAAKKMVERAEDEVWDVLSEVIREHPVMLNRAPTLHRLGIQAFEPKLIEGKAIQLHPLVCTAFNADFDGDQMAVHVPLSLEAQIEARVLMMSTNNILSPASGKPIIVPSQDIILGLYWLSMAR-GEPGEGTIFTDMGEIEHALNAKSVTLHTRIKAKF-----RG----KMWDTSVGRMYLAQMLPDHPELTFDMVNRILTKKEIGAMLHKVYLTCGQKASCLFADKMMALGFKFAAKSGISFGKDDIIIPEDKYSIVESAEAEVLNFEKQYMDGLITSGEKYNKVIDIWQKTTDTIKDKMMAEISDKEVN-GRSLNSIYIMANSGARGSVTQMRQLGGMRGLMAKPNGEIIETPITANFREGLTVLQYFISTHGARKGLADTALKTANSGYLTRRLVDVSQDCVIVEDDCGTEQNIEATALVDSGNEMESLGERILGRTVAQDVINPLTGDIIANKDDLLDEMKVSEIERAGIESLLIRSPLTCESKDGLCGKCYGRDLSRGTSVNIGEAVGVIAAQSIGEPGTQLTMRTFHIGGTAAGTAQSKSEAERDGKVKLKNVVTLANSDKDEIIMSRKAEVGVEDSAGRVHQWHKLPYGSKLSVTEGDKVKAGDKLGEWDPYTHPILVEVQGKVQFLDLKDGETLNEVVDEVTGITRREVTDWKQNARSADMKPSIVLVDKNGKVLPNGSQAVYHLPVGAVLSVNEGAEVHAGDTIARLPKESLKSRDITGGLPRVAELFEARKPKDSAIIAENSGVVSFGKDLKGKRRLIVTGEDGTEREYLIPKGNHLTVREGDYVEAGEMLLEGAKVPQDILRAQGVPAFAEYMIKEIQSVYRLQGVSINDKHIEVIVRQMLQKVVVTAPGESTFVQGEVAELSDILHENEQLAAKNKTQAEFELQLQGITKASLTSKSFISAASFQETTKVLTEAAVSGKMDTLVGLKENVIVGRLIPAGTGRMLSELKNVTPSSDEGIVTSSDAL
2032646_Mbacterium@PEAP01000031_1_37___21618_25745                                                  MNNLFKFSP-VLGQNFDGIKISIASPEKIRSWSFGEVKKPETINYRTFKPERDGLFCAKIFGPVKDYECLCGKYKRLKHRGVVCEKCGVEVIQSKVRRERMGHIELASPVAHIWFLKSLPSRIGLLLDMTLKDLERVLYFENFVVLDGGMTPIKKGDLLTEDRFLQLQEEFGDE-FSVGIGAEAIRLMLSQMDIPNQINQLRDELTSTNSEARRKKIVKRLNTLESFQESGNQPEWMILETVPVIPPELRPLVPLDGGRFATSDLNDLYRRVINRNNRLKRLFELKAPDIIIRNEKRMLQESVDALFDNGRRGRVITGTNKRPLKSLSEMLKGKQGRFRLNLLGKRVDYSGRSVIVVGPELKLHECGLPKKMALELFKPFIYNRLEERQLATTIKAAKRMVEKEKSEVWDILEEVIREHPVILNRAPTLHRLGIQAFEPKLIEGKAIQLHPLVCTAFNADFDGDQMAVHVPLSIEAQIEARVLMMSTNNILSPANGKPIIVPTQDIILGLYYMTSER-NVAGEGMIFSSPLEVRQAYDSGVVGLHATITCRY-----RG----KLHKTTVGRILLTEILPD--EIAYDLINRLLTKKEVARLIDVVYRNCGTKQTVIFADQIMKIGFSFAARAGISFGKDDMVIPPAKRTLVEESQGKVKEIERQYVDGLITEGEKYNKVIDIWSHCTERVAEEMMSGISNEK-E-GRSFNSIFMMANSGARGSAAQIRQLAGMRGLMAKPSGEIIEAPITANFREGLTVLQYFISTHGARKGLADTALKTANSGYLTRRLVDVAQDCIVREDDCGTKQGLTITALLEGNDVVEALSDRVLGRTPVMDVVDPITDETLAPAGEILDEDAVERIENSNVESILIRSPLTCETERGVCIACYGRDLARGTKVTVGEAVGVIAAQSIGEPGTQLTMRTFHIGGTARKVEQSSMESVHGGIIQFHNLVTVKDRNGRHVVLSRNGEVTIHDERGRERERHRVLYGSRISVADGGRVEKGETFVEWDPFSAPIISEVEGVIKYGDLVENITLRELIDETTGLASREVTDWKSQGRKSDMRPRLTLKNESGETLPNGAQIRYFLPVGAVIVANEGDHVMAGDIIAKVPRQTSKTRDITGGLPRVVELFEARKPKEFAIISENEGVVTFGKDLKGKRRVVVTSEDGEAREYLLPKGKQLAVNEGDYIRRGEPLMEGSPVPQDILKVLGLEELCRFMVNEIQEVYRLQGVRINDKHIEVIVRQMLQKVVVVDPGDTTFIAGESIEKTDFERENAKAKAQGSRPATSFPLLLGITKASLSTPSFISAASFQETTRVLTEAAISGRADSLSGLKENVIVGRLIPAGTGRA------------AALLKSQRRR
2032649_Mbacterium@PEAJ01000014_1_4___5724_9905                                                     MNNLFKFSP-VLGQSFDGIKISIASPEKIRSWSFGEVKKPETINYRTFKPERDGLFCAKIFGPVKDYECLCGKYKRLKHRGVVCEKCGVEVIQSKVRRERMGHIELASPVAHIWFLKSLPSRIGLLLDMTLKDLERVLYFENFVILEPGMTPLKRGDLLTEDRLNQLQDEYGDE-FTAGIGAEAIRDMLSRLRIEEEIIRLRDELAATNSEARRKKIVKRLHTLESFQESGNRPEWMILETIPVIPPELRPLVPLDGGRFATSDLNDLYRRVINRNNRLKRLFELKAPDIIIRNEKRMLQESVDALFDNGRRGRVITGTNKRPLKSLSEMLKGKQGRFRLNLLGKRVDYSGRSVIVVGPDLKLHECGLPKKMALELFKPFIYNRLEERGLATTIKAAKRMVEKEKSEVWDILEEVIREHPVMLNRAPTLHRLGIQAFEPKLIEGKAIQLHPLVCTAFNADFDGDQMAVHVPLSIEAQIEARVLMMSTNNILSPANGKPIIVPTQDIILGLYYMTSER-NVPGEGMIFSSPLEVRQAYDSSAVGLHAPIVCRY-----RG----ARQKTTVGRILLTEILPN--EIPFDLVNRLLTKKEVAKLIDVVYRNCGTKETVVFADRLMTVGFSFAARAGISFGKDDMVIPRSKRALVEDSQEKVKEIERQYTEGLITEGEKYNKVIDIWSHCTERVADEMMKGISSET-E-GRSFNSIFMMANSGARGSAAQIRQLAGMRGLMAKPSGEIIEAPITANFREGLTVLQYFISTHGARKGLADTALKTANSGYLTRRLVDVAQDCIVREDDCGTSDGLTATALLEGNDVVESLADRVLGRTPVDDVVDPITDELLAPRGEILDEDDVERIENSNVETIRIRSPLTCATERGVCVKCYGRDLARGTKVTIGEAVGVIAAQSIGEPGTQLTMRTFHIGGTARKVEQSSLDSLHGGVVRFHNLVTVRDRNGRYVVLSRNSELSIHEELGRERERHRVPYGCRLMVGDGQRLEKGQTFAEWDPFSSPIITEIEGIIKYGDLVENHTLRETIDETTGLSSREVTDWKSQGRKTDMRPRLTLKHDTGETMPNGAEVRYFLPVGAVIMVVEGDHVMAGDVIAKVPRQTSKTRDITGGLPRVVELFEARKPKEYAIISENEGVVSFGKDLKGKRRVIVTSEVGDPREYMLPKGKQLAVNEGDYVRRGEPLMEGSPVPQDILKILGLEELCRFMVNEIQEVYRLQGVRINDKHIEVIVRQMLQKVAVVDPGDTTFVAGESVEKSEFDRENEKVTARSGRVSTSFPLLLGITKASLSTPSFISAASFQETTRVLTEASISGRADTLNGLKENVIVGRLIPAGTGRA------------AALMKSTRHK
1434232_Maustralis@OSM02443_1__putative_DNA_directed_RNA_polymerase_subunit_beta_                   MNSLFKFSP-LLGQNFDGIRISIASPEKIRSWSFGEVKKPETINYRTFKPERDGLFCAKIFGPVKDYECLCGKYKRLKHRGVVCEKCGVEVIQSKVRRERMGHIELASPVAHIWFLKSLPSRIGLLLDMTLKDLERVLYFENFVVLDGGLTPLKRGELLTEDRYQQMLDEYGDE-FTASIGAEAIRYMLSNLEMESEVETLREELATTTSEARRKKIVKRLHTLEAFLDSGNKPEWMILEVVPVIPPELRPLVPLDGGRFATSDLNDLYRRVINRNNRLKRLYDLKAPDIIIRNEKRMLQESVDALFDNGRRGRVITGTNKRPLKSLSEMLKGKQGRFRLNLLGKRVDYSGRSVIVVGPELKLHECGLPKKMALELFKPFIYNRLEERGLATTIKAAKRMVEKERGEVWDILEEVIREHPVLLNRAPTLHRLGIQAFEPKLIEGKAIQLHPLVCTAFNADFDGDQMAVHVPLSIEAQIEARVLMMSTNNILSPANGKPIIVPTQDIILGLYYMTSER-GVLGEGMIFSNPLEVRQAYDSSAVDLHASIQCRF-----RG----KREKTTVGRILLADVLPS--KIEFSSINKLLTKKEVTKLIDFVYRVAGTKDTVIFADRLMKVGFGFAARAGISFGKDDMVIPDTKYTMVEESQEKVKEIERQYAEGLITEGEKYNKVVDIWSHCTERVADEMMKTISSDKVE-GKSFNSIFMMANSGARGSAAQMRQLAGMRGLMAKPSGEIIEAPITANFREGLTVLQYFISTHGARKGLADTALKTANSGYLTRRLVDVAQDCIVREEDCGTNLGITVTALVEGNDVVESLGDRLLGRTPVEDIVDPITHEVIAKGLEIIDEDIVDRIEESNVDKVKIRSPLTCETHRGVCVKCYGRDLARGTPVTTGEAVGVIAAQSIGEPGTQLTMRTFHIGGTARAVEQSSHETVHGGVLRYHNLITVEDRNGKQVVLTRNGEVSVHEEGGRERERYRVPYGARLAAPNEGQVGKGETFAEWDPFSLPIISEIAGVVKYGDLVDGVSLRETVDETTGLTSREVIEWKSQGRKSDMRPRVTLKDESGETLPNGSFSRYFLPVGAVIVVKEGEEVQAGDIIAKVLRQSSKNRDITGGLPRVVELFEARKPKEFAIIAENDGVVSFGKDLKGKRRVIVTPESGDGMEYLLPKGKHLAVNEGDYVRRGEPLMEGSPVPQDILKVLGLEELCKFMVNEIQEVYRLQGVRINDKHIEVIVRQMLQKVMIMDPGDTTFVVGEQVERVDFDRQNLKTEKRGGRPATCTPLLLGITKASLSTPSFISAASFQETTRVLTEAAISGRTDTLNGLKENVIVGRLVPAGTGRAR------E--GFAAYDAPEEEK
2032647_Mbacterium@PEAO01000006_1_18___15508_19725                                                  PQNIFKFSP-VLGQNFDGIRISIASPEKIRAWSYGEVRKPETINYRTFKPERDGLFCAKIFGPVKDYECLCGKYKRLKHRGVVCEKCGVEVIQSKVRRERVGHIELASPVAHIWFLKSLPSRIGLLLDMTLKDLERVLYFENFVVLEGGMTPLKKGELLTEDRFNQLQEEFGDE-FKAGIGAEAIREMLSGMNIPGQIDSLREELTTTSSEARRKKIVKRLHTLEAFQESGNRPEWMILEVIPVIPPELRPLVPLDGGRFATSDLNDLYRRVINRNNRLKRLHELRAPDIIIRNEKRMLQESVDALFDNGRRGRVITGTNKRPLKSLSEMLKGKQGRFRLNLLGKRADRSGRSVIVVGPELKLHECGLPKKMALELFKPFIYNRLEEKGLSTTIKAAKRMVEKERPEVWDILEEVIREHPVLLNRAPTLHRLGIQAFEPKLIEGKAIQLHPLVCTAFNADFDGDQMAVHVPLSVEAQIEARVLMMSTNNILSPANGKPIIVPTQDIILGLYYMTSER-NVKGEGMIFSSPMEVRQAYDSGAVDLHARIICRY-----RG----ERVGTTVGRILMTEILPD--QLPFSKINRLQTKKDVAGLIDLVYRLCGTKETCIFADRLMNVGFGMAAKAGISFGKDDLVIPDSKKGLVDESQNKVKEIEQQYTDGLITEGEKYNKVVDIWSQCTERVAEEMMRAISTEAVT-GVSFNSIFMMANSGARGSAAQMRQLAGMRGLMAKPSGEIIEAPITANFREGLTVLQYFISTHGARKGLADTALKTANSGYLTRRLVDVAQDCIVREIDCCTDEGLTASALLEGNDVVESLGDRILGRVPVSDVIDPVTDTLMAKSGEIMDEDIVARIEQSNIETIIIRSPLTCNTKRGVCIKCYGRDLARGTPVAIGEAVGVIAAQSIGEPGTQLTMRTFHIGGTARTVEQSTTESVKGGVVRYHGLITVVDRNGLNVVLSRNSEVSIHEEHGRERERYRIPYGARLTVADGGMIDAKTKLAEWDPFASPIITEVEGQVRFWDLQEGVTLREVTDETTGLTSLEVMEWKSQGRKTDMRPRIALLNETGEPLANGSDVQYYLPVGAVIVTREGERVKAGDIIAKMPRQISKTRDITGGLPRVVELFEARKPKEFAIICENDGFVTFGKDLKGKRRIVVTPESGVAKEYLIPKGKQLAVNDGDYVRRGEPLMEGALVPQDILKVLGLEALCRFMVNEIQEVYRLQGVKINDKHIEVIVRQMLQKVSIRTTGDTTFVVGEAVERTAFDIENQRVRKRGGAPATATPLLLGITKASLSTPSFISAASFQETTRVLTEATISGRVDTLTGLKENVIVGRLVPAGTGKAK------EVLSRGALMDEVLSV
2032648_Mbacterium@PEAN01000019_1_19___18066_22229                                                  PQNIFKFSP-SLGQNFDGIRISIASPEKIRAWSYGEVRKPETINYRTFKPERDGLFCAKIFGPVKDYECLCGKYKRLKHRGVVCEKCGVEVIQSKVRRERVGHIELASPVAHIWFLKSLPSRIGLLLDMTLKDLERVLYFENFVVLEGGMTPLKKGELLTEERFHQLQEEFGDE-FKAGIGAEAIREMLSGMNIPGQIESLREELSTTSSEARRKKIVKRLHTLESFQESGNRPEWMILEVIPVIPPELRPLVPLDGGRFATSDLNDLYRRVINRNNRLKRLHELRAPDIIIRNEKRMLQESVDALFDNGRRGRVITGTNKRPLKSLSEMLKGKQGRFRLNLLGKRVDYSGRSVIVVGPELKLHECGLPKKMALELFKPFIYNRLEEKGLSTTIKAAKRMVEKERPEVWDILEEVIREHPVLLNRAPTLHRLGIQAFEPKLIEGKAIQLHPLVCTAFNADFDGDQMAVHVPLSVEAQIEARVLMMSTNNILSPANGKPIIVPTQDIILGLYYMTSER-NVRGEGMIFSSPLEVRQAYDSGALDLHARIVCRY-----RG----ERISTTVGRILLTEILPA--KLPFARINRLQTKKDVASLIDQVYRLCGTKETCIFADRLMNVGFAMAAKAGISFGKDDLVIPDSKKGLVDESQNKVKEIEQQYTDGLITEGEKYNKVVDIWSQCTERVAEEMMRAISSEEVT-GVSFNSIFMMANSGARGSAAQMRQLAGMRGLMAKPSGEIIEAPITANFREGLTVLQYFISTHGARKGLADTALKTANSGYLTRRLVDVAQDCIVREIDCGTDEGLTASALLEGNDVVESLGDRILGRVPVADVIDPVTDTLMAKAGQIMDEEVVARIEQSNIETIIIRSPLTCSTKRGVCIKCYGRDLARGTPVAIGEAVGVIAAQSIGEPGTQLTMRTFHIGGTARTVEQSTIESVKGGVVRYHGLITVVDRNGQNVVLSRNGEISIHEEHGRERERYRVPYGSRLTVADGGMIEARQKLAEWDPFASPIITEIEGQVRFGDLQEGVTLREVMDETTGLTSLEVMEWKSQGRKTDMRPRIALMNETGEPSANGMDVQYYLPVGAVIVTREGEQIKAGDIIAKMPRQISKTRDITGGLPRVVELFEARKPKEFAIICENDGVVTFGKDLKGKRRIVVTPEGGAAKEYLIPKGKQLAVNDGDYVRRGEPLMEGALVPQDILKVLGLEALCRFMVNEIQEVYRLQGVKINDKHIEVIVRQMLQKVSIRSPGDTTFVAGEAVERTAFDIENQRVRKRGGTPASATPLLLGITKASLSTPSFISAASFQETTRVLTEATISGRVDTLTGLKENVIVGRLVPAGTGKAK------EVLGRGAMMEEELSR
2032651_Mbacterium@PDZX01000007_1_15___24315_28448                                                  MKNLFKFSP-TLGQNFNGIRISLASPEKIRSWSFGEVKKPETINYRTFKPERDGLFCAKIFGPVKDYECLCGKYKRLKHRGVVCEKCGVEVIQSKVRRERMGHIELAAPVAHIWFLKSLPSRIGLLLDMTLKDLERVLYFENFVILDGGMTPLTKGELLTEERYHQLLDEYGED-FTAGIGAEAIRDMLVGMNIPGEIDTLREEMNNTNSDARRKRIIKRLHTLESFQESGNRPEWMILEVLPVIPPELRPLVPLDGGRFATSDLNDLYRRVINRNNRLKRLYELRAPDIIIRNEKRMLQESVDALFDNGRRGRVITGTNKRPLKSLSEMLKGKQGRFRLNLLGKRVDYSGRSVIVVGPDLKLHECGLPKKMALELFKPFIYNRLEEKGLSTTIKAAKRMVEKEKSEVWDILEEVIREHPVMLNRAPTLHRLGIQAFEPKLIEGKAIQLHPLVCTAFNADFDGDQMAVHVPLSVEAQIEARVLMMSTNNILSPANGKPIIVPTQDIILGLYYMTSER-GVAGEDMIFSSPAEVRQAYDSGVAGLHARIFCRM-----DG----LRIQTTVGRVLLTEILPS--VVSFDRVNRLLTKKEVANLIDMVYRNCGTKETVVFSDRLMGVGFAFAARAGISFGKDDLVIPQAKKRLVRESQVKVQEIERQYSDGLITEGEKYNKVVDIWSQCTERVAEAMMKAISSEEGK-GQSFNSIFMMANSGARGSAAQMRQLAGMRGLMAKPSGEIIETPITANFREGLTVLQYFISTHGARKGLADTALKTANSGYLTRRLVDVAQDCIVREYDCGAMEGLTAAALLEGNDVVESLGDRILGRTPVGDVMDPVTDELLVKAGRIMNEADVERIENSNVESVLIRSPLTCETERGVCVLCYGRDLARGVPVTAGEAVGVIAAQSIGEPGTQLTMRTFHIGGTARAVERSSVETVNGGVLRYHNVNTVTDRNGKFIVLSRNSEVTIHDFVGRERERYRFPYGARLMVANGGLVEKGGVLAEWDPFATPIITEFQGKVKYGDLQEGTTLREVTDETTGLTFREVTDWKGQGRRVDMRPRLTLKDTTGETSNTGAAVSYYLPAGAVIVAQEGDLVQAGDIIAKIPRQSSKTRDITGGLPRVVELFEARRPKDFAIIAENEGVVSFGKDLKGKRRVVVTPDGGEPREYLLLKGKQLAVNEGDWIRKGEPLIEGSLVPQDILKVLGLEALCRFMVNEIQEVYRLQGVRINDKHIEVIVRQMLQKVTVLEPGDTTLVAGEQVERSELVLRNQRARARNGREASSAPLLLGITKASLSTPSFVSAASFQETTRVLTEATIAGKADNLTGLKENVIVGRLIPAGTGRAK------EAFNQ--MVREVS--
2032650_Mbacterium@PEAG01000060_1_16___16898_20992                                                  MNNIFKFSP-ALGQSFSGIRISVASPETVRSWSYGEVKKPETINYRTFKPERDGLFCAKIFGPIKDHECLCGKYKRLKHRGVICEKCGVEVIQSKVRRERVGHIELASPVAHIWFLKSLPSRIGLLLDMTLKDLERVLYFENFVVLDGGMTPLKKGELLTEDRYHQALDEYGDE-FKAGIGAEAIREMLSEMDIPGEILMLRTELGETGSEARRKKIIKRLHTLEAFQESGNRPEWMILTVIPVIPPELRPLVPLDGGRFATSDLNDLYRRVINRNNRLRRLHELRAPDIIIRNEKRMLQESVDALFDNGRRGRVITGTNKRPLKSLSEMLKGKQGRFRLNLLGKRVDYSGRSVIVVGPELKLHECGLPKKMALELFKPFIYNRLEERGLSTTIKAAKRMVEKERSEVWDILEEVIREHPVLLNRAPTLHRLGIQAFEPKLIEGKAIQLHPLVCTAFNADFDGDQMAVHVPLSVEAQIEARVLMMSTNNILSPANGKPIIVPTQDIILGLYYMTLER-NQPGEGMTFSSPLELRQAYDCGVVGLQARVRCRY-----RG----VLEETTTGRILMSEIMPE--AIPFSHVNRLQTKKEVAKLIDMVYRACGTKETVVFADRLMTMGFTFAARAGISFGKDDLVIPQAKKRLVREAQNKVKEMEHQYSEGLITEGEKYNKVVDIWSQCTERVAEEMMRGISSVEEK-GRSLNSIFMMANSGARGSAAQMRQLAGMRGLMAKPSGEIIEAPITANFREGLTVLQYFISTHGARKGLADTALKTANSGYLTRRLVDVAQDCIVREEDCGTEEGLTAFALVEGNDLVETLGDRILGRTPLVDVVDPITDELLVKAGTIISEEDVDRIENSNVESVLMRSPLTCKTERGVCVLCYGRDLARGMPVTIGEAVGVIAAQSIGEPGTQLTMRTFHIGGTARAVEQSAIETVKGGVVRYHNLATVTDRNGKFVVLSRNGEVTVHEAVGRERERYRLPYGARLSVPDGGVVDPGTVMAEWDPFSVPIITERPGKVQYGDLVEGVTLREVMDEATGLVSREVTEWKSHGRKGDMRPRLTLKDTTGETLANGAEVRYFLPVGAVIVVHEGDSVQAGDIIAKMPRKSLKTRDITGGLPRVVELFEARKPKEFAIIAEIDGVVTFGKDLKGKRRVVITPEVGEPQEYFLPKGKQLAVNDGDWVRRGEALMEGSPVPQDILKVLGLEALCRFMVNEIQEVYRLQGVKINDKHIEVIVRQMLQKVSIKTPGDTIFVVGESVERSIYAIENERVAARGGEPAVGFPLLLGITKASLSTPSFISAASFQETTRVLTEATVAGRVDTLTGLKENVIVGRLVPAGTGRLR---------------------
156889_Mmarinus@ABK43360_1__DNA_directed_RNA_polymerase_subunit_beta_                               MTSVFKFSP-MLGQSFDGIRISIASPEKIRSWSFGEVKKPETINYRTFKPERDGLFCAKIFGPVKDYECLCGKYKRLKHRGVVCEKCGVEVIQSKVRRERMGHIELAAPVAHIWFLKSLPSRIGLLLDMTLKDLERVLYFENFVVLESGMTPMKRGELLTEDRYYQLIEEFGDE-FRAGIGAEAIREMLVDLKIPEEINQLRDELRDTSSEARRKKIVKRLHTLEAFQDSKNSPEWMILEVIPVIPPELRPLVPLDGGRFATSDLNDLYRRVINRNNRLKRLFELKAPDIIIRNEKRMLQESVDALFDNGRRGRVITGTNKRPLKSLSEMLKGKQGRFRLNLLGKRVDYSGRSVIVVGPELKLHECGLPKKMALELFKPFIYNRLEERGLATTIKAAKRMVEKEKGEVWDILEEVIREHPVMLNRAPTLHRLGIQAFEPKLVEGKAIQLHPLVCTAFNADFDGDQMAVHVPLSIEAQIEARVLMMSTNNILSPANGKPIIVPTQDIILGLYYMTSER-NVAGEGMIFSNTMEVKQAFDAGVANLHASIQCRF-----RG----KRVHTTVGRMLLADMLPE--RIDFQAINKLITKKEVTKLIDHTYRMCGTKDTVIFTDRLMAMGFAFACRAGISFGKDDMVIPEAKRKLVDAAQEKVKEIEKQYTDGLITEGEKYNKVVDIWSHCTERVADEMMGTISTDTVD-GVSFNSIFMMANSGARGSAAQMRQLAGMRGLMAKPSGEIMETPITANFREGLTVLQYFISTHGARKGLADTALKTANSGYLTRRLVDVAQDCIVREEDCGTSIGITVAALVEGNDVVETLGDRLLGRTPVSDIKDPITDELLVKAGTIMDEDIVEKIENSNVDSVLIRSPLTCETTRGVCVTCYGRDLARGTRVTVGEAVGVIAAQSIGEPGTQLTMRTFHIGGTARQAEQSHQETTHGGVLKFHDLITVQDRAGRYVVLSRNSEVSLHEEAGRERERYRIPYGARISSAPGSVVEKGTTFAEWDPFAMPIITEVEGIVKFGDLVDGVSLRENMDDTTGLISKEVTEWKGQSKKGDMRPRITLKDNSNETMPNGSECRYYLPVGAVIVVNEGDHVHGGDIIAKVLRQSTKNRDITGGLPRVVELFEARKPKEHSFIAENEGMVTYGKDLKGKRRLVVTPDSGEPMEYLLPKGKQLAVNEGDWVRKGEPLMEGSPVPQDILKVLGLEELCRFMVNEIQEVYRLQGVRINDKHIEVIVRQMLQKVQITDPGDTMFVSGEQVEKDDYLLENVKTDKRGGRVATCTPLLLGITKASLSTPSFISAASFQETTRVLTEAAISGRVDTLNGLKENVIVGRLIPAGTGNIL------SQLKKMGSLTKEKST
1391653_Vincomptus@AKU91682_1__DNA_directed_RNA_polymerase_beta__subunit                            MKDIFNFEP-KDPLSFSAIRISLASPDKIRQWSHGEVKKPETINYRTFKPERDGLFCAKIFGPVKDYECNCGKYKRMKHRGVVCEKCGVEVIQSKVRRERLGHITLATPVAHIWFLKSLPSRIGNILDITLKDLEKVLYCESYIVIDPKNTDLEPCELLSEDRYRKLQDELGDEAFDAGMGGEAVRELLRKIDVNPLCEELRKDMREATSDAKRKKLAKRLKVMEAFKDSGNKPEWMMLEVIPVIPPDLRPLVPLDGGRFATSDLNDLYRRVINRNNRLKRLQELNAPDIIIRNEKRMLQEAVDALFDNGRRGKTITGPNKRPLKSLSDMLKGKQGRFRQNLLGKRVDYSGRSVIVVGPELRLHQCGLPKVMALELFKPFIYNKLEEKGYVTTIKSAKKMVEKERPEVWDILEEVIKEHPVLLNRAPTLHRLGIQAFEPVLTEGKAIRLHPLVCAAFNADFDGDQMAVHVPLSIEAQMEARVLMMSTNNILSPASGKPIIVPTQDIVLGVYYMTRAR-FAKGEGKIFSDPEEVRAAYDHGEVDLQAKIICRM-----DG----KRTDTTVGRVLLAEIMPS--AIEFSVYNRVLGKKELGGLIDICYRLSGEKETVLLADRLRTVGYNNATKAGISVALKDMIIPSAKARFLDDAQKEVKEIEEQYLEGLITDGERYNKVIDIWAQVTEEVASEMMTQISTEVAD-GRSFNPIFIMADSGARGSAQQIRQLAGMRGLMAKPSGEIIETPITANFREGLTVLQYFISTHGARKGLADTALKTANSGYLTRRLVDVAQDAIINEVDCGTMDGIVASSLIEGGEIIEPMGERILGRVALEDVLDPVTGEVLVASNEEIDESNVHKIENAGIDRVKIRSVLTCQARRGICQECYGRDLARGRKANVGEAVGVIAAQSIGEPGTQLTMRTFHIGGAARRAEQSTIENRTAGTIKFFNLHTVTRNDGSLVTMNRNGALIIVDDSGRERERYTVVYGAKLLVKEGDKVEPASLLAEWDPYAMPILTEVGGTVQFDDIVEGVTMSEQLDEVTGLSRKVVIE----SKDADSRPRITLKDQGNAMPGTDQEARYFLPVGANINVAHEDEIGPGDVLARMPRETTKTKDITGGLPRVAELFEARKPKEFAVISEIDGVVSFGKDTKGKRKVVVTPVDGKAKEYLISKGKHISVHQGDRVTAGEALMDGAANPHDILKVLGAQELSAFLVDEIQEVYRLQGVKINDKHIEVIVRQMLRRVRITDVGDTNFLIDEQVEKFVFEEENERVETEGGRAAQGEPLLLGITKASLSTESFISASSFQETTKVLTEAAISGKVDYLRGLKENVIMGRLIPAGTGVGSYK--DIEVETPVDVVAEESVL
290397_Adehalogenans@ABC81366_1__DNA_directed_RNA_polymerase_subunit_beta_                          MKDIFNFEP-KDPLSFSAIRISLASPDKIRQWSHGEVKKPETINYRTFKPERDGLFCAKIFGPVKDYECNCGKYKRMKHRGVVCEKCGVEVIQSKVRRERLGHITLATPVAHIWFLKSLPSRIGNLLDITLKDLEKVLYCESYIVIDPKETTFQRGELLSEDRYQKALDEFGDDAFSAGMGGEAVLGLLRGVGIPGLANELRAEMKEATSDAKRKKIAKRLKVVEAFVASGNKPEWMMLEVIPVIPPDLRPLVPLDGGRFATSDLNDLYRRVINRNNRLKRLQELNAPDIIIRNEKRMLQEAVDALFDNGRRGKTITGPNKRPLKSLSDMLKGKQGRFRQNLLGKRVDYSGRSVIVVGPELKLHQCGLPKIMALELFKPFIYNKLEEKGYVTTIKSAKKMVEKERPEVWDILDEVIREHPVLLNRAPTLHRLGIQAFEPVLIEGKAIQLHPLVCTAFNADFDGDQMAVHVPLSIEAQMEARVLMMSTNNILSPAHGKPIIVPSQDIVLGIYYMTRER-FARGEGKVFASPEEVRAAYDQGEVDLQAKVWVRM-----DG----KRVETTVGRVLLYDIVPR--RLSFDAINKVMDKKQLQGLIDLTYRLCGEKETVLLADRVRSMGYGNATRAGISIALDNMVIPRKKVDLLERATREVDDIQAQYTEGLITIGERYNKVIDIWAQVTEEVAQEMMGEIGTETAD-GRSFNPIYIMADSGARGSAQQIRQLAGMRGLMAKPSGEIIETPITANFREGLNVLQYFISTHGARKGLADTALKTANSGYLTRRLVDVAQDAIITEYDCGAMDGITLGALVEGGEIIEPMGERILGRVALDDILDAFSGNVLVKANEEIDEGRVKLIENSGIDKVKIRSVLTCQARRGICVECYGRDLARGRKVNIGEAVGVIAAQSIGEPGTQLTMRTFHIGGAARRAEQSTIENRNAGLIKFNNVSVAKKHDGTLIVMNRNGEIIVTDDQGRERERYGVVYGAKLLVREGQKVEANQLLAEWDPYSMPIITEVAGRVKYGDLVDGVTISEQVDEITGLARKAVIA----SKDPDARPRISIKDEGKTKANSDADARYMLPEGANLVVNDGDEVDAGDVIAKMPRETTKTKDITGGLPRVAELFEARKPKEHAVISEIDGVVAFGKDTKGKRKVVITPVDGKAKEYLIGKGKHISVHTGDRVRAGEALMDGAANPHDILRVLGEKELARWLVDEVQEVYRLQGVKINDKHIETIVRQMLRRVRIVDVGDTEFLADEQVEKFAFEEENERVLKAGGRAAQGEPLLLGITKASLSTESFISASSFQETTKVLTEAAISGKVDYLRGLKENVIMGRLVPAGTGLGAYK--DIEVETPVDAVEEEEAL
1946470_Esp@DDNW01000095_1_11___11213_12817                                                         -------------------------------------------------------------------------------------------------------------------------------------------------------------------------------------------------------------------------------------------------------------------------------------------------------------------------------------------------------------------------------------------------------------------------------------------------------------------------------------------------------------------------------------------------------------------------------------------------------------------------------------------------------------------------------------------------------------------------------------------------------------------------------------------------------------------------------------------------------------------------------------------------------------------------------------------------------QLTMRTFHIGGAAQLNETSHLESISDGKVVYRDMPTIVDKKGRILSLARNGEMVVVDAEGRERAIHRVPYGTVLMFKDGAKVKEGDRLAEWDPFTLPIITEQSGVVRYQDLAEGKTLEERVDEATGIAQRVVTEYRSRAKKEDLRPRLTLLGE-----EGGEAARYMLAPGTALSVEDGQEVAAGDILARASREAAKTRDITGGLPRVAELFEARVPKDAAVIAKISGRVEFVRDYKAKRKIAIVPEEGDPVEYLIPKTKVIDVQEGDFVKKGDTLISGSPNPHDILEVMGIEALAEYLCTEIQEVYRLQGVKINDKHIEVIVRQMLQKVEISDGGDTTLLPGEQVDLEEMLEVNSKL-ARNKAPAQGFPILLGITKASLQTRSFISAASFQETTRVLTQAAVEGKKDTLIGLKENVIVGRLIPAGTGAGMNRMRVTASSRDAALAQYKKMQ
1951752_Ebacterium@DDCE01000003_1_109___105964_108807                                               -------------------------------------------------------------------------------------------------------------------------------------------------------------------------------------------------------------------------------------------------------------------------------------------------------------------------------------------------------------------------------------------------------------------------------------------------------------------------------------------------------------ANGKPIIVPSQDMVLGLYYLSMEREGNQVEKLMFSDMAEVHQALETKQVSLHTKILARVPQADEDGNIAMKRFETTAGRMLIGECLPKNHKVPFDIVNRLLTKKDIADVIDEVYRHTGQKDTVLFADAIMSLGFRHAFKAGISFGKDDMIIPEEKEGMVETTKALVADYEQQYQDGLITQQEKYNKVIDAWSQCGDRVADAMMEKIKARPI--GVEINSIYMMAHSGARGSPAQMKQLAGMRGLMAKPSGEIIENPIISNFKEGLNVLEYFNSTHGARKGLADTALKTANSGYLTRRLVDVSQDCVIIEEDCKTENALEMRAIVQGGSVIASLGERILGRTTAEDIVNAATDEVIVKAGTLIDEPMVKEIEAAEVQVAKIRSPLVCEASQGVCATCYGRDLARGTPVNIGEAVGVIAAQSIGEPGTQLTMRTFHIGGAAQLNETSHLEAISDGKVVYRDMPTIVDKKGRILSLARNGELAVIDAEGREREIHKVPYGTVLMHKDGGKVKEGDRLAEWDPFSLPIITEQSGVVKYQDLVDGTTMEERVDDATGIAQRVVTEMRTR-KKDDLRPRLTLFND--------EAARYMLAPGTVLSVEDNQQVSEGDILARASREAAKTRDITGGLPRVAELFEARLPKDNSVIAKISGKIEFVREYKAKRKIAIVPEEGDAVEYLIPKTKVIDVQEGDFVKKGDTLISGSPNPHDILEVMGVEALAEYLVNEIQEVYRLQGVKINDKHIEVIVRQMLQKVEITDGGDTVLLPGEQVDLEELNETNAKL-GRNKEPAKGTPILLGITKASLQTRSFISAASFQETTRVLTQAAVEGKKDTLVGLKENVIVGRLIPAGTGAGMNRMRITASSRDAALAQWKKAQ
1946471_Esp@DFBR01000228_1_14___15154_16254                                                         MNELTKFNQLSKPETFDQIQIGLASPERIRSWSFGEIKKPETINYRTFKPERDGLFCARIFGPVKDYECLCGKYKRMKYKGVVCEKCGVEVTVTKVRRERMGHIELAAPVAHIWFLKSLPSRIGLLLDMQLKQLERVLYFESYIVTEPGLTPLEKFQLLTEDELLDAQDEHGEDAFTASIGAEAVKVMLMDLDLEQEKADLLHELETTKSKLKPAKIIKRLKVVESFIDSGNRPEWMILEVVPVIPPELRPLVPLDGGRFATSDLNDLYRRVINRNNRLKRLMELRAPDIIVRNEKRMLQESVDALFDNGRRGRVITGANKRPLKSLSDMLKGKQGRFRQNLLGKRVDYSGRSVIVTGPELKLHQC---------------------------------------------------------------------------------------------------------------------------------------------------------------------------------------------------------------------------------------------------------------------------------------------------------------------------------------------------------------------------------------------------------------------------------------------------------------------------------------------------------------------------------------------------------------------------------------------------------------------------------------------------------------------------------------------------------------------------------------------------------------------------------------------------------------------------------------------------------------------------------------------------------------------------------------------------------------------------------------------------------------------------------------------
1648404_Eatlanticus@AKQ41299_1__DNA_directed_RNA_polymerase_subunit_beta_                           MNELTKFNQLSKPETFDQIQIGLASPERIRSWSFGEIKKPETINYRTFKPERDGLFCARIFGPVKDYECLCGKYKRMKYKGVVCEKCGVEVTVTKVRRERMGHIELAAPVAHIWFLKSLPSRIGLLLDMQLKQLERVLYFESYIVTEPGLTPMEKFQLLTEDELLDAQDEYGEDAFTAGIGAEAVKIMLMDLDLEQEKADLLHELETTKSKLKPAKIIKRLKVVESFIDSGNRPEWMILEVVPVIPPELRPLVPLDGGRFATSDLNDLYRRVINRNNRLKRLMELRAPDIIVRNEKRMLQESVDALFDNGRRGRVITGANKRPLKSLSDMLKGKQGRFRQNLLGKRVDYSGRSVIVTGPELKLHQCGLPKKMALELFKPFIYARLDAKGLSMTLKQAKKWVEKERKEVWDILDEVIREHPVMLNRAPTLHRLGIQAFEPVLIEGKAIQLHPLVCSAFNADFDGDQMAVHVPLSLEAQLEARVLMMSTNNILSPANGKPIIVPSQDMVLGLYYLSMDREGEPGEGKVLGDINEVHQALHVGAVTYHSKITTRVPQTDEAGKQYMQRVETTPGRMLIAECLPKNHKVPFDVVNRLLTKKEIGDVIDQVYRHTGQKDTVLFADAIMTLGFRHAFKAGISFGKDDMIIPDTKDGMIDETKALVADYEQQYQDGFITQQEKYNKVIDAWSRCGDQVAAAMMDEIKATPREHGRQVNSIYMMSHSGARGSPAQMKQLAGMRGLMAKPSGEIIETPIISNFKEGLTVLEYFNSTHGARKGLADTALKTANSGYLTRRLVDVSQDCVIVEENCKTNNALEMRAIVQGGSVIASIGERILGRTLAEDIVNASNDEVIVKAGTLVDEPMVKLIEEAETQVAKIRSPLVCEAEQGVCATCYGRDLARGTPVNIGEAVGVIAAQSIGEPGTQLTMRTFHIGGAAQVNETSHLESISDGKVVYRDMPTITDKKGRRLSLARNGEMVVVDAEGRERAIHRVPYGTMLMHEDGAKVKEGDRLAEWDPFTLPIITETEGVVRYQDLVEGKTLEERVDEATGIAQRVVTELRSRASKEDLRPRLTLLGD-----DDAEAQRYMLAPGTTLSVEDGQEVQAGDILARASREASKTRDITGGLPRVAELFEARIPKDAAVIAKISGRMEFIRDYKAKRKIAIVPEEGDPVEYLVPKTKVIDVQEGDFVKKGDTLISGSPNPHDILDVLGIEALAEYLCTEIQEVYRLQGVKINDKHIEVIVRQMLQKVEITDGGDTTLLPGEQVDHEEMNEINSKL-TRNKKHATGTPILLGITKASLQTRSFISAASFQETTRVLTQAAVEGKKDTLIGLKENVIVGRLIPAGTGAGMNRMRVTASSRDAAIAQYKKMN
1958945_Eaquimixticol@RJY09764_1__DNA_directed_RNA_polymerase_subunit_beta_                         MNELTKFNQLAKPETFDQIQIGLASPERIRSWSFGEIKKPETINYRTFKPERDGLFCARIFGPVKDYECLCGKYKRMKYKGVVCEKCGVEVTVTKVRRERMGHIELAAPVAHIWFLKSLPSRIGLLLDMQLKQLERVLYFESYIVTEPGLTPLEKFQLLTEDELLDAQDEYGEDAFTAGIGAEAVKLMLMDLDLEQEKADLLEELETTKSKLKPAKIIKRLKVVESFIDSGNRPEWMILEVVPVIPPELRPLVPLDGGRFATSDLNDLYRRVINRNNRLKRLMELRAPDIIVRNEKRMLQESVDALFDNGRRGRVITGANKRPLKSLSDMLKGKQGRFRQNLLGKRVDYSGRSVIVTGPELKLHQCGLPKKMALELFKPFIYARLDAKGLSMTLKQAKKWVEKERKEVWDILDEVIREHPVLLNRAPTLHRLGIQAFEPVLIEGKAIQLHPLVCSAFNADFDGDQMAVHVPLSLEAQLEARVLMMSTNNILSPANGKPIIVPSQDMVLGLYYLSMDREGEPGEGKVLADINEVHQALHVGAVTLHSKITTRVPQTDEDGKEFMARVETTPGRMLIGECLPKSHTVPFDVVNRLLTKKEIGDVIDQVYRHTGQKDTVLFADAIMALGFRQACKAGISFGKDDMIIPDTKDGMIAETKSLVADYEQQYQDGFITQQEKYNKVIDAWSRCGDQVAAAMMDEIKATPKKDGRQVNSIYMMSHSGARGSPAQMKQLAGMRGLMAKPSGEIIETPIISNFKEGLTVLEYFNSTHGARKGLADTALKTANSGYLTRRLVDVSQDCVIVEENCKTSNALEMRAIVQGGSVIASIGERILGRTVAEDIVNAATDEVIVKAGTLVDEAMVKVIEEAETQVAKIRSPLVCEAEQGVCATCYGRDLARGTPVNIGEAVGVIAAQSIGEPGTQLTMRTFHIGGAAQVNETSHLESISDGKVVYRDMPTIKDKKGRRLSLARSGEMVVVDAEGRERAIHRVPYGTVLMFEDGAKVKEGDRLAEWDPFTLPIITETAGVVRYQDLVEGKTLEERVDDATGIAQRVVTELQS-AKKEDLRPRLTLLGE-----DDAEAQRYMLAPGTTLSVEDGQEVQAGDILARASREAAKTRDITGGLPRVAELFEARIPKDAAVIAKVDGKMEFIRDYKAKRKIAIVPEEGEPVEYLVPKTKVIDVQEGDFVKKGDTLISGSPNPHDILEVMGIEALAEYLCTEIQEVYRLQGVKINDKHIEVIVRQMLQKVEITDGGDTVLLPGEQVDLEEMNEANAKL-PPRKKKAQGKPILLGITKASLQTRSFISAASFQETTRVLTQAAVEGKKDTLIGLKENVIVGRLIPAGTGAGMNRMRVTASSRDAALAQYKKMQ
2488860_Esp@RPF71201_1__DNA_directed_RNA_polymerase_subunit_beta_                                   MNELTKFNQLAKPETFDQIQIGLASPERIRSWSFGEIKKPETINYRTFKPERDGLFCARIFGPVKDYECLCGKYKRMKYKGVVCEKCGVEVTVTKVRRERMGHIELAAPVAHIWFLKSLPSRIGLLLDMQLKQLERVLYFESYIVTEPGLTPLEKFQLLTEDELLDAQDEYGEDAFTAGIGAEAVKIMLMDLDLEQEKADLLEELETTKSKLKPAKIIKRLKVVESFIDSGNRPEWMILEVVPVIPPELRPLVPLDGGRFATSDLNDLYRRVINRNNRLKRLMELRAPDIIVRNEKRMLQEAVDALFDNGRRGRVITGANKRPLKSLSDMLKGKQGRFRQNLLGKRVDYSGRSVIVTGPELKLHQCGLPKKMALELFKPFIYARLDAKGLSMTLKQAKKWVEKERKEVWDILDEVIREHPVLLNRAPTLHRLGIQAFEPVLIEGKAIQLHPLVCSAFNADFDGDQMAVHVPLSLEAQLEARVLMMSTNNILSPANGKPIIVPSQDMVLGLYYLSMDREGEPGEGRVLADINEVHQALHVGAVTYHSKITTRIPQTDEDGNQYMQRVDTTPGRMLIAECLPKSHKVPFDVVNRLLTKKEIGDVIDQVYRHTGQKDTVLFADAIMTLGFRHAFKAGISFGKDDMIIPDSKEGMIEETKTLVADYEQQYQDGFITQQEKYNKVIDAWSRCGDQVAAAMMEEIKATPKADGRKVNSIYMMSHSGARGSPAQMKQLAGMRGLMAKPSGEIIETPIISNFKEGLTVLEYFNSTHGARKGLADTALKTANSGYLTRRLVDVSQDCVIVEDNCKTDNALEMRAIVQGGSVIASLGERILGRTVAEDIKNAATDEVIVKAGTLVDEPMVKVIEDAEVQVAKIRSPLVCEAEQGVCATCYGRDLARGTPVNIGEAVGVIAAQSIGEPGTQLTMRTFHIGGAAQVNETSHLESISDGKIVYRDMPTITDKKGRRLSLARNGEMVVMDAEGRERAIHRVPYGTVLMFEDGASVKEGDRLAEWDPFTLPIITEQAGIVRYQDLVEGKTLEERVDEATGIAQRVVTEYRARSKKEDLRPRMTLLGE-----E--EAARYMLAPGTTLSVEDGQEVQAGDILARASREAAKTRDITGGLPRVAELFEARVPKDAAIIAKISGRMEFIRDYKAKRKIAIVPEEGDPVEYLIPKTKVIDVQEGDFVKKGDTLISGSPNPHDILEVMGVEALAEFLCTEIQEVYRLQGVKINDKHIEVIVRQMLQKVEITDGGDTTLLPGEQVDLEEMNEVNSKL-TRSKKPAVGKPILLGITKASLQTRSFISAASFQETTRVLTQAAVEGKKDTLIGLKENVIVGRLIPAGTGAGMNRLRVTASSRDAAIAQYKKMQ
2307003_Esp@RIV86785_1__DNA_directed_RNA_polymerase_subunit_beta_                                   MNELTKFNQLAKPETFDQIQIGIASPERIRSWSFGEIKKPETINYRTFKPERDGLFCARIFGPVKDYECLCGKYKRMKYKGVVCEKCGVEVTVTKVRRERMGHIELAAPVAHIWFLKSLPSRIGLLLDMQLKQLERVLYFESYIVTEPGLTPLEKFQLLTEDELLEAQDEYGEDAFTAGIGAEAVKIMLMDLDLEQEKADLLEELETTKSKLKPAKIIKRLKVVESFIESGNRPEWMILEVVPVIPPELRPLVPLDGGRFATSDLNDLYRRVINRNNRLKRLMELRAPDIIVRNEKRMLQESVDALFDNGRRGRVITGANKRPLKSLSDMLKGKQGRFRQNLLGKRVDYSGRSVIVTGPELKLHQCGLPKKMALELFKPFIYARLDAKGLSMTLKQAKKWVEKERKEVWDILDEVIREHPVLLNRAPTLHRLGIQAFEPVLIEGKAIQLHPLVCSAFNADFDGDQMAVHVPLSLEAQLEARVLMMSTNNILSPANGKPIIVPSQDMVLGLYYLSMDREGEPGEGKVLGDINEVHQALHVGAVTYHSKITTRVPQTDEDGNTYMQRVDTTPGRMLIAECLPKSHKVPFAVVNRLLTKKDIGDVIDEVYRHTGQKDTVLFADAIMSLGFRHAFKAGISFGKDDMIIPDTKDGMIEETKALVADYEQQYQDGFITQQEKYNKVIDAWSRCGDQVAAAMMEEIKATPKENGRQINSIYMMSHSGARGSPAQMKQLAGMRGLMAKPSGEIIETPIISNFKEGLTVLEYFNSTHGARKGLADTALKTANSGYLTRRLVDVSQDCTIVETDCKTENALEMRAIVQGGSVIASLGERILGRTVAEDIVNVASGEVIVKAGVMVDEPMAAAIEEAEVQQAKIRSPLVCEAEQGVCATCYGRDLARGTPVNIGEAVGVIAAQSIGEPGTQLTMRTFHIGGAAQINETSHLESISDGKIVYRDMPTITDKKGRRLSLARSGEMVVVDAAGRERAIHRVPYGTVLMFEDGAEVKEGDRLAEWDPFTLPIITEQAGVVRYQDLVEGKTLEERVDEATGIAQRVVTEYRSRSKKEDLRPRLTFLGE-----DDIEAQRYMLAPGTTLSVEDGQEVEAGDILARASREAAKTRDITGGLPRVAELFEARVPKDAAVIAKISGRMEFIRDYKAKRKIAIVPEEGEPVEYLVPKTKVIDVQEGDFVKKGDTLISGSPNPHDILEVMGVEALAEFLCTEIQEVYRLQGVKINDKHIEVIVRQMLQKVEITDGGDTTLLPGEQVDLEEMNEVNAKL-SKGKDPAKGTPILLGITKASLQTRSFISAASFQETTRVLTQAAVEGKKDTLIGLKENVIVGRLIPAGTGAGMNRMRVTASSRDAALAQYKKMQ
502682_Egangjinensis@KLE31760_1__DNA_directed_RNA_polymerase_subunit_beta_                          MNELTKFNQLAKPETFDQIQIGLASPERIRSWSFGEIKKPETINYRTFKPERDGLFCARIFGPVKDYECLCGKYKRMKYKGVVCEKCGVEVTVTKVRRERMGHIELAAPVAHIWFLKSLPSRIGLLLDMQLKQLERVLYFESYIVTEPGLTPLEKFQLLTEDELLDAQDEYGEDAFTAGIGAEAVKIMLMDLDLEQERADLLEELETTKSTLKPKKIIKRLKVVESFIDSGNRPEWMILEVVPVIPPELRPLVPLDGGRFATSDLNDLYRRVINRNNRLKRLMELRAPDIIVRNEKRMLQEAVDALFDNGRRGRVITGANKRPLKSLSDMLKGKQGRFRQNLLGKRVDYSGRSVIVTGPELKLHQCGLPKKMALELFKPFIYARLDAKGLSMTLKQAKKWVEKERKEVWDILDEVIREHPVLLNRAPTLHRLGIQAFEPVLIEGKAIQLHPLVCSAFNADFDGDQMAVHVPLSLEAQLEARVLMMSTNNILSPANGKPIIVPSQDMVLGLYYLSMDREGEPGEGKVLGDIDEVHQALHVGAVTLHSKITTRVPQTDEKGKTYMQRVETTPGRMLIAECLPKSHKVPFEVVNRLLTKKDIGDVIDEVYRHTGQKDTVLFADAIMVLGFRHAFKAGISFGKDDMIIPDTKDGMIDETKALVADYEQQYQDGFITQQEKYNKVIDAWSRCGDQVANAMMEEIKATPKDDGRAINSIYMMSHSGARGSPAQMKQLAGMRGLMAKPSGEIIETPIISNFKEGLTVLEYFNSTHGARKGLADTALKTANSGYLTRRLVDVSQDCVIVEEDCKTSNALEMRAIVQGGSVIASLGERILGRTVQDDIINAATDEVIVKAGTMIDEPMAKAIEDAEVQQAKIRSPLVCEAEQGVCAKCYGRDLARGTPVNIGEAVGVIAAQSIGEPGTQLTMRTFHIGGAAQVNETSHLESMSDGKVVYRDMPTIKDKKGRRLSLARSGEMVVIDNEGRERAIHRVPYGTVLMFKDGAKVKEGDRLAEWDPFTLPIITEQAGTVRYQDLVEGKTLEERTDDATGIAQRVVIEYRARSKKDDLRPRITLLND-----A--EAARYMLAPGTTLSVDDGQEVQAGDIIARASREASKTRDITGGLPRVAELFEARIPKDAAVIAKIDGKMEFIRDYKAKRKIAIVPEEGDPVEYLVPKTKVIDVQEGDFVKKGDTLISGSPNPHDILEVLGIEALAEYLCTEIQEVYRLQGVKINDKHIEVIVRQMLQKVEITDGGDTTLLPGEQVDLDEMNDVNSKL-PPRKKKAVGKPILLGITKASLQTRSFISAASFQETTRVLTQAAVEGKKDTLIGLKENVIVGRLIPAGTGAGMNRLRVTASSRDAALAQYKKMQ
543877_Amarensis@AKM08041_1__DNA_directed_RNA_polymerase_subunit_beta____                           MNELTKFNQLAKPETFDQIQIGIASPERIRSWSFGEIKKPETINYRTFKPERDGLFCARIFGPVKDYECLCGKYKRMKYKGVVCEKCGVEVTVTKVRRERMGHIELAAPVAHIWFLKSLPSRIGLLLDMQLKQLERVLYFEAYIVTEPGLTPLEKFQLLTEDELLEAQDEYGEDAFTAGIGAEAVKIMLMDLDLEQEKADLLEELETTKSKLKPAKIIKRLKVVESFIDSGNRPEWMILEVVPVIPPELRPLVPLDGGRFATSDLNDLYRRVINRNNRLKRLMELRAPDIIVRNEKRMLQEAVDALFDNGRRGRVITGANKRPLKSLSDMLKGKQGRFRQNLLGKRVDYSGRSVIVTGPELKLHQCGLPKKMALELFKPFIYARLDAKGLSMTLKQAKKWVEKERKEVWDILDEVIREHPVLLNRAPTLHRLGIQAFEPVLIEGKAIQLHPLVCAAFNADFDGDQMAVHVPLSLEAQLEARVLMMSTNNILSPANGKPIIVPSQDMVLGLYYLSMDREGEPGEGMALADMAEVHQALEVGAVTLHTKITSRVPQADEKGEISMKRFETTPGRMLIGECLPKSHKVPFDIVNHLLTKKEIGDVIDQVYRHTGQKDTVLFADAIMSLGFRHAFKAGISFGKDDMIIPGEKEKLVDETKALVADYEQQYQDGLITQQEKYNKVIDAWSRCGDQVADAMMDMIKARPKENGREINSIYMMSHSGARGSPAQMKQLAGMRGLMAKPSGEIIEQPIISNFKEGLTVLEYFNSTHGARKGLADTALKTANSGYLTRRLVDVSQDCVIVEDDCKTDNSLEMRAIVQGGSVIASLGERILGRTVAEDILDASSGDVIVKAGTLLDEAMVKTIEDAEVQVAKIRSPLVCEAEQGVCARCYGRDLARGTPVNIGEAVGVIAAQSIGEPGTQLTMRTFHIGGAAQLNETSHLEAVSDGKVVYRDMPTIADKKGRILSLARNGELAVIDAEGREREIHKVPYGTVLMHKDGAKVKEGDRLAEWDPFTLPIITEQSGIVRYQDLIDSTTMEERVDEATGIAQRVVTELRARKKKEDLRPRLTLLGE-----E--EAARYMLAPGTSLSVEDGQRVEAGDILARASREAAKTRDITGGLPRVAELFEARIPKDNAIIAKISGKIEFVREYKAKRKIAIVPEEGNPVEYLVPKTKVIDVQEGDFVKKGDTLISGSPNPHDILEVLGVEALAEYLCTEIQEVYRLQGVKINDKHIEVIVRQMLQKVEITDGGDTTLLPGEQVDLGEMNEINGKL-GRNKQPAQGHPILLGITKASLQTRSFISAASFQETTRVLTQAAVEGKKDTLVGLKENVIVGRLIPAGTGAAMNRARVTASSRDAALATWKKQQ
2306995_Asp@RIV80290_1__DNA_directed_RNA_polymerase_subunit_beta_                                   MNELTKFNQLAKPETFDQIQIGIASPERIRSWSFGEIKKPETINYRTFKPERDGLFCARIFGPVKDYECLCGKYKRMKYKGVVCEKCGVEVTVTKVRRERMGHIELAAPVAHIWFLKSLPSRIGLLLDMQLKQLERVLYFEAYIVTEPGLTPLEKFQLLTEDELLDAQDEYGEDAFTAGIGAEAVKIMLMDLDLEQERADLLEELETTKSALKPKKIIKRLKVVESFIESGNRPEWMILEVIPVIPPELRPLVPLDGGRFATSDLNDLYRRVINRNNRLKRLIELRAPDIIVRNEKRMLQEAVDALFDNGRRGRVITGANKRPLKSLSDMLKGKQGRFRQNLLGKRVDYSGRSVIVTGPELKLHQCGLPKKMALELFKPFIYARLDAKGLSMTLKQAKKWVEKERKEVWDILDEVIREHPVLLNRAPTLHRLGIQAFEPVLIEGKAIQLHPLVCAAFNADFDGDQMAVHVPLSLEAQLEARVLMMSTNNILSPANGKPIIVPSQDMVLGLYYLSMDREGEPGEGRLLSDMAEVHQALHVGAVTLHSKIVSRVPQADEDGNVVMKRFETTPGRMLIGECLPKNHKVPFDIVNRLLTKKEIGDVIDQVYRHTGQKDTVLFADAIMALGFRHAFRAGISFGKDDMIIPQEKEKLVEETKALVADYEQQYQDGLITQQEKYNKVIDAWSRCGDQVADAMMDKIKSRTKDDGRQINSIYMMSHSGARGSPAQMKQLAGMRGLMAKPSGEIIEQPIISNFKEGLTVLEYFNSTHGARKGLADTALKTANSGYLTRRLVDVSQDCVIVEDDCKTENALEMRAIVQGGSVIASLGERILGRTTAEDLVNAKTGEVIVKAGTLLDEPMVKAIEDAEVQVAKIRSPLVCEAEQGVCGTCYGRDLARGTPVNIGEAVGVIAAQSIGEPGTQLTMRTFHIGGAAQLNETSHLEAVSDGKVVYRDMPTITDKKGRILSLARNGELAVIDAEGREREIHKVPYGTVLMHKDGAKVKEGERLAEWDPFTLPIITEQSGVVRYQDLVDGQTMEERVDEATGIAQRVVTELRTR-KKDDLRPRLTLLGE-----E--EAARYMLAPGTTLSVEDGQQVEAGDILARASREAAKTRDITGGLPRVAELFEARVPKDNAIIAKISGKIEFVREYKAKRKIAIVPEEGDAVEYLIPKTKVIDVQEGDFVKKGDTLISGSPNPHDILEVLGVEALAEYLVSEIQEVYRLQGVKINDKHIEVIVRQMLQKVEITDGGDTTLLPGEQVDLEEMNEVNSKL-TKGKKPAEGTPILLGITKASLQTRSFISAASFQETTRVLTQAAVEGKKDTLIGLKENVIVGRLIPAGTGAAMNRVRITASSRDAALAQWKKQQ
1267766_Aatlanticus@AKH43665_1__DNA_directed_RNA_polymerase_subunit_beta_                           MNELTKFNQLAKPETFDQIQIEIASPERIRSWSFGEIKKPETINYRTFKPERDGLFCARIFGPVKDYECLCGKYKRMKYKGVVCEKCGVEVTVTKVRRERMGHIELAAPVAHIWFLKSLPSRIGLLLDMQLKQLERVLYFESYIVVEPGLTPLEKFQLLTEDELLDAQDEYGEDAFTASIGAEAVKQMLMDLDLEQERDDLLEELATTKSKLKPAKIIKRLKVVESFIDSGNRPEWMILEVVPVIPPELRPLVPLDGGRFATSDLNDLYRRVINRNNRLKRLMELRAPDIIVRNEKRMLQEAVDALFDNGRRGRVITGANKRPLKSLSDMLKGKQGRFRQNLLGKRVDYSGRSVIVTGPELKLHQCGLPKKMALELFKPFIYARLDAKGLSMTLKQAKKWVEKERKEVWDILDEVIREHPVLLNRAPTLHRLGIQAFEPVLIEGKAIQLHPLVCSAFNADFDGDQMAVHVPLSLEAQLEARVLMMSTNNILSPANGKPIIVPSQDMVLGIYYLSMDRQGEPGEGMVLADIAEVHQALHVGAVTLHSKITSRVPQTDENGKQYMKRVDTTPGRMLIGECLPKSHKVPYEVINRLLTKKDIGDVIDEVYRHTGQKDTVLFADAIMALGFRHACRAGISFGKDDMIIPDSKEGMIEETKTLVADYEQQYQDGFITQQEKYNKVIDAWSRCGDQVANAMMDEIRATPLENGRPINSIYMMSHSGARGSPAQMKQLAGMRGLMAKPSGEIIETPIISNFKEGLTVLEYFNSTHGARKGLADTALKTANSGYLTRRLVDVSQDCVIVEEDCKTENALEMRAIVQGGSVIASLGERILGRTTAEDIINAATGEVIVKAGTLLDEPMVKAIEEAEVQQAKIRSPLVCEAEQGVCGKCYGRDLARGTPVNIGEAVGVIAAQSIGEPGTQLTMRTFHIGGAAQVNETSHLESISDGKVIYRDMPTITDKRGRRLSLARNGEMVVVDAEGRERAIHRVPYGTMLMFEDGQAVKEGDRLAEWDPFTLPIITEQSGIVRYQDLAEGKTMEERVDEATGIAQRVVTEYRVRSKKEDLRPRMTLLNE-----A--EAARYMLAPGTTLSVEDGQRVEAGDILARASREAAKTRDITGGLPRVAELFEARIPKDNAVIAKISGRIEFVRDYKAKRKIAIIPEEGEPVEYLIPKTKVIDVQEGDFVKKGDTLISGSPNPHDILEVLGVEALAEYLVNEIQEVYRLQGVKINDKHIEVIVRQMLQKVEITDGGDTTLLPGEQVDLEEMNQVNAKL-GKGKQPATGTPILLGITKASLQTRSFISAASFQETTRVLTQAAVEGKKDTLIGLKENVIVGRLIPAGTGAGMNRLRVTASSRDAALAQYKKMQ
762261_Axinjiangensi@RSEK01000001_1_321___325721_330049                                             MNELTKFNQLAKPETFDQIQIGIASPERIRSWSFGEIKKPETINYRTFKPERDGLFCARIFGPVKDYECLCGKYKRMKYKGVVCEKCGVEVTVTKVRRERMGHIELAAPVAHIWFLKSLPSRIGLLLDMQLKQLERVLYFESYIVTEPGLTPLEKFQLLTEDELLDAQDEYGEDAFTAGIGAEAVKIMLMELDLEQERADLLQELETTKSTLKPKKIIKRLKVVESFIDSGNRPEWMILEVVPVIPPELRPLVPLDGGRFATSDLNDLYRRVINRNNRLKRLMELRAPDIIVRNEKRMLQEAVDALFDNGRRGRVITGANKRPLKSLSDMLKGKQGRFRQNLLGKRVDYSGRSVIVTGPELKLHQCGLPKKMALELFKPFIYARLDAKGLSMTLKQAKKWVEKERKEVWDILDEVIREHPVLLNRAPTLHRLGIQAFEPVLIEGKAIQLHPLVCSAFNADFDGDQMAVHVPLSLEAQLEARVLMMSTNNILSPANGKPIIVPSQDMVLGLYYLAMDREGEPGEGMMLSDMAEVHQALHVGAVTLHSKIVSRVPQTDEDGNQYMKRVETTPGRMLIGECLPKSHRVPFEVVNRLLTKKEIGDVIDQVYRHTGQKDTVLFADAIMALGFRHAFKAGISFGKDDMIIPDTKSELVDQTKALVADYEQQYQDGFITQQEKYNKVIDAWSRCGDTVAAAMMDEIRAMPKENGRQINSIYMMSHSGARGSPAQMKQLAGMRGLMAKPSGEIIETPIISNFKEGLTVLEYFNSTHGARKGLADTALKTANSGYLTRRLVDVSQDCVIVVDNCGTDNALEMRAIVQGGSVIASLGERILGRTLAEDLIHAKTGEVLAKSGDLLDEAAIKVIEDAEVQKAMIRSPLVCEAEQGVCGKCYGRDLARGTPVNIGEAVGVIAAQSIGEPGTQLTMRTFHIGGAAQLNEISHLEAIADGTIHYRDIPTIVDKRGRRLSLARNGEMMIVDAEGRERAIHRVPYGTGLMFENGAKVKEGDRLAEWDPFTLPIITEQSGVVRYQDLIEGRTMEERVDDATGIAQRVVTENRARAKKDDLRPRMTLLNE-----G--EAARYMLAPGTTLSVDDGQRVEAGDILARASREAAKTRDITGGLPRVAELFEARKPKDNSIIAKISGRVEFVRDYKAKRKIAIVPEEGDPVEYLIPKTKVIDVQEGDFVKKGDTLISGSPDPHDILEVLGVEALAEYLCTEIQEVYRLQGVKINDKHIEVIVRQMLQKVEITDGGDTTLLPGEQVDLDEMNEANGKL-GKGKQPARGNPVLLGITKASLQTRSFISAASFQETTRVLTQAAVEGKKDTLIGLKENVIVGRLIPAGTGAGMNRVRIAASGRDAALAQYRKVQ
1784712_Exanthus@RIV82915_1__DNA_directed_RNA_polymerase_subunit_beta_                              MNELTKFNQMAKPETFDQIQIGIASPERIRSWSFGEIKKPETINYRTFKPERDGLFCARIFGPVKDYECLCGKYKRMKYKGVVCEKCGVEVTVTKVRRERMGHIELAAPVAHIWFLKSLPSRIGLLLDMQLKQLERVLYFESYIVIEPGLTPLEKFQLLTEDELLDAQDEYGEDAFSAGIGAEAVRVMLMDLDLESERQALLDELETTKSKLKPAKIIKRLKVVESFIDSGNRPEWMILEVVPVIPPELRPLVPLDGGRFATSDLNDLYRRVINRNNRLKRLMELRAPDIIVRNEKRMLQEAVDALFDNGRRGRVITGANKRPLKSLSDMLKGKQGRFRQNLLGKRVDYSGRSVIVTGPELKLHQCGLPKKMALELFKPFIYARLDAKGLSMTLKQAKKWVEKERKEVWDILDEVIREHPVMLNRAPTLHRLGIQAFEPVLIEGKAIQLHPLVCSAFNADFDGDQMAVHVPLSLEAQLEARVLMMSTNNILSPANGKPIIVPSQDMVLGLYYLSMDREGEPGEGKVLADIDEVHQALHVGAVTYHSKITTRVPQTDENGKQYMRRVDTTPGRMLIAECLPKSHKVPFEVVNKLLTKKDIGDVIDQVYRHTGQKDTVLFADAIMTLGFRHAFKAGISFGKDDMIIPDSKEGMIEETKALVADYEQQYQDGFITQQEKYNKVIDAWSRCGDQVAAAMMDEIRATPKDNGRQINSIYMMSHSGARGSPAQMKQLAGMRGLMAKPSGEIIETPIISNFKEGLTVLEYFNSTHGARKGLADTALKTANSGYLTRRLVDVSQDCTIVVDDCKTQNALDMRAIVQGGSVIASLGERILGRTLAEDIVNAATGELIVKAGTLLDEPMVAAIEAAETQVAKIRSPLICEAEQGVCATCYGRDLARGTPVNIGEAVGVIAAQSIGEPGTQLTMRTFHIGGAAQVNETSHLESISDGKVVYRDMPTITDKRGRRLSLARNGEMVVVDPEGRERAIHRVPYGTELKFEDGAEVKEGDRLAEWDPFSLPIITETAGVVRYQDLLEGKTLEERMDDATGIAQRVVIEYRARSKKEDLRPRLTLFNE-----A--EAARYMLAPGTTLSVEDGQEVVAGDILARASREASKTRDITGGLPRVAELFEARIPKDAAVIAKISGRMEFIRDYKAKRKIAIVPEEGDPVEYLVPKTKVIDVQEGDFVKKGDTLISGSPNPHDILDVMGVEALAEYLVNEIQEVYRLQGVKINDKHIEVIVRQMLQKVEITNGGDTTLLPAEQVDYEEMLEANAKL-AKGKEPAQGVPILLGITKASLQTRSFISAASFQETTRVLTQASVEGKKDSLIGLKENVIVGRLIPAGTGAGMNRIRVAASGRDAAIAQYKKMQ
1974094_Sbacterium@PIW55655_1__DNA_directed_RNA_polymerase_subunit_beta_                            MNELTKFNQLAKPETFDQIQIGLASPERIRSWSFGEIKKPETINYRTFKPERDGLFCARIFGPVKDYECLCGKYKRMKYKGVVCEKCGVEVTVTKVRRERMGHIELAAPVAHIWFLKSLPSRIGLLLDMQLKQLERVLYFESYIVTEPGLTPLEKFQLLTEDELYEYQDEYGEDAFTAGIGAEAVKIMLMDLDLQQEKEDLLKELEETKSKLKPAKIIKRLKVVESFIDSGNRPEWMILEVVPVIPPELRPLVPLDGGRFATSDLNDLYRRVINRNNRLKRLIELRAPDIIVRNEKRMLQESVDALFDNGRRGRVITGANKRPLKSLSDMLKGKQGRFRQNLLGKRVDYSGRSVIVTGPELKLHQCGLPKKMALELFKPFIYARLDAKGLSMTLKQAKKWVEKERKEVWDILDEVIREHPVLLNRAPTLHRLGIQAFEPVLIEGKAIQLHPLVCSAFNADFDGDQMAVHVPLSLEAQLEARVLMMSTNNILSPANGKPIIVPSQDMVLGLYYLSMDREGEPGEGRVLSDIAEVHQALEVGAVTLHSKITTRVPQTDEKGKEYMMRVETTPGRMLIGECLPKKHTVPFDVINRLLTKKEIGDVIDQVYRHTGQKDTVLFADAIMTLGFRHAFKAGISFGKDDMIIPEEKIELVEATKSLVADYEQQYQDGLITQQEKYNKVIDAWSRCGDQVADAMMEKIKARPKKDGREINSIYMMSHSGARGSPAQMKQLAGMRGLMAKPSGEIIENPIISNFKEGLNVLEYFNSTHGARKGLADTALKTANSGYLTRRLVDVSQDCVIVVEDCKTSNALEMRAIVQGGSVIASLGERILGRTVAEDIVHAATDEVIVKAGTMIDEAMVKEIEDAEVQVAKIRSPLVCEAEQGVCGKCYGRDLARGTPVNIGEAVGVIAAQSIGEPGTQLTMRTFHIGGAAQVNETSHLESISDGKVVYRDMPTITDKKGRRLSLARNGEMVIVDAEGRERAIHKVPYGTVLMFKDGAKVKEGDRLAEWDPFTLPIITEQSGVVRYQDLVEGKTMEERVDDATGIAQRVVTEYRQR-KKEDLRPRMTLLGE-----E--EAARYMLAPGTTLSVQDGQEVEEGDILARASREAAKTRDITGGLPRVAELFEARIPKDNSIIAKISGKIEFVREYKAKRKIAIVPEEGEPVEYLIPKTKVIDVQEGDFVKKGDTLISGSPNPHDILEVMGVEALAEYLCTEIQEVYRLQGVKINDKHIEVIVRQMLQKVEITFGGDTTLLPGEQVDREEMDEANAKL-APRKKKATGKPVLLGITKASLQTRSFISAASFQETTRVLTQAAVEGKKDTLIGLKENVIVGRLIPAGTGAGMNRLRVTASSRDAAIAQWKKAQ
645517_Anamhicola@ANU06511_1__DNA_directed_RNA_polymerase_subunit_beta_                             MNELTKFNQLNKPETFDQIQIGLASPERIRSWSFGEIKKPETINYRTFKPERDGLFCARIFGPTKDYECLCGKYKRMKYKGVVCEKCGVEVTVTKVRRERMGHIELAAPVAHIWFLKSLPSRIGLLLDMQLKQLERVLYFESYIVTEPGLTPLEKFQLLTEDELLEAQDEYGEDAFSAGIGAEAVKLMLMDLDLEQERDDLMEELATTKSKLKPAKIIKRLKVVESFIDSGNRPEWMILEVVPVIPPELRPLVPLDGGRFATSDLNDLYRRVINRNNRLKRLMELRAPDIIVRNEKRMLQEAVDALFDNGRRGRVITGTNKRPLKSLSDMLKGKQGRFRQNLLGKRVDYSGRSVIVTGPELKLHQCGLPKKMALELFKPFIYARLDAKGLSMTLKQAKKWVEKERKEVWDILDEVIREHPVLLNRAPTLHRLGIQAFEPVLIEGKAIQLHPLVCSAFNADFDGDQMAVHVPLSLEAQLEARVLMMSTNNILSPANGKPIIVPSQDMVLGLYYLSMDREGEPGEGKVLADIAEVHQALHVGAVTLHSKIHTRVPQTDEKGKEVMVRVETTPGRMLIGECLPKSHTVPFAVINRLLTKKEIGDVIDQVYRHTGQKDTVLFADAIMALGFRHACKAGISFGKDDMIIPDTKNGMIDETKSLVADYEQQYQDGFITQQEKYNKVIDAWSRCGDQVAAAMMDEIEATPKDDGRPINSIYMMSHSGARGSPTQMKQLAGMRGLMAKPSGEIIETPIISNFKEGLTVLEYFNSTHGARKGLADTALKTANSGYLTRRLVDVSQDCVIVEEDCKTSNALEMRAIVQGGSVIASLGERILGRTVAENIVNAATDEVIVKAGTMIDESMAVAIEEAEVQQAKIRSPLVCEAEQGVCGKCYGRDLARGTPVNIGEAVGVIAAQSIGEPGTQLTMRTFHIGGAAQVNETSHLESISDGKVVFRDMPTITDKKGRRLSLARSGEMVVVDNEGRERAIHRVPYGTVLMFEDGAKVKEGDRLAEWDPFTLPIITETAGIVRYQDLVEGKTLEERVDDATGIAQRVVTELRARAKKEDLRPRLTLMGD-----E--EAARYMLAPGTTLSVDDGQEVQAGDIVARASREASKTRDITGGLPRVAELFEARIPKDVSVIAKTDGRIEFVREYKAKRKIAIVPEEGDPVEYLIPKTKVIDVQEGDFVKKGDTLISGSPNPHDILEVLGVEALAEYLVNEIQEVYRLQGVKINDKHIEVIVRQMLQKVEITFGGDTTLLPGEQVDLDEMNEANAKL-APRKKKAEGKPVLLGITKASLQTRSFISAASFQETTRVLTQAAVEGKKDTLVGLKENVIVGRLIPAGTGAGMNRVRVTASSRDAAIAQWKKQQ
1982042_Amangrovi@CP022889_1_1421___1468845_1473185                                                 MNELTKFNQLAKPETFDQIQIGIASPERIRSWSFGEIKKPETINYRTFKPERDGLFCARIFGPVKDYECLCGKYKRMKYKGVVCEKCGVEVTVTKVRRERMGHIELAAPVAHIWFLKSLPSRIGLLLDMQLKQLERVLYFESYIVTEPGLTPLEKFQLLTEDELLEAQDEYGEDSFSAGIGAEAVKVMLMDLDLEQERDDLMEELATTKSKLKPAKIIKRLKVVESFIDSGNRPEWMILEVIPVIPPELRPLVPLDGGRFATSDLNDLYRRVINRNNRLKRLIELRAPDIIVRNEKRMLQEAVDALFDNGRRGRVITGANKRPLKSLSDMLKGKQGRFRQNLLGKRVDYSGRSVIVTGPELKLHQCGLPKKMALELFKPFIYARLDAKGLSMTLKQAKKWVEKERKEVWDILDEVIREHPVLLNRAPTLHRLGIQAFEPVLIEGKAIQLHPLVCSAFNADFDGDQMAVHVPLSLEAQLEARVLMMSTNNILSPANGKPIIVPSQDMVLGLYYLSMERQGEKIEKLRFADMAEVHQALHTKSVTLHSKIITRVPQTDEDGKEYMKRVETTPGRMLIGECLPKSHKVPYEVINRLLTKKDIGDVIDEVYRHTGQKDTVLFADAIMSLGFRHAFRAGISFGKDDMIIPDSKVELVEQTKALVTDYEQQYQDGLITQQEKYNKVIDAWSRCGDQVADAMMDEIRARPKNDGREINSIYMMSHSGARGSPAQMKQLAGMRGLMAKPSGEIIEQPIISNFKEGLTVLEYFNSTHGARKGLADTALKTANSGYLTRRLVDVSQDCVIVEDDCKTSNALEMRAIVQGGSVIASLGERILGRTVAEDLVNAKTGEVIVKAGTLLDEPMVKAIEEAEVQVAKIRSPLICEAEQGVCATCYGRDLARGTPVNIGEAVGVIAAQSIGEPGTQLTMRTFHIGGAAQLNETSHLESISDGKVEYRDMPTIVDKRGKILSMARNGELAVIDAEGREREIHKVPYGTVLMFKDGAKVKEGDRLAEWDPFTLPIITETSGIVKYQDLIDTQTMEERVDETTGIAQRVVTELRTRKKKDDLRPRLTLLGE-----G--EAQRYMLAPGTTLSVEDGQHVEAGDILARASREAAKTRDITGGLPRVAELFEARMPKDNAVIAKISGKVEFVREYKAKRKIAIVPEEGESVEYLIPKTKVIDVQEGDFVKKGDTLISGSPNPHDILEVMGVEALAEYLVNEIQEVYRLQGVKINDKHIEVIVRQMLQKVEITDGGDTTLLPGEQVDLEEMNEINAKL-GKGKQPATGTPILLGITKASLQTRSFISAASFQETTRVLTQAAVEGKRDSLIGLKENVIVGRLIPAGTGAGMNRMRVTASSRDAALAQWKKAQ
2306996_Asp@RJX67769_1__DNA_directed_RNA_polymerase_subunit_beta_                                   MNELTKFNQLAKPETFDQIQIGIASPERIRSWSFGEIKKPETINYRTFKPERDGLFCARIFGPVKDYECLCGKYKRMKYKGVVCEKCGVEVTVTKVRRERMGHIELAAPVAHIWFLKSLPSRIGLLLDMQLKQLERVLYFESYIVTEPGLTPLEKFQLLTEDELLEAQDEYGEDSFSAGIGAEAVKFMLMDLDLERERDDLLEELATTKSKLKPAKIIKRLKVVESFIDSGNRPEWMILEVIPVIPPELRPLVPLDGGRFATSDLNDLYRRVINRNNRLKRLIELRAPDIIVRNEKRMLQEAVDALFDNGRRGRVITGANKRPLKSLSDMLKGKQGRFRQNLLGKRVDYSGRSVIVTGPELKLHQCGLPKKMALELFKPFIYARLDAKGLSMTLKQAKKWVEKERKEVWDILDEVIREHPVMLNRAPTLHRLGIQAFEPVLIEGKAIQLHPLVCSAFNADFDGDQMAVHVPLSLEAQLEARVLMMSTNNILSPANGKPIIVPSQDMVLGLYYLSMDREGEPGEGMLLADMAEVHQALEVGAVTLHSKITSRVPQTDEAGKQYMKRVDTTPGRMLIGECLPKNHKVPYEVINRLLTKKDIGDVIDEVYRHTGQKDTVLFADAIMSLGFRHAFRAGISFGKDDMIIPDSKVELVDQTKALVADYEQQYQDGLITQQEKYNKVIDAWSRCGDQVADAMMDEIRARPRADGRQINSIYMMSHSGARGSPAQMKQLAGMRGLMAKPSGEIIEQPIISNFKEGLTVLEYFNSTHGARKGLADTALKTANSGYLTRRLVDVSQDCVIVETDCKTQNALEMRAIVQGGSVIASLGERILGRTVAEDIVNAATGEVIAKAGTLLDEPMVKAIEEAEVQVAKIRSPLICEAEQGVCATCYGRDLARGTPVNIGEAVGVIAAQSIGEPGTQLTMRTFHIGGAAQLNETSHLESISDGKIEYRDMPTIIDKRGKILSMARNGELAVVDAEGREREIHKVPYGTVLMFKDGDAVKEGDRLAEWDPFTLPIITEQSGTVRYQDLIDGTTMEERVDETTGIAQRVVTELRARKKKEDLRPRLTLLGE-----G--EAQRYMLAPGTTLSVEDGQQVEAGDILARASREAAKTRDITGGLPRVAELFEARIPKDNAVIAKISGKIEFVREYKAKRKIAIVPEEGEAVEYLIPKTKVIDVQEGDFVKKGDTLISGSPNPHDILEVMGVEALAEYLVNEIQEVYRLQGVKINDKHIEVIVRQMLQKVEITDGGDTVLLPGEQVDLEEMNEANAKL-GKGKQPATGTPILLGITKASLQTRSFISAASFQETTRVLTQAAVEGKRDSLIGLKENVIVGRLIPAGTGAGMNRMRVTASSRDAALAQWKKAQ
1219035_Ntardaugens@GAD47497_1__DNA_directed_RNA_polymerase_subunit_beta_                           MNDLTKFNQLAKPETFDQIQIGIASPERIRSWSFGEIKKPETINYRTFKPERDGLFCARIFGPVKDYECLCGKYKRMKYKGVVCEKCGVEVTVTKVRRERMGHIELAAPVAHIWFLKSLPSRIGLLLDMQLKQLERVLYFESYIVIEPGLTPLEKYQLLTEDELLDAQDEYGEDAFSAGIGAEAVKQMLIDLDLEQERADLLKELEETKSALKPKKIIKRLKVVESFIDSGNRPEWMILEVIPVIPPELRPLVPLDGGRFATSDLNDLYRRVINRNNRLKRLMELRAPDIIVRNEKRMLQEAVDALFDNGRRGRVITGANKRPLKSLSDMLKGKQGRFRQNLLGKRVDYSGRSVIVTGPELKLHQCGLPKKMALELFKPFIYARLDAKGLSMTLKQAKKWVEKERKEVWDILDEVIREHPVLLNRAPTLHRLGIQAFEPVLIEGKAIQLHPLVCSAFNADFDGDQMAVHVPLSLEAQLEARVLMMSTNNILSPANGKPIIVPSQDMVLGLYYLSMDRDGEPGEGMILADMAEVHQALHVGAVTLHSKIVSRVPQTGEDGVERMVRYETTPGRMLIGECLPKSHKVPFDVVNRLLTKKDVGDVIDEVYRHTGQKDTVLFADAIMALGFRNAFKAGISFGKDDMIIPDSKEELVDQTKALVADYEQQYQDGLITQQEKYNKVIDAWSRCGDQVAAAMMDEIKATPKETGRPINSIYMMSHSGARGSPAQMKQLAGMRGLMAKPSGEIIETPIISNFKEGLTVLEYFNSTHGARKGLADTALKTANSGYLTRRLVDVSQDCVIVETDCKTQNALEMRAIVQGGSTIASLAERILGRTTAEDLVNAKTGEVIVVAGTLLDEPMVKAIEEAEVQSAKIRSPLVCDAEQGVCATCYGRDLARGTPVNIGEAVGVIAAQSIGEPGTQLTMRTFHIGGAAQVNETSHLEAISDGKIEYRDMPTITDKRGRQLSLARNGEMAVIDAEGREREIHKVPYGTVLMFKEGDKVTAGDRLAEWDPFSLPIITEQSGVVKFQDLAEGKTMEERIDEATGIAQRVVTEYRSRAKKEDLRPRLTLLNE-----K--EAARYMLAPGTSLSVEDGQEVSAGDILARASREAAKTRDITGGLPRVAELFEARKPKDNAIIAKVSGRVEFVRDYKAKRKIAIIPEEGEPVEYLIPKSKVIDVQEGDYVKRGDQLVAGSPDPHDILEVLGVEALAEYLVAEIQEVYRLQGVKINDKHIEVIVRQMLQKVEITDGGDTTLLPAEQVDLEEMNEINAKL-AKGQAPAQGNPVLLGITKASLQTRSFISAASFQETTRVLTQAAVEGKKDSLIGLKENVIVGRLIPAGTGAAMNRVRVAASGRDAALAQYRKLQ
1172626_Asp@OCC24292_1__DNA_directed_RNA_polymerase_subunit_beta_                                   MNDLTKFNQIAKPETFDQIQIGIASPERIRSWSFGEIKKPETINYRTFKPERDGLFCARIFGPVKDYECLCGKYKRMKYKGVVCEKCGVEVTVTKVRRERMGHIELAAPVAHIWFLKSLPSRIGLLLDMQLKQLERVLYFESYIVTEPGLTPLEKFQLLTEDELLDAQDEYGEDAFSAGIGAEAVKIMLMDLDLEQERVDLLKELEETKSTLKPKKIIKRLKVVESFIDSGNRPEWMILEVVPVIPPELRPLVPLDGGRFATSDLNDLYRRVINRNNRLKRLMELRAPDIIVRNEKRMLQEAVDALFDNGRRGRVITGANKRPLKSLSDMLKGKQGRFRQNLLGKRVDYSGRSVIVTGPELKLHQCGLPKKMALELFKPFIYARLDAKGLSMTLKQAKKWVEKERKEVWDILDEVIREHPVLLNRAPTLHRLGIQAFEPVLIEGKAIQLHPLVCSAFNADFDGDQMAVHVPLSLEAQLEARVLMMSTNNILSPANGKPIIVPSQDMVLGLYYLSMDREGEPGEGMLLADMAEVHQALHVGAVTLHSKIVSRVPQTGEDGVERMVRYETTPGRMLIGECLPKNHKVPFDVVNRLLTKKDIGDVIDEVYRHTGQKDTVLFADAIMALGFRHACRAGISFGKDDMIIPDSKIEMVDQTKALVADYEQQYQDGLITQQEKYNKVIDAWSRCGDQVAAAMMDEIKATPKETGRPINSIYMMSHSGARGSPAQMKQLAGMRGLMAKPSGEIIETPIISNFKEGLTVLEYFNSTHGARKGLADTALKTANSGYLTRRLVDVSQDCVIVETDCKTTNSLEMRAIVQGGSTIASLGERILGRTTAEDLVNAKTGEVIVEAGTLIDEPMVKAIEEAEVQSAKIRSPLVCEAEQGVCATCYGRDLARGTPVNIGEAVGVIAAQSIGEPGTQLTMRTFHIGGAAQVNETSHLEAISTGTIELRDMPTITDKRGRRLSLARNGEIAVIDAEGREREIHKVPYGTVLMFESGGEVKAGDRLAEWDPFTLPIITEQSGIVRYQDLSDGKTLEERIDEATGIAQRVVTEYRSRSKKEDLRPRLTLLNE-----G--EAARYMLAPGTTLSVEDGQQVEAGDILARASREAAKTRDITGGLPRVAELFEARKPKDNAIIAKISGRVEFVRDYKAKRKIAIIPEEGDPVEYLIPKAKVIDVQEGDYVKRGDQLVAGSPDPHDILEVLGVAALAEYLVAEIQEVYRLQGVKINDKHIEVIVRQMLQKVEITDGGDTTLLPGEQVDLEEMNEINAKL-NKNQAPAQGNPVLLGITKASLQTRSFISAASFQETTRVLTQAAVEGKRDSLIGLKENVIVGRLIPAGTGAAMNRVRVAASSRDAALAQYRKLQ
2320269_Asp@RKF21619_1__DNA_directed_RNA_polymerase_subunit_beta_                                   MNELTKFNQLAKPETFDQIQIGIASPERIRSWSFGEIKKPETINYRTFKPERDGLFCARIFGPVKDYECLCGKYKRMKYKGVVCEKCGVEVTVTKVRRERMGHIELAAPVAHIWYLKSLPSRIGLLLDMQLKQLERVLYFESYVVVEPGLTPLEKFQLLTEDELLDAQDEYGEDAFEAGIGAEAVKQMLIDLDLEQEREDLLQELAETKSTLKPKKIIKRLKVVESFIESGNRPEWMILDVVPVIPPELRPLVPLDGGRFATSDLNDLYRRVINRNNRLKRLMELRAPDIIVRNEKRMLQESVDALFDNGRRGRVITGANKRPLKSLSDMLKGKQGRFRQNLLGKRVDYSGRSVIVTGPELKLHQCGLPKKMALELFKPFIYARLDAKGLSMTLKQAKKWVEKERKEVWDILDEVIREHPVLLNRAPTLHRLGIQAFEPVLIEGKAIQLHPLVCSAFNADFDGDQMAVHVPLSLEAQLEARVLMMSTNNILSPANGKPIIVPSQDMVLGLYYLSMDRAGEPGEGKVLADMKEVHQALHVGAVTLHSKITTRVPQTDEDGNQYMKRVETTPGRMLIGECLPKKHTVPFEVINRVLTKKDIGDVIDQVYRHTGQKDTVLFADAIMGLGFRHACRAGISFGKDDMIIPASKTEMIEQTKTLVADYEQQYQDGFITQQEKYNKVIDAWSRCGDQVANAMMEDLKARPKENGRQINSIYMMSHSGARGSPAQMKQLGGMRGLMAKPSGEIIETPIISNFKEGLTVLEYFNSTHGARKGLADTALKTANSGYLTRRLVDVSQDCVIVEEDCKTENSLEMRAIIQGGSVIASLGERILGRTTAEDIVNAATGEVIVKAGTLLDEPMVKAVEEAETQSVQIRSPLVCEATQGVCGKCYGRDLARGTPVNIGEAVGVIAAQSIGEPGTQLTMRTFHIGGAAQLNETSHLEAISDGKIEYRDMPTIVDKRGRRLSLARNGEMAIIDAEGRERAIHRLPYGTMLMFEDGAPVKEGDRVAEWDPFTLPIITEQSGIVRYQDLAENKTMEERTDEATGMTQRVVTEYRARSKKEDLRPRLTLLND-----A--EAARYMLAPGTTLSVEDGQQVEAGDILARASREAAKTRDITGGLPRVAELFEARKPKDNAVIAKISGRVEFVRDYKAKRKIAIVPEEGDPVEYLIPKTKVIDVQEGDFVKKGDTLISGSPDPHDILEVLGVEALAEYLVAEIQEVYRLQGVKINDKHIEVIVRQMLQKVEITNGGDTTLLPGEQVDLEEMLEFNAKL-GRGKQPAEGKPILLGITKASLQTRSFISAASFQETTRVLTQASVEGKKDTLVGLKENVIVGRLIPAGTGAGMNRVRVAASSRDAAIAQYRKMQ
1736584_Asp@KRA80545_1__DNA_directed_RNA_polymerase_subunit_beta_                                   MNELTKFNQIAKPETFDQIQIGIASPERIRSWSFGEIKKPETINYRTFKPERDGLFCARIFGPVKDYECLCGKYKRMKYKGVVCEKCGVEVTVTKVRRERMGHIELAAPVAHIWFLKSLPSRIGLLLDMQLKQLERVLYFESYIVTEPGLTPLEKYQLLTEDELLDAQDEYGEDAFTAGIGAEAVKQMLIDLDLAQEKEDLLKELAETKSTLKPKKIIKRLKVVESFIDSGNRPEWMILDVVPVIPPELRPLVPLDGGRFATSDLNDLYRRVINRNNRLKRLMELRAPDIIVRNEKRMLQEAVDALFDNGRRGRVITGANKRPLKSLSDMLKGKQGRFRQNLLGKRVDYSGRSVIVTGPELKLHQCGLPKKMALELFKPFIYARLDAKGLSMTLKQAKKWVEKERKEVWDILDEVIREHPVLLNRAPTLHRLGIQAFEPVLIEGKAIQLHPLVCSAFNADFDGDQMAVHVPLSLEAQLEARVLMMSTNNILSPANGKPIIVPSQDMVLGLYYLSMDREGEPGAGKILADIAEVHQALHVGAVTLHSKITSRVPQTGEDGVERMVRYETTPGRMLIGECLPKSHKVPFDVVNRLLTKKDIGDVIDEVYRHTGQKDTVLFADAIMALGFRHAFKAGISFGKDDMIIPDSKTELVDQTKALVADYEQQYQDGFITQQEKYNKVIDAWSRCGDQVANAMMDEIRAAPIEDGRQINSIYMMSHSGARGSPAQMKQLAGMRGLMAKPSGEIIETPIISNFKEGLTVLEYFNSTHGARKGLADTALKTANSGYLTRRLVDVSQDCVIVEEDCKTENALEMRAIVQGGSVIASLGERILGRTTAEDLVNAKTGEVIVKSGTLLDEPMVKSIEEAEVQSAKIRSPLVCEAEQGVCGKCYGRDLARGTPVNIGEAVGVIAAQSIGEPGTQLTMRTFHIGGAAQVNETSHLESISEGTVAYRDMPTIVDKRGRRLSLARSGEMVVIDSEGRERAIHRVPYGTVLMFEDGAKVKEGQRLAEWDPFTLPIITEQSGIVRYQDLAEGKTMEERLDEATGIAQRVVTEYRARSKKEDLRPRLTLLGE-----GG-EAARYMLAPGTALSVDDGQQVEAGDILARASREAAKTRDITGGLPRVAELFEARMPKDVATIAKISGRIEFVRDYKAKRKIAIVPEEGDSVEYLVPKTKIIDVQEGDFVKKGDTLISGSPNPHDILEVMGVEALAEYLVAEIQEVYRLQGVKINDKHIEVIVRQMLQKVEITDGGDTTLLPGEQLDAEEMHQINAGL-AKGKQPAVGTPVLLGITKASLQTRSFISAASFQETTRVLTQAAVEGKKDTLIGLKENVIVGRLIPAGTGAGMNRLRVTANSRDAAIASWKKAQ
1970586_Sbacterium@OYW46019_1__DNA_directed_RNA_polymerase_subunit_beta_                            MNELTKFNQIAKTETFDQIQIGIASPERIRSWSFGEIKKPETINYRTFKPERDGLFCARIFGPVKDYECLCGKYKRMKYKGVVCEKCGVEVTVTKVRRERMGHIELAAPVAHIWFLKSLPSRIGLLLDMQLKQLERVLYFESYIVTEPGLTPLEKYQLLTEDELLDAQDEYGEDAFTAGIGAEAVKHMLIDLDLEQERKDLMEELAVTKSALKPKKIIKRLKVVESFIDSGNRPEWMILDVVPVIPPELRPLVPLDGGRFATSDLNDLYRRVINRNNRLKRLMELRAPDIIVRNEKRMLQEAVDALFDNGRRGRVITGANKRPLKSLSDMLKGKQGRFRQNLLGKRVDYSGRSVIVTGPELKLHQCGLPKKMALELFKPFIYARLDAKGLSMTLKQAKKWVEKERKEVWDILDEVIREHPVLLNRAPTLHRLGIQAFEPVLIEGKAIQLHPLVCSAFNADFDGDQMAVHVPLSLEAQLEARVLMMSTNNILSPANGKPIIVPSQDMVLGLYYLSMDREGEPGEGKILADIDEVHQALHVGAVTLHSKITSRVPQTDEQGRQYMQRVDTTPGRMLIGECLPKSHTVPFSVINRLLTKKEIGDVIDQVYRHTGQKDTVLFADAIMALGFRNAFKAGISFGKDDMIIPDSKVTLVEETKALVADYEQQYQDGFITQQEKYNKVIDAWSRCGDQVANAMMDEIRAAPLENGRPINSIYMMSHSGARGSPAQMKQLAGMRGLMAKPSGEIIETPIISNFKEGLTVLEYFNSTHGARKGLADTALKTANSGYLTRRLVDVSQDCVIVDEDCKTENALVMRAIIQGGSVIASLGERILGRTTAEDLVNAKTGEVVVKAGTLLDEPTVKAIEEAEVQSAKIRSPLVCEAEQGVCAKCYGRDLARGTPVNIGEAVGVIAAQSIGEPGTQLTMRTFHIGGAAQVNETSHLESISDGKVEYRDMPTIVDKRGRRLSLARTGELAVIDPEGRERAIHRVPYGTVLMLEDGAAVKEGERLAEWDPFTLPIITEQSGVVRYQDLAEGKTMEERVDDATGIAQRVVTEYRSRAKKEDLRPRLTLLGE-----EA-EAARYMLAPGTTLSVEDGQRVEAGDILARASREAAKTRDITGGLPRVAELFEARIPKDNAIIAKISGRIEFVRDYKAKRKIAIVPEEGDPVEYLVPKTKVIDVQEGDFVKKGDTLISGSPNPHDILEVLGIEALAEYLVDEIQEVYRLQGVKINDKHIEVIVRQMLQKVEITDGGDTTLLPGEQVDYEEMHEINGKL-SKGQQPAVGNPVLLGITKASLQTRSFISAASFQETTRVLTQAAVEGKKDSLIGLKENVIVGRLIPAGTGAGMNRLRVTATSRDAAIAQWKRAQ
1572751_Pmercurialis@KHL24862_1__DNA_directed_RNA_polymerase_subunit_beta_                          MNELTKFNQLAKPESFDQIQIGIASPEKIRSWSFGEIKKPETINYRTFKPERDGLFCARIFGPVKDYECLCGKYKRMKYKGVVCEKCGVEVTVTKVRRERMGHIELAAPVAHIWFLKSLPSRIGLLLDMQLKQLERVLYFESYIVTEPGMTPLEKFQLLTEDELLDAQDEYGEDAFVADIGAAAVKTMLMDLDLEQERKDLLDELETTKSTLKPKKIIKRLKVVESFIDSGNRPEWMILEVVPVIPPELRPLVPLDGGRFATSDLNDLYRRVINRNNRLKRLMELRAPDIIVRNEKRMLQEAVDALFDNGRRGRVITGANKRPLKSLSDMLKGKQGRFRQNLLGKRVDYSGRSVIVTGPELKLHQCGLPKKMALELFKPFIYARLDAKGLSMTLKQAKKWVEKERKEVWDILDEVIREHPVLLNRAPTLHRLGIQAFEPVLIEGKAIQLHPLVCSAFNADFDGDQMAVHVPLSLEAQLEARVLMMSTNNILSPANGKPIIVPSQDMVLGLYYLSMDREGEPGEGSILADLAEVHQALHVGAVTLHSKITSRVPQTDEKGKQYMARVETTPGRMLIGECLPKSHTVPYSVINRLLTKKEIGDVIDQVYRHTGQKDTVLFADAIMSLGFRNAFKAGISFGKDDMIIPDSKVQLVDETKALVADYEQQYQDGFITQQEKYNKVIDAWSRCGDQVANAMMDEIRAAPLENGRQINSIYMMSHSGARGSPAQMKQLAGMRGLMAKPSGEIIETPIISNFKEGLTVLEYFNSTHGARKGLADTALKTANSGYLTRRLVDVSQDCVIVEDDCKTTNALEMRAIIQGGSVIASLGERILGRTVAEDVLNAATGEVIIKAGTLLDEPMVARIEEAEVQVAKIRSPLVCEAKPGVCGTCYGRDLARGTPVNIGEAVGVIAAQSIGEPGTQLTMRTFHIGGAAQVNETSHLEAISSGRVEYRDIPTIMDKRGRQLSLARNGEIAVIDAEGRERAIHRVPYGTVLMHENGGSVKEGDRLAEWDPFTLPIITETGGIVRYLDLVEGKTLEERVDDATGIAQRVVIEYRARSKKEDLRPRLTLLGE-----E--EAARYMLAPGTTLSVEDGQQVEAGDILARASREAAKTRDITGGLPRVAELFEARVPKDNAIIAKISGRIEFVRDYKAKRKIAIIPEEGDPVEYLVPKTKVIDVQEGDHVKKGDTLISGSPNPHDILEVLGVEALAEYLCTEIQEVYRLQGVKINDKHIEVIVRQMLQKVEISDGGDTTLLPGEQLDLAEMMEYNARL-PKGKAPAAGFPILLGITKASLQTRSFISAASFQETTRVLTQAAVEGKKDMLNGLKENVIVGRLIPAGTGAGMNRLRVTANSRDAAIVQWKRAQ
2338327_Asp@CP032570_1_1155___1180829_1185190                                                       MNELTKFNQLAKPETFDQIQIGIASPERIRSWSFGEIKKPETINYRTFKPERDGLFCARIFGPVKDYECLCGKYKRMKYKGVVCEKCGVEVTVTKVRRERMGHIELAAPVAHIWFLKSLPSRIGLLLDMQLKQLERVLYFESYIVTEPGLTPLEKFQLLTEDELMDAQDEYGEDAFTADIGAAAVKTMLMELDLEGERDALLEELETTKSTLKPKKIIKRLKVVESFIDSGNRPEWMILEVVPVIPPELRPLVPLDGGRFATSDLNDLYRRVINRNNRLKRLIELRAPDIIVRNEKRMLQEAVDALFDNGRRGRVITGANKRPLKSLSDMLKGKQGRFRQNLLGKRVDYSGRSVIVTGPELKLHQCGLPKKMALELFKPFIYARLDAKGLSMTLKQAKKWVEKERKEVWDILDEVIREHPVMLNRAPTLHRLGIQAFEPVLIEGKAIQLHPLVCSAFNADFDGDQMAVHVPLSLEAQLEARVLMMSTNNILSPANGKPIIVPSQDMILGLYYLSMEREEENGEKVRFSDIAEVHQALETKAVTLHSKIITRVPQVDEKGKEYMARVITTPGRMLIGECLPKKHTVPFEVINRLLTKKEIGDVIDQVYRHTGQKDTVLFADAIMSLGFRHAFKAGISFGKDDMIIPDSKEGLIEEAKALVADYEQQYQDGLITQQEKYNKVIDAWSRTGDQVANAMMDEIRAQPIEDGKQINSIYMMSHSGARGSPAQMKQLAGMRGLMAKPSGEIIETPIISNFKEGLTVLEYFNSTHGARKGLADTALKTANSGYLTRRLVDVSQDCVIVVDDCKTDRALEMRAIVQGGSVIASLGERILGRTTAEDLVNAKTGEVIVKAGTLLDEPMVKAIEEAEVQSAKIRSPLICEADQGVCGTCYGRDLARGTPVNIGEAVGVIAAQSIGEPGTQLTMRTFHIGGAAQLNETSHLEAISEGRVEYRDMPTIVDKRGRILSLARNGEIVVIDAEGRERELHRVPYGTVLLNENGAQVKVGDRLAEWDPFSLPIITEQSGTVRFQDLIDGTTMEERVDDATGIAQRVVTELRARKKKDDLRPRLTLLGE-----EG-EAARYMLAPGTSLSVEDGQHVEAGDILARASREAAKTRDITGGLPRVAELFEARMPKDVSVIAKISGRVEFVREYKAKRKIAIVPEEGDPVEYLIAKTKVIDVQEGDHVKKGDTLVSGSPNPHDILEVMGVEALAEYLCTEIQEVYRLQGVKINDKHIEVIVRQMLQKVEITDGGDTVLLPGEQVDREEMDEANAKL-GKGKKPASGTPVLLGITKASLQTRSFISAASFQETTRVLTQAAVEGKKDSLIGLKENVIVGRLIPAGTGAGMNRMRIAASSRDAALAAWKKAQ
1708790_Arigui@RSEL01000029_1_51___52422_56735                                                      MNELTKFNQLAKPETFDQIQIGIASPERIRSWSFGEIKKPETINYRTFKPERDGLFCARIFGPVKDYECLCGKYKRMKYKGVVCEKCGVEVTVTKVRRERMGHIELAAPVAHIWFLKSLPSRIGLLLDMQLKQLERVLYFEAYIVTEPGLTPLEKFQTLTEDELLDAQDEYGEDAFSADIGAAAVKTMLMDLDLEGERDALLEELAETKSALKPKKIIKRLKVVESFIDSGNKPEWMILEVIPVIPPELRPLVPLDGGRFATSDLNDLYRRVINRNNRLKRLIELRAPDIIVRNEKRMLQEAVDALFDNGRRGRVITGANKRPLKSLSDMLKGKQGRFRQNLLGKRVDYSGRSVIVTGPELKLHQCGLPKKMALELFKPFIYARLDAKGLSMTLKQAKKWVEKERKEVWDILDEVIREHPVLLNRAPTLHRLGIQAFEPVLIEGKAIQLHPLVCAAFNADFDGDQMAVHVPLSLEAQLEARVLMMSTNNILSPANGKPIIVPSQDMVLGLYYLSMDREGEPGEGMMLADMAEVHQALHVGAVTLHSKIVSRVPQTDEAGKEYMLRVETTPGRMLIGECLPKRHTVPFDVVNRLLTKKEIGDVIDQVYRHTGQKDTVLFADAIMALGFRNAFKAGISFGKDDMIIPDAKEGLIEETKTLVADYEQQYQDGLITQQEKYNKVIDAWSRCGDTVANAMMDEIRARPKESGRPINSIYMMSHSGARGSPAQMKQLAGMRGLMAKPSGEIIETPIISNFKEGLTVLEYFNSTHGARKGLADTALKTANSGYLTRRLVDVSQDCVVIVDDCGTERALEMRAIVQGGSVIASLGERILGRTTAEDLVNAKTGEVIVKAGTLLDEPMVKAIEEAEVQSAKIRSPLICEAEQGVCGTCYGRDLARGTPVNIGEAVGVIAAQSIGEPGTQLTMRTFHIGGAAQVNETSHLESISDGRVEYRDMPTIVDKRNRILSLARNGEIVVIDAEGRERELHKVPYGTVLMHKDGDTVKEGERLAEWDPFSLPIITEQSGVVRYQDLIDGTTMEERVDDATGIAQRVVTELRARKKKDDLRPRLTLLNE-----S--EAARYMLAPGTSLSVEDGQEVAAGDILARASREAAKTRDITGGLPRVAELFEARMPKDVSVIAKISGRIEFVRDYKAKRKIAIVPEEGAPVEYLIPKTKVIDVQEGDFVKKGDTLISGSPNPHDILEVMGIEALAEYLVDEIQEVYRLQGVKINDKHIEVIVRQMLQKVEITNGGDTVLLPGEQVDREEMDELNAKL-GKGKTPAEGKPVLLGITKASLQTRSFISAASFQETTRVLTQAAVEGKKDTLIGLKENVIVGRLIPAGTGAGMNRMRIAANSRDAALAAWQKAQ
692370_Adongtanensis@ANY18706_1__DNA_directed_RNA_polymerase_subunit_beta_                          MNELTKFNQIAKPETFDQIQIGIASPERIRSWSFGEIKKPETINYRTFKPERDGLFCARIFGPVKDYECLCGKYKRMKYKGVVCEKCGVEVTVTKVRRERMGHIELAAPVAHIWFLKSLPSRIGLLLDMQLKQLERVLYFESYIVTEPGLTPLEKFQLLTEDELLDAQDEYGEDAFTADIGAAAVKTMLMELDLEGERDALLEELETTKSTLKPKKIIKRLKVVESFIDSGNRPEWMILEVIPVIPPELRPLVPLDGGRFATSDLNDLYRRVINRNNRLKRLIELRAPDIIVRNEKRMLQEAVDALFDNGRRGRVITGANKRPLKSLSDMLKGKQGRFRQNLLGKRVDYSGRSVIVTGPELKLHQCGLPKKMALELFKPFIYARLDAKGLSMTLKQAKKWVEKERKEVWDILDEVIREHPVLLNRAPTLHRLGIQAFEPVLIEGKAIQLHPLVCSAFNADFDGDQMAVHVPLSLEAQLEARVLMMSTNNILSPANGKPIIVPSQDMVLGLYYLSMDREGEPGEGMMLADMAEVHQALHVGAVTLHSKIVSRVPQTDENGKEYMLRVETTPGRMLIGECLPKRHTVPFEVVNRLLTKKEIGDVIDQVYRHTGQKDTVLFADAIMALGFRHAFKAGISFGKDDMIIPDSKAGMIEEAKALVADYEQQYQDGLITQQEKYNKVIDAWSRTGDKVADAMMDEIRARPKENGRQINSIYMMSHSGARGSPAQMKQLAGMRGLMAKPSGEIIETPIISNFKEGLTVLEYFNSTHGARKGLADTALKTANSGYLTRRLVDVSQDCVIVQDDCGTERALEMRAIVQGGSVIASLGERILGRTTAEDLVNAKTGEVIVKAGTLLDEPMVAAIEAAEVQSAKIRSPLICEAEQGVCGTCYGRDLARGTPVNIGEAVGVIAAQSIGEPGTQLTMRTFHIGGAAQLNETSHLEAISDGRVEYRDMPTIVDKRGRILSLARNGEIVVIDAEGRERELHRVPYGTVLMHKDGDTVKIGERLAEWDPFTLPIITEQSGIVRFQDLVDGVTMEERVDDATGIAQRVVTELRARKKKDDLRPRLTLLGE-----EA-EAQRYMLAPGTSLSVEDGQMVEAGDILARASREAAKTRDITGGLPRVAELFEARMPKDVSVIAKISGRVEFVREYKAKRKIAIVPEEGDPVEYLIPKTKVIDVQEGDFVKKGDTLISGSPNPHDILEVMGIESLAEYLVNEIQEVYRLQGVKINDKHIEVIVRQMLQKVEITNGGDTVLLPGEQVDREEMDEINSKL-AKGKTPATGTPVLLGITKASLQTRSFISAASFQETTRVLTQAAVEGKKDSLIGLKENVIVGRLIPAGTGAGMNRMRIAASSRDAALAAWRKAQ
2011159_Esp@AWW72968_1__DNA_directed_RNA_polymerase_subunit_beta_                                   MNELTKFNQLAKPETFDQIQIGIASPERIRSWSFGEIKKPETINYRTFKPERDGLFCARIFGPVKDYECLCGKYKRMKYKGVVCEKCGVEVTVTKVRRERMGHIELAAPVAHIWYLKSLPSRIGLLLDIQLKQLERILYFESYVVIEPGLTPLEKFQLLTEDELLEAQDEYGEDAFSADIGAEAVKVMLMDLDLEQEREDLLEELATTKSALKPKKIIKRLKVVESFIDSGNRPEWMILEVIPVIPPELRPLVPLDGGRFATSDLNDLYRRVINRNNRLKRLIELRAPDIIVRNEKRMLQEAVDALFDNGRRGRVITGANKRPLKSLSDMLKGKQGRFRQNLLGKRVDYSGRSVIVTGPELKLHQCGLPKKMALELFKPFIYARLDAKGLSMTLKQAKKWVEKERKEVWDILDEVIREHPVLLNRAPTLHRLGIQAFEPVLIEGKAIQLHPLVCSAFNADFDGDQMAVHVPLSLEAQLEARVLMMSTNNILSPANGKPIIVPSQDMVLGLYYLSMEREGSKVEKLRFADMAEVHHALETKAVTLHTKILARVPQADEDGNIVMKRFETTPGRMLIGECLPKNHKVPYDIINRLLTKKDIGDVIDEVYRHTGQKDTVLFADAIMVLGFRNAFKAGISFGKDDMIIPDAKIPLVEETKSLVADYEQQYQDGLITQQEKYNKVIDAWSRCGDQVADAMMEEIKAQPIDDGKQINSIYMMSHSGARGSPAQMKQLAGMRGLMAKPSGEIIETPIISNFKEGLTVLEYFNSTHGARKGLADTALKTANSGYLTRRLVDVSQDCVIVEDDCKTENALEMRAIVQGGSVIASLGERILGRTVAEDILNAATDEVIVKAGTLIDEPMVKLIEEAEVQSAKIRSPLVCESDQGVCATCYGRDLARGTPVNIGEAVGVIAAQSIGEPGTQLTMRTFHIGGAAQLNETSHLEAISDGKIELRDMPTITDKKGRILSLARNGEIAVIDAEGREREMHKVPYGTVLMFKHGAKVKEGDRLAEWDPFTLPIITEQSGVVKYQDLVEGMTLEEQTDDATGIAQRVVTENRARKKKEELRPRMTLLGE-----GQTEAQRYMLAPGTTLSVEDGQQVEAGDILARASREAAKTRDITGGLPRVAELFEARLPKDMSVIAKISGKIEFVREYKAKRKIAIVPEEGDAVEYLIPKTKVIDVQEGDFVKKGDTLISGSPNPHDILEVMGVEALAEYLVNEIQEVYRLQGVKINDKHIEVIVRQMLQKVEITNGGDTVLLPGEQVDREEMDEANAKL-GKGKQPAEGTPILLGITKASLQTRSFISAASFQETTRVLTQASVEGKKDTLIGLKENVIVGRLIPAGTGAGMNRMRVTATSRDAALAQWKKQQ
383381_Esp@KEO86554_1__DNA_directed_RNA_polymerase_subunit_beta_                                    MNELTKFNQLAKPETFDQIQIGIASPERIRSWSFGEIKKPETINYRTFKPERDGLFCARIFGPVKDYECLCGKYKRMKYKGVVCEKCGVEVTVTKVRRERMGHIELAAPVAHIWYLKSLPSRIGLLLDMQLKQLERILYFESYVVIEPGLTPLEKYQLLTEDELLEAQDEYGEDAFSADIGAEAVRTMLMDLDLEQERDDLMEELATTKSALKPKKIIKRLKVVESFIESGNRPEWMILEVIPVIPPELRPLVPLDGGRFATSDLNDLYRRVINRNNRLKRLIELRAPDIIVRNEKRMLQEAVDALFDNGRRGRVITGANKRPLKSLSDMLKGKQGRFRQNLLGKRVDYSGRSVIVTGPELKLHQCGLPKKMALELFKPFIYARLDAKGLSMTLKQAKKWVEKERKEVWDILDEVIREHPVLLNRAPTLHRLGIQAFEPVLIEGKAIQLHPLVCSAFNADFDGDQMAVHVPLSLEAQLEARVLMMSTNNILSPANGKPIIVPSQDMVLGIYYLSMEREGTKVEKLRFADMAEVHQALETKAVTLHTKIIARVPQADEDGNVVMKRFVTTPGRMLIGECLPKNHKVPFDIINRLLTKREIGDVIDQVYRHTGQKDTVLFADAIMSLGFRHAFKAGISFGKDDMIIPDAKEKLVEDTKALVADYEQQYQDGLITQQEKYNKVIDAWSKCGDLVADAMMERIKATPIADGKPINSIYMMSHSGARGSPAQMKQLAGMRGLMAKPSGEIIETPIISNFKEGLTVLEYFNSTHGARKGLADTALKTANSGYLTRRLVDVSQDCVIVEDDCKTENALEMRAIVQGGSVIASLGERILGRTVAEDIINAATGEVIVPAGTLVDEAMVKDIEAAEVQSAKIRSPLVCEAEQGVCATCYGRDLARGTPVNIGEAVGVIAAQSIGEPGTQLTMRTFHIGGAAQLNETSHLEAISEGRIEYRDMPTITDKKGRILSLARNGELAVIDAEGREREMHKVPYGTVLMFKDGDQVKVGDRLAEWDPFTLPIITEHSGVVKYQDLVEGSTLEEQTDDATGIAQRVVTENRARKKKEELRPRLTLLGE-----GQTEAQRYMLAPGTTLSVEDGQQVEAGDILARASREAAKTRDITGGLPRVAELFEARMPKDVSIIAKISGKIEFVREYKAKRKIAIIPEEGDPVEYLIPKTKVIDVQEGDYVKKGDTLISGSPNPHDILEVLGVEALAEYLVNEIQEVYRLQGVKINDKHIEVIVRQMLQKVEITDGGDTTLLPGEQVDLAEMLEVNAKL-AKGKEPAQGNPILLGITKASLQTRSFISAASFQETTRVLTQASVEGKKDTLIGLKENVIVGRLIPAGTGAGMNRLRVTANSRDAALAAWKKQQ
1735012_Esp@KWV91185_1__DNA_directed_RNA_polymerase_subunit_beta_                                   MNELTKFNQLAKPETFDQIQIGIASPERIRSWSFGEIKKPETINYRTFKPERDGLFCARIFGPVKDYECLCGKYKRMKYKGVVCEKCGVEVTVTKVRRERMGHIELAAPVAHIWYLKSLPSRIGLLLDIQLKQLERILYFESYVVIEPGLTPLEKFQLLTEDELLEAQDEYGEDAFSADIGAEAVKVMLMDLDLEQEREDLLEELATTKSTLKPKKIIKRLKVVESFIESGNRPEWMILEVIPVIPPELRPLVPLDGGRFATSDLNDLYRRVINRNNRLKRLIELRAPDIIVRNEKRMLQEAVDALFDNGRRGRVITGANKRPLKSLSDMLKGKQGRFRQNLLGKRVDYSGRSVIVTGPELKLHQCGLPKKMALELFKPFIYARLDAKGLSMTLKQAKKWVEKERKEVWDILDEVIREHPVLLNRAPTLHRLGIQAFEPVLIEGKAIQLHPLVCSAFNADFDGDQMAVHVPLSLEAQLEARVLMMSTNNILSPANGKPIIVPSQDMVLGLYYLSMEREGTKEEKLRFADMAEVHQALETKAVTLHTKIIARVPQADEDGNIVMKRFVTTPGRMLIGECLPKNSKVPYDIINRLLTKKDIGDVIDEVYRHTGQKDTVLFADAIMVLGFRHAFKAGISFGKDDMIIPDAKEKLVEDTKAMVADYEQQYQDGLITQQEKYNKVIDAWSKCGDLVADAMMERIKATPIKDGKPINSIYMMSHSGARGSPAQMKQLAGMRGLMAKPSGEIIENPIISNFKEGLNVLEYFNSTHGARKGLADTALKTANSGYLTRRLVDVSQDCVIVEEDCKTENALEMRAIVQGGSVIASLGERILGRTVAEDIVNASTDEVIVPAGTLVDESMVKAIEAAEVQSAKIRSPLVCEAEQGVCATCYGRDLARGTPVNIGEAVGVIAAQSIGEPGTQLTMRTFHIGGAAQLNETSHLEAISDGKVELRDMPTITDKKGRILSLARNGEIAVIDAEGREREMHKVPYGTVLHFKDGAKVKEGDRLAEWDPFTLPIITEQSGVVKYQDLVEGTTLEEQTDDATGIAQRVVTENRARKKKEELRPRMTLLGE-----GQTEAQRYMLAPGTTLSVEDGQTVEAGDILARASREAAKTRDITGGLPRVAELFEARMPKDVSVIAKISGKIEFVREYKAKRKIAIVPEEGDRVEYLIPKTKVIDVQEGDFVKKGDTLISGSPNPHDILEVLGVEALAEYLVNEIQEVYRLQGVKINDKHIEVIVRQMLQKVEITKGGDTTLLPGEQVDLAEMLEVNAKL-GKNKEPAEGNPILLGITKASLQTRSFISAASFQETTRVLTQASVEGKKDTLIGLKENVIVGRLIPAGTGAGMNRMRVTASSRDAALAQWKKQQ
1922225_Esp@LT702999_1_1541___1648206_1652486                                                       MNELTKFNQLAKPETFDQIQIGIASPERIRSWSFGEIKKPETINYRTFKPERDGLFCARIFGPVKDYECLCGKYKRMKYKGVVCEKCGVEVTVTKVRRERMGHIELAAPVAHIWYLKSLPSRIGLLLDIQLKQLERILYFESYVVIEPGLTPLEKFQLLTEDELLEAQDEYGEDAFSADIGAEAVKVMLMDLDLEQERDDLMEELATTKSTLKPKKIIKRLKVVESFIDSGNRPEWMILEVIPVIPPELRPLVPLDGGRFATSDLNDLYRRVINRNNRLKRLIELRAPDIIVRNEKRMLQEAVDALFDNGRRGRVITGANKRPLKSLSDMLKGKQGRFRQNLLGKRVDYSGRSVIVTGPELKLHQCGLPKKMALELFKPFIYARLDAKGLSMTLKQAKKWVEKERKEVWDILDEVIREHPVLLNRAPTLHRLGIQAFEPVLIEGKAIQLHPLVCSAFNADFDGDQMAVHVPLSLEAQLEARVLMMSTNNILSPANGKPIIVPSQDMVLGIYYLSMEREGTKVEKLRFGDMAEVHQALETKAVSLHSKILARVPQADEDGKIVLKRFETTPGRMLLGECLPKNHKVPFDIINRLLTKKDVGDVIDEVYRHTGQKDTVLFADAIMTLGFRHAFKAGISFGKDDMIIPDSKEGMVEETKALVADYEQQYQDGLITQQEKYNKVIDAWSKCGDLVADAMMEEIKATPIKDGVPINSIYMMSHSGARGSPAQMKQLAGMRGLMAKPSGEIIETPIISNFKEGLSVLEYFNSTHGARKGLADTALKTANSGYLTRRLVDVSQDCTIVVEDCKTENALEMRAIVQGGSVIASLGERILGRTVAEDIVNASTGEVIVKAGTLIDEPMVVEIEAAETQSAKIRSPLVCEADQGVCGTCYGRDLARGTPVNIGEAVGVIAAQSIGEPGTQLTMRTFHIGGAAQLNETSHLESISDGKVELRDMPTITDKKGNILSLARNGEIAVIDAEGREREMHKVPYGTVIKFKDGEKVKEGDRLAEWDPFTLPIITEQSGVVRYQDLIEGTTLEEQTDDATGIAQRVVTENRARKKKEELRPRMTLLGE-----GQTEAQRYMLAPGTTLSVEDGQTVEAGDILARASREAAKTRDITGGLPRVAELFEARLPKDMSVIAKISGKIEFVREYKAKRKIAIIPEEGDAVEYLIPKTKVIDVQEGDFVKKGDTLISGAPNPHDILEVMGVEALAEYLVNEIQEVYRLQGVKINDKHIEVIVRQMLQKVEITHGGDTTLLPGEQVDLAEMLEVNAKL-TKSKQPAQGTPILLGITKASLQTRSFISAASFQETTRVLTQASVEGKKDTLIGLKENVIVGRLIPAGTGAGMNRMRVTASSRDAALAQWKKQQ
1044_Elongus@KEO89804_1__DNA_directed_RNA_polymerase_subunit_beta_                                  MNELTKFNQLAKPETFDQIQIGIASPERIRSWSFGEIKKPETINYRTFKPERDGLFCARIFGPVKDYECLCGKYKRMKYKGVVCEKCGVEVTVTKVRRERMGHIELAAPVAHIWYLKSLPSRIGLLLDIQLKQLERILYFESYVVVEPGLTPLEKFQLLTEDELLEAQDEYGEDAFSADIGAEAVKVMLMELDLEQEREDLLEELATTKSTLKPKKIIKRLKVVESFIESGNRPEWMILEVIPVIPPELRPLVPLDGGRFATSDLNDLYRRVINRNNRLKRLIELRAPDIIVRNEKRMLQEAVDALFDNGRRGRVITGANKRPLKSLSDMLKGKQGRFRQNLLGKRVDYSGRSVIVTGPELKLHQCGLPKKMALELFKPFIYARLDAKGLSMTLKQAKKWVEKERKEVWDILDEVIREHPVLLNRAPTLHRLGIQAFEPVLIEGKAIQLHPLVCSAFNADFDGDQMAVHVPLSLEAQLEARVLMMSTNNILSPANGKPIIVPSQDMVLGIYYLSMEREGTKVEKLRFADMAEVHHALETKAVSLHSKILARVPQADEDGNIVMTRFETTPGRMLIGECLPKNHKVPYDIINRLLTKKDIGDVIDEVYRHTGQKDTVLFADAIMVLGFRHAFKAGISFGKDDMIIPDAKEGMVEETKSLVADYEQQYQDGLITQQEKYNKVIDAWSKCGDLVADAMMAEIKAQPIKDGRDINSIYMMSHSGARGSPAQMKQLAGMRGLMAKPSGEIIENPIISNFKEGLSVLEYFNSTHGARKGLADTALKTANSGYLTRRLVDVSQDCTIVEKDCKTENALEMRAIVQGGSVIASLGERILGRTVAEDIVNAATGEVIVKAGTMVDEPMVKDIEAAEVQSARIRSPLLCESEQGVCGTCYGRDLARGTPVNIGEAVGVIAAQSIGEPGTQLTMRTFHIGGAAQLNETSHLEAISDGKVELRDMPTITDKKGNILSLARNGEIAVIDAEGREREMHKVPYGTVIKFKHGAKVKEGDRLAEWDPFTLPIITEQSGVVKYQDLVEGTTLEEQTDDATGIAQRVVTENRARKKKEELRPRMILQGE-----GQTDAQRYMLAPGTTLSVEDGQTVEAGDILARASREAAKTRDITGGLPRVAELFEARLPKDMSVIAKISGKIEFVREYKAKRKIAIIPEEGDPVEYLIPKTKVIDVQEGDFVKKGDTLISGAPNPHDILEVMGVEALSEYLVNEIQEVYRLQGVKINDKHIEVIVRQMLQKVEITDGGDTTLLPGEQVDYAEMLEVNAKL-TKSKKPAQGTPILLGITKASLQTRSFISAASFQETTRVLTQASVEGKKDTLIGLKENVIVGRLIPAGTGAGMNRMRVTASSRDAALAAWKKQQ
1798193_Esp@SDS58672_1__DNA_directed_RNA_polymerase_subunit_beta_                                   MNELTKFNQLAKPETFDQIQIGIASPERIRSWSFGEIKKPETINYRTFKPERDGLFCARIFGPVKDYECLCGKYKRMKYKGVVCEKCGVEVTVTKVRRERMGHIELAAPVAHIWFLKSLPSRIGLLLDMQLKQLERILYFESYVVIEPGLTPLEKYQLLTEDELLEAQDEYGEDAFSADIGAEAVKVMLMDLDLEQEREDLLEELATTKSALKPKKIIKRLKVVESFIESGNRPEWMILEVIPVIPPELRPLVPLDGGRFATSDLNDLYRRVINRNNRLKRLIELRAPDIIVRNEKRMLQEAVDALFDNGRRGRVITGANKRPLKSLSDMLKGKQGRFRQNLLGKRVDYSGRSVIVTGPELKLHQCGLPKKMALELFKPFIYARLDAKGLSMTLKQAKKWVEKERKEVWDILDEVIREHPVLLNRAPTLHRLGIQAFEPVLIEGKAIQLHPLVCSAFNADFDGDQMAVHVPLSLEAQLEARVLMMSTNNILSPANGKPIIVPSQDMVLGLYYLSMEREGTRIEKLRFSDMAEVHQALEVKSVTLHTRILARVPQAAEDGNVVMKRFVTTPGRMLIGECLPKSHKVPFDIVNRLLTKREIGDVIDQVYRHTGQKDTVLFADAIMSLGFRYAFKAGISFGKDDMIIPEAKERLVEETKELVAGYEQQYQDGLITQQEKYNKVIDAWSRCGDQVAEAMMERIKATPIEDGKPINSIYMMSHSGARGSPAQMKQLAGMRGLMAKPSGEIIENPIISNFKEGLNVLEYFNSTHGARKGLADTALKTANSGYLTRRLVDVSQDCTIVETDCKTENALEMRAIVQGGSVIASLGERILGRTVAEDILNAATGEVIVKAGTLIDEPMVKDIEAAEVQSAKIRSPLVCEAEQGVCATCYGRDLARGTPVNIGEAVGVIAAQSIGEPGTQLTMRTFHIGGAAQLNETSHLEAISDGRIEYRDMPTITDKKGRILSLARNGEIAVIDAEGREREMHKVPYGTVLHFKHGDKVKIGDRLAEWDPFTLPIITEYSGVVHYKDLIEGTTLEEQTDDATGIAQRVVTENRARKKKEDLRPRLTLLGE-----GQTEAQRYMLAPGTTLSVEDGQTVEAGDILARASREAAKTRDITGGLPRVAELFEARLPKDMSVIAKISGKIEFVREYKAKRKIAIIPEEGDPVEYLIPKTKVIDVQEGDFVKKGDTLISGAPNPHDVLEVLGVEALAEYLVNEIQEVYRLQGVKINDKHIEVIVRQMLQKVEITDGGDTTLLPGEQVDHAEMLEINGKL-PKGKQPAEGKPVLLGITKASLQTRSFISAASFQETTRVLTQASVEGKKDTLIGLKENVIVGRLIPAGTGAAMNRMRVTASSRDAALAAWKKQQ
476157_Aishigakiensi@CP015963_1_727___747255_751535                                                 MNELTKFNQLAKPETFDQIQIGIASPERIRSWSFGEIKKPETINYRTFKPERDGLFCARIFGPVKDYECLCGKYKRMKYKGVVCEKCGVEVTVTKVRRERMGHIELAAPVAHIWFLKSLPSRIGLLLDMQLKQLERVLYFEHYVVIEPGLTPLEKFQLLTEDELLEAQDEYGEDAFSAGIGAEAVKAMLMDLDLEQEREDLLEELATTKSALKPKKIIKRLKVVESFIESGNRPEWMILEVIPVIPPELRPLVPLDGGRFATSDLNDLYRRVINRNNRLKRLIELRAPDIIVRNEKRMLQESVDALFDNGRRGRVITGANKRPLKSLSDMLKGKQGRFRQNLLGKRVDYSGRSVIVTGPELKLHQCGLPKKMALELFKPFIYARLDAKGLSMTLKQAKKWVEKERKEVWDILDEVIREHPVLLNRAPTLHRLGIQAFEPVLIEGKAIQLHPLVCAAFNADFDGDQMAVHVPLSLEAQLEARVLMMSTNNILSPANGKPIIVPSQDMVLGLYYLSMEREGTKIEKLRFADMAEVHQALETKSVTLHSKIIARVPQADEDGNIVMKRFVTTPGRMLIGECLPKNHKVPYDIINRLLTKKDIGDVIDEVYRHTGQKDTVLFADAIMVLGFRHAFKAGISFGKDDMIIPAEKDGLVDQTKALVADYEQQYQDGLITQQEKYNKVIDAWSRCGDQVADAMMEKIKAQPIDDGKQINSIYMMSHSGARGSPAQMKQLAGMRGLMAKPSGEIIETPIISNFKEGLTVLEYFNSTHGARKGLADTALKTANSGYLTRRLVDVSQDCVIVEEDCKTENALEMRAIVQGGSVIASLGERILGRTTAEDIINASTDEVIVPAGTLIDEPMVKLIEEAEVQSAKIRSPLVCEAAQGVCGTCYGRDLARGTPVNIGEAVGVIAAQSIGEPGTQLTMRTFHIGGAAQLNETSHLEAISDGKVEYRDMPTITDKKGRILSLARNGEIAVIDKEGREREIHKVPYGTVLMHKDGAKVKEGDRLAEWDPFTLPIITEQSGVVKYQDLVEGTTLEERTDDATGIAQRVVTENRARKKKEDLRPRLTLMGE-----ESSEAQRYMLAPGTTLSVTDGQEVQAGDILARASREAAKTRDITGGLPRVAELFEARMPKDVSVIAKISGKIEFVREYKAKRKIAIVPEEGDRVEYLIPKTKVIDVQEGDFVKKGDTLISGSPNPHDILEVLGVEALAEYLVNEIQEVYRLQGVKINDKHIEVIVRQMLQKVEITDGGDTTLLPGEQVDLEEMNEVNAKL-GKGKKPAQGNPILLGITKASLQTRSFISAASFQETTRVLTQASVEGKKDTLIGLKENVIVGRLIPAGTGAGMNRMRVTASARDAALAQWKKQQ
1316679_Axiamenensis@SMQ69360_1__DNA_directed_RNA_polymerase_subunit_beta_                          MNELTKFNQLAKPETFDQIQIGIASPERIRSWSFGEIKKPETINYRTFKPERDGLFCARIFGPVKDYECLCGKYKRMKYKGVVCEKCGVEVTVTKVRRERMGHIELAAPVAHIWFLKSLPSRIGLLLDMQLKQLERVLYFESYIVVEPGLTPLEKFQLLTEDELLEAQDEYGEDAFSAGIGAEAVKIMLMDLDLEQEREDLLEELATTKSALKPKKIIKRLKVVESFIDSGNRPEWMILEVIPVIPPELRPLVPLDGGRFATSDLNDLYRRVINRNNRLKRLIELRAPDIIVRNEKRMLQESVDALFDNGRRGRVITGANKRPLKSLSDMLKGKQGRFRQNLLGKRVDYSGRSVIVTGPELKLHQCGLPKKMALELFKPFIYARLDAKGLSMTLKQAKKWVEKERKEVWDILDEVIREHPVLLNRAPTLHRLGIQAFEPVLIEGKAIQLHPLVCAAFNADFDGDQMAVHVPLSLEAQLEARVLMMSTNNILSPANGKPIIVPSQDMVLGLYYLSMEREGTKIEKLRFADMAEVHQALETKSVSLHSKIIARVPQADEDGNVAMKRFVTTPGRMLIGECLPKNHKVPFDIVNRLLTKKDIGDVIDEVYRHTGQKDTVLFADAIMVLGFRHAFKAGISFGKDDMIIPDSKDGMIEETKKLVADYEQQYQDGLITQQEKYNKVIDAWSRCGDQVADAMMAEIKSQPIENGKQINSIYMMSHSGARGSPAQMKQLAGMRGLMAKPSGEIIETPIISNFKEGLTVLEYFNSTHGARKGLADTALKTANSGYLTRRLVDVSQDCVIVEEDCKTENVLEMRAIVQGGSVIASLGERILGRTVAEDIINAATDEVIVKAGTLVDEPMVKAIEEAEVQSAKIRSPLVCEAEQGVCGTCYGRDLARGTPVNIGEAVGVIAAQSIGEPGTQLTMRTFHIGGAAQLNETSHLEAVSDGKVEYRDMPTITDKKGRILSLARNGELAVIDAEGREREIHKVPYGTVLMHKDGAKVKEGDRLAEWDPFTLPIITETSGVVRYKDLVDGTTMEERSDEATGIAQRVVTENRARKKKEDLRPRLTLLGE-----GESEAQRYMLAPGTTLSVDDGQEVQAGDILARASREAAKTRDITGGLPRVAELFEARMPKDVSVIAKISGKIEFVREYKAKRKIAIVPEEGDRVEYLIPKTKVIDVQEGDFVKKGDTLISGSPNPHDILEVLGVEALAEYLVNEIQEVYRLQGVKINDKHIEVIVRQMLQKVEITDGGDTTLLPGEQVDLAEMLETNAKL-AKNKKPAEGTPILLGITKASLQTRSFISAASFQETTRVLTQAAVEGKQDTLIGLKENVIVGRLIPAGTGAGMNRMRVTASSRDAALAQWKKQQ
1734408_Sbacterium@KUO56241_1__DNA_directed_RNA_polymerase_subunit_beta_                            MNELTKFNHLAKPETFDQIQIGIASPERIRSWSFGEIKKPETINYRTFKPERDGLFCARIFGPVKDYECLCGKYKRMKYKGVVCEKCGVEVTVTKVRRERMGHIELAAPVAHIWFLKSLPSRIGLLLDMQLKQLERVLYFEHYVVIEPGLTPLEKFQLLTEDELLEYQDEYGEDAFSAGIGAEAVKIMLMDLDLEKEREDLLEDLATTKSALKPKKIIKRLKVVESFIESGNRPEWMILEVIPVIPPELRPLVPLDGGRFATSDLNDLYRRVINRNNRLKRLIELRAPDIIVRNEKRMLQEAVDALFDNGRRGRVITGANKRPLKSLSDMLKGKQGRFRQNLLGKRVDYSGRSVIVTGPELKLHQCGLPKKMALELFKPFIYARLDAKGLSMTLKQAKKWVEKERKEVWDILDEVIREHPVLLNRAPTLHRLGIQAFEPVLIEGKAIQLHPLVCAAFNADFDGDQMAVHVPLSLEAQLEARVLMMSTNNILSPANGKPIIVPSQDMVLGLYYLSMEREGTRIEKLRYSDMAEVHQALEVKSVTLHTRIIARVPQADEDGKVTMKRFVTTPGRMLIGECLPKNHKVPFDIVNRLLTKKDIGDVIDEVYRHTGQKDTVLFADAIMVLGFRYAFRAGISFGKDDMIIPHEKVALVDQTKALVTDYEQQYQDGLITQQEKYNKVIDAWSRCGDQVADAMMEKIKAQPIDDGKQINSIYMMSHSGARGSPAQMKQLAGMRGLMAKPSGEIIETPIISNFKEGLTVLEYFNSTHGARKGLADTALKTANSGYLTRRLVDVSQDCVIVEEDCKTENALEMRAIVQGGSVIASLGERILGRTVAEDLVNAKTGEVVVKAGTLLDEPMVKAIEDAEVQSAKIRSPLICEAGQGVCATCYGRDLARGTPVNIGEAVGVIAAQSIGEPGTQLTMRTFHIGGAAQINETSHLEAISDGRVEYRDMPTITDKKGRILSLARNGEIAVIDKEGREREIHKVPYGTVLMHQDGANVKEGDRLAEWDPFTLPIITEQSGVVRYQDLVEGTTLEERTDEATGIAQRVVTENRARKRKEDLRPRLTLLGE-----EGGEAARYMLAPGATLSVQDGQTVAAGDILARASREAAKTRDITGGLPRVAELFEARMPKDVSVIAKISGKIEFVREYKAKRKIAIVPEEGDRVEYLIPKTKVIDVQEGDFVKKGDTLISGSPNPHDILEVLGVEALAEYLVDEIQEVYRLQGVKINDKHIEVIVRQMLQKVEITDGGDTVLLPGEQVDLEEMFEANAKL-GKGKAPAQGKPILLGITKASLQTRSFISAASFQETTRVLTQAAVEGKKDSLIGLKENVIVGRLIPAGTGAGMNRMRVIASSRDAALAQWKKQQ
1734407_Sbacterium@KUO50900_1__DNA_directed_RNA_polymerase_subunit_beta_                            MNELSKFNQLAKPETFDQIQIGIASPERIRSWSFGEIKKPETINYRTFKPERDGLFCARIFGPVKDYECLCGKYKRMKYKGVVCEKCGVEVTVTKVRRERMGHIELAAPVAHIWFLKSLPSRIGLLLDMQLKQLERVLYFESYIVIEPGLTPLEKYQLLTEDELLEYQDEYGEDSFSAGIGAEAVKQMLMDLDLVQEREDLLEDLATTKSALKPKKIIKRLKVVESFIDSGNRPEWMILEVIPVIPPELRPLVPLDGGRFATSDLNDLYRRVINRNNRLKRLIELRAPDIIVRNEKRMLQEAVDALFDNGRRGRVITGANKRPLKSLSDMLKGKQGRFRQNLLGKRVDYSGRSVIVTGPELKLHQCGLPKKMALELFKPFIYARLDAKGLSMTLKQAKKWVEKERKEVWDILDEVIREHPVLLNRAPTLHRLGIQAFEPVLIEGKAIQLHPLVCAAFNADFDGDQMAVHVPLSLEAQLEARVLMMSTNNILSPANGKPIIVPSQDMVLGLYYLSMEREGEKIERLRFSDMAEVHQALETRAVTLHTRIIARVPQADEQGNVGMKRFVTTPGRMLIGECLPKSHKVPFDIVNRLLTKKEIGDVIDQVYRHTGQKDTVLFADAIMVLGFRHAFRAGISFGKDDMIIPIEKIELVEQTKALVADYEQQYQDGLITQQEKYNKVIDAWSRCGDQVADAMMDKIKARPIEDGKQINSIYMMSHSGARGSPAQMKQLAGMRGLMAKPSGEIIETPIISNFKEGLTVLEYFNSTHGARKGLADTALKTANSGYLTRRLVDVSQDCVIVEEDCGTENALEMRAIVQGGSVIASLGERILGRTVAEDLIDAKSGEVIVKAGTLVDEAMVAAIEAAEVQSAKIRSPLVCEAEQGVCGTCYGRDLARGTPVNIGEAVGVIAAQSIGEPGTQLTMRTFHIGGAAQLNETSHLEAISAGRIEYRDMPTITDKRGRILSLARNGELAVIDAEGREREIHKVPYGTMLMHEVGAKVKAGDRLAEWDPFTLPIITETSGIVKYQDLVEGTTLEERVDEATGIAQRVVTENRARKKNEDLRPRLTLLGE-----EGGEAQRYMLAPGTTLSVNDGQQVAAGDILARASREAAKTRDITGGLPRVAELFEARMPKDVSVIAKISGKIEFVREYKAKRKIAIVPEEGDTVEYLIPKTKVIDVQEGDFVKKGDTLISGSPNPHDILEVLGVEALAEYLVDEIQEVYRLQGVKINDKHIEVIVRQMLQKVEITDGGDTVLLPGEQVDLDEMNEANAKL-AKGKQHATGTPILLGITKASLQTRSFISAASFQETTRVLTQAAVEGKKDSLIGLKENVIVGRLIPAGTGAGMNRMRVAASSRDAALATWRAQQ
361183_Aepoxidivoran@ALE18078_1__DNA_directed_RNA_polymerase_beta__subunit                          MNELTKFNQLAKPETFDQIQIGIASPERIRSWSFGEIKKPETINYRTFKPERDGLFCARIFGPVKDYECLCGKYKRMKYKGVVCEKCGVEVTVTKVRRERMGHIELAAPVAHIWFLKSLPSRIGLLLDMQLKQLERVLYFESYIVTEPGLTPLEKNQLLTEDEMLEAQDEYGEDAFSADIGASAVKTMLMDLDLEQEREDLLEELATTKSALKPKKIIKRLKVVESFIDSGNRPEWMILEVIPVIPPELRPLVPLDGGRFATSDLNDLYRRVINRNNRLKRLIELRAPDIIVRNEKRMLQESVDALFDNGRRGRVITGANKRPLKSLSDMLKGKQGRFRQNLLGKRVDYSGRSVIVTGPELKLHQCGLPKKMALELFKPFIYARLDAKGLSMTLKQAKKWVEKERKEVWDILDEVIREHPVLLNRAPTLHRLGIQAFEPVLIEGKAIQLHPLVCAAFNADFDGDQMAVHVPLSLEAQLEARVLMMSTNNILSPANGKPIIVPSQDMVLGLYYLSMEREGEKVEKLRFSDMAEVHQALEVKSVTLHTKIIARVPQADEDGNVVMQRFVTTPGRMLLGECLPKNHKVPFDIVNRLLTKKDIADVIDEVYRHTGQKDTVLFADAIMSLGFRHAFKAGISFGKDDMIIPDSKTELVEQTKSLVADYEQQYQDGLITQQEKYNKVIDAWSRCGDQVADAMMEEIKAQPIDDGKQINSIYMMSHSGARGSPAQMKQLAGMRGLMAKPSGEIIENPIISNFKEGLNVLEYFNSTHGARKGLADTALKTANSGYLTRRLVDVSQDCVIVEEDCKTENALEMRAIVQGGSVIASLGERILGRTVQEDLVNAKSGEVIVKAGTLIDEPMVKAIEEAEVQSAKIRSPLVCEAEQGVCATCYGRDLARGTPVNIGEAVGVIAAQSIGEPGTQLTMRTFHIGGAAQLNETSHLEAVSDGKVVYRDMPTIIDKKGRILSMARNGELAVIDAEGREREIHKVPYGTVLMHKDGGKVKEGDRLAEWDPFSLPIITEQSGIVRYQDLVDGTTMEERVDEATGIAQRVVTELRARKKKEDLRPRLTLLND--------EAARYMLAPGTTLSVEDGQEVAAGDILARASREAAKTRDITGGLPRVAELFEARLPKDNSVIAKISGKIEFVREYKAKRKIAIVPEEGDAVEYLIPKTKVIDVQEGDFVKKGDTLISGSPNPHDILEVLGVEALAEYLCTEIQEVYRLQGVKINDKHIEVIVRQMLQKVEITDGGDTTLLPGEQVDLEEMNEINSKL-GKGKAPAQGMPILLGITKASLQTRSFISAASFQETTRVLTQAAVEGKKDTLIGLKENVIVGRLIPAGTGAGMNRMRVTANSRDAALAAWKKQQ
1860125_Esp@OBX19736_1__DNA_directed_RNA_polymerase_subunit_beta_                                   MNELTKFNQLAKPETFDQIQIGIASPERIRSWSFGEIKKPETINYRTFKPERDGLFCARIFGPVKDYECLCGKYKRMKYKGVVCEKCGVEVTVTKVRRERMGHIELAAPVAHIWFLKSLPSRIGLLLDMQLKQLERVLYFESYIVTEPGLTPLEKFQLMTEDELLDAQDEYGEDAFTADIGAAAVKTMLMDLDLEQERADLLQELETTKSTLKPKKIIKRLKVVESFIDSGNRPEWMILEVIPVIPPELRPLVPLDGGRFATSDLNDLYRRVINRNNRLKRLIELRAPDIIVRNEKRMLQEAVDALFDNGRRGRVITGANKRPLKSLSDMLKGKQGRFRQNLLGKRVDYSGRSVIVTGPELKLHQCGLPKKMALELFKPFIYARLDAKGLSMTLKQAKKWVEKERKEVWDILDEVIREHPVLLNRAPTLHRLGIQAFEPVLIEGKAIQLHPLVCSAFNADFDGDQMAVHVPLSLEAQLEARVLMMSTNNILSPANGKPIIVPSQDMVLGLYYLSMEREGTKVEKLMFSDMAEVHHALETKTVTLHTKIIARVPQADEKGNVSMTRFETTPGRMLIGECLPKNHKVPYDIVNRLLTKKEIGDVIDQVYRHTGQKDTVLFADAIMVLGFRHAFKAGISFGKDDMIIPDSKIKTVEDTKDLVADYEQQYQDGLITQQEKYNKVIDAWSRCGDVVAEAMMEEIRSQPIDDGKQINSIYMMSHSGARGSPAQMKQLAGMRGLMAKPSGEIIENPIISNFKEGLNVLEYFNSTHGARKGLADTALKTANSGYLTRRLVDVSQDCVIVEEDCKTQNALDMRAIVQGGSVIASLGERILGRTIAEDIVNAATGEVIVKAGTLLDEPMVKEIEAAETQVAKIRSPLVCEADQGVCGKCYGRDLARGTPVNIGEAVGVIAAQSIGEPGTQLTMRTFHIGGAAQLNETSHLESISSGNIVYRDMPTIVDKKGRILSLARNGELAVIDAEGREREIHKVPYGTVLMHKDGDKVTEGDRLAEWDPFSLPIITEQSGVVRFQDLVEGTTLEERVDDATGIAQRVVTENRARKRNEDLRPRLTLLNE--------EAARYMLAPGTTMSVEDGQRVDAGDILARASREAAKTRDITGGLPRVAELFEARLPKDISVIAKISGRIEFVREYKAKRKIAIVPEEGAPVEYLVPKTKVIDVQEGDFVKKGDTLISGSPNPHDILEVMGVEALSEYMVNEIQEVYRLQGVKINDKHIEVIVRQMLQKVEITDGGDTTLLPGEQVDLEEMNEANAKL-TRSKKKAAGVPILLGITKASLQTRSFISAASFQETTRVLTQASVEGKKDTLIGLKENVIVGRLIPAGTGAGMNRMRVTASGRDVALAQWKKAQ
1811540_Esp@LUNY01000022_1_2___1472_5527                                                            MNELTKFNQLAKPETFDEIQIGIASPERIRSWSFGEIKKPETINYRTFKPERDGLFCARIFGPVKDYECLCGKYKRMKYKGVVCEKCGVEVTVTKVRRERMGHIELAAPVAHIWFLKSLPSRIGLLLDMQLKQLERVLYFESYIVTEPGLTPLEKFQLLSEDDLLEAQDEYGEDGFTADIGASAVKTMLMDLDLERERDDLMEELATTKSKLKPAKIIKRLKVVESFIESGNRPEWMILEVIPVIPPELRPLVPLDGGRFATSDLNDLYRRVINRNNRLKRLIELRAPDIIVRNEKRMLQEAVDALFDNGRRGRVITGANKRPLKSLSDMLKGKQGRFRQNLLGKRVDYSGRSVIVTGPELKLHQCGLPKKMALELFKPFIYARLDAKGLSMTLKQAKKWVEKERKEVWDILDEVIREHPVLLNRAPTLHRLGIQAFEPVLIEGKAIQLHPLVCAAFNADFDGDQMAVHVPLSLEAQLEARVLMMSTNNILSPANGKPIIVPSQDMVLGLYYLSMEREGEKVEKLMFSDMAEVHQALETKQVSLHTKILARVPQADESGAISMQRFETTAGRMLIGECLPKNHKVPFDIVNRLLTKKDIADVIDEVYRHTGQKDTVLFADAIMTLGFRHAFKAGISFGKDDMIIPESKVGMVEETKSLVADYEQQYQDGLITQQEKYNKVIDAWSRCGDQVADAMMDEIKSQPIDDGKQINSIYMMSHSGARGSPAQMKQLAGMRGLMAKPSGEIIENPIISNFKEGLNVLEYFNSTHGARKGLADTALKTANSGYLTRRLVDVSQDCTIVVEDCKTENALDMRAIVQGGSVIASLGERILGRTLAEDAVNAATGEVIAKAGTLLDEPMVKAIEEAEVQVAKIRSPLVCEAEQGVCATCYGRDLARGTPVNIGEAVGVIAAQSIGEPGTQLTMRTFHIGGAAQLNETSHLEAVSAGKVVYRDMPTITDKRGRILSLARNGELAVIDSEGREREIHKVPYGTMLMHKDGEQVEEGGRLAEWDPFSLPIITEQSGVVRFQDLVEGSTLEERVDDATGIAQRVVTENRARKKKEELRPRITLFNE--------EAARYMLAPGTTMSVEDGQQVEAGDILARASREAAKTRDITGGLPRVAELFEARLPKDMSVIAKISGKIEFVREYKAKRKIAIVPEEGDAVEYLIPKTKVIDVQEGDFVKKGDTLISGSPNPHDILEVMGVEALAEYLVNEIQEVYRLQGVKINDKHIETIVRQMLQKVEITDGGDTTLLPGEQVDRAEMDEYNAKL-ARNKKKAEGTPILLGITKASLQTRSFISAASFQETTRVLTQAAVEG-------------------------------------------KKAI
192812_Eflavus@ASP29224_1__DNA_directed_RNA_polymerase_subunit_beta_                                MNELTKFNQLAKPETFDEIQIGIASPERIRSWSFGEIKKPETINYRTFKPERDGLFCARIFGPVKDYECLCGKYKRMKYKGVVCEKCGVEVTVTKVRRERMGHIELAAPVAHIWFLKSLPSRIGLLLDMQLKQLERVLYFESYIVTEPGLTPLEKFQLLTEDELLEAQDEYGEDAFSAAIGAEAVKTMLMDLDLEQEKEDLLEELATTKSKLKPAKIIKRLKVVESFIESGNRPEWMILEVVPVIPPELRPLVPLDGGRFATSDLNDLYRRVINRNNRLKRLMELRAPDIIVRNEKRMLQESVDALFDNGRRGRVITGANKRPLKSLSDMLKGKQGRFRQNLLGKRVDYSGRSVIVTGPELKLHQCGLPKKMALELFKPFIYARLDAKGLSMTLKQAKKWVEKERKEVWDILDEVIREHPVLLNRAPTLHRLGIQAFEPVLIEGKAIQLHPLVCAAFNADFDGDQMAVHVPLSLEAQLEARVLMMSTNNILSPANGKPIIVPSQDMVLGLYYLSMEREGNKVEKLMFSDMAEVHQALETKQVSLHTKVLARVPQADEDGTIVMKRFETTAGRMLIGECLPKNHKVPFDIVNRLLTKKDIADVIDEVYRHTGQKDTVLFADAIMALGFRHAFKAGISFGKDDMIIPEEKIAMVETTKNMVADYEQQYQDGLITQQEKYNKVIDAWSRCGDQVADAMMEKIKARPIEDGVEINSIYMMAHSGARGSPAQMKQLAGMRGLMAKPSGEIIENPIISNFKEGLNVLEYFNSTHGARKGLADTALKTANSGYLTRRLVDVSQDCTIVVEDCKTENSLDMRAIVQGGSVIASLGERILGRTVAEDIVNAATDEVIAPAGTLLDEPMIKVIEEAEVQVAKIRSPLVCEAQQGVCAKCYGRDLARGTPVNIGEAVGVIAAQSIGEPGTQLTMRTFHIGGAAQLNETSHLEAVSDGKVVYRDMPTITDKKGRILSLARNGELAVIDAEGREREIHKVPYGTVLMHKDGAKVTEGDRLAEWDPFTLPIITEQSGVVRYQDLVDGTTMEERVDDATGIAQRVVTEVKTRKKNEDLRARLTLFND--------EAARYMLAPGTTLSVEDGQQVEAGDILARASREAAKTRDITGGLPRVAELFEARLPKDNAVIAKISGKIEFVREYKAKRKIAIVPEEGDAVEYLIPKTKVIDVQEGDFVKKGDTLISGSPNPHDILEVLGVEALAEYLVNEIQEVYRLQGVKINDKHIEVIVRQMLQKVEITDGGDTVLLPGEQVDLEELNETNAKL-GKNKEPAKGTPILLGITKASLQTRSFISAASFQETTRVLTQAAVEGKKDTLVGLKENVIVGRLIPAGTGAGMNRMRITASSRDAALAQWKKAQ
266951_Eseohaensis@CP024920_1_1761___1814099_1818427                                                MNELTKFNQLAKPETFDEIQIGIASPERIRSWSFGEIKKPETINYRTFKPERDGLFCARIFGPVKDYECLCGKYKRMKYKGVVCEKCGVEVTVTKVRRERMGHIELAAPVAHIWFLKSLPSRIGLLLDMQLKQLERVLYFESYIVVEPGLTPLEKFQLLTEDEMLEAQDEYGEDAFSASIGAEAVKTMLMDLDLEQEKEDLLEELATTKSKLKPAKIIKRLKVVESFIESGNRPEWMILEVVPVIPPELRPLVPLDGGRFATSDLNDLYRRVINRNNRLKRLMELRAPDIIVRNEKRMLQESVDALFDNGRRGRVITGANKRPLKSLSDMLKGKQGRFRQNLLGKRVDYSGRSVIVTGPELKLHQCGLPKKMALELFKPFIYARLDAKGLSMTLKQAKKWVEKERKEVWDILDEVIREHPVLLNRAPTLHRLGIQAFEPVLIEGKAIQLHPLVCAAFNADFDGDQMAVHVPLSLEAQLEARVLMMSTNNILSPANGKPIIVPSQDMVLGLYYLSMEREGEKHEQLLFSDMAEVHHALENKDVTLHSKIMARVPQADEKGKVEMKRFVTTPGRMLIGECLPKNHKVPFDIVNRLLTKKDIADVIDEVYRHTGQKDTVLFADAIMSLGFRHAFKAGISFGKDDMIIPESKVGMVEETKALVADYEQQYQDGLITQQEKYNKVIDAWSQCGDRVADAMMEEIKSQPIKDGKQINSIYMMSHSGARGSPAQMKQLAGMRGLMAKPSGEIIENPIISNFKEGLNVLEYFNSTHGARKGLADTALKTANSGYLTRRLVDVSQDCVIVEEDCKTDNALEMRAIVQGGSVIASIGERILGRTVAEDIVNAATDEVIVKAGTLVDEPMVKAIEDAEVQVAKIRSPLVCEAKQGVCATCYGRDLARGTPVNIGEAVGVIAAQSIGEPGTQLTMRTFHIGGAAQLNETSHLESISDGKVVYRDMPTIVDKKGRILSLARNGELAVIDAEGREREIHKVPYGTVLMHKDGGKVKEGDRLAEWDPFSLPIITETSGVVKFQDLIDGTSMEERVDDATGIAQRVVTDIRTRAKKEDLRPRLTLFND--------EAARYMLAPGTALSVEDGQQVEAGDILARASREAAKTRDITGGLPRVAELFEARVPKDNAIIAKISGKIEFVREYKAKRKIAIVPEEGDAVEYLIPKTKVIDVQEGDFVKKGDTLISGSPNPHDILDVLGIEALAEYLCTEIQEVYRLQGVKINDKHIEVIVRQMLQKVEITNGGDTVLLPGEQVDLEELNETNAKL-GRNKEHATGNPILLGITKASLQTRSFISAASFQETTRVLTQASVEGKKDTLVGLKENVIVGRLIPAGTGAGMNRMRVTASSRDAALASWKKAQ
2023229_Pht@AUX68229_1__DNA_directed_RNA_polymerase_subunit_beta_                                   MNDLTKFNQLAKPETFDQIQIGIASPERIRSWSYGEIKKPETINYRTFKPERDGLFCARIFGPVKDYECLCGKYKRMKYKGVVCEKCGVEVTVTKVRRERMGHIELAAPVAHIWFLKSLPSRIGLLLDMQLKQLERVLYFESYIVTEPGLTPLEKYQLLTEDELLEAQDEYGEDAFTADIGAEAVRTMLMQLDLEAEREALMDELATTKSALKPKKIIKRLKVVESFIESGNRPEWMILEVIPVIPPELRPLVPLDGGRFATSDLNDLYRRVINRNNRLKRLIELRAPDIIVRNEKRMLQEAVDALFDNGRRGRVITGANKRPLKSLSDMLKGKQGRFRQNLLGKRVDYSGRSVIVTGPELKLHQCGLPKKMALELFKPFIYARLDAKGLSMTLKQAKKWVEKERKEVWDILDEVIREHPVLLNRAPTLHRLGIQAFEPVLIEGKAIQLHPLVCSAFNADFDGDQMAVHVPLSLEAQLEARVLMMSTNNILSPANGKPIIVPSQDMVLGIYYLSMEREGTKIEKLRFSDMAEVHQALETKAVTLHTRIIARVPQADENGKVEMKRFVTTPGRMLIGECLPKNHKVPFDIINRLLTKREIGDVIDQVYRHTGQKDTVLFADAIMALGFRHAFKAGISFGKDDMIIPDAKIKLVEETKELVAGYEQQYQDGLITQQEKYNKVIDAWSKCGDMVADAMMAEIKAQPIAEGKQINSIYMMSHSGARGSPAQMKQLAGMRGLMAKPSGEIIETPIISNFKEGLTVLEYFNSTHGARKGLADTALKTANSGYLTRRLVDVSQDCVIVEEDCGTQNALEMRAIVQGGAVIASLGERILGRTVAEDIVNASTGEVIVPAGTLLDEAMVKEIEAAEVQSAKIRSPLICEAEQGVCATCYGRDLARGTPVNIGEAVGVIAAQSIGEPGTQLTMRTFHIGGAAQLNETSHLEAISDGRIELRDMPTITDKRGRILSLARNGEIAVIDAEGREREMHKVPYGTVLMFKDGDQVKAGDRLAEWDPFTLPIITEQSGVVKYQDLAEGVTLEEQVDDATGIAQRVVTENRARKKKEDLRPRLTLLAE--------EAARYMLAPGTTLSVADGDTVQAGDILARASREAAKTRDITGGLPRVAELFEARMPKDVSIIAKISGRIEFVREYKAKRKIAIIPEEGEPVEYLIPKTKVIDVQEGDYVKKGDTLISGSPNPHDILEVLGVEALAEYLVNEIQEVYRLQGVKINDKHIEVIVRQMLQKVEITDGGDTTLLPGEQVDLAEMLEINAKL-AKGKQGATGTPVLLGITKASLQTRSFISAASFQETTRVLTQAAVEGKKDTLIGLKENVIVGRLIPAGTGAGMNRLRVTANSRDAALAAWKKQQ
2013670_Abacterium@PKP66591_1__DNA_directed_RNA_polymerase_subunit_beta_                            MNDLSKFNQLAKPETFDQIQIGIASPERIRSWSYGEIKKPETINYRTFKPERDGLFCARIFGPVKDYECLCGKYKRMKYKGVVCEKCGVEVTVTKVRRERMGHIELAAPVAHIWFLKSLPSRIGLLLDMQLKQLERVLYFESYIVTEPGLTPLEKFQLMTEDELLEAQDEYGEDAFTADIGAEAVRTMLMQLDLENERDVLMEELATTKSLLKPKKIIKRLKVVESFIDSGNRPEWMILEVIPVIPPELRPLVPLDGGRFATSDLNDLYRRVINRNNRLKRLIELRAPDIIVRNEKRMLQEAVDALFDNGRRGRVITGTNKRPLKSLSDMLKGKQGRFRQNLLGKRVDYSGRSVIVTGPELKLHQCGLPKKMALELFKPFIYARLDAKGLSMTLKQAKKWVEKERKEVWDILDEVIREHPVMLNRAPTLHRLGIQAFEPVLIEGKAIQLHPLVCAAFNADFDGDQMAVHVPLSLEAQLEARVLMMSTNNILSPANGKPIIVPSQDMVLGIYYLSMEREGTKVERLRFSDMAEVHQALETKAVTLHTKIIARVPQADEHGKVAMQRFETTPGRMLIGECLPQNHKVPFDIINRLLTKREIADVIDQVYRHTGQKDTVLFADAIMSLGFRYAFKAGISFGKDDMIIPDAKVKMVDETKELVAGYEQQYQDGLITQQEKYNKVIDAWSKCGDMVADAMMAEIKATPIADGKQINSIYMMSHSGARGSPAQMKQLAGMRGLMAKPSGEIIETPIISNFKEGLTVLEYFNSTHGARKGLADTALKTANSGYLTRRLVDVSQDCVITEEDCKTENALEMRAIVQGGSVIASLGERILGRTVAEDVLNAATGEVIVKSGTLLDEAMVVDIEAAEVQSAKIRSPLVCQAEQGVCASCYGRDLARGTPVNIGEAVGVIAAQSIGEPGTQLTMRTFHIGGAAQINETSHLEAISEGRVEFRDMPTISDKRGRILSLARNGEIAVIDAEGREREMHKVPYGTVLMFKHGDHVKIGDRIAEWDPFTLPIITEQSGVVKYQDLIEGITLEEQLDDATGIAQRVVTENRARKKKEDLRPRMTLLGD--------EAARYMLAPGTTLSVEDGQTVEAGDIVARASREAAKTRDITGGLPRVAELFEARMPKDVSVIAKISGRIEFVREYKAKRKIAIIPEEGDSVEYLIAKTKVIDVQEGDYVKKGDTLVSGSPNPHDILEVMGVEALSEYMVDEIQEVYRLQGVKINDKHIEVIVRQMLQKVEITNGGDTTLLPGEQLDLAEMLEYNAKL-GKGKQPAEGVPILLGITKASLQTRSFISAASFQETTRVLTQAAVEGKKDTLVGLKENVIVGRLIPAGTGAGMNRLRVTANSRDAALAAWKKQQ
1122970_Pcryptus@AUHC01000002_1_114___110444_114739                                                 MNDLTRFNQLAKPETFDQIQIGIASPERIRSWSYGEIKKPETINYRTFKPERDGLFCARIFGPVKDYECLCGKYKRMKYKGVVCEKCGVEVTVTKVRRERMGHIELAAPVAHIWFLKSLPSRIGLLLDMQLKQLERILYFENYVVIEPGLTPLEKYQLLTEDELLEAQDEYGEDAFTADIGAEAVRTMLMQLDLEAERDALMEELATTKSALKPKKIIKRLKVVESFIESGNRPEWMILEVIPVIPPELRPLVPLDGGRFATSDLNDLYRRVINRNNRLKRLIELRAPDIIVRNEKRMLQEAVDALFDNGRRGRVITGANKRPLKSLSDMLKGKQGRFRQNLLGKRVDYSGRSVIVTGPELKLHQCGLPKKMALELFKPFIYARLDAKGLSMTLKQAKKWVEKERKEVWDILDEVIREHPVLLNRAPTLHRLGIQAFEPVLIEGKAIQLHPLVCAAFNADFDGDQMAVHVPLSLEAQLEARVLMMSTNNILSPANGKPIIVPSQDMVLGIYYLSMERTGTKIEKLRFSDMAEVHQALEAKAVTLHTRIIARVPQADESGKVVMKRFVTTPGRMLIGECLPKSHKVPFDIVNRLLTKREIGDVIDQVYRHTGQKDTVLFADAIMALGFRYAFKAGISFGKDDMIIPAAKERLVEETKELVAGYEQQYQDGLITQQEKYNKVIDAWSKCGDMVAEAMMAEIKATPIPEGREVNSIYMMSHSGARGSPAQMKQLAGMRGLMAKPSGEIIETPIISNFKEGLTVLEYFNSTHGARKGLADTALKTANSGYLTRRLVDVSQDCVIVEEDCGTQNALEMRAIIRGGSVIASLGERILGRTVAEDILNAATGEVIVPAGTLLDEAMVKAIEAAEVQSVKIRSPLICEAEQGVCAACYGRDLARGTPVNIGEAVGVIAAQSIGEPGTQLTMRTFHIGGAAQLNETSHLEAISEGRVEYRNMRTITDKQGRLLSLERNGELAVIDAEGREREMHRVPYGTVLKFKDGEQVKVGDRLAEWDPFTLPIITETSGVVKYQDLIEGVTLEEQVDDATGIAQRVVTENRARKKKEDLRPRLTLLNE--------EAARYMLAPGTTLSVEDGQQVEAGDVLARATREAAKTRDITGGLPRVAELFEARMPKDVAIIAKVSGRVEFLREYKAKRKIAIIPEEGEPVEYLIPKTKIIDVQEGDYVKKGDILVSGSPNPHDILEVLGVEALAEYLVNEIQEVYRVQGVKINDKHIEVIVRQMLQKVEITDGGDTTLLPGEQVDLAEMLEVNAKL-AKGKQPAQGKPVLLGITKASLQTRSFISAASFQETTRVLTQAAVEGKKDTLVGLKENVIVGRLIPAGTGAAMNRLRVAANARDAALAAWRRQQ
314225_Elitoralis@ABC64986_1__DNA_directed_RNA_polymerase_160_kDa_subunit                           MNELTKFNQLAKPETFDQIQIGIASPERIRSWSFGEIKKPETINYRTFKPERDGLFCARIFGPVKDYECLCGKYKRMKYKGVVCEKCGVEVTVTKVRRERMGHIELAAPVAHIWFLKSLPSRIGLLLDMQLKQLERVLYFEHYIVTEPGLTPLEKFQLLTEDELLEAQDEYGEDAFSAGIGAEAVKFMLMDLDLEQEKEDLLEELATTKSKLKPAKIIKRLKVVESFIESGNRPEWMILEVVPVIPPELRPLVPLDGGRFATSDLNDLYRRVINRNNRLKRLIELRAPDIIVRNEKRMLQESVDALFDNGRRGRVITGANKRPLKSLSDMLKGKQGRFRQNLLGKRVDYSGRSVIVTGPELKLHQCGLPKKMALELFKPFIYARLDAKGLSMTLKQAKKWVEKERKEVWDILDEVIREHPVLLNRAPTLHRLGIQAFEPVLIEGKAIQLHPLVCSAFNADFDGDQMAVHVPLSLEAQLEARVLMMSTNNILSPANGKPIIVPSQDMVLGLYYLSMEREGTKIEKLRFADMAEVHQALETKSVTLHTRIIARVPQADEDGKPEMKRFVTTPGRMLIGECLPKNHKVPYDIVNRLLTKKEIGDVIDQVYRHTGQKDTVLFADAIMVLGFRHAFKAGISFGKDDMIIPDSKEGMIEDTKKQVADYEQQYQDGLITQQEKYNKVIDAWSRCGDQVAEAMMDEIKSQKFKDGKEINSIYMMSHSGARGSPAQMKQLAGMRGLMAKPSGEIIENPIISNFKEGLTVLEYFNSTHGARKGLADTALKTANSGYLTRRLVDVSQDCVIVEEDCKTDNALEMRAIVQGGSVIASLGERILGRTLVDDLVNAKTDEVIVKAGTLLDEPMVKAIEEAEVQVARIRSPLVCEADQGVCATCYGRDLARGTPVNIGEAVGVIAAQSIGEPGTQLTMRTFHIGGAAQLNETSHLESISDGKVEYRDMPTITDKKGRILSLARNGELAVIDAEGREREIHKVPYGTVLMHKDGAKVKEGDRLAEWDPFSLPIITEQSGVVKYQDLIEGTTLEEQTDDATGIAQRVVTENRARKKKEDLRPRLTLLSE-----GQ-EAQRYLLAPGTTLSVTDGQTVEAGDILARASREAAKTRDITGGLPRVAELFEARVPKDNAVIAKISGKIEFVREYKAKRKIAIVPEEGEAVDYLIPKTKVIDVQEGDFVKKGDTLISGSPNPHDILDVLGVEALAEYLCTEIQEVYRLQGVKINDKHIEVIVRQMLQKVEITDGGDTVLLPGEQVDRDEMDEANAKL-GRGKKPATGNPVLLGITKASLQTRSFISAASFQETTRVLTQASVEGKKDTLIGLKENVIVGRLIPAGTGAGMNRMRVTASARDAALAQWKKQQ
1634516_Csp@ALG59623_1__DNA_directed_RNA_polymerase_subunit_beta_                                   MNELTKFNQLAKPETFDEIQIGIASPERIRSWSFGEIKKPETINYRTFKPERDGLFCARIFGPVKDYECLCGKYKRMKYKGVVCEKCGVEVTVTKVRRERMGHIELAAPVAHIWFLKSLPSRIGLLLDMQLKVLERVLYFENYIVTEPGITPLERYQLMTEDELLEAQDEYGEDAFTAGIGAEAVKHLLMDLDLEQEKADLLEELETTKSKLKPAKIIKRLKVVESFIESGNRPEWMILEVVPVIPPELRPLVPLDGGRFATSDLNDLYRRVINRNNRLKRLIELRAPDIIVRNEKRMLQESVDALFDNGRRGRVITGANKRPLKSLSDMLKGKQGRFRQNLLGKRVDYSGRSVIVTGPELKLHQCGLPKKMALELFKPFIYARLDAKGLSMTLKQAKKWVERERKEVWDILDEVIREHPVLLNRAPTLHRLGIQAFEPVLIEGKAIQLHPLVCSAFNADFDGDQMAVHVPLSLEAQLEARVLMMSTNNILSPANGKPIIVPSQDMVLGIYYLSMEREDDKIEKLRFADMSEIHYALETNAVTLHSKIITRVPQTDENGKVEMKRFVTTPGRMLIGECLPKNHKVPYDIVNRLLTKKDIGDVIDEVYRHTGQKDTVLFADAIMTLGFRYAFKAGISFGKDDMEIPESKEGMVEQTKSLVADYEQQYQDGLITQQEKYNKVIDAWSRCGDQVADAMMDKIKSRPISDGKQINSIYMMSHSGARGSPAQMKQLAGMRGLMAKPSGEIIETPIISNFKEGLTVLEYFNSTHGARKGLADTALKTANSGYLTRRLVDVSQDCTIVVEDCKTNNSLDMRAIVQGGSVIASLAERILGRTLAEDAVNAATGEVIAKAGTLLDEPMVKAIEEAEVQVAKIRSPLVCEADQGVCATCYGRDLARGTPVNIGEAVGVIAAQSIGEPGTQLTMRTFHIGGAAQLNETSHLDSVSDGKVVYRDMPTITDKKGRILSLARNGELAVIDKEGREREIHKVPYGTVLMHKDGEKVSEGDRLAEWDPFSLPIITEQSGVVKFLDLVEGSTLEERVDDATGIAQRVVTENRARKKKEELRPRLTLFNE-----GS-EAARYMLAPGTTLSVEDGQEVEAGDILARASREAAKTRDITGGLPRVAELFEARIPKDNAIIAKISGRIEFVREYKAKRKIAIVPEEGEAVEYLVPKTKVIDVQEGDFVKKGDTLISGSPNPHDILDVLGVEALAEYLVNEIQEVYRLQGVKINDKHIETIVRQMLQKVEITDGGDTVLLPGEQVDLEEMNEVNSKL-GRNKTPAQGKPVLLGITKASLQTRSFISAASFQETTRVLTQASVEGKRDSLIGLKENVIVGRLIPAGTGATMNRMRVTASSRDAALASWKKAQ
1603897_Esp@KPL68864_1__DNA_directed_RNA_polymerase_subunit_beta_                                   MNDLTKFNQLAKPDTFDQIQIGIASPERIRSWSFGEIKKPETINYRTFKPERDGLFCARIFGPVKDYECLCGKYKRMKYKGVVCEKCGVEVTVTKVRRERMGHIELAAPVAHIWFLKSLPSRIGLLLDMQLKQLERILYFESYVVIEPGLTPLEKYQLLTEDELLDAQDEYGEDAFSAGIGAEAVKHMLMDLDLVREREELLEELATTKSALKPKKIIKRLKVVESFIDSGNRPEWMILEVVPVIPPELRPLVPLDGGRFATSDLNDLYRRVINRNNRLKRLMELRAPDIIVRNEKRMLQEAVDALFDNGRRGRVITGANKRPLKSLSDMLKGKQGRFRQNLLGKRVDYSGRSVIVTGPELKLHQCGLPKKMALELFKPFIYARLDAKGLSMTLKQAKKWVEKERKEVWDILDEVIREHPVLLNRAPTLHRLGIQAFEPVLIEGKAIQLHPLVCSAFNADFDGDQMAVHVPLSLEAQLEARVLMMSTNNILSPANGKPIIVPSQDMVLGLYYLSMEREGDPGEGMILSDMAEVHQALEVKAVTLHTKITSRVPQTGEDGVERMVRYETTPGRMLIGECLPKNHKVPFDVVNRLLTKKDIGDVIDEVYRHTGQKDTVLFADAIMALGFRHACRAGISFGKDDMIIPASKTELVDQTKALVADYEQQYQDGFITQQEKYNKVIDAWSRCGDQVANAMMEELRATPLENGRPINSIYMMSHSGARGSPAQMKQLGGMRGLMAKPSGEIIETPIISNFKEGLTVLEYFNSTHGARKGLADTALKTANSGYLTRRLVDVSQDCVIVEEDCKTTNALEMRAIVQGGSTIASLGERILGRTAAEDLVNVKTGEVIVKAGTLIDEPMVKAIEEAEVQSAKIRSPLVCEAAQGVCGTCYGRDLARGTPVNIGEAVGVIAAQSIGEPGTQLTMRTFHIGGAAQVNETSHLEAISVGRIEYRDMPTIKDKRGRMLSLARNGEILVIDAEGREREIHKVPYGTVLMHKDGDKVKEGDRLAEWDPFTLPIITEQSGVVRYQDLLDGKTLTEQTDEATGMTSRVVTEYRARSKKEDLRPRLTLLNE-----G--EAARYMLAPGTTLSVEDGQQVEAGDILARATREAAKTRDITGGLPRVAELFEARKPKDNAIIAKISGRIEFVRDYKAKRKIAIIPEEGEPVEYLIPKSKVIDVQEGDFVKKGDNLISGSPDPHDILEVLGVEALAEYLVAEIQEVYRLQGVKINDKHIEVIVRQMLQKVEITDGGDTTLLPGEQVDYEEMNEVNSKL-PKGKQPASGNPVLLGITKASLQTRSFISAASFQETTRVLTQAAVEGKKDTLIGLKENVIVGRLIPAGTGAGMNRIRVAASSRDAALASYRKLQ
1348774_Cnaphthovoran@AKM11007_1__DNA_directed_RNA_polymerase_subunit_beta_                         MNELTKFNPVAKTETFDQIQIGLASPERIRSWSFGEIKKPETINYRTFKPERDGLFCARIFGPVKDYECLCGKYKRMKYKGVVCEKCGVEVTVTKVRRERMGHIELAAPVAHIWFLKSLPSRIGLLLDMQLKQLERVLYFESYVVIEPGLTPLEKFQLLTEDELLDAQDEYGEDAFSAGIGAEAVKIMLMELDLESEREALLEELATTKSTLKPAKIIKRLKVVESFIDSGNRPEWMILEVVPVIPPELRPLVPLDGGRFATSDLNDLYRRVINRNNRLKRLIELRAPDIIVRNEKRMLQEAVDALFDNGRRGRVITGANKRPLKSLSDMLKGKQGRFRQNLLGKRVDYSGRSVIVTGPELKLHQCGLPKKMALELFKPFIYARLDAKGLSMTLKQAKKWVEKERKEVWDILDEVIREHPVMLNRAPTLHRLGIQAFEPVLIEGKAIQLHPLVCSAFNADFDGDQMAVHVPLSLEAQLEARVLMMSTNNILSPANGKPIIVPSQDMVLGLYYLSMELENEPGQGMAFSDMAEVHQALEVGAVTLHSKITARVPQTDEAGNQYMARVETTPGRMLIGECLPKSHTVPFDVINRLLTKKEIGDVIDQVYRHTGQKDTVLFADAIMVLGFRHACRAGISFGKDDMIIPETKEAMIAETKALVADYEQQYQDGLITWQEKYNKAIDAWSRCGDQVAAEMMDRIKSQPVEEGRPINSIYMMSHSGARGSPAQMKQLAGMRGLMAKPSGEIIETPIISNFKEGLTVLEYFNSTHGARKGLADTALKTANSGYLTRRLVDVSQDCVIVENDCGTENALEMRAIVQGGSTIASLGERILGRTLAEDIVHAKTGEVLAKAGQLLDEAAIKVIEEAETQVAKIRSPLVCEAKQGVCGTCYGRDLARGTPVNIGEAVGVIAAQSIGEPGTQLTMRTFHIGGAAQLNETSHLEAVSDGKLVYRDMPTIVDKRGRRLSMARSGEILVIDAEGREREMHRVPYGTVIMFEDGAQVKQGDRMAEWDPFTLPIITEQSGVVKYQDLVDTKTLEERVDEATGIAQRVVIEYRSRSKKEDLRPRITLLGQ--------EAARYLLAPGTTLSVEDGQEVQAGDILARASREAAKTRDITGGLPRVAELFEARKPKDNAVIAKISGRMEFVRDYKAKRKIAIVPEEGDPVEYLIPKSKVIDVQEGDFVKKGDNLISGSPDPHDILEVLGVEALAEYLCTEIQEVYRLQGVKINDKHIEVIVRQMLQKVEITNGGDTTLLPGEQVDYEEMLEYNAKL-DKGKQPAEGKPVLLGITKASLQTRSFISAASFQETTRVLTQAAVEGKRDSLIGLKENVIVGRLIPAGTGAGMNRVRVAASSRDAALAQYRKMQ
1703339_Cmobilis@LYWZ01000023_1_101___115587_119891                                                 MNELTKFNPVAKPETFDQIQIGLASPERIRSWSFGEIKKPETINYRTFKPERDGLFCARIFGPVKDYECLCGKYKRMKYKGVVCEKCGVEVTVTKVRRERMGHIELAAPVAHIWFLKSLPSRIGLLLDMQLKQLERVLYFESYIVTEPGLTPLEKFQLLTEDELLDAQDEYGEDAFSADIGASAVKTMLMDLDLEQEKEDLLQELAETKSALKPKKIIKRLKVVESFIESGNRPEWMILEVVPVIPPELRPLVPLDGGRFATSDLNDLYRRVINRNNRLKRLMELRAPDIIVRNEKRMLQEAVDALFDNGRRGRVITGANKRPLKSLSDMLKGKQGRFRQNLLGKRVDYSGRSVIVTGPELKLHQCGLPKKMALELFKPFIYARLDAKGLSMTLKQAKKWVEKERKEVWDILDEVIREHPVMLNRAPTLHRLGIQAFEPVLIEGKAIQLHPLVCSAFNADFDGDQMAVHVPLSLEAQLEARVLMMSTNNILSPANGKPIIVPSQDMVLGLYYLSMDLDGEPGEGSILTDMAEVHQALEVGAVTLHSKIHTRVPQSDEDGNTYLKRVETTPGRMLIGECLPKSHTVPFEVVNRLLTKKDIGDVIDQVYRHTGQKDTVLFADAIMVLGFRHACRAGISFGKDDMIIPDAKEGLVEETKAQVAEYEQQYQEGLITWQEKYNKAIDAWSRCGDQVAAAMMDEIKAQPREDGRPINSIYMMSHSGARGSPAQMKQLAGMRGLMAKPSGEIIETPIISNFKEGLTVLEYFNSTHGARKGLADTALKTANSGYLTRRLVDVSQDCVIVEEDCGTERALEMRAIIQGGSTIASLGERILGRTLAEDIVHAKTGEVLATKGQLLDEAAIKVIEEAETQVAKIRSPLVCEAQQGVCGKCYGRDLARGTPVNIGEAVGVIAAQSIGEPGTQLTMRTFHIGGAAQLNETSHLEAVSDGKIVYRDMPTITDKRGRRLSMARSGEILVIDAEGREREMHRVPYGTVILFEDGAQVKQGDRMAEWDPFTLPIITEQSGVVKFQDILDGKTMTEQVDEATGIAQRVITEYRARSKKEDLRPRMTLLGQ--------EAARYMLAPGTTLSVEDGAEVQAGDILARASREAAKTRDITGGLPRVAELFEARKPKDNAVIAKVSGRVEFVRDYKAKRKIAIIPEEGDPVEYLIPKSKVIDVQEGDFVKKGDNLISGSPDPHDILEVLGIEALAEYLVNEIQEVYRLQGVKINDKHIETIVRQMLQKVEITNGGDTTLLPGEQVDLEEMLETNSKL-GKGKEPAEGKPILLGITKASLQTRSFISAASFQETTRVLTQAAVEGKRDSLIGLKENVIVGRLIPAGTGAGMNRVRVAASSRDAALAQYRKMQ
2161824_Asp@RDC60919_1__DNA_directed_RNA_polymerase                                                 MNELSKFNQLAKPETFDQIQIGLASPERIRSWSFGEIKKPETINYRTFKPERDGLFCARIFGPVKDYECLCGKYKRMKYKGVVCEKCGVEVTVTKVRRERMGHIELAAPVAHIWFLKSLPSRIGLLLDMQLKQLERVLYFESYIVTEPGLTPMEKFQLLTEDELLEAQDEYGEDAFTAGIGAEAVKIMLMDLDLEQERDDLMEELATTKSKLKPAKIIKRLKVVESFIGSGNRPEWMILEVVPVIPPELRPLVPLDGGRFATSDLNDLYRRVINRNNRLKRLIELRAPDIIVRNEKRMLQEAVDALFDNGRRGRVITGANKRPLKSLSDMLKGKQGRFRQNLLGKRVDYSGRSVIVTGPELKLHQCGLPKKMALELFKPFIYARLDAKGLSMTLKQAKKWVEKERKEVWDILDEVIREHPVMLNRAPTLHRLGIQAFEPVLIEGKAIQLHPLVCSAFNADFDGDQMAVHVPLSLEAQLEARVLMMSTNNILSPANGKPIIVPSQDMILGLYYLSMDREGEPGEGMMLADMAEIHQALHVGAVTLHSKIVTRVPQTNDKGKIVMERVETTPGRMLIGECLPKSHKVPYAIINHLLTKKDIGDVIDQVYRHTGQKDTVLFADAIMTLGFTHAFKAGISFGKDDMIIPDSKDGMIDEAKKLVADYEQQYQDGLITQQEKYNKVIDAWSRTGDQVADAMMEEIKARPKKDGRQINSIYMMSHSGARGSPAQMKQLAGMRGLMAKPSGEIIETPIISNFKEGLTVLEYFNSTHGARKGLADTALKTANSGYLTRRLVDVSQDCVIVVENCKTNNSLDMRAIVQGGQVIASLGERILGRTVAEDIVNAATDEVIVKKGTLIDEPMVVEIEAAEVQVAKIRSPLVCEADQGVCGTCYGRDLARGTPVNIGEAVGVIAAQSIGEPGTQLTMRTFHIGGAAQLNETSHLEAISDGKVEYRDMPTIKDKKGRILSMARNGELAVIDAEGREREIHKVPYGTVLLNADGAKIKEGDRLAEWDPFSLPIITEQSGVVRFKDLIDGTTMEERVDDATGIAQRVVTELRARKKGEDLRPRMTLLSE-----GDTAAARYMLAPGTTLSVEDGQQVDAGDILARASREAAKTRDITGGLPRVAELFEARIPKDNAIIAKISGKIEFVREYKAKRKIAIVPEEGEPVEYLIPKTKIIDVQEGDFVKKGDTLISGSPNPHDILDVLGIEALAEYLVTEIQEVYRLQGVKINDKHIETIVRQMLQKVEITNGGDTVLLPGEQVDRDEMDEANAKL-TRSKKPAEGKPVLLGITKASLQTRSFISAASFQETTRVLTQASVEGKKDTLIGLKENVIVGRLIPAGTGAGMNRMRVTASSRDAALAQWKKNQ
1895900_Nsp@OJX93330_1__DNA_directed_RNA_polymerase_subunit_beta_                                   MNDLTKFNQMAKPETFDQIQIGLASPERIRSWSFGEIKKPETINYRTFKPERDGLFCARIFGPVKDYECLCGKYKRMKYKGVVCEKCGVEVTVTKVRRERMGHIELAAPVAHIWFLKSLPSRIGLLLDMQLKQLERILYFESYVVIEPGLTPLEKYQLLTEDELLDYQDEYGEDAFSAGIGAEAVKHMLMSLDMVQEKEDLLKELAETKSELKPKKIIKRLKVVESFIDSGNRPEWMILDVVPVIPPDLRPLVPLDGGRFATSDLNDLYRRVINRNNRLKRLIELRAPDIIVRNEKRMLQEAVDALFDNGRRGRVITGANKRPLKSLSDMLKGKQGRFRQNLLGKRVDYSGRSVIVTGPELKLHQCGLPKKMALELFKPFIYARLDAKGLSMTLKQAKKWVEKERKEVWDILDEVIREHPVMLNRAPTLHRLGIQAFEPVLIEGKAIQLHPLVCSAFNADFDGDQMAVHVPLSLEAQLEARVLMMSTNNILSPANGKPIIVPSQDMVLGIYYLSMDRAGEPGEGMLLADMAEVHQALEAKAVTLHSKVIARVPQTDEDGKTYLKRFETTPGRMLIGECLPKSHKVPFDVVNRLLTKKDVGDVIDEVYRHTGQKDTVLFADAIMSLGFRHAFKAGISFGKDDMIIPDSKDALVAETKELVADYEQQYQDGLITQQEKYNKVIDAWSRCGDQVAAAMMEELKSSPMETGRPINAIYMMSHSGARGSPTQMKQLAGMRGLMAKPSGEIIETPIISNFKEGLTVLEYFNSTHGARKGLADTALKTANSGYLTRRLVDVSQDCVVIINDCGTERALEMRAIVQGGSTIASLGERILGRTLADDIL-AKDGSVIVGKGTLLDEPAVALIESHGIQSARIRSPLVCEATQGVCGTCYGRDLARGTPVNIGEAVGVIAAQSIGEPGTQLTMRTFHIGGAAQVNEQSNLEALCDGHVEYRDIPTIVDKRGRLLSLARNGEIALIDTDGRERAMHRVPYGTHLLHKSGATVKQGERLAEWDPFTTPIITEKSGSVKYQDLIDGRTLTEQVDEATGMTQRIITENRSRGKKEDLRPRLTLLDE-----GSGEAARYMLAPGTTLSVEDGQFVESGDVIARASREAAKTRDITGGLPRVAELFEARIPKDNAVIAKIAGRIEFVRDYKAKRKIAIVPQEGEPVEYLIPKSKVIDVQEGDWVKKGDNLISGSPNPHDILEVMGIEALAEYLVAEIQEVYRLQGVKINDKHIEVIVRQMLQKVEITFGGDTTLLPGEQVDLEEMLETNGKL-TEGQRPAEGKPVLLGITKASLQTRSFISAASFQETTRVLTQAAVEGKRDSLIGLKENVIVGRLIPAGTGAGMNRIRVAASSRDAALASYRKLQ
1739113_Nsp@KUR76058_1__DNA_directed_RNA_polymerase_subunit_beta_                                   MNDLTKFNQMAKPEGFDQIRIGLASPERIRSWSFGEIKKPETINYRTFKPERDGLFCARIFGPVKDYECLCGKYKRMKYKGVVCEKCGVEVTVTKVRRERMGHIELAAPVAHIWFLKSLPSRIGLLLDMQLKQLERILYFESYVVIEPGITPLERYQLLTEDELLDAQDEYGEDAFSAGIGAEAVKQMLIDLDLVQEREDLLKDLSETKSELKPKKIIKRLKVVESFIDSGNRPEWMILDVVPVIPPELRPLVPLDGGRFATSDLNDLYRRVINRNNRLKRLIELRAPDIIVRNEKRMLQEAVDALFDNGRRGRIITGANKRPLKSLSDMLKGKQGRFRQNLLGKRVDYSGRSVIVTGPELKLHQCGLPKKMALELFKPFIYARLDAKGLSMTLKQAKKWVEKERKEVWDILDEVIREHPVMLNRAPTLHRLGIQAFEPVLIEGKAIQLHPLVCSAFNADFDGDQMAVHVPLSLEAQLEARVLMMSTNNILSPANGKPIIVPSQDMVLGLYYLSMDRQGEPGEGMLLGDMAEVHQAINAGAVTLHTKIVARVPQTDEAGKTYLKRYDTTPGRMLIGECLPKSHTVPFELVNRLLTKKEIADVIDQVYRHTGQKETVLFADAIMSLGFRNAFKAGISFGKDDMIIPPSKDALVDETKALVADYEQQYQDGLITQQEKYNKVIDAWSRCGDQVAAAMMDELRSCPIENGRQVNAIYMMSHSGARGSPAQMKQLAGMRGLMAKPSGEIIETPIISNFKEGLTVLEYFNSTHGARKGLADTALKTANSGYLTRRLVDVSQDCVITMEDCGTERALEMRAIVQGGSTIASLGERILGRTLAEDLIEAKTGEVIEKNGTLLDEAAITRIEAAGVQSARIRSPLICESQVGVCGKCYGRDLARGTPVNIGEAVGVIAAQSIGEPGTQLTMRTFHIGGAAQVNEQSHLESLCDGIVRYRDIPTITDSRGRRLSLARNGEIAVYDTDGRERAVHRVPYGTHLLLADGSAIKLGERIAEWDPFTTPVITDKAGVVRYQDLIDGRTMTEIVDEATGIAQRVVTENRARAKKEDLRPRMTLLDE-----NSGEAARYLMAPGTTLSVEDGQTVQAGDVLARASREAAKTRDITGGLPRVAELFEARRPKDNAIIAKISGRIEFVRDYKAKRKIAIIPEEGDPVEYLIPKSKVIDVQEGDYVKKGDNLISGSPDPHDILEVLGVEALAEYLVAEIQEVYRLQGVKINDKHIEVIVRQMLQKVEITDGGDTTLLPGEQLDFEEMNEYNAKL-EPGQQPAEGKPVLLGITKASLQTRSFISAASFQETTRVLTQAAVEGKRDSLIGLKENVIVGRLIPAGTGASMNRLRVAATSRDAALAATKRFE
983920_Nnitrogenifig@EGD60274_1__DNA_directed_RNA_polymerase_subunit_beta_                          MNDLTKFNPMAKPETFDQIRIGLASPERIRSWSFGEIKKPETINYRTFKPERDGLFCARIFGPVKDYECLCGKYKRMKYKGVVCEKCGVEVTVTKVRRERMGHIELAAPVAHIWFLKSLPSRIGLLLDMQLKNLERILYFESYVVIEPGITPLERYQMLTEDELLDAQDEYGEDAFSAGIGAEAVKQMLMDLDMVQEREDLLKELAETKSELKPKKIIKRLKVVESFIDSGNRPEWMILEVVPVIPPELRPLVPLDGGRFATSDLNDLYRRVINRNNRLKRLIELRAPDIIVRNEKRMLQEAVDALFDNGRRGRVITGANKRPLKSLSDMLKGKQGRFRQNLLGKRVDYSGRSVIVTGPELKLHQCGLPKKMALELFKPFIYARLDAKGLSMTLKQAKKWVEKERKEVWDILDEVIREHPVMLNRAPTLHRLGIQAFEPVLIEGKAIQLHPLVCSAFNADFDGDQMAVHVPLSLEAQLEARVLMMSTNNILSPANGKPIIVPSQDMVLGLYYLSMDRKGEPGEGMLLADMAEVHQALNAGAVTLHTKITARVPQTDEAGKTYLKRYETTPGRMLIGECLPKSHTVPFELVNRLLTKKEIADVIDQVYRHTGQKETVLFADAIMSLGFRHAFRAGISFGKDDMIIPQSKDALVDETKALVADYEQQYQDGLITQQEKYNKVIDAWSRCGDQVAAAMMEELRATPIENGRPVNAIYMMSHSGARGSPAQMKQLGGMRGLMAKPSGEIIETPIISNFKEGLTVLEYFNSTHGARKGLADTALKTANSGYLTRRLVDVSQDCVVTTIDCGTERALEMRAIVQGGTTIASLGERILGRTLAEDMIEAKTGEVLVTKGTLLDEAAVARIEAAGVQSARIRSPLICEAPQGVCGTCYGRDLARGTPVNIGEAVGVIAAQSIGEPGTQLTMRTFHIGGAAQVNEQSNFESICDGTVHYRDIPTLMDSRGRRLSLARNGEIVVYDPEGRERSVNRVPYGTHLLNENGATVTKGQRLAEWDPFTTPVITEKRGIVRYQDLIDGRTLTELVDEATGIAQRVITENRSRGKKEDLRPRLTLLDE-----NSGEAARYLLAPGTTLSVEDGQEVQVGDVLARASREAAKTRDITGGLPRVAELFEARRPKDNAVIAKVSGRVEFVRDYKAKRKIAIIPEEGDPVEYLIPKSKVIDVQEGDYVKKGDNLISGSPDPHDILEVLGVEALAEYLVAEIQEVYRLQGVKINDKHIEVIVRQMLQKVEITDGGDTTLLPGEQVDLEEMNEINAKI-ASDQRPAEGKPVLLGITKASLQTRSFISAASFQETTRVLTQASVEGKRDNLIGLKENVIVGRLIPAGTGASMSRMRVTASSRDAALAANRRFE
2183925_Nsp@PYG61374_1__DNA_directed_RNA_polymerase_subunit_beta_                                   MNDLTKFNQLPKPETFDQIQIGLASPERIRSWSFGEIKKPETINYRTFKPERDGLFCARIFGPVKDYECLCGKYKRMKYKGVVCEKCGVEVTVTKVRRERMGHIELAAPVAHIWFLKSLPSRIGLLLDMQLKQLERILYFESYVVIEPGITPLERYQLLTEDELLDAQDEYGEDAFSAGIGAEAVKHMLMDLDMVQEREDLLKELSETKSELKPKKIIKRLKVVESFIDSGNRPEWMILDVVPVIPPELRPLVPLDGGRFATSDLNDLYRRVINRNNRLKRLIELRAPDIIVRNEKRMLQEAVDALFDNGRRGRVITGANKRPLKSLSDMLKGKQGRFRQNLLGKRVDYSGRSVIVTGPELKLHQCGLPKKMALELFKPFIYARLDAKGLSMTLKQAKKWVEKERKEVWDILDEVIREHPVMLNRAPTLHRLGIQAFEPVLIEGKAIQLHPLVCSAFNADFDGDQMAVHVPLSLEAQLEARVLMMSTNNILSPANGKPIIVPSQDMVLGLYYLSMDRKGEPGEGMLLADMAEVHQALFAGAVTMHSKIVARVPQTDENGKTYLKRYETTPGRMLIGECLPKSHTVPFELVNRLLTKKEIADVIDQVYRHTGQKETVLFADAIMSLGFRNAFKAGISFGKDDMIIPATKDAFVAETKELVADYEQQYQDGLITQQEKYNKVIDAWSRCGDQVANAMMDEIRATPSEHGRPINSIYMMSHSGARGSPTQMKQLAGMRGLMAKPSGEIIETPIISNFKEGLTVLEYFNSTHGARKGLADTALKTANSGYLTRRLVDVSQDCVVTVNDCGTERALEMRAIVQGGATIASLGERILGRTLAEDMIEAKTGNVICEKGTLLDEAAIARIEAAGVQSARIRSPLICEAPQGVCGTCYGRDLARGTPVNIGEAVGVIAAQSIGEPGTQLTMRTFHIGGAAQVNEQSHLESICDGTVHYRDIPTITDSRNRRLSLARNGEIVIMDTDGRERAMHRVPYGTHLLHENGATVAQGQRLAEWDPFTLPVITEKPGIVRYQDLIDGRTLTEQVDEATGIAQRVVTENRARAKKEDLRPRLTLLDD-----ASGETGRYMMAPGTTLSVEDGQEVQAGDVLARASREAAKTRDITGGLPRVAELFEARKPKDNAIIAKISGRIEFIRDYKAKRKIAIIPEEGEPVEYLIPKSKVIDVQEGDYVKKGDNLISGSPDPHDILEVLGVEALAEYLVAEIQEVYRLQGVKINDKHIEVIVRQMLQKVEITDGGDTTLLPGEQVDLEEMNETNAKM-PGGSRLAEGKPVLLGITKASLQTRSFISAASFQETTRVLTQAAVEGKRDSLIGLKENVIVGRLIPAGTGAGMNRMRVAANSRDAALAANRRLQ
1117702_Nfuchskuhlens@KUR72346_1__DNA_directed_RNA_polymerase_subunit_beta_                         MNDLTKFNQIAKPETFDQIQIGLASPERIRSWSFGEIKKPETINYRTFKPERDGLFCARIFGPVKDYECLCGKYKRMKYKGVVCEKCGVEVTVTKVRRERMGHIELAAPVAHIWFLKSLPSRIGLLLDMQLKQLERILYFESYVVIEPGITPLERYQLLTEDELLDAQDEYGEDAFSAGIGAEAVKQMLMDLDLEQERKDLMEELATTKSELKPKKIIKRLKVVESFIDSGNRPEWMILDVIPVIPPELRPLVPLDGGRFATSDLNDLYRRVINRNNRLKRLIELRAPDIIVRNEKRMLQEAVDALFDNGRRGRIITGANKRPLKSLSDMLKGKQGRFRQNLLGKRVDYSGRSVIVTGPELKLHQCGLPKKMALELFKPFIYARLDAKGLSMTLKQAKKWVEKERKEVWDILDEVIREHPVMLNRAPTLHRLGIQAFEPVLIEGKAIQLHPLVCSAFNADFDGDQMAVHVPLSLEAQLEARVLMMSTNNILSPANGKPIIVPSQDMVLGLYYLSMDRQGEPGEGMMMADMAEVHQALFAGAVTMHTKIVARVPQTDENGKQYLKRYETTPGRMLIGECLPKSSTVPFELVNRLLTKKEIADVIDQVYRHTGQKDTVLFADAIMALGFRNAFKAGISFGKDDMIIPDSKDALVGETKELVADYEQQYQDGLITQQEKYNKVIDAWSRCGDQVAAAMMDEIRATPLEHGRPVNSIYMMSHSGARGSPTQMKQLAGMRGLMAKPSGEIIETPIISNFKEGLTVLEYFNSTHGARKGLADTALKTANSGYLTRRLVDVSQDCVVTIDDCGTERALEMRAIVQGGSTIASLGERILGRTLAEDMIEAKTGEVLMPKGTLLDEAAIAKIEAAGSQSARIRSPLVCAAQVGVCGTCYGRDLARGTPVNIGEAVGVIAAQSIGEPGTQLTMRTFHIGGAAQVNEQSNLESLCDGTVVYRDIPTITDSRGRRLSLARNGEIVVMDTEGRERAMHRVPYGTHLIHENGATIKQGERLAEWDPFTLPVITDKPGVVRYQDLVDGRTLTELVDDATGIAQRVVTENRARAKKEDLRPRLTLLDE-----NSGETARYLLAPGTTLSVEDGQTVQAGDVLARASREAAKTRDITGGLPRVAELFEARIPKDNAIIAKISGRIEFVRDYKAKRKIAIIPEEGEPVEYLIPKSKVIDVQEGDWVKKGDNLISGSPNPHDILEVMGVEALAEYLVAEIQEVYRLQGVKINDKHIEVIVRQMLQKVEITNGGDTTLLPGEQIDLEEMNEYNAKL-APGMAPAEGKPVLLGITKASLQTRSFISAASFQETTRVLTQAAVEGKKDSLIGLKENVIVGRLIPAGTGAGMNRLRVAATSRDAALASYRKLQ
1970402_Nsp@OYW50161_1__DNA_directed_RNA_polymerase_subunit_beta_                                   MNDLTKFNQIAKPETFDQIQIGLASPERIRSWSFGEIKKPETINYRTFKPERDGLFCARIFGPVKDYECLCGKYKRMKYKGVVCEKCGVEVTVTKVRRERMGHIELAAPVAHIWFLKSLPSRIGLLLDMQLKILERILYFESYVVTEPGLTPLEKYQTLTEDELLDAQDEYGEDAFSAGIGAEAVKHMLMNLDLVQERDDLMEELRTTKSELKPKKIIKRLKVVESFIDSGNRPEWMILDVVPVIPPELRPLVPLDGGRFATSDLNDLYRRVINRNNRLKRLIELRAPDIIVRNEKRMLQEAVDALFDNGRRGRVITGANKRPLKSLSDMLKGKQGRFRQNLLGKRVDYSGRSVIVTGPELKLHQCGLPKKMALELFKPFIYARLDAKGLSMTLKQAKKWVEKERKEVWDILDEVIREHPVMLNRAPTLHRLGIQAFEPVLIEGKAIQLHPLVCSAFNADFDGDQMAVHVPLSLEAQLEARVLMMSTNNILSPANGKPIIVPSQDMVLGIYYLSMDRAGEPGEGMMLADMSEVHQALEVKAVTLHSKIIARVPQTDENGKQYLKRFETTPGRMLIGECLPKSHKVPFEIVNRLLTKKEIGDVIDQVYRHTGQKDTVLFADAIMSLGFRHAFKAGISFGKDDMIIPDSKDALVGETKELVADYEQQYQDGLITQQEKYNKVIDAWSRCGDQVANAMMEELKSSPIETGRPINAIYMMSHSGARGSPAQMKQLAGMRGLMAKPSGEIIETPIISNFKEGLTVLEYFNSTHGARKGLADTALKTANSGYLTRRLVDVSQDCVVIEEDCGTERALEMRAIVQGGATIASLGERILGRTLAEDLIEAKTGEVIAHKGDLLDEASITRIEAAGVQSARIRSPLVCEAQQGVCGKCYGRDLARGTPVNIGEAVGVIAAQSIGEPGTQLTMRTFHIGGAAQVNEQSHLEAISDGTVVYRDIPTITDKRGRRLSLARNGEIVLMDTDGRERAIHRVPYGTHLLHENGATVAQGDRMAEWDPFTTPVITEKPGIVRYQDLVDGKTLTEATDEATGMSSRVVTENRARGKKEDLRPRLTLLDD-----DSGEAARYLMAPGTTLSVEDGQKVEAGDILARASREAAKTRDITGGLPRVAELFEARKPKDNSIIAKIAGRIEFVRDYKAKRKIAIIPEEGEPVEYLVPKSRVIDVQEGDYVKKGDNLISGSPDPHDILEVMGVEALAEYLVAEIQEVYRLQGVKINDKHIEVIVRQMLQKVEITNGGDTTLLPGEQVDFEEMNEVNSKL-EEGMQPAEGKPVLLGITKASLQTRSFISAASFQETTRVLTQAAVEGKKDSLIGLKENVIVGRLIPAGTGAGMNRLRVAASSRDAALASYRKLQ
1970410_Nsp@OYX63003_1__DNA_directed_RNA_polymerase_subunit_beta_                                   MNELSKFNQIAKPETFDQIQIGLASPERIRSWSFGEIKKPETINYRTFKPERDGLFCARIFGPVKDYECLCGKYKRMKYKGVVCEKCGVEVTVTKVRRERMGHIELAAPVAHIWFLKSLPSRIGLLLDMQLKILERILYFESYVVTEPGLTPLEKYQTLTEDELLDAQDEYGEDAFSAGIGAEAVKHMLMNLDLVQERDDLMEELRTTKSELKPKKIIKRLKVVESFIDSGNRPEWMILDVVPVIPPELRPLVPLDGGRFATSDLNDLYRRVINRNNRLKRLIELRAPDIIVRNEKRMLQEAVDALFDNGRRGRVITGANKRPLKSLSDMLKGKQGRFRQNLLGKRVDYSGRSVIVTGPELKLHQCGLPKKMALELFKPFIYARLDAKGLSMTLKQAKKWVEKERKEVWDILDEVIREHPVMLNRAPTLHRLGIQAFEPVLIEGKAIQLHPLVCSAFNADFDGDQMAVHVPLSLEAQLEARVLMMSTNNILSPANGKPIIVPSQDMVLGIYYLSMDRAGEPGEGMMLADMAEVHQALEVKAVTLHSKIIARVPQTDENGKQYLKRFETTPGRMLIGECLPKNFKVPFDVVNRLLTKKDVGDVIDEVYRHTGQKDTVLFADAIMSLGFRHAFKAGISFGKDDMIIPDSKDALVDETKELVADYEQQYQDGLITQQEKYNKVIDAWSRCGDQVANAMMEELKASPIETGRPINAIYMMSHSGARGSPAQMKQLAGMRGLMAKPSGEIIETPIISNFKEGLTVLEYFNSTHGARKGLADTALKTANSGYLTRRLVDVSQDCVVIEEDCGTERALEMRSIVQGGATIASLGERILGRTLAEDLVEAKTGEIVAFKGDLLDEPAITRIEAAGFQSARIRSPLVCEATQGVCGKCYGRDLARGTPVNIGEAVGVIAAQSIGEPGTQLTMRTFHIGGAAQVNEQSHLEAISDGTVVYRDIPTITDKRNRRLSLARNGEIVLMDTDGRERAIHRVPYGTHLIHENGATVSQGDRLAEWDPFTTPVITEKPGIVRYQDLVDGKTLTEQTDEATGMTSRVITENRSRSKKEDLRPRLTLLDD-----DSGEAARYLLAVGTTLSVEDGQRVEAGEILARASREAAKTRDITGGLPRVAELFEARKPKDNSIIAKIAGRIEFVRDYKAKRKIAIIPEEGDPVEYLVPKSRVIDVQEGDYVKKGDNLISGSPDPHDILEVMGVEALAEYLVAEIQEVYRLQGVKINDKHIEVIVRQMLQKVEITNGGDTTLLAGEQVDLEEMLEVNAKL-EEGFAPAEGKPVLLGITKASLQTRSFISAASFQETTRVLTQAAVEGKTDSLIGLKENVIVGRLIPAGTGAGMNRMRVAATSRDAALASYRKLQ
279238_Naromaticivor@ABD24472_1__DNA_directed_RNA_polymerase_subunit_beta_                          MNDLTKFNQIAKPETFDQIQIGLASPERIRSWSFGEIKKPETINYRTFKPERDGLFCARIFGPVKDYECLCGKYKRMKYKGVVCEKCGVEVTVTKVRRERMGHIELAAPVAHIWFLKSLPSRIGLLLDMQLKQLERILYFESYVVIEPGLTPLEKYQLLTEDELLDAQDEYGEDAFSAGIGAEAVKHMLMNLDLVQEKEDLLQELATTKSELKPKKIIKRLKVVESFIDSGNRPEWMILDVVPVIPPELRPLVPLDGGRFATSDLNDLYRRVINRNNRLKRLIELRAPDIIVRNEKRMLQEAVDALFDNGRRGRVITGANKRPLKSLSDMLKGKQGRFRQNLLGKRVDYSGRSVIVTGPELKLHQCGLPKKMALELFKPFIYARLDAKGLSMTLKQAKKWVEKERKEVWDILDEVIREHPVMLNRAPTLHRLGIQAFEPVLIEGKAIQLHPLVCSAFNADFDGDQMAVHVPLSLEAQLEARVLMMSTNNILSPANGKPIIVPSQDMVLGIYYLSMDRAGEPGEGMMLADMAEVHQALEAKAVTLHSKIVARVPQTDEDGNQYLKRFETTPGRMLIGECLPKSHKVPFEIVNRLLTKKEIGDVIDQVYRHTGQKDTVLFADAIMALGFRHAFKAGISFGKDDMIIPDSKDALVAETKELVADYEQQYQDGLITQQEKYNKVIDAWSRCGDQVANAMMEELKSSPIETGRPINAIYMMSHSGARGSPAQMKQLAGMRGLMAKPSGEIIETPIISNFKEGLTVLEYFNSTHGARKGLADTALKTANSGYLTRRLVDVSQDCVVIEEDCGTERALEMRAIVQGGSTIASLGERILGRTLAEDLIEAKSGEVIAQKGELLDEAAIAKIEAAGVQSARIRSPLVCEATQGVCGKCYGRDLARGTPVNIGEAVGVIAAQSIGEPGTQLTMRTFHIGGAAQVNEQSHLEAISDGTVQYRDIPTITDKRGRRLSLARNGEIVVIDTEGRERAIHRVPYGTHLLHENGAIISQGDRLAEWDPFTTPVITEKPGIVRYQDLVDGKTLTEQTDEATGMSSRVVTENRARGKKEDLRPRLTLLDE-----NSGEAARYMMAPGTTLSVEDGQQVEAGDILARASREAAKTRDITGGLPRVAELFEARKPKDNSIIAKIAGRIEFVRDYKAKRKIAIIPEEGEPVEYLVPKSRVIDVQEGDYVKKGDNLISGSPDPHDILEVMGVEALAEYLVAEIQEVYRLQGVKINDKHIEVIVRQMLQKVEITNGGDTTLLPGEQVDLEEMLETNGKL-EEGQQPAEGKPVLLGITKASLQTRSFISAASFQETTRVLTQAAVEGKKDSLIGLKENVIVGRLIPAGTGAGMNRMRVAASSRDAALASYRKLQ
1970599_Sbacterium@OZA66086_1__DNA_directed_RNA_polymerase_subunit_beta___partial                   ------------------------------------------------------------------------------------------------------------------------------------------------------------------------------------------------------------------------------------------------------------------------------------------------------------------------------------------------------------------------------------------------------------------------------------------------------------------------------------------------------------------------------------------------------------------------------------------------------------------------------------------------------FRAGISFGKDDMVIPDSKVTLVDETKALVADYEQQYQDGLITQQEKYNKVIDAWSRCGDQVANAMMEELKSSPIETGRPINAIYMMSHSGARGSPAQMKQLAGMRGLMAKPSGEIIETPIISNFKEGLTVLEYFNSTHGARKGLADTALKTANSGYLTRRLVDVSQDCVVIEEDCGTERALEMRSIVQGGATIASLGERILGRTLAEDMVEAKSGEVVASKGDLLDEAAITRIEAAGFQSARIRSPLVCEATMGVCGKCYGRDLARGTPVNIGEAVGVIAAQSIGEPGTQLTMRTFHIGGAAQVNEQSHLEAISDGTVVYRDIPTITDKRNRRLSLARNGEIVLMDTDGRERAIHRVPYGTHLLHENGATVSQGERLAEWDPFTTPVITEKPGIVRYQDLVDGKTLTEATDEATGMSSRVVTENRARGKKEDLRPRLTLLDD-----DSGEAARYLMAPGTTLSVEDGQKVEAGDILARASREAAKTRDITGGLPRVAELFEARKPKDNSIIAKIAGRIEFVRDYKAKRKIAIIPEEGEPVEYLVPKSRVIDVQEGDYVKKGDNLISGSPDPHD-----------------------------------------------------------------------------------------------------------------------------------------------------------------------
1219033_Nlentum@BCTW01000006_1_150___152232_156539                                                  MNDLTKFNQIAKPETFDQIQIGLASPERIRSWSFGEIKKPETINYRTFKPERDGLFCARIFGPVKDYECLCGKYKRMKYKGVVCEKCGVEVTVTKVRRERMGHIELAAPVAHIWFLKSLPSRIGLLLDMQLKQLERILYFESYVVIEPGITPLERYQLMTEDELLDAQDEYGEDAFSAGIGAEAVKHMLMDLDMVQEKAELLKELSETKSELKPKKIIKRLKVVESFIDSGNRPEWMILDVVPVIPPELRPLVPLDGGRFATSDLNDLYRRVINRNNRLKRLIELRAPDIIVRNEKRMLQEAVDALFDNGRRGRVITGANKRPLKSLSDMLKGKQGRFRQNLLGKRVDYSGRSVIVTGPELKLHQCGLPKKMALELFKPFIYARLDAKGLSMTLKQAKKWVEKERKEVWDILDEVIREHPVMLNRAPTLHRLGIQAFEPVLIEGKAIQLHPLVCSAFNADFDGDQMAVHVPLSLEAQLEARVLMMSTNNILSPANGKPIIVPSQDMVLGLYYLSMDRQGEPGEGMMMTDMAEVHQALAAGAVTMHTKIVARVPQTDEAGGQYLKRFNTTPGRMLIGECLPKNHTVPFELVNRLLTKKEIGDVIDQVYRHTGQKDTVLFADAIMTLGFRNAFKAGISFGKDDMIIPDTKDALVDETKALVADYEQQYQEGLITQQEKYNKVIDAWSRCGDQVANAMMEEIKATPLEHGRPVNSIYMMSHSGARGSPTQMKQLAGMRGLMAKPSGEIIETPIISNFKEGLTVLEYFNSTHGARKGLADTALKTANSGYLTRRLVDVSQDCVVVVEDCGTERALEMRAIVQGGSVIASLGERILGRTLAEDLVEAKTGEVIATNGTLLDEPAVVAIEAAGIQAARIRSPLICEAQQGVCGKCYGRDLARGTPVNIGEAVGVIAAQSIGEPGTQLTMRTFHIGGAAQVNEQSHLEAIAAGTIVHRDIPTIIDKRGRRLSLARSGEIVVVDTEGRERAIHRVPYGTHLLHENGSAIVLGERLAEWDPFTLPVITEKEGIVRYQDLIDGRTLTEAVDEATGIAQRLVTENRSRNKKDDLRPRLTLHDE-----NSGESARYMMAPGTTLSVEDGQMVSAGDILARASREAAKTRDITGGLPRVAELFEARKPKDNSIIAKIAGRIEFVRDYKAKRKIAIIPEEGEPVEYLIPKSRVIDVQEGDYVKKGDNLISGSPDPHDILEVMGVEALAEYLVAEIQEVYRLQGVKINDKHIEVIVRQMLQKVEITDGGDTTLLPGEQVDYEEMLEYNVKL-TEAQKPAEGKPVLLGITKASLQTRSFISAASFQETTRVLTQAAVEGKKDSLIGLKENVIVGRLIPAGTGAGMNRLRVAASSRDAALAQYRKLQ
1211806_Nkunmingense@PKB19239_1__DNA_directed_RNA_polymerase_subunit_beta_                          MNDLTKFNQMAKPETFDQIQIGLASPERIRSWSFGEIKKPETINYRTFKPERDGLFCARIFGPVKDYECLCGKYKRMKYKGVVCEKCGVEVTVTKVRRERMGHIELAAPVAHIWFLKSLPSRIGLLLDMQLKQLERILYFESYVVIEPGLTPLEKYQLLTEDELYDYQDEYGEDAFSAGIGAEAVKHMLMSLDLVQEKEDLLKELAETKSELKPKKIIKRLKVVESFIDSGNRPEWMILDVVPVIPPELRPLVPLDGGRFATSDLNDLYRRVINRNNRLKRLIELRAPDIIVRNEKRMLQEAVDALFDNGRRGRVITGANKRPLKSLSDMLKGKQGRFRQNLLGKRVDYSGRSVIVTGPELKLHQCGLPKKMALELFKPFIYARLDAKGLSMTLKQAKKWVEKERKEVWDILDEVIREHPVLLNRAPTLHRLGIQAFEPVLIEGKAIQLHPLVCSAFNADFDGDQMAVHVPLSLEAQLEARVLMMSTNNILSPANGKPIIVPSQDMVLGLYYLSLDREGEPGEKMMFADMAEVHQALEVGAVTLHSKITARVPQTDEQGKQYLKRFETTPGRMLIGECLPKSHTVPFDVVNKVLTKKEIGDVIDQVYRHTGQKDTVLFADAIMALGFRNAFKAGISFGKDDMIIPDSKEALVEETKALVADYEQQYQDGLITQQEKYNKVIDAWSRCGDQVANAMMDEIRASPVETGRPINSIYMMSHSGARGSPTQMKQLAGMRGLMAKPSGEIIETPIISNFKEGLTVLEYFNSTHGARKGLADTALKTANSGYLTRRLVDVSQDCVVVVDDCGTERALEMRAIVQGGSTIASLGERILGRTLAEDIA-SKDGEIVMANGTLLDEAATAAVEASGVQAVKIRSPLICEAEQGVCATCYGRDLARGTPVNIGEAVGVIAAQSIGEPGTQLTMRTFHIGGAAQVNETSHLEAISDGTVQYRDIPTIVDKRGRRLSLARNGEIVVIDSEGRERAIHRVPYGTHLLHTDGAAVKEGERLAEWDPFTLPVITDQAGIVKYQDLIDGKTMTEATDEATGMSSRVVTENRSRSKKEDLRPRLTLLDD-----SSGEAARYIMAPGTTLSVEDGQAVEAGDVLARASREAAKTRDITGGLPRVAELFEARIPKDNAIIAKASGRIEFVRDYKAKRKIAIVPEEGDPVEYLIPKSKVIDVQEGDWVKKGDNLISGSPNPHEILEVLGVEALAEYLVAEIQEVYRLQGVKINDKHIEVIVRQMLQKVEITDGGDTVLLAGEQVDREEMDEYNAKL-EPGQKPAEGKPVLLGITKASLQTRSFISAASFQETTRVLTQAAVEGKRDSLIGLKENVIVGRLIPAGTGAGMNRLRVAASSRDAALASYRKLQ
1946984_Nsp@DJUW01000017_1_24___24243_28532                                                         MNDLTKFNQIAKPETFDQIQIGLASPERIRSWSFGEIKKPETINYRTFKPERDGLFCARIFGPVKDYECLCGKYKRMKYKGVVCEKCGVEVTVTKVRRERMGHIELAAPVAHIWFLKSLPSRIGLLLDMQLKILERILYFESYVVIEPGLTPLEKYQTLTEDELYDYQDQYGEDAFSAGIGAEAVKHMLMSLDLVQEKEDLLKELSETKSELKPKKIIKRLKVVESFIDSGNRPEWMILDVVPVIPPELRPLVPLDGGRFATSDLNDLYRRVINRNNRLKRLIELRAPDIIVRNEKRMLQEAVDALFDNGRRGRVITGANKRPLKSLSDMLKGKQGRFRQNLLGKRVDYSGRSVIVTGPELKLHQCGLPKKMALELFKPFIYARLDAKGLSMTLKQAKKWVEKERKEVWDILDEVIREHPVLLNRAPTLHRLGIQAFEPVLIEGKAIQLHPLVCSAFNADFDGDQMAVHVPLSLEAQLEARVLMMSTNNILSPANGKPIIVPSQDMVLGLYYLSIDRENEPGQGMMFADMAEVHQAIEVGAVTLHSKIIARVPQTDEKGQQYLKRFETTPGRMLIGECLPKSHTVPFDVVNKVLTKKEIGDVIDQVYRHTGQKDTVLFADAIMALGFRHAFKAGISFGKDDMIIPDSKVALVDETKALVADYEQQYQDGLITQQEKYNKVIDAWSRCGDQVANAMMDEIKASPIETGRPINSIYMMSHSGARGSPTQMKQLAGMRGLMAKPSGEIIETPIISNFKEGLTVLEYFNSTHGARKGLADTALKTANSGYLTRRLVDVSQDCVVVVEDCGTERALEMRAIVQGGSTIASLGERILGRTLAEDVA-NKDGSVLVAKGTLLDEAATAVVEASGIQAVKIRSPLICEAEQGVCGTCYGRDLARGTPVNIGEAVGVIAAQSIGEPGTQLTMRTFHIGGAAQVNEQSHLEAISDGTVMYRDIPTITDKRGRRLSLARSGEIVVLDSEGRERAIHKVPYGTHLLHEDGAIINEGDRLAEWDPFTLPIITEKSGVVKYQDLVDGKTLTELTDDATGMSSRVVTENRSRSKKEDLRPRLTLLDD-----ASGEAARYMMAPGTTLSVEDGQTVEAGDVLARASREAAKTRDITGGLPRVAELFEARKPKDNAIIAKTSGRIEFVRDYKAKRKIAIIPEEGDPVEYLIPKSKTIDVQEGDWVKKGDNLISGSPDPHDILEVLGVEALAEYLVAEIQEVYRLQGVKINDKHIEVIVRQMLQKVEITDGGDTVLLAGEQVDREEMDEYNAKL-PLGSAPAVGKPVLLGITKASLQTRSFISAASFQETTRVLTQAAVEGKRDSLIGLKENVIVGRLIPAGTGAGMNRLRVTATSRDAALASYRKLQ
1961849_Nsp@MWLM01000072_1_71___66781_71064                                                         MNDLTKFNQMAKPETFDQIQIGLASPERIRSWSFGEIKKPETINYRTFKPERDGLFCARIFGPVKDYECLCGKYKRMKYKGVVCEKCGVEVTVTKVRRERMGHIELAAPVAHIWFLKSLPSRIGLLLDMQLKQLERILYFESYVVIEPGLTPLEKYQLLTEDELYDYQDEYGEDAFSAGIGAEAVKHMLMSLDLVQEKEDLLKELSETKSELKPKKIIKRLKVVESFIDSGNKPEWMILDVVPVIPPELRPLVPLDGGRFATSDLNDLYRRVINRNNRLKRLIELRAPDIIVRNEKRMLQEAVDALFDNGRRGRVITGANKRPLKSLSDMLKGKQGRFRQNLLGKRVDYSGRSVIVTGPELKLHQCGLPKKMALELFKPFIYARLDAKGLSMTLKQAKKWVEKERKEVWDILDEVIREHPVMLNRAPTLHRLGIQAFEPVLIEGKAIQLHPLVCSAFNADFDGDQMAVHVPLSLEAQLEARVLMMSTNNILSPANGKPIIVPSQDMVLGLYYLSLDLSNEPGEGMAFGDMAEVHQALEAKAVTLHSKIIARVPQTDEAGNTYQKRFETTPGRMLIGECLPKSHTVPFDVINKVLTKKEIGDVIDQVYRHTGQKDTVLFADAIMSLGFRHAFKAGISFGKDDMIIPDSKDALVAETKELVADYEQQYQDGLITQQEKYNKVIDAWSRCGDQVANAMMDEIRASPIETGRPINSIYMMSHSGARGSPTQMKQLAGMRGLMAKPSGEIIETPIISNFKEGLTVLEYFNSTHGARKGLADTALKTANSGYLTRRLVDVSQDCVVVIEDCGTERALEMRSIVQGGSTIASLAERILGRTLAEDIL-NKDGEVVAGKGDLLDEAAVARIEATGIQAARIRSPLICEAEQGVCATCYGRDLARGTPVNIGEAVGVIAAQSIGEPGTQLTMRTFHIGGAAQVNEQSHLESICDGSVIYRDIPTITDKRGRRLSLARNGEVVVLDSEGRERAIHRVPYGTHLLHQDGAIVNEGDRLAEWDPFTLPVITEKPGIVKYQDLIDGKTMTEQTDDATGMSSRVVTENRSRSKKEDLRPRLTLLDD-----ASGEAARYMMAPGTTLSVEDGQEVSAGDVLARASREAAKTRDITGGLPRVAELFEARKPKDNAIIAKTSGRIEFVRDYKAKRKIAIIPEEGDPVEYLIPKSKVIDVQEGDWVKKGDNLISGSPDPHDILEVLGVEALAEYLVAEIQEVYRLQGVKINDKHIEVIVRQMLQKVEITDGGDTVLLAGEQVDREEMDEYNAKL-APGQAPAVGKPVLLGITKASLQTRSFISAASFQETTRVLTQAAVEGKRDSLIGLKENVIVGRLIPAGTGAGMNRLRVAASSRDAALASYRKLQ
2067455_Nsp@PLK27556_1__DNA_directed_RNA_polymerase_subunit_beta_                                   MNDLTKFNQMAKPETFDQIQIGIASPERIRSWSFGEIKKPETINYRTFKPERDGLFCARIFGPVKDYECLCGKYKRMKYKGVVCEKCGVEVTVTKVRRERMGHIELAAPVAHIWFLKSLPSRIGLLLDMQLKQLERVLYFESYIVTEPGLTPLEKYQLITEDELYEYQDEYGEDAFSAGIGAEAVKMMLMDLDLEQERTDLLEELATTKSELKPKKIIKRLKVVESFIDSGNRPEWMILDVVPVIPPELRPLVPLDGGRFATSDLNDLYRRVINRNNRLKRLIELRAPDIIVRNEKRMLQEAVDALFDNGRRGRVITGANKRPLKSLSDMLKGKQGRFRQNLLGKRVDYSGRSVIVTGPELKLHQCGLPKKMALELFKPFIYARLDAKGLSMTLKQAKKWVEKERKEVWDILDEVIREHPVLLNRAPTLHRLGIQAFEPVLIEGKAIQLHPLVCSAFNADFDGDQMAVHVPLSLEAQLEARVLMMSTNNILSPANGKPIIVPSQDMVLGLYYLSMDREGEPGEGMLLADMAEVHQALEVGAVTLHTKIVARVPQTGEDGVERMVRYETTPGRMLIGECLPKSHTVPFDVVNKLLTKKEIGDVIDQVYRHTGQKDTVLFADAIMALGFRHAFKAGISFGKDDMIIPDSKVELVEKTKELVADYEQQYQDGLITQQEKYNKVIDAWSRCGDQVANAMMDEIRATPKENGRPVNSIYMMSHSGARGSPTQMKQLAGMRGLMAKPSGEIIETPIISNFKEGLTVLEYFNSTHGARKGLADTALKTANSGYLTRRLVDVSQDCVVVVDDCGTERALEMRAIVQGGSVIASLGERILGRTLAEDIA-DKDGNLVVAKGTLLDEAATALVEGTGVQAVKIRSPLICEAEQGVCGTCYGRDLARGTPVNIGEAVGVIAAQSIGEPGTQLTMRTFHIGGAAQVNEQSHLEAICDGTVQYRDIPTITDKRGRRLSLARNGEIVVVDTDGRERAIHKVPYGTHLLHENGAIINEGDRLAEWDPFTLPIITETSGVVKYQDLVEGRTMEERADEATGMTSRVVTENRTRSKKEDLRPRITLLDE-----SSGEAARYMLAPGTTLSVDDGQTVDAGDVVARASREAAKTRDITGGLPRVAELFEARMPKDNAIIAKISGRIEFVRDYKAKRKIAIIPEEGDPVEYLIPKSKVIDVQEGDWVKKGDNLISGSPNPHDILEVLGVEALAEYLVAEIQEVYRLQGVKINDKHIEVIVRQMLQKVEITDGGDTTLLAGEQLDAEEMNAVNAKL-APGLKPAEGKPILLGITKASLQTRSFISAASFQETTRVLTQAAVEGKKDSLIGLKENVIVGRLIPAGTGAGMNRLRVAASSRDAALAQYRKLQ
1946983_Nsp@DDES01000171_1_1__CONCAT_DDES01000171_1_2                                               ---------------------------------------------------------------------------------------------------------------------------------------------------------------------------------------------------------------------------------------------------------------------------------------------------------------------------------------------------------------------------HQCGLPKKMALELFKPFIYARLDAKGLSMTLKQAKKWVEKERKEVWDILDEVIREH----------------------------------------------------------------MMSTNNILSPANGKPIIVPSQDMVLGIYYLSMDLQGEPGEGMLLGDMAEVHQALEAKAVTLHSKIIARVPQTDESGKQYLKRFETTPGRMLIGECLPKSHKVPFEIVNRLLTKKEIGDVIDQVYRHTGQKDTVLFADAIMALGFRHAFKAGISFGKDDMIIPDSKDALVAETKELVADYEQQYQDGLITQQEKYNKVIDAWSRCGDQVANAMMEELKAAPIETGRPINAIYMMSHSGARGSPTQMKQLAGMRGLMAKPSGEIIETPIISNFKE----------------------MKTANSGYLTRRLVDVSQDCVVIVQDCGTERALEMRAIVQGGSTIASLGERILGRTLAEDMV-LKDGTVVAAKGDLLDEAAVARIEAAGIQSARIRSPLICEAEQGVCATCYGRDLARGTPVNIGEAVGVIAAQSIGEPGTQLTMRTFHIGGAAQVNEQSNLEALCDGTIEYRDIPTIVDKRGRMLSLARNGEIVLIDTDGRERAVHRVPYGTHLLHQSGAIVAQGDRLAEWDPFTTPIITEKSGIVKYQDLIDGRTLTEQVDEATGMTSRIITENRSRGKKDDLRPRLTLLDD-----ASGEAARYMLAPGTTLSVEDGQMVESGDVVARASREAAKTRDITGGLPRVAELFEARIPKDNSVIAKIAGRIEFVRDYKAKRKIAIVPQEGEPVEYLIPKSKVIDVQEGDWVKKGDNLISGSPNPHDILEVLGVEALAEYLVAEIQEVYRLQGVKIND-------RQMLQKVEITDGGDTVLLAGEQVDREEMDQYNAKL-TADQKKAEGKPVLLGITKASLQTRSFISAASFQETTRVLTQAAVEGKKDSLIGLKENVIVGRLIPAGTGAGMNRIRVAASSRDAALASYRKLQ
1884364_Nsp@SFF79534_1__DNA_directed_RNA_polymerase_subunit_beta_                                   MNDLTKFNQMAKPETFDQIQIGLASPERIRSWSFGEIKKPETINYRTFKPERDGLFCARIFGPVKDYECLCGKYKRMKYKGVVCEKCGVEVTVTKVRRERMGHIELAAPVAHIWFLKSLPSRIGLLLDMQLKLLERVLYFESYIVTEPGLTPLEKYQLLTEDEMLDAQDEYGEDAFSAGIGAEAVKHMLMNLDLEQERADLLQELETTKSELKPKKIIKRLKVVESFIDSGNRPEWMILDVVPVIPPELRPLVPLDGGRFATSDLNDLYRRVINRNNRLKRLIELRAPDIIVRNEKRMLQEAVDALFDNGRRGRVITGANKRPLKSLSDMLKGKQGRFRQNLLGKRVDYSGRSVIVTGPELKLHQCGLPKKMALELFKPFIYARLDAKGLSMTLKQAKKWVEKERKEVWDILDEVIREHPVMLNRAPTLHRLGIQAFEPVLIEGKAIQLHPLVCSAFNADFDGDQMAVHVPLSLEAQLEARVLMMSTNNILSPANGKPIIVPSQDMVLGLYYLSMDRTGEPGEGMKFGDMAEVHQALHVGAVTLHSQIEARVPQTDEQGQQYMKRFQTTPGRMLIGECLPKSHTVPFDVVNRLLTKKEIGDVIDQVYRHTGQKDTVLFADAIMSLGFRHAFKAGISFGKDDMIIPDSKVALVAETKELVADYEQQYQDGLITQQEKYNKVIDAWSRCGDQVANAMMDEIRAQPIETGRQINSIYMMSHSGARGSPAQMKQLAGMRGLMAKPSGEIIETPIISNFKEGLTVLEYFNSTHGARKGLADTALKTANSGYLTRRLVDVSQDCVVVIDDCGTERALEMRSIVQGGSTIASLAERILGRTLAEDIV-DKEGNVVAANGQLLDEPAVAAIEATGIQAARIRSPLVCEATQGVCGKCYGRDLARGTPVNIGEAVGVIAAQSIGEPGTQLTMRTFHIGGAAQLNETSHLESICTGKVEYRDIPTILDKRGRRLSLARNGEVVVFDSEGRERAIHRVPYGTVLLHTDGAAVKEGERLAEWDPFTLPIITETSGVVKYQDLIDSRTLTEQTDDATGMTSRVVTEDRSRSKKEDLRPRITLLDE-----ASGETARYMMAPGTTLSVEDGQQVEAGDIIARASREAAKTRDITGGLPRVAELFEARKPKDNSIIAKISGRIEFVRDYKAKRKIAIIPEEGDPIEYLIPKSRVIDVQEGDYVKKGDNLISGSPDPHDILEVLGVEALAEYLVAEIQEVYRLQGVKINDKHIEVIVRQMLQKVEITDGGDTTLLAGEQVDYEEMNEYNAKL-KPDQKPAEGKPVLLGITKASLQTRSFISAASFQETTRVLTQAAVEGKKDSLIGLKENVIVGRLIPAGTGAGMNRVRVAASSRDAALASYRRMQ
1114963_Nbarchaimii@KMS52616_1__DNA_directed_RNA_polymerase_subunit_beta_                           MNDLTKFNQMAKPETFDQIQIGLASPERIRSWSFGEIKKPETINYRTFKPERDGLFCARIFGPVKDYECLCGKYKRMKYKGVVCEKCGVEVTVTKVRRERMGHIELAAPVAHIWFLKSLPSRIGLLLDMQLKLLERVLYFESYIVTEPGLTPLEKYQMLTEDEMLDAQDEYGEDAFSAGIGAEAVKHMLMNLDLEQERADLLQELETTKSELKPKKIIKRLKVVESFIDSGNRPEWMILDVVPVIPPELRPLVPLDGGRFATSDLNDLYRRVINRNNRLKRLIELRAPDIIVRNEKRMLQEAVDALFDNGRRGRVITGANKRPLKSLSDMLKGKQGRFRQNLLGKRVDYSGRSVIVTGPELKLHQCGLPKKMALELFKPFIYARLDAKGLSMTLKQAKKWVEKERKEVWDILDEVIREHPVMLNRAPTLHRLGIQAFEPVLIEGKAIQLHPLVCSAFNADFDGDQMAVHVPLSLEAQLEARVLMMSTNNILSPANGKPIIVPSQDMVLGLYYLSLDRDGEPGEGMKFSDMAEVHQALHVAAVTLHSKIEARVPQTDENGQQYMARFHTTPGRMLLAECLPKSHKVPFDVVNRLLTKKEIGDVIDQVYRHTGQKDTVLFADAIMTLGFRHAFKAGISFGKDDMIIPDSKVALVAETKELVADYEQQYQDGLITQQEKYNKVIDAWSRCGDQVANAMMDEIKAQPIETGRQINSIYMMSHSGARGSPAQMKQLAGMRGLMAKPSGEIIETPIISNFKEGLTVLEYFNSTHGARKGLADTALKTANSGYLTRRLVDVSQDCVVVVDDCGTERALEMRSIVQGGSVIASLAERILGRTLAEDIV-DKEGNVIATKGQLLDEPAVAAIEATGLQNARIRSPLICEATQGVCGTCYGRDLARGTPVNIGEAVGVIAAQSIGEPGTQLTMRTFHIGGAAQLNETSHLEAISAGHVEYRDIPTIVDKRDRLLSLARNGEIILFDTEGRERAIHRVPYGTVLLHKNGAKVEQGERLAEWDPFTLPIITETSGVVKYQDLIDTRTLTEHVDDATGMTSRVVTEDRSRAKKEDLRPRITLLDD-----ASGETARYMLAPGTTLSVEDGQTIEAGDIVARASREAAKTRDITGGLPRVAELFEARKPKDNAVIAKVSGRVEFVRDYKAKRKIAIIPEEGEPVEYLIPKSKVVDVQEGDWVKKGDNLVSGSPDPHDILEVLGVEALAEYLVAEIQEVYRLQGVKINDKHIEVIVRQMLQKVEITDGGDTTLLAAEQVDYEEMAEYNAKL-APGQKPAEGKPVLLGITKASLQTRSFISAASFQETTRVLTQAAVEGKTDSLIGLKENVIVGRLIPAGTGAGMNRVRVAATSRDVALASTRRVQ
1348853_Nmalaysiense@KHK89545_1__DNA_directed_RNA_polymerase_subunit_beta_                          MNDLTKFNQMAKPETFDQIQIGLASPERIRSWSFGEIKKPETINYRTFKPERDGLFCARIFGPVKDYECLCGKYKRMKYKGVVCEKCGVEVTVTKVRRERMGHIELAAPVAHIWFLKSLPSRIGLLLDMQLKQLERVLYFESYIVIEPGLTPLEKYQLLTEDELLDAQDEYGEDAFSAGIGAEAVKQMLMQLDLEQERADLLQELETTKSELKPKKIIKRLKVVESFIESGNRPEWMILEVVPVIPPELRPLVPLDGGRFATSDLNDLYRRVINRNNRLKRLIELRAPDIIVRNEKRMLQEAVDALFDNGRRGRVITGANKRPLKSLSDMLKGKQGRFRQNLLGKRVDYSGRSVIVTGPELKLHQCGLPKKMALELFKPFIYARLDAKGLSMTLKQAKKWVEKERKEVWDILDEVIREHPVLLNRAPTLHRLGIQAFEPVLIEGKAIQLHPLVCSAFNADFDGDQMAVHVPLSLEAQLEARVLMMSTNNILSPANGKPIIVPSQDMVLGLYYLSMERSGEKIEKLRFADMAEVHQALETKTVTLHSKIITRVPQTDEEGNEYLRRVVTTPGRMLIGECLPKSHTVPFDVINRLLTKKEIGDVIDQVYRHTGQKDTVLFADAIMSLGFRHAFKAGISFGKDDMIIPDSKEALVGETKELVADYEQQYQDGLITQQEKYNKVIDAWSRCGDQVANAMMDEIKAQPIETGRQINSIYMMSHSGARGSPAQMKQLAGMRGLMAKPSGEIIETPIISNFKEGLTVLEYFNSTHGARKGLADTALKTANSGYLTRRLVDVSQDCVVVVEDCGTERALEMRAIVQGGSVIASLAERILGRTLAEDIA-DKDGTVVVPNGSLLDEPSVKKIEEAGVQSARIRSPLVCEAEQGVCAKCYGRDLARGTPVNIGEAVGVIAAQSIGEPGTQLTMRTFHIGGAAQLNETSHLESICDGTVQYRDIPTIVDKRGRRLSLARTGEIVIIDTEGRERAMHRVPYGTVLLHTDGAEVKEGERLAEWDPFTLPIITETSGVVKYQDLIDGRTLTEQADEATGMTSRVVTEDRSRSKKEDLRPRLTLLDD-----QSGEAARYMLAPGTTLSVEDGQTVEAGDILARASREAAKTRDITGGLPRVAELFEARKPKDNSIIAKVSGRIEFVRDYKAKRKIAIIPEEGDPVEYLIPKSRVIDVQEGDFVKKGDNLISGSPDPHDILEVLGVEALAEYLVAEIQEVYRLQGVKINDKHIEVIVRQMLQKVEITDGGDTTLLAGEQVDYEEMNEYNSKL-KAGQKPAEGKPVLLGITKASLQTRSFISAASFQETTRVLTQAAVEGKRDSLIGLKENVIVGRLIPAGTGAGMNRVRVAASSRDAALASYRKMQ
702113_Nsp@CCA91352_1__DNA_directed_RNA_polymerase_subunit_beta_                                    MNDLTKFNQMAKPETFDQIQIGLASPERIRSWSFGEIKKPETINYRTFKPERDGLFCARIFGPVKDYECLCGKYKRMKYKGVVCEKCGVEVTVTKVRRERMGHIELAAPVAHIWFLKSLPSRIGLLLDMQLKQLERVLYFESYIVIEPGLTPLEKFQLLTEDEMLDAQDEYGEDAFSAGIGAEAVKQMLMELDLEQERADLLQELETTKSELKPKKIIKRLKVVESFIDSGNRPEWMILEVVPVIPPELRPLVPLDGGRFATSDLNDLYRRVINRNNRLKRLIELRAPDIIVRNEKRMLQEAVDALFDNGRRGRVITGANKRPLKSLSDMLKGKQGRFRQNLLGKRVDYSGRSVIVTGPELKLHQCGLPKKMALELFKPFIYARLDAKGLSMTLKQAKKWVEKERKEVWDILDEVIREHPVLLNRAPTLHRLGIQAFEPVLIEGKAIQLHPLVCSAFNADFDGDQMAVHVPLSLEAQLEARVLMMSTNNILSPANGKPIIVPSQDMVLGLYYLSMDRSGDPGEGMKFGDMAEVHQALFTGAVTLHSKIEARVPQTDEDGNQYMKRFETTPGRMLIGECLPKSHKVPFEVVNRLLTKKEIGDVIDQVYRHTGQKDTVLFADAIMTLGFRNAFKAGISFGKDDMIIPESKEALVGETKDLVADYEQQYQDGLITQQEKYNKVIDAWSRCGDQVANAMMEELKALPVETGRQINSIYMMSHSGARGSPAQMKQLGGMRGLMAKPSGEIIETPIISNFKEGLTVLEYFNSTHGARKGLADTALKTANSGYLTRRLVDVSQDCVVVVEDCGTERALEMRAIVQGGSVIASLAERILGRTLAEDIV-DKEGEIVVANGTLLDESAVKAIEGAGAQSARIRSPLVCEATQGVCGKCYGRDLARGTPVNIGEAVGVIAAQSIGEPGTQLTMRTFHIGGAAQLNETSHLESICDGTVQYRDIPTIVDKRGRRLSLARNGEVVVIDTEGRERAMHRVPYGTVLLHTDGATVKEGERLAEWDPFTLPIITETAGVVKYQDLIDSRTLTEQVDDATGMTSRVVTEDRSRSKKEDLRPRITLLDD-----SSGEAARYMLAPGATLSVEDGQTVEAGDIIARASREAAKTRDITGGLPRVAELFEARKPKDNAVIAKVSGRIEFVRDYKAKRKIAIIPEEGEPVEYLIPKSKVIDVQEGDFVKKGDNLISGSPDPHDILEVLGVEALAEYLVSEIQEVYRLQGVKINDKHIEVIVRQMLQKVEITDGGDTTLLPGEQVDFEEMLEVNSKL-TGGKKPAEGKPVLLGITKASLQTRSFISAASFQETTRVLTQAAVEGKKDSLIGLKENVIVGRLIPAGTGAGMNRVRVAASSRDAALASYRKMQ
205844_Npentaromativ@PZQ53190_1__DNA_directed_RNA_polymerase_subunit_beta___partial                 -----------------------------------------------------------------------------------------------------------------------------------------------------------------------------------------------------------------------------------------------------------------------------------------------------------------------------------------------------------------------------------------------------------------------------------------------------EPVLIEGKAIQLHPLVCSAFNADFDGDQMAVHVPLSLEAQLEARVLMMSTNNILSPANGKPIIVPSQDMVLGLYYLSMDRTGEPGEGMKFADMAEVHQALHVGAVTLHSKIEARVPQTDENGEQYMKRFETTPGRMLLGECLPKSHTVPFDVVNRLLTKKEIGDVIDQVYRHTGQKDTVLFADAIMSLGFRNAFKAGISFGKDDMIIPESKEALVNETKELVADYEQQYQDGLITQQEKYNKVIDAWSRCGDQVANAMMEDLKAQPIETGRQINSIYMMSHSGARGSPAQMKQLGGMRGLMAKPSGEIIETPIISNFKEGLTVLEYFNSTHGARKGLADTALKTANSGYLTRRLVDVSQDCVVVIEDCGTERALEMRSIVQGGSTIASLAERILGRTLAEDIV-DKEGNVVAAKGQLLDEAAVAAIEATGLQAARIRSPLVCEAQQGVCGKCYGRDLARGTPVNIGEAVGVIAAQSIGEPGTQLTMRTFHIGGAAQLNETSHLESICDGKVEYRDIPTIVDKRGRRLSLARNGEIVVFDSEGRERAMHRVPYGTVLLHTNGAAVKEGERLAEWDPFSLPIITETSGTVKYQDLIDTRTLTEQVDDATGMTSRVVTEDRSSAKKEDLRPRITLLDE-----GSGETARYMMAPGTTLSVEDGQTVEAGDIIARASREAAKTRDITGGLPRVAELFEARKPKDNSIIAKVSGRIEFVRDYKAKRKIAIIPEEGDPVEYLIPKSRVIDVQEGDFVKKGDNLISGSPDPHDILEVLGVEALAEYLVAEIQEVYRLQGVKINDKHIETIVRQMLQKVEITAGGDTTLLPGEQVDYEEMFEINSKL-PEGKQPAEGKPVLLGITKASLQTRSFISAASFQETTRVLTQAAVEGKKDSLIGLKENVIVGRLIPAGTGAGMNRVRVAATSRDAALASYRRMQ
1096930_Nlindaniclast@EQB18449_1__DNA_directed_RNA_polymerase_subunit_beta_                         MNDLTKFNQMAKPETFDQIQIGLASPERIRSWSFGEIKKPETINYRTFKPERDGLFCARIFGPVKDYECLCGKYKRMKYKGVVCEKCGVEVTVTKVRRERMGHIELAAPVAHIWFLKSLPSRIGLLLDMQLKQLERVLYFESYIVIEPGLTPLEKYQLLTEDEMLDAQDEYGEDAFSAGIGAEAVKHMLINLDLEQERADLLQELETTKSELKPKKIIKRLKVVESFIDSGNRPEWMILEVVPVIPPELRPLVPLDGGRFATSDLNDLYRRVINRNNRLKRLIELRAPDIIVRNEKRMLQEAVDALFDNGRRGRVITGANKRPLKSLSDMLKGKQGRFRQNLLGKRVDYSGRSVIVTGPELKLHQCGLPKKMALELFKPFIYARLDAKGLSMTLKQAKKWVEKERKEVWDILDEVIREHPVMLNRAPTLHRLGIQAFEPVLIEGKAIQLHPLVCSAFNADFDGDQMAVHVPLSLEAQLEARVLMMSTNNILSPANGKPIIVPSQDMVLGLYYLSMDRTGEPGEGMKFADMAEVHQALHVGAVTLHSKIEARVPQTDENGEQYMKRFETTPGRMLLGECLPKSHTVPFDVVNRLLTKKEIGDVIDQVYRHTGQKDTVLFADAIMSLGFRNAFKAGISFGKDDMIIPESKEALVGETKELVADYEQQYQDGLITQQEKYNKVIDAWSRCGDQVANAMMEDLKAQPVETGRQINSIYMMSHSGARGSPAQMKQLGGMRGLMAKPSGEIIETPIISNFKEGLTVLEYFNSTHGARKGLADTALKTANSGYLTRRLVDVSQDCVVVIEDCGTERALEMRSIVQGGSTIASLAERILGRTLAEDIV-DKEGNTIAAKGQLLDEAAVAAIEATGLQAARIRSPLVCEAQQGVCGKCYGRDLARGTPVNIGEAVGVIAAQSIGEPGTQLTMRTFHIGGAAQLNETSHLEAISDGTVEYRDIPTIVDKRGRRLSLARNGEIVVLDTEGRERAMHRVPYGTVLLHTSGATVKEGERLAEWDPFSLPIITETSGTVKYQDLIDTRTLTEQVDDATGMTSRVVTEDRSSAKKEDLRPRITLLDD-----ASGEAARYMMAPGTTLSVEDGQMVEAGDIIARASREAAKTRDITGGLPRVAELFEARKPKDNSIIAKVSGRIEFVRDYKAKRKIAIIPEEGDPVEYLIPKSRVIDVQEGDFVKKGDNLISGSPDPHDILEVLGVEALAEYLVAEIQEVYRLQGVKINDKHIETIVRQMLQKVEITAGGDTTLLPGEQVDYEEMFEINSKL-PEGKQPAEGKPVLLGITKASLQTRSFISAASFQETTRVLTQAAVEGKKDSLIGLKENVIVGRLIPAGTGAGMNRVRVAATSRDAALASYRRMQ
1206458_Nsp@GAM04086_1__DNA_directed_RNA_polymerase_subunit_beta_                                   MNDLTKFNQMAKPETFDQIQIGLASPERIRSWSFGEIKKPETINYRTFKPERDGLFCARIFGPVKDYECLCGKYKRMKYKGVVCEKCGVEVTVTKVRRERMGHIELAAPVAHIWFLKSLPSRIGLLLDMQLKQLERVLYFESYIVIEPGLTPLEKFQLLTEDEMLDAQDEYGEDAFSAGIGAEAVKIMLMELDLEQERADLLQELETTKSELKPKKIIKRLKVVESFIDSGNRPEWMILEVVPVIPPELRPLVPLDGGRFATSDLNDLYRRVINRNNRLKRLIELRAPDIIVRNEKRMLQESVDALFDNGRRGRVITGANKRPLKSLSDMLKGKQGRFRQNLLGKRVDYSGRSVIVTGPELKLHQCGLPKKMALELFKPFIYARLDAKGLSMTLKQAKKWVEKERKEVWDILDEVIREHPVMLNRAPTLHRLGIQAFEPVLIEGKAIQLHPLVCSAFNADFDGDQMAVHVPLSLEAQLEARVLMMSTNNILSPANGKPIIVPSQDMVLGLYYLSMDREGEPGEGMKFADMAEVHQALQIGAVTLHSKIEARVPQTDENGAQYMKRFETTPGRMLIGECLPKSHTVPFDVVNKLLTKKDIGEVIDQVYRHTGQKDTVLFADAIMSLGFKNACQAGISFGMDDMIIPAQKDPLVAETKELVADYEQQYQDGLITQQEKYNKVIDAWSRCGDQVANAMMDELKAMPIETGRQINSIYMMSHSGARGSPAQMKQLGGMRGLMAKPSGEIIETPIISNFKEGLTVLEYFNSTHGARKGLADTALKTANSGYLTRRLVDVSQDCVVIIDDCGTERALEMRAIVQGGSVIASLAERILGRTLAEDIH-AKDGTLVAAKGQLLDEAAVAAIEGTGTQSARIRSPLICEAEQGVCATCYGRDLARGTPVNIGEAVGVIAAQSIGEPGTQLTMRTFHIGGAAQLNETSHLESICEGTVHYRDIPTITDKRGRKLSLARNGEVVVMDTEGRERAMHRVPYGTVLLHEDGATVAEGERLAEWDPFTLPIITETGGIIKYQDLIDSRTLTEQVDDATGMTSRVVTEDRSRSKKEDLRPRITLLDD-----NSGESARYMLAPGATLSVEDGQMVEAGDIIARASREAAKTRDITGGLPRVAELFEARKPKDNSIIAKVSGRIEFVRDYKAKRKIAIIPEEGEPVEYLIPKSRVIDVQEGDFVKKGDNLISGSPDPHDILEVLGVEALAEYLVAEIQEVYRLQGVKINDKHIEVIVRQMLQKVEITASGDTTLLPGEQVDYEEMNEINGKL-KPGQQPAEGKPVLLGITKASLQTRSFISAASFQETTRVLTQAAVEGKKDSLIGLKENVIVGRLIPAGTGAGMNRVRVAASSRDAALASYRRMQ
1962403_Nsp@PEQ14182_1__DNA_directed_RNA_polymerase_subunit_beta_                                   MNDLTKFNQMAKPETFDQIQIGLASPERIRSWSFGEIKKPETINYRTFKPERDGLFCARIFGPVKDYECLCGKYKRMKYKGVVCEKCGVEVTVTKVRRERMGHIELAAPVAHIWFLKSLPSRIGLLLDMQLKQLERVLYFESYVVIEPGLTPLEKYQLLTEDEMLDAQDEYGEDAFSAGIGAEAVKIMLMELDLEQERADLLQELETTKSELKPKKIIKRLKVVESFIESGNRPEWMILEVVPVIPPELRPLVPLDGGRFATSDLNDLYRRVINRNNRLKRLIELRAPDIIVRNEKRMLQEAVDALFDNGRRGRVITGANKRPLKSLSDMLKGKQGRFRQNLLGKRVDYSGRSVIVTGPELKLHQCGLPKKMALELFKPFIYARLDAKGLSMTLKQAKKWVEKERKEVWDILDEVIREHPVLLNRAPTLHRLGIQAFEPVLIEGKAIQLHPLVCSAFNADFDGDQMAVHVPLSLEAQLEARVLMMSTNNILSPANGKPIIVPSQDMVLGLYYLSMDSEGEPGEGMMLADMAEVHQALEVGAVTLHSKVTTRVPQTDEQGNQYLKRIETTPGRMLIGECLPKSHKVPFEIINRLLTKKDIGDVIDEVYRHTGQKDTVLFADAIMSLGFRHAFKAGISFGKDDMIIPDSKEALVNETKELVADYEQQYQDGLITQQEKYNKVIDAWSRCGDQVANAMMEEIKAQPKETGRPINSIYMMSHSGARGSPAQMKQLAGMRGLMAKPSGEIIETPIISNFKEGLTVLEYFNSTHGARKGLADTALKTANSGYLTRRLVDVSQDCVVVIEDCGTERALEMRAIVQGGSVIASLAERILGRTMAEDVV-DKEGNIVVANGTLLDEPAVKAIEDAGVQAARIRSPLVCEAEQGVCAKCYGRDLARGTPVNIGEAVGVIAAQSIGEPGTQLTMRTFHIGGAAQVNETSHLESICEGTVQYRDIPTIVDKRGRRLSLARNGEIVEIDTEGRERAMHRVPYGTVLLHENGAAIKEGERLAEWDPFTLPIITETSGTVKYQDLIDGKTLTEQTDDATGMTSRVVTENRSRSKKEDLRPRITLLDE-----SSGEAARYMLAPGATISVEDGQTVEAGDILARASREAAKTRDITGGLPRVAELFEARKPKDNAIIAKVSGRIEFVRDYKAKRKIAIVPEEGDPVEYLIPKSKVIDVQEGDWVKKGDNLISGSPDPHDILEVLGVEALAEYLVSEIQEVYRLQGVKINDKHIEVIVRQMLQKVEITDGGDTTLLAGEQVDYEEMNEYNAKL-APNQKPAEGKPILLGITKASLQTRSFISAASFQETTRVLTQAAVEGKRDSLIGLKENVIVGRLIPAGTGAGMNRVRVAASSRDAALAQYRKLQ
1420591_Nbarchaimii@KTR85325_1__DNA_directed_RNA_polymerase_subunit_beta_                           MNDLTKFNQIAKPETFDQIQIGLASPERIRSWSFGEIKKPETINYRTFKPERDGLFCARIFGPVKDYECLCGKYKRMKYKGVVCEKCGVEVTVTKVRRERMGHIELAAPVAHIWFLKSLPSRIGLLLDMQLKQLERVLYFESYLVIEPGLTPLEKFQLLTEDEMLDAQDEYGEDAFSAGIGAEAVKMMLMSLDLEQERDDLLEELRTTKSELKPKKIIKRLKVVESFIDSGNKPEWMILDVVPVIPPELRPLVPLDGGRFATSDLNDLYRRVINRNNRLKRLIELRAPDIIVRNEKRMLQEAVDALFDNGRRGRVITGANKRPLKSLSDMLKGKQGRFRQNLLGKRVDYSGRSVIVTGPELKLHQCGLPKKMALELFKPFIYARLDAKGLSMTLKQAKKWVEKERKEVWDILDEVIREHPVMLNRAPTLHRLGIQAFEPVLIEGKAIQLHPLVCSAFNADFDGDQMAVHVPLSLEAQLEARVLMMSTNNILSPANGKPIIVPSQDMVLGLYYLSMDREGEPGEGMMLSDIAEVHQALHVGAVTLHSKIHTRIPQTDEAGKEYMLRVETTPGRMLIGECLPKSHTVPFDVVNRLLTKKELGDVIDQVYRHTGQKDTVLFADAIMSLGFRNAFKAGISFGKDDMIIPDSKVALVAETKELVADYEQQYQDGLITQQEKYNKVIDAWSRCGDQVANAMMDEIRAMPIETGRQINSIYMMSHSGARGSPAQMKQLAGMRGLMAKPSGEIIETPIISNFKEGLTVLEYFNSTHGARKGLADTALKTANSGYLTRRLVDVSQDCVVVVDDCGTERALEMRSIVQGGSTIASLGERILGRTLAQDIV-DKAGNVVAKHGQLLDEAAVAKIEATGLQAARIRSPLVCEATMGVCGKCYGRDLARGTPVNIGEAVGVIAAQSIGEPGTQLTMRTFHIGGAAQLNETSHLESISDGTVVYRDIPTITDKRGRRLSLARNGEIVVMDSEGRERAMHRVPYGTVLLHENGGAVKEGERLAEWDPFSLPIITETSGIIRYQDLIDGRTLSEQADEATGMTSRVVTEDRSRAKKEDLRPRITLLDE-----DSGEAARYMLAPGATLSVEDGQAVEAGDIIARASREAAKTRDITGGLPRVAELFEARKPKDNAIIAKTSGRIEFVRDYKAKRKIAIIPEEGEPVEYLIPKSKVIDVQEGDFVKKGDNLISGSPDPHDILEVLGVEALAEYLCAEIQEVYRLQGVKINDKHIEVIVRQMLQKVEITASGDTTLLPGEQVDLEEMLEINGKL-DKDQRPAEGKPVLLGITKASLQTRSFISAASFQETTRVLTQAAVEGKRDSLIGLKENVIVGRLIPAGTGAGMNRMRVAASSRDAALASYRKLQ
1951261_Sbacterium@DBOA01000054_1_11__CONCAT_DBOA01000054_1_10                                      MNELSKFNPIAKVETFDQIQIGIASPEKIRSWSFGEIKKPETINYRTFKPERDGLFCARIFGPVKDYECLCGKYKRMKYKGVVCEKCGVEVTVTKVRRERMGHIELAAPVAHIWFLKSLPSRIGLLLDMQLKQLERVLYFENYIVTEPGLTALEKFQLLSEDELLDAQDEYGEDAFTASIGAEAVKTMLMDLDLEQERTDLLDELAVTKSELKPKKIIKRLKVVESFIDSGNKPEWMILDVIPVIPPELRPLVPLDGGRFATSDLNDLYRRVINRNNRLKRLIELRAPDIIVRNEKRMLQEAVDALFDNGRRGRTITGANKRPLKSLSDMLKGKQGRFRQNLLGKR---------MTGPELKLHQCGLPKKMALELFKPFIYSRLDAKGLSMTLKQAKKWVEKERKEVWDILDEVIREHPVLLNRAPTLHRLGIQAFEPVLIEGKAIQLHPLVCSAFNADFDGDQMAVHVPLSLEAQLEARVLMMSTNNILSPANGKPIIVPSQDMVLGLYYLSMDRRGEPGEGMMLSDMAEVHQAIEVGAVTLHSKIIARVPQTGEDGVERMVRFDTTPGRMLLAETLPKSHRVPFETVNRLLTKKEIGDVIDQVYRHTGQKDTVLFADAIMSLGFKYAFKAGISFGKDDMIIPEEKTEMVAETKAIVADFEQQYQDGLITQQEKYNKVIDAWSTCGDKVANAMMDKLKASPTEHGRPVNSVYMMSHSGARGSPAQMKQLAG---------------------------------------------------------------------------------------------------------------------------------------------------------------------------------------------MRTFWVSAS-------------------------------------------------------------------------------------------------------------------------------------------------------------------------------IIRIVRLS-----------------------------------------------------------------------------------------------------------------------------------------------------------------------------------------------------------------------------------------------------------------
2015579_Sbacterium@OYU03313_1__DNA_directed_RNA_polymerase_subunit_beta_                            MNELSKFNPIAKVETFDQIQIGIASPEKIRSWSFGEIKKPETINYRTFKPERDGLFCARIFGPVKDYECLCGKYKRMKYKGVVCEKCGVEVTVTKVRRERMGHIELAAPVAHIWFLKSLPSRIGLLLDMQLKQLERVLYFENYIVTEPGLTALEKFQLLSEDELLDAQDEYGEDAFTASIGAEAVKTMLMDLDLEQERTDLLDELAVTKSELKPKKIIKRLKVVESFIDSGNKPEWMILDVIPVIPPELRPLVPLDGGRFATSDLNDLYRRVINRNNRLKRLIELRAPDIIVRNEKRMLQEAVDALFDNGRRGRTITGANKRPLKSLSDMLKGKQGRFRQNLLGKRVDYSGRSVIVTGPELKLHQCGLPKKMALELFKPFIYSRLDAKGLSMTLKQAKKWVEKERKEVWDILDEVIREHPVLLNRAPTLHRLGIQAFEPVLIEGKAIQLHPLVCSAFNADFDGDQMAVHVPLSLEAQLEARVLMMSTNNILSPANGKPIIVPSQDMVLGLYYLSMDRRGEPGEGMMLSDMAEVHQAIEVGAVTLHSKIIARVPQTGEDGVERMVRFDTTPGRMLLAETLPKSHRVPFETVNRLLTKKEIGDVIDQVYRHTGQKDTVLFADAIMSLGFKYAFKAGISFGKDDMIIPEEKTEMVAETKAIVADFEQQYQDGLITQQEKYNKVIDAWSTCGDKVANAMMDKLKASPTEHGRPVNSVYMMSHSGARGSPAQMKQLAGMRGLMAKPSGEIIETPIISNFKEGLTVLEYFNSTHGARKGLADTALKTANSGYLTRRLVDVSQDCTIVEVDCGTERALEMRSIVQGGSTIASLGERVLGRTTAEDIL-GLDGKVLIPAGTLLDEPMVAAMEETGIQALKIRSPLVCESKVGVCGTCYGRDLARGTPVNIGEAVGVIAAQSIGEPGTQLTMRTFHIGGAAQLNEQSNLDATASGKVMYRDLPSIVDKRKKRLAMARNGELIIVDKDGREMEIHRLPYGATLAFPDGADVNVGDRLAEWDPFTMPIITEKSGIIKYQDLIDGKTLTEQTDEATGIAQRVVIEDRARTKKEDLRPRITLLDD-----DSGEAARYLLGVGTMLSVEDGAMVQAGDVIARVTRESAKTRDITGGLPRVAELFEARIPKDNAIIAKISGRVEFVRDYKAKRKIAIVPEEGDRIEYLIQKSKVLDVQEGDFVRKGDNLIAGSPNPHDILEVMGIEALAEYLVAEIQEVYRLQGVKINDKHIETIVRQMLQKVEITFGGDTTLLPGEQVDREEMDAINAKL-TKGQAPATGNPVLLGITKASLQTRSFISAASFQETTRVLTQAAVEGKKDILTGLKENVIVGRLIPAGTGSAMNRMRIAATSRDVALASYKKLQ
2292257_Ssp@RDV02615_1__DNA_directed_RNA_polymerase_subunit_beta_                                   MNDLTKFNPLAKPETFDQIQIGIASPEKIRSWSFGEIKKPETINYRTFKPERDGLFCARIFGPVKDYECLCGKYKRMKYKGVVCEKCGVEVTVTKVRRERMGHIELAAPVAHIWFLKSLPSRIGLLLDMQLKQLERVLYFEHYIVTEPGLTALEKFQLLTEDELLAAQDEYGEDAFTAGIGAEAVKQMLMDLDLEQERVDLMEELATTKSELKPKKIIKRLKVVESFIDSGNKPEWMILDVIPVIPPELRPLVPLDGGRFATSDLNDLYRRVINRNNRLKRLIELRAPDIIVRNEKRMLQEAVDALFDNGRRGRTITGANKRPLKSLSDMLKGKQGRFRQNLLGKRVDYSGRSVIVTGPELKLHQCGLPKKMALELFKPFIYSRLDAKGLSMTLKQAKKWVEKERKEVWDILDEVIREHPVLLNRAPTLHRLGIQAFEPVLIEGKAIQLHPLVCSAFNADFDGDQMAVHVPLSLEAQLEARVLMMSTNNILSPANGKPIIVPSQDMVLGLYYLSMDREGEPGEGMILSDMAEVHQALEVGAVTLHSKITSRVPQTGEDGQERMVRYETTPGRMLLGECLPKSHTVPFETVNRLLTKKEIGDVIDQVYRHTGQKDTVLFADAIMALGFRHAFKAGISFGKDDMIIPHEKDGLVAETKGIVADFEQQYQDGLITQQEKYNKVIDAWSGCGDRVANAMMEKLKATPKENGRQINSIYMMAHSGARGSPAQMKQLGGMRGLMAKPSGEIIETPIISNFKEGLTVLEYFNSTHGARKGLADTALKTANSGYLTRRLVDVSQDCTIVEIDCGTERALEMRSIVQGGSTIASLGERVLGRTTAEDVV-GADGKVAIPAGSLLDEAAITVIEEIGLQALKIRSPLVCESKVGVCGTCYGRDLARGTPVNIGEAVGVIAAQSIGEPGTQLTMRTFHIGGAAQLNETSNLDASADGVVHYRDLPTLVDKRGRRLAMARSGELVINDKEGRELETHRLPFGATLQFAEGDTVKVGDRLAEWDPFTMPVITEKQGVVKFQDLLDGKTLIEQTDEATGIAQRVVIEYRGRAKKEDLRPRLTLLDD-----DSGEAARYLLAVGTMLSVEDGQTVEAGDVLARVTRESAKTRDITGGLPRVAELFEARIPKDNAIIAKISGRIEFVRDYKAKRKIAIVPEEGDRIEYLIPKSKVLDVQEGDFVRKGDNLIAGSPNPHDILEVLGVEALAEYLVAEIQEVYRLQGVKINDKHIEVIVRQMLQKVEITNGGDTTLLPGEQVDREEMDAINAKL-QPGQAFAEGTPVLLGITKASLQTRSFISAASFQETTRVLTQAAVEGKKDVLTGLKENVIVGRLIPAGTGSAMNRIRVAASSRDAALASYRKLQ
1913578_Ssp@APG63227_1__DNA_directed_RNA_polymerase_subunit_beta_                                   MNELSKFNPMAKPETFDEIQIGLASPERIRSWSFGEIKKPETINYRTFKPERDGLFCARIFGPVKDYECLCGKYKRMKYKGVVCEKCGVEVTVTKVRRERMGHIELAAPVAHIWFLKSLPSRIGLLLDMQLKQLERVLYFEHYIVTEPGLTALEKFQLLTEDELLEAQDEYGEDAFTAGIGAEAVKVMLMDLDLERERDDLLEELATTKSELKPKKIIKRLKVVESFIDSGNRPEWMILDIVPVIPPELRPLVPLDGGRFATSDLNDLYRRVINRNNRLKRLIELRAPDIIVRNEKRMLQESVDALFDNGRRGRTITGANKRPLKSLSDMLKGKQGRFRQNLLGKRVDYSGRSVIVTGPELKLHQCGLPKKMALELFKPFIYSRLDAKGLSMTLKQAKKWVEKERKEVWDILEEVIREHPVLLNRAPTLHRLGIQAFEPVLIEGKAIQLHPLVCSAFNADFDGDQMAVHVPLSLEAQLEARVLMMSTNNILSPANGKPIIVPSQDMVLGLYYLSMDREGEPGEGMLLTDMAEVHQALEVGAVTLHSKIISRVPQTDEDGKTYLKRFNTTPGRMLLGECLPKSHKVPFDIVNTLLTKKEIGDVIDQVYRHTGQKDTVLFADAIMGLGFRHAFKAGISFGKDDMIIPEEKDGMVEDTRAVVADFEQQYQDGLITQQEKYNKVIDAWSRCGDLVAGAMMEKLKATPKENGRPINAIYMMAHSGARGSPAQMKQLGGMRGLMAKPSGEIIETPIISNFKEGLTVLEYFNSTHGARKGLADTALKTANSGYLTRRLVDVSQDCTIVENDCGTERALEMRAIVQGGSTIASLGDRVLGRTTAEDIV-GSDGKIAIKAGTLLDEKAISLMEEIGLQSLKIRSPLVCESKVGVCGTCYGRDLARGTPVNIGEAVGVIAAQSIGEPGTQLTMRTFHIGGAAQLNEKSNIEASSAGTIELRELPTIVDKRGRRLAMARSGEVVVLDKEGREMEMHRIPYGAHILHDHGEKVNVGDRLVEWDPFTMPLITEKPGIVKYQDLADGKTLAEQTDEATGIAQRVVTEYRERSVKEDLRPRLTLLDD-----ESGEAARYLLAVGTMLSVEDGQRVEAGDVLARVTRESAKTRDITGGLPRVAELFEARKPKDNAVIAKISGRIEFVRDYKAKRKIAIVPEEGETVEYLIPKIKVLDVQEGDMVRKGDNLVSGSPDPHDILEVLGVEALAEYLCAEIQEVYRLQGVKINDKHIEVIVRQMLQKVEITEGGDTVLLAGEQVDREEMEEVNAKL-AKGKKPAEGHPILLGITKASLQTRSFISAASFQETTRVLTQAAVEGKKDILTGLKENVIVGRLIPAGTGAAMNRIRVTANSRDAALAQYKKLQ
1123270_Sbaekryungens@ATUR01000002_1_211___209014_213264                                            MNELSKFNPVAKPETFDEIQIGLASPERIRSWSFGEIKKPETINYRTFKPERDGLFCARIFGPVKDYECLCGKYKRMKYKGIVCEKCGVEVTVTKVRRERMGHIELAAPVAHIWFLKSLPSRIGLLLDMQLKQLERILYFENYVVIEPGLTALEKFQLLTEDELLEAQDEYGEDAFSAGIGAEAVKIMLMDLDLEQERDDLMEELETTKSTLKPKKIIKRLKVVESFIGSGNRPEWMILEVVPVIPPELRPLVPLDGGRFATSDLNDLYRRVINRNNRLKRLIELRAPDIIVRNEKRMLQESVDALFDNGRRGRTITGANKRPLKSLSDMLKGKQGRFRQNLLGKRVDYSGRSVIVTGPELKLHQCGLPKKMALELFKPFIYARLDAKGLSMTLKQAKKWVEKERKEVWDILDEVIREHPVMLNRAPTLHRLGIQAFEPVLIEGKAIQLHPLVCSAFNADFDGDQMAVHVPLSLEAQLEARVLMMSTNNILSPANGKPIIVPSQDMILGLYYLSMDREGEPGEGMLLSDIAEVHQALEVGAVTLHSKITSRVPQTDEKGKPYMMRVDTTPGRMLLAECLPQSHKVPFDLVNRLLTKKEIGDVIDQVYRHTGQKDTVLFADAIMTLGFRNAFKAGISFGKDDMIIPEEKIQLVEDARATVADYEQQYQDGLITQQEKYNKVIDCWSRCGDQVANAMMEKLKATPKENGREVNAIYMMSHSGARGSPAQMKQLAGMRGLMAKPSGEIIETPIISNFKEGLTVLEYFNSTHGARKGLADTALKTANSGYLTRRLVDVSQDCTIVEEDCGTERLLEMRSIIQGGSTIASLGERVLGRTIGEDIV--EDGKVLYKTGTMLDEYAVAKLEEMGMQSLKIRSPLVCESKVGVCGKCYGRDLARGTPVNIGEAVGVIAAQSIGEPGTQLTMRTFHIGGAAQLNEQSNLEASHEGTIELRDLPTIVDKRNRRLAMSRTGELVIVDKEGRELAVHRIAYGTVLDVDQGDKVKPGDKLAQWDPFTQPVITEKPGTVKFQDLVDNKTLAEQTDEATGIAQRVVIEYRERAKKEDLRPRLTLLDD-----DSGEAAKYLLGPGTMLSVEDGQQVEAGDVLARISREAAKTRDITGGLPRVAELFEARIPKDVSIIAKISGKVEFVRDYKAKRKIAIVPEEGDPVEYLIPKTKVLDVQEGDFVRKGDNLIGGSPNPHDILEVMGVEALAEFLVAEIQEVYRLQGVKINDKHIETIVRQMLQKVEITNGGDTTLLPGEQVDREEMDAINSKL-TRSKTKAEGKPVLLGITKASLQTRSFISAASFQETTRVLTQAAVEGKKDVLTGLKENVIVGRLIPAGTGAAMNRVRIAATSRDTALAQQRKIQ
1902408_Ssp@MAC11866_1__DNA_directed_RNA_polymerase_subunit_beta_                                   MNELSKFNPVA-PETFDEIQIGLASPER-RSWSFGEIKKPETIN-RTFKPERDGLFCARIFGPVKDYECLCGKYKRMKYKGIVCEKCGVEVTVTKVRRERMGHIELAAPVAHIWFLKSLPSRIGLLLDMQLKQLERILYFENYVVIEPGLTALEKFQLLTEDELLEAQDEYGEDAFSAGIGAEAVKIMLMDLDLERERDDLMEELETTKSTLKPKKIIKRLKVVESFIDSGNRPEWMILEVVPVIPPELRPLVPLDGGRFATSDLNDLYRRVINRNNRLKRLIELRAPDIIVRNEKRMLQESVDALF--GRRGRTITGANKRPLKSLSDMLKGKQGRFRQNLLGKRVDYSGRSVIVTGPELKLHQCGLPKKMALELFKPFIYARLDAKGLSMTLKQAKKWVEKERKEVWDILDEVIREHPVMLNRAPTLHRLGIQAFEPVLIEGKAIQLHPLVCSAFNADFDGDQMAVHVPLSLEAQLEARVLMMSTNNILSPANGKPIIVPSQDMILGLYYLSMDREGEPGEGMMLSDMAEVHQALEVGAVSLHSKIVSRVPQADENGKQYMKRVETTPGRMLLAECLPQSHKVPFELVNRLLTKKEIGDVIDQVYRHTGQKDTVLFADAIMTLGFRNAFKAGISFGKDDMIIPEEKIQLVEDARATVADYEQQYQDGLITQQEKYNKVIDCWSRCGDQVANAMMEKLKATPKENGREVNAIYMMSHSGARGSPAQMKQLAGMRGLMAKPSGEIIETPIISNFKEGLTVLEYFNSTHGARKGLADTALKTANSGYLTRRLVDVSQDCTIVEEDCGTERLLEMRAIIQGGSTIASLGERVLGRTIGEDIV--ADGEVIYKTGTMLDEYAVAKLEEMGLQSLKIRSPLVCESKVGVCGKCYGRDLARGTPVNIGEAVGVIAAQSIGEPGTQLTMRTFHIGGAAQLNEQSNLEASHEGVIELRDLPTIVDKRGRRLAMSRSGELVITDKEGRELAVHRIAYGTVLDVDNGDSVKPGDKLAQWDPFTQPVITEKPGMVKFQDLVDNKTLTEQTDEATGIAQRVVTEYRERGKKEDLRPRLTLLDE-----DSGEAAKYLLGPGTMLSVEDGQQVEAGDVLARVSREAAKTRDITGGLPRVAELFEARIPKDVSIIAKISGKVEFVRDYKAKRKIAIVPEEGDPVEYLIPKTKVLDVQEGDFVRKGDNLIGGSPNPHDILEVMGVEALAEFLVSEIQEVYRLQGVKINDKHIETIVRQMLQKVEITVGGDTTLLPGEQVDREEMDAINAKL-GKNKTPAEGKPVLLGITKASLQTRSFISAASFQETTRVLTQAAVEGKKDVLTGLKENVIVGRLIPAGTGAAMNRVRIAANSRDTALAQQRKIQ
2185142_Asp@CP031155_1_1851___1910982_1915313                                                       MNDLTKFNQLAKPETFDQIQIGIASPERIRSWSFGEIKKPETINYRTFKPERDGLFCARIFGPVKDYECLCGKYKRMKYKGVVCEKCGVEVTVTKVRRERMGHIELAAPVAHIWFLKSLPSRIGLLLDMQLKQLERVLYFESYIVTEPGLTPMEKFQLLTEDELLEAQDEYGEDAFTADIGASAVKTMLMDLDLEQERDDLMEDLRTTKSKLKPAKIIKRLKVVESFIDSGNKPEWMILEVVPVIPPELRPLVPLDGGRFATSDLNDLYRRVINRNNRLKRLIELRAPDIIVRNEKRMLQEAVDALFDNGRRGRVITGANKRPLKSLSDMLKGKQGRFRQNLLGKRVDYSGRSVIVTGPELKLHQCGLPKKMALELFKPFIYARLDAKGLSMTLKQAKKWVEKERKEVWDILDEVIREHPVLLNRAPTLHRLGIQAFEPVLIEGKAIQLHPLVCSAFNADFDGDQMAVHVPLSLEAQLEARVLMMSTNNILSPANGKPIIVPSQDMVLGLYYLSMESAGEPGEGMILGDIAEVHQAIEVGAVTYHSKITTRVPQTDEKGKPYMMRVETTPGRMLLGECLPQSHKVPYDTINRLLTKKEIGDVIDQVYRHTGQKDTVLFADAIMTLGFKHAFKAGISFGKDDMIIPDSKDGMIVEAKKLVADYEQQYQDGLITQQEKYNKVIDAWSRTGDQVADAMMEEIKARPKKEGRQINSIYMMSHSGARGSPAQMKQLAGMRGLMAKPSGEIIETPIISNFKEGLTVLEYFNSTHGARKGLADTALKTANSGYLTRRLVDVSQDCVIVEENCKTNNALTMRAIVQGGSVIASLGERILGRTTAEDLVDVKTDKVIVKSGTLLDEAMVVEIEAAEVQSAKIRSPLVCEADQGVCATCYGRDLARGTPVNIGEAVGVIAAQSIGEPGTQLTMRTFHIGGAAQVNETSHLESISDGTVEYRDMPTIQDKQDRRLSLARSGEMVVIDNEGRERAIHRVPYGTVLLFKHGAKVKEGDRLAEWDPFSLPIITETSGVVKYQDLIDTKTMEERVDDATGIAQRVVTENRSRAKKEDLRPRLTLFND-----AEADAARYMLAPGTTLSVEDGQEVQAGDILARASREAAKTRDITGGLPRVAELFEARIPKDSAIIAKISGKIEFVREYKAKRKIAIVPEEGDPVEYLIAKTKVIDVQEGDFVKKGDNLISGSPDPHDILEVLGIEPLAEYLVAEIQEVYRLQGVKINDKHIETIVRQMLQKVEITYGGDTTLLAGEQVDREEMNEINAKL-ERRQKKAEGKPILLGITKASLQTRSFISAASFQETTRVLTQASVEGKKDTLVGLKENVIVGRLIPAGTGAAMNRVRVTANSRDAAIAQYKKMQ
1842535_Bsp@AOG00618_1__DNA_directed_RNA_polymerase__beta___subunit                                 MNELTKFNPAVKPETFDEIQIGLASPERIRSWSFGEIKKPETINYRTFKPERDGLFCARIFGPVKDYECLCGKYKRMKYKGIVCEKCGVEVTVTKVRRERMGHIELAAPVAHIWFLKSLPSRIGLLLDMQLKQLERVLYFESYVVIEPGLTSLEKYQLLTEDELLDAQDEFGEDAFSAGIGAEAVRQMLMDLDLESERADLLQELETTKSELKPKKIIKRLKVVESFIDSGNRPEWMILEVIPVIPPELRPLVPLDGGRFATSDLNDLYRRVINRNNRLKRLMELRAPDIIVRNEKRMLQEAVDALFDNGRRGRIITGANKRPLKSLSDMLKGKQGRFRQNLLGKRVDYSGRSVIVTGPELKLHQCGLPKKMALELFKPFIYARLDAKGLSMTLKQAKKWVEKERKEVWDILDEVIREHPVMLNRAPTLHRLGIQAFEPVLIEGKAIQLHPLVCSAFNADFDGDQMAVHVPLSLEAQLEARVLMMSTNNILSPANGKPIIVPSQDMVLGLYYLSMDREGEPGEGMLMADIAEVHQALEIGAVTLHSKVIARVPQTDEQGNQYLKRYNTTPGRMLIGECLPKSHKVPFDVVNRLLTKKEIGDVIDQVYRHTGQKDTVLFADAIMGLGFRHACRAGISFGKDDMIIPDSKERLVDETRALVADYEQQYQDGLITQQEKYNKVIDAWSRCGDQVANAMMEEIKATPKEHGRPVNSIYMMSHSGARGSPAQMKQLAGMRGLMAKPSGEIIETPIISNFKEGLTVLEYFNSTHGARKGLADTALKTANSGYLTRRLVDVSQDCVIVQEDCGTENALEMRAIVQGGSVIASLGERILGRTLAEDISDAKTGEIVIAKDTLLDEANIATIEALGLQAARIRSPLICEATMGVCGKCYGRDLARGTPVNIGEAVGVIAAQSIGEPGTQLTMRTFHIGGAAQLNETSNLEAVADGTLQYRDIPTIVNKRGQRLSLARNGEIAIVDKEGRERAVHRIPYGTVLLVDDNGVVNLGDRIAEWDPFTMPVITEKGGVVKYQDLIDGKTLIEQTDDATGIAQRVVVEFRGKASKEDLRPRLTLLDD-----DSGEAARYMLAVGAMLSVEEGQKVEAGDVLARVSREAAKTRDITGGLPRVAELFEARKPKDNAIIAKVSGRIEFVRDYKAKRKIAIHPEEGESVEYLVPKSKVIDVQEGDYVKKGDNLISGSPDPHDILEVLGVEALAEYLVSEIQEVYRLQGVKINDKHIEVIVRQMLQKVEITDGGDTTLLPGEQLDREEMDEYNGRL-DAGKKFAEGKPVLLGITKASLQTRSFISAASFQETTRVLTQAAVEGKRDSLIGLKENVIVGRLIPAGTGAGMNRMRIAANSRDAALAQQRALQ
1736343_Ssp@KQU62054_1__DNA_directed_RNA_polymerase_subunit_beta_                                   MNELTNFNPIAKPETFDQIQIGIASPDKIRSWSFGEIKKPETINYRTFKPERDGLFCARIFGPIKDYECLCGKYKRMKYKGIVCEKCGVEVTVSKVRRERMGHIELAAPVAHIWFLKSLPSRIGLLLDMQLKQLERVLYFEAYIVIEPGLTPLEKFSLLTEDELLDAQDQYGEDAFSAGIGAEAVRIMLESLDLEGERKELLEELATTKSELKPKKIIKRLKVVESFIDSGNRPEWMILEVVPVIPPELRPLVPLDGGRFATSDLNDLYRRVINRNNRLKRLMELRAPDIIVRNEKRMLQEAVDALFDNGRRGRTITGANKRPLKSLSDMLKGKQGRFRQNLLGKRVDYSGRSVIVTGPELKLHQCGLPKKMALELFKPFIYARLDAKGLSMTLKQAKKWVEKERKEVWDILDEVIREHPVMLNRAPTLHRLGIQAFEPVLIEGKAIQLHPLVCSAFNADFDGDQMAVHVPLSLEAQLEARVLMMSTNNILSPANGKPIIVPSQDMVLGLYYLSMLKEGEPGEGMLISDMSEVHQALEAKAVTLHTKIISRVPQTDESGKQYMKRFETTPGRMLLGETLPQSSKVPFETVNRLLTKKDVGDVIDEVYRHTGQKETVLFADAIMALGFRHAFRAGISFGKDDMIIAPDKDKLVDETRDQVKDFEQQYQDGLITQQEKYNKVIDAWSRCGDQVANSMMNEIKAVRHNKGRDINSIYMMAHSGARGSQAQIKQLAGMRGLMAKPSGEIIETPIISNFKEGLTVLEYFNSTHGARKGLADTALKTANSGYLTRRLVDVSQDCVIIEEDCGTERALEMKAIVQGGTVIASLGERILGRTTAEDVVDAKTGKVVIPTGTLLDEAMIVQIEGIGIQGMKIRSPLVCESKIGVCGKCYGRDLARGTPVNIGEAVGVIAAQSIGEPGTQLTMRTFHIGGAAQLNEQSNLEAPVDGTAQFKDLRLIVDQRGRRVTLSRSGEIVIVDMDGRELSTHRIPYGAYVLFEDGHVLTKGDRMAEWDPFTMPVITENSGIVKYVDLIEGKTLTEQTDEATGIAQRVVIDYRTTKSKEDLRPRLTLTGD-----GEAEAARYMLASGATLSVDDNAQVHAGDVLARVSRESAKTRDITGGLPRVAELFEARIPKEAAIIAKVSGRVVFGKDYKAKRKIGIQPEDGDIVEYLVPKSKVIDVQEGDYVKRGDNLIGGSPDPHDILETMGIEPLAEYLVSEIQEVYRLQGVKINDKHIETIVRQMLQKVEITDGGDTTLLKGEQVDRDEMDAVNDKL-DKGLARASGKPVLLGITKASLQTRSFISAASFQETTRVLTEAAVQGKQDTLMGLKENVIVGRLIPAGTGAGMNRLRVAATSRDVALAQQRALS
634430_Srubra@SFP46237_1__DNA_directed_RNA_polymerase_subunit_beta_                                 MNELTNFNPVAKPETFDQIQIGIASPDKIRSWSFGEIKKPETINYRTFKPERDGLFCARIFGPIKDYECLCGKYKRMKYKGIVCEKCGVEVTVSKVRRERMGHIELAAPVAHIWFLKSLPSRIGLLLDMQLKQLERVLYFEAYIVIEPGLTPLEKYSLLTEDELLDAQDQYGEDAFSAGIGAEAVRIMLENLDLEGEKRDLLEELATTKSELKPKKIIKRLKVVESFLESGNRPEWMILEVVPVIPPELRPLVPLDGGRFATSDLNDLYRRVINRNNRLKRLMELRAPDIIVRNEKRMLQEAVDALFDNGRRGRTITGANKRPLKSLSDMLKGKQGRFRQNLLGKRVDYSGRSVIVTGPELKLHQCGLPKKMALELFKPFIYARLDAKGLSMTLKQAKKWVEKERKEVWDILDEVIREHPVMLNRAPTLHRLGIQAFEPVLIEGKAIQLHPLVCSAFNADFDGDQMAVHVPLSLEAQLEARVLMMSTNNILSPANGKPIIVPSQDMVLGLYYLSMMKEGEPGEGMVLADMEEVHQALFAGSVTLHTKITSRVPQTDESGNQYLKRFETTPGRMLLGETLPKSSKVPFETVNRLLTKKDVGDVIDEVYRHTGQKETVLFADAIMALGFRHAFRAGISFGKDDMIIAPDKDKLVDETRDQVKDFEQQYQDGLITQQEKYNKVIDAWSRCGDQVANSMMNEIKAVRHNKGRDINSIYMMAHSGARGSQAQIKQLAGMRGLMAKPSGEIIETPIISNFKEGLTVLEYFNSTHGARKGLADTALKTANSGYLTRRLVDVSQDCVIVEEDCGTERALEMKAIVQGGSTIASLGERILGRTTMEDVVDPKTGEIAIPTGTLLDEAMVAQIEAIGVQGMKIRSPLICESKIGVCGKCYGRDLARGTPVNIGEAVGVIAAQSIGEPGTQLTMRTFHIGGAAQLNEQSNLEAPVDGTAQFKDLRLIVDQRGRRVVLSRSGEIVIVDMDGRELSSHRIPYGAYVAFDDGHMLSKGDRMAEWDPFTMPVITETGGIVKYQDLIEGKTLTEQTDEATGIAQRVVIEYRTTKSKEDLRPRLTLTGS-----DESEAARYMLASGAVLSVDDNAEVQAGDVLARVSRESAKTRDITGGLPRVAELFEARVPKEAAVIAKVSGRVVFGKDYKAKRKIGIQPEDGDVVEYLVPKSKVIDVQEGDYVKRGDNLIGGSPDPHDILETMGIEPLAEYLVSEIQEVYRLQGVKINDKHIETIVRQMLQKVEITDGGDTTLLKGEQVDREEMDAINAKL-EKNQTAAQGKPILLGITKASLQTRSFISAASFQETTRVLTEAAVQGKQDTLMGLKENVIVGRLIPAGTGAGMNRLRVAATSRDVALAQQRALS
1920129_Ssp@RSU50369_1__DNA_directed_RNA_polymerase_subunit_beta_                                   MNELTNFNPLAKPETFDQIQIGIASPDKIRSWSFGEIKKPETINYRTFKPERDGLFCARIFGPIKDYECLCGKYKRMKYKGIVCEKCGVEVTVSKVRRERMGHIELAAPVAHIWFLKSLPSRIGLLLDMQLKQLERVLYFEAYIVIEPGLTPLEKYSLLTEDELLDAQDQYGEDAFSAGIGAEAVRIMLENLDLEGEKRDLLEELATTKSELKPKKIIKRLKVVESFLESGNRPEWMILEVVPVIPPELRPLVPLDGGRFATSDLNDLYRRVINRNNRLKRLMELRAPDIIVRNEKRMLQEAVDALFDNGRRGRTITGANKRPLKSLSDMLKGKQGRFRQNLLGKRVDYSGRSVIVTGPELKLHQCGLPKKMALELFKPFIYARLDAKGLSMTLKQAKKWVEKERKEVWDILDEVIREHPVMLNRAPTLHRLGIQAFEPVLIEGKAIQLHPLVCSAFNADFDGDQMAVHVPLSLEAQLEARVLMMSTNNILSPANGKPIIVPSQDMVLGLYYLSMMKEGEPGEGMLLGDMAEVHQALNAQAVTLHTKIISRVPQTDEQGNQYLKRYETTPGRMLLGETLPKSHKVPFETVNRLLTKKDVGDVIDEVYRHTGQKETVLFADAIMALGFRHAFRAGISFGKDDMIIAPDKDALVDETREQVKDFEQQYQDGLITQQEKYNKVIDAWSRCGDQVANSMMNEIKAVRRMAGRDINSIYMMAHSGARGSQAQIKQLAGMRGLMAKPSGEIIETPIISNFKEGLTVLEYFNSTHGARKGLADTALKTANSGYLTRRLVDVSQDCVIIEEDCGTERALEMKAIVQGGSTIASLGERILGRTTAEDVVDPKTGEVVIPTGTLLDEAMIVQIEKIGIQGMKIRSPLVCESKIGVCGKCYGRDLARGTPVNIGEAVGVIAAQSIGEPGTQLTMRTFHIGGAAQLNEQSNLEAPVDGTAQFRDLRLITDQRGRRVTLSRSGEIAIVDMDGRELSTHRIPYGAYVLFDDGHMLSKGDRMAEWDPFTMPVITENSGVVKYQDLIEGKTLTEQTDEATGIAQRVVIEYRTTKSKEDLRPRLTLTGA-----DESEAARYMLAPGAVLSVEDNAQVQGGDVLARVSRESAKTRDITGGLPRVAELFEARIPKEAAIIAKVSGRVVFGKDYKAKRKIGIQPEDGDVVEYLVPKSKVIDVQEGDYVKRGDNLIGGSPNPHDILETMGIEPLAEYLVAEIQEVYRLQGVKINDKHIETIVRQMLQKVEITDGGDTTLLKGEQVDREEMDATNDKL-EPGQARAQGKPVLLGITKASLQTRSFISAASFQETTRVLTEAAVQGKQDTLMGLKENVIVGRLIPAGTGAGMNRLRVAASSRDAALAQQRALS
1961362_Ssp@ANC87554_1__DNA_directed_RNA_polymerase_subunit_beta_                                   MNELTNFNPIAKPETFDQIQIGIASPDKIRSWSFGEIKKPETINYRTFKPERDGLFCARIFGPIKDYECLCGKYKRMKYKGIVCEKCGVEVTVSKVRRERMGHIELAAPVAHIWFLKSLPSRIGLLLDMQLKQLERVLYFEAYIVIEPGLTPLEKYQLLTEDELLEAQDEYGEDAFSAGIGAEAVRIMLENLDLEGEKVQLLEELATTKSELKPKKIIKRLKVVESFLESGNRPEWMILEVVPVIPPELRPLVPLDGGRFATSDLNDLYRRVINRNNRLKRLMELRAPDIIVRNEKRMLQEAVDALFDNGRRGRTITGANKRPLKSLSDMLKGKQGRFRQNLLGKRVDYSGRSVIVTGPELKLHQCGLPKKMALELFKPFIYARLDAKGLSMTLKQAKKWVEKERKEVWDILDEVIREHPVMLNRAPTLHRLGIQAFEPVLIEGKAIQLHPLVCSAFNADFDGDQMAVHVPLSLEAQLEARVLMMSTNNILSPANGKPIIVPSQDMVLGLYYLSLQKEKEPGEGMLLADMEEVHQALFAGAVTLHTKIVSRVPQTDEQGNQYLKRYETTPGRMLLGECLPKSHKVPFDTVNRVLTKKDVGEVIDEVYRHTGQKETVLFADAIMALGFRHAFRAGISFGKDDMIIAPDKDRLVDETREQVKDFEQQYQDGLITQQEKYNKVIDAWSRCGDQVANSMMNEIKAVRHMVGRDINSIYMMAHSGARGSPAQIKQLAGMRGLMAKPSGEIIETPIISNFKEGLTVLEYFNSTHGARKGLADTALKTANSGYLTRRLVDVSQDCVIIEEDCGTERALEMKAIVQGGSTIASLAERILGRTTAEDVVDPKTNAVVIPIGTLLDEAMVAQIEAMGIQGMKIRSPLVCESKIGVCGKCYGRDLARGTPVNIGEAVGVIAAQSIGEPGTQLTMRTFHIGGAAQLNEQSNLEAPVDGTAVFKDLRLIVDQRGRRVVLSRSGEIMIVDMDGRELSTHRIPYGAYVMFDDGHMLSKGDRMAEWDPFTMPVITENSGIVKYQDLTEGKTLTEQTDEATGIAQRVVIEYRTSKSKEDLRPRLTLTTS-----EDGEAARYMLAPGAVLSVDDNAEVQAGDVLARVSRESAKTRDITGGLPRVAELFEARIPKEAAIIAKVSGRVVFGKDYKAKRKIGIQPEDGDIVEYLVPKSKVIDVQEGDYVKRGDNLIGGSPNPHDILETMGIEPLAEYLVSEIQEVYRLQGVKINDKHIETIVRQMLQKVEITDGGDTTLLKGEQVDREEMDAINDKL-DANQVRAQGKPVLLGITKASLQTRSFISAASFQETTRVLTEAAVQGKQDTLMGLKENVIVGRLIPAGTGAGMNRLRVAASSRDAALVQQRALQ
1166340_Ssp@SEN27111_1__DNA_directed_RNA_polymerase_subunit_beta_                                   MNEMTPFNPIAKPETFDQIQIGIASPDKVRSWSFGEIKKPETINYRTFKPERDGLFCARIFGPIKDYECLCGKYKRMKYKGIVCEKCGVEVTVSKVRRERMGHIELAAPVAHIWFLKSLPSRIGLLLDMQLKQLERVLYFEAYIVIEPGLTPLDKYQLLTEDELLDAQDQYGEDAFSAGIGAEAVRIMLESLDLEGEKRDLLEELATTKSELKPKKIIKRLKVVESFLESGNRPEWMILEVVPVIPPELRPLVPLDGGRFATSDLNDLYRRVINRNNRLKRLMELRAPDIIVRNEKRMLQEAVDALFDNGRRGRTITGANKRPLKSLSDMLKGKQGRFRQNLLGKRVDYSGRSVIVTGPELKLHQCGLPKKMALELFKPFIYARLDAKGLSMTLKQAKKWVEKERKEVWDILDEVIREHPVMLNRAPTLHRLGIQAFEPVLIEGKAIQLHPLVCSAFNADFDGDQMAVHVPLSLEAQLEARVLMMSTNNILSPANGKPIIVPSQDMVLGLYYLSMMKENEPGEGMLLGDMAEVHQALQAGAVTLHTKIVSRVPQTDESGKQYLKRYETTPGRMLLGETLPQSHKVPFEIVNRLLTKKDVGDVIDEVYRHTGQKETVLFADAIMSLGFRHAFRAGISFGKDDMIIAPDKDKLVDETREQVKDFEQQYQDGLITQQEKYNKVIDAWSRCGDQVANSMMNEIKAVRK--GRDINSIYMMAHSGARGSQAQIKQLAGMRGLMAKPSGEIIETPIISNFKEGLTVLEYFNSTHGARKGLADTALKTANSGYLTRRLVDVSQDCVVIEEDCGTERALEMKAIVQGGSTIASLGERILGRTTAEDVVDAKTGEVVIPTGTLLDEPMVARIEAIGVQGMKIRSPLVCESKIGVCGKCYGRDLARGTPVNIGEAVGVIAAQSIGEPGTQLTMRTFHIGGAAQLNEQSNLEAPVDGTAQYRDLRIIVDQRGRRVVLSRSGEIAIVDMDGRELAVHRIPYGAYVMFDDGHMLSKGDRMAEWDPFTMPVITETAGIVKYQDLLEGKTLTEQTDEATGIAQRVVIEYRVSKSKEDLRPRLTLTGA-----DSSEAARYMLASGAVLSVDDNAEVQAGDVLARVSRESAKTRDITGGLPRVAELFEARVPKEAAIIAKVSGRVVFGKDYKAKRKIGIQPEDGDVVEYLVPKSKVIDVQEGDYVKRGDNLIGGSPDPHDILETLGIEPLAEYLVSEIQEVYRLQGVKINDKHIEVIVRQMLQKVEITEGGDTTLLKGEQVDREEMDAVNEKL-EPNQARAMGKPILLGITKASLQTRSFISAASFQETTRVLTEAAVQGKQDTLMGLKENVIVGRLIPAGTGAGMNRLRVAASSRDAALAQQRALS
1735683_Ssp@KQM63273_1__DNA_directed_RNA_polymerase_subunit_beta_                                   MNEMTPFNPVAKPETFDQIQIGIASPDRIRSWSFGEIKKPETINYRTFKPERDGLFCARIFGPIKDYECLCGKYKRMKYKGIVCEKCGVEVTVSKVRRERMGHIELAAPVAHIWFLKSLPSRIGLLLDMQLKQLERVLYFEAYIVIEPGLTPLEKYQLMTEDELLEAQDQYGEDAFSAGIGAEAVRIMLESLDLEGERTTLLEELAVTKSELKPKKIIKRLKVVESFIDSGNRPEWMILEVVPVIPPELRPLVPLDGGRFATSDLNDLYRRVINRNNRLKRLMELRAPDIIVRNEKRMLQEAVDALFDNGRRGRTITGANKRPLKSLSDMLKGKQGRFRQNLLGKRVDYSGRSVIVTGPELKLHQCGLPKKMALELFKPFIYARLDAKGLSMTLKQAKKWVEKERKEVWDILDEVIREHPVMLNRAPTLHRLGIQAFEPVLIEGKAIQLHPLVCSAFNADFDGDQMAVHVPLSLEAQLEARVLMMSTNNILSPANGKPIIVPSQDMVLGLYYLSMLKENEPGQGMLLGDMAEVHQALEAKAVTLHTKVISRVPQTDETGKQYMKRYETTPGRMLLGECLPHSHKVPFDTVNRLLTKKDVGDVIDEVYRHTGQKETVLFADAIMALGFRHAFKAGISFGKDDMIIPDAKVALVDETKGLVKDFEQQYQDGLITQQEKYNKVIDAWSRCGDQVANAMMDEIKAVKTETGRDINSIYMMAHSGARGSQAQIKQLAGMRGLMAKPSGEIIETPIISNFKEGLTVLEYFNSTHGARKGLADTALKTANSGYLTRRLVDVSQDCVIIEEDCGTERALEMKAIVENGQTIASLGERILGRTTAEDIVDVKTGDVIIPLGTLLDEPMIVTIEGLGTQSVKIRSPLVCESKIGVCGKCYGRDLARGTPVNIGEAVGVIAAQSIGEPGTQLTMRTFHIGGAAQLNEQSNLEAPVDGTIEFRDLRIIVDQRGRRVVLSRSGEIAILDMDGRELAVNRLPYGSYVLFDDGHIVSKGDRMAEWDPFTMPVITENPGTVKYVDLIEGKTMTEVTDEATGIAQRVVTEYRATKSKEDLRPRLTLLDD-----NSGEAGRYMLALGATLSVEDGAQVSGGDVIARVSRESAKTRDITGGLPRVAELFEARKPKENAIIAKISGRVVFGKDYKAKRKIGIQPEDGDVVEYLVPKSKVIDVQEGDYVKRGDNLIGGSPDPHDILEVLGIEPLAEYLVSEIQGVYRLQGVKINDKHIETIVRQMLQKVEITDGGDTTLLAGEQVDREEMDAINEKL-DKKQTPAQGKPILLGITKASLQTRSFISAASFQETTRVLTEAAVQGKQDNLMGLKENVIVGRLIPAGTGAGMSRLRVAATSRDVALAQQRRLA
1141887_Ssp@PAX07326_1__DNA_directed_RNA_polymerase_subunit_beta_                                   MNEMTPFNPIAKPETFDQIQIGIASPDKIRSWSFGEIKKPETINYRTFKPERDGLFCARIFGPIKDYECLCGKYKRMKYKGIVCEKCGVEVTVSKVRRERMGHIELAAPVAHIWFLKSLPSRIGLLLDMQLKQLERVLYFENYIVIEPGLTPLEKYQLLSEDELLEAQDEYGEDAFSAGIGAEAVRIMLESLDLEGEKEQLLQELATTKSELKPKKIIKRLKVVESFIESGNRPEWMILEVVPVIPPELRPLVPLDGGRFATSDLNDLYRRVINRNNRLKRLMELRAPDIIVRNEKRMLQEAVDALFDNGRRGRTITGANKRPLKSLSDMLKGKQGRFRQNLLGKRVDYSGRSVIVTGPELKLHQCGLPKKMALELFKPFIYARLDAKGLSMTLKQAKKWVEKERKEVWDILDEVIREHPVMLNRAPTLHRLGIQAFEPVLIEGKAIQLHPLVCSAFNADFDGDQMAVHVPLSLEAQLEARVLMMSTNNILSPANGKPIIVPSQDMVLGLYYLSMEKQGEPGEGMLLGDMSEVHQALNAGAVTLHTKITSRVPQVDENGVEYLKRVETTPGRMLLGETLPKSHKVPFEIVNRLLTKKDVGDVIDEVYRHTGQKETVLFADAIMALGFRHAFKAGISFGKDDMIIPNEKVALVDETRALVKDFEQQYQDGLITQQEKYNKVIDAWSRCGDQVAAAMMNEIKAVKRETGRPINSIYMMAHSGARGSQAQIKQLAGMRGLMAKPSGEIIETPIISNFKEGLTVLEYFNSTHGARKGLADTALKTANSGYLTRRLVDVSQDCVVIEDDCGTERALEMKAIVQGGSTIASLGERILGRTTAEDVVDPKSNAVVIPSGTLLDEPMVAQIEAIGLQGMKIRSPLICESKIGVCGKCYGRDLARGTPVNIGEAVGVIAAQSIGEPGTQLTMRTFHIGGAAQLNEQSNLEAPVDGTAQYRDLRVIVDQRGRRVVLSRSGEIVIVDMDGRELSSHRIPYGAYVAFDDGHMLSKGDRMAEWDPFTMPVITETAGVVKFQDLIENRTLTEQVDEATGIAQRVVTEFRQGKSKEDLRPRLTLTTD-----EAGEAARYLLAPGTVLSVEDGAQVQAGDVLARASRESAKTRDITGGLPRVAELFEARKPKENAIIAKVSGRVVFGKDYKAKRKIGIQPEDGEVVEYLIPKSKVIDVQEGDYVKRGDNLIGGSPDPHDILEVLGVEALAEYLVSEIQEVYRLQGVKINDKHIEVIVRQMLQKVEITDGGDTTLLAGEQVDREEMDAINDKL-APNQARAQGKPILLGITKASLQTRSFISAASFQETTRVLTEAAVQGKRDELMGLKENVIVGRLIPAGTGAGMNRLRVAASSRDAALAQQRSLA
1219043_Schangbaiensi@GAO40637_1__DNA_directed_RNA_polymerase_beta__subunit                         MNEMTPFNPMTKPETFDQIQIGIASPERIRSWSFGEIKKPETINYRTFKPERDGLFCARIFGPIKDYECLCGKYKRMKYKGIVCEKCGVEVTVSKVRRERMGHIELAAPVAHIWFLKSLPSRIGLLLDMQLKQLERILYFEAYVVIEPGLTPLERYQLLTEDELLSAQDEYGEDAFSAGIGAEAVRIMLESLDLEGERTQLLEELAVTKSELKPKKIIKRLKVVESFIDSGNRPEWMILNVVPVIPPELRPLVPLDGGRFATSDLNDLYRRVINRNNRLKRLMELRAPDIIVRNEKRMLQEAVDALFDNGRRGRTITGANKRPLKSLSDMLKGKQGRFRQNLLGKRVDYSGRSVIVTGPELKLHQCGLPKKMALELFKPFIYARLDAKGLSMTLKQAKKWVEKERKEVWDILDEVIREHPVLLNRAPTLHRLGIQAFEPVLIEGKAIQLHPLVCSAFNADFDGDQMAVHVPLSLEAQLEARVLMMSTNNILSPANGKPIIVPSQDMVLGLYYLSMERDGEPGEGMMISDMAEVHQALDSGAVTLHSKIVSRVPQTDENGVSYMKRVETTPGRMLLGETLPKSHKVPFETVNRLLTKKEIGDVIDVVYRHTGQKETVLFADAIMALGFRHAFKAGISFGKDDMIIPESKVRMVDETRDQVKDYEQQYQDGLITQQEKYNKVIDAWSRCGDQVANAMMEEIKATPRDNGRPINSIYMMAHSGARGSQAQMKQLAGMRGLMAKPSGEIIETPIISNFKEGLTVLEYFNSTHGARKGLADTALKTANSGYLTRRLVDVSQDCVVVEEDCGTERALEMKAIVQGGATIASLGERVLGRTTAEDIVDSKTNEVLVSEGTLLDEAMVARIEEIGIQSVRIRSPLICESKQGVCAACYGRDLARGTPVNIGEAVGVIAAQSIGEPGTQLTMRTFHIGGAAQLNEQSNLEAVSDGRIEYRDLPTIVDSRGRTIALARNGELAILDMEGRERATHRIPYGANLLLADGHIVQKGERMAEWDPFTMPIITEKAGVVKFQDLIEGKTLVEQTDEATGIAQRVVTEYRASKSKEDLRPRITLLDE-----SSGEAGRYMLAPGATLSVEDGQQVQAGDVLARASREAAKTRDITGGLPRVAELFEARKPKENAIIAKVSGRVVFGKDYKAKRKIGIQPDDGEVVEYLVPKSKVIDVQEGDYVKRGDNLIGGSPDPHDILEVLGIEPLAEYLVSEIQEVYRLQGVKINDKHIETIVRQMLQKVEITESGDTTLLVGEQLDREEMDEVNAKL-TAGQRPAEGKPVLLGITKASLQTRSFISAASFQETTRVLTEAAVQGKTDTLIGLKENVIVGRLIPAGTGAGMNRLRVAASSRDAALAAHRDWQ
1947531_Ssp@DBAW01000053_1_1___3_1280                                                               MNEMTAFNPLTKPETFDQIQIGIASPERIRSWSFGEIKKPETINYRTFKPERDGLFCARIFGPIKDYECLCGKYKRMKYKGIVCEKCGVEVTVSKVRRERMGHIELAAPVAHIWFLKSLPSRIGLLLDMQLKQLERILYFEAYVVIEPGLTPLERYQLLTEDELLAAQDEYGEDAFSAGIGAEAVRIMLESLDLEGEREQLLKELAETKSELKPKKIIKRLKVVESFIDSGNRPEWMILNVVPVIPPELRPLVPLDGGRFATSDLNDLYRRVINRNNRLKRLMELRAPDIIVRNEKRMLQEAVDALFDNGRRGRTITGANKRPLKSLSDMLKGKQGRFRQNLLGKRVDYSGRSVIVTGPELKLHQCGLPKKMALELFKPFIYARLDAKGLSMTLKQAKKWVEKERKEVWDILDEVIREHPVLLNR----------------------------------------------------------------------------------------------------------------------------------------------------------------------------------------------------------------------------------------------------------------------------------------------------------------------------------------------------------------------------------------------------------------------------------------------------------------------------------------------------------------------------------------------------------------------------------------------------------------------------------------------------------------------------------------------------------------------------------------------------------------------------------------------------------------------------------------------------------------------------------------------------------------------------------------------------------------------------------
397260_Ssanxanigenen@PZO91562_1__DNA_directed_RNA_polymerase_subunit_beta_                          MNELTNFNPVAKPETFDQIQIGIASPERIRSWSFGEIKKPETINYRTFKPERDGLFCARIFGPIKDYECLCGKYKRMKYKGIVCEKCGVEVTVSKVRRERMGHIELAAPVAHIWFLKSLPSRIGLLLDMQLKQLERVLYFEAYIVIEPGLTPLEKYQLLTEDELLEAQDEYGEDAFSAGIGAEAVRIMLESLDLEGERKQLLEELATTKSELKPKKIIKRLKVVESFIDSGNRPEWMILEVIPVIPPELRPLVPLDGGRFATSDLNDLYRRVINRNNRLKRLMELRAPDIIVRNEKRMLQEAVDALFDNGRRGRTITGANKRPLKSLSDMLKGKQGRFRQNLLGKRVDYSGRSVIVTGPELKLHQCGLPKKMALELFKPFIYARLDAKGLSMTLKQAKKWVEKERKEVWDILDEVIREHPVMLNRAPTLHRLGIQAFEPVLIEGKAIQLHPLVCSAFNADFDGDQMAVHVPLSLEAQLEARVLMMSTNNILSPANGKPIIVPSQDMVLGIYYLSMEREGEPGEGMLLSDMQEVHQALNAKAVTLHSKIISRVPQTDEAGNSYMKRVETTPGRMLIGETLPKSHKVPFETVNRLLTKKDVGDVIDEVYRHTGQKETVLFADAIMALGFRHAFQAGISFGKDDMIIPGSKEKLVDETRALVKDYEQQYQDGLITQQEKYNKVIDAWSRCGDQVANAMMDEIKAMPKADGRPINSIYMMAHSGARGSQAQMKQLAGMRGLMAKPSGEIIETPIISNFKEGLTVLEYFNSTHGARKGLADTALKTANSGYLTRRLVDVSQDCVVIEEDCGTERALDMKAIVQGGATIASLAERILGRTTAEDVIDSKTGEVVIAEGTLLDEPMVALIEAIGTQSVKIRSPLICESKQGVCAKCYGRDLARGTPVNIGEAVGVIAAQSIGEPGTQLTMRTFHIGGAAQLNEQSNLDAPADGKVEFRDLRVIEDQRGRRVVLSRSGELAIIDMDGRERAVHRIPYGAYLMFDDGHIVSKGDRMAEWDPFTMPVITENPGIVKYQDLIEGKTLVEQTDEATGIAQRVVIEYRASKSKEDLRPRITLLDE-----GSGETARYMLAPGAMLSVEDGASVQAGDVLARVSREAAKTRDITGGLPRVAELFEARKPKENAIIAKVSGRVEFGKDYKAKRKIGIRPDDGELVEYLVPKSKVIDVQEGDYVKRGDNLIGGSPDPHDILEVLGIEALAEYLVSEIQEVYRLQGVKINDKHIETIVRQMLQKVEITEAGDTTLLPGEQVDREEMDEVNAKL-EPGQQPAFGKPVLLGITKASLQTRSFISAASFQETTRVLTEAAVQGKRDTLMGLKENVIVGRLIPAGTGAGMNRLRVTASSRDAALASQRAWQ
1219040_Sasaccharolyt@BCYU01000032_1_4___5450_9727                                                  MNELTNFNPVAKPETFDQIQIGIASPDRIRSWSFGEIKKPETINYRTFKPERDGLFCARIFGPIKDYECLCGKYKRMKYKGIVCEKCGVEVTVSKVRRERMGHIELAAPVAHIWFLKSLPSRIGLLLDMQLKQLERVLYFEAYIVIEPGVTPLERFQLLTEDELLEAQDEYGEDAFTAGIGAEAVRIMLEQLDLVGEREQLLQELATTKSELKPKKIIKRLKVVESFIDSGNRPEWMILEVVPVIPPELRPLVPLDGGRFATSDLNDLYRRVINRNNRLKRLMELRAPDIIVRNEKRMLQEAVDALFDNGRRGRTITGANKRPLKSLSDMLKGKQGRFRQNLLGKRVDYSGRSVIVTGPELKLHQCGLPKKMALELFKPFIYARLDAKGLSMTLKQAKKWVEKERKEVWDILDEVIREHPVLLNRAPTLHRLGIQAFEPVLIEGKAIQLHPLVCSAFNADFDGDQMAVHVPLSLEAQLEARVLMMSTNNILSPANGKPIIVPSQDMVLGLYYLSMLKENEPGEGMLMSDMAEVHQALEAGAVTLHTKVISRVPQTDEDGKTYLKRFETTPGRMLLGECLPKSHKVPFDTVNRLLTKKDVGDVIDEVYRHTGQKETVLFADAIMALGFKHAFKAGISFGKDDMIIAPDKDKLVDETRDQVKDFEQQYQDGLITQQEKYNKVIDAWSRCGDQVANSMMNEIKAVKKETGRPINSIYMMAHSGARGSQAQIKQLAGMRGLMAKPSGEIIETPIISNFKEGLTVLEYFNSTHGARKGLADTALKTANSGYLTRRLVDVSQDCVVMEEDCGTERALEMRAILQGGSTIASLGERILGRTTAEDVVDAKTGEVVIPSGTLLDEAAVARIEATGIQGMKIRSPLVCEAKIGVCGKCYGRDLARGTPVNIGEAVGVIAAQSIGEPGTQLTMRTFHIGGAAQLNETSNLEAHADGTVEFRDLRLIVDQRGRRVVLSRSGEIAIKDMDGRELSVDRIPYGAYVMFDDGHIVSKGDRMAEWDPFTMPLITETGGTVKYQDLIEGKTLTEQADEATGITQRVVTEYRATKSKEDLRPRMTLTGA-----DTNEAARYMLAPGAVLSVEDNATVQAGDVLARVARESAKTRDITGGLPRVAELFEARKPKENAIIAKVSGRVVFGKDYKAKRKIGIQPEDGEVVEYLIPKSKVIDVQEGDYVKRGDNLIGGSPDPHDILEVLGIEPLAEYLVSEIQEVYRLQGVKINDKHIEVIVRQMLQKVEITDGGDTTLLAGEQVDRTEMDETNEKL-PPGQAPAQGKPVLLGITKASLQTRSFISAASFQETTRVLTEAAVQGKQDTLIGLKENVIVGRLIPAGTGAGMNRLRVAASSRDAALVQQRALQ
1560345_Spanacis@AOH86076_1__DNA_directed_RNA_polymerase_subunit_beta_                              MNELTNFNPVVKPETFDQIQIGIASPDRIRSWSFGEIKKPETINYRTFKPERDGLFCARIFGPIKDYECLCGKYKRMKYKGIVCEKCGVEVTVSKVRRERMGHIELAAPVAHIWFLKSLPSRIGLLLDMQLKQLERVLYFEAYIVIEPGLTPLEKFQLLTEDELLDAQDEYGEDAFSAGIGAEAVRIMLESLDLEGERKDLLEELATTKSELKPKKIIKRLKVVESFIDSGNRPEWMILEVVPVIPPELRPLVPLDGGRFATSDLNDLYRRVINRNNRLKRLMELRAPDIIVRNEKRMLQEAVDALFDNGRRGRTITGANKRPLKSLSDMLKGKQGRFRQNLLGKRVDYSGRSVIVTGPELKLHQCGLPKKMALELFKPFIYARLDAKGLSMTLKQAKKWVEKERKEVWDILDEVIREHPVMLNRAPTLHRLGIQAFEPVLIEGKAIQLHPLVCSAFNADFDGDQMAVHVPLSLEAQLEARVLMMSTNNILSPANGKPIIVPSQDMVLGLYYLSMLKEGEPGEGMLISDMSEVHQAIEAGAVTLHTKIISRVPQTDEAGNQYLKRYETTPGRMLLGECLPKSSKVPFDTVNRLLTKKDVGDVIDEVYRHTGQKETVLFADAIMSLGFKHAFKAGISFGKDDMIIAPDKDKLVDETREQVKDYEQQYQDGLITQQEKYNKVIDAWSRCGDQVANSMMNEIKAVKRDKGRPINSIYMMAHSGARGSQAQIKQLAGMRGLMAKPSGEIIETPIISNFKEGLTVLEYFNSTHGARKGLADTALKTANSGYLTRRLVDVSQDCVIIELDCGTERALEMRAIVQGGSTIASLGERILGRTTAEDIIDSKTGEVVIPLGTLLDEPMVAKIEAIGTQSCKIRSPLVCETKIGVCAKCYGRDLARGTPVNIGEAVGVIAAQSIGEPGTQLTMRTFHIGGAAQLNEQSNLEAVSDGTMEYRDLRIIKDQRGRRVVLSRSGELAIMDAEGRERAVHRIPYGAYVLYDDGHIVTKGDRLAEWDPFTMPVITENPGIVKYVDLIEGKTLTEQADEATGISQRVVIEYRGSKAKEDLRPRLTLTGA-----SAEEAGRYMLVAGATLSVEDGAEVQGGDVLARVSRESAKTRDITGGLPRVAELFEARKPKENAIIAKVSGRVVFGKDYKAKRKIGIQPEDGEVVEYLVPKSKVIDVQEGDYVKRGDNLIGGSPDPHDILEVLGIEPLAEYLVSEIQEVYRLQGVKINDKHIETIVRQMLQKVEITDGGDTTLLAGEQVDRDEMDAINDKL-EPKQARAQGKPVLLGITKASLQTRSFISAASFQETTRVLTEAAVQGKQDMLIGLKENVIVGRLIPAGTGAGMNRMRIAASSRDAAQVSMRRMA
1881068_Ssp@SEJ81390_1__DNA_directed_RNA_polymerase_subunit_beta_                                   MNELTNFNPVAKPETFDQIQIGIASPDRIRSWSFGEIKKPETINYRTFKPERDGLFCARIFGPIKDYECLCGKYKRMKYKGIVCEKCGVEVTVSKVRRERMGHIELAAPVAHIWFLKSLPSRIGLLLDMQLKQLERVLYFEAYIVIEPGLTPLEKYQLLTEDELLEAQDEYGEDAFSAGIGAEAVRIMLESLDLEGEKVALLEELATTKSELKPKKIIKRLKVVESFLESGNRPEWMILEVVPVIPPELRPLVPLDGGRFATSDLNDLYRRVINRNNRLKRLMELRAPDIIVRNEKRMLQEAVDALFDNGRRGRTITGANKRPLKSLSDMLKGKQGRFRQNLLGKRVDYSGRSVIVTGPELKLHQCGLPKKMALELFKPFIYARLDAKGLSMTLKQAKKWVEKERKEVWDILDEVIREHPVLLNRAPTLHRLGIQAFEPVLIEGKAIQLHPLVCSAFNADFDGDQMAVHVPLSLEAQLEARVLMMSTNNILSPANGKPIIVPSQDMVLGLYYLSMEKQNEPGEGMLLADMQEVHQALNAQAVTLHTKIISRVPQTDEDGNEYLKRYETTPGRMLLGECLPKSHKVPFETVNRLLTKKDVTDVIDEVYRHTGQKETVLFADAIMALGFRHAFRAGISFGKDDMIIAPDKTKLVDETREQVKDFEQQYQDGLITQQEKYNKVIDAWSRCGDQVANSMMNEIKAVRIETGRPINSIYMMAHSGARGSQAQIKQLAGMRGLMAKPSGEIIETPIISNFKEGLTVLEYFNSTHGARKGLADTALKTANSGYLTRRLVDVSQDCVIVEDDCGTERALEMKAIVQGGSVIASLGERILGRTTAEDIIDSKSGEIVIPHGTLLDEPMVAKIEAVGTQAVKIRSPLVCESKIGVCGKCYGRDLARGTPVNIGEAVGVIAAQSIGEPGTQLTMRTFHIGGAAQLNEQSNLEAPVDGTVEYRDLRIIVDQRGRRVVLSRSGEVAIVDMDGRELAVHKIPYGANVLCDDGHIISAGDRIAEWDPFTMPVITETGGTVKYQDLIEGKTLTEQVDEATGIAQRVVTEYRAARTKEDLRPRITLLDE-----GSGEAARYMLAPGAVLSVDDNATVYAGDVVARVARESAKTRDITGGLPRVAELFEARKPKENAIIAKVSGRVVFGKDYKAKRKIGIQPEDGEVVEYLIPKSKVIDVQEGDYVKRGDNLIGGSPDPHDILEVLGIEPLAEYLVSEIQEVYRLQGVKINDKHIETIVRQMLQKVEITEAGDTTLLPGEQVDRAEMDEVNAKL-GKNEAPAQGKPILLGITKASLQTRSFISAASFQETTRVLTEAAVQGKQDTLMGLKENVIVGRLIPAGTGAGMNRLRVAASSRDAALAQQKKLA
2052949_Saeria@PGFU01000001_1_271___265640_269917                                                   MNELTNFNPVAKPETFDQIQIGIASPDKIRSWSFGEIKKPETINYRTFKPERDGLFCARIFGPIKDYECLCGKYKRMKYKGIVCEKCGVEVTVSKVRRERMGHIELAAPVAHIWFLKSLPSRIGLLLDMQLKQLERVLYFEAYIVIEPGLTPLEKYQLLTEDELLDAQDEYGEDAFSAGIGAEAVRIMLESLDLEGEKVALLEELATTKSELKPKKIIKRLKVVESFLESGNRPEWMILEVVPVIPPELRPLVPLDGGRFATSDLNDLYRRVINRNNRLKRLMELRAPDIIVRNEKRMLQEAVDALFDNGRRGRTITGANKRPLKSLSDMLKGKQGRFRQNLLGKRVDYSGRSVIVTGPELKLHQCGLPKKMALELFKPFIYARLDAKGLSMTLKQAKKWVEKERKEVWDILDEVIREHPVMLNRAPTLHRLGIQAFEPVLIEGKAIQLHPLVCSAFNADFDGDQMAVHVPLSLEAQLEARVLMMSTNNILSPANGKPIIVPSQDMVLGLYYLSMEKTGEPGEGMLLADMAEVHQALDAGAVTLHTKVISRVPQTDESGQQYLKRFETTPGRMLLGETLPKSHKVPFEIVNRLLTKKDVGDVIDEVYRHTGQKETVLFADAIMALGFRHAFKAGISFGKDDMIIPNEKDALVEETRALVKDYEQQYQDGLITQQEKYNKVIDAWSRCGDQVAGAMMDEIKAVKRETGRPINAIYMMAHSGARGSQAQIKQLAGMRGLMAKPSGEIIETPIISNFKEGLTVLEYFNSTHGARKGLADTALKTANSGYLTRRLVDVSQDCVVIEEDCGTSRALEMKAIVQGGSTIASLAERILGRTTAEDIVDPKTNEISIPTGTLLDEPMVAGIEKIGIQSIKIRSPLVCESKIGVCGKCYGRDLARGTPVNIGEAVGVIAAQSIGEPGTQLTMRTFHIGGAAQLNEQSNLEAAVDGTVEFRDLRIIEDQRGRRVVLSRSGEIAIVDMDGRELSVDRIPYGAYVLFDDGHIVSKGDRMAEWDPFTMPVITENPGTIRFQDLIEGKTLTEQVDEATGIAQRVVIEYRASKSKEDLRPRLTLHDD-----ASGEAGRYMLAPGATLSVEDGQQVQGGDVIARVARESAKTRDITGGLPRVAELFEARIPKEAAIIAKVSGRVVFGKDYKAKRKIGIQPEDGDVVEYLVPKSKVIDVQEGDYVKRGDNLIGGSPNPHDILETMGIEPLAEYLVSEIQEVYRLQGVKINDKHIETIVRQMLQKVEITEGGDTTLLKGEQVDREEMDATNAKL-GPNEARAQGKPVLLGITKASLQTRSFISAASFQETTRVLTEAAVQGKQDTLMGLKENVIVGRLIPAGTGAGMNRLRVAASSRDAALVQQRRLA
2219696_Ssp@AXJ94384_1__DNA_directed_RNA_polymerase_subunit_beta_                                   MNELTNFNPVAKPETFDQIQIGIASPDKIRSWSFGEIKKPETINYRTFKPERDGLFCARIFGPIKDYECLCGKYKRMKYKGIVCEKCGVEVTVSKVRRERMGHIELAAPVAHIWFLKSLPSRIGLLLDMQLKQLERVLYFEAYIVIEPGLTPLEKFQLLTEDELLEAQDEYGEDAFSAGIGAEAVRIMLESLDLEGEKVALLEELATTKSELKPKKIIKRLKVVESFLESGNRPEWMILEVIPVIPPELRPLVPLDGGRFATSDLNDLYRRVINRNNRLKRLMELRAPDIIVRNEKRMLQEAVDALFDNGRRGRTITGANKRPLKSLSDMLKGKQGRFRQNLLGKRVDYSGRSVIVTGPELKLHQCGLPKKMALELFKPFIYARLDAKGLSMTLKQAKKWVEKERKEVWDILDEVIREHPVMLNRAPTLHRLGIQAFEPVLIEGKAIQLHPLVCSAFNADFDGDQMAVHVPLSLEAQLEARVLMMSTNNILSPANGKPIIVPSQDMVLGLYYLSMMKEGEPGEGMLISDMAEVHQALNAGSVTLHTKIVSRVPQTDEQGNQYLKRVETTPGRMLLGETLPKSHKVPFEIVNRLLTKKDVGDVIDEVYRHTGQKETVLFADAIMSLGFRHAFKAGISFGKDDMIIPNEKDALVEETRTLVKDYEQQYQDGLITQQEKYNKVIDAWSRCGDQVANAMMNEIKAVKRNAGRPINSIYMMAHSGARGSQAQIKQLAGMRGLMAKPSGEIIETPIISNFKEGLTVLEYFNSTHGARKGLADTALKTANSGYLTRRLVDVSQDCVVIEEDCGTERALEMKAIVQGGSTIASLGERILGRTTAEDVVDPKTNAVVIPTGTLLDEPMVAKIEAMGIQGMKIRSPLVCESKVGVCGKCYGRDLARGTPVNIGEAVGVIAAQSIGEPGTQLTMRTFHIGGAAQLNEQSNLEAPVDGTIQFRDLRLIVDQRGRRVVLSRSGEIAIVDMDGRELAVHRIPYGAYVMFDDGHMVSKGDRMAEWDPFTMPVITENPGTVRFQDLLEGKTLTEQTDEATGIAQRVVTEYRTSKSKEDLRPRLTLLDE-----TSGESGRYMLAAGATLSVEDGAQVQAGDVLARVSREAAKTRDITGGLPRVAELFEARKPKENAIIAKVSGRVVFGKDYKAKRKIGIQPEDGEVVEYLVPKSKVIDVQEGDYVKRGDNLIGGSPDPHDILEVLGIEPLAEYLVSEIQEVYRLQGVKINDKHIEVIVRQMLQKVEIIESGDTTLLVGEQVDREEMDAINAKL-GPNEARAQGKPILLGITKASLQTRSFISAASFQETTRVLTEAAVQGKQDTLMGLKENVIVGRLIPAGTGAGMNRLRVAATSRDAALAQQRALQ
1855283_Ssp@SEL41867_1__DNA_directed_RNA_polymerase_subunit_beta_                                   MNELTNFNPLAKPETFDQIQIGIASPDRIRSWSFGEIKKPETINYRTFKPERDGLFCARIFGPIKDYECLCGKYKRMKYKGIVCEKCGVEVTVSKVRRERMGHIELAAPVAHIWFLKSLPSRIGLLLDMQLKQLERVLYFEAYIVIEPGLTPLEKFQLLTEDELLEAQDEYGEDAFSAGIGAEAVRVMLENLDLEGEKVALLEELATTKSELKPKKIIKRLKVVESFLESGNRPEWMILEVVPVIPPELRPLVPLDGGRFATSDLNDLYRRVINRNNRLKRLMELRAPDIIVRNEKRMLQEAVDALFDNGRRGRTITGANKRPLKSLSDMLKGKQGRFRQNLLGKRVDYSGRSVIVTGPELKLHQCGLPKKMALELFKPFIYARLDAKGLSMTLKQAKKWVEKERKEVWDILDEVIREHPVMLNRAPTLHRLGIQAFEPVLIEGKAIQLHPLVCSAFNADFDGDQMAVHVPLSLEAQLEARVLMMSTNNILSPANGKPIIVPSQDMVLGLYYLSMMKEKEPGEGMLLSDMAEVHQALDSGAVTLHTKVISRVPQTDEDGKQYLKRFETTPGRMLLGETLPKSHKVPFDTVNRLLTKKDVGDVIDEVYRHTGQKETVLFADAIMALGFRHAFKAGISFGKDDMIIAPDKDALVDETRDQVKDFEQQYQDGLITQQEKYNKVIDAWSRCGDQVANSMMNEIKAVRHNAGRPINSIYMMAHSGARGSQAQIKQLAGMRGLMAKPSGEIIETPIISNFKEGLTVLEYFNSTHGARKGLADTALKTANSGYLTRRLVDVSQDCTIVELDCGTERALEMKAIVQGGSTIASLGERILGRTTAEDVVD-KDGKVVIPVGTLLDEPMVAQIEAMGVQGMKIRSPLVCESKIGVCGKCYGRDLARGTPVNIGEAVGVIAAQSIGEPGTQLTMRTFHIGGAAQLNETSNLEAHADGTAEYRDLRVIVDQRGRRVVLSRSGEIVIKDMDGRELSVDRIPYGAYVMFDDGHIVSKGDRMAEWDPFTMPVITETGGTVKFQDLVEGKTLTEQVDEATGIAQRVVTEHRATKSKEDLRPRMTLLDE-----GSGEAARYMLAPGAVLSVEDNATVQAGDVLARVARESAKTRDITGGLPRVAELFEARKPKENAIIAKVSGRVVFGKDYKAKRKIGIQPEDGEVVEYLIPKSKVIDVQEGDYVKRGDNLIGGSPDPHDILEVLGIEPLAEYLVSEIQEVYRLQGVKINDKHIETIVRQMLQKVEITEGGDTTLLAGEQVDREEMDAINAKL-EKGQAPAQGKPVLLGITKASLQTRSFISAASFQETTRVLTEAAVQGKQDTLMGLKENVIVGRLIPAGTGAGMNRLRVAASSRDAALVQQRKLQ
1736370_Ssp@KQT32141_1__DNA_directed_RNA_polymerase_subunit_beta_                                   MNELTNFNPLVKPETFDQIQIGIASPDKIRSWSFGEIKKPETINYRTFKPERDGLFCARIFGPIKDYECLCGKYKRMKYKGIVCEKCGVEVTVSKVRRERMGHIELAAPVAHIWFLKSLPSRIGLLLDMQLKQLERVLYFEAYIVIEPGLTPLEKFQLLTEDELLEAQDEHGEDAFSAGIGAEAVRIMLESLDLEGEKVALLEELATTKSELKPKKIIKRLKVVESFLESGNRPEWMILEVVPVIPPELRPLVPLDGGRFATSDLNDLYRRVINRNNRLKRLMELRAPDIIVRNEKRMLQEAVDALFDNGRRGRTITGANKRPLKSLSDMLKGKQGRFRQNLLGKRVDYSGRSVIVTGPELKLHQCGLPKKMALELFKPFIYARLDAKGLSMTLKQAKKWVEKERKEVWDILDEVIREHPVLLNRAPTLHRLGIQAFEPVLIEGKAIQLHPLVCSAFNADFDGDQMAVHVPLSLEAQLEARVLMMSTNNILSPANGKPIIVPSQDMVLGLYYLSMMKEGEPGEGMLISDMSEVHQALNAGAVTLHTKIVSRVPQTDEAGKQYLKRFETTPGRMLLGETLPQSSKVPFETVNRLLTKKDVGDVIDEVYRHTGQKETVLFADAIMALGFRHAFKAGISFGKDDMIIAPDKDKLVDETRDQVKDFEQQYQDGLITQQEKYNKVIDAWSRCGDQVANSMMNEIKAVRHNKGRDINSIYMMAHSGARGSQAQIKQLAGMRGLMAKPSGEIIETPIISNFKEGLTVLEYFNSTHGARKGLADTALKTANSGYLTRRLVDVSQDCVIIEEDCGTERALEMKAIVQGGSTIASLGERILGRTTAEDVVD-KDGKVVIPSGTLLDEPMVAQIEAMGVQGMKIRSPLVCESKIGVCGKCYGRDLARGTPVNIGEAVGVIAAQSIGEPGTQLTMRTFHIGGAAQLNEQSNLEAPVDGTIEFRDLRVIEDQRGRRVVLSRSSEIAIVDMDGRELAVHKIPYGAYVMFDDGHIVSKGDRMAEWDPFTMPVITETAGTVKFQDLIENKTLTEQVDEATGIAQRVVIEFRAARSKEDLRPRITLLDE-----GSGETARYLLATGATLSVEDNATVQAGDVLARVSRESAKTRDITGGLPRVAELFEARIPKDSAIIAKVSGRVVFGKDYKAKRKIGIQPEDGDIVEYLVPKSKVIDVQEGDYVKRGDNLIGGSPDPHDILETMGVEPLAEYLVSEIQEVYRLQGVKINDKHIEVIVRQMLQKVEITDGGDTTLLKGEQVDREEMDAINEKL-GKNDVRAQGKPILLGITKASLQTRSFISAASFQETTRVLTEAAVQGKQDTLMGLKENVIVGRLIPAGTGAGMNRLRVAASSRDAALVQQRKLQ
1390395_Ssp@APX67204_1__DNA_directed_RNA_polymerase_subunit_beta_                                   MNELTNFNPVAKPETFDQIQIGIASPDKIRSWSFGEIKKPETINYRTFKPERDGLFCARIFGPIKDYECLCGKYKRMKYKGIVCEKCGVEVTVSKVRRERMGHIELAAPVAHIWFLKSLPSRIGLLLDMQLKQLERVLYFEAYIVIEPGLTPLEKYQLLTEDELLDAQDEYGEDAFSAGIGAEAVRIMLENLDLEGEKVALLEELATTKSELKPKKIIKRLKVVESFLESGNRPEWMILEVIPVIPPELRPLVPLDGGRFATSDLNDLYRRVINRNNRLKRLMELRAPDIIVRNEKRMLQEAVDALFDNGRRGRTITGANKRPLKSLSDMLKGKQGRFRQNLLGKRVDYSGRSVIVTGPELKLHQCGLPKKMALELFKPFIYARLDAKGLSMTLKQAKKWVEKERKEVWDILDEVIREHPVMLNRAPTLHRLGIQAFEPVLIEGKAIQLHPLVCSAFNADFDGDQMAVHVPLSLEAQLEARVLMMSTNNILSPANGKPIIVPSQDMVLGLYYLSLEKQKEPGEGMMLADMEEVHQALFAGAVTLHTKIISRVPQTDENGEQYLKRFETTPGRMLLGETLPKSHKVPFDIVNRVLTKKDVGEVIDEVYRHTGQKETVLFADAIMALGFRHAFRAGISFGKDDMIIAPDKDRLVDETREQVKDFEQQYQDGLITQQEKYNKVIDAWSRCGDQVANSMMNEIKAVRHMEGRPINSIYMMAHSGARGSPAQIKQLAGMRGLMAKPSGEIIETPIISNFKEGLTVLEYFNSTHGARKGLADTALKTANSGYLTRRLVDVSQDCVIIEEDCGTTRALEMKAIVQGGSTIASLGERILGRTTAEDIVNAKTGEVIIPSGVLLDEPMVARIEAANTQSVKIRSPLVCESKVGVCGKCYGRDLARGTPVNIGEAVGVIAAQSIGEPGTQLTMRTFHIGGAAQLNEQSNLEAAVDGVVQFRDLRLITDQRGRRVVLSRSGEIAIVDMDGRELSVDRIPYGAYVLFDDGHIVSKGDRMAEWDPFTMPVITENPGTVKFQDLIEGKTLTEQVDEATGIAQRVVTEYRATKSKEDLRPRMTLLDD-----NSGEAGRYMLAPGATLSVEDGAQVQGGDVLARVARESAKTRDITGGLPRVAELFEARVPKDSAIIAKVSGRVVFGKDYKAKRKIGIQPEDGEVVEYLVPKSKVIDVQEGDYVKRGDNLIGGSPDPHDILETMGVEPLAEYLVSEIQEVYRLQGVKINDKHIETIVRQMLQKVEITDGGDTTLLKGEQVDREEMDAINDKL-DANQVRAQGKPVLLGITKASLQTRSFISAASFQETTRVLTEAAVQGKQDTLMGLKENVIVGRLIPAGTGAGMNRLRVAASSRDAALAQQRKLA
1736301_Ssp@KQN94003_1__DNA_directed_RNA_polymerase_subunit_beta_                                   MNELTNFNPLAKPETFDQIQIGIASPDKIRSWSFGEIKKPETINYRTFKPERDGLFCARIFGPIKDYECLCGKYKRMKYKGIVCEKCGVEVTVSKVRRERMGHIELAAPVAHIWFLKSLPSRIGLLLDMQLKQLERVLYFEAYIVIEPGLTPLEKFQLLTEDELLSAQDEYGEDAFSAGIGAEAVRIMLESLDLEGEKVALLEELATTKSELKPKKIIKRLKVVESFLESGNRPEWMILEVVPVIPPELRPLVPLDGGRFATSDLNDLYRRVINRNNRLKRLMELRAPDIIVRNEKRMLQEAVDALFDNGRRGRTITGANKRPLKSLSDMLKGKQGRFRQNLLGKRVDYSGRSVIVTGPELKLHQCGLPKKMALELFKPFIYARLDAKGLSMTLKQAKKWVEKERKEVWDILDEVIREHPVLLNRAPTLHRLGIQAFEPVLIEGKAIQLHPLVCSAFNADFDGDQMAVHVPLSLEAQLEARVLMMSTNNILSPANGKPIIVPSQDMVLGLYYLSMEKQNEPGQGMMISDMAEVHQALNAGAVTLHTKIVSRVPQTDESGKQYLKRFETTPGRMLLGETLPKSHKVPFDTVNRLLTKKDVGDVIDEVYRHTGQKETVLFADAIMSLGFRHAFRAGISFGKDDMLVAPDKDKLVDETRDQVKDYEQQYQDGLITQQEKYNKVIDAWSRCGDQVANSMMNEIKAVRHHAGRPINSIYMMAHSGARGSQAQIKQLAGMRGLMAKPSGEIIETPIISNFKEGLTVLEYFNSTHGARKGLADTALKTANSGYLTRRLVDVSQDCTIVELDCGTERALEMKAIVQGGSTIASLGERILGRTTAEDVVDTKSGKVIIPTGTLLDEPMVAQIEALGVLAMKIRSPLVCESKVGVCGKCYGRDLARGTPVNIGEAVGVIAAQSIGEPGTQLTMRTFHIGGAAQLNEQSNLEAPVDGTIEFRDLRVIEDQRGRRVVLSRSSEIAIVDMDGRELAVHKIPYGAHVMFDDGHIVSKGDRMAEWDPFTMPVITETGGTVKFQDLIEGKTLTEQVDEATGIAQRVVIEYRATKSKEDLRPRMTLLDE-----GSGEAARYLLAPGAVLSVEDNSTVQAGDVLARVARESAKTRDITGGLPRVAELFEARIPKEAAIIAKVSGRVVFGKDYKAKRKIGIQPEDGEVVEYLVPKSKVIDVQEGDYVKRGDNLIGGSPNPHDILETMGIEPLAEYLVSEIQEVYRLQGVKINDKHIETIVRQMLQKVEIIESGETTLLVGEQVDREEMDAINDKL-EDGQPRAAGKPVLLGITKASLQTRSFISAASFQETTRVLTEAAVQGKQDTLMGLKENVIVGRLIPAGTGAGMNRLRVAASSRDVVLAQQRKLQ
1768769_Ssp@LSJC01000081_1_57___57640_61917                                                         MNELTNFNPIAKPETFDQIQIGIASPDRIRSWSFGEIKKPETINYRTFKPERDGLFCARIFGPIKDYECLCGKYKRMKYKGIVCEKCGVEVTVSKVRRERMGHIELAAPVAHIWFLKSLPSRIGLLLDMQLKQLERVLYFESYIVIEPGLTPLEKYQLLTEDELLDAQDQYGEDAFSAGIGAEAVKQMLMDLDLEGERSALLEELAVTKSELKPKKIIKRLKVVESFLESGNRPEWMILDVVPVIPPELRPLVPLDGGRFATSDLNDLYRRVINRNNRLKRLMELRAPDIIVRNEKRMLQEAVDALFDNGRRGRTITGANKRPLKSLSDMLKGKQGRFRQNLLGKRVDYSGRSVIVTGPELKLHQCGLPKKMALELFKPFIYARLDAKGLSMTLKQAKKWVEKERKEVWDILDEVIREHPVLLNRAPTLHRLGIQAFEPVLIEGKAIQLHPLVCSAFNADFDGDQMAVHVPLSLEAQLEARVLMMSTNNILSPANGKPIIVPSQDMVLGIYYLSMMKEGEPGEGMLLSDMAEVHHALDTGAVTLHTKVTTRVPQVDEAGNSYLKRVETTPGRLLLGEKLPQSHRVPFETINRLLTKKEIGDVIDTVYRHTGQKETVLFADGIMTLGFQHAFKAGISFGKDDMIIPDAKEAMVDETRALVKDYEQQYQDGLITQQEKYNKVIDAWSRCGDQVAVAMMDEIKAVKKETGRPINSIYMMAHSGARGSQAQIKQLAGMRGLMAKPSGEIIETPIISNFKEGLTVLEYFNSTHGARKGLADTALKTANSGYLTRRLVDVSQDCVVMEEDCGTERALEMKAIVQGGSTIASLGERILGRTTAEDIVDVKTGEVVIPVGTLLDEAHITQIEAVGTQGVKIRSPLVCEAKIGVCGKCYGRDLARGTPVNIGEAVGVIAAQSIGEPGTQLTMRTFHIGGAAQLNEQSNLEATSDGTIEFRDVRMIVDQRGRRVVLSRSAELAIIDEEGRERAVHRIPYGAYVMFEDGDQVKTGDRLAEWDPFTMPVITENPGIVKYVDLIDGKTLTEQADEATGITQRVVTEYRGA--KEDLRPRLTLLDS-----GSGEAGRYMLAPGATLSVEDGAEVKGGDVLARVSREAAKTRDITGGLPRVAELFEARKPKENAIIAKVSGRVVFGKDYKAKRKIGIQPEDGEVVEYLVPKSKVIDVQEGDYVKRGDNLIGGSPDPHDILEVLGIEPLAEYLVSEIQEVYRLQGVKINDKHIEVIVRQMLQKVEIIESGDTTLLVGEQVDREEMDAINEKL-APGQARAQGKPVLLGITKASLQTRSFISAASFQETTRVLTEAAVQGKQDTLIGLKENVIVGRLIPAGTGAGMNRLRVAASSRDAAMVAARRMQ
2072936_Ssp@AUW58720_1__DNA_directed_RNA_polymerase_subunit_beta_                                   MNELTNFNPVVKPETFDQIQIGLASPERIRSWSFGEIKKPETINYRTFKPERDGLFCARIFGPIKDYECLCGKYKRMKYKGIVCEKCGVEVTVSKVRRERMGHIELAAPVAHIWFLKSLPSRIGLLLDMQLKQLERVLYFESYIVIEPGLTALDKYQLLNEDELLDAQDQYGEDAFSAGIGAEAVKQMLIDLDLEGEKKVLLEELAVTKSELKPKKIIKRLKVVESFLESGNRPEWMILDVVPVIPPELRPLVPLDGGRFATSDLNDLYRRVINRNNRLKRLMELRAPDIIVRNEKRMLQEAVDALFDNGRRGRVITGANKRPLKSLSDMLKGKQGRFRQNLLGKRVDYSGRSVIVTGPELKLHQCGLPKKMALELFKPFIYARLDAKGLSMTLKQAKKWVEKERKEVWDILDEVIREHPVMLNRAPTLHRLGIQAFEPVLIEGKAIQLHPLVCSAFNADFDGDQMAVHVPLSLEAQLEARVLMMSTNNILSPANGKPIIVPSQDMVLGIYYLSMEREGEPGEGMMLSDMPEVHQALFNKAVTLHSKIISRVPQTDENGKSYMKRFETTPGRMLLGETLPQSHKVPFDVINRLLTKKEIGDVIDQVYRHTGQKDTVLFADAIMALGFRHAFQAGISFGKDDMVIPDSKVGTVDDTKAMVADYEQQYQDGLITQQEKYNKVIDAWSRCGDVVANAMMDEIRAQPKENGRPINSIYMMAHSGARGSQAQMKQLAGMRGLMAKPSGEIIETPIISNFKEGLTVLEYFNSTHGARKGLADTALKTANSGYLTRRLVDVSQDCTIVEEDCGTNRALEMKAIVQGGTVIASLGERILGRTTAEDIVDPKDSSVAIPEGTLLDEALIAQIEGIGTQAVKIRSPLICESKMGVCGKCYGRDLARGTPVNIGEAVGVIAAQSIGEPGTQLTMRTFHIGGAAQLNETSNLEAVADGTLELRDMPTITDSRGRRLSLARNGELAIIDQEGRERAVHRLPYGATILFENNAKVKLGDRIAEWDPFTMPVITERPGVVKYVDLIDGKTLTEQTDEATGIAQRVVTEHRGARTKEDLRPRLTLLDD-----GSGEAARYMLAIGATLSVEDGQTVQAGDVLARVSREAAKTRDITGGLPRVAELFEARKPKDNAIIAKISGRVEFLKDYKAKRKIAIRPEDGEPVEYLIPKSKVIDVQEGDFVKRGDNLIGGSPDPHDILEVLGIEPLAEYLVSEIQEVYRLQGVKINDKHIETIVRQMLQKVEITDGGETTLLAGEQVDAEEMHEINAKL-TAGQQPAVGKPVLLGITKASLQTRSFISAASFQETTRVLTEAAVQGKKDTLIGLKENVIVGRLIPAGTGAGMNRLRVAASSRDAAMAQIKG-L
2185111_Ssp@CP029335_1_2696___2952090_2956346                                                       MNELTNFNPIQKPETFDQIQIGLASPERIRSWSFGEIKKPETINYRTFKPERDGLFCARIFGPIKDYECLCGKYKRMKYKGIVCEKCGVEVTVSKVRRERMGHIELAAPVAHIWFLKSLPSRIGLLLDMQLKQLERVLYFESYIVTEPGLTPLEKYQLLTEDELLDAQDEYGEDAFSAGIGAEAVKQMLMDLDLEGEKQALLDELAVTKSELKPKKIIKRLKVVESFLESGNRPEWMILDVVPVIPPELRPLVPLDGGRFATSDLNDLYRRVINRNNRLKRLMELRAPDIIVRNEKRMLQEAVDALFDNGRRGRVITGANKRPLKSLSDMLKGKQGRFRQNLLGKRVDYSGRSVIVTGPELKLHQCGLPKKMALELFKPFIYARLDAKGLSMTLKQAKKWVEKERKEVWDILDEVIREHPVMLNRAPTLHRLGIQAFEPVLIEGKAIQLHPLVCSAFNADFDGDQMAVHVPLSLEAQLEARVLMMSTNNILSPANGKPIIVPSQDMVLGIYYLSMEREGEPGEGMLLSDMQEVHQALYAKAVTLHSKIISRVPQTDENGQQYMKRFETTPGRMLLGECLPKSHKVPFDVVNRLLTKKEIGDVIDQVYRHTGQKDTVLFADAIMSLGFRHAFQAGISFGKDDMVIPDSKVTMVDETKALVADYEQQYQDGLITQQEKYNKVIDAWSRCGDQVANAMMDEIRAQPKKTGRPINSIYMMAHSGARGSQAQMKQLAGMRGLMAKPSGEIIETPIISNFKEGLTVLEYFNSTHGARKGLADTALKTANSGYLTRRLVDVSQDCTIVEDDCGTEKALEMKAIVQGGSVIASLGERILGRTTAQDIVDSKDGTVIIPIGTLLDEAMITQIEAIGTQAVKIRSPLICESRMGVCGKCYGRDLARGTPVNIGEAVGVIAAQSIGEPGTQLTMRTFHIGGAANFNETSNLEALSDGTIELRDMPTITDKNGRRLSLARNGEVAIIDSEGRERETHRLPYGATILFADGDAVKKGDRFAEWDPFTMPVITEKPGIVKYVDLIDNKTLTEQTDEATGIAQRVVIEHRGARTKEDLRPRLTLMDD-----NSGEAARYMLAVGATLSVDDGAEVQAGDVLARVSREAAKTRDITGGLPRVAELFEARKPKDNAIIAKVSGRVQFLKDYKAKRKIAINPEDGEPVEYLIPKSKVIDVQEGDYVKRGDNLIGGSPDPHDILEVLGIEPLAEYLVAEIQEVYRLQGVKINDKHIETIVRQMLQKVEIIESGDTTLLVGEQVDREEMDEINSKL-QPGFAPAAGKPVLLGITKASLQTRSFISAASFQETTRVLTEAAVQGKKDTLVGLKENVIVGRLIPAGTGAGMNRLRVAASSRDAAMAALRASA
1970430_Ssp@OYW85207_1__DNA_directed_RNA_polymerase_subunit_beta___partial                          MNELTNFNPVQKAETFDQIQIGLASPDRIRSWSFGEIKKPETINYRTFKPERDGLFCARIFGPIKDYECLCGKYKRMKYKGIVCEKCGVEVTVSKVRRERMGHIELAAPVAHIWFLKSLPSRIGLLLDMQLKQLERVLYFESYIVIEPGLTALDKYQLLTEDELIDAQDEYGEDAFSAGIGAEAVKQMLIDLDLEGEKQALLEELATTKSELKPKKIIKRLKVVESFLESGNRPEWMILDVVPVIPPELRPLVPLDGGRFATSDLNDLYRRVINRNNRLKRLMELRAPDIIVRNEKRMLQEAVDALFDNGRRGRVITGANKRPLKSLSDMLKGKQGRFRQNLLGKRVDYSGRSVIVTGPELKLHQCGLPKKMALELFKPFIYARLDAKGLSMTLKQAKKWVEKERKEVWDILDEVIREHPVMLNRAPTLHRLGI-------------------------------------------------------------------------------------------------------------------------------------------------------------------------------------------------------------------------------------------------------------------------------------------------------------------------------------------------------------------------------------------------------------------------------------------------------------------------------------------------------------------------------------------------------------------------------------------------------------------------------------------------------------------------------------------------------------------------------------------------------------------------------------------------------------------------------------------------------------------------------------------------------------------------------------------------------------------------
2082188_Ssp@BBD00600_1__DNA_directed_RNA_polymerase_subunit_beta_                                   MNELTNFNPVQKAETFDQIQIGLASPERIRSWSFGEIKKPETINYRTFKPERDGLFCARIFGPIKDYECLCGKYKRMKYKGIVCEKCGVEVTVSKVRRERMGHIELAAPVAHIWFLKSLPSRIGLLLDMQLKQLERVLYFESYIVTEPGLTPLEKFQLLTEDELLDAQDEYGEDAFSAGIGAEAVKQMLMDLDLEGEKQALLDELAVTKSELKPKKIIKRLKVVESFLESGNRPEWMILDVVPVIPPELRPLVPLDGGRFATSDLNDLYRRVINRNNRLKRLMELRAPDIIVRNEKRMLQEAVDALFDNGRRGRVITGANKRPLKSLSDMLKGKQGRFRQNLLGKRVDYSGRSVIVTGPELKLHQCGLPKKMALELFKPFIYARLDAKGLSMTLKQAKKWVEKERKEVWDILDEVIREHPVMLNRAPTLHRLGIQAFEPVLIEGKAIQLHPLVCSAFNADFDGDQMAVHVPLSLEAQLEARVLMMSTNNILSPANGKPIIVPSQDMVLGIYYLSMERVGEPGEGMLLSDMQEVHQALYAKAVTLHSKIISRVPQTDENGQQYMKRFETTPGRMLLGECLPKSHKVPFDAVNRLLTKKDVGDVIDEVYRHTGQKDTVLFADAIMALGFRHAFQAGISFGKDDMVIPDSKEGSVAETKALVADYEQQYQDGLITQQEKYNKVIDAWSRCGDVVANAMMDEIRAMPIDTGRQINSIYMMAHSGARGSQAQMKQLAGMRGLMAKPSGEIIETPIISNFKEGLTVLEYFNSTHGARKGLADTALKTANSGYLTRRLVDVSQDCTIVEDDCGTEKALEMKAIVQGGSVIASLGERILGRTTAQDIVDSKDGSIVIPIGTLLDEPMIAQIEAIGTQAVKIRSPLICESKMGVCGKCYGRDLARGTPVNIGEAVGVIAAQSIGEPGTQLTMRTFHIGGAANFNETSNLEALADGTIELRDMPTITDKNGRRLSLARNGEIAIIDSEGRERETHRLPYGATILFADGDAVKKGDRFAEWDPFTMPVITEKPGIVKYVDLIDNKTLTEQTDEATGIAQRVVIEHRGARTKEDLRPRLTLMDD-----SSGEAARYMLAVGATLSVDDGAQVQAGDVLARVSREAAKTRDITGGLPRVAELFEARKPKDNAIIAKVSGRVQFLKDYKAKRKIAINPEDGEPVEYLIPKSKVIDVQEGDFVKRGDNLIGGSPDPHDILEVLGIEPLAEYLVAEIQEVYRLQGVKINDKHIETIVRQMLQKVEIIESGDTTLLVGEQIDREEMDEINAKL-QPGFAPAAGKPVLLGITKASLQTRSFISAASFQETTRVLTEAAVQGKKDTLVGLKENVIVGRLIPAGTGAGMNRLRVAASSRDAALAALRASS
1332080_Sbaderi@ALR21928_1__DNA_directed_RNA_polymerase_subunit_beta_                               MNELTNFNPVQKAETFDQIQIGLASPERIRSWSFGEIKKPETINYRTFKPERDGLFCARIFGPIKDYECLCGKYKRMKYKGIVCEKCGVEVTVSKVRRERMGHIELAAPVAHIWFLKSLPSRIGLLLDMQLKQLERVLYFESYIVTEPGLTPLEKFQLLTEDELLDAQDEYGEDAFTAGIGAEAVKQMLMDLDLEGEKVALLDELATTKSELKPKKIIKRLKVVESFLESGNRPEWMILDVVPVIPPELRPLVPLDGGRFATSDLNDLYRRVINRNNRLKRLMELRAPDIIVRNEKRMLQEAVDALFDNGRRGRVITGANKRPLKSLSDMLKGKQGRFRQNLLGKRVDYSGRSVIVTGPELKLHQCGLPKKMALELFKPFIYARLDAKGLSMTLKQAKKWVEKERKEVWDILDEVIREHPVMLNRAPTLHRLGIQAFEPVLIEGKAIQLHPLVCSAFNADFDGDQMAVHVPLSLEAQLEARVLMMSTNNILSPANGKPIIVPSQDMVLGIYYLSMEREGEPGEGMLLADMQEVHQALFAKAVTLHTKITSRVPQTDEAGNQYMKRFETTPGRMLLGECLPKSHKVPFDVVNRLLTKKEIGDVIDQVYRHTGQKDTVLFADAIMALGFRHAFQAGISFGKDDMVIPDSKEGTVAETKALVADYEQQYQDGLITQQEKYNKVIDAWSRCGDVVANAMMDEIRAQPKQTGRPINSIYMMAHSGARGSQAQMKQLAGMRGLMAKPSGEIIETPIISNFKEGLTVLEYFNSTHGARKGLADTALKTANSGYLTRRLVDVSQDCTIVEEDCGTEKALEMKAIVQGGSVIASLGERILGRTTAEDIVDTKDGRIVVPVGTLLDEPLVAEIEAIGTQAVKIRSPLICESKMGVCAKCYGRDLARGTPVNIGEAVGVIAAQSIGEPGTQLTMRTFHIGGAANFNETSNLESMSDGTIELRDMPTITDKQGRRLSLARNGEIAIIDSEGRERETHRLPYGATILFADGDTVKKGDRFAEWDPFTMPVITEKPGVVKYQDLIDGKTLTEQTDEATGIAQRVVTEFRGARTKEDLRPRLTLLDD-----ESGEAARYMLAVGATLSVDDGAQVQAGDVLARVSREAAKTRDITGGLPRVAELFEARKPKDNAIIAKVSGRVQFLKDYKAKRKIAINPEDGEPVEYLIPKSKVIDVQEGDFVKRGDNLIGGSPDPHDILEVLGIEPLAEYLVAEIQEVYRLQGVKINDKHIETIVRQMLQKVEIIESGDTTLLVGEQVDREEMDEINAKL-APGFAPAAGKPVLLGITKASLQTRSFISAASFQETTRVLTEAAVQGKKDTLVGLKENVIVGRLIPAGTGAGMNRMRVAASSRDAALAALRASS
452662_Sjaponicum@BAI95847_1__DNA_directed_RNA_polymerase_subunit_beta_                             MNELTNFNPIQKPETFDQIQIGLASPERIRSWSFGEIKKPETINYRTFKPERDGLFCARIFGPIKDYECLCGKYKRMKYKGIVCEKCGVEVTVSKVRRERMGHIELAAPVAHIWFLKSLPSRIGLLLDMQLKQLERVLYFESYIVTEPGLTPLEKYQLLTEDELLDAQDEYGEDAFSAGIGAEAVKQMLMDLDLEGEKQVLLDELAVTKSELKPKKIIKRLKVVESFLESGNRPEWMILDVVPVIPPELRPLVPLDGGRFATSDLNDLYRRVINRNNRLKRLMELRAPDIIVRNEKRMLQEAVDALFDNGRRGRVITGANKRPLKSLSDMLKGKQGRFRQNLLGKRVDYSGRSVIVTGPELKLHQCGLPKKMALELFKPFIYARLDAKGLSMTLKQAKKWVEKERKEVWDILDEVIREHPVMLNRAPTLHRLGIQAFEPVLIEGKAIQLHPLVCSAFNADFDGDQMAVHVPLSLEAQLEARVLMMSTNNILSPANGKPIIVPSQDMVLGIYYLSMEREGEPGEGMLLADMQEVHQALYAKAVTLHSKIISRVPQTDEAGNQYMKRFETTPGRMLLGECLPKSHKVPFDVVNRLLTKKEIGDVIDQVYRHTGQKDTVLFADAIMALGFRHAFQAGISFGKDDMVIPDSKTAMVDETKALVADYEQQYQDGLITQQEKYNKVIDAWSRCGDQVANAMMDEIRAQPKNTGRPINSIYMMAHSGARGSQAQMKQLAGMRGLMAKPSGEIIETPIISNFKEGLTVLEYFNSTHGARKGLADTALKTANSGYLTRRLVDVSQDCTIVEEDCGTDKALEMKAIVQGGSVIASLGERILGRTTAQDIVDSKDGSVIVPIGTLLDEALVAQIEAIGTQSVKIRSPLICESKMGVCGKCYGRDLARGTPVNIGEAVGVIAAQSIGEPGTQLTMRTFHIGGAANFNETSNLEAMSDGTIELRDMPTITDKNGRRLSLARNGEIAIIDSEGRERETHRLPYGATILFADGDAVKKGERFAEWDPFTMPVITEKPGIVKYQDLIDGKTLTEQTDEATGIAQRVVTEHRGARTKEDLRPRLTLLDD-----QSGEAARYMLAVGATLSVDDGAQVQAGDVLARVSREAAKTRDITGGLPRVAELFEARKPKDNAIIAKVSGRVQFLKDYKAKRKIAINPEDGEPVEYLIPKSKVIDVQEGDYVKRGDNLIGGSPDPHDILEVLGIEPLAEYLVAEIQEVYRLQGVKINDKHIETIVRQMLQKVEITVSGDTTLLVGEQVDREEMEEINAKL-QPGFQPAEGKPVLLGITKASLQTRSFISAASFQETTRVLTEAAVQGKKDTLVGLKENVIVGRLIPAGTGAGMNRMRVAASSRDAAMAALRASS
1843368_Ssp@AOF98031_1__DNA_directed_RNA_polymerase__beta__subunit                                  MNELTNFNPVAKTETFDQIQIGLASPERIRSWSFGEIKKPETINYRTFKPERDGLFCARIFGPIKDYECLCGKYKRMKYKGIVCEKCGVEVTVSKVRRERMGHIELAAPVAHIWFLKSLPSRIGLLLDMQLKQLERVLYFESYIVTEPGLTPLEKYQLLNEDELLDAQDQYGEDAFTAGIGAEAVKIMLMDLDLEGEKKILLEELATTKSELKPKKIIKRLKVVESFLESGNRPEWMILDVVPVIPPELRPLVPLDGGRFATSDLNDLYRRVINRNNRLKRLMELRAPDIIVRNEKRMLQEAVDALFDNGRRGRVITGANKRPLKSLSDMLKGKQGRFRQNLLGKRVDYSGRSVIVTGPELKLHQCGLPKKMALELFKPFIYARLDAKGLSMTLKQAKKWVEKERKEVWDILDEVIREHPVMLNRAPTLHRLGIQAFEPVLIEGKAIQLHPLVCSAFNADFDGDQMAVHVPLSLEAQLEARVLMMSTNNILSPANGKPIIVPSQDMVLGIYYLSMEREGEPGEGMLLADMQEVHQALFAKAVTLHSKIISRVPQTDEAGNSYLKRYETTPGRMLLGECLPKAHKVPFDVVNRLLTKKDVGDVIDEVYRHTGQKDTVLFADAIMALGFKHAFQAGISFGKDDMVIPDSKEGTVAETKALVADYEQQYQDGLITQQEKYNKVIDAWSQCGDKVANAMMDEIRAQPKKTGRQINSIYMMAHSGARGSQAQMKQLAGMRGLMAKPSGEIIETPIISNFKEGLTVLEYFNSTHGARKGLADTALKTANSGYLTRRLVDVSQDCTIVEEDCGTEKALEMKAIVQGGSVIASLGERILGRTTAEDIVDTKDGSVIVPIGTLLDEALIVQIEAIGTQAVKIRSPLICESKMGVCGKCYGRDLARGTPVNIGEAVGVIAAQSIGEPGTQLTMRTFHIGGAANFNETSNLESMADGTIELRDMPTITDKQGRRLSLARNGEIAIIDSEGRERETHRLPYGATILFADGDTIKKGDRFAEWDPFTMPVITERPGIVKYVDLIDGKTLAEQTDEATGIAQRVVTEHRGARTKEDLRPRLTLLDD-----GSGEAARYMLAVGATLSVEDGATVSAGDVLARVSREAAKTRDITGGLPRVAELFEARKPKDNAIIAKVSGRVQFLKDYKAKRKIAINPEDGEPVEYLIPKSKVIDVQEGDFVKRGDNLIGGSPDPHDILEVLGIEPLAEYLVAEIQEVYRLQGVKINDKHIETIVRQMLQKVEIIESGDTTLLVGEQVDREEMDEINSKL-APGFLPAAGKPVLLGITKASLQTRSFISAASFQETTRVLTEAAVQGKKDTLIGLKENVIVGRLIPAGTGAGMNRMRVAASSRDAAMASLRAAS
1895847_Sbacterium@HCB75569_1__TPA_asm__DNA_directed_RNA_polymerase_subunit_beta___partial          MNELTNFNPVAKPETFDQIQIGIASPERIRSWSFGEIKKPETINYRTFKPERDGLFCARIFGPIKDYECLCGKYKRMKYKGIVCEKCGVEVTVSKVRRERMGHIELAAPVAHIWFLKSLPSRIGLLLDMQLKQLERVLYFESYIVTEPGLTPLEKYQLLTEDELLDAQDQYGEDAFSAGIGAEAVKMMLMDLDLEGERRDLLEELATTKSELKPKKIIKRLKVVESFIDSGNRPEWMILDVVPVIPPELRPLVPLDGGRFATSDLNDLYRRVINRNNRLKRLMELRAPDIIVRNEKRMLQEAVDALFDNGRRGRTITGANKRPLKSLSDMLKGKQGRFRQNLLGKRVDYSGRSVIVTGPELKLHQCGLPKKMALELFKPFIYARLDAKGLSMTLKQAKKWVEKERKEVWDILDEVIREHPVLLNRAPTLHRLGIQAFEPVLIEGKAIQLHPLVCSAFNADFDGDQMAVHVPLSLEAQLEARVLMMSTNNILSPANGKPIIVPSQDMVLGLYYLSLEKTGEPGEGMVLADMEEVHQALFNGAVTLHTKIVSRVPQTDEDGNQYLKRFETTPGRMLLGETLPKSHKVPFEIVNRLLTKKDVGDVIDEVYRHTGQKETVLFADAIMALGFRHAFRAGISFGKDDMIIPDAKVGLVDETRALVKDYEQQYQDGLITQQEKYNKVIDAWSRCGDQVAAAMMDEIKAVKRMAGRPINSIYMMAHSGARGSQAQIKQLAGMRGLMAKPSGEIIETPIISNFKEGLTVLEYFNSTHGARKGLADTALKTANSGYLTRRLVDVSQDCVVMEDDCGTERALEMRAIVQGGSVIASLGERILGRTTAEDVVDPKSNEVVIPLGTLLDEPMIAQIEALGIQGMKIRSPLVCEAKQGVCGKCYGRDLARGTPVNIGEAVGVIAAQSIGEPGTQLTMRTFHIGGAAQLNEQSNLEAPVDGTVEFRDLRLIVDQRGRRVTLSRSGEIAILDMDGRELSTHRIPYGAYVLFDDGHVVTKGDRMAEWDPFTMPVITENPGIVKYQDLMEGKTLTEQADDATGISQRVVTEYRGA--KEDLRPRLTLLDE-----NSGDVGRYMLAPGTVLSVEDGAQVQAGDVLARASRESAKTRDITGGLPRVAELFEARTPKDSAIIAKVSGRVLFGKDYKAKRKIGIQPDDGEVVEYLVPKSKVIDVQEGDYVKRGDNLIGGSPDPHDILETMGVEPLAEYLVSEIQEVYRLQGVKIND----------------------------------------------------------------------------------------------------------------------------------------
1141889_Sspermidinifa@PCD03438_1__DNA_directed_RNA_polymerase_subunit_beta_                         MNELTNFNPVAKPETFDQIQIGIASPERIRSWSFGEIKKPETINYRTFKPERDGLFCARIFGPIKDYECLCGKYKRMKYKGIVCEKCGVEVTVSKVRRERMGHIELAAPVAHIWFLKSLPSRIGLLLDMQLKQLERVLYFESYIVTEPGLTPLEKFQLLTEDELLDAQDQYGEDAFSAGIGAEAVKAMLMDLDLEGERRDLLEELATTKSELKPKKIIKRLKVVESFIESGNRPEWMILDVVPVIPPELRPLVPLDGGRFATSDLNDLYRRVINRNNRLKRLMELRAPDIIVRNEKRMLQEAVDALFDNGRRGRTITGANKRPLKSLSDMLKGKQGRFRQNLLGKRVDYSGRSVIVTGPELKLHQCGLPKKMALELFKPFIYARLDAKGLSMTLKQAKKWVEKERKEVWDILDEVIREHPVLLNRAPTLHRLGIQAFEPVLIEGKAIQLHPLVCSAFNADFDGDQMAVHVPLSLEAQLEARVLMMSTNNILSPANGKPIIVPSQDMVLGLYYLSLEKSGEPGEGMVLADMEEVHQALFNGAVTLHTKIVSRVPQTDEDGNQYLKRFETTPGRMLLGETLPKSHKVPFEIVNRLLTKKDVGDVIDEVYRHTGQKETVLFADAIMALGFRHAFRAGISFGKDDMIIPAAKEGMVDETRALVKDYEQQYQDGLITQQEKYNKVIDAWSRCGDQVAAAMMDEIKAVKRMAGRPINSIYMMAHSGARGSQAQIKQLAGMRGLMAKPSGEIIETPIISNFKEGLTVLEYFNSTHGARKGLADTALKTANSGYLTRRLVDVSQDCVVMEEDCGTERALEMRAIVQGGSVIASLGERILGRTTAEDVVDPKTNKVAIPLGTLLDEPMIAQIEALGIQGMKIRSPLVCEAKMGVCAKCYGRDLARGTPVNIGEAVGVIAAQSIGEPGTQLTMRTFHIGGAAQLNEQSNLEAPVDGTVEFRDLRLIVDQRGRRVTLSRSGEIAIVDMDGRELSTHRIPYGAYVLFDDGHVVAKGDRMAEWDPFTMPVITENPGVVKYQDLLDGKTLTEQADDATGITQRVVTEYRGA--KEDLRPRLTLLDE-----GSGESGRYMLAPGTVLSVEDGAQVQAGDVLARASRESAKTRDITGGLPRVAELFEARTPKDSAIIAKVSGRVLFGKDYKAKRKIGIQPDDGEVVEYLVPKSKVIDVQEGDYVKRGDNLIGGSPDPHDILETMGVEPLAEYLVSEIQEVYRLQGVKINDKHIEVIVRQMLQKVEITDGGDTTLLKGEQLDRDEMDEANSKL-EKNQQPAQGKPVLLGITKASLQTRSFISAASFQETTRVLTEASVQGKVDTLNGLKENVIVGRLIPAGTGAGMNRMRVAASSRDAALVAQRRMA
1550073_Ssp@JROH01000015_1_32___37181_41461                                                         MNELTNFNPVAKAETFDQIQIGLASPDRIRSWSFGEIKKPETINYRTFKPERDGLFCARIFGPIKDYECLCGKYKRMKYKGIVCEKCGVEVTVSKVRRERMGHIELAAPVAHIWFLKSLPSRIGLLLDMQLKQLERVLYFESYIVIEPGITGLERYQLLTEDELLDAQDQYGEDAFSAGIGAEAVKQMLIDLDLEGEKRDLLEELAVTKSELKPKKIIKRLKVVESFIDSGNRPEWMILDVVPVIPPELRPLVPLDGGRFATSDLNDLYRRVINRNNRLKRLMELRAPDIIVRNEKRMLQEAVDALFDNGRRGRTITGANKRPLKSLSDMLKGKQGRFRQNLLGKRVDYSGRSVIVTGPELKLHQCGLPKKMALELFKPFIYARLDAKGLSMTLKQAKKWVEKERKEVWDILDEVIREHPVMLNRAPTLHRLGIQAFEPVLIEGKAIQLHPLVCSAFNADFDGDQMAVHVPLSLEAQLEARVLMMSTNNILSPANGKPIIVPSQDMVLGLYYISMMKENEPGEGMLLGDMSEVHQALNAGAVTLHTKIISRILQTDEKGETYLKRFETTPGRMLLGECLPQSHKVPFDIVNRLLTKKDVGDVIDEVYRHTGQKETVLFADAIMSLGFRNAFKAGISFGKDDMIIPDAKIGLVDETRGLVKDFEQQYQDGLITQQEKYNKVIDAWSRCGDQVATAMMDEIKAVKYMKGRPINSIYMMAHSGARGSQAQIKQLAGMRGLMAKPSGEIIETPIISNFKEGLTVLEYFNSTHGARKGLADTALKTANSGYLTRRLVDVSQDCVIMELDCGTERALEMRAIVQGGSTIASLGERILGRTTAEDVVDPKTNAVVIPSGTLLDEPMITQIEAIGILGMKIRSPLVCEAKIGVCGKCYGRDLARGTPVNIGEAVGVIAAQSIGEPGTQLTMRTFHIGGAAQLNEQSNLEATSDGKMEYRDLRIIIDQRGRRVVLSRSGELAIIDMDGRELAVHRIPYGAYVLFDDGHIVSQGDRMAEWDPFTMPVITENPGTVKYVDLIDGKTLTEQADEATGITQAVVTEYRGA--KEDLRPRLTLLDE-----NSGEAGRYMLASGATLSVQDGAQVSGGDVLARVSREAAKTRDITGGLPRVAELFEARKPKENAIIAKVSGRVVFGKDYKAKRKIGIQPEDGEVVEYLVPKSKVIDVQEGDYVKRGDNLIGGSPDPHDILEVLGIEPLAEYLVSEIQEVYRLQGVKINDKHIEVIVRQMLQKVEITDGGDTTLLAGEQLDRDEMDEANAKL-DKNQTPAQGKPILLGITKASLQTRSFISAASFQETTRVLTEASVQGKIDNLNGLKENVIVGRLIPAGTGAGMNRLRVAASSRDAALVQQRKLQ
2283317_Ssp@RDE07108_1__DNA_directed_RNA_polymerase_subunit_beta_                                   MNELTNFNPVAKAETFDQIQIGIASPDKIRSWSFGEIKKPETINYRTFKPERDGLFCARIFGPIKDYECLCGKYKRMKYKGIVCEKCGVEVTVSKVRRERMGHIELAAPVAHIWFLKSLPSRIGLLLDMQLKQLERVLYFEAYIVIEPGLTPLEKYQLLTEDELLDAQDEYGEDAFSAGIGAEAVRIMLESLDLEGEKRDLLEELATTKSELKPKKIIKRLKVVESFLESGNRPEWMILEVVPVIPPELRPLVPLDGGRFATSDLNDLYRRVINRNNRLKRLMELRAPDIIVRNEKRMLQEAVDALFDNGRRGRTITGANKRPLKSLSDMLKGKQGRFRQNLLGKRVDYSGRSVIVTGPELKLHQCGLPKKMALELFKPFIYARLDAKGLSMTLKQAKKWVEKERKEVWDILDEVIREHPVMLNRAPTLHRLGIQAFEPVLIEGKAIQLHPLVCSAFNADFDGDQMAVHVPLSLEAQLEARVLMMSTNNILSPANGKPIIVPSQDMVLGLYYLSMEKTGEPGEGMLLSGMAEVHQALEAGAVTLHTKIVSRVPQTDENGQQYMKRVETTPGRMLLGETLPKSSKVPFETVNRLLTKKDVGDVIDEVYRHTGQKETVLFADAIMALGFRHAFKAGISFGKDDMLVAPDKDRLVDETREQVKDFEQQYQDGLITQQEKYNKVIDAWSRCGDQVANSMMDEIKMVRRMAGRPINSIYMMAHSGARGSQAQIKQLAGMRGLMAKPSGEIIETPIISNFKEGLTVLEYFNSTHGARKGLADTALKTANSGYLTRRLVDVSQDCVVSEIDCGTERALEMKAIVQGGSTIASLGERILGRTTAEDVVDPKTGKVAIPLGTLLDEPMVAQIEKLGIQGMKIRSPLVCETKIGVCSKCYGRDLARGTPVNIGEAVGVIAAQSIGEPGTQLTMRTFHIGGAAQLNETSNLEAPADGTVQFRDLRVIEDTRGRRVVLSRSGEIAIVDMDGRELSVDRIPYGAYVMFDDGHIVSKGDRMAEWDPFTMPVITETGGTVKYQDLVENKTLTEVTDEATGIAQRVVIEFRATKSKEDLRPRITLLDE-----GSGETARYMLAPGAVLSVEDNSTVQAGDVVARVARESAKTRDITGGLPRVAELFEARVPKEAAIIAKVSGRVVFGKDYKAKRKIGIQPEDGDVVEYLVPKSKVIDVQEGDYVKRGDNLIGGSPDPHDILETMGVEPLAEYLVSEIQEVYRLQGVKINDKHIETIVRQMLQKVEITDGGDTTLLKGEQVDRDELDEANDKL-APNQARATGKPILLGITKASLQTRSFISAASFQETTRVLTEASVQGKKDTLTGLKENVIVGRLIPAGTGAGMNRMRIAATSRDVALAQQRRLQ
1609977_Shengshuiensi@AJP72131_1__DNA_directed_RNA_polymerase_subunit_beta_                         MNELTNFNPVAKPETFDQIQIGIASPDRIRSWSFGEIKKPETINYRTFKPERDGLFCARIFGPIKDYECLCGKYKRMKYKGIVCEKCGVEVTVSKVRRERMGHIELAAPVAHIWFLKSLPSRIGLLLDMQLKQLERVLYFESYIVTEPGLTPLEKFQLLTEDELLDAQDEYGEDAFSAGIGAEAVKIMLMDLDLEGERKELLEELAVTKSELKPKKIIKRLKVVESFIDSGNRPEWMILDVVPVIPPELRPLVPLDGGRFATSDLNDLYRRVINRNNRLKRLMELRAPDIIVRNEKRMLQEAVDALFDNGRRGRTITGANKRPLKSLSDMLKGKQGRFRQNLLGKRVDYSGRSVIVTGPELKLHQCGLPKKMALELFKPFIYARLDAKGLSMTLKQAKKWVEKERKEVWDILDEVIREHPVLLNRAPTLHRLGIQAFEPVLIEGKAIQLHPLVCSAFNADFDGDQMAVHVPLSLEAQLEARVLMMSTNNILSPANGKPIIVPSQDMVLGLYYLSMLKEGEPGENMIIGDMSEVHQALNAGAVTLHTKIISRVPQTDEAGKTYLKRFETTPGRMLLGECLPHSHKVPFDVVNRLLTKKDVGDVIDEVYRHTGQKETVLFADAIMALGFRHAFKAGISFGKDDMIIPDAKVGLVDGTRALVKDYEQQYQDGLITQQEKYNKVIDAWSRCGDQVAGAMMDEIKAVKRMKGRPINSIYMMAHSGARGSQAQIKQLAGMRGLMAKPSGEIIETPIISNFKEGLTVLEYFNSTHGARKGLADTALKTANSGYLTRRLVDVSQDCVIMELDCGTERALEMRAIVQGGSTIASLGERILGRTTAEDVVDPKTNEVVIPTGTLLDEAMITRIEGLGIQGMKIRSPLVCEAKIGVCGKCYGRDLARGTPVNIGEAVGVIAAQSIGEPGTQLTMRTFHIGGAAQLNEQSNLEATSDGKIEHRDLRLITDQRGRRVVLSRSGELAIVDMDGRELAVHRIPYGAYVLFDDGHIVSQGDRMAEWDPFTMPLITENPGTVKYVEVIDGKTMSEQVDEATGIAQRVIVENRGAAKKEDLRPRLTLLDE-----SSGEAGRYMLAPGAVLSVEDGAQVQAGDVLARVSRESAKTRDITGGLPRVAELFEARKPKENAIIAKVSGRVVFGKDYKAKRKIGIMPDDGEVVEYLVPKSKVIDVQEGDYVKRGDNLIGGSPDPHDILEVLGIEPLAEYLVSEIQEVYRLQGVKINDKHIEVIVRQMLQKVEIIESGDTTLLVGEQLDREEMDDVNSKL-TPGQSPAAGKPILLGITKASLQTRSFISAASFQETTRVLTEAAVQGKQDTLIGLKENVIVGRLIPAGTGAGMNRLRVAASSRDAALVAQRKM-
1985172_Ssp@OSZ65002_1__DNA_directed_RNA_polymerase_subunit_beta_                                   MNELTNFNPLAKPETFDQIQIGIASPDRIRSWSFGEIKKPETINYRTFKPERDGLFCARIFGPIKDYECLCGKYKRMKYKGIVCEKCGVEVTVSKVRRERMGHIELAAPVAHIWFLKSLPSRIGLLLDMQLKQLERVLYFESYIVTEPGLTPLEKFQLLTEDELLDAQDEYGEDAFSAGIGAEAVKIMLMDLDLEGERKELLEELAVTKSELKPKKIIKRLKVVESFIDSGNRPEWMILDVVPVIPPELRPLVPLDGGRFATSDLNDLYRRVINRNNRLKRLMELRAPDIIVRNEKRMLQEAVDALFDNGRRGRTITGANKRPLKSLSDMLKGKQGRFRQNLLGKRVDYSGRSVIVTGPELKLHQCGLPKKMALELFKPFIYARLDAKGLSMTLKQAKKWVEKERKEVWDILDEVIREHPVLLNRAPTLHRLGIQAFEPVLIEGKAIQLHPLVCSAFNADFDGDQMAVHVPLSLEAQLEARVLMMSTNNILSPANGKPIIVPSQDMVLGLYYLSMLKEGEPGEGMLLGDMAEVHQALEAGAVTLHTKVISRVPQTDEEGNQYLKRFETTPGRMLLGECLPKSHKVPFDTVNRLLTKKDVGDVIDEVYRHTGQKETVLFADAIMALGFRHAFRAGISFGKDDMIIPQQKEAMVDETRALVKDYEQQYQDGLITQQEKYNKVIDAWSRCGDQVAAAMMDEIKAVKRNAGRPINAIYMMAHSGARGSQAQIKQLAGMRGLMAKPSGEIIETPIISNFKEGLTVLEYFNSTHGARKGLADTALKTANSGYLTRRLVDVSQDCVIMELDCGTERALEMRAIVQGGSTIASLGERILGRTTAEDVVDAKTGEVVIPTGTLLDEAAVAKIEALNIPGMKIRSPLVCEAKIGVCGKCYGRDLARGTPVNIGEAVGVIAAQSIGEPGTQLTMRTFHIGGAAQLNEQSNLEAPVDGKVEFRDVRVIEDQRSRRVVLSRSAELAILDMDGRELAVHKIPYGAYVMFDDGHIVSKGDRMAEWDPFTMPVITETGGVVKYQDLLEGKTLTEQTDEATGIAQRVVTEYRVSKSKEDLRPRLTLTGD-----NAAEAARYMLAPGAVLSVEDGATVQAGDVLARVARESAKTRDITGGLPRVAELFEARKPKENAIIAKVSGRVVFGKDYKAKRKIGIMPDDGEVVEYLVPKSKVIDVQEGDYVKRGDNLIGGSPDPHDILEVLGIEPLAEYLVSEIQEVYRLQGVKINDKHIEVIVRQMLQKVEITDAGDTTLLPGEQVDRSEMDETNEKL-APGQAPAQGKPILLGITKASLQTRSFISAASFQETTRVLTEAAVQGKQDTLIGLKENVIVGRLIPAGTGAGMNRLRVAASSRDAALVQQRAL-
1219055_Ssoli@BCTZ01000022_1_5___3265_7542                                                          MNELTNFNPVAKPETFDQIQIGIASPDRIRSWSFGEIKKPETINYRTFKPERDGLFCARIFGPIKDYECLCGKYKRMKYKGIVCEKCGVEVTVSKVRRERMGHIELAAPVAHIWFLKSLPSRIGLLLDMQLKQLERVLYFESYIVTEPGLTPLEKFQLLTEDELLDAQDEYGEDAFSAGIGAEAVKIMLMDLDLEGERKELLEELAVTKSELKPKKIIKRLKVVESFIESGNRPEWMILDVVPVIPPELRPLVPLDGGRFATSDLNDLYRRVINRNNRLKRLMELRAPDIIVRNEKRMLQEAVDALFDNGRRGRTITGANKRPLKSLSDMLKGKQGRFRQNLLGKRVDYSGRSVIVTGPELKLHQCGLPKKMALELFKPFIYARLDAKGLSMTLKQAKKWVEKERKEVWDILDEVIREHPVLLNRAPTLHRLGIQAFEPVLIEGKAIQLHPLVCSAFNADFDGDQMAVHVPLSLEAQLEARVLMMSTNNILSPANGKPIIVPSQDMVLGLYYLSMEKSGEPGEGMLLGDMAEVHQALEAGAVTLHTKVISRVPQTDENGDQYLKRYETTPGRMLLGECLPKSHKVPFETVNRLLTKKDVGDVIDEVYRHTGQKETVLFADAIMALGFRHAFRAGISFGKDDMIIPESKEALVDETRALVKDFEQQYQDGLITHQEKYNKVIDAWSGCGDRVASAMMDEIKAVKK-NGRDINSIYMMAHSGARGSQAQIKQLAGMRGLMAKPSGEIIETPIISNFKEGLTVLEYFNSTHGARKGLADTALKTANSGYLTRRLVDVSQDCVIMELDCGTERALEMKAIVQGGSTIASLGERILGRTTAEDVVD-KDGKVVIPTGTLLDEAMITQIEALNIQGMKIRSPLVCEAKIGVCGKCYGRDLARGTPVNIGEAVGVIAAQSIGEPGTQLTMRTFHIGGAAQLNETSNLEAPADGKVEFRDVRMIVDQRGRRVVTSRSAELAILDMDGRELAVHRIPYGAYVLFDDGHVVSQGDRMAEWDPFTMPVITENPGTVKYVDLIDGKTMTEQADEATGITQRVVTENRGSAKKEDLRPRLTLTGD-----SAEEAGRYMLAPGAVLSVEDGAQVQAGDVLARVARESAKTRDITGGLPRVAELFEARKPKENAIIAKVSGRVVFGKDYKAKRKIGIQPEDGEVVEYLIPKSKVIDVQEGDYVKRGDNLIGGSPDPHDILEVLGIEPLAEYLVSEIQEVYRLQGVKINDKHIEVIVRQMLQKVEITESGDTTLLVGEQLDRKEMDEVNAKL-PKGQAPAQGKPILLGITKASLQTSSFISAASFQETTRVLTEAAVQGKQDTLIGLKENVIVGRLIPAGTGAGMNRLRVTANSRDAALVAQRAM-
1327635_Ssp@ATY31989_1__DNA_directed_RNA_polymerase_subunit_beta_                                   MNELTNFNPVAKPETFDQIQIGIASPDRIRSWSFGEIKKPETINYRTFKPERDGLFCARIFGPIKDYECLCGKYKRMKYKGIVCEKCGVEVTVSKVRRERMGHIELAAPVAHIWFLKSLPSRIGLLLDMQLKQLERVLYFEAYIVIEPGLTPLEKYQLLTEDELLDAQDEYGEDAFSAGIGAEAVKQMLIDLDLEGERKELLDELAVTKSELKPKKIIKRLKVVESFIDSGNRPEWMILDVVPVIPPELRPLVPLDGGRFATSDLNDLYRRVINRNNRLKRLMELRAPDIIVRNEKRMLQEAVDALFDNGRRGRTITGANKRPLKSLSDMLKGKQGRFRQNLLGKRVDYSGRSVIVTGPELKLHQCGLPKKMALELFKPFIYARLDAKGLSMTLKQAKKWVEKERKEVWDILDEVIREHPVLLNRAPTLHRLGIQAFEPVLIEGKAIQLHPLVCSAFNADFDGDQMAVHVPLSLEAQLEARVLMMSTNNILSPANGKPIIVPSQDMVLGLYYLSMMKEGEPGEGMMISDMSEVHQALNAGAVTLHTKIISRVPQTDEAGVMSMKRYETTPGRMLLGETLPQSHKVPFETVNRLLTKKDVGDVIDEVYRHTGQKETVLFADAIMALGFRHAFKAGISFGKDDMIIPDAKVGLVDDTRGQVKDYEQQYQDGLITQQEKYNKVIDAWSRCGDQVASAMMDEIKAVKRVTGRDINSIYMMAHSGARGSQAQIKQLAGMRGLMAKPSGEIIETPIISNFKEGLTVLEYFNSTHGARKGLADTALKTANSGYLTRRLVDVSQDCVIMEDDCGTERALEMRAIVQGGSTIASLGERILGRTTAEDVVD-KDGKVLIPSGTLLDEAMITQIETTGIQGMKIRSPLVCEARIGVCGKCYGRDLARGTPVNIGEAVGVIAAQSIGEPGTQLTMRTFHIGGAAQLNEQSNLEAPIDGKVEFRDVRMIVDQRGRRVVTSRSAELAIVDMDGRELAVHRIPYGAYVLFDDGHIVSQGDRMAEWDPFTMPVITENPGIVKYVDVIEGKTMTEQVDEATGIAQRVITENRGSAKKEDLRPRLTLTGG-----SAEEAGRYMLAAGAVLSVEDGAQVHGGDVLARVSRESAKTRDITGGLPRVAELFEARKPKENAIIAKVSGRVVFGKDYKAKRKIGIMPEDGEVVEYLVPKSKVIDVQEGDYVKRGDNLIGGSPDPHDILEVLGIEPLAEYLVSEIQEVYRLQGVKINDKHIEVIVRQMLQKVEIIESGDTTLLVGEQLDRDEMDEQNAKL-EKGQTPAQGKPILLGITKASLQTRSFISAASFQETTRVLTEAAVQGKQDTLLGLKENVIVGRLIPAGTGAGMNRLRVAASSRDAALVAQRRMN
2013662_Abacterium@PKP94478_1__DNA_directed_RNA_polymerase_subunit_beta_                            MNELTNFNPVAKPETFDQIQIGIASPDRIRSWSFGEIKKPETINYRTFKPERDGLFCARIFGPIKDYECLCGKYKRMKYKGIVCEKCGVEVTVSKVRRERMGHIELAAPVAHIWFLKSLPSRIGLLLDMQLKQLERVLYFESYIVTEPGLTPLEKFQLLTEDELLDAQDEYGEDAFSAGIGAEAVKIMLMDLDLEGEKRDLLEELATTKSELKPKKIIKRLKVVESFLESGNRPEWMILDVVPVIPPELRPLVPLDGGRFATSDLNDLYRRVINRNNRLKRLMELRAPDIIVRNEKRMLQEAVDALFDNGRRGRTITGANKRPLKSLSDMLKGKQGRFRQNLLGKRVDYSGRSVIVTGPELKLHQCGLPKKMALELFKPFIYARLDAKGLSMTLKQAKKWVEKERKEVWDILDEVIREHPVLLNRAPTLHRLGIQAFEPVLIEGKAIQLHPLVCSAFNADFDGDQMAVHVPLSLEAQLEARVLMMSTNNILSPANGKPIIVPSQDMVLGLYYITMEKENEPGEGMVLGDMSEVHQALFAGAVTLHSKIISRVPQTDEDGGTYMKRFNTTPGRMLLGECLPKSHKVPFDVVNRLLTKKDVGDVIDEVYRHTGQKETVLFADAIMALGFRHAFKAGISFGKDDMIIPDAKTGLVDGTRDQVKDYEQQYQDGLITQQEKYNKVIDAWSRCGDQVAAAMMDEIRSVKIATGRPANAIYMMAHSGARGSAAQIKQLAGMRGLMAKPSGEIIETPIISNFKEGLTVLEYFNSTHGARKGLADTALKTANSGYLTRRLVDVSQDCVVMELDCGTERALEMKAIVQGGSVIASLGERILGRTTAEDVVDSKTGEVLIPTGTLLDEPMIAQIEAIGIQGMKIRSPLVCEAKIGVCGKCYGRDLARGTPVNIGEAVGVIAAQSIGEPGTQLTMRTFHIGGAAQLNEQSNLEAPVDGKVEFRDVRVIEDQRGRRVILSRSAELAILDTDGRELAVHRIPYGAVVLFDDGHIVTKGERMAEWDPFTMPVITETGGTVKYQDLIDGKTLTEQVDEATGIAQRVVIENRGAAKKEDLRPRLTLTGD----NGEGDAARYMLAVGAVISVEDGAEVKAGDVVARVSRESAKTRDITGGLPRVAELFEARKPKENAIIAKVSGRVVFGKDYKAKRKIGIQPEDGEVVEYLVPKSKVIDVQEGDYVKRGDNLIGGSPDPHDILEVLGIEPLAEYLVSEIQEVYRLQGVKINDKHIEVIVRQMLQKVEITDGGDTTLLAGEQVDRDEMDDINSKL-EPGQQPAQGKPILLGITKASLQTRSFISAASFQETTRVLTEAAVQGKQDTLIGLKENVIVGRLIPAGTGAGMNRMRVAASSRDAALVQQRKLQ
93064_Skoreensis@APR52865_1__DNA_directed_RNA_polymerase_subunit_beta_                              MNELTNFNPVAKPETFDQIQIGIASPDRIRSWSFGEIKKPETINYRTFKPERDGLFCARIFGPIKDYECLCGKYKRMKYKGIVCEKCGVEVTVSKVRRERMGHIELAAPVAHIWFLKSLPSRIGLLLDMQLKQLERVLYFESYIVTEPGLTPLEKFQLLTEDELLDAQDEYGEDAFSAGIGAEAVKIMLMDLDLEGERKELLEELATTKSELKPKKIIKRLKVVESFIDSGNRPEWMILDVVPVIPPELRPLVPLDGGRFATSDLNDLYRRVINRNNRLKRLMELRAPDIIVRNEKRMLQEAVDALFDNGRRGRTITGANKRPLKSLSDMLKGKQGRFRQNLLGKRVDYSGRSVIVTGPELKLHQCGLPKKMALELFKPFIYARLDAKGLSMTLKQAKKWVEKERKEVWDILDEVIREHPVLLNRAPTLHRLGIQAFEPVLIEGKAIQLHPLVCSAFNADFDGDQMAVHVPLSLEAQLEARVLMMSTNNILSPANGKPIIVPSQDMVLGLYYISMEKENEPGQGMILGDMAEVHQALFAGAVTLHTKITSRVPQTDEDGNTYMKRFETTPGRMLLGECLPKSHKVPFDVVNRLLTKKDVGDVIDEVYRHTGQKETVLFADAIMALGFRHAFKAGISFGKDDMIIPDSKDALVDETRALVKDYEQQYQDGLITQQEKYNKVIDAWSRCGDQVAAAMMDEIKAVKTETGRPANAIYMMAHSGARGSAAQIKQLAGMRGLMAKPSGEIIETPIISNFKEGLTVLEYFNSTHGARKGLADTALKTANSGYLTRRLVDVSQDCVVMEEDCGTERALEMKAIVQGGSTIASLGERILGRTTAEDVVDPKTGEVAIATGTLLDEAMIAQIEALGIQGMKIRSPLVCEAKIGVCAKCYGRDLARGTPVNIGEAVGVIAAQSIGEPGTQLTMRTFHIGGAAQLNEQSNLEAPVDGKVEFRDVRIIVDQRGRRVVTSRSAELAILDMDGRELAVHRIPYGAYVMFDDGHVVAKGDRMAEWDPFTMPVITETGGTVKYQDLIDGKTLTEQVDEATGIAQRVVIENRGAAKKEDLRPRLTLTGD-----SEGEAARYMLAPGAVISVEDGATVQGGDVLARVSRESAKTRDITGGLPRVAELFEARKPKENAIIAKVSGRVVFGKDYKAKRKIGIQPEDGEVVEYLVPKSKVIDVQEGDYVKRGDNLIGGSPDPHDILEVLGIEPLAEYLVSEIQEVYRLQGVKINDKHIEVIVRQMLQKVEITDAGDTTLLPGEQVDRDEMDETNAKL-EPGQAPAQGKPILLGITKASLQTRSFISAASFQETTRVLTEAAVQGKQDTLIGLKENVIVGRLIPAGTGAGMNRMRIAATSRDAALAQQRRLQ
1768772_Ssp@LSJF01000585_1_7___8892_13172                                                           MNELTNFNPVAKPETFDQIQIGIASPDRIRSWSFGEIKKPETINYRTFKPERDGLFCARIFGPIKDYECLCGKYKRMKYKGIVCEKCGVEVTVSKVRRERMGHIELAAPVAHIWFLKSLPSRIGLLLDMQLKQLERVLYFESYIVTEPGLTPLEKFQLLTEDELLDAQDEYGEDAFSAGIGAEAVKIMLMDLDLEGEKRTLLEELATTKSELKPKKIIKRLKVVESFLESGNRPEWMILDVVPVIPPELRPLVPLDGGRFATSDLNDLYRRVINRNNRLKRLMELRAPDIIVRNEKRMLQEAVDALFDNGRRGRTITGANKRPLKSLSDMLKGKQGRFRQNLLGKRVDYSGRSVIVTGPELKLHQCGLPKKMALELFKPFIYARLDAKGLSMTLKQAKKWVEKERKEVWDILDEVIREHPVLLNRAPTLHRLGIQAFEPVLIEGKAIQLHPLVCSAFNADFDGDQMAVHVPLSLEAQLEARVLMMSTNNILSPANGKPIIVPSQDMVLGLYYITMEKEGEPGQGMVLGDMSEVHQALFAGAVTLHSKITSRVPQTDEDGNTYMKRFETTPGRMLLGECLPKSHKVPFDVVNRLLTKKDVGDVIDEVYRHTGQKETVLFADAIMALGFRHAFKAGISFGKDDMIIPASKEATVDETRALVKDFEQQYQDGLITQQEKYNKVIDAWSRCGDVVAAAMMDEIKSVKVATGRPANAIYMMAHSGARGSAAQIKQLAGMRGLMAKPSGEIIETPIISNFKEGLTVLEYFNSTHGARKGLADTALKTANSGYLTRRLVDVSQDCVVMEQDCGTERALEMKAIVQGGSVIASLGERILGRTTAEDVVDPKTGDVAIPTGTLLDEAMIAQIEGLGVQGMKIRSPLVCEAKIGVCAKCYGRDLARGTPVNIGEAVGVIAAQSIGEPGTQLTMRTFHIGGAAQLNEQSNLEAPVDGKVEFRDLRLITDQRGRRVVLARSGEIAILDTDGRELAVHRIPYGAYVMFDDGHIVSKGDRMAEWDPFTMPVITETGGVVKYQDLIDGKTLTEQVDEATGIAQRVVIENRGAAKKEDLRPRLTLTGD-----GAAEAARYMLSPGAVISVEDGATVQGGDVLARVSRESAKTRDITGGLPRVAELFEARKPKENAIIAKVSGRVVFGKDYKAKRKIGIQPEDGEIVEYLVPKSKVIDVQEGDYVKRGDNLIGGSPDPHDILEVLGIEPLAEYLVAEIQEVYRLQGVKINDKHIEVIVRQMLQKVEITDAGDTTLLPGEQVDRDEMDETNAKL-EPGQAPAQGKPILLGITKASLQTRSFISAASFQETTRVLTEAAVQGKQDTLIGLKENVIVGRLIPAGTGAGMGRMRIAATSRDAALAQQRKLQ
1888892_Sturrisvirgat@ODP37848_1__DNA_directed_RNA_polymerase_subunit_beta_                         MNELTNFNPVAKPETFDQIQIGIASPDRIRSWSFGEIKKPETINYRTFKPERDGLFCARIFGPIKDYECLCGKYKRMKYKGIVCEKCGVEVTVSKVRRERMGHIELAAPVAHIWFLKSLPSRIGLLLDMQLKQLERVLYFESYIVTEPGLTPLEKFQLLTEDELLDAQDEYGEDAFSAGIGAEAVKIMLMDLDLEGEKRDLLEELATTKSELKPKKIIKRLKVVESFLESGNRPEWMILDVVPVIPPELRPLVPLDGGRFATSDLNDLYRRVINRNNRLKRLMELRAPDIIVRNEKRMLQEAVDALFDNGRRGRTITGANKRPLKSLSDMLKGKQGRFRQNLLGKRVDYSGRSVIVTGPELKLHQCGLPKKMALELFKPFIYARLDAKGLSMTLKQAKKWVEKERKEVWDILDEVIREHPVLLNRAPTLHRLGIQAFEPVLIEGKAIQLHPLVCSAFNADFDGDQMAVHVPLSLEAQLEARVLMMSTNNILSPANGKPIIVPSQDMVLGLYYLSMEKSGEPGEGMVLGDMAEVHQALHAGAVTLHSKITSRVPQTDEDGNTYMKRFETTPGRMLLAETLPKSHKVPFETVNRLLTKKDVGDVIDEVYRHTGQKETVLFADAIMALGFRHAFKAGISFGKDDMIIPASKDATVEETRTLVKDYEQQYQDGLITQQEKYNKVIDAWSRCGDQVAAAMMDEIRSVKVETGRPVNAIYMMAHSGARGSAAQIKQLAGMRGLMAKPSGEIIETPIISNFKEGLTVLEYFNSTHGARKGLADTALKTANSGYLTRRLVDVSQDCVVMEIDCGTERALEMKAIVQGGSVIASLGERILGRTTAEDVVDPKTGEVAIEVGTLLDEPMVAQIEALGIQGMKIRSPLVCEAKIGVCTKCYGRDLARGTPVNIGEAVGVIAAQSIGEPGTQLTMRTFHIGGAAQLNEQSNLEAPVDGTIEHRDLRLIVDQRGRRVVLSRSGEIAIVDMDGRELAVHRIPYGAYVLFDDGHVVAKGDRMAEWDPFTMPVITETGGTVKYQDVIESKTMTEQVDEATGIAQRVIIENRGNAKKEDLRPRITLLDD-----ASGETARYMLSPGAVLSVDDGAEVKAGDVVARVARESAKTRDITGGLPRVAELFEARKPKENAIIAKVSGRVVFGKDYKAKRKIGIQPEDGEVVEYLVPKSKVIDVQEGDYVKRGDNLIGGSPDPHDILEVLGIEPLAEYLVAEIQEVYRLQGVKINDKHIEVIVRQMLQKVEITDGGDTTLLAGEQLDRDEMDEANAKL-EPGQQPAQGKPILLGITKASLQTRSFISAASFQETTRVLTQAAVEGKQDTLIGLKENVIVGRLIPAGTGAGMNRMRVAATSRDAALVQQRRLQ
179878_Selodea@RKR24539_1__DNA_directed_RNA_polymerase_subunit_beta_                                MNELTNFNPLAKPETFDQIQIGIASPDRIRSWSFGEIKKPETINYRTFKPERDGLFCARIFGPIKDYECLCGKYKRMKYKGIVCEKCGVEVTVSKVRRERMGHIELAAPVAHIWFLKSLPSRIGLLLDMQLKQLERVLYFESYIVTEPGLTPLEKFQLLTEDELLDAQDEYGEDAFSAGIGAEAVKIMLMDLDLEGERKELLEELATTKSELKPKKIIKRLKVVESFIDSGNRPEWMILDVVPVIPPELRPLVPLDGGRFATSDLNDLYRRVINRNNRLKRLMELRAPDIIVRNEKRMLQEAVDALFDNGRRGRTITGANKRPLKSLSDMLKGKQGRFRQNLLGKRVDYSGRSVIVTGPELKLHQCGLPKKMALELFKPFIYARLDAKGLSMTLKQAKKWVEKERKEVWDILDEVIREHPVLLNRAPTLHRLGIQAFEPVLIEGKAIQLHPLVCSAFNADFDGDQMAVHVPLSLEAQLEARVLMMSTNNILSPANGKPIIVPSQDMVLGLYYITMEKEGEPGEGMLLADMAEVHQALNAGAVTLHTKITSRVPQTDEDGKQYLKRYQTTPGRMLLGECLPHSHKVPFDVVNRLLTKKDVGDVIDEVYRHTGQKETVLFADAIMSLGFRHAFKAGISFGKDDMIIPEAKVGLVDETKALVKDFEQQYQDGLITQQEKYNKVIDAWSRCGDQVAAAMMDEIKAVKKETGRPDNAIYIMAHSGARGSAAQIKQLAGMRGLMAKPSGEIIETPIISNFKEGLTVLEYFNSTHGARKGLADTALKTANSGYLTRRLVDVSQDCVVLEDDCGTERALEMKAIVQGGSVIASLGERILGRTTAEDIVDPKTNQVVIPVGTLLDEPMIAQIEALSTPAVKIRSPLVCEAKLGVCAKCYGRDLARGTPVNIGEAVGVIAAQSIGEPGTQLTMRTFHIGGAAQLNEQSNLEAPVDGKAEFRDLRLIEDQRGRRVVLSRSGEIAIMDMDGRELAVHKIPYGAYVMFDDGHLVSAGDRMAEWDPFTMPVITETGGVVKYQDIIEGKTMTEQVDEATGIAQRVVTEFRGGK-KEDLRPRMTLTGE-----NAAEAARYMLAPGAVISVEDGATVQGGDVLARVARESAKTRDITGGLPRVAELFEARKPKENAIIAKVSGRVVFGKDYKAKRKIGIQPEDGEVVEYLVPKSKVIDVQEGDYVKRGDNLIGGSPDPHDILEVLGIEPLAEYLVSEIQEVYRLQGVKINDKHIEVIVRQMLQKVEITDGGDTTLLAGEQVDRDEMDEHNEKL-QPGQQPAQGKPILLGITKASLQTRSFISAASFQETTRVLTEAAVQGKKDTLLGLKENVIVGRLIPAGTGAGMGRLRVAATSRDAALVAQRKMQ
1735676_Ssp@KQM37597_1__DNA_directed_RNA_polymerase_subunit_beta_                                   MNELTNFNPVAKPETFDQIQIGIASPERIRSWSFGEIKKPETINYRTFKPERDGLFCARIFGPIKDYECLCGKYKRMKYKGIVCEKCGVEVTVSKVRRERMGHIELAAPVAHIWFLKSLPSRIGLLLDMQLKQLERVLYFESYIVIEPGLTALEKYQLLTEDELLDAQDQYGEDAFSAGIGAEAVKQMLIDLDLEGEKRDLLEELAVTKSELKPKKIIKRLKVVESFLESGNRPEWMILDVVPVIPPELRPLVPLDGGRFATSDLNDLYRRVINRNNRLKRLMELRAPDIIVRNEKRMLQEAVDALFDNGRRGRTITGANKRPLKSLSDMLKGKQGRFRQNLLGKRVDYSGRSVIVTGPELKLHQCGLPKKMALELFKPFIYARLDAKGLSMTLKQAKKWVEKERKEVWDILDEVIREHPVMLNRAPTLHRLGIQAFEPVLIEGKAIQLHPLVCSAFNADFDGDQMAVHVPLSLEAQLEARVLMMSTNNILSPANGKPIIVPSQDMVLGLYYLSMEKTNEPGEGMLLGDMAEVHQALHAGAVTLHTKIVSRVPQTDENGKQYLKRYETTPGRMLLGETLPKSHKVPFETVNRLLTKKDVGDVIDEVYRHTGQKETVLFADAIMALGFRHAFRAGISFGKDDMLIAPDKDKLVDETRDQVKDFEQQYQDGLITQQEKYNKVIDAWSRCGDQVATSMMDEIKAVRRDKGRPINSIYMMAHSGARGSQAQIKQLAGMRGLMAKPSGEIIETPIISNFKEGLTVLEYFNSTHGARKGLADTALKTANSGYLTRRLVDVSQDCVIIMEDCGTQRALEMRSIIEGGATIASLGERILGRTTAEDVVDPKTGEVVFPTGTLLDEAMITKIEALGLQAMKIRSPLVCEAKVGVCGTCYGRDLARGTPVNIGEAVGVIAAQSIGEPGTQLTMRTFHIGGAAQLNEQSNLEAPVDGTVEFRDLRLIEDQRGRRVVLSRSGEIAIVDMDGRDLSVHRIPYGAYVLFDDGHIVSQGDRMAEWDPFTAPVITETGGTVKFIDLIENKTVTERVDEATGIAQREIIEYRVSKSKEDLRPRMTLLDA-----NSGEAARYMLAPGAVLSVEDGAQVQAGDVLARVARESAKTRDITGGLPRVAELFEARIPKEAAIIAKVSGRVIFGKDYKAKRKIGIQPEDGDVVEYLIPKSKVIDVQEGDYVKRGDNLIGGSPNPHDILETLGIEPLAEYLVSEIQGVYRLQGVKINDKHIETIVRQMLQKVEITDGGDTTLLAGEQLDRDEMDEANAKL-APGLAPAQGKPVLLGITKASLQTRSFISAASFQETTRVLTEASVQGKIDSLNGLKENVIVGRLIPAGTGAGMNRLRVAASSRDAALAQQKALA
1985879_Ssp@RSV15222_1__DNA_directed_RNA_polymerase_subunit_beta_                                   MNELTNFNPVQKPETFDQIQIGIASPERIRSWSFGEIKKPETINYRTFKPERDGLFCARIFGPIKDYECLCGKYKRMKYKGIVCEKCGVEVTVSKVRRERMGHIELAAPVAHIWFLKSLPSRIGLLLDMQLKQLERVLYFESYIVIEPGLTSLEKYQLLTEDELLEAQDQFGEDAFSAGIGAEAVKTMLMELDLEGERKELLEELAVTKSELKPKKIIKRLKVVESFIDSGNRPEWMILDVVPVIPPELRPLVPLDGGRFATSDLNDLYRRVINRNNRLKRLMELRAPDIIVRNEKRMLQEAVDALFDNGRRGRTITGANKRPLKSLSDMLKGKQGRFRQNLLGKRVDYSGRSVIVTGPELKLHQCGLPKKMALELFKPFIYARLDAKGLSMTLKQAKKWVEKERKEVWDILDEVIREHPVMLNRAPTLHRLGIQAFEPVLIEGKAIQLHPLVCSAFNADFDGDQMAVHVPLSLEAQLEARVLMMSTNNILSPANGKPIIVPSQDMVLGLYYISMEKQNEPGEGMMLSDMAEVHQALHAGAVTLHTKIISRVPQTDEDGNTYMKRVETTPGRMLLGETLPKSHKVPFETVNRLLTKKDVGDVIDEVYRHTGQKETVLFADAIMALGFRNAFKAGISFGKDDMIIPAAKEGMVDETRALVKDYEQQYQDGLITQQEKYNKVIDAWSRCGDQVAAAMMDEIRAVKH-NGRPVNAIYMMAHSGARGSAAQIKQLAGMRGLMAKPSGEIIETPIISNFKEGLTVLEYFNSTHGARKGLADTALKTANSGYLTRRLVDVSQDCVIMEEDCGTERALEMKAIVQGGSTIASLGERILGRTTAEDVVDTKTGEVVIPAGTLLDEAMITQIEALNVPGMKIRSPLVCEAKIGVCGKCYGRDLARGTPVNIGEAVGVIAAQSIGEPGTQLTMRTFHIGGAAQLNEQSNLEAPVDGKVEYRDLRVIMDQRGRRVVLSRSGEIAIVDMDGRELSVDRIPYGAYVLCDDGHIISAGDRMAEWDPFTMPVITENPGTVKYQDLIDGKTLTEQADEATGITQRVVTEYRG-KSKEDLRPRLTLLDE-----NSGEAGRYMLAPGATLSVEDGAQVQGGDVLARVSREAAKTRDITGGLPRVAELFEARKPKENAIIAKVSGRVVFGKDYKAKRKIGIQPEDGEVVEYLVPKSKVIDVQEGDYVKRGDNLIGGSPDPHDILEVLGIEPLAEYLVSEIQEVYRLQGVKINDKHIEVIVRQMLQKVEITDGGDTTLLAGEQLDRDEMDEANAKL-APGQQPAQGKPILLGITKASLQTRSFISAASFQETTRVLTEASVQGKIDSLNGLKENVIVGRLIPAGTGAGMNRLRVAATSRDVALAQQRALQ
2056845_Ssp@PTS87133_1__DNA_directed_RNA_polymerase_subunit_beta_                                   MNELTNFNPVVKAETFDQIQIGIASPDKIRSWSFGEIKKPETINYRTFKPERDGLFCARIFGPIKDYECLCGKYKRMKYKGIVCEKCGVEVTVSKVRRERMGHIELAAPVAHIWFLKSLPSRIGLLLDMQLKQLERVLYFEAYIVIEPGITPLEKYQLMTEDELLDAQDEYGEDAFSAGIGAEAVRIMLQDLDLEGERKELLEELAVTKSELKPKKIIKRLKVVESFIESGNKPEWMILEVVPVIPPELRPLVPLDGGRFATSDLNDLYRRVINRNNRLKRLMELRAPDIIVRNEKRMLQEAVDALFDNGRRGRTITGANKRPLKSLSDMLKGKQGRFRQNLLGKRVDYSGRSVIVTGPELKLHQCGLPKKMALELFKPFIYARLDAKGLSMTLKQAKKWVEKERKEVWDILDEVIREHPVMLNRAPTLHRLGIQAFEPVLIEGKAIQLHPLVCSAFNADFDGDQMAVHVPLSLEAQLEARVLMMSTNNILSPANGKPIIVPSQDMVLGLYYLSMLKEGEPGEGMMISDMQEVHQALEAGAVTLHTKIISRVPQTDEQGNQYLKRYETTPGRMLLGECLPQSSKVPFDTVNRLLTKKDVGDVIDEVYRHTGQKETVLFADAIMALGFRHAFKAGISFGKDDMIIPDAKIALVDETKALVKDFEQQYQDGLITQQEKYNKVIDAWSRCGDQVANAMMDEIKAVKRMKGRPINSIYMMAHSGARGSQAQIKQLAGMRGLMAKPSGEIIETPIISNFKEGLTVLEYFNSTHGARKGLADTALKTANSGYLTRRLVDVSQDCVIIEEDCGTTRALEMRAIVQGGSTIASLGERILGRTTAEDIIDSKTGEIVIPSGTLLDEAMVAQIEAIGTQSCKIRSPLVCETKIGVCGKCYGRDLARGTPVNIGEAVGVIAAQSIGEPGTQLTMRTFHIGGAAQLNEQSNLEAVADGTMEYRDLRTITDQRGRRVVLSRSGEIAIVDMDGRERAVHRIPYGAYVLFDDGHIVSKGDRLAEWDPFTMPVITENPGVVKYVDLIEGKTLTEQADEATGISQRVVIEYRAGKAKEDLRPRLTLTGE-----SAEEAGRYMLVPGATLSVEDGATVQGGDVLARVSRESAKTRDITGGLPRVAELFEARIPKEAAIIAKVSGRVVFGKDYKAKRKIGIQPEDGDIVEYLVPKSKVIDVQEGDYVKRGDNLIGGSPDPHDILETMGVEPLAEYLVSEIQEVYRLQGVKINDKHIETIVRQMLQKVEITDGGDTTLLKGEQVDRDEMDETNAKI-GKKDRPAQGKPVLLGITKASLQTRSFISAASFQETTRVLTEASVQGKKDTLTGLKENVIVGRLIPAGTGAGMNRLRVTASSRDAAMVSQRRMA
645617_Hcaeni@RIA44640_1__DNA_directed_RNA_polymerase_subunit_beta_                                 MNELTPFNQAQKPETFDQIQIGIASPDRIRSWSFGEIKKPETINYRTFKPERDGLFCARIFGPIKDYECLCGKYKRMKYKGIVCEKCGVEVTVSKVRRERMGHIELAAPVAHIWFLKSLPSRIGLLLDMQLKQLERVLYFEAYIVIEPGLTPLEKYQLLTEDELLEAQDEYGEDAFSAGIGAEAVRVMLESLDLEGEKQQLLDELATTKSELKPKKIIKRLKVVESFLESGNRPEWMILEVIPVIPPELRPLVPLDGGRFATSDLNDLYRRVINRNNRLKRLMELRAPDIIVRNEKRMLQEAVDALFDNGRRGRTITGANKRPLKSLSDMLKGKQGRFRQNLLGKRVDYSGRSVIVTGPELKLHQCGLPKKMALELFKPFIYARLDAKGLSMTLKQAKKWVEKERKEVWDILDEVIREHPVMLNRAPTLHRLGIQAFEPVLIEGKAIQLHPLVCSAFNADFDGDQMAVHVPLSLEAQLEARVLMMSTNNILSPANGKPIIVPSQDMVLGLYYISMLKEGEPGEGMILADMQEVHQALNAGAVTMHTKITSRVPQTDEDGNSYLKRYETTPGRMLLGECLPKSHKVPFDIVNRLLTKKDVGDVIDEVYRHTGQKETVLFADAIMSLGFRNAFKAGISFGKDDMVIPAAKDGMVEETRTLVKDYEQQYQDGLITQQEKYNKVIDAWSRCGDQVANAMMDEIKAVKRETGRPINSIYMMAHSGARGSQAQMKQLAGMRGLMAKPSGEIIETPIISNFKEGLTVLEYFNSTHGARKGLADTALKTANSGYLTRRLVDVSQDCTIVEEDCGTERALEMKAIVQGGSTIASLGERILGRTTAEDIVDAKSGEVVIASGTLLDEAMIAEIEAIGVQGVKIRSPLVCEAKIGVCAKCYGRDLARGTPVNIGEAVGVIAAQSIGEPGTQLTMRTFHIGGAAQLNEQSNLDAPSDGKAEFRDLRVIEDQRGRRVVTSRSGELAILDDDGRERAVHRIPYGAYLMFDDGHIVTKGDRMAEWDPFTMPVITDTPGTVKYQDLIDGKTLTEQADETTGITQRVVTEYRAARSKEDLRPRLTLLDK-----DSGEAGRYIVAPGAVISVEDGAEVKAGDVLARVARESAKTRDITGGLPRVAELFEARKPKENAIIAKVTGRVVFGKDYKAKRKIGIQPEDGEVVEYLVPKSKAIDVQEGDYVKRGDNLIGGSPDPHDILEVLGIEALSEYMVAEIQEVYRLQGVKINDKHIEVIVRQMLQKVEITDGGDTTLLAGEQVDREEMDAINARL-EKKQNPAQGKPILLGITKASLQTRSFISAASFQETTRVLTEAAVQGKQDTLIGLKENVIVGRLIPAGTGAGMNRLRIAATSRDAALAQQRKLQ
2305907_Ssp@RHW17364_1__DNA_directed_RNA_polymerase_subunit_beta_                                   MNELTNFNPAAKPETFDQIQIGIASPERIRSWSFGEIKKPETINYRTYKPERDGLFCARIFGPIKDYECLCGKYKRMKYKGIVCEKCGVEVTVSKVRRERMGHIELAAPVAHIWFLKSLPSRIGLLLDMQLKQLERVLYFESYIVTEPGLTALEKYQLLTEDELLEAQDEYGEDAFTAGIGAEAVRKMLEDLDLEGERTQLLEELATTKSELKPKKIIKRLKVVESFIDSGNRPEWMILEVIPVIPPELRPLVPLDGGRFATSDLNDLYRRVINRNNRLKRLMELRAPDIIVRNEKRMLQEAVDALFDNGRRGRTITGANKRPLKSLSDMLKGKQGRFRQNLLGKRVDYSGRSVIVTGPELKLHQCGLPKKMALELFKPFIYARLDAKGLSMTLKQAKKWVEKERKEVWDILDEVIREHPVLLNRAPTLHRLGIQAFEPVLIEGKAIQLHPLVCSAFNADFDGDQMAVHVPLSLEAQLEARVLMMSTNNILSPANGKPIIVPSQDMVLGLYYLSMMKEGEPGEGMLLSDMAEVHQALDTGAVTLHTKVVSRVPQTDESGETYLKRYETTPGRMLLGETLPKSHKVPFETVNRLLTKKDVGDVIDEVYRHTGQKETVLFADAIMALGFRHAFKAGISFGKDDMIIPDAKEGMVEETRALVKDYEQQYQDGLITQQEKYNKVIDAWSRCGDQVANAMMDEIKSVKKD-GRPINSIYMMAHSGARGSQAQIKQLAGMRGLMAKPSGEIIETPIISNFKEGLTVLEYFNSTHGARKGLADTALKTANSGYLTRRLVDVSQDCVIVENDCGTDRALEMRAIVQGGSTIASLGERILGRTTAEDIVDAKTGEVVIEAGTLLDEAMIAKIEAIGTQAVKIRSPLVCETKIGVCGKCYGRDLARGTPVNIGEAVGVIAAQSIGEPGTQLTMRTFHIGGAAQLNEQSNLEAPADGTIEFRDLRVIEDQRGRRVVLSRSGEIAIVDMDGRERAVHRIPYGAYVMFDDGHIVSKGDRMAEWDPFTMPVITENPGVVKFQDLIEGKTLAEQTDEATGIAQRVVTEYRAGRTKEDLRPRLTLLDD-----QSGEAGRYMLAAGATLSVEDGQQVQAGDVLARVSREAAKTRDITGGLPRVAELFEARKPKENAIIAKVSGRVVFGKDYKAKRKIGIQPEDGEIVEYLVPKSKVIDVQEGDYVKRGDNLIGGSPDPHDILEVLGIEPLAEYLVSEIQEVYRLQGVKINDKHIEVIVRQMLQKVEITDGGDTTLLAGEQVDRDEMDEMNAKL-AKNQQPAQGKPVLLGITKASLQTRSFISAASFQETTRVLTEASVQGKQDTLIGLKENVIVGRLIPAGTGAGMNRLRIAASSRDAALAQQRKLQ
185950_Sfaeni@PTW49089_1__DNA_directed_RNA_polymerase_subunit_beta_                                 MNEMTPFNPVAKTETFDQIQIGIASPDKIRSWSFGEIKKPETINYRTFKPERDGLFCARIFGPIKDYECLCGKYKRMKYKGIVCEKCGVEVTVSKVRRERMGHIELAAPVAHIWFLKSLPSRIGLLLDMQLKQLERVLYFEAYIVIEPGLTPLEKYQLMTEDELLDAQDQYGEDAFSAGIGAEAVRIMLESLDLVGERTALLEELAVTKSELKPKKIIKRLKVVESFIDSGNRPEWMILEVVPVIPPELRPLVPLDGGRFATSDLNDLYRRVINRNNRLKRLMELRAPDIIVRNEKRMLQEAVDALFDNGRRGRTITGANKRPLKSLSDMLKGKQGRFRQNLLGKRVDYSGRSVIVTGPELKLHQCGLPKKMALELFKPFIYARLDAKGLSMTLKQAKKWVEKERKEVWDILDEVIREHPVMLNRAPTLHRLGIQAFEPVLIEGKAIQLHPLVCSAFNADFDGDQMAVHVPLSLEAQLEARVLMMSTNNILSPANGKPIIVPSQDMVLGLYYLSMMKENEPGQGMLLGDMAEVHQALNAQAVTLHTKVISRVPQTDEKGKQYLKRYETTPGRMLLGECLPHSHKVPFDTVNRLLTKKDVGDVIDEVYRHTGQKETVLFADAIMSLGFRHAFRAGISFGKDDMIIPDAKVGLVDDTKALVKDFEQQYQDGLITQQEKYNKVIDAWSRCGDQVANAMMDEIRAVKVETGRPINSIYMMAHSGARGSQAQIKQLAGMRGLMAKPSGEIIETPIISNFKEGLTVLEYFNSTHGARKGLADTALKTANSGYLTRRLVDVSQDCVIIEPDCGTTRALEMKAILQGGSTIASLGERILGRTTAEDIVDPKTGKVVIPSGTLLDEPMITTIEGLGTQSCKIRSPLVCESKIGVCGKCYGRDLARGTPVNIGEAVGVIAAQSIGEPGTQLTMRTFHIGGAAQLNETSNLEAHADGTVQFRDLRIIVDQRGRRVVLSRSGEIAIVDMDGRELSVDRIPYGAYVLFDDGHIVSRGDRMAEWDPFTMPVITENPGTIKYVDLIEGKTLTEQTDEATGIAQRVVIEYRATKSKEDLRPRMTLLDE-----TSGETGRYMLAIGATLSVEDGAQVFGGDVVARVSRESAKTRDITGGLPRVAELFEARIPKDSAIIAKISGRVVFGKDYKAKRKIGIQPEDGDVVEYLVPKSKVIDVQEGDYVKRGDNLIGGSPDPHDILETMGIEPLAEYLVSEIQEVYRLQGVKINDKHIETIVRQMLQKVEITDGGDTTLLKGEQVDREEMDATNEKL-EKKQTRAQGKPILLGITKASLQTRSFISAASFQETTRVLTEAAVQGKQDMLMGLKENVIVGRLIPAGTGAGLNRLRVVANSRDAAMVQQRKMA
1736215_Ssp@KQN19291_1__DNA_directed_RNA_polymerase_subunit_beta_                                   MNELTNFNPLAKPETFDQIQIGIASPDRIRSWSFGEIKKPETINYRTFKPERDGLFCARIFGPIKDYECLCGKYKRMKYKGIVCEKCGVEVTVSKVRRERMGHIELAAPVAHIWFLKSLPSRIGLLLDMQLKQLERVLYFESYIVTEPGLTPLEKFQLMTEDELLEAQDQYGEDAFSAGIGAEAVKIMLMDLDLEGERKELLEELATTKSELKPKKIIKRLKVVESFIDSGNRPEWMILDVVPVIPPELRPLVPLDGGRFATSDLNDLYRRVINRNNRLKRLMELRAPDIIVRNEKRMLQEAVDALFDNGRRGRTITGANKRPLKSLSDMLKGKQGRFRQNLLGKRVDYSGRSVIVTGPELKLHQCGLPKKMALELFKPFIYARLDAKGLSMTLKQAKKWVEKERKEVWDILDEVIREHPVLLNRAPTLHRLGIQAFEPVLIEGKAIQLHPLVCSAFNADFDGDQMAVHVPLSLEAQLEARVLMMSTNNILSPANGKPIIVPSQDMVLGLYYLSMEKTGEPGEGMLISDMSEVHQALHAGAVTLHTKITSRVPQVDEKGVERMQRFETTPGRMLLGETLPKNHKVPFETVNRLLTKKDVTDVIDEVYRHTGQKETVLFADAIMALGFRHAFKAGISFGKDDMIIPDAKTGMVDETKALVKDFEQQYQDGLITQQEKYNKVIDAWSRCGDQVAAAMMDEIKAVKR--GRPINSIYMMAHSGARGSQAQIKQLAGMRGLMAKPSGEIIETPIISNFKEGLTVLEYFNSTHGARKGLADTALKTANSGYLTRRLVDVSQDCVVMEEDCGTERMLEMKAIVQGGSTIASLGERILGRTTGEDVVS-KDGKVVIPAGTLLDEPMVAQIEALGVQGMKIRSPLVCEAKVGVCGKCYGRDLARGTPVNIGEAVGVIAAQSIGEPGTQLTMRTFHIGGAAQLNETSNLEAHADGTVEFRDLRVIVDQRGRRVVLSRSGEIVIKDMDGRELSTDRVPYGAYVLFDDGHIVSKGDRMAEWDPFTMPVITETGGTVKYQDLIDNRTMTEQADEATGITQRVVIEYRASKTKEDLRPRLTLTGD-----GEGEGSRYMLAPGAVLSVEDNATVQAGDVLARVARESAKTRDITGGLPRVAELFEARKPKENAIIAKVSGRVVFGKDYKAKRKIGIMPEDGDVVEYLIPKSKVIDVQEGDYVKRGDNLIGGSPDPHDILEVMGIEPLAEYLVSEIQEVYRLQGVKINDKHIEVIVRQMLQKVEITDGGDTTLLAGEQVDRDEMDEANAKL-DKKQARAQGKPILLGITKASLQTRSFISAASFQETTRVLTEASVQGKIDSLNGLKENVIVGRLIPAGTGAGMNRLRVAASSRDAALAQQRALV
2320861_Ssp@RJF85645_1__DNA_directed_RNA_polymerase_subunit_beta_                                   MNELTNFNPIAKAETFDQIQIGIASPDRIRSWSFGEIKKPETINYRTFKPERDGLFCARIFGPIKDYECLCGKYKRMKYKGIVCEKCGVEVTVSKVRRERMGHIELAAPVAHIWFLKSLPSRIGLLLDMQLKQLERVLYFEAYIVIEPGLTPLEKFSLLTEDELLDAQDEYGEDAFTAGIGAEAVRRMLEELDLEGERKDLLEELAVTKSELKPKKIIKRLKVVESFLESGNRPEWMILEVIPVIPPELRPLVPLDGGRFATSDLNDLYRRVINRNNRLKRLMELRAPDIIVRNEKRMLQEAVDALFDNGRRGRVITGANKRPLKSLSDMLKGKQGRFRQNLLGKRVDYSGRSVIVTGPELKLHQCGLPKKMALELFKPFIYARLDAKGLSMTLKQAKKWVEKERKEVWDILDEVIREHPVLLNRAPTLHRLGIQAFEPVLIEGKAIQLHPLVCSAFNADFDGDQMAVHVPLSLEAQLEARVLMMSTNNILSPANGKPIIVPSQDMVLGLYYLSMLKEGEPGEGMLLSDMAEVHQAINAGAVTLHTKVISRVPQTDEEGNQYLKRYETTPGRMLLGECLPKSHKVPFETVNRLLTKKDIGDVIDEVYRHTGQKETVLFADAIMALGFRHAFKAGISFGKDDMIIPGEKVALVDETRELVKDYEQQYQDGLITQQEKYNKVIDAWSRCGDQVAAAMMKEIQAVKKETGRPINAIYMMAHSGARGSAAQIKQLAGMRGLMAKPSGEIIETPIISNFKEGLTVLEYFNSTHGARKGLADTALKTANSGYLTRRLVDVSQDCVVIEEDCGTSRALEMKAIVQGGSTIASLGERILGRTTAEDVVDAKTGEIVIPSGTLLDEPMIAQIEAIGIQGMKIRSPLICESKQGVCGKCYGRDLARGTPVNIGEAVGVIAAQSIGEPGTQLTMRTFHIGGAAQLNEQSNLEAVSDGSVEYRDLRVIVDKRDRRVVLARSGELAIIDSEGRERAVHRIPYGAYVLVDDKAKVTKGDRLAEWDPFTMPVITENPGVVKYQDLIDSKTLTEQTDEATGIAQRVVIEYRATRSKEDLRPRLTLLDA-----NSGEAGRYMLTPGTTLSVEDGAEVHAGDVLARASREAAKTRDITGGLPRVAELFEARKPKENAIIAKVSGRVVFGKDYKAKRKIGIQPEDGEVVEYLIPKSKVIDVQEGDYVKRGDNLIGGSPDPHDILEVLGIEPLAEYLVSEIQEVYRLQGVKINDKHIETIVRQMLQKVEITDGGDTTLLAGEQVDREEMDEINEKL-QPGFQPAQGKPVLLGITKASLQTRSFISAASFQETTRVLTEASVQGKKDTLMGLKENVIVGRLIPAGTGAGLNRLRVTATSRDAALASQRTWQ
1166337_Sjatrophae@SFS01214_1__DNA_directed_RNA_polymerase_subunit_beta_                            MNEMTNFNPVAKPETFDQIKIGIASPDKIRSWSFGEIKKPETINYRTFKPERDGLFCARIFGPIKDYECLCGKYKRMKYKGIVCEKCGVEVTVSKVRRERMGHIELAAPVAHIWFLKSLPSRIGLLLDMQLKQLERVLYFESYIVIEPGLTPLEKYQLLTEDELLEAQDEYGEDAFSAGIGAEAVRVMLENLDLEGERKDLLEELATTKSELKPKKIIKRLKVVESFLESGNRPEWMILEVIPVIPPELRPLVPLDGGRFATSDLNDLYRRVINRNNRLKRLMELRAPDIIVRNEKRMLQESVDALFDNGRRGRTITGANKRPLKSLSDMLKGKQGRFRQNLLGKRVDYSGRSVIVTGPELKLHQCGLPKKMALELFKPFIYARLDAKGLSMTLKQAKKWVEKERKEVWDILDEVIREHPVLLNRAPTLHRLGIQAFEPVLIEGKAIQLHPLVCSAFNADFDGDQMAVHVPLSLEAQLEARVLMMSTNNILSPANGKPIIVPSQDMVLGLYYLSMEKAGEPGEGMMLADMIEVHQALESGSVTLHTKITSRVPQTDENGAQYMKRYETTPGRMLLGETLPKSHKVPFETVNRLLTKKEIGDVIDVVYRHTGQKETVLFADAIMALGFRHAFKAGISFGKDDMIIPADKEAKVDETRTLVKDYEQQYQDGLITQQEKYNKVIDAWSRCGDQVAASMMKEIQAVKKDSGRPINAIYMMAHSGARGSQAQIKQLAGMRGLMAKPSGEIIETPIISNFKEGLTVLEYFNSTHGARKGLADTALKTANSGYLTRRLVDVSQDCVVVELDCGTERALDMKAIVQGGATIASLGERILGRTTAEDIVDSKTGDVLVAEGTLLDEAHIAAIEAIGIQGVKIRSPLVCESKGGVCGACYGRDLARGTPVNIGEAVGVIAAQSIGEPGTQLTMRTFHIGGAAQLNEQSNLEAVADGRVEYRDLRIIVDPRGRRISLSRNGELAIVDMDGRERATHRIPYGATLLHDDGHIASKGDRLAEWDPFTMPVITETGGTVKYQDLIENQTLSEQTDEATGIAQKVVTEYRPSR-KEDLRPRLTLLDE-----GSGEAARYMLTPGTVLSVEDGQQVQAGEVLARASRESAKTRDITGGLPRVAELFEARKPKENAIIAKVSGRVEFGKDYKAKRKILIRPEDGEPIEYLVPKSKVIDVQEGDYVKRGDNLIGGSPDPHDILEVLGIEPLAEYLVSEIQEVYRLQGVKINDKHIETIVRQMLQKVEITDAGDSTFLVGEQLDRLEMDEANEKLAAEGRQKAFGKPVLLGITKASLQTRSFISAASFQETTRVLTEASVQGKIDTLDGLKENVIVGRLIPAGTGAGMNRLRVTASSRDAALASQRSVA
1735121_Soleivorans@PTQ09407_1__DNA_directed_RNA_polymerase_subunit_beta_                           MNELTNFNPVAKPETFDQIRIGIASPERIRSWSFGEIKKPETINYRTFKPERDGLFCARIFGPIKDYECLCGKYKRMKYKGIVCEKCGVEVTVSKVRRERMGHIELAAPVAHIWFLKSLPSRIGLLLDMQLKQLERVLYFEAYIVIEPGLTALEKYQLLTEDELLEAQDEYGEDAFSAGIGAEAVRIMLESLDLEGEKEELLKELAETKSELKPKKIIKRLKVVESFLESGNRPEWMILEVIPVIPPELRPLVPLDGGRFATSDLNDLYRRVINRNNRLKRLMELRAPDIIVRNEKRMLQEAVDALFDNGRRGRVITGANKRPLKSLSDMLKGKQGRFRQNLLGKRVDYSGRSVIVTGPELKLHQCGLPKKMALELFKPFIYARLDAKGLSMTLKQAKKWVEKERKEVWDILDEVIREHPVLLNRAPTLHRLGIQAFEPVLIEGKAIQLHPLVCSAFNADFDGDQMAVHVPLSLEAQLEARVLMMSTNNILSPANGKPIIVPSQDMVLGLYYLSMEKQGEPGEGMLLANMTEVHQALYAKAVTLHTKIISRVPQTDEDGNSYMKRFETTPGRMLLGETLPKSHKVPFETVNRLLTKKEIGDVIDIVYRHTGQKETVLFADAIMALGFRHAFQAGISFGKDDMVIPEAKEPLVEETRALVKDFEQQYQDGLITQQEKYNKVIDAWSRCGDRVAAEMMKEIQAVKREDGRPINAIYMMAHSGARGSAAQIKQLAGMRGLMAKPSGEIIETPIISNFKEGLTVLEYFNSTHGARKGLADTALKTANSGYLTRRLVDVSQDCVIVEVDCGTERSLEMKAIVQGGATIASLGERILGRTTAEDIVDSKTNEIAIPQGTLLDEAAIAKIEAIGVQSVQIRSPLVCESRGGVCATCYGRDLARGTPVNIGEAVGVIAAQSIGEPGTQLTMRTFHIGGAAQLNEQSNLEAVADGTLEYRDLRIIVDPRGRRISLSRNAEIAIVDMEGRERATHRLPYGAHILFDDGHVVSKGDRIAEWDPFTMPVITETGGTVKYQDLIDNVTLSEQTDEATGIAQKIVTEYRASR-KEDLRPRLTLLDE-----NSGEAARYMLAPGAVLSVEDGQTVHAGEVLARVSRESAKTRDITGGLPRVAELFEARKPKENAIIAKVSGRVEFGKDYKAKRKILIRPDDGEPIEYLVPKSKVIDVQEGDYVKRGDNLIGGSPDPHDILEVLGIEPLAEYLVSEIQEVYRLQGVKINDKHIETIVRQMLQKVEITHAGDSTFLPGEQIDREEMDEANGKLIAENREPAQGKPILLGITKASLQTRSFISAASFQETTRVLTEASVQGKIDSLNGLKENVIVGRLIPAGTGAGVNRLRVTASSRDAALAQQKSWQ
1736447_Ssp@KQX20716_1__DNA_directed_RNA_polymerase_subunit_beta_                                   MNELTNFNPVAKPETFDQIQIGIASPERIRSWSFGEIKKPETINYRTFKPERDGLFCARIFGPIKDYECLCGKYKRMKYKGIVCEKCGVEVTVSKVRRERMGHIELAAPVAHIWFLKSLPSRIGLLLDMQLKQLERVLYFESYIVIEPGLTPLEKYQLLNEDELLEAQDEYGEDAFSAGIGAEAVRRMLEELDLEGEKEDLLKELAETKSELKPKKIIKRLKVVESFLESGNRPEWMILEVIPVIPPDLRPLVPLDGGRFATSDLNDLYRRVINRNNRLKRLMELRAPDIIVRNEKRMLQESVDALFDNGRRGRTITGANKRPLKSLSDMLKGKQGRFRQNLLGKRVDYSGRSVIVTGPELKLHQCGLPKKMALELFKPFIYARLDAKGLSMTLKQAKKWVEKERKEVWDILDEVIREHPVLLNRAPTLHRLGIQAFEPVLIEGKAIQLHPLVCSAFNADFDGDQMAVHVPLSLEAQLEARVLMMSTNNILSPANGKPIIVPSQDMVLGLYYLSMMKEGEPGEGSLISDMQEVHQALAAKAVTLHTKIISRVPQTDEDGNQYMKRVETTPGRMLLGETLPKSHKVPFETVNRLLTKKEIGDVIDIVYRHTGQKETVLFADAIMALGFRHAFQAGISFGKDDMIIPEAKEKEVEETRLLVKDFEQQYQDGLITQQEKYNKVIDAWSRCGDRVAAEMMKEISAVKKEDGRPINAIYMMAHSGARGSAAQIKQLAGMRGLMAKPSGEIIETPIISNFKEGLTVLEYFNSTHGARKGLADTALKTANSGYLTRRLVDVSQDCVVVEVDCGTDRALDMKAIVQGGATIASLGERILGRTTAEDIVDSKNNEVLIPEGTLLDEPMVAAIEAIGVQGVKIRSPLVCESKGGVCAACYGRDLARGTPVNIGEAVGVIAAQSIGEPGTQLTMRTFHIGGAAQLNEQSNLESVADGTVEYRELRTITDPRGRHVSLSRSGEVAIIDSEGRERATHRLPYGAHLLLDDGAKVTKGDRIAEWDPFTMPVITETGGVVKYQDLIDNQTLTEQTDEATGISQKVVIEYRVSR-KEDLRPRLTLLDD-----SSGETARYMLAPGAMLSVEDGQTVKAGEVLARVSRESAKTRDITGGLPRVAELFEARKPKENAIIAKVSGRVEFGKDYKAKRKIIIRPDDGDAVEYLVPKSKVIDVQEGDYVKRGDNLIGGSPDPHDILEVLGIEPLAEYLVSEIQEVYRLQGVKINDKHIETIVRQMLQKVEITDGGDTTLLPGEQVDREEMDEINAKAEAENRAIAHGKPVLLGITKASLQTRSFISAASFQETTRVLTDASVQGKVDTLNGLKENVIVGRLIPAGTGAGMSRLRVTATSRDAALAAQRNWQ
1736594_Ssp@KRB79807_1__DNA_directed_RNA_polymerase_subunit_beta_                                   MNELTNFNPVAKPETFDQIQIGIASPERIRSWSFGEIKKPETINYRTFKPERDGLFCARIFGPIKDYECLCGKYKRMKYKGIVCEKCGVEVTVSKVRRERMGHIELAAPVAHIWFLKSLPSRIGLLLDMQLKQLERVLYFEAYIVIEPGLTPLEKFQLLTEDELLEAQDEYGEDAFSAGIGAEAVRRMLEELDLEGEKEELLKELAETKSELKPKKIIKRLKVVESFLESGNRPEWMILEVVPVIPPDLRPLVPLDGGRFATSDLNDLYRRVINRNNRLKRLMELRAPDIIVRNEKRMLQESVDALFDNGRRGRTITGANKRPLKSLSDMLKGKQGRFRQNLLGKRVDYSGRSVIVTGPELKLHQCGLPKKMALELFKPFIYARLDAKGLSMTLKQAKKWVEKERKEVWDILDEVIREHPVLLNRAPTLHRLGIQAFEPVLIEGKAIQLHPLVCSAFNADFDGDQMAVHVPLSLEAQLEARVLMMSTNNILSPANGKPIIVPSQDMVLGLYYLSMLKEGEPGEGSLIADMQEVHQALAAKAVTLHTKIVSRVPQTDEDGNQYMKRVETTPGRMLLGETLPKSHKVPFETVNRLLTKKEIGDVIDIVYRHTGQKETVLFADAIMALGFRHAFQAGISFGKDDMIIPDAKEPLVEETRALVKDFEQQYQDGLITQQEKYNKVIDAWSRCGDRVAAEMMKEISAVKKDDGRPINAIYMMAHSGARGSAAQIKQLAGMRGLMAKPSGEIIETPIISNFKEGLTVLEYFNSTHGARKGLADTALKTANSGYLTRRLVDVSQDCVVVEVDCGTDRALDMKAIVQGGATIASLGERILGRTTAEDIVDSKTNEVLIAEGTLLDEPMVAAIEAIGIQGVKIRSPLVCESKGGVCAACYGRDLARGTPVNIGEAVGVIAAQSIGEPGTQLTMRTFHIGGAAQLNEQSNLESIADGTIEYRDLRIITDPRGRRVSLSRSGEVAIIDSEGRERSTHRLPYGAHLLVDDGAKVSKGDRLAEWDPFTMPVITETGGTVKYQDLIDNQTLTEQTDEATGISQKVVIEYRASR-KEDLRPRLTLLDD-----ASGETARYMLAPGAMLSVEDGQTVQAGEVLARVSRESAKTRDITGGLPRVAELFEARKPKENAIIAKVSGRVEFGKDYKAKRKIIIRPDDGDAVEYLVPKSKVIDVQEGDYVKRGDNLIGGSPDPHDILEVLGIEPLAEYLVSEIQEVYRLQGVKINDKHIETIVRQMLQKVEITDGGDTTLLPGEQVDREEMDEINAKAEAEGRAIAAGKPILLGITKASLQTRSFISAASFQETTRVLTDASVQGKVDTLNGLKENVIVGRLIPAGTGAGMSRLRVTATSRDAALAAQRNWQ
1882773_Ssp@SDD07624_1__DNA_directed_RNA_polymerase_subunit_beta_                                   MNELTNFNPMAKPETFDQIQIGIASPERIRSWSFGEIKKPETINYRTFKPERDGLFCARIFGPIKDYECLCGKYKRMKYKGIVCEKCGVEVTVSKVRRERMGHIELAAPVAHIWFLKSLPSRIGLLLDMQLKQLERVLYFEAYIVIEPGLTALDKYQLLTEDELLEAQDQYGEDAFSAGIGAEAVRRMLEDLDLVGEREELLKELAETKSELKPKKIIKRLKVVESFIDSGNRPEWMILEVVPVIPPELRPLVPLDGGRFATSDLNDLYRRVINRNNRLKRLMELRAPDIIVRNEKRMLQESVDALFDNGRRGRTITGANKRPLKSLSDMLKGKQGRFRQNLLGKRVDYSGRSVIVTGPELKLHQCGLPKKMALELFKPFIYARLDAKGLSMTLKQAKKWVEKERKEVWDILDEVIREHPVLLNRAPTLHRLGIQAFEPVLIEGKAIQLHPLVCSAFNADFDGDQMAVHVPLSLEAQLEARVLMMSTNNILSPANGKPIIVPSQDMVLGLYYLSMLKEGEPGEGMLMSDMQEVHHAIAAKAVTLHTKVITRVPQTDEDGKQYMKRVETTPGRMLLGETLPKSHKVPFETINRLLTKKEIGDVIDIVYRHTGQKETVLFADAIMSLGFRHAFQAGISFGKDDMIIPDSKVPLVDETKGLVKDFEQQYQDGLITQQEKYNKVIDAWSRCGDRVAAEMMKEIQAVKKPNGRPINAIYMMAHSGARGSAAQIKQLAGMRGLMAKPSGEIIETPIISNFKEGLTVLEYFNSTHGARKGLADTALKTANSGYLTRRLVDVSQDCVVVELDCGTERALDMKAIVQGGATIASLGERILGRTTAEDIVDSKTNQVAIHEGTLLDEAHITLIESIGILGVKIRSPLVCESKGGVCAACYGRDLARGTPVNIGEAVGVIAAQSIGEPGTQLTMRTFHIGGAAQINEQSNLEAIADGKIEYRELRTITDHRGRRVSLSRNGELAIIDSEGRERSVHRLPYGAYLLLEDQAIVTKGDRIAEWDPFTMPVITETGGVVKYQDLIENQTLTEQTDEATGISQKVVIEYRVSR-KEDLRPRLTLLDE-----SSGETARYMLAPGAMLSVEDGQTVQAGEVLARVSRESAKTRDITGGLPRVAELFEARKPKENAIIAKVSGRVEFGKDYKAKRKIIIRPDDGDAVEYLVPKSKVIDVQEGDYVKRGDNLIGGSPDPHDILEVLGIEPLAEYLVSEIQEVYRLQGVKINDKHIETIVRQMLQKVEITFGGDTTLLAGEQVDREEMDELNAKAVAEGREPATGKPILLGITKASLQTRSFISAASFQETTRVLTEASVQGKIDTLTGLKENVIVGRLIPAGTGAGMSRLRVTASSRDAALVQQRNWQ
861865_Slaterariae@SNT23583_1__DNA_directed_RNA_polymerase_subunit_beta___partial                   MNELTNFNPVAKPETFDQIRIGIASPERIRSWSFGEIKKPETINYRTFKPERDGLFCARIFGPIKDYECLCGKYKRMKYKGIVCEKCGVEVTVSKVRRERMGHIELAAPVAHIWFLKSLPSRIGLLLDMQLKQLERVLYFEAYIVIEPGLTPLEKYQLLTEDELLEAQDEYGEDAFTAGIGAEAVRKMLESLDLEGERVDLLKELAETKSELKPKKIIKRLKVVESFIESGNRPEWMILEVIPVIPPELRPLVPLDGGRFATSDLNDLYRRVINRNNRLKRLMELRAPDIIVRNEKRMLQEAVDALFDNGRRGRTITGANKRPLKSLSDMLKGKQGRFRQNLLGKRVDYSGRSVIVTGPELKLHQCGLPKKMALELFKPFIYARLDAKGLSMTLKQAKKWVEKERKEVWDILDEVIREHPVLLNRAPTLHRLGIQAFEPVLIEGKAIQLHPLVCSAFNADFDGDQMAVHVPLSLEAQLEARVLMMSTNNILSPANGKPIIVPSQDMVLGLYYLSIQKEGEPGEGMLLADMIEVHQALNTGAVTLHTKIVSRVPQTDEAGNQYMKRYETTPGRMLLGECLPQSHKVPFETVNRLLTKKDIGDVIDEVYRHTGQKETVLFADAIMALGFRHAFKAGISFGKDDMVIPGAKEELVEETRTLVKDYEQQYQDGLITQQEKYNKVIDAWSRCGDRVAAEMMKEIQAVKRETGRPINAIYMMAHSGARGSAAQIKQLAGMRGLMAKPSGEIIETPIISNFKEGLTVLEYFNSTHGARKGLADTALKTANSGYLTRRLVDVSQDCVVVELDCGTERALVMKAIVQGGATIASLGERILGRTTAEDIVDSKTGEVVIPEGTLLDEPMITQIEAISLQSVKIRSPLVCESKNGVCGACYGRDLARGTPVNIGEAVGVIAAQSIGEPGTQLTMRTFHIGGAAQLNQESNLEAVADGTLVYREIPTIIDTRGRRVTLARNGEIAILDSEGRERATHRLPYGATVLVEDGASVTKGERIAEWDPSFSPVITEKGGTVRFQDMIENRTVREETDEATGISQRVIVEDHLSK-KDDFRPRITLLDE-----NSGEAGVSRLIPGSIVAVEDGQTVQAGDVLARVPREAAKTRDITGGLPRVAELFEARKPKENAIIAKVSGRV------------------------------------------------------------------------------------------------------------------------------------------------------------------------------------------------------------------------------
745310_Ssp@AGH51193_1__DNA_directed_RNA_polymerase_subunit_beta_                                    MNELTNFNPIAKPETFDQIRIGIASPERIRSWSFGEIKKPETINYRTFKPERDGLFCARIFGPIKDYECLCGKYKRMKYKGIVCEKCGVEVTVSKVRRERMGHIELAAPVAHIWFLKSLPSRIGLLLDMQLKQLERVLYFEAYIVIEPGLTPLEKYQLLTEDELLEAQDEYGEDAFTAGIGAEAVRKMLESLDLEGERVDLLKELAETKSELKPKKIIKRLKVVESFIESGNRPEWMILEVIPVIPPELRPLVPLDGGRFATSDLNDLYRRVINRNNRLKRLMELRAPDIIVRNEKRMLQEAVDALFDNGRRGRTITGANKRPLKSLSDMLKGKQGRFRQNLLGKRVDYSGRSVIVTGPELKLHQCGLPKKMALELFKPFIYARLDAKGLSMTLKQAKKWVEKERKEVWDILDEVIREHPVLLNRAPTLHRLGIQAFEPVLIEGKAIQLHPLVCSAFNADFDGDQMAVHVPLSLEAQLEARVLMMSTNNILSPANGKPIIVPSQDMVLGLYYLSMEKQGEPGEGMLLADMIEVHQALNTGAVTLHTKIVSRVPQTDEAGNQYMKRYETTPGRMLLGECLPKSHKVPFETVNRLLTKKDIGDVIDEVYRHTGQKETVLFADAIMALGFRHAFKAGISFGKDDMVIPAAKDPLVEETRTLVKDYEQQYQDGLITQQEKYNKVIDAWSRCGDRVAAEMMKEIQAVKTETGRPINAIYMMAHSGARGSAAQIKQLAGMRGLMAKPSGEIIETPIISNFKEGLTVLEYFNSTHGARKGLADTALKTANSGYLTRRLVDVSQDCVVVELDCGTERALEMKAIVQGGATIASLGERILGRTTAEDIVDSKTNEVVIPEGTLLDEAHIVQIEAISLQSVKIRSPLVCESKNGVCAACYGRDLARGTPVNIGEAVGVIAAQSIGEPGTQLTMRTFHIGGAAQLNQESNLEAVADGTLVYRDVPTIIDPRGRRLTLARNGEIAILDMDGRERATHRLPYGATLLVEDGAIVSKGDRIAEWDPSFSPVITEKGGIVRFQDMIENRTVREETDEATGISQRVIVEDHLSK-KDDFRPRITLLDE-----SSGETGVSRLIPGSIVAVEDGQTVQAGDVLARVPREAAKTRDITGGLPRVAELFEARKPKENAIIAKVSGRVEFGKDYKAKRKILIRPEDGEAIEYLIPKSKVIDVQEGDYVKRGDNLIGGSPDPHDILEVLGIEPLAEYLVSEIQEVYRLQGVKINDKHIETIVRQMLQKVEITAAGDSTLLPGEQLDRIEMDEVNEKLVAEGKLPAEGKPVLLGITKASLQTRSFISAASFQETTRVLTEASVQGKIDTLDGLKENVIVGRLIPAGTGAGMNRLRVTASSRDAALASQKAWQ
685778_Ssp@AORL01000010_1_410___444361_448635                                                       MNEMTNFNPLAKPETFDQIKIGIASPERIRSWSFGEIKKPETINYRTFKPERDGLFCARIFGPIKDYECLCGKYKRMKYKGIVCEKCGVEVTVSKVRRERMGHIELAAPVAHIWFLKSLPSRIGLLLDMQLKQLERILYFEAYVVIEPGLTPLEKYQLLTEDELLTAQDEYGEDAFSAGIGAEAVKQMLMDLDLEGERDELLKELAVTKSELKPKKIIKRLKVVESFIESGNRPEWMILDVVPVIPPELRPLVPLDGGRFATSDLNDLYRRVINRNNRLKRLMELRAPDIIVRNEKRMLQEAVDALFDNGRRGRTITGANKRPLKSLSDMLKGKQGRFRQNLLGKRVDYSGRSVIVTGPELKLHQCGLPKKMALELFKPFIYARLDAKGLSMTLKQAKKWVEKERKEVWDILDEVIREHPVLLNRAPTLHRLGIQAFEPVLIEGKAIQLHPLVCSAFNADFDGDQMAVHVPLSLEAQLEARVLMMSTNNILSPANGKPIIVPSQDMVLGLYYLSLQKENEPGEGMALANMTEVHQALFNKAVTLHTKIVSRIPQTDENGEQYLKRYETTPGRMLIGECLPKSHKVPFETVNRVLTKKDIGDVIDEVYRHTGQKETVLFADAIMALGFRHAFQAGISFGKDDMVIPEAKDPLVEETRLLVKDYEQQYQDGLITQQEKYNKVIDAWSRCGDRVAAEMMKEIQAVKK--GRPMNAIYMMAHSGARGSAAQIKQLAGMRGLMAKPSGEIIETPIISNFKEGLTVLEYFNSTHGARKGLADTALKTANSGYLTRRLVDVSQDCTIVEIDCGTERSLEMKAIVQGGATIASLGERILGRTTAEDIIDPKTGQVVIPQGTLLDEAMIAQVEALAPPSLQIRSPLVCESIGGVCATCYGRDLARGTPVNIGEAVGVIAAQSIGEPGTQLTMRTFHIGGAAQLNETSNLEAVADGTIEYRDMPTIVDPRGRRVAMSRSGEIALISTDGRELATHRIPYGAHLMHTDGAAVSKGERLAEWDPFMMPVITEKAGTVKYQDLIENSTLTEQTDEATGIAQKVVIEYRASR-KEDLRPRLTLLDG-----NSGEAARYMLAPGAMLSVEDGQQVQAGEVLARVSREAAKTRDITGGLPRVAELFEARKPKENAIIAKVSGRVEFGKDYKAKRKIIIRPDDGEAVEYLVPKSKVIDVQEGDHVKRGDNLIGGSPDPHDILEVLGIEPLAAYLVSEIQEVYRLQGVKINDKHIETIVRQMLLKVEITAAGDTTFLPGEQVEKEDMEAVNRKMIAEGLQPAEGKPILLGITKASLQTRSFISAASFQETTRVLTEASVQGKVDQLNGLKENVIVGRLIPAGTGAGMQRLRVAASSRDAALAQQRAFE
1895845_Ssp@OJY62968_1__DNA_directed_RNA_polymerase_subunit_beta_                                   MNELTTFNPMAKPDVFDQIQIGIASPERIRSWSFGEIKKPETINYRTFKPERDGLFCARIFGPIKDYECLCGKYKRMKYKGIVCEKCGVEVTVSKVRRERMGHIELAAPVAHIWFLKSLPSRIGLLLDMQLKQLERVLYFESYIVIEPGLTPLERYQLLTEDELLDAQDEYGEDAFTAGIGAEAVKQMLIALDLEGERTALLEELAVTKSELKPKKIIKRLKVVESFIDSGNRPEWMILDVVPVIPPELRPLVPLDGGRFATSDLNDLYRRVINRNNRLKRLMELRAPDIIVRNEKRMLQEAVDALFDNGRRGRVITGANKRPLKSLSDMLKGKQGRFRQNLLGKRVDYSGRSVIVTGPELKLHQCGLPKKMALELFKPFIYARLDAKGLSMTLKQAKKWVEKERKEVWDILDEVIREHPVLLNRAPTLHRLGIQAFEPVLIEGKAIQLHPLVCSAFNADFDGDQMAVHVPLSLEAQLEARVLMMSTNNILSPANGKPIIVPSQDMVLGIYYLSMERTGEPGEGMVLSNMQEVHQALFAKAVTLHSKITSRVPQTDENGNTYMKRVETTAGRMLIGECLPKSHKVPFETINKLLTKKDIGDVIDAVYRHTGQKDTVLFADAIMSLGFRHAFQAGISFGKDDMIIPAAKEGLVDETKALVADYEQQYQDGLITQQEKYNKVIDAWSRCGDQVANAMMDELKAMPKETGRPINAIYMMSHSGARGSPAQMKQLAGMRGLMAKPSGEIIETPIISNFKEGLTVLEYFNSTHGARKGLADTALKTANSGYLTRRLVDVSQDCVIVEPDCGTEKALEMKAIVQGGSVIASLGERILGRTTAEDIVDSKDGSVLVAQGELLDEAMVAKIEAIGVQSVKIRSPLICESRMGVCAKCYGRDLARGTPVNIGEAVGVIAAQSIGEPGTQLTMRTFHIGGAAQLNEQSNLEAVSDGTLELRDMPTIADKNGRNLSLARNGELAIIDNEGRERAVHRLPYGAVILHKNGAKVKQGDRIAEWDPYTMPVITEKPGVVKYVDLIDGKTLTEQADEATGISQRVVTEHRAARSKEDLRPRLTLLDD-----ESGEAARYLLAVGATLSVEDGQQVQAGDILARVSREAAKTRDITGGLPRVAELFEARKPKDNAIIAKVSGRVQFLKDYKAKRKIAILPEDGDAVEYLIPKSKVIDVQEGDFVKRGDNLIGGSPDPHDILEVLGIEPLAEYLVSEIQEVYRLQGVKINDKHIETIVRQMLQKVEITNGGDTTLLAGEQVDRDEMDEINAKL-PAGQQPAEGKPVLLGITKASLQTRSFISAASFQETTRVLTEAAVQGKKDSLIGLKENVIVGRLIPAGTGSSMNRLRIAANSRDAALAAMQAAN
627192_Ssp@BAK66231_1__DNA_directed_RNA_polymerase_subunit_beta_                                    MNELTNFNPVAKPDVFDQIQIGIASPERIRSWSFGEIKKPETINYRTFKPERDGLFCARIFGPIKDYECLCGKYKRMKYKGIVCEKCGVEVTVSKVRRERMGHIELAAPVAHIWFLKSLPSRIGLLLDMQLKQLERVLYFESYIVTEPGLTPLERYQLLTEDELLDAQDEYGEDAFSAGIGAEAVKKMLEDLDLEGERDALLKELAETKSELKPKKIIKRLKVVESFIDSGNRPEWMILEVIPVIPPELRPLVPLDGGRFATSDLNDLYRRVINRNNRLKRLMELRAPDIIVRNEKRMLQEAVDALFDNGRRGRVITGANKRPLKSLSDMLKGKQGRFRQNLLGKRVDYSGRSVIVTGPELKLHQCGLPKKMALELFKPFIYARLDAKGLSMTLKQAKKWVEKERKEVWDILDEVIREHPVLLNRAPTLHRLGIQAFEPVLIEGKAIQLHPLVCAAFNADFDGDQMAVHVPLSLEAQLEARVLMMSTNNILSPANGKPIIVPSQDMVLGLYYLSMELEGEPGEGMMLADMAEVHQALFAKAVTLHSRIVSRVPQVDEHGNEFMKRVETTPGRMLIGECLPKSHKVPFETINRLLTKKEIGDVIDQVYRHTGQKDTVLFADAIMALGFRHAFRAGISFGKDDMIIPDSKIGLVDETKALVADYEQQYQDGLITQQEKYNKVIDAWSRCGDQVAAAMMDEIRAMPKDTGRPINSIYMMSHSGARGSPAQMKQLAGMRGLMAKPSGEIIETPIISNFKEGLTVLEYFNSTHGARKGLADTALKTANSGYLTRRLVDVSQDCTIVEIDCGTDRALEMKAIIQGGSTIASLGERVLGRTTAEDVVDSKDGSVIVPEGELLDEAMVAKIEAIGVQAIKIRSPLICESKMGVCAKCYGRDLARGTPVNIGEAVGVIAAQSIGEPGTQLTMRTFHIGGAAQLNEQSNLEAVADGTLELRDMPTITDKNGRRLSLARNGELAIIDEEGRERAVHRLPYGAAILFADGSKVKQGDRIAEWDPFTQPVITEKPGVVKYQDLIDGKTLTEQADEATGITQRVVTEYRASRSKDDLRPRLTLLDD-----ASGEAARYLLAPGATLSVEDGAQVQAGDVLARISREAAKTRDITGGLPRVAELFEARKPKDNAIIAKVSGRVQFLKDYKAKRKIAILPEDGEPVEYLIPKSKVIDVQEGDYVKRGDNLIGGSPDPHDILEVLGIEPLAEYLVSEIQEVYRLQGVKINDKHIETIVRQMLQKVEITNGGDTTLLAGEQVDRDEMDEVNARL-TPGQQPAQGKPVLLGITKASLQTRSFISAASFQETTRVLTEAAVQGKKDTLIGLKENVIVGRLIPAGTGSSMSRMRIAANSRDAALAAMRVAN
121428_Sxenophagum@DDFT01000199_1_13___11423_14548                                                  ----------------------------------------------------------------------------------------------------------------------------------------------------------------------------------------------------------------------------------------------------------------------------------------------------------------------------------------------------------------------------------------FKPFIYARLDAKGLSMTLKQAKKWVEKERKEVWDILDEVIREHPVMLNRAPTLHRLGIQAFEPVLIEGKAIQLHPLVCSAFNADFDGDQMAVHVPLSLEAQLEARVLMMSTNNILSPANGKPIIVPSQDMVLGIYYLSMEREGEPGEGMLLSDMQEVHQALFTKSVTLHSKIISRVPQTDEAGNSYLKRYETTPGRMLLGECLPKNHKVPFDVVNRLLTKKDVGDVIDEVYRHTGQKDTVLFADAIMALGFRHAFQAGISFGKDDMVIPDSKVTLVDETKALVADYEQQYQDGLITQQEKYNKVIDAWSGCGDRVANAMMDEIRAQPKQTGRQINSIYMMAHSGARGSQAQMKQLAGMRGLMAKPSGEIIETPIISNFKEGLTVLEYFNSTHGARKGLADTALKTANSGYLTRRLVDVSQDCTIVEEDCGTDRALEMKAIVQGGSTIASLGERILGRTTAQDIIDSKDGSIVIPIGTLLDEPMIAKIEAIGTQSVKIRSPLICESKMGVCGKCYGRDLARGTPVNIGEAVGVIAAQSIGEPGTQLTMRTFHIGGAAQLNETSNLEAIADGTLELRDMPTITDSRGRRLSLARNGELAIIDNEGRERAVHRLPYGATILFENNAQVKQGDRIAEWDPFTMPVITERPGIVKYVDLIDGKTLTEQTDEATGIAQRVVTEHRGSRTKEDLRPRLTLLDD-----GSGEAARYMLAVGATLSVEDGQTVQAGDVLARVSREAAKTRDITGGLPRVAELFEARKPKDNAIIAKVSGRVQFLKDYKAKRKIAINPEDGEPVEYLIPKSKVIDVQEGDYVKRGDNLIGGSPDPHDILEVLGIEPLAEYLVAEIQEVYRLQGVKINDKHIETIVRQMLQKVEITESGDTTLLVGEQVDREEMDEINAKL-APGFLPAAGKPVLLGITKASLQTRSFISAASFQETTRVLTEAAVQGKKDTLVGLKENVIVGRLIPAGTGAGMNRLRVAASSRDAAMAALRAAS
1843236_Smontana@MOLY01000041_1_67___66971_71272                                                    MNELTNFNPVAKTETFDQIQIGIASPERIRSWSFGEIKKPETINYRTFKPERDGLFCARIFGPIKDYECLCGKYKRMKYKGIVCEKCGVEVTVSKVRRERMGHIELAAPVAHIWFLKSLPSRIGLLLDMQLKQLERVLYFEAYIVIEPGLTPLEKYQLLNEDELLEAQDEYGEDAFSAGIGAEAVRRMLEDLDLEGEKADLLKELAETKSELKPKKIIKRLKVVESFLESGNRPEWMILEVVPVIPPELRPLVPLDGGRFATSDLNDLYRRVINRNNRLKRLMELRAPDIIVRNEKRMLQESVDALFDNGRRGRTITGANKRPLKSLSDMLKGKQGRFRQNLLGKRVDYSGRSVIVTGPELKLHQCGLPKKMALELFKPFIYARLDAKGLSMTLKQAKKWVEKERKEVWDILDEVIREHPVLLNRAPTLHRLGIQAFEPVLIEGKAIQLHPLVCSAFNADFDGDQMAVHVPLSLEAQLEARVLMMSTNNILSPANGKPIIVPSQDMVLGLYYLSMLKEGEPGEGMLISDMVEVHQALNAKAVTLHTKIVSRVPQTDEAGNQYMKRFETTPGRMLLGECLPKNFKVPFDTVNRLLTKKDVGDVIDEVYRHTGQKETVLFADAIMSLGFRHAFQAGISFGKDDMIIPAAKVELVDETKALVKDFEQQYQDGLITQQEKYNKVIDAWSRCGDRVSDEMMKEIKAVKKETGRPINAIYMMAHSGARGSQAQIKQLAGMRGLMAKPSGEIIETPIISNFKEGLTVLEYFNSTHGARKGLADTALKTANSGYLTRRLVDVSQDCVVVELDCGTERALDMKAIVQGGSTIASLGERILGRTTAEDIVDTKNNEVLIPSGTLLDEAMVARIEAVGTQGVKIRSPLVCESKGGVCGACYGRDLARGTPVNIGEAVGVIAAQSIGEPGTQLTMRTFHIGGAAQLNEVSNLEAVTDGRMEYRDLRIIMDTRGRRVSLSRSGELAIIDLDGRERATHRIPYGAYLLFDDGHVVTKGDRMAEWDPYTMPVITETGGVVKYVDLVDKQTLSEQTDEATGITQKVVIDYRAGR-KEDLRPRITLMDD-----ASGETARYMLTTGAVLSVEDGQAVSAGEVLARVSRESAKTRDITGGLPRVAELFEARKPKENAIIAKVSGRVEFGKDYKAKRKISIRPDDGELIDYLIPKSKVIDVQEGDYVKRGDNLIGGSPDPHDILEVLGIEPLAEYLVSEIQEVYRLQGVKINDKHIETIVRQMLQKVEITDAGDTQFLAGEQIDRLEMDEANEKL-EKGAMPAQGKPILLGITKASLQTRSFISAASFQETTRVLTEASVQGKIDSLTGLKENVIVGRLIPAGTGAGLNRLRVTANSRDAALAANRGFA
2172047_Sbacterium@QDFY01000001_1_264___283660_287946                                               MNELTNFNPVAKPETFDQIKIGIASPERIRSWSFGEIKKPETINYRTFKPERDGLFCARIFGPIKDYECLCGKYKRMKYKGIVCEKCGVEVTVSKVRRERMGHIELAAPVAHIWFLKSLPSRIGLLLDMQLKQLERVLYFESYIVTEPGLTPLEKFQLLTEDELLDAQDEYGEDAFTAGIGAEAVKQMLIDLDLEGEREQLLQELAETKSELKPKKIIKRLKVVESFLESGNRPEWMILDVVPVIPPELRPLVPLDGGRFATSDLNDLYRRVINRNNRLKRLMELRAPDIIVRNEKRMLQEAVDALFDNGRRGRTITGANKRPLKSLSDMLKGKQGRFRQNLLGKRVDYSGRSVIVTGPELKLHQCGLPKKMALELFKPFIYSRLDAKGLSMTLKQAKKWVEKERKEVWDILDEVIREHPVLLNRAPTLHRLGIQAFEPVLIEGKAIQLHPLVCAAFNADFDGDQMAVHVPLSLEAQLEARVLMMSTNNILSPANGKPIIVPSQDMVLGLYYLSMEREGEPGEGSLLADMAEVHQALFNRTVTLHTKIVSRVPQTDEQGNTHMRRFETTPGRMLLGETLPKSHKVPFETVNRLLTKKEIADVIDIVYRHTGQKETVLFADAIMALGFRHAFRAGISFGKDDMIIPHEKETLVEETRNLVKDYEQQYQDGLITQQEKYNKVIDAWSRCGDQVANAMMEKIKAQPKESGRPINSIYMMAHSGARGSQAQMKQLAGMRGLMAKPSGEIIETPIISNFKEGLTVLEYFNSTHGARKGLADTALKTANSGYLTRRLVDVSQDCVIVEEDCGTENSLDMRAIVQGGAVIASLGERILGRTPAEDIVDDKTGETIVREGELIDEAAALRIDELGIQSVNIRSPLVCESEMGVCGRCYGRDLARGTPVNIGEAVGVIAAQSIGEPGTQLTMRTFHIGGAAQLNETSSLEAAVDGTIELRDLPTIIDPRGRRIAMARNGELAIVDMDGRERASHRIPYGAHLMVDHGHIVTKGDRIAEWDPFMMPVITEKGGVVKFQDLIEGKTLTEQTDEATGIAQRVVTEYRGSRAKEDLRPRITLLDE-----SSGEAARYMLAPGAMLSVEDGQRVEGGEVLARVSREAAKTRDITGGLPRVAELFEARKPKENAIIAKVSGRIAFGKDYKAKRKIAIIPEEGDPVEYLVPKSKVIDVQEGDFVKRGDNLIGGSPDPHDILEVLGVKALAEYLVSEIQEVYRLQGVKINDKHIEVIVRQMLQKVEITESGDSTFLVGEQVDRQEMNEANAKL-KAQKKKAEGKPVLLGITKASLQTRSFISAASFQETTRVLTEASVQGKIDSLEGLKENVIVGRLIPAGTGAGMKRMRVTASSRDAALAQHRAIQ
614671_Svermicompost@PXYJ01000002_1_378___387122_391390                                             MNELTNFNPVAKPETFDQIKIGIASPERIRSWSFGEIKKPETINYRTFKPERDGLFCARIFGPIKDYECLCGKYKRMKYKGIVCEKCGVEVTVSKVRRERMGHIELAAPVAHIWFLKSLPSRIGLLLDMQLKQLERVLYFESYVVIEPGLTPLEKYQLLNEDELIEAQDEYGEDAFSAGIGAEAVKQMLMDLDLEGERKDLLEELATTKSELKPKKIIKRLKVVESFLESGNRPEWMILDVVPVIPPELRPLVPLDGGRFATSDLNDLYRRVINRNNRLKRLMELRAPDIIVRNEKRMLQEAVDALFDNGRRGRTITGANKRPLKSLSDMLKGKHGRFRQNLLGKRVDYSGRSVIVTGPELKLHQCGLPKKMALELFKPFIYSRLDAKGLSMTLKQAKKWVEKERKEVWDILDEVIREHPVLLNRAPTLHRLGIQAFEPVLIEGKAIQLHPLVCAAFNADFDGDQMAVHVPLSLEAQLEARVLMMSTNNILSPANGKPIIVPSQDMVLGLYYLSLEREGEPGEGSLLSDMQEVHQALNAGAVTLHTKIVSRVPQTDEAGNTYMKRFETTPGRMLLGETLPKSHKVPFETVNRLLTKKDIGDVIDEVYRHTGQKETVLFADAIMQLGFRHAFRAGISFGKDDMIIPHEKEGLVDETRALVKDYEQQYQDGLITQQEKYNKVIDAWSRCGDQVANAMMDKIKAQPKENGRQINSIYMMAHSGARGSQAQMKQLAGMRGLMAKPSGEIIETPIISNFKEGLTVLEYFNSTHGARKGLADTALKTANSGYLTRRLVDVSQDCVIIEEDCKTSNALEMRAIVQGGATIASLGERILGRTPSEDIVDTKTGDVIAKEGLLIDEPAALKIDELGIQAVKIRSPLICESVQGVCGKCYGRDLARGTPVNIGEAVGVIAAQSIGEPGTQLTMRTFHIGGAAQLNETSNLEAAVDGTIELRDLPTIMDSRGRRIAMARNGELAIVDMDGRERATHRISYGAHLLVDHGHIVSKGDRIAEWDPFMMPVITEKGGIVKFQDLMEGKTLTEQTDEATGIAQRVVTEFRGSRSKEDLRPRITLLDD-----NSGEAARYMLSPGAMLSVEDGQVVQAGEVLARVSREAAKTRDITGGLPRVAELFEARKPKENAIIAKISGRVSFGKDYKAKRKIAIIPEDGDPVEYLVPKSKVIDVQEGDFIKRGDNLIGGSPDPHDILEVLGVVALAEYLVSEIQEVYRLQGVKINDKHIEVIVRQMLQKVEIIESGDTTLLVGEQVDLTEMNEINSKL-TKNQARAVGKPVLLGITKASLQTRSFISAASFQETTRVLTEASVQGKIDTLDGLKENVIVGRLIPAGTGAGMQRMRIAASSRDAALAAHRKLQ
2068657_Ssp@PWG01492_1__DNA_directed_RNA_polymerase_subunit_beta_                                   MNELTNFNPMAKPETFDQIQIGIASPERIRSWSFGEIKKPETINYRTFKPERDGLFCARIFGPIKDYECLCGKYKRMKYKGIVCEKCGVEVTVSKVRRERMGHIELAAPVAHIWFLKSLPSRIGLLLDMQLKQLERVLYFEAYIVIEPGLTPLEKFQLLTEDELLEAQDEYGEDAFSAGIGAEAVRVMLENLDLEGEKEELLKELAETKSELKPKKIIKRLKVVESFLESGNRPEWMILEVIPVIPPELRPLVPLDGGRFATSDLNDLYRRVINRNNRLKRLMELRAPDIIVRNEKRMLQESVDALFDNGRRGRTITGANKRPLKSLSDMLKGKQGRFRQNLLGKRVDYSGRSVIVTGPELKLHQCGLPKKMALELFKPFIYSRLDAKGLSMTLKQAKKWVEKERKEVWDILDEVIREHPVLLNRAPTLHRLGIQAFEPVLIEGKAIQLHPLVCAAFNADFDGDQMAVHVPLSLEAQLEARVLMMSTNNILSPANGKPIIVPSQDMVLGLYYLSMEREGEPGEGSVLADMAEVHQALHAKSVTLHTKIVSRVPQTDEQGNTYMKRFETTPGRMLLGETLPKSHKVPFETVNRLLTKKEIGDVIDTVYRHTGQKETVIFADSIMGLGFRHAFQAGISFGKDDMIIPAEKEGLVEETRSLVKDYEQQYQDGLITQQEKYNKVIDAWSRCGDQVANAMMEKIKAQPKESGRPINSIYMMAHSGARGSQAQMKQLAGMRGLMAKPSGEIIETPIISNFKEGLTVLEYFNSTHGARKGLADTALKTANSGYLTRRLVDVSQDCVIVEEDCKTENALDMRAIVQGGAIIASLGERILGRTPAEDIVDDKTGDVLAKEGELIDEAAALRIDEMGIQAVRIRSPLVCESERGVCGKCYGRDLARGTPVNIGEAVGVIAAQSIGEPGTQLTMRTFHIGGAAQLNETSNLEAAVDGTIELRDLPTIMDSRGRRVAMARNGELAILDMDGRERATHRIPYGAHLMVDHGHIVTKGDRIAEWDPFMMPVITEKGGTVKFQDLVESKTLTEQVDEATGIAQRVVTEFRGARSKEDLRPRITLLDE-----ESGEAARYMLAPGAMLSVEDGQVVQAGEVLARVTREAAKTRDITGGLPRVAELFEARKPKENAIIAKVSGRVVFGKDYKAKRKIGIQPEDGELVEYLVPKSKVIDVQEGDFVKRGDNLIGGSPDPHDILEVLGVEALAEYLVSEIQEVYRLQGVKINDKHIEVIVRQMLQKVEITESGDTTLLVGEQVDLAEMNEINAKL-TGKQKKAEGKPVLLGITKASLQTRSFISAASFQETTRVLTEASVQGKIDTLDGLKENVIVGRLIPAGTGAGMQRMRIAASSRDAALAQQRKLQ
941907_Sindica@SMF74293_1__DNA_directed_RNA_polymerase_subunit_beta_                                MNELTNFNPVAKPETFDQIKIGIASPERIRSWSFGEIKKPETINYRTFKPERDGLFCARIFGPIKDYECLCGKYKRMKYKGIVCEKCGVEVTVSKVRRERMGHIELAAPVAHIWFLKSLPSRIGLLLDMQLKQLERVLYFEAYIVIEPGLTPLEKFQLLTEDELLEAQDEYGEDAFSAGIGAEAVKQMLIDLDLAGEKEALLKELAETKSELKPKKIIKRLKVVESFLESGNRPEWMILDVVPVIPPELRPLVPLDGGRFATSDLNDLYRRVINRNNRLKRLMELRAPDIIVRNEKRMLQEAVDALFDNGRRGRTITGANKRPLKSLSDMLKGKQGRFRQNLLGKRVDYSGRSVIVTGPELKLHQCGLPKKMALELFKPFIYSRLDAKGLSMTLKQAKKWVEKERKEVWDILDEVIREHPVLLNRAPTLHRLGIQAFEPVLIEGKAIQLHPLVCSAFNADFDGDQMAVHVPLSLEAQLEARVLMMSTNNILSPANGKPIIVPSQDMVLGLYYLSMEREGEPGEGSMLSDMQEVHQALFAGSVTLHSKIISRVPQTDEDGKTYMKRFETTPGRMLLGETLPKSHKVPFETVNRLLTKKEIADVIDIVYRHTGQKETVLFADAIMTLGFRHAFRAGISFGKDDMIIPDSKEATVDETRTLVKDYEQQYQDGLITQQEKYNKVIDAWSRCGDQVANAMMDEIKAQPKADGRQINSIYMMAHSGARGSQAQMKQLAGMRGLMAKPSGEIIETPIISNFKEGLTVLEYFNSTHGARKGLADTALKTANSGYLTRRLVDVSQDCVIVEEDCKTSNALDMRAIVQGGATIASLGERVLGRTPAEDIVDVKTGDLIAPEGELIDEAQALAIDELGVQAVKIRSPLVCESVHGVCGKCYGRDLARGTPVNIGEAVGVIAAQSIGEPGTQLTMRTFHIGGAAQLNETSNLEAPVDGTIEFRDLPTIVDPRGRHVAMARNGEVAILDMDGRERATHRIPYGAHLMVDDGHIISKGDRIAEWDPFMMPVITEKGGVVKFQDVIDNKTLSEQTDEATGIAQRVITEYRAGRSKEDLRPRITLLDE-----NSGEAARYMLAPGAMLSVEEGQQVAAGEVLARVSREAAKTRDITGGLPRVAELFEARKPKENAIIAKVSGRVAFGKDYKAKRKIAIVPEDGEPVEYLVPKSKVIDVQEGDFIKRGDNLIGGSPDPHDILEVLGIEPLAEYLVSEIQEVYRLQGVKINDKHIEVIVRQMLQKVEITDGGDTTFLAGEQVDLLEMNEANAKL-EKKQRKAEGKPVLLGITKASLQTRSFISAASFQETTRVLTEASVQGKIDTLDGLKENVIVGRLIPAGTGAGMNRMRVTATSRDAALAQQKKLQ
1951255_Sbacterium@DDTH01000007_1_125__CONCAT_DDTH01000007_1_124                                    MNELTNFNPVVKPETFDQIKIGIASPDKIRSWSFGEIKKPETINYRTFKPERDGLFCARIFGPIKDYECLCGKYKRMKYKGIVCEKCGVEVTVSKVRRERMGHIELAAPVAHIWFLKSLPSRIGLLLDMQLKQLERVLYFESYIVTEPGLTPLEKFQLLTEDELESARDEYGEDAFTAGIGAEAVKQMLIDLDLEGEKTALLEELAVTKSELKPKKIIKRLKVVESFLESGNRPEWMILDVVPVIPPELRPLVPLDGGRFATSDLNDLYRRVINRNNRLKRLMELRAPDIIVRNEKRMLQEAVDALFDNGRRGRTITGANKRPLKSLSDM------------------------------------------------------------SMTLKQAKKWVEKERKEVWDILDEVIREHPVLLNRAPTLHRLGIQAFEPVLIEGKAIQLHPLVCAAFNADFDGDQMAVHVPLSLEAQLEARVLMMSTNNILSPANGKPIIVPSQDMVLGLYYLSMEREGEPGEGSLLADMQEVHQALNAKSVTLHTKIVSRVPQTDEKGKTYMKRFETTPGRMLLAETLPKSHKVPFETVNRLLTKKDIGDVIDEVYRHTGQKDTVLFADAIMQLGFRHAFQAGISFGKDDMIIPPEKEAMVDETRALVKDYEQQYQDGLITQQEKYNKVIDAWSRCGDQVANAMMDRIKAQPKDAGRPINSIYMMAHSGARGSQAQMKQLAGMRGLMAKPSGEIIETPIISNFKEGLTVLEYFNSTHGARKGLADTALKTANSGYLTRRLVDVSQDCVIVEEDCKTENNLEMRAIVQGGAVIASLGERILGRTPVEDVVDAKTGTIIAKEGQLIDEPAAKAIDELGIQAVHIRSPLVCESENGVCGKCYGRDLARGTPVNIGEAVGVIAAQSIGEPGTQLTMRTFHIGGAAQLNETSSLESPVDGTISMKDLPVITDPRGRHVAMSRSGELVIQDMDGRELSTHRIPYGAHLMVTDGHIVSKGDRLAEWDPFMMPVITEKGGIVKFQDLIEGKTLTEQTDEATGIAQRVVTEFRAAKSKEDLRPRLTLLDD-----NSGEAARYMLASGAMLSVEEGQRVEAGEVLARVSREAAKTRDITGGLPRVAELFEARKPKENAIIAKVSGRIQFGKDYKAKRKIAIIPEEGDPVEYLVPKSKVIDVQEGDFVKRGDNLIGGSPDPHDILEVLGVKALAEYLVSEIQEVYRLQGVKINDKHIEVIVRQMLQKVEITDGGDTTFLNGEQVDIVEFREMNAKL-EKKQKKAEGKPVLLGITKASLQTRSFISAASFQETTRVLTEASVQGKIDTLDGLKENVIVGRLIPAGTGAGMNRARIAASSRDVAIAAQRKVQ
1380389_Ssp@JIAU01000006_1_318___310312_314586                                                      MNELTNFNPIAKPETFDEIRIGIASPDKIRSWSFGEIKKPETINYRTFKPERDGLFCARIFGPIKDYECLCGKYKRMKYKGIVCEKCGVEVTVSKVRRERMGHIELAAPVAHIWFLKSLPSRIGLLLDMQLKQLERVLYFESYVVIEPGLTALEKYQLLTEDELLAAQDEYGEDAFSAGIGAEAVKHMLMDLDLAGEKEILLKELAETKSELKPKKIIKRLKVVESFLESGNRPEWMILEVVPVIPPELRPLVPLDGGRFATSDLNDLYRRVINRNNRLKRLMELRAPDIIVRNEKRMLQEAVDALFDNGRRGRTITGANKRPLKSLSDMLKGKQGRFRQNLLGKRVDYSGRSVIVTGPELKLHQCGLPKKMALELFKPFIYSRLDAKGLSMTLKQAKKWVEKERKEVWDILDEVIREHPVLLNRAPTLHRLGIQAFEPVLIEGKAIQLHPLVCAAFNADFDGDQMAVHVPLSLEAQLEARVLMMSTNNILSPANGKPIIVPSQDMVLGLYYLSIEKEGEPGEGMMLSDMAEVHQALAAGAVTLHSKIISRVPQTNEAGEQEMKRFETTAGRMLLAETLPKSHKVPFETVNRLLTKKEIGDVIDIVYRHTGQKETVLFADAIMALGFRHAFAAGISFGKDDMVIPAAKEGLVEETRALVKDYEQQYQDGLITQQEKYNKVIDAWSRCGDQVATAMMKEISATPK--GRPVNSIYMMAHSGARGSQAQIKQLAGMRGLMAKPSGEIIETPIISNFKEGLTVLEYFNSTHGARKGLADTALKTANSGYLTRRLVDVSQDAVIIEDDCGTDRALEMRAIVQGGATIASLGDRVLGRTTAEDIVDPKTSDVIIPEGALLDEAMVLKIEEIGLQGVRIRSPLVCASKQGVCAKCYGRDLARGTPVNIGEAVGVIAAQSIGEPGTQLTMRTFHIGGAAQLNEQSNLESPVDGTIEFRDMPTIVDPRGRHLSLSRSGEIAILDMDGRELSTHRVPFGAHLLCESGHIVSRGDRIAEWDPSFSPVITEKAGTVKYQDLIENRTMTEVVDESTGITQRVVTDDTGKSKKEALHPRLTLTGA-----KAKEAGVYRLAAGAIVAVEDGQSVEAGEVLARMPREAARTRDITGGLPRVAELFEARKPKENAIIAKVSGKVTFMRDYKAKRKIAIVPDDGEPVEYLVPKSKLIEVQEGDYIKRGENLVGGSPDPHDILEVLGIVALAEYLVSEIQEVYRLQGVKINDKHIEVIVRQMLQKVEITDSGDTTLLPGEQVDREEMDEINSAL-EKKQKKAEGKPVLLGITKASLQTRSFISAASFQETTRVLTEAAVQGKVDNLQGLKENVIVGRLIPAGTGAGMNRLRVAASSRDTALAAQRRMQ
1298856_Ssp@PVZ17213_1__DNA_directed_RNA_polymerase_subunit_beta_                                   MNELTPFNPVAKPETFDEIRIGIASPDKIRSWSFGEIKKPETINYRTFKPERDGLFCARIFGPIKDYECLCGKYKRMKYKGIVCEKCGVEVTVSKVRRERMGHIELAAPVAHIWFLKSLPSRIGLLLDMQLKQLERILYFESYVVIEPGLTALEKYQLLTEDELLSAQDEYGEDAFSAGIGAEAVKIMLMDLDLAGEKEILLKELAETKSELKPKKIIKRLKVVESFLESGNRPEWMILEVVPVIPPELRPLVPLDGGRFATSDLNDLYRRVINRNNRLKRLMELRAPDIIVRNEKRMLQEAVDALFDNGRRGRTITGANKRPLKSLSDMLKGKQGRFRQNLLGKRVDYSGRSVIVTGPELKLHQCGLPKKMALELFKPFIYSRLDAKGLSMTLKQAKKWVEKERKEVWDILDEVIREHPVLLNRAPTLHRLGIQAFEPVLIEGKAIQLHPLVCAAFNADFDGDQMAVHVPLSLEAQLEARVLMMSTNNILSPANGKPIIVPSQDMVLGLYYLSLEKDDEPGQGMLLSDMLEVHQALAAGAVTLHSKIVSRVPQTDEEGNTYMKRFETTAGRMLLGETLPKSHKVPFETVNRILTKKEIGDVIDIVYRHTGQKETVLFADAIMQLGFRHAFAAGISFGKDDMVIPAAKEKLVEDTRTLVKDYEQQYQDGLITQQEKYNKVIDAWSRCGDQVASAMMKEISATPK--GRDLNSIYMMAHSGARGSQAQIKQLAGMRGLMAKPSGEIIETPIISNFKEGLTVLEYFNSTHGARKGLADTALKTANSGYLTRRLVDVSQDAVIIENDCGTDRALEMRAIVQGGAVIASLADRVLGRTTAEDIVDPKTDEVIIAEGSLLDEAMVARIEEVGLQGVRIRSPLVCASTQGVCAKCYGRDLARGTPVNIGEAVGVIAAQSIGEPGTQLTMRTFHIGGAAQLNEQSNLESPVDGTIEFRDMPTIIDPRGRHLSLSRSGEIAILDMDGRELSTHRVPYGAHLLCESGHIVSRGDRIAEWDPSFSPVITEKAGAVKYQDLIENRTMTEVVDESTGITQRVVTDDTGKSKKESLHPRLTLTGK-----GAKEAGVYRLAAGAIIAIEDGQQVEAGEVLARMPREAARTRDITGGLPRVAELFEARKPKENAIIAKVSGKVTFMRDYKAKRKIAIVPEDGEPVEYLVPKSKMIEVQEGDFVKRGENLVGGSPDPHDILEVLGVVALAEYLVSEIQEVYRLQGVRINDKHIEVIVRQMLQKVEITNGGDTTLLAGEQVDREEMDEINAKL-EKKQKKAEGKPVLLGITKASLQTRSFISAASFQETTRVLTEAAVQGKVDILQGLKENVIVGRLIPAGTGAGMNRLRVAANARDTALAAHRKLQ
2315689_Ssp@RIX32695_1__DNA_directed_RNA_polymerase_subunit_beta_                                   MNELTNFNPVAKPETFDQIKIGIASPDKIRSWSFGEIKKPETINYRTFKPERDGLFCARIFGPIKDYECLCGKYKRMKYKGIVCEKCGVEVTVSKVRRERMGHIELAAPVAHIWFLKSLPSRIGLLLDMQLKQLERILYFESYVVIEPGLTALEKYQLLSEDELLAAQDEYGEDAFSAGIGAEAVKIMLMDLDLEGERKDLLEELAVTKSELKPKKIIKRLKVVESFIDSGNRPEWMILDVVPVIPPELRPLVPLDGGRFATSDLNDLYRRVINRNNRLKRLMELRAPDIIVRNEKRMLQEAVDALFDNGRRGRTITGANKRPLKSLSDMLKGKQGRFRQNLLGKRVDYSGRSVIVTGPELKLHQCGLPKKMALELFKPFIYSRLDAKGLSMTLKQAKKWVEKERKEVWDILDEVIREHPVLLNRAPTLHRLGIQAFEPVLIEGKAIQLHPLVCSAFNADFDGDQMAVHVPLSLEAQLEARVLMMSTNNILSPANGKPIIVPSQDMVLGLYYLSMEKEGEPGEGMLLADMTEVHQALAAGAVTLHTKIVSRVPQTDEDGNEYMKRFETTPGRMLLGETLPKTHKVPFETVNRLLTKKEIGDVIDTVYRHTGQKETVLFADAIMGLGFRHAFKAGISFGKDDMVIPASKEGLVEETKALVKDYEQQYQDGLITQQEKYNKVIDAWSRCGDRVASEMMKEISAVKK--GRPINSIYMMAHSGARGSQAQIKQLAGMRGLMAKPSGEIIETPIISNFKEGLTVLEYFNSTHGARKGLADTALKTANSGYLTRRLVDVSQDAVIIEDDCGTDRALEMRAIVQGGAVIASLADRVLGRTTAEDIVDPKTNDTVIAEGTLLDEPMVATLEEMGLQGIKIRSPLVCTSKQGVCAKCYGRDLARGTPVNIGEAVGVIAAQSIGEPGTQLTMRTFHIGGAAQLNEQSNLEAPVDGTIELRDMPTITDPRGRHISLSRSGEIAILDMDGRELSTHRIPYGAHLLVDSGHIISRGDRIAEWDPSFSPVITERAGTVKFQDLIENRTLVEQTDESTGISQRAVIDDLAKSKKEDLRPRLTLMGA-----DATEAGVYRLAPGAVISVEDNQTVEAGEVLARMPREAAKTRDITGGLPRVAELFEARKPKENAIIAKVSGKVSFKKDYKAKRKIAIVPDDGDPVEYLVPKSKVIDVQEGDYVKRGDNLVGGSPDPHDILEVLGVVALAEYLVSEIQEVYRLQGVKINDKHIEVIVRQMLQKVEITDGGDTTLLAGEQVDREEMDEINAKL-DKKQKKAEGKPVLLGITKASLQTRSFISAASFQETTRVLTEASVQGKIDTLNGLKENVIVGRLIPAGTGAGMNRMRVAASSRDAALAQQRKLQ
2303576_Ssp@QWDF01000001_1_392___382659_387056                                                      MNELTNFNPVAKPETFDQIKIGIASPDRIRSWSFGEIKKPETINYRTFKPERDGLFCARIFGPIKDYECLCGKYKRMKYKGIVCEKCGVEVTVSKVRRERMGHIELAAPVAHIWFLKSLPSRIGLLLDMQLKQLERILYFESYVVIEPGLTPLEKFQLLTEDELLAAQDEYGEDAFSAGIGAEAVKTMLIDLDLEGEREELLKELAETKSELKPKKIIKRLKVVESFIDSGNRPEWMILDVVPVIPPELRPLVPLDGGRFATSDLNDLYRRVINRNNRLKRLMELRAPDIIVRNEKRMLQEAVDALFDNGRRGRTITGANKRPLKSLSDMLKGKQGRFRQNLLGKRVDYSGRSVIVTGPELKLHQCGLPKKMALELFKPFIYSRLDAKGLSMTLKQAKKWVEKERKEVWDILDEVIREHPVLLNRAPTLHRLGIQAFEPVLIEGKAIQLHPLVCAAFNADFDGDQMAVHVPLSLEAQLEARVLMMSTNNILSPANGKPIIVPSQDMVLGLYYLSMEKEGEPGEGMMLADMAEVHQALAAGAVTLHTKIVSRVPQTDEAGKQFMKRFETTAGRMLLGETLPKSHKVPFETVNRLLTKKEIGDVIDIVYRHTGQKETVLFADAIMALGFRHAFKAGISFGKDDMVIPPAKEALVDETRGLVKDYEQQYQDGLITQQEKYNKVIDAWSRCGDRVASEMMKEISSVKK--GRPTNSIYMMAHSGARGSQAQIKQLAGMRGLMAKPSGEIIETPIISNFKEGLTVLEYFNSTHGARKGLADTALKTANSGYLTRRLVDVSQDAVIVEEDCGTDRMLEMRAIVQGGAVIASLGDRVLGRTTAEDIVDPKSGETIIKEGQLLDEAMVLQIEELGLQGMKIRSPLVCAAKQGVCGKCYGRDLARGTPVNIGEAVGVIAAQSIGEPGTQLTMRTFHIGGAAQLNEQSNLEAPVDGTVELRDMPTIQDPRGRHVSLSRSGEIAILDMDGRELSTHRVPYGAHLLCESGHIVSRGDRIAEWDPSFAPVITERAGTIRYQDLIENRTMTEQTDESTGISQRVVTEDMAKAKKDDLRPRLTLTAK-----GKGEDAVYRLATGAIVAVEDGMEVQAGEVLARLPREAAKTRDITGGLPRVAELFEARKPKENAIIAKVSGKVTFMKDYKAKRKIAILPEDGDPVEYLVPKSKVIDVQEGDYVKRGDNLVGGSPDPHDILEVLGVEALAEYLVAEIQEVYRLQGVKINDKHIEVIVRQMLQKVEITDGGDTTLLAGEQVDREEMDDQNSKL-TKKQKPAIGKPVLLGITKASLQTRSFISAASFQETTRVLTEASVQGKVDILNGLKENVIVGRLIPAGTGAGMNRLRVAASSRDASLAQQRKLA
1123267_Sastaxanthini@JONN01000001_1_1281___1279158_1283429                                         MNELTNFNPVAKPETFDQIKIGIASPDKIRSWSFGEIKKPETINYRTFKPERDGLFCARIFGPIKDYECLCGKYKRMKYKGIVCEKCGVEVTVSKVRRERMGHIELAAPVAHIWFLKSLPSRIGLLLDMQLKQLERILYFESYVVIEPGLTPLEKYQLLTEDELLEAQDEHGEDAFSAGIGAEAVKIMLMDLDLEGERKQLLEELAVTKSELKPKKIIKRLKVVESFLESGNRPEWMILDVVPVIPPELRPLVPLDGGRFATSDLNDLYRRVINRNNRLKRLIELRAPDIIVRNEKRMLQEAVDALFDNGRRGRTITGANKRPLKSLSDMLKGKQGRFRQNLLGKRVDYSGRSVIVTGPELKLHQCGLPKKMALELFKPFIYSRLDAKGLSMTLKQAKKWVEKERKEVWDILDEVIREHPVLLNRAPTLHRLGIQAFEPVLIEGKAIQLHPLVCAAFNADFDGDQMAVHVPLSLEAQLEARVLMMSTNNILSPANGKPIIVPSQDMVLGLYYLSMEKDGEPGQGSLLADMAEVHQALAAGVVTLHTKIVSRVPQTDENGKTYMKRFETTPGRMLLGETLPKSHKVPFETVNRLLTKKDIGDVIDEVYRHTGQKDTVLFADAIMGLGFRHAFKAGISFGKDDMVIPQAKDTLVEETRALVKDYEQQYQDGLITQQEKYNKVIDAWSRCGDRVAQEMMKEISATPK--GRPVNSIYMMAHSGARGSQAQIKQLAGMRGLMAKPSGEIIETPIISNFKEGLTVLEYFNSTHGARKGLADTALKTANSGYLTRRLVDVSQDAVIVEEDCGTDQALEMRAIVQGGSVIASLADRVLGRTTAEEVVDPKTGETVIAEGVLLDEAMVAKLEAAGLQGIKIRSPLVCASRQGVCGKCYGRDLARGTPVNIGEAVGVIAAQSIGEPGTQLTMRTFHIGGAAQLNEQSNLEAPVDGTIEFRDMPTITDPRGRHISLSRSGEIAILDMDGRELSTHRVPYGAHLLCENGHIVSKGDRIAEWDPSFSPVITEKAGSIKFQDLIENRTMTEQTDEATGISQRVVTEDMAKSKKEDLRPRLTLLGD-----NAQEAGVYRLAAGAIVAVEDGATVEAGEVLARMPREAAKTRDITGGLPRVAELFEARTPKDKAIIARVSGRVQFLKDYKAKRKIAIVPDDGEPHEELVPKSRVIDVQEGDYVKRGDNLVGGSPDPHDILEALGVVALAEYLVTEIQEVYRLQGVKINDKHIEVIVRQMLQKVEITDDGDTTLLKGEQVDREEMDEINSKL-GKGERPASGKPILLGITKASLQTRSFISAASFQETTRVLTEASVQGKIDTLNGLKENVIVGRLIPAGTGAGMNRLRVAASSRDASLAAQRKLQ
2315330_Ssp@RST31588_1__DNA_directed_RNA_polymerase_subunit_beta_                                   MNELTNFNPVQKPETFDQIRIGIASPEKIRSWSFGEIKKPETINYRTFKPERDGLFCARIFGPIKDYECLCGKYKRMKYKGIVCEKCGVEVTVSKVRRERMGHIELAAPVAHIWFLKSLPSRIGLLLDMQLKQLERILYFESYVVIEPGLTPLEKYQLLTEDELLAAQDDYGEDAFSAGIGAEAVKIMLMDLDLEGEKTELLKELAETKSELKPKKIIKRLKVVESFLESGNRPEWMILDVVPVIPPELRPLVPLDGGRFATSDLNDLYRRVINRNNRLKRLIELRAPDIIVRNEKRMLQEAVDALFDNGRRGRTITGANKRPLKSLSDMLKGKQGRFRQNLLGKRVDYSGRSVIVTGPELKLHQCGLPKKMALELFKPFIYSRLDAKGLSMTLKQAKKWVEKERKEVWDILDEVIREHPVLLNRAPTLHRLGIQAFEPVLIEGKAIQLHPLVCAAFNADFDGDQMAVHVPLSLEAQLEARVLMMSTNNILSPANGKPIIVPSQDMVLGLYYLSMEKDGEPGQGSMLADMAEVHQALAAGAVTLHTKIVSRVPQTDEQGQTYMKRFETTPGRMLLGETLPKTHKVPFETVNRLLTKKEIGDVIDIVYRHTGQKETVLFADAIMALGFRHAFRAGISFGKDDMVIPQAKEPLVEETRTLVKDYEQQYQDGLITQQEKYNKVIDAWSRCGDRVAQEMMKEISATPK--GRPINAIYMMAHSGARGSQAQIKQLAGMRGLMAKPSGEIIETPIISNFKEGLTVLEYFNSTHGARKGLADTALKTANSGYLTRRLVDVSQDAVIIEEDCGTDRALEMRAIVQGGAVIASLGERVLGRTTAEDIVDPKSNELSIPEGTLLDEPMVAKLESLGLQGIKIRSPLVCASKQGVCAKCYGRDLARGTPVNIGEAVGVIAAQSIGEPGTQLTMRTFHIGGAAQLNEQSNLEAPVDGTIELRNMPTITDPRGRHVSLSRSGEIAILDMDGRELSTHRLPYGAHLLCESGHIVSRGDRIAEWDPSFSPVITERAGTVKYQDLIENRTMSEQTDESTGISQRVVTDDMARSKKDDLRPRLTLLGA-----DASEAGVYRLAAGAIVAIEDGQSVEAGEVLARMPREAARTRDITGGLPRVAELFEARKPKENAIIAKVSGKVTFMKDYKAKRKIAIIPEDGDPVEYLVPKSKVIDVQEGDYVKRGDNLVGGSPDPHDILEVLGVEALAEYLVSEIQEVYRLQGVKINDKHIEVIVRQMLQKVEITDGGDTTLLAGEQVDREEMDENNSKL-GKNERPAVGKPILLGITKASLQTRSFISAASFQETTRVLTEASVQGKIDSLNGLKENVIVGRLIPAGTGAGMNRLRVAATSRDAAIATQRRIE
1706000_Sginsengisoli@QOCK01000003_1_64___67099_71370                                               MNELTNFNPVAKPETFDEIKIGIASPEKIRSWSFGEIKKPETINYRTFKPERDGLFCARIFGPIKDYECLCGKYKRMKYKGIVCEKCGVEVTVSKVRRERMGHIELAAPVAHIWFLKSLPSRIGLLLDMQLKQLERILYFESYVVIEPGLTPLEKYQLLTEDELLNAQDEYGEDAFSAGIGAEAVKIMLMDLDLEGEKEALLKELAETKSELKPKKIIKRLKVVESFLESGNRPEWMILDVVPVIPPELRPLVPLDGGRFATSDLNDLYRRVINRNNRLKRLMELRAPDIIVRNEKRMLQEAVDALFDNGRRGRTITGANKRPLKSLSDMLKGKQGRFRQNLLGKRVDYSGRSVIVTGPELKLHQCGLPKKMALELFKPFIYSRLDAKGLSMTLKQAKKWVEKERKEVWDILDEVIREHPVLLNRAPTLHRLGIQAFEPVLIEGKAIQLHPLVCAAFNADFDGDQMAVHVPLSLEAQLEARVLMMSTNNILSPANGKPIIVPSQDMVLGLYYLSMEKDGEPGQGMMISDMAEVHSAIAAGAVTLHTKIISRVPQTDEAGNQYMKRFETTPGRMLLGETLPKSHKVPFETVNRLLTKKDIGDVIDEVYRHTGQKDTVLFADAIMALGFRNAFKAGISFGKDDMVIPQAKDPLVEETRALVKDYEQQYQDGLITQQEKYNKVIDAWSRCGDRVAQEMMKEISATPK--GRPINSIYMMAHSGARGSQAQIKQLAGMRGLMAKPSGEIIETPIISNFKEGLTVLEYFNSTHGARKGLADTALKTANSGYLTRRLVDVSQDAVIVEEDCGTDQALEMRAIVQGGAVIASLGDRVLGRTTAEDVVDPKSGETIVAEGILLDEPMVAKLEAAGLQGIKIRSPLVCASRQGVCGKCYGRDLARGTPVNIGEAVGVIAAQSIGEPGTQLTMRTFHIGGAAQLNETSNLEAPVDGTIELRDMPTIADPRGRHVSLSRSGEIAILDMDGRELSTHRVPYGAHLLCESGHIVSKGDRIAEWDPSFAPVITERAGTIKYQDLIEQRTMTEVTDESTGIAQRVVTEDMGRSKKDDLRPRLTLLGA-----DATESGVYRLATNAIVAVEDGQSVEAGEVLARLPREAARTRDITGGLPRVAELFEARKPKENAIIAKVSGKVTFMKDYKAKRKIAIVPDDGDPVEYLVPKSKVIDVQEGDFVKRGDNLVGGSPDPHDILEVLGVVALAEYLVAEIQEVYRLQGVKINDKHIEVIVRQMLQKVEITDGGDTTLLAGEQVDREEMDEINAKL-AKKERPAVGKPVLLGITKASLQTRSFISAASFQETTRVLTEASVQGKIDTLNGLKENVIVGRLIPAGTGAGMNRLRVAATSRDAALATQRKLA
1697973_Scrusticola@QTJP01000001_1_1056___1112098_1116363                                           MNELTNFNPIAKAETFDQIKIGIASPDRIRSWSFGEIKKPETINYRTFKPERDGLFCARIFGPIKDYECLCGKYKRMKYKGIVCEKCGVEVTVSKVRRERMGHIELAAPVAHIWFLKSLPSRIGLLLDMQLKQLERILYFEAYVVTEPGLTSLEKFQLLTEDELLEAQDEYGEDAFSAGIGAEAVKHMLMDLDLVGERDELLKELAETKSELKPKKIIKRLKVVESFIDSGNRPEWMILDVVPVIPPELRPLVPLDGGRFATSDLNDLYRRVINRNNRLKRLMELRAPDIIVRNEKRMLQESVDALFDNGRRGRTITGANKRPLKSLSDMLKGKQGRFRQNLLGKRVDYSGRSVIVTGPELKLHQCGLPKKMALELFKPFIYARLDAKGLSMTLKQAKKWVEKERKEVWDILDEVIREHPVLLNRAPTLHRLGIQAFEPVLIEGKAIQLHPLVCSAFNADFDGDQMAVHVPLSLEAQLEARVLMMSTNNILSPANGKPIIVPSQDMVLGLYYLSMMKENEPGEGMMIGDMSEVHQAINAKAVTLHTKITTRVPQTDEDGKTYMKRVETTPGRMLIAETLPKSHKVPFETVNRLLTKKEIGDVIDQVYRHTGQKETVLFADGIMSLGFRHAFKAGISFGKDDMVIPAEKETLVDETRLLVKDYEQQYQDGLITQQEKYNKVIDAWSRCGDRVANEMMKEIQAVKK--GRDINSIYMMAHSGARGSQAQIKQLAGMRGLMAKPSGEIIETPIISNFKEGLTVLEYFNSTHGARKGLADTALKTANSGYLTRRLVDVSQDCVVVEIDCGTERALEMRAIVQGGSTIASLGERILGRTTAEDILDSKNGEVIVPEGTLLDEAMVTAIEAVSPQAVKIRSPLVCESKGGVCAACYGRDLARGTPVNIGEAVGVIAAQSIGEPGTQLTMRTFHIGGAAQLNEQSNLEAVSDGKIELRGLPTITNPRGQHIALSRSGEIAIVDMDGRERSTHRLPYGAQLMVADGAIVSKGDRIAQWDPAYMPVITDKKGMIRYQDLIENRTVREESDETTGLTQRVVIEDTGAK-KEDLRPRITLLDE-----ASGETGVSRLIVGAVIAVEDGQMVEVGEVLARVPREAARTRDITGGLPRVAELFEARKPKENAIIAKISGRVEFGKDYKAKRKVIIRPDDGEPVEYLVPKSKTIDAQEGDYVKRGDNLIGGSPDPHDILEVLGIEPLAEYLVSEIQEVYRLQGVKINDKHIETIVRQMLQKVEITAAGATTLLPGEQVDREEMDEINAKL-SKGEAPAEGKPILLGITKASLQTRSFISAASFQETTRVLTEASVQGKIDNLNGLKENVIVGRLIPAGTGAGMNRLRVTATSRDAALASQRSLA
1951256_Sbacterium@DELZ01000003_1_331___340542_344936                                               MNQVTNFNPIAKPETFDQIQIGLASPERIRSWSFGEIKKPETINYRTFKPERDGLFCARIFGPVKDYECLCGKYKRMKYKGIVCEKCGVEVTVTKVRRERMGHIDLAAPVAHIWFLKSLPSRIGLLLDMQLKQLERVLYFESYVVIEPGLTALEKFQLLTEDEMLAAQDEYGEDAFSAGIGAEAVKIMLQDLDLKQERDDLMEDLRTTKSTLKPKKIIKRLKVVESFIDSGNKPEWMILEIIPVIPPELRPLVPLDGGRFATSDLNDLYRRVINRNNRLKRLMELRAPDIIVRNEKRMLQESVDALFDNGRRGRTITGANKRPLKSLSDMLKGKQGRFRQNLLGKRVDYSGRSVIVTGPELKLHQCGLPKKMALELFKPFIYARLDAKGLSMTLKQAKKWVEKERKEVWDILEEVIREHPVMLNRAPTLHRLGIQAFEPVLIEGKAIQLHPLVCSAFNADFDGDQMAVHVPLSLEAQLEARVLMMSTNNILSPANGKPIIVPSQDMVLGIYYLTMDRKGEPGEGMLLADMAEVHQALEIGAVTLHSKITTRVPQTDEDGNPILKRFETTPGRLLIAECLPKSHLVPFDIVNRLLTKKEVGDVIDQVYRHTGQKDTVLFADAIMGLGFRHACRAGISFGKDDMIIPDSKDKTVEDTRTLVADYEQQYQDGLITQQEKYNKVIDAWSRCGDTVANAMMDELAATPLEDGREINAIYMMSHSGARGSPAQMKQLGGMRGLMAKPSGEIIETPIISNFKEGLTVLEYFNSTHGARKGLADTALKTANSGYLTRRLVDVSQDCTIVEEDCGTENALEMKAIVQGGSVIASLGERILGRTMAEDIIDSKDDSVVIKSGTLLDEAAIVVIEELGIQSARIRSPLVCESKMGVCGTCYGRDLARGTPVNIGEAVGVIAAQSIGEPGTQLTMRTFHIGGAAQLNEQSNLESVAEGTVEYRDMPVIEDKNGRFLSLARSGIIAVIDNEGRERSADKVPYGTSVLIKDGAKVKLGDRLAEWDPFTMPMITEKPGVIKFQDVIEGKTMTEQTDEATGIAQRVITEYRARGNKEDLRPRMTLLDE-----DSGEAGRYMLANGATLSVEDGAKVAAGDVLARVSREAAKTRDITGGLPRVAELFEARIPKDNSIIAKIDGRIEFVRDYKAKRKIAIIPEEGEPVEYLVPKTKVIDVQEGDFVKKGDNLVSGSPDPHDILEVLGVEALAEYLVSEIQEVYRLQGVKINDKHIETIVRQMLQKVEITNGGDTTLLPGEQVDLEEMLEYNAKL-TKKQEPAAGKPVLLGITKASLQTRSFISAASFQETTRVLTQAAVEGKKDQLIGLKENVIVGRLIPAGTGAGMNRARIAATSRDAALAQQQKML
266812_Sflavimaris@ASK88755_1__DNA_directed_RNA_polymerase_subunit_beta_                            MNQVTNFNPIAKPETFDQIQIGLASPERIRSWSFGEIKKPETINYRTFKPERDGLFCARIFGPVKDYECLCGKYKRMKYKGIVCEKCGVEVTVTKVRRERMGHIDLAAPVAHIWFLKSLPSRIGLLLDMQLKQLERVLYFESYVVIEPGLTALEKFQLLTEDEMLEAQDEYGEDAFSAGIGAEAVKIMLQDLDLKQERDDLMEELRTTKSTLKPKKIIKRLKVVESFIDSGNKPEWMILEIIPVIPPELRPLVPLDGGRFATSDLNDLYRRVINRNNRLKRLMELRAPDIIVRNEKRMLQESVDALFDNGRRGRTITGANKRPLKSLSDMLKGKQGRFRQNLLGKRVDYSGRSVIVTGPELKLHQCGLPKKMALELFKPFIYARLDAKGLSMTLKQAKKWVEKERKEVWDILEEVIREHPVMLNRAPTLHRLGIQAFEPVLIEGKAIQLHPLVCSAFNADFDGDQMAVHVPLSLEAQLEARVLMMSTNNILSPANGKPIIVPSQDMVLGIYYLTMDRKGEPGEGMMLADMAEVHQALEIGAVTLHSKITTRVPQTDEDGNPILKRFETTPGRLLIAECLPKSHLVPFDIVNRLLTKKEVGDVIDQVYRHTGQKDTVLFADAIMGLGFRHACRAGISFGKDDMIIPDSKDATVEETRALVADYEQQYQDGLITQQEKYNKVIDAWSRCGDTVANAMMDELAATPEEHGREINAIYMMSHSGARGSPAQMKQLGGMRGLMAKPSGEIIETPIISNFKEGLTVLEYFNSTHGARKGLADTALKTANSGYLTRRLVDVSQDCTIVEEDCGTENALEMKAIVQGGSVIASLGERILGRTMAEDIIDSKDDSVVIKAGTLLDEAAILVIEELGIQSARIRSPLVCESKMGVCGTCYGRDLARGTPVNIGEAVGVIAAQSIGEPGTQLTMRTFHIGGAAQLNEQSNLEAVAEGTVQYRDMPVIEDKNGRFLSLARSGEIAVIDNDGRERSADKLPYGTSVLVKDGQKVKLGDRLAEWDPFTMPMITEKPGVIKFQDVIEGKTMTEQTDEATGIAQRVITEYRARGNKEDLRPRLTLLDE-----NSGETGRYMLANGATLSVEDGAKVAAGDVLARVSREAAKTRDITGGLPRVAELFEARIPKDNSIIAKIDGRIEFVRDYKAKRKIAIVPEEGEPVEYLVPKTKVIDVQEGDLVKKGDNLVSGSPDPHDILEVLGVEALAEYLVSEIQEVYRLQGVKINDKHIETIVRQMLQKVEITNGGDTTLLPGEQVDLEEMLEYNAKL-TKKQVPAEGKPVLLGITKASLQTRSFISAASFQETTRVLTQAAVEGKKDQLIGLKENVIVGRLIPAGTGAGMNRARIAATSRDAALAQQQKML
1922222_Ssp@LT703001_1_1957___1991104_1995396                                                       MNQVTNFNPIAKPETFDQIQIGLASPERIRSWSFGEIKKPETINYRTFKPERDGLFCARIFGPVKDYECLCGKYKRMKYKGIVCEKCGVEVTVTKVRRERMGHIDLAAPVAHIWFLKSLPSRIGLLLDMQLKQLERVLYFESYVVIEPGLTALEKFQLLTEDEMLEAQDEYGEDAFSAGIGAEAVKIMLQDLDLEREKEDLMEELATTKSTLKPKKIIKRLKVVESFIESGNKPEWMILEIIPVIPPELRPLVPLDGGRFATSDLNDLYRRVINRNNRLKRLMELRAPDIIVRNEKRMLQESVDALFDNGRRGRTITGANKRPLKSLSDMLKGKQGRFRQNLLGKRVDYSGRSVIVTGPELKLHQCGLPKKMALELFKPFIYARLDAKGLSMTLKQAKKWVEKERKEVWDILEEVIREHPVMLNRAPTLHRLGIQAFEPVLIEGKAIQLHPLVCSAFNADFDGDQMAVHVPLSLEAQLEARVLMMSTNNILSPANGKPIIVPSQDMVLGIYYLTMDRKGEPGEGMMLADMAEVHQALEIGAVTLHSKIHTRVPQTDEDGNPILKRFETTPGRLLIAECLPKSHKVPFDIVNRLLTKKEVGDVIDQVYRHTGQKDTVLFADAIMDLGFRHACKAGISFGKDDMIIPDSKDATVEETRALVADYEQQYQDGLITQQEKYNKVIDAWSRCGDQVANAMMDELAATPEEHGRQINAIYMMSHSGARGSPAQMKQLGGMRGLMAKPSGEIIETPIISNFKEGLTVLEYFNSTHGARKGLADTALKTANSGYLTRRLVDVSQDCTIVENDCGTENALEMKAIVQGGSVIASLGERILGRTMAEDIVDSKDDSVVIKAGTLLDEAAIKVIEDLGIQSARIRSPLVCESKMGVCGTCYGRDLARGTPVNIGEAVGVIAAQSIGEPGTQLTMRTFHIGGAAQLNEQSNLEAVAEGKVEYRDMPVIEDKNGRFLSLARSGEIAVIDDEGRERSADKLPYGTSLLVKDGQKVKLGDRLAEWDPFTMPMITEKPGVIKYQDVIEGKTMTEQTDEATGIAQRVITEYRARGNKEDLRPRLTLLDS-----DSGEAGRYMLANGATLSVTDGQEVVAGDVIARVSREAAKTRDITGGLPRVAELFEARIPKDNSIIAKVSGRVEYLRDYKAKRKIAIVPEEGEPVEYLVPKTKVIDVQEGDHVKKGDNLVSGSPDPHDILEVLGVEALAEYLVAEIQEVYRLQGVKINDKHIETIVRQMLQKVEITNGGDTTLLPGEQVDLEEMLEYNAKL-TKKQVPAEGKPVLLGITKASLQTRSFISAASFQETTRVLTQAAVEGKKDSLIGLKENVIVGRLIPAGTGAGMNRARIAATGRDAALAQQQKIA
1844758_Esp@LXQI01000040_1_7___6103_10074                                                           -------------------------------------------------------------------------------------------------------------------------------------------------TEPGLTPLEKYQLLTEDELLDAQDEHGEDAFTASIGAEAVKHMLIDLDLVQEKEDLLKELSETKSTLKPKKIIKRLKVVESFIDSGNKPEWMILDVVPVIPPELRPLVPLDGGRFATSDLNDLYRRVINRNNRLKRLMELRAPDIIVRNEKRMLQEAVDALFDNGRRGRVITGANKRPLKSLSDMLKGKQGRFRQNLLGKRVDYSGRSVIVTGPELKLHQCGLPKKMALELFKPFIYARLDAKGLSMTLKQAKKWVEKERKEVWDILDEVIREHPVLLNRAPTLHRLGIQAFEPVLIEGKAIQLHPLVCSAFNADFDGDQMAVHVPLSLEAQLEARVLMMSTNNILSPANGKPIIVPSQDMVLGLYYLSMDREGEPGEGSVLGNIAEVHQALHVGAVTLHSKITTRVPQVDEKGKEFLRRVDTTPGRMLIAECLPRSFKVPFEVVNRLLTKKEIGDVIDQVYRHTGQKDTVLFADAIMALGFRHACRAGISFGKDDMIIPDAKVKLVDETKALVADYEQQYQDGFITQQEKYNKVIDAWSRCGDQVANAMMDEIRATPKEHGRPVNSIYMMSHSGARGSPAQMKQLAGMRGLMAKPSGEIIETPIISNFKEGLTVLEYFNSTHGARKGLADTALKTANSGYLTRRLVDVSQDCVIVEDDCKTQNALEMRAIIQGGSVIASLGERILGRTTAENIVNAATGELIVKSGTLLDEPMVKAIEEAEVQVAKIRSPLVCEADQGVCGTCYGRDLSRGTPVNIGEAVGVIAAQSIGEPGTQLTMRTFHIGGAAQVNETSHLESISDGKVEYRDMPTIMDKRGRRLSLARNGEMAVIDPEGRERAIHRVPYGTVLMNEHGASVKEGDRLAEWDPFTLPIITEQSGIVRYQDLAETKTMEERVDEATGIAQRVVTEYRARAKKEDLRPRLTLLGE-----EAGEAARYMLAPGTTLSVED--------ILARASREAAKTRDITGGLPRVAELFEARIPKDNAIIAKISGRIEFVRDYKAKRKIAIIPEEGSPVEYLIPKTKVIDVQEGDFVKKGDTLISGSPNPHDILEVMGVEALAEYLVAEIQEVYRLQGVKINDKHIEVIVRQMLQKVEITDGGDTTLLPGEQIDLEEMNEYNSKL-GRGKQPASGTPVLLGITKASLQTRSFISAASFQETTRVLTQAAVEGKQDALMGLKENVIVGRLIPAGTGAGMNRLRVTATSRDAAISQWKKAQ
267128_Sgranuli@AMG75426_1__DNA_directed_RNA_polymerase_subunit_beta_                               MNQLTNFNPVAKPETFDMIKIGIASPERIRSWSFGEIKKPETINYRTFKPERDGLFCARIFGPIKDYECLCGKYKRMKYKGIVCEKCGVEVTVTKVRRERMGHIELAAPVAHIWFLKSLPSRIGLLLDMQLKQLERVLYFEAYIVLEPGLTPLEKFQLLTEDELLDAQDEYGEDAFSAGIGAEAIRVLLENLDLEQERADLMEELATTKSELKPKKIIKRLKVVESFIESGNRPEWMILEVIPVIPPELRPLVPLDGGRFATSDLNDLYRRVINRNNRLKRLMELRAPDIIVRNEKRMLQEAVDALFDNGRRGRTITGANKRPLKSLSDMLKGKQGRFRQNLLGKRVDYSGRSVIVTGPELKLHQCGLPKKMALELFKPFIYARLDAKGLSMTLKQAKKWVEKERKEVWDILDEVIREHPVLLNRAPTLHRLGIQAFEPVLIEGKAIQLHPLVCAAFNADFDGDQMAVHVPLSLEAQLEARVLMMSTNNILSPANGKPIIVPSQDMVLGLYYLSMEREGEPGEGMLLADMAEVHQALYTGAVTLHTRVVSRVPQTDEQGNSYLKRFETTPGRMLIGECLPKSHTVPFDVVNRLLTKKEIGDVIDQVYRHTGQKETVLFADAIMALGFRHAFRAGISFGKDDMIIPAAKEKLVDETRALVKDFEQQYQDGLITQQEKYNKAIDAWSQCGDKVANAMMDEIRATPKD-GRPINSIYMMAHSGARGSQAQMKQLAGMRGLMAKPSGEIIETPIISNFKEGLTVLEYFNSTHGARKGLADTALKTANSGYLTRRLVDVSQDCVVIEEDCGTDRGMEMRAIVQGGSVIASLGERILGRTTLEDVTD-SDGTLLAPVGTLLDEATVAKIEEAEVQAVKIRSPLVCEAALGVCAKCYGRDLARGTPVNIGEAVGVIAAQSIGEPGTQLTMRTFHIGGAAQVNEQSNLEAISDGTIEYRDMETIVDQRGRRLALSRSGEIAVIDPEGRERATHRLPYGAQIMHKDGEKVKKGDRIAEWDPFTMPLITEKNGVVKYQDLIDGKTLAEQVDEATGIAQRVVIEYRARGKKEELQPRLTLLDE-----TSGEAARYLLAVGTMISVDDGQDVKAGDVLARVTREASKTRDITGGLPRVAELFEARIPKDNSVIAKISGRIEFVKDYKAKRKIAIVPEEGDPVEYLIPKSKVLEVQEGDYVKRGDALISGSPNPHDILDVMGVEALAEFLVAEIQEVYRLQGVKINDKHIEVIVRQMLQKVEITDGGDTTLLPGEQLDYLEMMEYNAKL-PKNGKPAEGRPVLLGITKASLQTRSFVSAASFQETTRVLTEASVQGKVDSLMGLKENVIVGRLIPAGTGAAMNRVRVTASSKDAALAAMRAAN
317655_Salaskensis@ABF53198_1__DNA_directed_RNA_polymerase__subunit_beta_prime                      MNQLTNFNPVAKPETFDMIKIGIASPERIRSWSFGEIKKPETINYRTFKPERDGLFCARIFGPIKDYECLCGKYKRMKYKGIVCEKCGVEVTVTKVRRERMGHIELAAPVAHIWFLKSLPSRIGLLLDMQLKQLERVLYFEAYIVLEPGLTPLEKFQLLTEDELLDAQDEYGEDAFSAGIGAEAIRTLLENLDLEQERTDLMEELATTKSELKPKKIIKRLKVVESFIESGNRPEWMILEVVPVIPPELRPLVPLDGGRFATSDLNDLYRRVINRNNRLKRLMELRAPDIIVRNEKRMLQEAVDALFDNGRRGRTITGANKRPLKSLSDMLKGKQGRFRQNLLGKRVDYSGRSVIVTGPELKLHQCGLPKKMALELFKPFIYARLDAKGLSMTLKQAKKWVEKERKEVWDILDEVIREHPVLLNRAPTLHRLGIQAFEPVLIEGKAIQLHPLVCAAFNADFDGDQMAVHVPLSLEAQLEARVLMMSTNNILSPANGKPIIVPSQDMVLGLYYLSLEREGEPGEGMLLADMAEVHQALHIGAVTLHSKIISRVPQTDEKGNEYLKRFETTPGRMLIGECLPKSHTVPFDVVNRLLTKKEIGDVIDQVYRHTGQKETVLFADAIMALGFRHAFKAGISFGKDDMIIPASKEQLVDETRSLVKDFEQQYQDGLITQQEKYNKAIDAWSQCGDKVANAMMDEIRATPKD-GRPINSIYMMAHSGARGSQAQMKQLAGMRGLMAKPSGEIIETPIISNFKEGLTVLEYFNSTHGARKGLADTALKTANSGYLTRRLVDVSQDCVVIEEDCGTTRGMEMRAIIQGGSTIASLGERILGRTTLEDVVD-KDGNVIAPVGTLLDEATTQRIEEAEVQSVKIRSPLVCEATLGVCGKCYGRDLARGTPVNIGEAVGVIAAQSIGEPGTQLTMRTFHIGGAAQVNEQSNVEAISDGTIEYRDMATIVDQRGRRLALSRSGEIAIIDSEGRERASHKLPYGAQIMHKDGEKVKKGDRIAEWDPFTMPLITEKQGVVKYQDLIDGKTLTEQVDEATGIAQRVVIEYRARSKKEDLQPRITLLDD-----ASGEAARYLLAVGTMISVEDGQTVQAGDVLARVSREASKTRDITGGLPRVAELFEARIPKDNSVIAKISGRIEFVKDYKAKRKIAIVPEEGDPIEYLIPKSKVLEVQEGDMVKRGDALISGSPNPHDILDVMGVEALAEYLVAEIQEVYRLQGVKINDKHIEVIVRQMLQKVEITDGGDTTLLPGEQLDYLEMMEYNAKL-PKNGKPAEGRPVLLGITKASLQTRSFVSAASFQETTRVLTEASVQGKVDSLQGLKENVIVGRLIPAGTGAAMNRVRVTASSKDAALAAMRVAN
1515612_Sfribergensis@AJA08214_1__DNA_directed_RNA_polymerase_subunit_beta_                         MNQLTNFNPVAKPETFDMIKIGIASPERIRSWSFGEIKKPETINYRTFKPERDGLFCARIFGPIKDYECLCGKYKRMKYKGIVCEKCGVEVTVTKVRRERMGHIELAAPVAHIWFLKSLPSRIGLLLDMQLKQLERVLYFEAYIVLEPGLTPLEKFQLLTEDELLDAQDEYGEDAFSAGIGAEAIRVLLENLDLEQERIDLMEDLATTKSELKPKKIIKRLKVVESFIDSGNRPEWMILEVVPVIPPELRPLVPLDGGRFATSDLNDLYRRVINRNNRLKRLMELRAPDIIVRNEKRMLQEAVDALFDNGRRGRTITGANKRPLKSLSDMLKGKQGRFRQNLLGKRVDYSGRSVIVTGPELKLHQCGLPKKMALELFKPFIYARLDAKGLSMTLKQAKKWVEKERKEVWDILDEVIREHPVLLNRAPTLHRLGIQAFEPVLIEGKAIQLHPLVCAAFNADFDGDQMAVHVPLSLEAQLEARVLMMSTNNILSPANGKPIIVPSQDMVLGLYYLSMEREGEPGEGMLLADMAEVHQALFTGAVTLHTKVVSRVPQTDEQGNEYLKRFETTPGRMLIGECLPKSHTVPFDVVNRLLTKKEIGDVIDQVYRHTGQKETVLFADAIMALGFRNAFKAGISFGKDDMIIPASKEGMVNETRALVKDFEQQYQDGLITQQEKYNKAIDAWSQCGDKVANAMMDEIRAEPKKTGRPINSIYMMAHSGARGSQAQMKQLAGMRGLMAKPSGEIIETPIISNFKEGLTVLEYFNSTHGARKGLADTALKTANSGYLTRRLVDVSQDCVVIEEDCGTERGMEMRAIIQGGSTIASLGERILGRTTLEDVVD-KDGNVIAPVGTLLDEPTTQRIEDAEVQSVKIRSPLVCEATLGVCGKCYGRDLARGTPVNIGEAVGVIAAQSIGEPGTQLTMRTFHIGGAAQVNEQSNAEAISDGTIEYRDMATIVDQRGRRLALSRSGEIAIIDAEGRERATHKLPYGAQIMHKDGEKVKKGDRIAEWDPFTMPLITEKQGVVKYQDLEDTKTLIEQVDEATGIAQRVVIEYRSRSKKEDLQPRLTLLDD-----QSGEAARYLLAVGTMLSVEDGQEVQAGDVLARVSREASKTRDITGGLPRVAELFEARIPKDNSVIAKISGRIEFVKDYKAKRKIAIVPEEGDPIEYLIPKSKVLEVQEGDQVKRGDALISGSPNPHDILDVMGVEALAEYLVAEIQEVYRLQGVKINDKHIEVIVRQMLQKVEITAGGDTTLLPGEQLDYLEMMEYNAKL-PKNGVPAEGRPVLLGITKASLQTRSFVSAASFQETTRVLTEASVQGKIDSLQGLKENVIVGRLIPAGTGAAMNRVRVTASSKDAALASMRAAN
680125_Plamellibrach@RED15032_1__DNA_directed_RNA_polymerase_subunit_beta_                          MNELTNFNPVAKPETFDQIQIGLASPEKIRSWSFGEIKKPETINYRTFKPERDGLFCARIFGPIKDYECLCGKYKRMKYKGIVCEKCGVEVTVSKVRRERMGHIDLAAPVAHIWFLKSLPSRIGLLLDMQLKQLERILYFEQYVVIEPGLTPLEKFQLLTEDEILEAQDEYGEDAFSAGIGAEAVKQMLIDLDLEREREDLLEDLATTKSTLKPKKIIKRLKVVESFIDSGNRPEWMILDIVPVIPPELRPLVPLDGGRFATSDLNDLYRRVINRNNRLKRLMELRAPDIIVRNEKRMLQESVDALFDNGRRGRTITGANKRPLKSLSDMLKGKQGRFRQNLLGKRVDYSGRSVIVTGPELKLHQCGLPKKMALELFKPFIYARLDAKGLSMTLKQAKKWVEKERKEVWDILDEVIREHPVMLNRAPTLHRLGIQAFEPVLIEGKAIQLHPLVCAAFNADFDGDQMAVHVPLSLEAQLEARVLMMSTNNILSPANGKPIIVPSQDMVLGIYYLSMDREGEPGEGSILADITEVHQALEVGAVTLHSKITSRVPQTDENGKTYMARVETTPGRMLISEKLPQSHKVPYETINRLLTKKEIADVIDQVYRHTGQKDTVLFADGIMALGFRHAFKAGISFGKDDMIIPDAKEPLVDETRALVADYEQQYQDGLITQQEKYNKVIDAWSRCSDQVANAMMDEIRATPKDDGREINSIYMMSHSGARGSPAQMKQLAGMRGLMAKPSGEIIETPILSNFKEGLTVLEYFNSTHGARKGLADTALKTANSGYLTRRLVDVSQDCTIVEEDCKTKNSLEMKAIIQGGSTIATLSERILGRTAAEDIVDGKTDEVIVKAGVMMDEPTALAVEESGVQSVQIRSPLTCESKVGVCGKCYGRDLARGTPVNIGEAVGVIAAQSIGEPGTQLTMRTFHIGGAAQLNEQSNLESPADGKLEYRELNAIVDSKDRTLALSRSGELAIIDTEGREVGVFRVPYGARLLQKDGETVAKGDRIAEWDPSYAPVITEKGGTAKFQDIIDNRTVKDETDEATGITQNVITEDQAKTKKDDLKPRITLLDD-----DSGEAGVYRLIPGAVISVTDGQTLHAGDIVARLPREAAKTRDITGGLPRVAELFEARIPKDNAVIAKIDGRIEFVRDYKAKRKIAIIPEEGDPVEYLIPKTKIIDVQEGDFVKKGDDLVAGSPDPHDILEVLGVEALAEYLVSEIQEVYRLQGVKINDKHIETIVRQMLQKVEITDGGDTTLLAGEQLDEEEMNEINERL-TKKQKPAIGKPVLLGITKASLQTRSFISAASFQETTRVLTEAAVQGKIDTLQGLKENVIVGRLIPAGTGAGMNRVRVTASSRDAALAQQKKLQ
2339262_Sbacterium@RJT22922_1__DNA_directed_RNA_polymerase_subunit_beta_                            MNDLMAFNPMSKPETFDQIQIGIASPERIRSWSFGEIKKPETINYRTFKPERDGLFCARIFGPIKDYECLCGKYKRMKYKGIVCEKCGVEVTVSKVRRERMGHIELAAPVAHIWFLKSLPSRIGLLLDMQLKQLERVLYFENYIVMEPGLTPLEKFQLMTEDELLDAQDEYGEDAFSAGIGAEAIRVLLESLDLEGEREDLLKELAETKSELKPKKIIKRLKVVESFIDSGNRPEWMILQVVPVIPPELRPLVPLDGGRFATSDLNDLYRRVINRNNRLKRLMELRAPDIIVRNEKRMLQEAVDALFDNGRRGRTITGANKRPLKSLSDMLKGKQGRFRQNLLGKRVDYSGRSVIVTGPELKLHQCGLPKKMALELFKPFIYSRLDAKGMSMTLKQAKKWVEKERKEVWDILDEVIREHPVMLNRAPTLHRLGIQAFEPVLIEGKAIQLHPLVCSAFNADFDGDQMAVHVPLSLEAQLEARVLMMSTNNILSPANGKPIIVPSQDMVLGLYYLSMMKEGEPGEGMMIANIDEVHQALFAKAVTLHSKIIARVPQTNEAGEQIMGRFETTPGRMLLGECLPKTHKVPFDTVNRLLTKKEIGDVIDIVYRHAGQKETVLFADAIMALGFRHACNAGISFGKDDMVIPAAKDELVEKTRVEVRDFEQQYQDGLITQQEKYNKVIDAWSRCGDQVAGEMMKEIQAVKK--GRPTNAIYMMAHSGARGSQAQIKQLAGMRGLMAKPSGEIIETPIISNFKEGLTVLEYFNSTHGARKGLADTALKTANSGYLTRRLVDVSQDCTVIEEDCGTERALEMKAIVQGGSVIASLAERILGRTVAEDIVDPKTKETIIETGTLLDEPMVAAIEEIGIQAVRIRSPLICETRMGVCGKCYGRDLARGTPVNIGEAVGVIAAQSIGEPGTQLTMRTFHIGGAAQLNQQSHLEAAVDGTIHFRELRTITDKNGRNVALSRNGEIVLLDENGRERAADRLPYGSYVLFEDGAKVKKGARIAEWDPFTMPVITEIPGIVKYQDLVEGQTLVEQTDEATGIAQKVVTEFRPGRSKIDLRPRLTLLDS-----DSGEAGRYMLAVGAMLSVEDGATVQAGDVLARVTREAAKTRDITGGLPRVAELFEARKPKDAAIIAPISGRVIFGKDYKAKRKIGIQPEDGDLVEFLVPKSKVIDVQEGDLVKRGDVIVSGSLDPHDILEAMGIEPLAEYLVAEIQEVYRLQGVKINDKHIETIVRQMLQKVEITHAGDTTLLPGEEVDREEMLEINAKAAVTGGEPAQGKPILLGITKASLQTRSFISAASFQETTRVLTQASVEGKKDTLMGLKENVIVGRLIPAGTGAGMNRLRVTASSRDAALVQQRAWQ
1660141_Ssp@ODU19577_1__DNA_directed_RNA_polymerase_subunit_beta___partial                          ------------------------------------------------------------------------------------------------------------------------------------------------------------------------------------------------------------------------------------------------------------------------------------------------------------------------------------------------RFRQNLLGKRVDYSGRSVIVTGPELKLHQCGLPKKMALELFKPFIYARLDAKGLSMTLKQAKKWVEKERKEVWDILDEVIREHPVLLNRAPTLHRLGIQAFEPVLIEGKAIQLHPLVCSAFNADFDGDQMAVHVPLSLEAQLEARVLMMSTNNILSPANGKPIIVPSQDMVLGIYYLTMERTGEPGEGMMLSDMTEVHQALLAKAVTLHSKITSRVPQTDEDGNTYMKRVETTPGRMLIGETLPKSAKVPFETVNRLLTKKDVGDVIDEVYRHTGQKETVLFADAIMSLGFRHAFQAGISFGMDDMIIPASKEATVDETRTLVKDYEQQYQDGLITQQEKYNKVIDAWSRCGDQVANAMMEELKAQPR-NGRPINSIYMMAHSGARGSQAQMKQLAGMRGLMAKPSGEIIETPIISNFKEGLTVLEYFNSTHGARKGLADTALKTANSGYLTRRLVDVSQDCTIVEEDCGTERALEMKAIVQGGAIIASLGERILGRTTAEDIVDTKNNEVIIPTGTLLNEADIARIEAIGTQSVKIRSPLICETRMGVCAKCYGRDLARGTPVNIGEAVGVIAAQSIGEPGTQLTMRTFHIGGAAQLNEQSNLEAVTDGHMEYRDLRTITDQRGRRVSLSRQGELAIVDTDGRERAVHRIPYGAYLLFDDGAQVSKGDRMAEWDPFTMPVITENPGVVKYVDLIEGKTLAEQTDEATGIAQRVVVENRTSKSKEDLRPRLTLLDE-----SSGEAGRYMLAIGATLSVEDGQTVHAGDVLARVSREAAKTRDITGGLPRVAELFEARKPKENAIIAKVSGRVEFGKDYKAKRKIGIRPEDGELVEYLVPKSKVIDVQEGDYVKRGDNLIGGSPDPHDILEVLGIEPLAEYLVSEIQEVYRLQGVKINDKHIETIVRQMLQKVEITDGGDTTLLAGEQLDWEEMTEINDKL-AKGQKPAEGKPVLLGITKASLQTRSFISAASFQETTRVLTEASVQGKSDTLVGLKENVIVGRLIPAGTGAGMNRLRVTANSRDAALASQRAWQ
1951254_Sbacterium@DDFE01000041_1_17___11835_14882                                                  -------------------------------------------------------------------------------------------------------------------------------------------------------------------------------------------------------------------------------------------------------------------------------------------------------------------------------------------------------------------------------------------------------MTLKQAKKWVEKERKEVWDILDEVIREHPVMLNRAPTLHRLGIQAFEPVLIEGKAIQLHPL----------------HVPLSLEAQLEARVLMMSTNNILSPANGKPIIVPSQDMVLGLYYLSMEKQNEPGEGMILSDMIEVHQALNAKAVTLHTKITSRVPQTDEAGVQYLKRFETTPGRMLLGETLPKSHKVPFETVNRLLTKKEIGDVIDIVYRHTGQKETVLFADAIMALGFRHAFQAGISFGKDDMIIPDSKEATVEDTRNLVKDFEQQYQDGLITQQEKYNKVIDAWSRCGDQVAGAMMDEIRSV-KETGRPINAIYMMAHSGARGSAAQIKQLAGMRGLMAKPSGEIIETPIISNFKEGLTVLEYFNSTHGARKGLADTALKTANSGYLTRRLVDVSQDCVIVELDCGTERALEMKAIVQGGSVIASLGERILGRTTAEDITDSKTNEVVIASGTLLDEAMIAQIEAIGTQAVKIRSPLICESTGGVCGACYGRDLARGTPVNIGEAVGVIAAQSIGEPGTQLTMRTFHIGGAAQVNEQSNIDAMADGTFEYRGVRIIADKAGRRVSLSRQGEIAIVDADGRERAVHRIPYGAYLLFDDGAKVKQGDRLVEWDPFTAPVITETGGIVKYQDLIEGQTLTEQVDEATGIANKVVTEYR-TRTKEDLRPRLTLLDE-----GSGEAARYMLAVGATLSVEDGATVSAGDVLARVSREAAKTRDITGGLPRVAELFEARKPKENAIIAKVSGRVVFGKDYKAKRKIGIQPEDGEVVEYLIPKSKVIDVQEGDYVKRGDNLIGGSPDPHDILEVLGIEPLAEYLVAEIQEVYRLQGVKINDKHIETIVRQMLQKVEITNGGDTTLLAGEQVDRIEMDEENAKL-TKGQAPAEGKPVLLGITKASLQTRSFISAASFQETTRVLTEAAVQGKKDTLTGLKENVIVGRLIPAGTGAGMNRLRVTASSRDAALAQQRAWQ
264203_Zmobilis@AAV89356_2__DNA_directed_RNA_polymerase__beta__subunit                              MNELANFNPLASTEHFDHIQISLASPERIRSWSFGEIKKPETINYRTFKPERDGLFCARIFGPIKDYECLCGKYKRMKYKGIVCEKCGVEVTVSKVRRERMGHIELAAPVAHIWFLKSLPSRIGLLLDMQLKQLERVLYFESYIVIEPGLTPLKKFQLLTEDELLEAQDQYGEDSFSAGIGAEAVKKLLEALDLETEREDLLEELKHTKSELKPKKIIKRLKVVESFIESGNRPEWMILEVIPVIPPELRPLVPLDGGRFATSDLNDLYRRVINRNNRLKRLMDLRAPDIIVRNEKRMLQEAVDALFDNGRRGRTITGGNKRPLKSLSDMLKGKQGRFRQNLLGKRVDYSGRSVITTGPELKLHQCGLPKKMALELFKPFIYSRLDAKGLSMTLKQAKKWVEKERKEVWDILEEVIREHPVMLNRAPTLHRLGIQAFEPVLIEGKAIQLHPLVCSAFNADFDGDQMAVHVPLSLEAQLEARVLMMSTNNILSPANGKPIIVPSQDMVLGIYYLSMLKENEPGEGMRLSNMTEVHQALNVGAVTLHSKIISRVPQVNEQGETYMKRVETTPGRMLLGETLPQNYKVPFETINRLLTKKDIADVIDTVYRHTGQKDTVLFADAIMSLGFKYACKAGISFGKDDMIVPAAKEALVEETRALVQDFEQQYQDGLITQQEKYNKVIDAWSRCGDRVAGEMMKEIQMVHK--GRPVNAIYMMAHSGARGSAAQIKQLAGMRGLMAKPSGEIIETPIISNFKEGLTVLEYFNSTHGARKGLADTALKTANSGYLTRRLVDVSQDCVVVEDDCGTERALEMKAITQGGNVIASLGERILGRTLAEDIM-GTDGQVAIPIGTLLDEAHIAVIEKIGIQSVKIRSPLVCESHGGVCAACYGRDLARGTPVNIGEAVGVIAAQSIGEPGTQLTMRTFHIGGAAQLNEQSHLEAVTDGRLQFRDLRTIIDPQGKQIALSRTGEVVLVGTDGRELASSRILLGAHLLHNDGDMVKKGDRLAEWDPFTIPVITESAGIVKYQDLVENQTLTEQVDEATGISQRVVIEYRAPRGKEDLRPRLTLMNG-----DSGETARYMLSPGTVISVDDGQEVLAGTVLARVSRESAKTRDITGGLPRVAELFEARKPKENAIIAKVSGRVEFGKDYKAKRKVIIRPDDGEPIEYLVPKSKVIDAQEGDHVKRGDNLISGSPDPHDILEVLGVEALAEYLVSEIQEVYRLQGVKINDKHIETIVRQMLLKVEITHAGDSIFLPGEQVEKEDFEAVNAKLESQGQEPAQATPILLGITKASLQTRSFISAASFQETTRVLTEAAVQGKIDTLSGLKENVIVGRLIPAGTGAAMKRLRVTANSRDAALAANKAVN
1985171_Ssp@OSZ71867_1__DNA_directed_RNA_polymerase_subunit_beta_                                   MNDVTNFSPAAKPETFDQIQIAIASPEQIRSWSYGEIKKPETINYRTFKPERDGLFCARIFGPIKDYECLCGKYKRMKYKGIVCEKCGVEVTVSKVRRERMGHIELAAPVAHIWFLKSLPSRIGMLLDMQLKQLERVLYFEQYVVIDPGMTPFKKFDLLTEDELLTAQEEYGEDAFQAGIGAEAIRTLLEQLDLEGEMEQLREELRTTKSELKPKKIIKRMKVVESFINSGNKPEWMIMTVVPVIPPDLRPLVPLDGGRFATSDLNDLYRRVINRNNRLKRLIELRAPDIIVRNEKRMLQEAVDALFDNGRRGRTITGANKRPLKSLSDMLKGKQGRFRQNLLGKRVDYSGRSVIVTGPELKLHQCGLPKKMALELFKPFIYARLDAKGLSMTLKQAKKWVEKERKEVWDILDEVIREHPVLLNRAPTLHRLGIQAFEPVLIEGKAIQLHPLVCSAFNADFDGDQMAVHVPLSLEAQLEARVLMMSTNNILSPANGKPIIVPSQDMVLGLYYLSMELENEPGQGMAFGTMAEVHQALFTKAVTLHTKIIARVPQTDEDGVVRMKRFNTTPGRLLLGETLPKSHKVPFETVNRQLTKKEIGDVIDTVYRHTGQKETVLFADAIMALGFRHAFQAGISFGKDDMVIPDAKAKLVDETKALVKDFEQQYQDGLITQGEKYNKVVDIWARCGDQVATEMMKEISAKKKPDGRPINSIYMMAHSGARGSQAQMKQLAGMRGLMAKPSGEIIETPIISNFKEGLTVLEYFNSTHGARKGLADTALKTANSGYLTRRLVDVSQDCVVVEQDCGTERGMVMKAIVEGGNTIVSLGERILGRTVLVDVVDAKTGEVVVAAGHLVTEADVGRIESAAVAEVKIRSPLLCETKGGVCATCYGRDLARGTPVNMGEAVGVIAAQSIGEPGTQLTMRTFHIGGAAQVSEQSTLDAPVDGLVEYRGLTTITDSRGRAIAMARNGELVLRDGEGRERSIHRITYGAIIAVADGATVKKGDRLAEWDPYTLPVITEKSGKVKYQDLIEGLTLREEVDEATGITNKVVAEWKS--KKEDLRPRITLLDD-----ASGESARYMLAADAILSVADGQDVSAGDVLARIPREAAKTRDITGGLPRVAELFEARVPKDNAIIARIDGRVEFGKDYKTKRRITIRPEEGDPAEYLVPKGKNVAVQEGDFVRKGDYLIDGNPNPHDILEVLGVEPLAEYLCAEIQEVYRLQGVRINDKHIEVIVRQMLQKVEITESGDTTLLVGEQVDREEMDAENAKL-GPDGRPAAGKPVLLGITKASLQTKSFVSAASFQETTRVLTEAAVQGKVDTLTGLKENVIVGRLIPAGTGAGMQRLRVAANARDVALAVQKA--
1970594_Sbacterium@OYX77665_1__DNA_directed_RNA_polymerase_subunit_beta_                            TNEVMNFSPAAKPETFDQIQIAIASPEQIRSWSFGEIKKPETINYRTFKPERDGLFCARIFGPIKDYECLCGKYKRMKYKGIVCEKCGVEVTVSKVRRERMGHIELAAPVAHIWFLKSLPSRIGMLLDMQLKQLERVLYFEQYVVLDPGMTPFKKFDLLTEEELMTAQEEYGEDAFQAGIGAEAIRILLQELDLEGEMETLREELRTTKSELKPKKIIKRMKIVESFINSGNKPEWMVMQVVPVIPPELRPLVPLDGGRFATSDLNDLYRRVINRNNRLKRLIELRAPDIIVRNEKRMLQEAVDALFDNGRRGRTITGANKRPLKSLSDMLKGKQGRFRQNLLGKRVDYSGRSVIVTGPELKLHQCGLPKKMALELFKPFIYSRLDAKGLSMTLKQAKKWVEKERKEVWDILDEVIREHPVLLNRAPTLHRLGIQAFEPVLIEGKAIQLHPLVCSAFNADFDGDQMAVHVPLSLEAQLEARVLMMSTNNILSPANGKPIIVPSQDMVLGLYYLSMESEKEPGEGMAFGTMSEVHQALFNKNVTLHTKIIARVPQTDENGQLYMKRVNTTPGRLLLGETLPKSHKVPFETINRLLTKKEIGDVIDTVYRHTGQKETVLFADAIMALGFRHAFQAGISFGKDDMVIPAAKAVLVDKTKAEVKDFEQQYQDGLITQGEKYNKVVDAWSKCGDLVAGEMMKEISAKKKPDGRQINSIYMMAHSGARGSQAQMKQLAGMRGLMAKPSGEIIETPILSNFKEGLTVLEYFNSTHGARKGLADTALKTANSGYLTRRLVDVSQDCVVVEEDCGTPRGMLMKAIVEGGNTIVSLGERILGRTVLVDIVDAKTGEVVAPAGHLLTESDVTRIETAAVAEVKIRSPLLCETKGGVCSTCYGRDLARGTPVNMGEAVGVIAAQSIGEPGTQLTMRTFHIGGAAQVSEQSTLDAPVDGLIEFRGIVTITDSRGRNVSMARNGELVLRDSEGRERSIHRIPYGALITHLEGITVKKGDRLAEWDPYTLPVITEKSGKVKYQDLIEGTTLKEEVDEATGLANKVVTEWKS--KKDDLRPRITLLDD-----QSGESARYMLATDAILSVADGQDVSAGDVLARIPREAAKTRDITGGLPRVAELFEARIPKDNAVIARVDGRVEFGKDYKTKRRINIRPEDGDVAEYLVPKGKNVAVQEGDFVRRGDYLIDGNPNPHDILEVLGVEPLAEYLCAEIQEVYRLQGVRINDKHIEVIVRQMLQKVEITESGDTTLLVGEQVDREEMDEENAKL-GQDGRVAAGKPVLLGITKASLQTKSFVSAASFQETTRVLTEAAVQGKIDTLTGLKENVIVGRLIPAGTGAGIGRLRVAAASRDAVLSVQQA--
2015572_Abacterium@OYU14537_1__DNA_directed_RNA_polymerase_subunit_beta_                            NTELMNFSPAAKPETFDQIQISLASPERIRSWSFGEIKKPETINYRTFKPERDGLFCARIFGPIKDYECLCGKYKRMKYKGIVCEKCGVEVTVSKVRRERMGHIELAAPVAHIWFLKSLPSRIGMLLDMQLKQLERVLYFEQYVVIEPGLTPMKKFDLLTEDELLTAQDEYGEDGFVAGIGAEAIRRLLEEMDLEGEMETLREELRTTKSELKPKKIIKRMKVVESFIESGNRPEWMIMTVVPVIPPELRPLVPLDGGRFATSDLNDLYRRVINRNNRLKRLIELRAPDIIVRNEKRMLQEAVDALFDNGRRGRTITGANKRPLKSLSDMLKGKQGRFRQNLLGKRVDYSGRSVIVTGPELKLHQCGLPKKMALELFKPFIYSRLDAKGLSMTLKQAKKWVEKERKEVWDILDEVIREHPVLLNRAPTLHRLGIQAFEPVLIEGKAIQLHPLVCSAFNADFDGDQMAVHVPLSLEAQLEARVLMMSTNNILSPANGKPIIVPSQDMILGLYYLSMESNGEPGEGMAFANMAEVHQALHAKVVTLHAKIRARVETTDENGNMVLRRVETTPGRMLLGETLPKSSKVPYETINRLLTKKEIADVIDTVYRHTGQKETVLFADAIMSLGFRHAFQAGISFGKDDMVIPAAKVPLVDATKAAVKDFEQQYQDGLITQGEKYNKVVDAWAKCGDQVATEMMKEISARKQANGRQINSIYMMAHSGARGSQAQMKQLAGMRGLMAKPSGEIIETPIISNFKEGLTVLEYFNSTHGARKGLADTALKTANSGYLTRRLVDVSQDCVVVEQDCGTERGMVMKAIVEGGNTIVSLGERILGRTVLNDVVDGKTGEVIMPAGHLLSEADVARIEKAAVPEVKIRSPLLCETKGGVCATCYGRDLARGTPVNIGEAVGVIAAQSIGEPGTQLTMRTFHIGGAAQVSEQSSLDSPVDGTIEFRALSTIADSRGRNISMARNGELVLRDAEGRERSIHRIPYGATLMHLEGASVSKGDRLAEWDPYTLPVITEKSGKVKYQDLIEGVSMSENVDEATGIAQKVVQDWRA--KKDDLRPRITLLDD-----ASGETARYLLAVDAILSVNDGQEVFAGDVVARIPREAAKTRDITGGLPRVAELFEARIPKDNAIIARINGRVEFGKDYKTKRRISIRPEDGELAEYLVPKGKHVSVQEGDYVRRGDYLIDGNPNPHDILEVLGIEPLAEYLCTEVQEVYRLQGVRINDKHIETIVRQMLQKVEITKSGDTTLLVGEQVDREEMDAVNAKL-GKGEEAAEGKPVLLGITKASLQTKSFISAASFQETTRVLTEAAVQGKIDTLQGLKENVIVGRLIPAGTGAGMGRLRVAANGRDAALAQQAA--
1523432_Aproteobacter@KPF73489_1__DNA_directed_RNA_polymerase_subunit_beta_                         NTELMNFSPAAKPETFDQIQITLASPDRIRSWSFGEIKKPETINYRTFKPERDGLFCARIFGPIKDYECLCGKYKRMKYKGIVCEKCGVEVTVSKVRRERMGHIELAAPVAHIWFLKSLPSRIGMLLDMQLKQLERVLYFEQYVVIDPGVTPMKKFDLLTEDELLTAQDEYGEDGFQAGIGAEAIRRLLEELDLEGEMQALREELAVTKSELKPKKIIKRMKVVESFIESGNKPEWMVLTVVPVIPPELRPLVPLDGGRFATSDLNDLYRRVINRNNRLKRLIELRAPDIIVRNEKRMLQEAVDALFDNGRRGRTITGANKRPLKSLSDMLKGKQGRFRQNLLGKRVDYSGRSVIVTGPELKLHQCGLPKKMALELFKPFIYSRLDAKGLSMTLKQAKKWVEKERKEVWDILDEVIREHPVLLNRAPTLHRLGIQAFEPVLIEGKAIQLHPLVCSAFNADFDGDQMAVHVPLSLEAQLEARVLMMSTNNILSPANGKPIIVPSQDMVLGLYYLSMEMENEPGEGMAFSDMAEVHQALNGKHVTLHSKITARVMAVDEHGKLYRRRVQTTPGRLLLGETLPKNHKVPYETINRLLTKKDIGEVIDVVYRHTGQKETVLFADAIMTLGFRHAFHAGISFGKDDMVIPAAKVKLVDDTKTAVKDFEQQYQDGLITQGEKYNKVVDAWAKCGDQVATEMMKEISAKKKPNGRPINSIYMMAHSGARGSQAQMKQLAGMRGLMAKPSGEIIETPIISNFKEGLTVLEYFNSTHGARKGLADTALKTANSGYLTRRLVDVSQDCVVIEADCGTERGMLMKAIVEGGNTIVSLGERILGRTTLVDVVDTKTGELIVPAGHLLTEADIVRVEKAAVPEVKIRSPLLCETRGGVCGTCYGRDLARGTPVNAGEAVGVIAAQSIGEPGTQLTMRTFHIGGAAQVSEQSTLDSPVDGTIEFRALSTIADSRGRNISMARNGELVLRDAEGRERSIHRIPYGATLMVPEGATVSKGDRLAEWDPYTLPVITEKSGKVKYQDLVEGISLREEVDETTGITNKLVTDWKS--KKDDLRPRITLLDE-----TSGETARYLLAVDAVLSVADGQDVFAGDVLARIPREAAKTRDITGGLPRVAELFEARIPKDNAIIARINGRVEFGKDYKTKRRISIRPDDGDLAEYLVPKGKHVAVQEGDYVRKGDYLIDGNPNPHDILEVLGVEPLAEYLCTEIQEVYRLQGVRINDKHIEVIVRQMLQKVEITKSGDTTLLVGEQVDREEMEQENAKL-PAGGDPAEGKPVLLGITKASLQTKSFISAASFQETTRVLTEAAVQGKIDTLQGLKENVIVGRLIPAGTGAGLQRLRVTATSRDAALASQAA--
1234595_Pflava@EMD83481_1__DNA_directed_RNA_polymerase_beta__subunit                                NQELMNFNPAAKPETFDQIKIGIASPERIRSWSYGEIKKPETINYRTFKPERDGLFCARIFGPIKDYECLCGKYKRMKYKGIVCEKCGVEVTVSKVRRDRMGHIELAAPVAHIWFLKSLPSRIGMLLDIQLKQLEKVLYFESFIVVEPGLTPLEKMQLLTEDELLEAQDEYGEDAFTAGIGAEAIREILETMDLEAEYTALQEELAVTKSELKPKKIIKRMKVIESFQESGNRPEWMILSVVPVIPPDLRPLVPLDGGRFATSDLNDLYRRVINRNNRLKRLIELRAPDIIVRNEKRMLQESVDALFDNGRRGRVITGANKRPLKSLSDMLKGKQGRFRQNLLGKRVDYSGRSVIVTGPELKLHQCGLPKKMALELFKPFIYARLDAKGLSMTLKQAKKWVEKERKEVWDILDEVIREHPVLLNRAPTLHRLGIQAFEPVLIEGKAIQLHPLVCSAFNADFDGDQMAVHVPLSLEAQLEARVLMMSTNNILSPANGKPIIVPSQDMILGLYYLSMDRKGEPGEGMLLSDIVEVHNALDAGFVTLHSKITSRVPQTDEEGKTYMQRVETTPGRMLIGEKLPKSHKVPYELINRLLTKREIADVIDVVYRETGQKETVLFADAIMDLGFRHACSAGISFGKDDMIIPHEKDQLVGDTRATVADFEQQYQDGLITQGEKYNKVIDAWARCGDKVADAMMDKLSAHEIEGGRPVNAIYMMAHSGARGSPAQMKQLAGMRGLMAKPSGEIIETPIISNFKEGLTVLEYFNSTHGARKGLADTALKTANSGYLTRRLVDVSQDCVIAEEDCGTENFLTVKAIVEGGTTIVSLGERILGRTLADNVVDAKTGEIVMESGTLLTEAEVKAIEEVEPASVQIRSPLVCEAKKGVCGACYGRDLARGTPVNIGEAVGVIAAQSIGEPGTQLTMRTFHIGGAAQVSEQSTLESSFDGTVEYRNLDTIQDQKGRHLATSRSGELAIIDMEGRERSVNRIPYGAIVTWEEGHVVKQGDRLAEWDPYTLPVIADKGGVVKYQDLVEGVSMAEEADEATGITAKTVQDWKS--KSGDLKPRITLTGE-----ASEDAQVYQLSVGSILSVDEGATVRPGDIIARIPREAAKTRDITGGLPRVAELFEARKPKDNAVIASIDGRVEFGRDYKTKKRLYIHPE-GETVEYMVPKGKHIAVQDGDSVRKGDYLLDGNPDPHDILDVMGVEALAEYLVWEIQEVYRLQGVKINDKHIEVIVRQMLQKVEITKSGDTTLLVGEQVDREEMDRENAKL-TSRQDKAEGKPVLLGITKASLQTGSFISAASFQETTRVLTEAAVQGKVDTLNGLKENVIVGRLIPAGTGAAMNRARLEAHQRDAKLEKQRK--
1948389_Abacterium@DFLT01000016_1_22___24997_29217                                                  NNELMNFNPAAKPETFDQIKIGVASPERIRSWSFGEIKKPETINYRTFKPERDGLFCARIFGPIKDYECLCGKYKRMKYKGIVCEKCGVEVTVSKVRRDRMGHIELAAPVAHIWFLKSLPSRIGMLLDIQLKQLEKVLYFESFIVIEPGLTPLEKFQLLTEDELLDAQDEYGEDGFTAGIGAEAIRELLETMDLEAEHATLAEELAVTKSELKPKKIIKRMKVIESFQQSGNRPEWMILSVVPVIPPDLRPLVPLDGGRFATSDLNDLYRRVINRNNRLKRLIELRAPDIIVRNEKRMLQESVDALFDNGRRGRTITGANKRPLKSLSDMLKGKQGRFRQNLLGKRVDYSGRSVIVTGPELKLHQCGLPKKMALELFKPFIYARLDAKGLSMTLKQAKKWVEKERKEVWDILEEVIREHPVMLNRAPTLHRLGIQAFEPVLIEGKAIQLHPLVCSAFNADFDGDQMAVHVPLSLEAQLEARVLMMSTNNILSPANGKPIIVPSQDMILGLYYLSMDRQGEPGEGMVLSGAVEVQHALDNGLVTLHTKITTRVPQTDEAGNEYMMRVDTTPGRMLLGEKLPNSHKVPYELVNRLLTKKEIADVIDVVYRETGQKDTVLFADAIMDLGFKHACKAGISFGKDDMIIPFEKEQLVTDARATVADFEQQYQDGLITQGEKYNKVIDAWSRCGDQVADAMMDKLKAHELENGRPVNAIYMMAHSGARGSPAQMKQLAGMRGLMAKPSGEIIETPIISNFKEGLTVLEYFNSTHGARKGLADTALKTANSGYLTRRLVDVSQDCVIMEEDCGTENFLTVKAIVEGGTTIVSLGERILGRTLADDVVDAKSGEVVMAKGKLLDEEDVKIVEEAEPASVQIRSPLVCETKLGVCGSCYGRDLARGTPVNIGEAVGVIAAQSIGEPGTQLTMRTFHIGGAAQVSEQSTLESSFDGKLEYRNLETIVDAKGRTIAMSRGGELAVIDMEGRERSVNRIPYGAQLHGENGHIVKQGARIAEWDPYTAPVITDKGGVVGYQDLIEGISMEEAADEATGIANKTVVDWKG--KSGDLKPRITLTSG-----KSEDAAVYQLNVGAILSVAEGQEVKPGEVIARIPREAAKTRDITGGLPRVAELFEARIPKDNAVIASIDGRVEFGRDYKTKKKIFIHPEDGETVDYMVPKGKHMTVQDGDMVRKGDYLIDGNPSPHDILDVMGVEALAEYLVWEIQEVYRLQGVKINDKHIETIVRQMLQKVEITKSGATTLLVGEQVDRREMEEENAKL-SSRQEKAEGKPVLLGITKASLQTRSFISAASFQETTRVLTEASVQGKIDRLDGLKENVIVGRLIPAGTGAAMNRARIEAQRRDQKLDKQKR--
1921510_Ssp@API58040_1__DNA_directed_RNA_polymerase_subunit_beta_                                   NQELMNFNPAAKPETFDQIQIGLASPERIRSWSYGEIKKPETINYRTFKPERDGLFCARIFGPIKDYECLCGKYKRMKYKGIVCEKCGVEVTVSKVRRERMGHIELAAPVAHIWFLKSLPSRIGLLLDMPLKDLERVLYFENYIVIEPGLTPLTKFQLLNEDELMEAQDEHGEDAFTAGIGAEAVRKLLEELDLEGEKVQLLEELATTKSELKPKKIIKRLKVVESFLESGNRPEWMVLNVVPVIPPELRPLVPLDGGRFATSDLNDLYRRVINRNNRLKRLIELRAPDIIVRNEKRMLQESVDALFDNGRRGRTITGANKRPLKSLSDMLKGKQGRFRQNLLGKRVDYSGRSVIVTGPELKLHQCGLPKKMALELFKPFIYARLDAKGLSMTLKQAKKWVEKERKEVWDILDEVIREHPVLLNRAPTLHRLGIQAFEPVLIEGKAIQLHPLVCSAFNADFDGDQMAVHVPLSLEAQLEARVLMMSTNNILSPANGKPIIVPSQDMVLGLYYLSMELEGEPGEGMLLSDMVEVHQALNVGAVTLHSKITSRVPQTDEDGNTYMKRAQTTPGRMLIGETLPKSHKVPFDVVNRLLTKKEIGDVIDTVYRHTGQKETVLFADAIMALGFRHACSAGISFGKDDMVIPPEKEEMVSETKTLVKDFEQQYQDGLITQGEKYNKVVDAWARCGDRVADAMMKRISSKQKDNGRPINAIYMMAHSGARGSQAQIKQLAGMRGLMAKPSGEIIETPIISNFKEGLTVLEYFNSTHGARKGLADTALKTANSGYLTRRLVDVSQDCVVIEEDCGTERALETRAIIEGGTTIVSLAERILGRTVAEDIIDTKTNETVIPLGTLLDEAAVALVEAVGVPVVKIRSPLICESKTGVCAACYGRDLARGTPVNMGEAVGVIAAQSIGEPGTQLTMRTFHIGGAAQVSEQSTLEAPVDGTLEYRNMPTIVDGRGRRVSLSRAGEIAIIDSEGRERATFRIPYGATLQFESGHIVSKGERMAEWDPYTLPIITESAGTVKYQDLIEGQSLEEQVDEATGITNKVVVDWRAN-KKDDLRPRITLLDE-----NSGEAARYLLSVDSILSVNEGQRVEAGDVIARIPREAAKTRDITGGLPRVAELFEARKPKDNAIIARVSGRVEFGKDYKAKRRIILRPEDPEPIEYLVPKGKHMTVQEGDFIQRGDYLIDGNPDPHDILDVLGVEALAEYLVAEIQEVYRLQGVKINDKHIEVIVRQMLQKVEITESGDTTLLVGEQVDREEMDEINAKA-AAGRKLADGKPVLLGITKASLQTRSFISAASFQETTRVLTEASVQGKIDTLNGLKENVIVGRLIPAGTGAAMSRLRVTANSRDAALAAQRARQ
335406_Smicrocystini@RKS91014_1__DNA_directed_RNA_polymerase_subunit_beta_                          NQELMNFNPAAKPETFDQIRIGLASPERIRSWSFGEIKKPETINYRTFKPERDGLFCARIFGPIKDYECLCGKYKRMKYKGIVCEKCGVEVTVSKVRRERMGHIELAAPVAHIWFLKSLPSRIGMLLDIQLKQLERVLYFEQFIVIEPGLTPLEKYQLLTEDELLEAQDEHGEDAFTAGIGAEAIQKLLESLDLEGEKKILLEELAVTKSELKPKKIIKRLKVIESFLESGNRPEWMILNVVPVIPPELRPLVPLDGGRFATSDLNDLYRRVINRNNRLKRLIELRAPDIIVRNEKRMLQEAVDALFDNGRRGRVITGANKRPLKSLSDMLKGKQGRFRQNLLGKRVDYSGRSVIVTGPELKLHQCGLPKKMALELFKPFIYSRLDAKGLSMTLKQAKKWVEKERKEVWDILDEVIREHPVLLNRAPTLHRLGIQAFEPVLIEGKAIQLHPLVCSAFNADFDGDQMAVHVPLSLEAQLEARVLMMSTNNILSPANGKPIIVPSQDMILGLYYLSMERKGEPGEGMLLTDMVEVHQALNAKAVTLHSKITSRVPQTDEAGKTYMKRYETTPGRMLLGECLPKNHKAPFEIVNRLLTKKEIADVIDTVYRECGQKETVLFADAIMGLGFRHACMAGISFGKDDMVIPDEKEGMVDETRALVKDFEQQYQDGLITQGEKYNKVVDAWARCGDRVADAMMARISARPVENGRQINSIYMMAHSGARGSQAQMKQLAGMRGLMAKPSGEIIETPIISNFKEGLTVLEYFNSTHGARKGLADTALKTANSGYLTRRLVDVSQDCVVIEDDCGTDNALTIKAIVEGGTTIVSLGERILGRTLAADVVDHKTNEVVMPAGTLLTEAETAIVEAAAPQSVQIRSPLVCETRQGVCGACYGRDLARGTPVNIGEAVGVIAAQSIGEPGTQLTMRTFHIGGAAQVSEQSTLEASFDGTIEHRNLDTITDSRSRHIAMSRNGELAIVDMDGRERSVHRIPYGAILANAPGHIVSKGDRLAEWDPYTLPVITDKSGTVKYQDLIEGVSLTENVDEATGITNKMVVDWRS--KSGDLRPRITLLDE-----SSGEAGRYMLSVDAILSVNEGQKVEAGDVIARIPREAAKTRDITGGLPRVAELFEARKPKDNAVIARCDGRIEFGKDYKTKRRIIIHPEDGDAVEYMIPKGKHISVQEGDFVRRGDYLLDGNPDPHDILDVLGVEALAEYLVWEIQEVYRLQGVKINDKHIEVIVRQMLQKVEITDSGGTTLLVGEQIDVEELNEENIKA-AKKRDPAVGKPILLGITKASLQTRSFISAASFQETTRVLTEASVQGKSDTLMGLKENVIVGRLIPAGTGAALARARITASSRDAQLARQKR--
1895848_Ssp@OJU23271_1__hypothetical_protein_BGN95_11165                                            ------------------------------------------------------------------------------------------------------------------------------------------------------------------------------------------------------------------------------------------------------------------------------------------------------------------------------------------------------------------------------------------------------------------------------------------------------------------------------------------------------------------------------------------------------------------------------------------------------------------------------------------------------------------------------------------------------------------------------------------------------------------------------------------------------------------------------------------------------------------------------------------------------------------------------------------------------------------------------------------------------------------------------------------------------MPVITETGGTVKFQDLVENKTLTEQVDEATGIAQRVVTEFRASKSKEDLRPRITLLDA-----GSGETARYMLAPGAVLSVEDGATVQAGDVLARVARESAKTRDITGGLPRVAELFEARKPKENAIIAKVSGRVVFGKDYKAKRKIGIQPEDGDVVEYLVPKSKVIDVQEGDYVKRGDNLIGGSPDPHDILEVLGIEPLAEYLVSEIQEVYRLQGVKINDKHIEVIVRQMLQKVEITEAGDTTLLPGEQVDREEMDEVNAKL-GKGMQPAQGKPILLGITKASLQTRSFISAASFQETTRVLTEAAVQGKQDTLMGLKENVIVGRLIPAGTGAGMNRLRVAASSRDAALVQQRKLA
372072_Cgelatinilyti@SNZ08365_1__DNA_directed_RNA_polymerase_subunit_beta_                          MNEVMNFSPQAQAQTFDQIRVSIASPEKILSWSFGEIKKPETINYRTFKPERDGLFCARIFGPIKDYECLCGKYKRMKYKGIICEKCGVEVTLSRVRRERMGHIELAAPVAHIWFLKSLPSRIGQLLDMTLKDLERVLYFENYIVVEPGLTPLKEYQLLTEEEYVIAQDEYGEDSFTAMIGAEAIREILASLDLEQISEKLRQEIAESTSTLKPIKLAKRLKIVEAFIESGNRPEWMIMTVVPVIPPDLRPLVPLDGGRFATSDLNDLYRRVINRNNRLKRLMELRAPDIIIRNEKRMLQESVDALFDNGRRGRVITGANKRPLKSLSDMLKGKHGRFRQNLLGKRVDYSGRSVIVVGPELKLHQCGLPKKMALELFKPFIYSRLDAKGYSTTVKQAKKLVEKGKPEVWDILDEVIREHPVMLNRAPTLHRLGIQAFEPTLIEGKAIQLHPLVCSAFNADFDGDQMAVHVPLSLEAQLEARVLMMSTNNILHPANGEPIIVPSQDIVLGLYYLSIMNDNEPGEGMLFSDFGELHHALETKAVTLHAKVKGRFKTVDENGNPVSKIYETTPGRMLIGELLPRNVEVPYDVCNKLMTKKEISKMIYTVYRHCGQKETVIFCDQIMGLGFNRAFRAGISFGKDDMVIPDTKHGLVSETNSLAKEFEQQYNDGLITQGEKYNKVVDAWAKCTDRVADEMMKRIQAVEFETKRQMNSVYMMAHSGARGSPAQMKQLAGMRGLMAKPSGEIIETPIISNFKEGLSVLEYFNSTHGARKGLADTALKTANSGYLTRRLVDVAQDSIITEVDCGSEDGLDVQAIVDAGQVVASLSLRVRGRTAAADVVNPKTSNVIVPAGEIISEEHLEEIEECGLQSIKVRSVLTCNTRHGVCAACYGRDLARGTEVNIGEAVGVIAAQSIGEPGTQLTMRTFHIGGTAQVVDSSFIESNFEGTIRIRNRNIARDSEGKLVALGRNVTIVIEDSEGNERSVNKLTYGSHLHVDEGDKVEPGQRLAEWDPYTRPVLSEASGVVDFEDVAEGLSVSETTDESTGITKRVVIDWRSNPRSADLKPAITIKDDSGAILDRGGDARYLLSVDAILSVQPGTKVGAGDVLARVPMESAKTKDITGGLPRVAELFEARRPKDHAVIADMDGIIKFGRDYKNKRRIVLESEDGEPIEYLIPKGRPFHLQEGDAIEKGDYILDGNPAPHDILAVKGVAALAEYLVNEIQDVYRLQGVGINDKHIEVIVRQMLQKVEIEERGDSDFLASEQIDRLEFDEENERLIAEGKHPAKGKPVLLGITKASLQTRSFISAASFQETTRVLTEASVQGKIDTLEGLKENVIVGRLIPAGTGRVMSGLRRVASHRDDLILEEKQKA
2211145_Csp@QODK01000002_1_493___543017_547225                                                      MNEVMNFSPQAQAQTFDQIRVSIASPEKILSWSFGEIKKPETINYRTFKPERDGLFCARIFGPIKDYECLCGKYKRMKYKGIICEKCGVEVTLSRVRRERMGHIELAAPVAHIWFLKSLPSRIGQLLDMTLKDLERVLYFENYIVVEPGLTPLKEYQLLTEEEHVIAQDEYGEDTFTAMIGAEAIREILASLDLEQLSEKLRQEIAESTSTLKPIKLAKRLKIVEAFIESGNRPEWMIMTIVPVIPPDLRPLVPLDGGRFATSDLNDLYRRVINRNNRLKRLMELRAPDIIIRNEKRMLQESVDALFDNGRRGRVITGANKRPLKSLSDMLKGKHGRFRQNLLGKRVDYSGRSVIVVGPELKLHQCGLPKKMALELFKPFIYSRLDAKGYSTTVKQAKKLVEKGKPEVWDILDEVIREHPVMLNRAPTLHRLGIQAFEPTLIEGKAIQLHPLVCSAFNADFDGDQMAVHVPLSLEAQLEARVLMMSTNNILHPANGDPIIVPSQDIVLGLYYLSIMNDNEPGEGMLFSDIGELHHALETKAVTLHAKVKGRFKTVDEQGNPVSEIHETTPGRMLIGELLPRNHNVSYDVCNKLMTKKDISKMIYTVYRHCGQKETVIFCDKIMGLGFNRAFRAGISFGMDDMVIPDTKAGLIESTSTMAKEFEQQYNDGLITQGEKYNKVVDAWAKCTDRVADEMMKRIKAVEFETGRQMNSVYMMAHSGARGSPAQMKQLAGMRGLMAKPSGEIIETPIISNFKEGLTVMEYFNSTHGARKGLADTALKTANSGYLTRRLVDVAQDSIITERDCGSEEGLDVQAIVDAGQIVASLGVRTRGRTAAADVVNPKTGEVIVPKNEIISEEHLDEIETCGLQSIKVRSVLTCNSRNGVCAACYGRDLARGTEVNIGEAVGVIAAQSIGEPGTQLTMRTFHIGGTAQVVDSSFIESNFEGTIQIRNRNVARDSDGKLVALGRTVAIVIIDEEGNERSVNKLAYGSHLHVDDGDKVKPGQRLAEWDPYTRPVLSEVDGVVDFEDVAEGLSVSEATDESTGITKRVVIDWRSNPRSAEMKPAITVRDSNGAMLPRGGDARYLLQVDAILSVQPGNKISAGDVLARVPMESAKTKDITGGLPRVAELFEARRPKDHAVIADTDGTIRFGRDYKNKRRIILEPAEGEPIEYLIPKGRPFHLQDGDQIEKGEYILDGNPAPHDILAVKGVAALADYLVNEIQDVYRLQGVGINDKHIEVIVRQMLQKVEIEDQGDSYFLHNEQVDRLEFAEENERLLAEGKEPAKGKPVLLGITKASLQTRSFISAASFQETTRVLTEASVQGKIDTLEGLKENVIVGRLIPAGTGRVMSGLRRVATHRDDLILEEKQRA
1162980_Chaloalkalito@QNUM01000003_1_528___588671_592873                                            MNEVMNFSPQAQAQTFDQIRVSIASPEKILSWSFGEIKKPETINYRTFKPERDGLFCARIFGPIKDYECLCGKYKRMKYKGIICEKCGVEVTLSRVRRERMGHIELAAPVAHIWFLKSLPSRIGQLLDMTLKDLERVLYFENYIVVEPGLTPLKEYQLLTEEEYMIAQDEYGEDTFTAMIGAEAIREILASLDLEQISEKLRQEIAESTSSLKPIKLAKRLKIVEAFIESGNRPEWMIMTVIPVIPPDLRPLVPLDGGRFATSDLNDLYRRVINRNNRLKRLMELRAPDIIIRNEKRMLQESVDALFDNGRRGRVITGANKRPLKSLSDMLKGKHGRFRQNLLGKRVDYSGRSVITVGPELKLHQCGLPKKMALELFKPFIYSRLDAKGYSTTVKQAKKLVEKAKPEVWDILEEVIREHPVMLNRAPTLHRLGIQAFEPHLVEGKAIQLHPLVCSAFNADFDGDQMAVHVPLSLEAQLEARVLMMSTNNILHPANGEPIIVPSQDIVLGLYYLSIMNENEPGEGMLFSDIGELHHALETKAVTLHAKIKGRYKTIDEDGNPVSQIYETTPGRMLIGELLPRHPQVSFEACNKLMTKKEISKMIHFVYRACGQKETVIFCDKIMGLGFNRAFRAGISFGKDDMVIPETKAGLIEETSAMAKEFETQYNDGLITQGEKYNKVVDAWAKCTDRVADEMMKRIQAVEYETKRPMNSVYMMAHSGARGSPAQMKQLAGMRGLMAKPSGEIIETPIISNFKEGLTVMEYFNSTHGARKGLADTALKTANSGYLTRRLVDVAQDCIITERDCGSEEGLEVRAIVDAGQIVATLGTRTKGRTAALDVVNPKTGEIIVPKGSIISEEHLEEIETCGLQSITVRSVLTCHSRNGVCAACYGRDLARGTEVNIGEAVGVIAAQSIGEPGTQLTMRTFHIGGTAQVVDSSFIESNFEGTIEIRNRNVARNSEGKLITLGRNVSVAIIDEEGNERSVNKVTYGTILHVDEGDKVKAGQRLAEWDPYTRPVLSEVNGVIDFEDVAEGLSVSEATDESTGITKRVVIDWRSNPRSADMKPAITVKDSSGAILPRGGDARYMLQVEAILSVQPGTKVSAGDVLARIPMESAKTKDITGGLPRVAELFEARRPKDHAVIADYDGTIRFGRDYKNKRRIVLEPDEKEPIEYLIPKGRPFHLQEGDFIEKGDYILDGNPAPHDILAVKGVAALAEYLVNEIQDVYRLQGVGINDKHIEVIVRQMLQKIEIEDQGDSYFLQGEHIDRLEFAEENERLAAEGKTPAKGKPVLLGITKASLQTRSFISAASFQETTRVLTEASVQGKIDTLEGLKENVIVGRLIPAGTGRVMSGLRRVATHRDDLILEERQRT
655353_Cmarisflavi@SFP18215_1__DNA_directed_RNA_polymerase_subunit_beta_                            MNEVMNFSPQAQAQTFDQIRVSIASPEKILSWSFGEIKKPETINYRTFKPERDGLFCARIFGPIKDYECLCGKYKRMKYKGIICEKCGVEVTLSRVRRERMGHIELAAPVAHIWFLKSLPSRIGQLLDMTLKDLERVLYFENYIVVEPGLTPLKEYQLLSEEEYMIAQDEYGEDTFTAMIGAEAIREILASLDLEQISEKLRKEIAESTSSLKPIKLAKRLKIVEAFIESGNRPEWMIMTVVPVIPPDLRPLVPLDGGRFATSDLNDLYRRVINRNNRLKRLMELRAPDIIIRNEKRMLQESVDALFDNGRRGRVITGANKRPLKSLSDMLKGKHGRFRQNLLGKRVDYSGRSVITVGPELKLHQCGLPKKMALELFKPFIYSRLDAKGYSTTVKQAKKLVEKGKPEVWDILEEVIREHPVMLNRAPTLHRLGIQAFEPHLVEGKAIQLHPLVCSAFNADFDGDQMAVHVPLSLEAQLEARVLMMSTNNILHPANGEPIIVPSQDIVLGLYYLSIMNENEPGEGMLFSDIGELHHALETKAVTLHAKVKGRFKTIDEEGNQVSEIYETTPGRMLIGELLPRHPQVSYDACNKLMTKKEISKMIHFVYRACGQKETVIFCDKIMGLGFNRAFRAGISFGKDDMVIPDTKAGLIEETSTMAMEFESQYNDGLITQGEKYNKVVDAWAKCTDRVADEMMKRIQAVEFETKRPMNSVYMMAHSGARGSPAQMKQLAGMRGLMAKPSGEIIETPIISNFKEGLTVMEYFNSTHGARKGLADTALKTANSGYLTRRLVDVAQDCIITEVDCGSEEGLEVRAIVDSGQVVATLGTRTKGRTAAQDVINPKTGDVIVPKGQVISEEHLEEIETCGLQSIIVRSVLTCNSRNGVCAACYGRDLARGTEVNIGEAVGVIAAQSIGEPGTQLTMRTFHIGGTAQVVDSSFIESNFEGTIEIRNRNVARNSEGKLITLGRNVSIAIIDDEGNERSTNKVTYGTILHVDEGDRVKLGQRLAEWDPYTRPILAESDGVIDFEDVAEGLSVSEATDESTGITKRVVIDWRGNPRSADMKPAITIKDASGAILPRGGDARYLLQVEAILSVQPGTKVSAGDVLARNPMESAKTKDITGGLPRVAELFEARRPKDHAVIADVDGTIRFGRDYKNKRRIVLEPDETEPIEYLIPKGRPFHLQEGDFIEKGEYILDGNPAPHDILAVKGVAALADYLVNEIQDVYRLQGVGINDKHIEVIVRQMLQKIEIEDQGESYFLHGEHIDRLEFAEENERLVAEGKKPAKGKPVLLGITKASLQTRSFISAASFQETTRVLTEASVQGKIDTLEGLKENVIVGRLIPAGTGRVMSGLRRVATHRDDLILEEKQRT
1798205_Csp@SNY94019_1__DNA_directed_RNA_polymerase_subunit_beta_                                   MNEVMNFSPQAQAQTFDQIRVSIASPEKILSWSFGEIKKPETINYRTFKPERDGLFCARIFGPIKDYECLCGKYKRMKYKGIICEKCGVEVTLSRVRRERMGHIELAAPVAHIWFLKSLPSRIGQLLDMTLKDLERVLYFENYIVVEPGLTPLKEYQLLSEEEYIIAQDEYGEDTFTAMIGAEAIREILASLDLEQISEKLRQEIAESTSSLKPIKLAKRLKIVEAFIESGNRPEWMIMTIVPVIPPDLRPLVPLDGGRFATSDLNDLYRRVINRNNRLKRLMELRAPDIIIRNEKRMLQESVDALFDNGRRGRVITGANKRPLKSLSDMLKGKHGRFRQNLLGKRVDYSGRSVIVVGPELKLHQCGLPKKMALELFKPFIYSRLDAKGYSTTVKQAKKLVEKGKPEVWDILEEVIREHPVMLNRAPTLHRLGIQAFEPMLVEGKAIQLHPLVCSAFNADFDGDQMAVHVPLSLEAQLEARVLMMSTNNILHPANGTPIIVPSQDIVLGLYYLSIMNENEPGEGSLFSDIGELHHALETKAVTLHAKVKGRFKTVDEEGNPISQIYETTPGRMLIGELLPRHPGISFEECNKLMTKKEISRMIHAVYRQCGQKETVIFCDKIMGLGFNRAFRAGISFGMDDMVIPDSKAGLIETTGTMALEFEQQYNDGLITQGEKYNKVVDAWAKCTDRVADEMMKRIQAIEVETGRQMNSVYMMAHSGARGSPAQMKQLAGMRGLMAKPSGEIIETPIISNFKEGLTVMEYFNSTHGARKGLADTALKTANSGYLTRRLVDVAQDSIITEVDCGSEEGLEVGVIVDAGQIVASLGTRTLGRTAAEDVVNPKTGNVIVPKGRIISEEDVYEIENCGLQTITVRSVLTCHSRNGVCAACYGRDLARGTEVNIGEAVGVIAAQSIGEPGTQLTMRTFHIGGTAQVVDSSFIEANFEGTIQLRNRNVARDSDGRLVTLGRNVAIVIIDDEGNERSVNKLTYGSHLHVDEGDRVTRGQRLAEWDPYTRPVLCEVDGVVDFEDMAEGLSVSEATDESTGITKRVVIDWRSNPRSVDMKPAITIRNGDGKLLPRGGDARYMLQVESILSVQPGNKVGAGDVLARVPMESAKTKDITGGLPRVAELFEARRPKDHAIIADIDGTIRFGRDYKNKRRIVLEPDESEPIEYLIPKGRPFHLQEGDPIEKGEYILDGNPAPHDILAVKGVAALAEYLVNEIQDVYRLQGVGINDKHIEVIVRQMLQKVEIEEQGDSYFLHAEHIDRLEFEEENERLAGEGKRPAKGKPVLLGITKASLQTRSFISAASFQETTRVLTEASVQGKIDTLEGLKENVIVGRLIPAGTGRVMSGLRRVATHRDDLILEERQRT
696125_Bclarridgeiae@CBI76574_1__DNA_directed_RNA_polymerase__beta_chain                            MNEVMNFNPQALVQTFDSIRISIASPEKILSWSYGEIKKPETINYRTFKPERDGLFCARIFGPIKDYECLCGKYKRMKYKGIICEKCGVEVTLSRVRRERMGHIELAAPVVHIWFLKSLPGRISTLLDLTLKDIERVLYFENYIVTEPGLTSLKLHQLLSEEEYMLAVDEFGEDQFSAMIGAEAIYELLAGMELDKIANDLRAELAETTSELKQKKLIKRLKIVENFLESGNKPEWMIMKTIPVIPPDLRPLVPLDGGRFATSDLNDLYRRVINRNNRLKRLIELRAPGIIVRNEKRMVQEAVDALFDNGRRGRVITGANKRPLKSLSDMLKGKQGRFRQNLLGKRVDYSGRSVIVTGPELKLHQCGLPKKMALELFKPFIYARLDAKGYSSTVKQAKRLVEKEHPEVWDILDEVIREHPVLLNRAPTLHRLGIQAFEPILIEGKAIQLHPLVCTAFNADFDGDQMAVHVPLSLEAQLEARVLMMSTNNILHPANGAPIIVPSQDMVLGLYYLSIVSEKEPGEGMAFADMGELHHALENKVVTLHTKIKGRFKGINKDGEVVSKLYNTTPGRLIIGELLPKNPNISFDIVNQEMTKKNISKMIDQVYRHCGQKETVIFCDRIMQLGFSHACRAGISFGKDDMVIPDSKSRLVAETEALAKEYEQQYSDGLITQSEKYNKVVDAWGKCTDRVADEMMKRIQAVEFKTGRQMNSIYMMSHSGARGSASQMRQLAGMRGLMAKPSGEIIETPIISNFKEGLTVNEYFNSTHGARKGLADTALKTANSGYLTRRLVDVAQDAIISAVDCGTVKGLTMQPIVDSGQIVASLGQRILGRTALIDILHPISGEVILEGDAMIEESDVAKIEEAGIQSVQIRSALTCETRLGVCAKCYGRDLARGTLVNQGEAVGVIAAQSIGEPGTQLTMRTFHLGGTAQVVDSSYFEASYEGTIEIRNRNVVRNSEGHLVVMGRNMAILIKDESGKERVVHRISYGARIFVDDGDVVKCGQRIAEWDPYTRPILTEVDGYIGFEDMVDGLSVTETADESTGITKRLVIDWRANPRGAELKPAIIITDEKGTILYKGGEARYMMSIETILSVEPGSYVKAGDVIARLPMESAKTKDITGGLPRVAELFEARRPKDHAIIAEISGTVRFGRGYKNKRRIIIEPDESEPVEYLIPKGKLFHLQEGDQIEKGDYILDGNPAPHDILAIKGVEALASYLVNEIQEVYRLQGVLINDKHIEVIVRQMLQKVEITESGDSGYISGDHVDRIELDEINDNLIAEGKRPAVGNPILLGITKASLQTPSFISAASFQETTRVLTEAAVSGKIDTLQGLKENVIVGRLIPAGTGSTIAQIRRIATVRDDLIVNERRKS
1094489_Baustralis@AGF74409_1__DNA_directed_RNA_polymerase_subunit_beta_prime                       MNEVMNFNPQAPAQTFDSIRISIASPEKILSWSYGEIKKPETINYRTFKPERDGLFCARIFGPIKDYECLCGKYKRMKYKGIICEKCGVEVTLSRVRRERMGHIELAAPVAHIWFLKSLPGRISTLLDLTLKDIERVLYFENYIVTEPGLTSLKLHQLLSEEEYMLAVDEFGEDQFTAMIGAEAIYELLAGMELDKIANDLRVELAETTSELKQKKLIKRLKIVENFLEAGNKPEWMIMKTIPVIPPDLRPLVPLDGGRFATSDLNDLYRRVINRNNRLKRLIELRAPGIIVRNEKRMVQEAVDALFDNGRRGRVITGANKRPLKSLSDMLKGKQGRFRQNLLGKRVDYSGRSVIVTGPELKLHQCGLPKKMALELFKPFIYARLDAKGYSSTVKQAKKLVEKEHPEVWDILDEVIREHPVLLNRAPTLHRLGIQAFEPILIEGKAIQLHPLVCTAFNADFDGDQMAVHVPLSLEAQLEARVLMMSTNNILHPANGAPIIVPSQDMILGLYYLSIISEKEPGEGMAFADMGELHHALENKVVTLHTKIKGRFKNIGKDGEEVAKLYDTTPGRLIIGELLPKNPNISFEIVNQEMTKKNISKMIDQVYRHCGQKETVIFCDRIMQLGFSHACRAGISFGKDDMVIPDSKSRLVAEAESLAKEYEQQYNDGLITQGEKYNKVVDAWGKCTDRVADEMMKRIQAIEFKTGRQMNSIYMMSHSGARGSANQMKQLAGMRGLMAKPSGEIIETPIISNFKEGLTVNEYFNSTHGARKGLADTALKTANSGYLTRRLVDVAQDAIISAVDCGTTKGLTMQPIVDAGQIVASLGQRILGRIALLDILHPVSGEVILEGGAMIEEADVAKIEEAGIQSVQIRSALTCETRLGVCAKCYGRDLARGTPVNQGEAVGVIAAQSIGEPGTQLTMRTFHLGGTAQVVDSSYLEASYEGKVEIRNRNVVRNSEGYLVVMGRNMAVLIKDESGKERIVHRVSYGARIFVDDGDIVKRGQRIAEWDPYTRPILTEVDGYVGFEDMIDGLSVTETADESTGITKRLVIDWRANPRGSELKPAIIIADKKGNILHKGGEARYMMSVETILPIEPGAYVKAGDVIARLPMESAKTKDITGGLPRVAELFEARRPKDHAIIAEISGTIRFGRGYKNKRRIIIEPDESEPIEYLVPKGKLFHFQEGDQIEKGDYILDGNPAPHDILAIKGVEALASYLVNEIQEVYRLQGVLINDKHIEVIVRQMLQKVEITESGDSGYIPGDHVDRIELDEINDNLIAEGKKPAAGNPILLGITKASLQTPSFISAASFQETTRVLTEAAVSGKIDTLQGLKENVIVGRLIPAGTGGTIAQIRRIAMVRDDLIVDERRKS
687861_Bschoenbuchen@AQX30501_1__DNA_directed_RNA_polymerase_subunit_beta_                          MSEVMNFNPQVPTQTFDSIRISIASPEKILSWSYGEIKKPETINYRTFKPERDGLFCARIFGPIKDYECLCGKYKRMKYKGIICEKCGVEVTLSRVRRERMGHIELAAPVAHIWFLKSLPGRISTLLDLTLKDIERILYFENYIVTEPGLTSLKMHQLLSEEEYMLAIDEFGEDQFTAMIGAEAIYELLAAMELDKIANDLRVELAETTSELKQKKLIKRLKIVESFLESGNKPEWMIMKTIPVIPPDLRPLVPLDGGRFATSDLNDLYRRVINRNNRLKRLIELRAPGIIVRNEKRMVQEAVDALFDNGRRGRVITGANKRPLKSLSDMLKGKQGRFRQNLLGKRVDYSGRSVIVTGPELKLHQCGLPKKMALELFKPFIYARLDAKGYSSTVKQAKKLVEKEHPEVWDILDEVIREHPVLLNRAPTLHRLGIQAFEPVLIEGKAIQLHPLVCTAFNADFDGDQMAVHVPLSLEAQLEARVLMMSTNNILHPANGAPIIVPSQDMVLGLYYLSIVSDKEPGEGMAFADMGELYHALENKVVTLHTKIKGRFKNIDENGKEVAKLYDTTPGRLIIGELLPKNPNISFDIVNQEMTKKNISKIIDQVYRHCGQKETVIFCDRIMQLGFSHACRAGISFGKDDMVIPDSKSRLVAETEALAKEYEQQYNDGLITQGEKYNKVVDAWGKCTDRIADEMMKRIQAVVFKTGSQMNSIYMMSHSGARGSANQMRQLAGMRGLMAKPSGEIIETPIISNFKEGLTVNEYFNSTHGARKGLADTALKTANSGYLTRRLVDVAQDAIISAVDCGTVKGLTMQPIVDAGQIVASLGQRILGRTALFDILHPVSGEVILQGGAMIEEADVAKIEEAGIQSVQIRSALTCETRLGVCAKCYGRDLARGTPVNQGEAVGVIAAQSIGEPGTQLTMRTFHLGGTAQVVDSSYFEASYEGTVELRNRNVVRNSEGHLVVMGRNMAVIVKDETGKERVVHRISYGSRIFVDDGDVVKRGQRIAEWDPYTRPILTEVDGYIGFEDMIDGLSVTETADESTGITKRLVIDWRANPRSAELKPAIIIADKKGHILHKGGEARYTMSVDTILSVELGSYVKAGDVIARLPLESAKTKDITGGLPRVAELFEARRPKDHAIIAEVSGTVRFGRGYKNKRRIIIEPDANEPVEYLIPKGKLFHLQEGDQIEKGDYILDGNPAPHDILAIKGVEALASYLVNEIQEVYRLQGVLINDKHIEVIVRQMLQKVEITESGDSGYIPGDNVDRIELDEINDNLIAEGKKPASGNPILLGITKASLQTPSFISAASFQETTRVLTEAAVSGKIDTLQGLKENVIVGRLIPAGTGGTIAQIRRIATIRDDLIVDEQRKS
283166_Bhenselae@CAF27415_1__DNA_directed_RNA_polymerase_beta_prime_chain                           MNEVMNFNPQSPAQTFDSIRISIASPEKILSWSYGEIKKPETINYRTFKPERDGLFCARIFGPIKDYECLCGKYKRMKYKGIICEKCGVEVTLSRVRRERMGHIELAAPVAHIWFLKSLPGRISTLLDLTLKDIERVLYFENYIVTEPGLTSLKLHQLLSEEEYMLAIDEFGEDQFTAMIGAEAIYELLASMELEKIANDLRAELSETTSELKQKKLIKRLKIVENFLESGNRPEWMIMKTIPVIPPDLRPLVPLDGGRFATSDLNDLYRRVINRNNRLKRLIELRAPGIIVRNEKRMVQEAVDALFDNGRRGRVITGANKRPLKSLSDMLKGKQGRFRQNLLGKRVDYSGRSVIVTGPELKLHQCGLPKKMALELFKPFIYARLDAKGYSSTVKQAKKLVEKEHPEVWDILDEVIREHPVLLNRAPTLHRLGIQAFEPVLIEGKAIQLHPLVCTAFNADFDGDQMAVHVPLSLEAQLEARVLMMSTNNILHPANGAPIIVPSQDMVLGLYYLSIVSEKEPGEGMVFSDIGELHHALENKVVTLHTKIKGRVKNIDKDGKEVAKLYDTTPGRLIIGELLPKNPSISFDIVNQEMTKKNISKMIDQVYRHCGQKETVIFCDRIMQLGFSHACRAGISFGKDDMLIPDSKLRLVAETEALAKEYEQQYNDGLITQGEKYNKVVDAWGKCTDRVADEMMKRIQAVEFKTGRPMNSIYMMSHSGARGSANQMKQLAGMRGLMAKPSGEIIETPIISNFKEGLTVNEYFNSTHGARKGLADTALKTANSGYLTRRLVDVAQDAIISAVDCGTAKGLTMQPIVDAGQIVASLGQRILGRTALVDILHPVSGEVILEGGAMIEEADVAKIEEAGIQSVQIRSALTCETRLGVCAKCYGRDLARGTPVNQGEAVGVIAAQSIGEPGTQLTMRTFHLGGTAQVVDSSHLEASYEGTVEIRNRNVVRNSEGHLVVMGRNMAILIKDGSGKERVVHRISYGAHIFVDDGDVVKCGQRIAEWDPYTRPILTEVEGYVGFEDMIDGLSVTETADESTGITKRLVIDWRANPRGADLKPAIIIADKKGAI-YKGAEARYMMSVETILSVEPGSHVKAGDVIARLPMESAKTKDITGGLPRVAELFEARRPKDHAIIAEVSGTIRFGRGYKNKRRIIIEPDETEPVEYLIPKGKLFHFQEGDQIEKGDYILDGNPAPHDILAIKGVEALASYLVNEIQEVYRLQGVLINDKHIEVIVRQMLQKVEITESGDSGYIPGDHVDRIELDEINDNLLAEGKRPASGNPILLGITKASLQTPSFISAASFQETTRVLTEAAVSGKIDTLQGLKENVIVGRLIPAGTGGTIAQIRRIAAVRDDLIVDEQRKS
1221525_Bqueenslanden@HE998003_1_178___192646_196857                                                MNEVMNFNPQAPAQTFDSIRISIASPEKILSWSYGEIKKPETINYRTFKPERDGLFCARIFGPIKDYECLCGKYKRMKYKGIICEKCGVEVTLSRVRRERMGHIELAAPVAHIWFLKSLPGRISTLLDLTLKDIERVLYFENYIVTEPGLTSLKLHQLLSEEEYMLAIDEFGEDQFTAMIGAEAIYELLAGMELDKIANDLRLELAETTSELKQKKLIKRLKIVENFLESGNKPEWMIMKTIPVIPPDLRPLVPLDGGRFATSDLNDLYRRVINRNNRLKRLIELRAPGIIVRNEKRMVQEAVDALFDNGRRGRVITGANKRPLKSLSDMLKGKQGRFRQNLLGKRVDYSGRSVIVTGPELKLHQCGLPKKMALELFKPFIYARLDAKGYSSTVKQAKKLVEKEHPEVWDILDEVIREHPVLLNRAPTLHRLGIQAFEPILIEGKAIQLHPLVCTAFNADFDGDQMAVHVPLSLEAQLEARVLMMSTNNILHPANGAPIIVPSQDMVLGLYYLSIVSEKEPGEGMAFADIGELHYALENKVVTLHTKIKGRVKNMGKDGKEVAKLYDTTPGRLIIGELLPKNPNISFDIVNQEMTKKNISKMIDHVYRHCGQKETVIFCDRIMQLGFSYACRAGISFGKDDMVIPDSKSRLVAETEALAKEYEQQYNDGLITQGEKYNKVVDAWGKCTDRVADEMMKRIQAIDFKTGRPMNSIYMMSHSGARGSANQMRQLAGMRGLMAKPSGEIIETPIISNFKEGLTVNEYFNSTHGARKGLADTALKTANSGYLTRRLVDVAQDAIISAVDCGTAKGLTMQPIVDAGQIVASLGQRILGRTALVDILHPVSREVILEGGAMIEEADVVKIEEAGIQSVQIRSALTCETRLGVCAKCYGRDLARGTPVNQGEAVGVIAAQSIGEPGTQLTMRTFHLGGTAQVVDSSYLEASYEGTVEIRNRNVARNSEGHLVVMGRNMAILIKDELGKERVVHRISYGAHIFVDDGDVVKRGQRIAEWDPYTRPILTEVEGYVGFEDMIDGLSVTETADESTGITKRLVIDWRANPRGAELKPAIIIADKEGSILYKGGEARYMMSVETILSVELGAHVKAGDVIARLPMESAKTKDITGGLPRVAELFEARRPKDHAIIAEVSGTVQFGRGYKNKRRIIIEPDETEPVEYLIPKGKLFHFQEGDQIEKGDYILDGNPAPHDILAIKGVEALASYLVNEIQEVYRLQGVLINDKHIEVIVRQMLQKVEITESGDSGYIPGDNVDRIELDEINDNLIAEGKKPASGNPILLGITKASLQTPSFISAASFQETTRVLTEAAVSGKIDTLQGLKENVIVGRLIPAGTGGTISQIRRIAAVRDDLIVDEQRKS
360095_Bbacilliformi@ABM45019_1__DNA_directed_RNA_polymerase__beta__subunit                         MNEVMNFNPQALAQIFDSIRISIASPENILSWSYGEIKKPETINYRTFKPERDGLFCARIFGPIKDYECLCGKYKRMKYKGIICEKCGVEVTLSRVRRERMGHIELAAPVAHIWFLKSLPGRISTLLDLTLKDIERILYFESYIVTEPGLTSLKLHQLLSEEEYMLAIDKFGEDQFTAMIGAEAIYDLLAGMELDKIANDLHAELAETTSELKQKKLIKRLKIVENFLESGNKPEWMIMKTIPVIPPDLRPLVPLDGGRFATSDLNDLYRRVINRNNRLKRLIELRAPGIIVRNEKRMVQEAVDALFDNGRRGRVITGANKRPLKSLSDMLKGKQGRFRQNLLGKRVDYSGRSVIVTGPELKLHQCGLPKKMALELFKPFIYARLDAKGYSSTVKQAKKLVEKEHPEVWDILDEVIREHPVLLNRAPTLHRLGIQAFEPVLIEGKAIQLHPLVCTAFNADFDGDQMAVHVPLSLEAQLEARVLMMSTNNILHPANGAPIIVPSQDMVLGLYYLSIVSEKEPGEGMAFADMGELHHALENKVVTLHTKIKGRFKNIDKDGKEVAQLYDTTPGRLIIGELLPKNPNISFDIVNQEMTKKNLSKMIDQVYRHCGQKETVVFCDRIMQLGFSHACRAGISFGKDDMVIPESKSRLVAETEALVKEYEQQYDDGLITQGEKYNKVVDAWGKCTDRIADEMMKGIQAVKFKTGRRMNSIYMMSHSGARGSANQMRQLAGMRGLMAKPSGEIIETPIISNFKEGLTVNEYFNSTHGARKGLADTALKTANSGYLTRRLVDVAQDAIISAVDCGTIKGLTMQPIIDAGQIVASLGQRILGRTALLDILHPVSGEVIIEGGTMIEEADVLKIEEARIQSVQIRSALTCETRLGVCAKCYGRDLARGTPVNQGEAVGVIAAQSIGEPGTQLTMRTFHLGGTAQVVDSSYFESSYEGIVELRNRNVVRNSEGHLVVMGRNMAVLIKDENGKERAVHRISYGARLFVDDGDIIKRGQRIAEWDPYTRPILTEVDGYVGFEDMVDGLSVTETTDESTGITKRQVIDWRVNPRGADLKPAMIISDKQGNILHKGGEARYVMSVETILSVEPGSHVKAGDVIARLPMESAKTKDITGGLPRVAELFEARRPKDHAIIAEISGTVRFGRGYKNKRRIIIEPDETEPVEYLIPKGKLFHLQEGDKIEKGDYILDGNPAPHDILAIKGVEALASYLVNEIQEVYRLQGVLINDKHIEVIVRQMLQKVEITESGDSDYIPGDNVDRIELDEINDHLIAEGKKPASGTPILLGITKASLQTPSFISAASFQETTRVLTEAAVSGKIDTLQGLKENVIVGRLIPAGTGGTIAQIRRIATVRDDLIVDEQRKS
1318743_Bancashensis@ALE03910_1__DNA_directed_RNA_polymerase_beta__subunit                          MNEVMNFNPQVLAQTFDSIRISIASPEKILSWSYGEIKKPETINYRTFKPERDGLFCARIFGPIKDYECLCGKYKRMKYRGIICEKCGVEVTLSRVRRERMGHIELAAPVAHIWFLRSLPSRISTLLDLALKDIERVLYFENYIVTEPGLTSLKLHQLLSEEEYMLAVDEFGEDQFTAMIGAEAIYDLLSSMELDKIAGNLRVELAATTSEIKQKKLIKRLKIVENFIESGNRPEWMIMKTIPVIPPDLRPLVPLDGGRFATSDLNDLYRRVINRNNRLKRLIELRAPGIIVRNEKRMVQEAVDALFDNGRRGRVITGANKRPLKSLSDMLKGKQGRFRQNLLGKRVDYSGRSVIVTGPELKLHQCGLPKKMALELFKPFIYARLDAKGYSSTVKQAKRLVEKEHPEVWDILDEVIREHPVLLNRAPTLHRLGIQAFEPVLIEGKAIQLHPLVCTAFNADFDGDQMAVHVPLSLEAQLEARVLMMSTNNILHPANGAPVIVPSQDMVLGLYYLSIVSEKEPGEGMAFSDMGELYYALENKVVTLHTKIKGRFKNVDKDGKEVAKLYDTTPGRLIIGELLPKNPNISFDIVNQEMTKKNISKMIDQVYRHCGQKETVVFCDRIMQLGFSHACRAGISFGKDDMVIPDSKPRLVAETESLVKEYEQQYNDGLITQGEKYNKVVDAWGKCTDRIADEMMRRIQAIKFQTGRQMNSIYMMSHSGACGSANQMKQLAGMRGLMAKPSGEIIETPIISNFKEGLTVNEYFNSTHGARKGLADTALKTANSGYLTRRLVDVAQDAIILAVDCGTVKGLTMQPIIDAGQIVATLGQRILGRTALLDILHPVSGEVILEGGAMIEESDVARIEEAGIQSVQIRSALTCETRLGVCARCYGRDLARGTLVNQGEAVGVIAAQSIGEPGTQLTMRTFHLGGTAQVVDSSYFEASYEGKVELRNRNVVRNSEGHLVVMGRNMAVLIKDEAGKERAVHRISYGARIFVDDGDMIKRGQRIAEWDPYTRPVLTEVDGYVAFEDMLDGLSVTETTDESTGITKRQVIDWRANPRGAELKPAIVITDKKDSILQKGGEARYMMSVETILSVEPGSYVKAGDVIARLPMESAKTKDITGGLPRVAELFEARRPKDHAIIAEISGTVRFGRGYKNKRCIIIEPDNTEAVEYLIPKGKLFHLQEGDQIEKGDYILDGNPAPHDILAIKGVEALASYLVNEIQEVYRLQGVLINDKHIEVIVRQMLQKVEITESGDSDYIPGDHVDRIELDEINDHLIAEGKRPASGNPILLGITKASLQTPSFISAASFQETTRVLTEAAVSGKIDTLQGLKENVIVGRLIPAGTGGAIAQIHRIATVRDDLIVDEQHKS
1094559_Btamiae@EJF93862_1__DNA_directed_RNA_polymerase_subunit_beta_                               MNEVMNFNPQSPAQTFDSIRISIASPEKILSWSYGEIKKPETINYRTFKPERDGLFCARIFGPIKDYECLCGKYKRMKYKGIICEKCGVEVTLSRVRRERMGHIELAAPVAHIWFLKSLPSRIATLLDMTLKDIERVLYFENYIVTEPGLTSLKINQLLSEEDYMIAVDEFGEDQFTALIGAEAIYELLAAMDLEKIAGDLRAELAETTSELKTKKLMKRLKIVENFMESGNRPEWMIMKVIPVIPPDLRPLVPLDGGRFATSDLNDLYRRVINRNNRLKRLIELRAPGIIVRNEKRMLQEAVDALFDNGRRGRVITGANKRPLKSLSDMLKGKQGRFRQNLLGKRVDYSGRSVIVTGPELKLHQCGLPKKMALELFKPFIYARLDAKGYSSTVKQAKKLVEKERPEVWDILDEVIREHPVLLNRAPTLHRLGIQAFEPILIEGKAIQLHPLVCTAFNADFDGDQMAVHVPLSLEAQLETRVLMMSTNNILHPANGAPIIVPSQDMVLGLYYLSIVSDKEPGEGMVFADLGELHHALDNKVVTLHSKIKGRFKTIDAEGNEVSKIYDTTPGRLIIGELLPKNPNVSFDIINQEMTKKNISKMIDHVYRHCGQKDTVIFCDRIMQLGFAHACRAGISFGKDDMVIPDSKARLVQETEALAKEYEQQYNDGLITQGEKYNKVVDAWGKCTDRVADEMMKRIQAVEFETGRQMNSIYMMSHSGARGSANQMKQLAGMRGLMAKPSGEIIETPIISNFKEGLTVNEYFNSTHGARKGLADTALKTANSGYLTRRLVDVAQDAIISSVDCGTEKGLTMQPIVDAGQVVASIGQRILGRTALLDILHPISGDVIVEGGRMIEEADVAIIEEAGIQSVQIRSALTCETRVGVCAKCYGRDLARGTPVNQGEAVGVIAAQSIGEPGTQLTMRTFHLGGTAQVVDSSYLEASYEGTVELRNRNVVRNSEGYLVVMGRNMAVLIKDENGKERASHRVTYGARIFVDDKDVVKRGQRIAEWDPYTRPIVTEVDGYVGFEDMIDGLSVTETADESTGITKRQVIDWRANPRGADLKPAMIISDKKNKILAKGGEARYMMSVETILSVEPGAHVKAGDVIARLPMESAKTKDITGGLPRVAELFEARRPKDHAVIAEIDGTVRFGRDYKNKRRIMIEPDETEPVEYLIPKGKPFHLQDGDQIEKGDYILDGNPAPHDILAIKGVEALASYLVNEIQEVYRLQGVLINDKHIEVIVRQMLQKVEITESGDSVYIPGDNVDRIELDEINDRLVEEGKKPATGTPILLGITKASLQTPSFISAASFQETTRVLTEAAVAGKMDTLQGLKENVIVGRLIPAGTGGTIAQIRRIATARDDLIVDERRKA
1686310_Bapis@OLY45367_1__DNA_directed_RNA_polymerase_subunit_beta_                                 MNEVMNFNPQAPTQTFDSIRISIASPEKILSWSYGEIKKPETINYRTFKPERDGLFCARIFGPIKDYECLCGKYKRMKYKGIICEKCGVEVTLSRVRRERMGHIELAAPVAHIWFLKSLPSRIGTLLDMTLKDIERVLYFENYIVTEPGLTSLKMHQLLSEEEYMMAVDEFGPDQFTALIGAEAIYELLAAMDLQKIAADLRGELAETTSDLKIKKLMKRLKIVENFIESGNRPEWMIMKVIPVIPPDLRPLVPLDGGRFATSDLNDLYRRVINRNNRLKRLIELRAPGIIVRNEKRMLQEAVDALFDNGRRGRVITGANKRPLKSLSDMLKGKQGRFRQNLLGKRVDYSGRSVIVTGPELKLHQCGLPKKMALELFKPFIYARLDAKGYSSTVKQAKKLVEKERPEVWDILEEVIREHPILLNRAPTLHRLGIQAFEPTLIEGKAIQLHPLVCTAFNADFDGDQMAVHVPLSLEAQLEARVLMMSTNNILHPANGAPIIVPSQDMVLGLYYLSIVCEHEPGEGMAFGDMGELQHALDSKVVTLHTKIKGRVKSLDADGNVVSKIYDTTPGRLIIGETLPKNPNIKFDIVNQEMTKKNISKMIDHVYRHCGQKETVMFCDRIMSLGFANACRAGISFGKDDMVIPESKAKLVQETEALAKEYEQQYNDGLITQGEKYNKVVDAWGKCTDRVADEMMKRIQAVEFVTGRPMNSIYMMSHSGARGSPNQMKQLGGMRGLMAKPSGEIIETPIISNFKEGLTVNEYFNSTHGARKGLADTALKTANSGYLTRRLVDVAQDAIISEVDCGTDKGLTMQAIVDAGQVVASLGQRILGRTALHDIIHPTTGEVIVEGGRMIEEADVAKIDAAGIQSVQIRSALTCETRVGVCAKCYGRDLARGTPVNQGEAVGVIAAQSIGEPGTQLTMRTFHLGGTAQVVDTSYLEASYEGKVELRNRKVVRNSEGHLVVMGRNMAILIKDENGKERASHRITYGARIFVDDGDIVKRGQRIAEWDPYTRPIMTEVEGYIGFEDMVDGLSVTETTDESTGITKRQVIDWRANPRGADLKPAIVISDKKGKILSKGGDARYMMSVETVLSVEPGAHVKAGDVIGRLPMESAKTKDITGGLPRVAELFEARRPKDHAIIAEIDGTIRFGRDYKNKRRITIEPDDTEPVEYLIPKGKPFHLQDGDQIEKGDYILDGNPAPHDILAINGVEALASYLVNEIQSVYRLQGVVINDKHIEVIVRQMLQKVEITDSGDSSYIPGDNVDRIELQEVNDRLIEEGKKPASGNPVLLGITKASLQTPSFISAASFQETTRVLTEAAVAGKIDTLQGLKENVIVGRLIPAGTGGTIAQIRRIATARDDLIVDEHRKA
1902579_CThoelldobleri@AQS41284_1__DNA_directed_RNA_polymerase_subunit_beta_                        MNEVMNFNSQAPAQTFDSIRISIASPEKILSWSYGEIKKPETINYRTFKPERDGLFCARIFGPIKDYECLCGKYKRMKYKGIICEKCGVEVTLSRVRRERMGHIELAAPVAHIWFLKSLPSRIGTLMDMTLKDIERVLYFENYIVTEPGLTSLKLHQLLSEEEYMLAVDEFGEDQFTALIGAEAIYELLASMELEKIAADLRTDLAETTSELKLKKLMKRLKIVENFLESGNKPEWMIMKVIPVIPPDLRPLVPLDGGRFATSDLNDLYRRVINRNNRLKRLIELRAPGIIIRNEKRMLQEAVDALFDNGRRGRVITGANKRPLKSLSDMLKGKQGRFRQNLLGKRVDYSGRSVIVTGPELKLHQCGLPKKMALELFKPFIYARLDAKGYSSTVKQAKKLVEKERPEVWDILDEVIREHPVLLNRAPTLHRLGIQAFEPVLIEGKAIQLHPLVCTAFNADFDGDQMAVHVPLSLEAQLEARVLMMSTNNILHPANGAPIIVPSQDMVLGLYYLSIMAEKEPGEGMVFADMGELHHALENGIVTLHTKIKGRYRSVDADGNPVSNIFETTPGRLIISELLPKNANVSFDIINQEMTKKNISRTIDHVYRHCGQKETVIFCDRIMQLGFSYACRAGISFGKDDMVIPESKAELVAETEALAKEYEQQYNDGLITQGEKYNKVVDAWGKCTDRIAEEMMKRIQAVEFETGRPMNSIYMMSHSGARGSANQMKQLAGMRGLMAKPSGEIIETPIISNFKEGLTVNEYFNSTHGARKGLADTALKTANSGYLTRRLVDVAQDAIISEVDCGTASGLTMQAIVDAGQVVASLGQRILGRTALLDILHPVSGEVIVESGRMIEEADVVEIEKAGIQSVQIRSALTCETRIGVCAKCYGRDLARGTPVNQGEAVGVIAAQSIGEPGTQLTMRTFHLGGTAQVVDTSYLEASYEGKVELRNRNVVRNSEGLLVVMGRNMAVLIRDDSGQERASHRVAYGSRLFVDDGDTVKRGQRLAEWDPYTRPIMTEVDGIISFEDMVDGLSVSETADESTGITKRQVIDWRANPRGADLKPAIIITDKKGKILSKGGEARYMMSVETILSVEPGTQVKAGDVIARLPMESTKTKDITGGLPRVAELFEARRPKDHAVIAEISGTVRLGRDYKNKRRIAIEPDETEPVEYLIPKGKPFHLQEGDQIEKGDYILDGNPAPHDILAIKGVEALASYLVNEIQEVYRLQGVLINDKHIEVIVRQMLQKVEITDSGDSTYIPGDHVDRIELEEINERLVEEGKKPAAGNPVLLGITKASLQTPSFISAASFQETTRVLTEAAVAGKMDTLQGLKENVIVGRLIPAGTGGSIAQIRRIATTRDDLIVDEQRKA
2079009_CTsp@RCL00988_1__DNA_directed_RNA_polymerase_subunit_beta_                                  MNEVMNFSPQAPAQTFDSIRISIASPTKILSWSYGEIKKPETINYRTFKPERDGLFCARIFGPIKDYECLCGKYKRMKYKGIICEKCGVEVTLSRVRRERMGHIELAAPVAHIWFLKSLPSRIGTLLDMALKDIERVLYFENYIVTESGLTSLKMYQLLSEEEYLMAVDEFGEDQFTALIGAEAIYELLASMDLEKNASDLRIELTETMSELKQKKLMKRLKIVENFIDSGNRPEWMIMKVIPVIPPDLRPLVPLDGGRFATSDLNDLYRRVINRNNRLKRLIELRAPGIIIRNEKRMLQEAVDALFDNGRRGRIITGANKRPLKSLSDMLKGKQGRFRQNLLGKRVDYSGRSVIVTGPELKLHQCGLPKKMAFELFKPFIYARLDAKGYSSTVKQAKKLVEKERPEVWDILDEVIREHPVLLNRAPTLHRLGIQAFEPVLIEGKAIQLHPLVCTAFNADFDGDQMAVHVPLSLEAQLEARVLMMSTNNILHPANGAPIIVPSQDMVLGLYYLSIMAEKESGEGMIFADMGELNHALENRIVTLHTKIKGRYKTINAEGNPVSSIFDTTPGRMIIGELLPKNVNVPFDIVNQEMTKKNISKMIDHVYRHCGQKETVIFCDQIMQLGFSYACRAGISFGKDDMLIPETKIDLVAETEALAKEYEQQYNDGLITQGEKYNKVVDAWGKCTDRISEEMIKRIQAIEFETGYPMNSIYMMSHSGARGSANQMKQLAGMRGLMAKPSGEIIETPIISNFKEGLTVNEYFNSTHGARKGLADTALKTANSGYLTRRLVDVAQDAIISEVDCGTIKGLTVQAIVDAGQIVASLGQRILGRTALLDILHPVTGELLVENGCMIQEADVSEIEKAGIQSIQIRSALTCETRVGVCAKCYGRDLARGTPVNQGEAVGVIAAQSIGEPGTQLTMRTFHLGGTAQVVDSSYLEASYEGKVELRNRNIMRDSEGRLIVMGRNMVIIIKDETDKERASHRITYGARLFLDDGDIVKRGQRVAEWDPYTRPIMTEIDGYIDFEDMVDGLSVSEMADESTGITKRQVIDWRANPRGTNLKPAIVIMDKNGKILSKGGEARYMMSVETILSVEQGTHVKAGDVIARLPMESTKTKDITGGLPRVAELFEARRPKDHAIIADISGTVRCGRDYKNKRRIIIEPDSTEPAEYLIPKGRPFHLQDGDQIEKGDYILDGNPAPHDILAIKGVEALASYLINEIQEVYRLQGVLINDKHIEVIVRQMLQKVEITDSGDSTYIPGDHVDRVELEEINERLVGEGKKPIVGNPVLLGITKASLQTPSFVSAASFQETTRVLTEAAVAGKIDTLQGLKENVIVGRLIPAGTGGIISQIRRIAAMRDDLIIDERRK-
2079010_CTsp@RCL04130_1__DNA_directed_RNA_polymerase_subunit_beta_                                  MNEVMNFNPQAPAQTFDSIRISIASPAKILSWSYGEIKKPETINYRTFKPEREGLFCARIFGPIKDYECLCGKYKRMKYKGIICEKCGVEVTLSRVRRERMGHIELAAPVAHIWFLKSLPSRIGTLLDMALKDIERVLYFENYIVTESGLTSLKMYQLLSEEEYLMAVDEFGEDQFTVLIGAEAIYELLASMELEKIAADLRLELAETVSELKQKKLMKRLKIVENFIDSGNRPEWMIMKVIPVIPPDLRPLVPLDGGRFATSDLNDLYRRVINRNNRLKRLVELRAPGIIIRNEKRMLQESVDALFDNGRRGRVITGANKRPLKSLSDMLKGKQGRFRQNLLGKRVDYSGRSVIVTGPELKLHQCGLPKKMAFELFKPFIYARLDAKGYSSTVKQAKKLVEKERPEVWDILDEVIREHPVLLNRAPTLHRLGIQAFEPVLVEGKAIQLHPLVCTAFNADFDGDQMAVHVPLSLEAQLEARVLMMSTNNILHPANGAPIIVPSQDMVLGLYYLSIIAEKELGEGMIFADIGELHHALENGIVTLHTKIKGRYLTVDVEGNPVSGIFDTTPGRMIIGELLPKNVNVPFDLVNQEMTKKNISRMIDHVYRHCGQKETVIFCDQIMQLGFSYACRAGISFGKDDMLIPETKANLVAETEVLAKEYDQQYNDGLITQGEKYNKVVDAWGKCTDRVAEEMMKRIQAVEFETGRQMNSIYMMSHSGARGSANQMKQLAGMRGLMAKPSGEIIETPIISNFKEGLTVNEYFNSTHGARKGLADTALKTANSGYLTRRLVDVAQDAIISEVDCGTIKGLTMHAIVDAGQIVASLGQRILGRTALFDILDPVTGELLLEGGRMIEETDVAKIEKAGIQSIQIRSALTCETRIGVCARCYGRDLARGTPVNQGEAVGVIAAQSIGEPGTQLTMRTFHLGGTAQVVDSSYLEASYGGRVELINRNIMRDSEGYLVVMGRNMAVIIKDETGKECASHRITYGARLFLDDGDIVKRGQRIAEWDPYTRPIMTEVDGYINFEDMADGLSVSEMADESTGITKRQVIDWRANPRGVGLKPAIIITDKKGKILSKGGEARYMMSVETILLLEKGTHVKAGDVIARLPMESTKTKDITGGLPRVAELFEARRPKDHAIIADVSGTVRCGRDYKNKRRIIIEPNNTEPVEYLIPKGKPFHLQDGDQIEKGDYILDGNPAPHDILAIKGVEALASYLVNEIQEVYRLQGVLINDKHIEVIVRQMLQKVEIIDPGDSSYILGDHVDRIELEEINERLVEEGKKPAVGNPVLLGITKASLQTPSFISAASFQETTRVLTEAAVAGKIDTLQGLKENVIVGRLIPAGTGGTIAQIRRIATTRDDLIIDERRKA
1293442_Fovis@RAK32265_1__DNA_directed_RNA_polymerase_subunit_beta_                                 MNEVMNFNPQAPAQTFDSIRISIASPEKILSWSYGEIKKPETINYRTFKPERDGLFCARIFGPIKDYECLCGKYKRMKYKGIICEKCGVEVTLSRVRRERMGHIELAAPVAHIWFLKSLPSRIGTLLDMTLKDIERVLYFENYIVTEPGLTSLKEHQLLSEEEYMIAVDEFGEDQFTALIGAEAIFELLASMELESIAADLRVELAETTSELKTKKLMRRLKVVENFIESGNRPEWMIMKIVPVIPPDLRPLVPLDGGRFATSDLNDLYRRVINRNNRLKRLIELRAPGIIIRNEKRMLQEAVDALFDNGRRGRVITGANKRPLKSLSDMLKGKQGRFRQNLLGKRVDYSGRSVIVTGPELKLHQCGLPKKMALELFKPFIYARLDAKGFSSTVKQAKKLVEKERPEVWDILDEVIREHPVLLNRAPTLHRLGIQAFEPVLIEGKAIQLHPLVCTAFNADFDGDQMAVHVPLSLEAQLEARVLMMSTNNILHPANGAPIIVPSQDMVLGLYYLSIEAENEPGQGMAFADMGELQHALEHKVVTLHAKIKGRFKTIDADGNPVSKIYETTPGRMIIGELLPKNAAVSFDICNQEMTKKNISKMIDHVYRHCGQKETVIFCDRIMQLGFAHACKAGISFGKDDMVIPDTKAKIVAETEALTTEYEQQYNDGLITQGEKYNKVVDAWGKATDKITEEMMARIKAVEFVTGRQMNSVYMMSHSGARGSVNQMRQLGGMRGLMAKPSGEIIETPIISNFKEGLTVNEYFNSTHGARKGLADTALKTANSGYLTRRLVDVAQDAIISEVDCGAEVGLTMQPIVDAGQIVAPIGQRVLGRTALDPILHPQTGDVIVEAGRLIEEKDVEIIEKAGIQSIRIRSALTCETRNGVCAKCYGRDLARGTPVNQGEAVGVIAAQSIGEPGTQLTMRTFHLGGTAQVVDSSYLEASYEGKVTLRNRNVVRNSDGNLVVMGRNMAVLIIDETGKERAVHRVTYGSRLFVDDGDIVKRGQRIAEWDPYTRPILTEVEGTIEFEDLVDGISVSETTDESTGITKRVVIDWRSTPRGADLKPAMVIKDKNGKILSKGGEARFMLSVETILSFEPGAHVKAGDVIARLPMESAKTKDITGGLPRVAELFEARRPKDHAVIAEIDGTVRFGRDYKNKRRIIIEPDETEPAEYLIPKGKPFHLQDGDVIEKGEYILDGNPAPHDILAIKGVEALASYLVNEIQEVYRLQGVLINDKHIEVIVRQMLQKVEITESGDTGYIPGDHVDRIELDEINDRLIEEGKKPGAGNPVLLGITKASLQTPSFISAASFQETTRVLTEAAVAGKVDTLQGLKENVIVGRLIPAGTGGMTNQIRRIATARDELIIDERRKS
204722_Bsuis@AAN30161_1__DNA_directed_RNA_polymerase__beta__subunit                                 MNEVMNFNPQAPAQTFDSIRISIASPEKILSWSYGEIKKPETINYRTFKPERDGLFCARIFGPIKDYECLCGKYKRMKYKGIICEKCGVEVTLSRVRRERMGHIELAAPVAHIWFLKSLPSRIGTLLDMTLKDIERVLYFENYIVTEPGLTSLKEHQLLSEEEYMIAVDEFGEDQFTALIGAEAIYELLASMELEKIAADLRVDLAETTSDLKQKKLMKRLKIVENFLESGNRPEWMIMKIVPVIPPDLRPLVPLDGGRFATSDLNDLYRRVINRNNRLKRLIELRAPGIIIRNEKRMLQEAVDALFDNGRRGRVITGANKRPLKSLSDMLKGKQGRFRQNLLGKRVDYSGRSVIVTGPELKLHQCGLPKKMALELFKPFIYARLDAKGYSSTVKQAKKLVEKERPEVWDILDEVIREHPVLLNRAPTLHRLGIQAFEPTLIEGKAIQLHPLVCTAFNADFDGDQMAVHVPLSLEAQLEARVLMMSTNNILHPANGAPIIVPSQDMVLGLYYLSIVAEKEPGEGMIFADMGELQHALENKVVTLHTKIKGRFKTVDAEGNPVSKIYDTTPGRMIMGELLPKNVNVPFDICNQEMTKKNISKMIDHVYRHCGQKETVIFCDRIMQLGFAHACRAGISFGKDDMVIPESKAKIVAETEALTTEYEQQYNDGLITQGEKYNKVVDAWGKATDKITEEMMARLKAVEFVTGRQMNSVYMMSHSGARGSVNQMRQLGGMRGLMAKPSGEIIETPIISNFKEGLTVNEYFNSTHGARKGLADTALKTANSGYLTRRLVDVAQDAIISEVDCGAEIGLTMQPIVDAGQIVASIGQRVLGRTALDPILHPVTGEVIVEAGRMIEEKDVEIIEKAGIQSIRIRSALTCETRDGVCAKCYGRDLARGTPVNQGEAVGVIAAQSIGEPGTQLTMRTFHLGGTAQVVDSSYLEASYEGTVKLRNRNVVRNSDGNLVVMGRNMAVLILDATGKERAVHRVTYGSRLFVDEGDTVKRGQRIAEWDPYTRPIMTEVEGYVEFEDLVDGLSVSETADESTGITKRVVIDWRSTPRGSDLKPAMVIKDKAGKILSKGGDARFLLSVESILSVEPGAHVKAGDVIARLPMESAKTKDITGGLPRVAELFEARRPKDHAIIAEIDGTVRFGRDYKNKRRIIIEPDDTEPVEYLIPKGKPFHLQDGDVIEKGEYILDGNPAPHDILAIKGVEALASYLVNEIQEVYRLQGVLINDKHIEVIVRQMLQKVEITESGDTGYIPGDHVDRIELEEINERLIEEGKKPGSGNPVLLGITKASLQTPSFISAASFQETTRVLTEAAVAGKMDTLQGLKENVIVGRLIPAGTGGMTNQIRRIATARDELIIDERRKT
314237_Pleguminum@PYE85199_1__DNA_directed_RNA_polymerase_subunit_beta_                             MNEVMNFNPQVPAQTFDSIRISIASPEKILSWSYGEIKKPETINYRTFKPERDGLFCARIFGPIKDYECLCGKYKRMKYKGIICEKCGVEVTLSRVRRERMGHIELAAPVAHIWFLKSLPSRIGTLLDMTLKDIERVLYFENYIVTEPGLTSLKEHQLLSEEEYMMAVDEFGEDQFTALIGAEAIYELLASMDLEKIAGDLRSDLATTTSELKQKKLMKRLKIVENFMESGNRPEWMIMKVVPVIPPDLRPLVPLDGGRFATSDLNDLYRRVINRNNRLKRLIELRAPGIIIRNEKRMLQEAVDALFDNGRRGRVITGANKRPLKSLSDMLKGKQGRFRQNLLGKRVDYSGRSVIVTGPELKLHQCGLPKKMALELFKPFIYARLDAKGYSSTVKQAKKLVEKEKPEVWDILDEVIREHPVLLNRAPTLHRLGIQAFEPTLIEGKAIQLHPLVCTAFNADFDGDQMAVHVPLSLEAQLEARVLMMSTNNILHPANGLPIIVPSQDMVLGLYYLSIVADKEPGEGMAFADMGELHHALETKAVTLHTKIRGRFKTVDAEGKPVSKIYDTTPGRMIIGELLPKNVNVPFDIANQEMTKKNISKMIDLVYRHCGQKETVIFCDRIMQLGFGHACRAGISFGKDDMVIPDAKAKIVADTEALAKEYEQQYNDGLITQGEKYNKVVDAWGKATEKVAEEMMARIKAVEFKTGRQMNSIYMMSHSGARGSPSQMRQLGGMRGLMAKPSGEIIETPIISNFKEGLTVNEYFNSTHGARKGLADTALKTANSGYLTRRLVDVAQDAIISQVDCGTDNGLTIQPIVDAGQVVASLGQRVLGRTALDDILHPLTGEVIVQAGRMIEEFDVDLIEKAGIQSIRIRSALTCETRSGVCAKCYGRDLARGTPVNQGEAVGVIAAQSIGEPGTQLTMRTFHLGGTAQVVDSSYLEASYEGTVQIRNRNVVRNSDGNLVVMGRNMAVLILDAAGKERAAHRVTYGSRIFVDDGDTVRRGQRVAEWDPYTRPIMTEVEGYVEFEDMVDGLSVQETTDESTGITKRVVIDWRSTPRGSDLKPAIVIKDKNGKLLSKGGDARFQLSVETILSVEPGAHVKAGDVIARLPMESAKTKDITGGLPRVAELFEARRPKDHAIIAEIDGTVRFGRDYKNKRRIIIEPDETEPVEYLIPKGKPFHLQDGDAIEKGDYILDGNPAPHDILAIKGVEALASYLVNEIQEVYRLQGVLINDKHIEVIVRQMLQKVEITESGDSGYIAGDHVDRIEMDEINEKLVEEGKFPAAGTPVLLGITKASLQTPSFISAASFQETTRVLTEAAVAGKVDTLQGLKENVIVGRLIPAGTGGQVSQIRRIAMARDELIIDERRKS
1144343_Psp@EJN05775_1__DNA_directed_RNA_polymerase__beta___subunit__predominant_form               MNEVMNFNPQAPVQAFDSIRISIASPEKILSWSYGEIKKPETINYRTFKPERDGLFCARIFGPIKDYECLCGKYKRMKYKGIICEKCGVEVTLSRVRRERMGHIELAAPVAHIWFLKSLPSRIGTLLDMTLKGIERVLYFENYIVTEPGLTALKEHQLLSEEEYMIAVDEYGEDSFTALIGAEAIHELLASMDLEKIAGDLREDLATTTSDLKQKKLMKRLKIVENFLESGNRPEWMIMKIVPVIPPDLRPLVPLDGGRFATSDLNDLYRRVINRNNRLKRLIELRAPGIIIRNEKRMLQESVDALFDNGRRGRVITGANKRPLKSLSDMLKGKQGRFRQNLLGKRVDYSGRSVIVTGPELKLHQCGLPKKMALELFKPFIYARLDAKGYSSTVKQAKKLVEKEKPEVWDILDEVIREHPVLLNRAPTLHRLGIQAFEPTLIEGKAIQLHPLVCTAFNADFDGDQMAVHVPLSLEAQLEARVLMMSTNNILHPANGLPVIVPSQDMVLGLYYLSIVAVKEPGEGMAFADMGELHHAIGNGSVTLHTKIKGRFKSIDADGKPTSKIFDTTPGRMIIGELLPKHHNVPFDICNQEMTKKNISKMIDTVYRHCGQKETVIFCDRIMQLGFGHACRAGISFGKDDMVIPETKAKLVAETEALATEYEQQYNDGLITQGEKYNKVVDAWGKCTEKVADEMMARIKAVEFVTGRQMNSIYMMSHSGARGSPNQMRQLGGMRGLMAKPSGEIIETPIISNFKEGLTVNEYFNSTHGARKGLADTALKTANSGYLTRRLVDVAQDCIVISVDCGTTTGLTMQPIVDAGQVVATIGQRVLGRTALEDILHPVSGDVLVTGGNIIDEFDIDAIEKAGVQSIRIRSALTCETRGGICAKCYGRDLARGTPVNQGEAVGVIAAQSIGEPGTQLTMRTFHLGGTAQVVDQSFLEASYEGTVQIRNRNVVRNSDGHLVVMGRNMAVVILDATGKERATHRVTYGSRIYVDDGDTVKRGQRVAEWDPYTRPIMTEVEGHVEFEDMVDGLSVTETTDESTGITKRVVIDWRSTPRGSDLKPCIVVKDKAGKVLAKGGDARFQLSVESILSVEPGSHVKAGDVLARIPMESAKTKDITGGLPRVAELFEARRPKDHAIIAEIDGTVRFGRDYKNKRRIVIEPDETEPVEYLIPKGKPFHLQDGDAIEKGDYILDGNPAPHDILAIKGVEALASYLVNEIQEVYRLQGVLINDKHIEVIVRQMLQKVEITESGDTGFIAGDHVDRIELDEINERLEEDGKKPGYGTPVLLGITKASLQTPSFISAASFQETTRVLTEAAVAGKMDALQGLKENVIVGRLIPAGTGGTVKQIRRIAGARDELIIDERRKE
354351_Pasaccharolyt@RBO95057_1__DNA_directed_RNA_polymerase_subunit_beta_                          MNEVMNFNPQAPAQTFDSIRISIASPEKILSWSYGEIKKPETINYRTFKPERDGLFCARIFGPIKDYECLCGKYKRMKYKGIICEKCGVEVTLSRVRRERMGHIELAAPVAHIWFLKSLPSRIGTLLDMTLKDIERVLYFENYIVTEPGLTSLKEHQLLSEEEYMIAVDEFGEDQFTALIGAEAIYDLLASMELDKIAVQLRTDLAETTSELKTKKLMKRLKIVENFMESGNRPEWMIMKIVPVIPPDLRPLVPLDGGRFATSDLNDLYRRVINRNNRLKRLMELRAPGIIIRNEKRMLQEAVDALFDNGRRGRTITGANKRPLKSLSDMLKGKQGRFRQNLLGKRVDYSGRSVIVTGPELKLHQCGLPKKMALELFKPFIYARLDAKGFSSTVKQAKKLVEKERPEVWDILDEVIREHPVLLNRAPTLHRLGIQAFEPTLIEGKAIQLHPLVCTAFNADFDGDQMAVHVPLSLEAQLEARVLMMSTNNILHPANGLPIIVPSQDMVLGLYYLSIVAENEPGQGMTFADMGELQHALETKIVTLHTKIKGRYKSVDAEGKPVSKIFDTTPGRLILGELLPKNANVPFDICNQEMTKKNISKMIDLVYRHCGQKETVIFCDRVMQLGFAHACRAGISFGKDDMVIPDAKAKIVADTEALAKEYEQQYNDGLITQGEKYNKVVDAWGKATDKIADEMMARIKAVEFETGRQMNSIYMMSHSGARGSPSQMRQLGGMRGLMAKPSGEIIETPIISNFKEGLTVNEYFNSTHGARKGLADTALKTANSGYLTRRLVDVAQDAIISEPDCGATVGLTMNPIVDAGQIVASLGMRILGRVALDDITHPASGEVIVASGDMIEERHVEVIEKAGIQTVRIRSALTCLTRSGVCGKCYGRDLARGTPVNKGEAVGVIAAQSIGEPGTQLTMRTFHLGGTAQVVDSSYLEASYEGTVALRNRNVVRNADGNLVVMGRNMAVLIMDASGKERASHRVTYGSRLFVDDGDGVKRGQRLAEWDPYTRPIITEVEGVIEFEDMVDGLSVAENTDESTGITKRVVIDWRSTPRGADLKPALVVKDKNGKVLSKGGEARFQLSVETILSVEPGATVRIGDVIARLPMESAKTKDITGGLPRVAELFEARRPKDHAIIAEVDGTIRFGRDYKNKRRIIIEPDHNEPVEYLIPKGKPFHLQDGDAIEKGDYILDGNPAPHDILAIKGVEALASYLVNEIQEVYRLQGVTINDKHIEVIVRQMLQKVEITESGDSTYIPGDNVDRIELDEINDRLVEDGKKPAEGLPVLLGITKASLQTPSFISAASFQETTRVLTEAAVAGKMDTLQGLKENVIVGRLIPAGTGGMMSQIRRIATARDDLIIDERRKT
266779_Csp@ABG63211_1__DNA_directed_RNA_polymerase_subunit_beta_                                    MNEVMNFNPQAPAQTFDSIRISLASPEKILSWSYGEIKKPETINYRTFKPERDGLFCARIFGPIKDYECLCGKYKRMKYKGVICEKCGVEVTLSRVRRERMGHIELAAPVAHIWFLKSLPSRIGTLLDMTLKDIERVLYFENYIVTEPGLTALKQNQLLSEEEYMMAVDEYGEDSFTAMIGAEAIHHLLASMELEKIAGDLRSELASTTSDLKQKKLLKRLKVVENFLESGNKPEWMVMKIIPVIPPDLRPLVPLDGGRFATSDLNDLYRRVINRNNRLKRLIELKAPGIIIRNEKRMLQEAVDALFDNGRRGRVITGANKRPLKSLSDMLKGKQGRFRQNLLGKRVDYSGRSVIVTGPELKLHQCGLPKKMALELFKPFIYARLDAKGYSSTVKQAKKLVEKEKPEVWDILDEVIREHPVLLNRAPTLHRLGIQAFEPILIEGKAIQLHPLVCTAFNADFDGDQMAVHVPLSLEAQLEARVLMMSTNNILHPASGAPIIVPSQDMVLGLYYLSIMNQNEPGEGMVFADMGELQHALETKVVTLHSKIKGRYKTVDENGNPVSMIYETTPGRMIIGELLPKNHNVPFDICNQELTKKNISKMIDTVYRHCGQKETVIFCDRIMALGFSHACKAGISFGKDDMVIPETKAKLIAETEALAKEYEQQYNDGLITQGEKYNKVVDAWAKCSERVADEMMKRIKAIEFS-GRQMNSIYMMSHSGARGSPAQMRQLAGMRGLMARPDGSIIETPIISNFKEGLTVMEYFNSTHGARKGLADTALKTANSGYLTRRLVDVAQDCIVVTPDCGTDKGLTMQPIVDAGQVVASIGQRVLGRTALDDVVNPATGEVIVQAGRLIDERDVEAIEAAGIQTVRIRSALTCEVRTGVCAVCYGRDLARGTPVNIGEAVGVIAAQSIGEPGTQLTMRTFHMGGTAQVVDQSFLEASFEGTVKIRNRNVVRNSDGHLVVMGRNMAVLILDEAGAERASHKVTYGSRIFVDDGDKVKRGQRIAEWDPYTRPMLTEVEGTVAFEDLVDGISVQETTDESTGITKREVIDWRSTPRGSDLKPAITILDSKGKVLARGGDARFLLSVETVLSVDSGAKVRPGDVVARIPTESARTKDITGGLPRVAELFEARRPKDHAIIAEIDGTVRFGRDYKNKRRIIIEPDSTEPVEYLIPKGKPFHLQDGDVIEKGDFILDGNPAPHDILAIKGVEALASYLVNEIQEVYRLQGVLINDKHIEVIVRQMLQKVEITAQGDSTYIPGDHVDQVEFDEVNDRLVEEGKKPAEGQPVLLGITKASLQTPSFISAASFQETTRVLTEAAVAGKIDTLQGLKENVIVGRLIPAGTGGAMAQIRRIARSRDDLILDERRKE
1756988_Nsp@CP029208_1_2977___3146890_3151089                                                       MNEVMNFNPQAPAQTFDSIRISLASPEKILSWSYGEIKKPETINYRTFKPERDGLFCARIFGPIKDYECLCGKYKRMKYKGVICEKCGVEVTLSRVRRERMGHIELAAPVAHIWFLKSLPSRIGTLLDMTLKDIERVLYFENYIVTEPGLTALKENQLLSEEEYLIAVDEYGEDQFTAMIGAEAIHHLLESMELEKIAGDLRSELASTTSELKQKKLLKRLKVVENFLESGNRPEWMIMKIVPVIPPDLRPLVPLDGGRFATSDLNDLYRRVINRNNRLKRLIELRAPGIIIRNEKRMLQESVDALFDNGRRGRVITGANKRPLKSLSDMLKGKQGRFRQNLLGKRVDYSGRSVIVTGPELKLHQCGLPKKMALELFKPFIYARLDAKGYSSTVKQAKKLVEKEKPEVWDILDEVIREHPVLLNRAPTLHRLGIQAFEPTLIEGKAIQLHPLVCTAFNADFDGDQMAVHVPLSLEAQLEARVLMMSTNNILHPASGAPIIVPSQDMVLGLYYLSIMNQNEPGEGMVFADMGELHHALETGVVTLHTKIKGRFKTVDAEGNPVSQIHETTPGRMIVGELLPKNHNVPFDICNQELTKKNISKMIDTVYRHCGQKETVIFCDRVMQLGFGHACRAGISFGKDDMVIPDTKENLVAETEALAKEYEQQYNDGLITQGEKYNKVVDAWAKCSEKVADEMMKRIKAVEFD-GRPMNSVYMMSHSGARGSPAQMRQLAGMRGLMARPDGSIIETPIISNFKEGLTVMEYFNSTHGARKGLADTALKTANSGYLTRRLVDVAQDCIVTVPDCGTDKGLTMQPIVDAGQVVASIGQRVLGRTALDDIINPATEEVIVAAGRLIDERDVEAIEKAGIQSVRIRSALTCEVRVGVCAVCYGRDLARGTPVNIGEAVGVIAAQSIGEPGTQLTMRTFHMGGTAQVVDQSFLEASFEGTVKVRNRNVVRNSEGDLIVMGRNMAVLIMDENGEERASHRLTYGSRLFIDEGDKVKRGQRISEWDPYTRPMLTEVEGTVAFEDLVDGVSVQETADESTGITKREVIDWRSTPRGTDLKPALTILDSKGKILARGGDARFLLSVETVLSVEPGSKVMPGDVIARIPTESARTKDITGGLPRVAELFEARRPKDHAIIAEIDGTVRFGRDYKNKRRIIIEPDATEPAEYLIPKGKPFHLQDGDQIEKGDFILDGNPAPHDILAIKGVEALASYLVNEIQEVYRLQGVLINDKHIEVIVRQMLQKIEITAQGDSTYIPGDHVDSVEFDEVNDRLVEEGKKPAEGQPVLLGITKASLQTPSFISAASFQETTRVLTEAAVAGKVDTLQGLKENVIVGRLIPAGTGGAMSQVRRIARSRDDLILDERRKT
472175_Nbasaltis@KFB09922_1__DNA_directed_RNA_polymerase_subunit_beta_                              MNEVMNFNPQAPAQTFDSIRISLASPEKILSWSFGEIKKPETINYRTFKPERDGLFCSRIFGPMKDYECLCGKYKRMKYKGVICEKCGVEVTLSRVRRERMGHIELAAPVAHIWFLKSLPSRIGTLLDMTLKDIERVLYFENYIVTEPGLTALKENQLLSEEEYMLAVDEYGEDSFTAMIGAEAIHHLLESMELEKIAGDLRSELASTTSELKQKKLLKRLKVVENFLESGNRPEWMIMKIVPVIPPDLRPLVPLDGGRFATSDLNDLYRRVINRNNRLKRLIELRAPGIIIRNEKRMLQEAVDALFDNGRRGRVITGANKRPLKSLSDMLKGKQGRFRQNLLGKRVDYSGRSVIVTGPELKLHQCGLPKKMALELFKPFIYARLDAKGYSSTVKQAKKLVEKEKPEVWDILDEVIREHPVLLNRAPTLHRLGIQAFEPVLIEGKAIQLHPLVCTAFNADFDGDQMAVHVPLSLEAQLEARVLMMSTNNILHPASGAPIIVPSQDMVLGLYYLSIMNQNEPGEGMAFADMGELHHALENKVVTLHTKIKGRFKTVDENGNPVSQIHETTPGRMIIGELLPKNHNVPFDICNQEMTKKNISKMIDTVYRHCGQKETVIFCDRVMQLGFGHACRAGISFGKDDMVIPDTKEKLVSETEALAKEYEQQYNDGLITQGEKYNKVVDAWAKCSEKVADEMMKRIKAIEFN-GRQMNSIYMMSHSGARGSPAQMRQLGGMRGLMARPDGSIIETPIISNFKEGLTVMEYFNSTHGARKGLADTALKTANSGYLTRRLVDVAQDCIVVTPDCGTEKGLTMQPIVDAGQVVASIGQRVLGRTSLDDILHPATGDVLVKAGTLIDERDVEAIETAGVQSVRIRSALTCEVRNGVCAVCYGRDLARGTPVNIGEAVGVIAAQSIGEPGTQLTMRTFHVGGTAQVVNQSFLEASFEGTVKIRNRNVVRNSEGHLVVMGRNMAVLIMDEQGAERASHRLTYGSRLYVDDGDKVKRGQRIAEWDPYTRPMLTEVEGTVAFEDLVDGVSVQETTDESTGITKREVIDWRSTPRGTDLKPAMTILDSKGKVLARGGDARFLLSVETILSVEPGAKVAPGDVIARIPTESARTKDITGGLPRVAELFEARRPKDHAIIAEIDGTVRFGRDYKNKRRIIIEPDSTEPVEYLIPKGKPFHLQDGDQIEKGDYILDGNPAPHDILAIKGVEALASYLVNEIQEVYRLQGVLINDKHIEVIVRQMLQKIEVTAQGDSTYIPGDHVDSVEFDEVNERLVEEGKKPAEGQPVLLGITKASLQTPSFISAASFQETTRVLTEAAVAGKIDTLQGLKENVIVGRLIPAGTGGAMSQVRRIARSRDDLILDERRKT
1953059_Pbacterium@DCDI01000028_1_7___4415_7723                                                     ------------------------------------------------------------------------------------------------------------------------------------------------------------------------------------------------------------------------------------------------------------------------------------------------------EKRMLQEAVDALFDNGRRGRVITGANKRPLKSLSDMLKGKQGRFRQNLLGKRVDYSGRSVIVTGPELKLHQCGLPKKMALELFKPFIYARLDAKGYSSTVKQAKKLVEKERPEVWDILDEVIREHPVLLNRAPTLHRLGIQAFEPTLIEGKAIQLHPLVCTAFNADFDGDQMAVHVPLSLEAQLEARVLMMSTNNILHPASGAPVIVPSQDMVLGLYYLSIVNQNEPGEGMVFADMGELQHALETKAVTLHAKIKGRFKTVDAQGNVVSKIHDTTPGRMIIAELLPKNVNVPFDTANQEMTKKNISKMIDTVYRHCGQKETVIFCDRIMALGFSHACRAGISFGKDDMVIPDTKEKLVSDTETLAKEYEQQYNDGLITQGEKYNKVVDAWAKCSEKVAEEMMGRIKAVEFD-GRPMNSIYMMSHSGARGSPTQMRQLAGMRGLMAKPSGEIIETPIISNFKEGLTVLEYFNSTHGARKGLADTALKTANSGYLTRRLVDVAQDCIVNAIDCGTEKGLTMQPIVDAGQVVASLGQRILGRTALDDVNHPLSGDLLVKAGTLMDERDIEKIEKAGIQAVRIRSALTCEVRVGVCAVCYGRDLARGTPVNQGEAVGVIAAQSIGEPGTQLTMRTFHMGGTAQVVDQSFLEASYEGQVQIRNRNVVRNSDGNLIVMGRNMAVLILDETGKERATHRVTYGSRIYVDDGDAVRRGQRIAEWDPYTRPILTELEGRVEFEDLVDGISVQETADEATGITKREVIDWRSTPRGSDLKPAITVFDAKGKILARGGDARFMLSVEAILSVEPGASVKPGDVLARIPMESAKTKDITGGLPRVAELFEARRPKDCAVIAEIDGTVRFGRDYKNKRRIVIEPDEAEPVEYLIPKGKPFHLQDGDVIEKGDYILDGNPAPHDILAIKGVEALASYLVNEIQEVYRLQGVLINDKHIEVIVRQMLQKVEITEQGDSTYIPGDHVDQVELDEINDRLIEEGKTPAAGQPVLLGITKASLQTPSFISAASFQETTRVLTEAAVAGKMDTLQGLKENVIVGRLIPAGTGGQMTQIRRIATSRDELILDERRKS
93369_Psalicylatoxi@PWJ85588_1__DNA_directed_RNA_polymerase_subunit_beta_                           MNEVMNFNNNAPAQVFDAIRISLASPEKILSWSFGEIKKPETINYRTFKPERDGLFCARIFGPIKDYECLCGKYKRMKYKGVICEKCGVEVTLSRVRRERMGHIELAAPVAHIWFLKSLPSRIGTLLDMTLKDIERVLYFENYIVTEPGLTALKENQLLSEEEYMIAVDEYGEDQFTAMIGAEAIHELLASMDLEKIAGDLRSELASTTSELKQKKLLKRLKVVENFIESGNRPEWMIMKVVPVIPPDLRPLVPLDGSRFATSDLNDLYRRVINRNNRLKRLIELRAPGIIIRNEKRMLQEAVDALFDNGRRGRVITGANKRPLKSLSDMLKGKQGRFRQNLLGKRVDYSGRSVIVTGPELKLHQCGLPKKMALELFKPFIYARLDAKGYSSTVKQAKKLVEKEKPEVWDILDEVIREHPVLLNRAPTLHRLGIQAFEPTLIEGKAIQLHPLVCTAFNADFDGDQMAVHVPLSLEAQLEARVLMMSTNNILHPASGAPIIVPSQDMVLGLYYLSIVNQNEPGEGMVFADMGELQHALETKAVTLHAKIKGRFRTVDAEGNVVSKIYDTTPGRMILGELLPKNVNVPFETCNQEMTKKNISKMIDTVYRHCGQKETVIFCDRIMALGFAHACRAGISFGKDDMVIPDTKAKLVADTEALAKEYEQQYNDGLITQGEKYNKVVDAWAKCSEKVADEMMARIKAVEFS-GRPMNSIYMMSHSGARGSPTQMRQLAGMRGLMAKPSGEIIETPIISNFKEGLTVLEYFNSTHGARKGLADTALKTANSGYLTRRLVDVAQDCIVNSVDCGTDKGLTMQPIVDAGQVVASLGQRILGRTALDDINHPLTGDLIVKAGTLMDERDIEQIEKAGIQTVRIRSALTCEVKVGVCAVCYGRDLARGTPVNQGEAVGVIAAQSIGEPGTQLTMRTFHMGGTAQVVDSSFLEASYEGTVQVRNRNVVRNSDGNLVVMGRNMAILILDETGKERAAHRVTYGSRLYVDEGDKVKRGQRIAEWDPYTRPIMTEIEGKVAFEDLVDGISVQETADESTGITKREVIDWRSTPRGADLKPAITVLDAKGKVLSKGGDARFMLSVEAILSVEPGAHVKPGDVLARIPMESAKTKDITGGLPRVAELFEARRPKDHAIIAEIDGTIRFGRDYKNKRRIIIEPDSTEPVEYLIPKGKPFHLQDGDAIEKGDYILDGNPAPHDILAIKGVEALASYLVNEIQEVYRLQGVNINDKHIEVIVRQMLQKVEITAQGDSAYIPGDHVDSIELDEVNERLIEEGKKPAEGQPVLLGITKASLQTPSFISAASFQETTRVLTEAAVAGKTDMLQGLKENVIVGRLIPAGTGGQMNQIRRIATSRDELILDERRKA
1736420_Asp@KQU73569_1__DNA_directed_RNA_polymerase_subunit_beta_                                   MNEVMNFNPQAPAQVFDSIRISLASPEKILSWSFGEIKKPETINYRTFKPERDGLFCARIFGPIKDYECLCGKYKRMKYKGVICEKCGVEVTLSRVRRERMGHIELAAPVAHIWFLKSLPSRIGTLLDMTLKDIERVLYFENYIVTEPGLTALKEHQLLSEEEYMLAVDEYGEDSFTAMIGAEAIHDLLASMDLEKIAGDLRSELATTTSELKQKKYLKRLKVVENFMESGNRPEWMIMKVVPVIPPDLRPLVPLDGGRFATSDLNDLYRRVINRNNRLKRLIELRAPGIIIRNEKRMLQEAVDALFDNGRRGRVITGANKRPLKSLSDMLKGKQGRFRQNLLGKRVDYSGRSVIVTGPELKLHQCGLPKKMALELFKPFIYARLDAKGYSSTVKQAKKLVEKEKPEVWDILDEVIREHPVLLNRAPTLHRLGIQAFEPTLIEGKAIQLHPLVCTAFNADFDGDQMAVHVPLSLEAQLEARVLMMSTNNILHPASGAPIIVPSQDMVLGLYYLSIVNQNEPGEGMVFADMGELQHALETKAVTLHAKIKGRFRTVDAEGNVVSKIHDTTPGRMIIGELLPKNVNVPYDTANQEMTKKNISKMIDTVYRHCGQKETVIFCDRIMALGFAHACRAGISFGKDDMLIPDTKHGLVEQTEALAKEYEQQYNDGLITQGEKYNKVVDAWAKCSEKVADEMMARIKAVEFN-GRPMNSIYMMSHSGARGSPTQMRQLAGMRGLMAKPSGEIIETPIISNFKEGLTVLEYFNSTHGARKGLADTALKTANSGYLTRRLVDVAQDCIVNSVDCGTEKGLTMQPIVDAGQVVASLGMRILGRTSLDDINHPVTGDLLVKGGTLMDERDIEVIEKAGVQSVRIRSALTCEVKVGVCAVCYGRDLARGTPVNQGEAVGVIAAQSIGEPGTQLTMRTFHMGGTAQVVDSSFLEASYEGKVEIRNRNVVRNSDGNLVVMGRNMAILILDEAGKERATHRVTYGSRIFVDDGDKVKRGQRIAEWDPYTRPILTEIEGRVAFEDLVDGISVQETADESTGITKREVIDWRSTPRGSDLKPAMVIQDSKGKVLSKGGDARFLLSVEAILSVEPGAQVRPGDVLARIPMESAKTKDITGGLPRVAELFEARRPKDHAIIAEIDGTVRFGRDYKNKRRIIIEPDSTEPVEYLIPKGKPFHLQDGDAIEKGDYILDGNPAPHDILAIKGVEALASYLVNEIQEVYRLQGVSINDKHIEVIVRQMLQKVEITAQGDSIYIPGDHVDVIEFDEVNDRLIEEGKKPAEGQPVLLGITKASLQTPSFISAASFQETTRVLTEAAVAGKTDMLQGLKENVIVGRLIPAGTGGMMSQIRRIATSRDELILDERRKL
2108445_Msp@CP031834_1_2684___2770993_2775189                                                       MNEVMNFNNNAPAQVFDSIRISLASPEKILSWSFGEIKKPETINYRTFKPERDGLFCARIFGPIKDYECLCGKYKRMKYKGVICEKCGVEVTLSRVRRERMGHIELAAPVAHIWFLKSLPSRIGTLLDMTLKDIERVLYFENYIVTEPGLTALKENQLLSEEEYMIAVDEYGEDQFTAMIGAEAIHDLLAGMDLEKIAGDLRSELASTTSELKQKKYLKRLKVVENFMESGNRPEWMIMKVVPVIPPDLRPLVPLDGGRFATSDLNDLYRRVINRNNRLKRLIELRAPGIIIRNEKRMLQEAVDALFDNGRRGRVITGANKRPLKSLSDMLKGKQGRFRQNLLGKRVDYSGRSVIVTGPELKLHQCGLPKKMALELFKPFIYARLDAKGYSSTVKQAKKLVEKEKPEVWDILDEVIREHPVLLNRAPTLHRLGIQAFEPILIEGKAIQLHPLVCTAFNADFDGDQMAVHVPLSLEAQLEARVLMMSTNNILHPASGAPIIVPSQDMVLGLYYLSIVNQNEPGEGMVFADMGELQHALETKAVTLHAKIRGRFRTVDAEGNVVSKIHDTTPGRMIIGELLPKNVNVPYETANQEMTKKNISKMIDTVYRHCGQKETVIFCDRIMALGFAHACRAGISFGKDDMLIPDAKEKLVADTEALAKEYEQQYNDGLITQGEKYNKVVDAWAKCSEKVADEMMARIKAVEFN-GRPMNSIYMMSHSGARGSPTQMRQLAGMRGLMAKPSGEIIETPIISNFKEGLTVLEYFNSTHGARKGLADTALKTANSGYLTRRLVDVAQDCIVNSVDCGTDKGLTMQPIVDAGQVVASLGQRVLGRTALDDINHPLTGDLIVKAGTLMDERDVEQIEKAAIQSIRIRSALTCEVKTGVCAVCYGRDLARGTPVNQGEAVGVIAAQSIGEPGTQLTMRTFHMGGTAQVVDSSFLEASYEGKVEIRNRNVVRNSDGQLMVMGRNMAVLILDEAGKERATHRVTYGSRIFVDDGDKVKRGQRIAEWDPYTRPILTEIEGRVVFEDLVDGISVQETADESTGITKREVIDWRSTPRGSDLKPALAIHDAKGKVLAKGGDARFLLSVEAILSVEPGSMVRPGDVIARIPMESAKTKDITGGLPRVAELFEARRPKDHAIIAEIDGTIRFGRDYKNKRRIIIEPDSTEPVEYLIPKGKPFHLQDGDAIEKGDYILDGNPAPHDILAIKGVEALASYLVNEIQEVYRLQGVLINDKHIEVIVRQMLQKVEITAQGDSIYIPGDHVDVIEFDEINDRLIEEGKKPAEGQPVLLGITKASLQTPSFISAASFQETTRVLTEAAVAGKTDMLQGLKENVIVGRLIPAGTGGQMSQIRRIATHRDELILDERRKT
69279_Adefluvii@EXL01322_1__DNA_directed_RNA_polymerase_subunit_beta_                               MNEVMNFNPQAPAQVFDSIRISLASPEKILSWSFGEIKKPETINYRTFKPERDGLFCARIFGPIKDYECLCGKYKRMKYKGVICEKCGVEVTLSRVRRERMGHIELAAPVAHIWFLKSLPSRIGTLLDMTLKDIERVLYFENYIVTEPGLTALKENQLLSEEEYMLAVDEYGEDSFTAMIGAEAIHELLASMDLEKIAGDLRSELASTTSELKQKKLLKRLKVVENFMESGNRPEWMIMKVVPVIPPDLRPLVPLDGGRFATSDLNDLYRRVINRNNRLKRLIELRAPGIIVRNEKRMLQEAVDALFDNGRRGRVITGANKRPLKSLSDMLKGKQGRFRQNLLGKRVDYSGRSVIVTGPELKLHQCGLPKKMALELFKPFIYARLDAKGYSSTVKQAKKLVEKERPEVWDILDEVIREHPVLLNRAPTLHRLGIQAFEPTLIEGKAIQLHPLVCTAFNADFDGDQMAVHVPLSLEAQLEARVLMMSTNNILHPASGAPIIVPSQDMVLGLYYLSIMNQNEPGEGMAFADMGEMQHALETRAVTLHAKIKGRFRTVDAEGNPVSKIYETTPGRMIIGELLPKNHNVPFDIANQEMTKKNISKMIDTVYRHCGQKETVIFCDRIMQLGFGHACRAGISFGKDDMVIPDTKARLVADTEALAKEYEQQYNDGLITQGEKYNKVVDAWAKCSEKVAEEMMGRIKAVEFS-GRPMNSIYMMSHSGARGSPTQMRQLAGMRGLMAKPSGEIIETPIISNFKEGLTVLEYFNSTHGARKGLADTALKTANSGYLTRRLVDVAQDCIVNSIDCGTDKGLTMQPIVDAGQVVASVGQRVLGRTSLDDIVHPVSGEVLVKAGTLMDERDVELIEKAGVQAVRIRSALTCEVRTGVCAVCYGRDLARGTPVNQGEAVGVIAAQSIGEPGTQLTMRTFHMGGTAQVVDSSFLEASYEGTVAIRNRNVVRNSDGHLVVMGRNMAILILDEAGKERATHRVTYGSRIFVDDGDKVKRGQRIAEWDPYTRPVLTEVEGRVEFEDLVDGISVQETADESTGITKREVIDWRSTPRGADLKPAIVVQDAKGKVLSKGGDARFLLSVEAILSVEPGAQVRPGDVLARVPMESAKTKDITGGLPRVAELFEARRPKDHAIIAEIDGTVRFGRDYKNKRRIIIEPDSTEPVEYLIPKGKPFHLQDGDVIEKGDYILDGNPAPHDILAIRGVEALASYLVNEIQEVYRLQGVSINDKHIEVIVRQMLQKVEITEQGDSTYIPGDHVDVIELDEINDRLIEEGKKPAAGQPVLLGITKASLQTPSFISAASFQETTRVLTEAAVAGKTDMLQGLKENVIVGRLIPAGTGGQMSQIRRIATSRDELILDERRKA
1873176_Pmanganicus@OQM74418_1__DNA_directed_RNA_polymerase_subunit_beta_                           MNEVMNFNPQAPAQVFDSIRISLASPEKILSWSFGEIKKPETINYRTFKPERDGLFCARIFGPIKDYECLCGKYKRMKYKGVICEKCGVEVTLSRVRRERMGHIELAAPVAHIWFLKSLPSRIGTLLDMTLKDIERVLYFENYIVTEPGLTALKENQLLSEEEYMLAVDEYGEDSFTAMIGAEAIHDLLAAMDLEKIAGDLRTELATTTSELKQKKYLKRLKVVENFMESGNRPEWMIMKVVPVIPPDLRPLVPLDGGRFATSDLNDLYRRVINRNNRLKRLIELRAPGIIVRNEKRMLQEAVDALFDNGRRGRVITGANKRPLKSLSDMLKGKQGRFRQNLLGKRVDYSGRSVIVTGPELKLHQCGLPKKMALELFKPFIYARLDAKGYSSTVKQAKKLVEKERPEVWDILDEVIREHPVLLNRAPTLHRLGIQAFEPTLIEGKAIQLHPLVCTAFNADFDGDQMAVHVPLSLEAQLEARVLMMSTNNILHPASGAPIIVPSQDMVLGLYYLSIVNQNEPGEGMAFADMGELQHALETKAVTLHAKIKGRYKGVDAEGKEVSKIYDTTPGRMIIGELLPKNVNVPFDTANQEMTKKNISKMIDTVYRHCGQKETVIFCDRIMALGFAHACRAGISFGKDDMVIPDTKAKMVADTEALAKEYEQQYNDGLITQGEKYNKVVDAWAKCSEKVADEMMGRIKAVEFN-GRPMNSIYMMSHSGARGSPTQMRQLAGMRGLMAKPSGEIIETPIISNFKEGLTVLEYFNSTHGARKGLADTALKTANSGYLTRRLVDVAQDCIVNSVDCGTTKGLTMQPIVDAGQVVASVGQRVLGRTSLDDILHPVSGEVLVKAGTLMDERDVEKIEKAGIQSVRIRSALTCEMRVGVCAICYGRDLARGTPVNQGEAVGVIAAQSIGEPGTQLTMRTFHMGGTAQVVDSSFLEASYEGTVQIRNRNVVRNSDGQQMVMGRNMAVLILDAAGKERATHRLTYGSRIFVDDGDKVKRGQRVAEWDPYTRPILTEVEGRVEFEDLVDGISVQETADESTGITKREVIDWRSTPRGSDLKPAMVVQDAKGKVLSKGGDARFLLSVEAILSVEPGAHVKPGDVLARIPMESAKTKDITGGLPRVAELFEARRPKDCAVIAEIDGTIRFGRDYKNKRRIVIEPDEAEPAEYLIPKGKPFHLQDGDVIEKGDYILDGNPAPHDILAIKGVEALASYLVNEIQEVYRLQGVSINDKHIEVIVRQMLQKVEITEQGDSTYIPGDHVDVVELEEINDRLVEEGKKPAVGQPVLLGITKASLQTPSFISAASFQETTRVLTEAAVAGKTDMLQGLKENVIVGRLIPAGTGGQMSAIRRIATHRDELILDERRKS
2294114_Msp@RFC66673_1__DNA_directed_RNA_polymerase_subunit_beta_                                   MNEVMNFNPQAPAQVFDSIRISLASPEKILSWSFGEIKKPETINYRTFKPERDGLFCARIFGPIKDYECLCGKYKRMKYKGVICEKCGVEVTLSRVRRERMGHIELAAPVAHIWFLKSLPSRIGTLLDMTLKDIERVLYFENYIVTEPGLTALKENQLLSEEEYMLAVDEYGEDSFTAMIGAEAIHELLAGMELEKIAGDLRSELASTTSELKQKKLLKRLKVVENFMESGNRPEWMIMKVVPVIPPDLRPLVPLDGGRFATSDLNDLYRRVINRNNRLKRLIELRAPGIIIRNEKRMLQEAVDALFDNGRRGRVITGANKRPLKSLSDMLKGKQGRFRQNLLGKRVDYSGRSVIVTGPELKLHQCGLPKKMALELFKPFIYARLDAKGFSSTVKQAKKLVEKEKPEVWDILDEVIREHPVLLNRAPTLHRLGIQAFEPILIEGKAIQLHPLVCTAFNADFDGDQMAVHVPLSLEAQLEARVLMMSTNNILHPASGAPIIVPSQDMVLGLYYLSIVNDNEPGQGMAFADMGELQHALDTKAVTLHAKIKGRFRSVDAEGNVVSKIYDTTPGRLIIGELLPKNHNVPFETANQEMTKKNISKMIDTVYRHCGQKETVIFCDRIMALGFAHACRAGISFGKDDMVIPAAKEKLVADTEALTKEYEQQYNDGLITQGEKYNKVVDAWAKCSEKVAEEMMGRIKAVEFN-GRPMNSIYMMSHSGARGSPTQMRQLAGMRGLMAKPSGEIIETPIISNFKEGLTVLEYFNSTHGARKGLADTALKTANSGYLTRRLVDVAQDCIVNATDCGTDKGLTMTPIVDAGQVVASLAQRILGRTALEDINHPVSGELVVKGGKLLDERDVDLIEKAGIQSVRIRSALTCEVRVGVCAVCYGRDLARGTPVNQGEAVGVIAAQSIGEPGTQLTMRTFHMGGTAQVVDQSFLEASYEGSVKLRNRNVVRNSDGQLVAMGRNMAVLILDEAGKERAAHRVTYGSRIYVDDGDKVKRGQRIAEWDPYTRPILTEIEGHVGFEDLVDGISVQETADESTGITKREVIDWRSTPRGVDLKPALTVLDSKGKVLSKGGDARFLLSVEAILSVDPGSHVKPGDVLARIPMESAKTKDITGGLPRVAELFEARRPKDHAIIAEIDGTIRFGRDYKNKRRIIIEPDSTEPVEYLIPKGKPFHLQDGDAIEKGDYILDGNPAPHDILAIKGVEALASYLVNEIQEVYRLQGVIINDKHIEVIVRQMLQKVEITEQGDSTYIAGDHVDTIELEEVNERLIEEGKKPAAGQPVLLGITKASLQTPSFISAASFQETTRVLTEAAVAGKIDMLQGLKENVIVGRLIPAGTGGTMSQIRRIATHRDELILDERRKA
1895815_Rbacterium@OJU00008_1__DNA_directed_RNA_polymerase_subunit_beta_                            MNEVMNFNPQVPAQTFDSIRISLASPEKIQSWSFGEIKKPETINYRTFKPERDGLFCARIFGPIKDYECLCGKYKRMKYKGVICEKCGVEVTLSRVRRERMGHIELAAPVAHIWFLKSLPSRIGTLLDMTLKDIERVLYFENYIVTEPGLTALKEHQLLSEEEYMMAVDEYGEDSFTAMIGAEAIHDLLAAMDLDKIAGDLRAELASTTSELKQKKLLKRLKVVENFLESGNRPEWMIMKIVPVIPPDLRPLVPLDGGRFATSDLNDLYRRVINRNNRLKRLIELRAPGIIIRNEKRMLQEAVDALFDNGRRGRVITGANKRPLKSLSDMLKGKQGRFRQNLLGKRVDYSGRSVIVTGPELKLHQCGLPKKMALELFKPFIYARLDAKGYSSTVKQAKKLVEKERPEVWDILDEVIREHPVLLNRAPTLHRLGIQAFEPILIEGKAIQLHPLVCTAFNADFDGDQMAVHVPLSLEAQLEARVLMMSTNNILHPASGAPIIVPSQDMVLGLYYLSIVNQNEPGEGMVFADMGELHHALESKAVTLHTKIKGRYKGVDAEGNEVSKIYDTTPGRMIIGELLPKNVNVPFDTANQEMTKKNISKMIDTVYRHCGQKETVIFCDRIMALGFSHACRAGISFGKDDMLIPDAKHDLVAKTEALAKEYEQQYNDGLITQGEKYNKVVDAWAKCSEKVAEEMMGRIRAVEFN-GRPMNSIYMMSHSGARGSPTQMRQLAGMRGLMAKPSGEIIETPIISNFKEGLTVLEYFNSTHGARKGLADTALKTANSGYLTRRLVDVAQDCIVVATDCGTDKGLTMQPIVDAGQVVASLGQRVLGRTALDDVVHPVSGDMIVKAGKLIDERDVEQIEKAGVQSIRIRSALTCDVRVGVCAVCYGRDLARGTPVNIGEAVGVIAAQSIGEPGTQLTMRTFHMGGTAQVVDQSFLESSYEGKVQIRNRNVVRNSDGQLVAMGRNMAVLILDEAGKERGTHKITYGSRLYVDDGDHVKRGQRIAEWDPYTRPVLTEVEGTVEFEDLVDGISVQETTDESTGITKREVIDWRSTPRGSDLRPAITVKDAKGKVLARGGDARFMLSVEAILSVEPGAHVKPGDVIARIPMESAKTKDITGGLPRVAELFEARRPKDHAIIAEIDGTIRFGRDYKNKRRIVIEPDSTEPVEYLIPKGKPFHLQDGDTIEKGDYILDGNPAPHDILAIRGVEALASYLVNEIQEVYRLQGVSINDKHIEVIVRQMLQKVEITAQGDSTYIPGDHVDMIELDEVNERLVEEGKKPAEGQPVLLGITKASLQTPSFISAASFQETTRVLTEAAVAGKTDTLQGLKENVIVGRLIPAGTGGAMSQVRRIATSRDDLIIDERRKQ
935261_Asp@JAGL01000047_1_9___8734_12933                                                            MNEVMNFNPQAPAQTFDSIRISLASPEKIQSWSFGEIKKPETINYRTFKPERDGLFCARIFGPIKDYECLCGKYKRMKYKGVICEKCGVEVTLSRVRRERMGHIELAAPVAHIWFLKSLPSRIGTLLDMTLKDIERVLYFENYIVTEPGLTPLKEHQLLSEEEYMMAVDEYGEDSFTAMIGAEAIHELLAAMELEKIAGELRTELATTTSELKQKKYLKRLKVVENFIESGNRPEWMIMRIIPVIPPDLRPLVPLDGGRFATSDLNDLYRRVINRNNRLKRLIELRAPGIIIRNEKRMLQEAVDALFDNGRRGRVITGANKRPLKSLSDMLKGKQGRFRQNLLGKRVDYSGRSVIVTGPELKLHQCGLPKKMALELFKPFIYARLDAKGYSSTVKQAKKLVEKEKPEVWDILDEVIREHPVLLNRAPTLHRLGIQAFEPTLIEGKAIQLHPLVCTAFNADFDGDQMAVHVPLSLEAQLEARVLMMSTNNILHPASGAPIIVPSQDMVLGLYYLSIMNQNEPGEGMAFADMGELHHALETKAVTLHAKIKGRYKGVDADGNVVSKIYETTPGRMIIGELLPKHPSIPFDIANQEMTKKNISKMIDTVYRHCGQKETVIFCDRIMALGFAHACRAGISFGKDDMVIPDTKLKLVSETEALVKEYEQQYNDGLITQGEKYNKVVDAWAKCSEKVAEEMMARIKAVEFESGRPMNSIYMMSHSGARGSPTQMRQLAGMRGLMAKPSGEIIETPIISNFKEGLTVLEYFNSTHGARKGLADTALKTANSGYLTRRLVDVAQDCIVNEKDCGTDKGLTMQPIVDAGQVVATLGSRVLGRTALDDVLHPVSGEVIVKAGTLIEERDVDAIEKAGIQSLRIRSALTCEVRTGVCAVCYGRDLARGTPVNLGEAVGVIAAQSIGEPGTQLTMRTFHMGGTAQVVDTSFLEASYEGTVTIRNRNVVRNSEGHLVVMGRNMAVCIIDEGGKERAVHRVTYGSRLYIDEGDKVRRGQRIAEWDPYTRPVLTEVGGRVTFEDLVDGISVQETADEATGITKREVIDWRSTPRGSELKPAIVVTDEKGKALSKGGDARYMLSVEAILSVEPGATVQPGDVLARIPMESAKTKDITGGLPRVAELFEARRPKDHAIIAEIDGTVRFGRDYKNKRRIVIEPDEQEPVEYLIPKGKPFHLQEGDTIEKGDYILDGNPAPHDILAIKGVEALASYLVNEIQEVYRLQGVVINDKHIEVIVRQMLQKVEITEQGDSTYIPGDHVDVIELDEINDRLIEEGKRPAVGQPVLLGITKASLQTPSFISAASFQETTRVLTEAAVAGKVDTLQGLKENVIVGRLIPAGTGGRMNQIRRIAMQRDELILDERRKS
1121003_Aaerolatum@SFJ60829_1__DNA_directed_RNA_polymerase_subunit_beta_                            MNEVMNFNSQVPAQTFDSIRISLASPEKIQSWSFGEIKKPETINYRTFKPERDGLFCARIFGPIKDYECLCGKYKRMKYKGVICEKCGVEVTLSRVRRERMGHIELAAPVAHIWFLKSLPSRIGTLLDMTLKDIERVLYFENYIVTEPGLTALKEHQLLSEEEYMIAVDEYGEDSFTAMIGAEAIHELLSSMDLDRIAGDLRTELASTTSELKQKKFLKRLKVVENFIESGNRPEWMIMKIIPVIPPDLRPLVPLDGGRFATSDLNDLYRRVINRNNRLKRLIELRAPGIIIRNEKRMLQEAVDALFDNGRRGRVITGANKRPLKSLSDMLKGKQGRFRQNLLGKRVDYSGRSVIVTGPELKLHQCGLPKKMALELFKPFIYARLDAKGFSSTVKQAKKLVEKEKPEVWDILDEVIREHPVLLNRAPTLHRLGIQAFEPVLIEGKAIQLHPLVCTAFNADFDGDQMAVHVPLSLEAQLEARVLMMSTNNILHPASGAPIIVPSQDMVLGLYYLSIVNENEPGQGMAFADMGELHHALETKAVTLHSKIKGRYKGVDADGNVVSKIYETTPGRMIIGELLPKNPNVPFETANQEMTKKNISKMIDTVYRHCGQKETVIFCDRIMQLGFSHACRAGISFGKDDMVIPDTKTKLVADTEALAKEYEQQYNDGLITQGEKYNKVVDAWAKCSEKVADEMMARIKAVEFE-GRPMNSIYMMSHSGARGSPTQMRQLAGMRGLMAKPSGEIIETPIISNFKEGLTVLEYFNSTHGARKGLADTALKTANSGYLTRRLVDVAQDCIVNAVDCGTERGLTMQPIVDAGQVVASLGSRILGRTALLDVLHPVSGDVIVKAGTLMDERDIDAIEAAGVQTVQIRSALTCEVRTGVCAVCYGRDLARGTPVNQGEAVGVIAAQSIGEPGTQLTMRTFHMGGTAQVVDSSFLEASYEGTVSIRNRNVVRNSDGNLVVMGRNMAVLILDEAGKERAVHRVTYGSRIFVDDGDKVKRGQRIAEWDPYTRPILTEVGGKVVFEDLVDGISVQETADESTGITKREVIDWRSTPRGTDLKPAITVMDEKGKVLSKGGDARFLLSVEAILSVEPDATVQPGDVIARVPMESAKTKDITGGLPRVAELFEARRPKDHAIIAEIDGTIRFGRDYKNKRRIIIEPDEQEAAEYLIPKGKPFHLQEGDTIEKGEYILDGNPAPHDILAIKGVEALASYLVNEIQEVYRLQGVMINDKHIEVIVRQMLQKVEITEQGDSTYIPGDHVDVIELDEINDRLIEEGKKPAVGQPVLLGITKASLQTPSFISAASFQETTRVLTEAAVAGKTDTLQGLKENVIVGRLIPAGTGGQMRQIRRIATTRDDLILDERRKA
1381123_Asp@AYOD01000001_1_128___144400_148599                                                      MNEVMNFNPQAPAQTFDSIRISLASPDKILSWSYGEIKKPETINYRTFKPERDGLFCARIFGPIKDYECLCGKYKRMKYKGVICEKCGVEVTLSRVRRERMGHIELAAPVAHIWFLKSLPSRIGTLLDMTLKDIERVLYFENYIVTEPGLTALKEHQLLSEEDYMMAVDEYGEDSFTAMIGAEAIHDLLASMDLEKIAGDLRSELATTTSDLKQKKLLKRLKVVENFMESGNRPEWMIMKIVPVIPPDLRPLVPLDGGRFATSDLNDLYRRVINRNNRLKRLIELRAPGIIIRNEKRMLQEAVDALFDNGRRGRVITGANKRPLKSLSDMLKGKQGRFRQNLLGKRVDYSGRSVIVTGPELKLHQCGLPKKMALELFKPFIYARLDAKGYSSTVKQAKKLVEKERPEVWDILDEVIREHPVLLNRAPTLHRLGIQAFEPILIEGKAIQLHPLVCTAFNADFDGDQMAVHVPLSLEAQLEARVLMMSTNNILHPASGAPIIVPSQDMVLGLYYLSIVNDNEPGEGMVFADMGEMQHALETKAVTLHAKIKGRFRSVDAEGKVTSKIYDTTPGRMLIGELLPKNVNVPFDICNQEMTKKNISKMIDTVYRHCGQKETVIFCDRIMALGFARACMAGISFGKDDMVIPDTKAGLVAETEALAKEYEQQYNDGLITQGEKYNKVVDAWAKCSEKVADEMMGRIKAVEFN-KRPMNSIYMMSHSGARGSPTQMRQLAGMRGLMAKPSGEIIETPIISNFKEGLTVLEYFNSTHGARKGLADTALKTANSGYLTRRLVDVAQDCIVNAVDCGTENGLTMQPIVDAGQVVASLGQRVLGRTALEDILHPVSGDVLVKGGTLIDERDVDVIEKAGIQAVRIRSALTCEVRTGVCAVCYGRDLARGTPVNQGEAVGVIAAQSIGEPGTQLTMRTFHMGGTAQVVDSSFLEASYEGLVKIRNRNVVRNSDGHLVVMGRNMAVVISDEAGKERAVHRVTYGSRIFVDEGDKVKRGQRIAEWDPYTRPVLTEVGGKVVFEDLVDGISVQETADESTGITKREVIDWRSTPRGTDLKPAITVMDEKGKVLSKGGDARFLLSVEAILSVEPDATVQPGDVIARVPMESAKTKDITGGLPRVAELFEARRPKDHAVIAEIDGTVRFGRDYKNKRRIVIEPDSEEAVEYLIPKGKPFHLQEGDSIEKGDYILDGNPAPHDILAIKGVEALASYLVNEIQEVYRLQGVVINDKHIEVIVRQMLQKVEITEQGDSQYIPGDHVDSIELDEVNERLIEEKKKPAAGDPVLLGITKASLQTPSFISAASFQETTRVLTEAAVAGKMDTLQGLKENVIVGRLIPAGTGGQMSAIRRIASSRDDLILDERRKS
2126741_Nsp@PSM15797_1__DNA_directed_RNA_polymerase_subunit_beta_                                   MNEVMNFNPQAPAQTFDSIRISLASPDKILSWSFGEIKKPETINYRTFKPERDGLFCARIFGPIKDYECLCGKYKRMKYKGIICEKCGVEVTLSRVRRERMGHIELAAPVAHIWFLKSLPSRIGTLLDMTLKDIERVLYFENYIVTEPGLTDMKLHQLLSEEDYMVAVDNYGEDAFTAMIGAEAIHELLSSLDLEKVAVDLREELATTTSELKQKKLLKRLKVVENFIESGNRPEWMIMKIIPVIPPDLRPLVPLDGGRFATSDLNDLYRRVINRNNRLKRLIELRAPGIIIRNEKRMLQEAVDALFDNGRRGRVITGANKRPLKSLSDMLKGKQGRFRQNLLGKRVDYSGRSVIVTGPELKLHQCGLPKKMALELFKPFIYARLDAKGFSSTVKQSKKLVEKEKPEVWDILDEVIREHPVLLNRAPTLHRLGIQAFEPVLIEGKAIQLHPLVCTAFNADFDGDQMAVHVPLSLEAQLEARVLMMSTNNILHPANGAPIIVPSQDMVLGLYYLSIVNENEPGEGMVFADMGELHHALETKAVTLHTKIKGRFKTVDADNNPVSQIHDTTPGRMIIGELLPKNVNVPYDICNQEMTKKNISRMIDTVYRHCGQKETVIFCDRIMALGFGHACRAGISFGKDDMVIPDTKHKLVGETEALAKEYEQQYNDGLITQGEKYNKVVDAWAKCSEKVADEMMGRIKAVEFN-GRPMNSIYMMSHSGARGSPTQMRQLAGMRGLMAKPSGEIIETPIISNFKEGLTVLEYFNSTHGARKGLADTALKTANSGYLTRRLVDVAQDCIVNAEDCGTDKGLTMQPIVDAGQVVASLGQRVLGRTALEDINHPVTGDVLVKAGTLMDERDVERIEKAGVQSVRIRSALTCDVKVGVCAVCYGRDLARGTPVNMGEAVGVIAAQSIGEPGTQLTMRTFHMGGTAQVVDSSFLEASYEGKVQIRNRNVVRNSDGHLVVMGRNMAVVILDEADKERAVHRVTYGSRIFVDDGDKVKRGQRIAEWDPYTRPIMTEIEGTVAFEDLVDGMSVQEATDESTGITKREVIDWRSTPRGADLKPAITIMDAKGKIFSKGGDARVMLSVETVLSVEPGAQVKPGDVLARIPMESAKTKDITGGLPRVAELFEARRPKDHAIIAEIDGTVRFGRDYKNKRRIVIEPEEGDPVEYLIPKGKPFHLQDGDSIEKGDYILDGNPAPHDILAIRGVEALASYLVNEIQEVYRLQGVLINDKHIEVIVRQMLQKIEITEQGDSVYIPGDHVDSIEFDEINERLVEDGKKPAKGQPVLLGITKASLQTPSFISAASFQETTRVLTEAAVAGKTDTLQGLKENVIVGRLIPAGTGGVMSQIRRIAVQRDDLILDERRKA
2495581_Msp@RST80780_1__DNA_directed_RNA_polymerase_subunit_beta_                                   MNEVMNFNAQVPAQTFDSIRISLASPEKILSWSYGEIKKPETINYRTFKPERDGLFCARIFGPIKDYECLCGKYKRMKYKGIICEKCGVEVTLSRVRRERMGHIELAAPVAHIWFLKSLPSRIGTLLDMTLKDIERVLYFENYIVTEPGLTDLKQHQLLSEEDYMAAVDNFGEDSFTAMIGAEAIHELLASMELDRIAVQLRDDLATTTSDLKQKKLLKRLKVVENFMESGNRPEWMIMKIIPVIPPDLRPLVPLDGGRFATSDLNDLYRRVINRNNRLKRLIELRAPGIIIRNEKRMLQEAVDALFDNGRRGRVITGANKRPLKSLSDMLKGKQGRFRQNLLGKRVDYSGRSVIVTGPELKLHQCGLPKKMALELFKPFIYARLDAKGYSSTVKQAKKLVEKEKPEVWDILDEVIREHPVLLNRAPTLHRLGIQAFEPILIEGKAIQLHPLVCTAFNADFDGDQMAVHVPLSLEAQLEARVLMMSTNNILHPANGQPIIVPSQDMVLGLYYLSIVNQNEPGEGMVFADIGELHHALETKAVTLHTKIRGRFKTVDAEGKPTSKIHETTPGRMLIGELLPKNANVPFDICNQEMTKKNISRMIDTVYRHCGQKETVIFCDRIMQLGFGHACRAGISFGKDDMLIPDAKADLVAKTEALAKEYEQQYNDGLITQGEKYNKVVDAWAKCSEKVAEEMMGRIKAVEFD-GRPMNSIYMMSHSGARGSPTQMRQLAGMRGLMAKPSGEIIETPIISNFKEGLTVLEYFNSTHGARKGLADTALKTANSGYLTRRLVDVAQDCIVNAVDCGTEKGLTMQPIVDAGQVVASLGQRVLGRTALDDINHPVSGDLIVKAGTLMDERDVEAIEKAGIQTIRIRSALTCEVKVGVCAVCYGRDLARGTPVNQGEAVGVIAAQSIGEPGTQLTMRTFHMGGTAQVVDSSFLEASYEGTVQIRNRNVVRNSDGHLVVMGRNMAIVILDEGGKERAVHRVTYGSRIFVDEGDKVKRGQRVAEWDPYTRPILTEIEGRAEFEDLVDGISVQETTDESTGITKREVIDWRSTPRGSDLKPAITILDSKGKVLAKGGDARFMLSVEAVLSVEPGSQVRPGDVVARIPMESAKTKDITGGLPRVAELFEARRPKDHAIIAEIDGTVRFGRDYKNKRRIIIEPEEGEPVEYLIPKGKPFHLQDGDAIEKGDYILDGNPAPHDILAIKGVEALASYLVNEIQEVYRLQGVLINDKHIEVIVRQMLQKIEITEQGDSVYIPGDHVDVIEFDEINDRLVEDGKKPAQGQPVLLGITKASLQTPSFISAASFQETTRVLTEAAVAGKTDTLQGLKENVIVGRLIPAGTGGTMSQIRRIAKARDELILDERRKA
71433_Mamorphae@PZO75650_1__DNA_directed_RNA_polymerase_subunit_beta_                               MNEVMNFNTQVPAQTFDSIRISLASPEKILSWSFGEIKKPETINYRTFKPERDGLFCARIFGPIKDYECLCGKYKRMKYKGVICEKCGVEVTLSRVRRERMGHIELAAPVAHIWFLKSLPSRIGTLLDMTLKDIERVLYFENYIVTEPGLTALKEHQLLTEDEYMLAVDEYGEDSFEAKIGAEAIHELLASMDLENIAGELRTELASTTSELKQKKFLKRLKVVENFMESGNRPEWMIMKTIPVIPPDLRPLVPLDGGRFATSDLNDLYRRVINRNNRLKRLIELRAPGIIIRNEKRMLQEAVDALFDNGRRGRVITGANKRPLKSLSDMLKGKQGRFRQNLLGKRVDYSGRSVIVTGPELKLHQCGLPKKMALELFKPFIYARLDAKGFSSTVKQAKKLVEKEKPEVWDILDEVIREHPVLLNRAPTLHRLGIQAFEPILIEGKAIQLHPLVCTAFNADFDGDQMAVHVPLSLEAQLEARVLMMSTNNILHPASGAPVIVPSQDMVLGLYYLSIVNQGEPGEGMVFSDMGELQHALESKAVTLHTKIKGRFKTMNAEGKLESKIYDTTPGRMILAELLPKNVNVPFETANQEMTKKNISRMIDTVYRHCGQKETVIFCDRIMALGFKHACTAGISFGKDDMVIPDTKAKLVADTDALTKEYEQQYNDGLITQGEKYNKVVDAWAKCSEKVADEMMGRIKAVEFN-GRPMNSIYMMSHSGARGSPTQMRQLAGMRGLMAKPSGEIIETPIISNFKEGLTVLEYFNSTHGARKGLADTALKTANSGYLTRRLVDVAQDCIVNSPDCGTDKGLTMQPIVDAGQVVASIGQRVLGRTALDDILHPVSGDVLVKAGTLIDERDVDVIEKAGVQTVRIRSALTCEVQVGVCAVCYGRDLARGTPVNQGEAVGVIAAQSIGEPGTQLTMRTFHMGGAAQVADQSFLEASYEGVVQIRNRNVVRNSDGNLVVMGRNMAVLIMDEAGKERATHRVTYGSRIYVDDGDKVRRGQRIAEWDPYTRPIMTEVEGRVSFEDLVDGISVQETADESTGITKREVIDWRSTPRGSDLKPAIVVQGSNGKPLAKGGDARFMLSVEAILSVDPGSTVKPGDVLARIPMESAKTKDITGGLPRVAELFEARRPKDHAIIAEIDGTIRFGRDYKNKRRIIIEPDSGEPVEYLIPKGKPFHLQDGDVIEKGDYILDGNPAPHDILAIKGVEALASYLVNEIQEVYRLQGVLINDKHIEVIVRQMLQKVEITTQGDSTYIPGDHVDVVELNEVNERLAEEGKLPAEGQPVLLGITKASLQTPSFISAASFQETTRVLTEAAVAGKTDTLQGLKENVIVGRLIPAGTGGQMTQIRRIATTRDDLILEDRRKA
1871068_Pbacterium@MBA92290_1__DNA_directed_RNA_polymerase_subunit_beta_                            MNEVMNFNPQAPAQNFDSIRISLASPEKILSWSFGEIKKPETINYRTFKPERDGLFCARIFGPIKDYECLCGKYKRMKYKGIICEKCGVEVTLSRVRRERMGHIELAAPVAHIWFLKSLPSRIGTLLDMTLKDIERVLYFENYIVTEPGLTSLKEHQLLSEEEYMLAVDEFGEDSFTAMIGAEAIHELLASLDLPRIAVQLRDELAETTSELKQKKLLKRLKVVENFMESGNKPEWMIMKIVPVIPPDLRPLVPLDGGRFATSDLNDLYRRVINRNNRLKRLIELRAPGIIIRNEKRMLQEAVDALFDNGRRGRVITGANKRPLKSLSDMLKGKQGRFRQNLLGKRVDYSGRSVIVTGPELKLHQCGLPKKMALELFKPFIYARLDAKGYSSTVKQAKKLVEKEKPEVWDILDEVIREHPVLLNRAPTLHRLGIQAFEPVLIEGKAIQLHPLVCTAFNADFDGDQMAVHVPLSLEAQLEARVLMMSTNNILHPANGAPIIVPSQDMVLGLYYLSIMNQNEPGEGMVFADMGELHHALDSGAVTLHAKIKGRFKTVDAEGNPVSKIHETTPGRMIIGELLPKNVNVPFDICNQEMTKKNISKMIDTVYRHCGQKETVIFCDRIMQLGFTNACKAGISFGKDDMVIPDTKAKLVADTDKLAKEYEQQYNDGLITQGEKYNKVVDAWAKCSEKVADEMMARIKAVEFT-GRPMNSVYMMSHSGARGSPTQMRQLAGMRGLMAKPSGEIIETPIISNFKEGLTVLEYFNSTHGARKGLADTALKTANSGYLTRRLVDVAQDCIVNAVDCGTDRGLTMQPIVDAGQVVASLGQRILGRTALDDINHPVSGELIAKAGTLLDERDVDAIEKAGIQSVRIRSALTCDVKTGVCSVCYGRDLARGTPVNMGEAVGVIAAQSIGEPGTQLTMRTFHMGGTAQVVDSSFIEASYEGTVEIKNRNVVRNSEGNLVVMGRNMAVTIKDEGGKERASHRVTYGARLFVDDGDKVKRGQRIAEWDPYTRPIMTEVEGRVAFEDLIDGVSMQEATEETTGITKREVTDWRSTPRGTDLKPAIAIEGKDGKILPRGGEARYLMSVSTVLSVEPGATVRPGDVLARIPMESAKTKDITGGLPRVAELFEARRPKDHAIIAEVSGTVRFGRDYKNKRRIVIEPEEGEPVEYLIPKGKPFHLQDGDTIEKGDYLLDGNPAPHDILAIKGVEALASYLVNEIQEVYRLQGVLINDKHIEVIVRQMLQKIEITEQGDSVYIPGDHVDAIEFDEINERLVEEGKQPAKGEPVLLGITKASLQTPSFISAASFQETTRVLTEAAVAGKIDTLQGLKENVIVGRLVPAGTGGAMNQIRRIATSRDDLILEERRRS
1953060_Pbacterium@DDFA01000038_1_5___2030_4192                                                     -----------------------------------------------------------------------------------------------------------------------------------------------------------------------------------------------------------------------------------------------------------------------------------------------------------------------------------------------------------------------------------------------------------------------------------------------------------------------------------------------------------------------------------------------------------------------------------------------------------------------------------------------------------------------------------------------------NKVVDAWAKCSEKVAEEMMARIRAVEFN-GRPMNSIYMMSHSGARGSPTQMRQLAGMRGLMAKPSGEIIETPIISNFKEGLTVLEYFNSTHGARKGLADTALKTANSGYLTRRLVDVAQDCIVNLKDCGTDKGLTMQPIVDAGQVVATLGQRILGRTALEDIPHPVSGEVLVKGGTLIDERDVDTIEKAGIQSVRIRSALTCEVKVGVCAVCYGRDLARGTPVNIGEAVGVIAAQSIGEPGTQLTMRTFHMGGAAQVADQSFLEASYEGTVQIRNRSVVRNSDGQLVVMGRNMAVLIMDEGGKERASHRVTYGSRIYVDDGDKVKRGQRIAEWDPYTRPIMTEVEGRVAFEDLVDGISVQETADESTGITKREVIDWRSTPRGSDLKPAIAIHDAKGKVLSKGGDARFQLSVEAILSVEPGAHVKPGDVLARIPMESAKTKDITGGLPRVAELFEARRPKDHAIIAEVDGTIRFGRDYKNKRRIIIEPDGSEPVEYLIPKGKPFHLQDGDVIEKGDYILDGNPAPHDILAIKGVEALASYLVNEIQEVYRLQGVVINDKHIEVIVRQMLQKIEITDQGDSVYIPGDHVDVIEFDEVNDKLVDAGKRPAQGEPVLLGITKASLQTPSFISAASFQETTRVLTEAAVAGKTDTLQGLKENVIVGRLIPAGTGGTMSQIRRIATSRDELILDERRKQ
2079008_CTsp@RCL01139_1__beta__subunit_160_kD_subunit                                               MKEIMNFNLQVPAQMFDSIRISIASPEKILSWSYGEIKKPETINYRTFKPEREGLFCSRIFGPIKDYECLCGKYKRMKYKGIICEKCGVEVTLSRVRRERMGHIELAAPVAHIWFLKSLPSRIGVLLDMTLKEIERILYFENYVVTEPGLTPLKINQLLSEEEYLMAIEQFGEDQFTALIGAEAIYEILASMELETIASNLRSELGETTSEVKQKKLMKRLKIVENFLESGNRPEWMIMKIIPVIPPDLRPLVPLDGGRFATSDLNDLYRRVINRNNRLKRLLELRAPGIIIRNEKRMLQEAVDALFDNGRRGRIITGANKRPLKSLSDMLKGKQGRFRQNLLGKRVDYSGRSVIVTGPELKLHQCGLPKKMALELFKPFIYARLDAKGFSSTVKQAKKLVEKEHPEVWDILDEVIREHPVLLNRAPTLHRLGIQAFEPVLVEGKAIQLHPLVCTAFNADFDGDQMAVHVPLSLEAQLEARVLMMSTNNILHPANGTPIIVPSQDMVLGLYYLSIASEKEQGEGMIFADMGELQHALENKIVSLHTKIKGRYRSVDERGNSVSKVFDTTPGRMIIGELLPKNAAVPFEIVNQEMTKRNISGMIDHVYRHCGQKQTVIFCDQIMQLGFSYACRSGISFGKDDMVIPEKKAELVAATERLATEYEQQYNDGLITQGEKYNKIVDAWGKCTDRIAEEMMNRIQAVEFHGGQPMNSIYMMSHSGARGSANQMKQLAGMRGLMAKPSGEIIETPIISNFKEGLTVNEYFNSTHGARKGLADTALKTANSGYLTRRLVDVAQDAIISEVDCGTEKGLTMQAIVDAGQVVASLGQRVLGRTALTNVLHPVTGTVIIDSNRMIEEADIITIENAGIQSVQIRSALTCETRFGVCSKCYGRDLARGTPVNQGEAVGVIAAQSIGEPGTQLTMRTFHLGGTAQVVDSSYLEASYEGRVELRNRNVVRDSEGRLVVMGRNMAIVIKDESGKERAAHRITYGARLFLDDGDNVKCGQRIAEWDPYTRPIMTEVEGYVAFEDMVAGLSVSETADESTGITKRQVIDWRANPRGSELKPAVVIKDKKGKILIKGGEARYMISVDTLLSLDPGTYVKAGDVIARLSMESTKTKDITGGLPRVAELFEARRPKDHAVISDIGGTVRFGRDYKNKRRIVIEPDDTEPVEYLIPKGRPFHLQDGDQIEKGDYILDGNPAPHDILAIKGIEALASYLVNEIQEVYRLQGVLINDKHIEVIVRQMLQKIEVTDSGDSNYILGDHVDRIEFEEINERLLEEDKRPAVGNPILLGITKASLQTPSFVSAASFQETTRVLTEAAVAGKIDTLQGLKENVIVGRLIPAGTGGKAAHIRRIATIRDDLIVDEHRKT
391_Rsp@PJI37956_1__DNA_directed_RNA_polymerase_subunit_beta_                                       MNEVMNFNPSVPAQHFDSIRISIASPEKILSWSYGEIKKPETINYRTFKPERDGLFCARIFGPIKDYECLCGKYKRMKYKGIICEKCGVEVTLSRVRRERMGHIELAAPVAHIWFLKSLPSRISTLLDMTLKDVERVLYFENYIVTEPGLTALKEHQLLSEEEYMLAVDEYGEDQFTAMIGAEAIYEMLASMNLEKIAGDLRAELAETTSDLKQKKLMKRLKIVENFMESGNRPEWMIMKVVPVIPPDLRPLVPLDGGRFATSDLNDLYRRVINRNNRLKRLIELRAPGIIIRNEKRMLQESVDALFDNGRRGRVITGANKRPLKSLSDMLKGKQGRFRQNLLGKRVDYSGRSVIVTGPELKLHQCGLPKKMALELFKPFIYARLDAKGYSSTVKQAKKLVEKEKPEVWDILDEVIREHPVLLNRAPTLHRLGIQAFEPILVEGKAIQLHPLVCTAFNADFDGDQMAVHVPLSLEAQLEARVLMMSTNNILHPANGAPIIVPSQDMVLGLYYLSIMNQNEPGEGMAFSDMGELQHALENKVVTLHSKIKGRFKTVDADGKPVSKIHDTTPGRLIIGELLPKNVNVPFDTCNQEMTKKNISKMIDTVYRHCGQKDTVIFCDRIMQLGFAHACKAGISFGKDDMVIPETKAKIVGDTESLVKEYEQQYNDGLITQGEKYNKVVDAWGKATEKVAEDMMARIKAVEFATGRPMNAIYMMSHSGARGSPNQMRQLGGMRGLMAKPSGEIIETPIISNFKEGLTVNEYFNSTHGARKGLADTALKTANSGYLTRRLVDVAQDCIVNLVDCGTDKGLTMTAIVDAGQVVASIGARVLGRTALDNIDHPVTGERIVDAGRMILEPDVIEIEKAGIQSIRIRSALTCEVQTGVCSICYGRDLARGTPVNMGEAVGVIAAQSIGEPGTQLTMRTFHLGGTATVVDQSFLEASYEGTVQIKNRNMLRNSEGNLIAMGRSMAVTILDERGVERSSQRVAYGSKVFVDDGDKVKRGQRLAEWDPYTRPMMTEVEGIVHFEDVIDGLSVLEATDESTGITKRQVIDWRSTPRGSDLKPAIVIKDASGNVVSRGGEARFHLSVDAILSVEPGTKVSQGDVLARSPLESAKTKDITGGLPRVAELFEARRPKDHAIIAEIDGTIRLGRDYKNKRRVIIEPEDGEPVEYLIPKGKPFHLQDGDYIEKGDYILDGNPAPHDILAIKGVEALASYLVNEIQEVYRLQGVVINDKHIEVIVRQMLQKVEITDSGDSQYIVGDNVDRIELDDVNERLIEEGKKPAYGEPVLLGITKASLQTPSFISAASFQETTKVLTEAAIAGKTDTLQGLKENVIVGRLIPAGTGGTMTQIRRIASSRDELILEERRKG
1842536_Asp@AOG08192_1__DNA_directed_RNA_polymerase__beta___subunit                                 MNEVMNFNPTVPAQHFDSIRISIASPEKILSWSYGEIKKPETINYRTFKPERDGLFCARIFGPIKDYECLCGKYKRMKYKGIICEKCGVEVTLSRVRRERMGHIELAAPVAHIWFLKSLPSRISTLLDMTLKDVERVLYFENYIVTEPGLTSLKENQLLSEEEYMMAVDEFGEDQFTAMIGAEAIYEMLASMNLEKIAGDLRAELAETTSDLKQKKLMKRLKIVENFMESGNRPEWMIMKVVPVIPPDLRPLVPLDGGRFATSDLNDLYRRVINRNNRLKRLIELRAPGIIIRNEKRMLQESVDALFDNGRRGRVITGANKRPLKSLSDMLKGKQGRFRQNLLGKRVDYSGRSVIVTGPELKLHQCGLPKKMALELFKPFIYARLDAKGYSSTVKQAKKLVEKEKPEVWDILDEVIREHPVLLNRAPTLHRLGIQAFEPILVEGKAIQLHPLVCTAFNADFDGDQMAVHVPLSLEAQLEARVLMMSTNNILHPANGQPIIVPSQDMVLGLYYLSIQNQNEPGEGMAFSDMGELHHALENKVVTLHAKIRGRFKTVDAEGNPVSKIYETTPGRMIIGELLPKNVNVPFETCNQEMTKKNISKMIDTVYRHCGQKDTVIFCDRIMQLGFTHACKAGISFGKDDMIIPETKAKIVGDTETLVKEYEQQYNDGLITQGEKYNKVVDAWGKATEKVAEDMMARIKAVEFETNRPMNAIYMMSHSGARGSPNQMRQLGGMRGLMAKPSGEIIETPIISNFKEGLTVNEYFNSTHGARKGLADTALKTANSGYLTRRLVDVAQDCIVNLVDCGTDKGLTMTAIVDAGQVVASIGARVLGRTALDDIDHPITGERIVDAGKMILEPDVIEIEKAGIQSIRIRSALTCEVQTGVCSICYGRDLARGTPVNMGEAVGVIAAQSIGEPGTQLTMRTFHLGGTATVVDQSFLEASYEGTVQIKNRNMLRNSDGTLIAMGRSMAVMILDERGVERSSQRVAYGSKVFVDDGDKVKRGQRLAEWDPYTRPIMTEVEGIVHFEDVVDGISVLEATDESTGITKRQVIDWRSTPRGTDLKPAIVIKDASGNVVARGGEARFQLSVEAILSVEPGQKVSQGDVLARSPLESAKTKDITGGLPRVAELFEARRPKDHAIIAEIDGTIRLGRDYKNKRRVIIEPEDGEPVEYLIPKGKPFHLQEGDYIEKGDYILDGNPAPHDILAIKGVEALASYLVNEIQEVYRLQGVVINDKHIEVIVRQMLQKVEITDAGDSHYIVGDNVDRIELDDNNDRLVEEGKKPAYGDPVLLGITKASLQTPSFISAASFQETTKVLTEAAIAGKTDTLQGLKENVIVGRLIPAGTGGTMTQIRRIATSRDDLILEERKKG
1370122_Rundicola@JHXQ01000031_1_11___10324_14535                                                   MNEVMNFNPQMPAQHFDSIRISIASPEKILSWSYGEIKKPETINYRTFKPERDGLFCARIFGPIKDYECLCGKYKRMKYKGIICEKCGVEVTLSRVRRERMGHIELAAPVAHIWFLKSLPSRISTLLDMTLKDVERVLYFENYIVIEPGLTALKQNQLLSEEEYMMAVDEYGEDQFTAQIGAEAIYEMLASMNLERIAGDLRSELADTTSDLKQKKLMKRLKIVENFIESGNRPEWMIMKVVPVIPPDLRPLVPLDGGRFATSDLNDLYRRVINRNNRLKRLIELRAPGIIIRNEKRMLQESVDALFDNGRRGRVITGANKRPLKSLSDMLKGKQGRFRQNLLGKRVDYSGRSVIVTGPELKLHQCGLPKKMALELFKPFIYARLDAKGYSSTVKQAKKLVEKEKPEVWDILDEVIREHPVLLNRAPTLHRLGIQAFEPILVEGKAIQLHPLVCTAFNADFDGDQMAVHVPLSLEAQLEARVLMMSTNNILHPANGAPIIVPSQDMVLGLYYLSIMNQNEPGEGMAFSDMGELHHALENKVVTLHAKIKGRFKTVDADGKPVSKIYDTTPGRLIIGELLPKNVNVPFDICNQEMTKKNISKMIDTVYRHCGQKDTVIFCDRIMQLGFRHACRAGISFGKDDMVIPDSKAKIVGDTEALVKEYEQQYNDGLITQGEKYNKVVDAWGKATEKVAEDMMARIKAVEFETGRPMNAIYMMSHSGARGSPNQMRQLGGMRGLMAKPSGEIIETPIISNFKEGLTVNEYFNSTHGARKGLADTALKTANSGYLTRRLVDVAQDCIVNLVDCGTDKGLTMTAIVDAGQVVASIGARVLGRTALDDIDHPVTGQRIVDAGRMILEADVIEIEKAGIQSIRIRSALTCEVQTGVCSVCYGRDLARGTPVNMGEAVGVIAAQSIGEPGTQLTMRTFHLGGTANVVDQSFLEASYEGTILIKNRNMLRNSENVFVAMGRNMAITILDERGVERSSQRVAYGSKIYVDDGDKVKRGQRLAEWDPYTRPMMTEVAGVVHFEDLVDGLSMQEATDESTGITKRQVTDWRSTPRGSDLKPAIVIKDASGNVLARGAEARFQLSVDAILSVEPGQKVSQGDVLARSPMESAKTKDITGGLPRVAELFEARRPKDHAIIAEIDGTIRLGRDYKNKRRVIIEPEDGEPVEYLIPKGKPFHLQEGDYIEKGDYILDGNPAPHDILAIKGVEALASYLVNEIQEVYRLQGVVINDKHIEVIVRQMLQKVEITDAGDSQYIVGDNVDRIELDDVNDRLIEEGKKPAFGDPVLLGITKASLQTPSFISAASFQETTKVLTEAAIAGKMDTLQGLKENVIVGRLIPAGTGGTMTQIRRIATSRDDLILEERRKG
373_Avitis@RCU53785_1__DNA_directed_RNA_polymerase_subunit_beta_                                    MNEVMNFNPQVPAQHFDSIRISIASPEKILSWSYGEIKKPETINYRTFKPERDGLFCARIFGPIKDYECLCGKYKRMKYKGIICEKCGVEVTLSRVRRERMGHIELAAPVAHIWFLKSLPSRISTLLDMTLKDVERVLYFENYIVTEPGLTALKQNQLLSEEEYMMAVDEYGEDQFTAMIGAEAIFEMLASMNLERIAGELRQDLADTTSDLKQKKLMKRLKIVENFMESGNRPEWMIMKVVPVIPPDLRPLVPLDGGRFATSDLNDLYRRVINRNNRLKRLIELRAPGIIIRNEKRMLQESVDALFDNGRRGRVITGANKRPLKSLSDMLKGKQGRFRQNLLGKRVDYSGRSVIVTGPELKLHQCGLPKKMALELFKPFIYARLDAKGYSSTVKQAKKLVEKEKPEVWDILDEVIREHPVLLNRAPTLHRLGIQAFEPILVEGKAIQLHPLVCTAFNADFDGDQMAVHVPLSLEAQLEARVLMMSTNNILHPANGAPIIVPSQDMVLGLYYLSIMNQNEPGEGMVFSDIGELHHALENKVVTLHSKIRGRFKTVDAEGKPVSKIFETTPGRMLIGELLPKNVNVPFDTCNQEMTKKNISKMIDTVYRHCGQKDTVIFCDRIMQLGFRHACKAGISFGKDDMVIPDSKVKIVGDTESLVKEYEQQYNDGLITQGEKYNKVVDAWGKATEKVAEDMMARIKAVEFETGRPMNAIYMMSHSGARGSPNQMRQLGGMRGLMAKPSGEIIETPIISNFKEGLTVNEYFNSTHGARKGLADTALKTANSGYLTRRLVDVAQDCIVNLVDCGTDKGLTMTAIVDAGQVVASIGVRVLGRTALDDIDHPVTGERIVDAGRMILEADVIEIEKAGIQSIRIRSALTCEVQTGVCSICYGRDLARGTPVNMGEAVGVIAAQSIGEPGTQLTMRTFHLGGTANVVDQSFLEASYEGTIQIKNRNMLRNSDGIYVAMGRSIAVTILDERGVERSSQRVAYGSKLFVDDGDKVKRGQRLAEWDPYTRPMMTEVEGVVHFEDLVDGISVLEATDESTGITKRQVIDWRSTPRGADLKPAIVIKDTQGNVVPRGGEARFQLSVDAILSVEPGQRVSQGDVLARSPMESAKTKDITGGLPRVAELFEARRPKDHAIIAEIDGTIRLGRDYKNKRRVIIEPEDGEPVEYLIPKGKPFHLQEGDYIEKGDYILDGNPAPHDILAIKGVEALASYLVNEIQEVYRLQGVVINDKHIEVIVRQMLQKVEITDSGDSQYIVGDNVDRIELDEANERLVEEGKKPAFGDPVLLGITKASLQTPSFISAASFQETTKVLTEAAIAGKTDTLQGLKENVIVGRLIPAGTGGTMTQIRRIATSRDDLILEERRKG
1736335_Rsp@KQQ72210_1__DNA_directed_RNA_polymerase_subunit_beta_                                   MNEVMNFNPTVPAQHFDSIRISIASPEKILSWSYGEIKKPETINYRTFKPERDGLFCARIFGPIKDYECLCGKYKRMKYKGIICEKCGVEVTLSRVRRERMGHIELAAPVAHIWFLKSLPSRISTLLDMTLKDVERVLYFENYIVTEPGLTSLKENQLLSEEEYMIAIDEFGEDQFTAMIGAEAIYEMLASMNLEKIAGDLRTDLAETTSDLKQKKLMKRLKIVENFMESGNRPEWMIMKVVPVIPPDLRPLVPLDGGRFATSDLNDLYRRVINRNNRLKRLIELRAPGIIIRNEKRMLQESVDALFDNGRRGRVITGANKRPLKSLSDMLKGKQGRFRQNLLGKRVDYSGRSVIVTGPELKLHQCGLPKKMALELFKPFIYARLDAKGYSSTVKQAKKLVEKEKPEVWDILDEVIREHPVLLNRAPTLHRLGIQAFEPILVEGKAIQLHPLVCTAFNADFDGDQMAVHVPLSLEAQLEARVLMMSTNNILHPANGAPIIVPSQDMVLGLYYLSILNQNEPGEGMVFSDMGELHHALENKVVTLHAKIRGRFKTVDEDGKPVSKIYETTPGRMIIGELLPKNFKVPYETCNQEMTKKNISKMIDTVYRHCGQKDTVIFCDRIMQLGFTHACKAGISFGKDDMIIPDSKVKIVGDTEALVKEYEQQYNDGLITQGEKYNKVVDAWGKATEKVAEDMMARIKAVEFETGRPMNAIYMMSHSGARGSPNQMRQLGGMRGLMAKPSGEIIETPIISNFKEGLTVNEYFNSTHGARKGLADTALKTANSGYLTRRLVDVAQDCIVNMVDCGTESGLTMTAIVDAGQVVASIGTRVLGRTALDDIDHPVTGERIVDAGRMILEPDVIEIEKAGIQSIRIRSALTCEVQTGVCSICYGRDLARGTPVNMGEAVGVIAAQSIGEPGTQLTMRTFHLGGTANVVDSSFLEASYEGTILIKNRNMLRNSENVLVAMGRNMSVTILDERGVERSSQRVAYGSKLHVDDGDKVRRGQRLAEWDPYTRPMMTEVAGTVFFEDMVDSISVSESTDESTGITKRQVIDWRSTPRGIDLKPAIVIKDASGAILSRGGDARFNLNVDAILSVEPGSKVSQGDVLARIPMESAKTKDITGGLPRVAELFEARRPKDHAIIAEIDGTIRLGRDYKNKRRVQIEPEDGEAVEYLIPKGKPFHLQEGDYIEKGDYILDGNPAPHDILAIKGVEALASYLVNEIQEVYRLQGVVINDKHIEVIVRQMLQKVEITDSGDSQYIVGDNVDRIELDDANDRLIEEGKKPAFGDPVLLGITKASLQTPSFISAASFQETTKVLTEAAIAGKTDTLQGLKENVIVGRLIPAGTGGTMTQIRRIATSRDDLILEERKKG
1125847_Rsp@CCF19198_1__RNA_polymerase__beta_prime_subunit                                          MNEVMNFNPQVPAQHFDSIRISIASPEKILSWSYGEIKKPETINYRTFKPERDGLFCARIFGPIKDYECLCGKYKRMKYKGIICEKCGVEVTLSRVRRERMGHIELAAPVAHIWFLKSLPSRISTLLDMTLKDVERVLYFENYIVTEPGLTSLKENQLLSEEEYMIAVDEFGEDQFTAMIGAEAIYEMLASMNLDKIAGDLRSELADTTSDLKQKKLMKRLKIVENFIESGNRPEWMIMKVVPVIPPDLRPLVPLDGGRFATSDLNDLYRRVINRNNRLKRLIELRAPGIIIRNEKRMLQESVDALFDNGRRGRVITGANKRPLKSLSDMLKGKQGRFRQNLLGKRVDYSGRSVIVTGPELKLHQCGLPKKMALELFKPFIYARLDAKGYSSTVKQAKKLVEKEKPEVWDILDEVIREHPVLLNRAPTLHRLGIQAFEPILVEGKAIQLHPLVCTAFNADFDGDQMAVHVPLSLEAQLEARVLMMSTNNILHPANGAPIIVPSQDMVLGLYYLSIQNQNEPGEGMAFSDMGELHHALENKVVTLHAKIKGRFKTVDENGKPVSKIYETTPGRMIIGELLPKNPNVPFDICNQEMTKKNISKMIDTVYRHCGQKDTVIFCDRIMQLGFTNACKAGISFGKDDMIIPETKVKIVGDTEALVKEYEQQYNDGLITQGEKYNKVVDAWGKATEKVAEDMMARIKAVEFETNRPMNAIYMMSHSGARGSPNQMRQLGGMRGLMAKPSGEIIETPIISNFKEGLTVNEYFNSTHGARKGLADTALKTANSGYLTRRLVDVAQDCIVNMVDCGTERGLTMTAIVDAGQVVASLGARILGRTALDDIDHPVTGERIVDAGKMILEPDVIEIEKAGIQSIRIRSALTCEVQTGVCSVCYGRDLARGTPVNMGEAVGVIAAQSIGEPGTQLTMRTFHLGGTATVVDQSFLEASYEGTVQIKNRNILRNSEGVLVAMGRNMAITILDERGVERSSQRVAYGSKLFVDDGDKVKRGQRLAEWDPYTRPMMTEVEGTVQFEDVVDSISVSESTDESTGITKRQVIDWRSTPRGTDLKPAIVIKDASGNILARGGEARFMLSVDAILSVEPGQKVSQGDVLARVPMESAKTKDITGGLPRVAELFEARRPKDHAIIAEIDGTIRLGRDYKNKRRVMIEPEDGEPVEYLIPKGKPFHLQDGDYIEKGDYILDGNPAPHDILAIKGVEALASYLVNEIQEVYRLQGVVINDKHIEVIVRQMLQKVEITDAGDSQYIVGDNVDRIELDDVNDQLVEEGKKPASGEPVLLGITKASLQTPSFISAASFQETTKVLTEAAIAGKTDTLQGLKENVIVGRLIPAGTGGTMTQIRRIATSRDDLILEERRKS
2060726_Nsp@AXV15156_1__DNA_directed_RNA_polymerase_subunit_beta_                                   MNEVMNFNPQVPAQHFDSIRISIASPEKILSWSYGEIKKPETINYRTFKPERDGLFCARIFGPIKDYECLCGKYKRMKYKGIICEKCGVEVTLSRVRRERMGHIELAAPVAHIWFLKSLPSRISTLLDMTLKDVERVLYFENYIVTEPGLTSLKENQLLSEEEYMIAVDEFGEDQFTAMIGAEAIYEMLASMNLEKIAGDLRSELADTTSDLKQKKLMKRLKIVENFIESGNRPEWMIMKVVPVIPPDLRPLVPLDGGRFATSDLNDLYRRVINRNNRLKRLIELRAPGIIIRNEKRMLQESVDALFDNGRRGRVITGANKRPLKSLSDMLKGKQGRFRQNLLGKRVDYSGRSVIVTGPELKLHQCGLPKKMALELFKPFIYARLDAKGYSSTVKQAKKLVEKEKPEVWDILDEVIREHPVLLNRAPTLHRLGIQAFEPILVEGKAIQLHPLVCTAFNADFDGDQMAVHVPLSLEAQLEARVLMMSTNNILHPANGAPIIVPSQDMVLGLYYLSIMNQNEPGEGMAFSDMGELHHALENKVVTLHAKIKGRFKTVDAEGKPVSKIYETTPGRMIIGELLPKNVNVPFDICNQEMTKKNISKMIDTVYRHCGQKDTVIFCDRIMQLGFTHACKAGISFGKDDMIIPDSKHKIVGDTEALVKEYEQQYNDGLITQGEKYNKVVDAWGKATEKVAEDMMARIKAVEFETGRQMNAIYMMSHSGARGSPNQMRQLGGMRGLMAKPSGEIIETPIISNFKEGLTVNEYFNSTHGARKGLADTALKTANSGYLTRRLVDVAQDCIVNMVDCGTEKGLTMTAIVDAGQVVASLGARILGRTALDNIDHPVTGERIVDAGKMILEPDVIEIEKAGIQSIRIRSALTCEVQTGVCSVCYGRDLARGTPVNMGEAVGVIAAQSIGEPGTQLTMRTFHLGGTANVVDSSFLEASYEGTIQIKNRNMLRNSEGVLVAMGRNMAVTILDERGVERSSQRVAYGSKLHVDDGDKVRRGQRLAEWDPYTRPMMTEVAGTVQFEDVVDGISVSESTDESTGITKRQVIDWRSTPRGADLKPAIVIKDASGAILSRGGEARFQLSVDAILSVEPGQKVSQGDVLARIPMESAKTKDITGGLPRVAELFEARRPKDHAIIAEIDGTIRLGRDYKNKRRVMIEPEDGEPVEYLIPKGKPFHLQDGDYIEKGDYILDGNPAPHDILAIKGVEALASYLVNEIQEVYRLQGVVINDKHIEVIVRQMLQKVEITDAGDSQYIVGDNVDRIELEDTNDQLIEEGKKPAYGEPVLLGITKASLQTPSFISAASFQETTKVLTEAAIAGKMDTLQGLKENVIVGRLIPAGTGGTMTQIRRIATSRDDLILEERKKG
2127050_Rsp@PST21253_1__DNA_directed_RNA_polymerase_subunit_beta_                                   MNEVMNFNPQVPAQNFDSIRISIASPEKILSWSYGEIKKPETINYRTFKPERDGLFCARIFGPIKDYECLCGKYKRMKYKGIICEKCGVEVTLSRVRRERMGHIELAAPVAHIWFLKSLPSRISTLLDMTLKDVERVLYFENYIVTEPGLTALKEHQLLTEEEYMLAVDEYGEDQFTAMIGAEAIYEMLASMNLEKIAGDLRSELADTTSDLKQKKLMKRLKIVENFMESGNRPEWMIMKVVPVIPPDLRPLVPLDGGRFATSDLNDLYRRVINRNNRLKRLIELRAPGIIIRNEKRMLQESVDALFDNGRRGRVITGANKRPLKSLSDMLKGKQGRFRQNLLGKRVDYSGRSVIVTGPELKLHQCGLPKKMALELFKPFIYARLDAKGYSSTVKQAKKLVEKEKPEVWDILDEVIREHPVLLNRAPTLHRLGIQAFEPTLVEGKAIQLHPLVCTAFNADFDGDQMAVHVPLSLEAQLEARVLMMSTNNILHPANGAPIIVPSQDMVLGLYYLSIMNQNEPGEGMAFSDLGELHHALENKVVTLHSKIRGRFKSVGEDGKPYSKIYETTPGRLLIGELLPKHGKVTFDICNQEMTKKNISKMIDTVYRHCGQKDTVIFCDRIMQLGFSHACRAGISFGKDDMVIPDTKVKIVGDTEALVKEYEQQYNDGLITQGEKYNKVVDAWGKATEKVAEEMMARIKAVEFKTGRPMNSIYMMSHSGARGSPNQMRQLGGMRGLMAKPSGEIIETPIISNFKEGLTVNEYFNSTHGARKGLADTALKTANSGYLTRRLVDVAQDCIVTQIDCGTENGLTMTAIVDAGQVVASLGARILGRTALDDIDHPVTGERIVDAGKMILEPDVIEIEKAGIQSIRIRSALTCEIQTGVCSVCYGRDLARGTPVNIGEAVGVIAAQSIGEPGTQLTMRTFHLGGTATVVDQSFLEASYEGTVQIKNRNMLRNSEGNLVAMGRNMTVQILDERGVERSSQRVAYGSKLFVDDGDKVKRGQRLAEWDPYTRPMMTEVAGTVHFEDVVDGLSVLEATDESTGITKRQVIDWRSTPRGSDLKPAIVIKDASGNVLSRGGEARFLLSVDAILSVEPGQKVSQGDVLARSPLESAKTKDITGGLPRVAELFEARRPKDHAIIAEIDGTIRLGRDYKNKRRVIIEPEDGEPVEYLIPKGKPFHLQEGDYIEKGDYILDGNPAPHDILAIKGVEALASYLVNEIQEVYRLQGVVINDKHIEVIVRQMLQKVEITDAGDSQYIVGDNVDRIELDDANDRLIEEGKKPAYGDPVLLGITKASLQTPSFISAASFQETTKVLTEAAIAGKTDGLQGLKENVIVGRLIPAGTGGTMTQIRRIATARDELILEERRKG
2135647_Rsp@PYE28394_1__DNA_directed_RNA_polymerase_subunit_beta_                                   MNEVMNFNPQMPAQTFDSIRISIASPEKILSWSFGEIKKPETINYRTFKPERDGLFCARIFGPIKDYECLCGKYKRMKYKGIICEKCGVEVTLSRVRRERMGHIELAAPVAHIWFLKSLPSRISTLLDMTLKDIERVLYFENYIVTEPGLTSLKENQLLSEEEYMIAVDEFGEDQFTAMIGAEAIYEMLASMNLEKIAGDLRQDMADTTSELKQKKLMKRLKIVENFMESGNRPEWMIMKVVPVIPPDLRPLVPLDGGRFATSDLNDLYRRVINRNNRLKRLIELRAPGIIIRNEKRMLQESVDALFDNGRRGRVITGANKRPLKSLSDMLKGKQGRFRQNLLGKRVDYSGRSVIVTGPELKLHQCGLPKKMALELFKPFIYARLDAKGFSSTVKQAKKLVEKEKPEVWDILDEVIREHPVLLNRAPTLHRLGIQAFEPTLVEGKAIQLHPLVCTAFNADFDGDQMAVHVPLSLEAQLEARVLMMSTNNILHPANGAPIIVPSQDMVLGLYYLSIMNQNEPGEGMAFSDIGELHHALDNKSVTLHAKIRGRFKSVDENGKPVSKIFETTPGRMLIGELLPKNVNVPFDVCNQELTKKNISKMIDTVYRHCGQKDTVIFCDRIMQLGFAHACRAGISFGKDDMVIPETKAKIVGDTESLVKEYEQQYNDGLITQGEKYNKVVDAWGKATEKVAEDMMARIKAVEFDNGRPMNAIYMMSHSGARGSPNQMRQLGGMRGLMAKPSGEIIETPIISNFKEGLTVNEYFNSTHGARKGLADTALKTANSGYLTRRLVDVAQDCIVNSVDCGTENGLTMTAIVDAGQVVASIGVRVLGRTALDNIDHPVTGERIVDAGRMILEADVVEIEKAGIQSIRIRSALTCEIQTGVCGVCYGRDLARGTPVNMGEAVGVIAAQSIGEPGTQLTMRTFHLGGTANVVDQSFLEASYEGTIQIKNRNMLRNSDGILIAMGRNMAIQILDERGVERSSQRVAYGSKIFVDDGDKVRRGQRFAEWDPYTRPMMTEVEGTVHFEDIVDGISVLEATDEATGITKRQVIDWRSTPRGIDLKPAIVIKDKNGVVLSRGGEARFLLSVDAILSVEPGTKVSQGDVLARSPLESAKTKDITGGLPRVAELFEARRPKDHAIIAEIDGTIRFGRDYKNKRRVLIEPEDGEPVEYLIPKGKPFHLQDGDYIEKGDYILDGNPAPHDILAIKGVEALASYLVNEIQEVYRLQGVVINDKHIEVIVRQMLQKVEVTDAGDSTYIVGDSVDRIELEDVNDQLIEQGKKPAYGDPVLLGITKASLQTPSFISAASFQETTKVLTEAAIAGKTDGLQGLKENVIVGRLIPAGTGGTMTQIRRIATARDEMILEERRKS
1736543_Rsp@KQY16665_1__DNA_directed_RNA_polymerase_subunit_beta_                                   MNEVMNFNPQVPAQTFDSIRISIASPEKILSWSYGEIKKPETINYRTFKPERDGLFCARIFGPIKDYECLCGKYKRMKYKGIICEKCGVEVTLSRVRRERMGHIELAAPVAHIWFLKSLPSRIATLLDMTLKDIERVLYFENYIVTEPGLTSLKENQLLSEEEYMIAVDEFGEDQFTAMIGAEAIYEMLASMNLEKIAGDLRAEMAETSSELKQKKLMKRLKIVENFMDSGNRPEWMIMKVVPVIPPDLRPLVPLDGGRFATSDLNDLYRRVINRNNRLKRLIELRAPGIIIRNEKRMLQESVDALFDNGRRGRVITGANKRPLKSLSDMLKGKQGRFRQNLLGKRVDYSGRSVIVTGPELKLHQCGLPKKMALELFKPFIYARLDAKGYSSTVKQAKKLVEKEKPEVWDILDEVIREHPVLLNRAPTLHRLGIQAFEPILVEGKAIQLHPLVCTAFNADFDGDQMAVHVPLSLEAQLEARVLMMSTNNILHPANGAPIIVPSQDMVLGLYYLSIMNQNEPGENMAFSDLGELHHALETKTVTLHSKVRGRFKTIDAEGKPVSKIFETTPGRMLIGELLPKNVNVPFDVCNQELTKKNISKMIDTVYRHCGQKDTVIFCDRIMQLGFSHACRAGISFGKDDMVIPDTKVKIVGDTESLVKEYEQQYNDGLITQGEKYNKVVDAWGKATEKVADEMMARIKAVEFDNGRPMNSIYMMSHSGARGSPNQMRQLGGMRGLMAKPSGEIIETPIISNFKEGLTVNEYFNSTHGARKGLADTALKTANSGYLTRRLVDVAQDCIVNSVDCGTEAGLTMTAIVDAGQVVASIGARVLGRTALDNIDHPVTGERIVDAGRMILEADVVEIEKAGIQSIRIRSALTCEIQTGVCGVCYGRDLARGTPVNMGEAVGVIAAQSIGEPGTQLTMRTFHLGGTATVVDQSFLEASYEGTVQIKNRNMLRNSDNILVAMGRNMAVQILDERGVERSSQRVAYGSKIYVDDGDKVKRGQRLAEWDPYTRPMMTEVEGTVHFEDIVDGISVLEATDEATGITKRQVIDWRSTPRGIDLKPAIIIKDKNGAVLARGGEARFMLSVDAILSVEPGTKVSQGDVLARSPLESAKTKDITGGLPRVAELFEARRPKDHAIIAEIDGTIRFGRDYKNKRRVLIEPEDGEPVEYLIPKGKPFHLQDGDYIEKGDYILDGNPAPHDILAIKGVEALASYLVNEIQEVYRLQGVVINDKHIEVIVRQMLQKVEVTDAGDSTYIVGDSVDRIELEDVNDQLIEQGKKPAYGDPVLLGITKASLQTPSFISAASFQETTKVLTEAAIAGKTDGLQGLKENVIVGRLIPAGTGGTMTQIRRIATARDEMILEERRKG
28320_Mdimorpha@PTM98988_1__DNA_directed_RNA_polymerase_subunit_beta_                               MNEVMNFNPQVPAQTFDSIRISIASPEKILSWSYGEIKKPETINYRTFKPERDGLFCARIFGPIKDYECLCGKYKRMKYKGIICEKCGVEVTLSRVRRERMGHIELAAPVAHIWFLKSLPSRIATLLDMTLKDVERVLYFENYIVTEPGLTALKENQLLSEEEYMIAVDEYGEDQFTAMIGAEAIYEMLASMNLEKIAGDLRAELAETTSDLKQKKLMKRLKIVENFIESGNRPEWMIMKVVPVIPPDLRPLVPLDGGRFATSDLNDLYRRVINRNNRLKRLIELRAPGIIIRNEKRMLQESVDALFDNGRRGRVITGANKRPLKSLSDMLKGKQGRFRQNLLGKRVDYSGRSVIVTGPELKLHQCGLPKKMALELFKPFIYARLDAKGFSSTVKQAKKLVEKEKPEVWDILDEVIREHPVLLNRAPTLHRLGIQAFEPILVEGKAIQLHPLVCTAFNADFDGDQMAVHVPLSLEAQLEARVLMMSTNNILHPANGAPIIVPSQDMVLGLYYLSIMNQNEPGEGMAFSDLGELQHALETKTVTLHAKIKGRYKTVDEEGKPVSKIYETTPGRLMIGELLPKNPNVPFDICNQEMTKKNISKMIDTVYRHCGQKDTVIFCDRIMQLGFAHACRAGISFGKDDMVIPDTKVKIVGDTEALVKEYEQQYNDGLITQGEKYNKVVDAWGKATEKVAEEMMARIKAVEFDNGRPMNSIYMMSHSGARGSPNQMRQLGGMRGLMAKPSGEIIETPIISNFKEGLTVNEYFNSTHGARKGLADTALKTANSGYLTRRLVDVAQDCIVNSVDCGTDKGLTMTAIVDAGQVVASLGQRILGRTALDDIDHPVTGARIVDAGKMILEPDVIEIEKAGIQSIRIRSALTCEIQTGVCSVCYGRDLARGTPVNMGEAVGVIAAQSIGEPGTQLTMRTFHLGGTATVVDQSFLEASYEGTVQIKNRNMLRNSDGALVAMGRNMAIQILDERGVERSSQRVAYGSKIFVDDGDKVKRGQRLAEWDPYTRPMMTEVEGIVHFEDVVDGISVLEATDESTGITKRQVIDWRSTPRGTDLKPAIVIKDKNGAVLARGGEARFLLSVDAILSVEPGQKVSQGDVLARSPLESAKTKDITGGLPRVAELFEARRPKDHAIISEIDGTVRFGRDYKNKRRITIEPEDGDPVEYLIPKGKPFHLQDGDYIEKGDYILDGNPAPHDILAIKGVEALASYLVNEIQEVYRLQGVVINDKHIEVIVRQMLQKVEITDAGDSTYIVGDNVDRIELEDVNDRLIEEGKKPAYGEPVLLGITKASLQTPSFISAASFQETTKVLTEAAIAGKMDGLQGLKENVIVGRLIPAGTGGTMTQIRRIATSRDEMILDERRKS
1953064_Rbacterium@DEZG01000007_1_9___9335_13546                                                    MNEVMNFNPQVPAQTFDSIRISIASPEKILSWSYGEIKKPETINYRTFKPERDGLFCARIFGPIKDYECLCGKYKRMKYKGIICEKCGVEVTLSRVRRERMGHIELAAPVAHIWFLKSLPSRIATLLDMTLKDVERVLYFENYIVTEPGLTALKENQLLSEEEYMIAVDEYGEDQFTAMIGAEAIYEMLASMNLEKIAGDLRSDLADTTSELKQKKLMKRLKIVENFMESGNRPEWMIMKVVPVIPPDLRPLVPLDGGRFATSDLNDLYRRVINRNNRLKRLIELRAPGIIIRNEKRMLQESVDALFDNGRRGRVITGANKRPLKSLSDMLKGKQGRFRQNLLGKRVDYSGRSVIVTGPELKLHQCGLPKKMALELFKPFIYARLDAKGFSSTVKQAKKLVEKEKPEVWDILDEVIREHPVLLNRAPTLHRLGIQAFEPILVEGKAIQLHPLVCTAFNADFDGDQMAVHVPLSLEAQLEARVLMMSTNNILHPANGAPIIVPSQDMVLGLYYLAIMNQNEPGEGMAFSDMGELHHALENKVVTLHAKIKGRFKTMDADGNLVSKIYETTPGRMIIGELLPKNVNVPFETCNQEMTKKNISKMIDTVYRHCGQKDTVIFCDRIMQLGFAHACRAGISFGKDDMIIPETKAKIVGDTETLVKEYEQQYNDGLITQGEKYNKVVDAWGKATEKVAEDMMARIKAVEFETGRPMNAIYMMSHSGARGSPNQMRQLGGMRGLMAKPSGEIIETPIISNFKEGLTVNEYFNSTHGARKGLADTALKTANSGYLTRRLVDVAQDCIVTHVDCGTDKGLTMTAIVDAGQVVASIGTRVLGRTALDDIDHPVTGERIVDAGRMILEADVVEIEKAGIQSIRIRSALTCEIQTGVCGVCYGRDLARGTPVNMGEAVGVIAAQSIGEPGTQLTMRTFHLGGTATVVDQSFLEASYEGTVQMKNRNMLRNSEGALVAMGRNMAITILDERGVERSSQRVAYGSKIFVDDGDKVKRGQRLAEWDPYTRPMMTEVEGTVHFEDVVDGISVLETTDESTGITKRSVIDWRSTPRGSDLKPAIIIKDKNGAVLSRGGEARFMLSVDAILSVEPGQKVSQGDVLARSPLESAKTKDITGGLPRVAELFEARRPKDHAIIAEIDGTVRLGRDYKNKRRVMIEPEDGEPVEYLIPKGKPFHLQDGDFIEKGDYILDGNPAPHDILAIKGVEALASYLVNEIQEVYRLQGVVINDKHIEVIVRQMLQKVEITDAGDSTYIVGDNVDRIELEDVNDGLIEEGKKPAYGDPVLLGITKASLQTPSFISAASFQETTKVLTEAAIAGKTDGLQGLKENVIVGRLIPAGTGGTMTQIRRIATARDEMILDERRKS
1914541_Rsp@AUC10059_1__DNA_directed_RNA_polymerase_subunit_beta_                                   MNEVMNFNPQVPAQHFDSIRISIASPEKILSWSYGEIKKPETINYRTFKPERDGLFCARIFGPIKDYECLCGKYKRMKYKGIICEKCGVEVTLSRVRRERMGHIELAAPVAHIWFLKSLPSRISTLLDMTLKDVERVLYFENYIVTEPGLTSLKQNQLLSEEEYMIAVDEFGEDQFTAMIGAEAIYEMLASMNLEKIAGDLRAELAETTSDLKQKKLMKRLKIVENFMESGNRPEWMIMKVVPVIPPDLRPLVPLDGGRFATSDLNDLYRRVINRNNRLKRLIELRAPGIIIRNEKRMLQESVDALFDNGRRGRVITGANKRPLKSLSDMLKGKQGRFRQNLLGKRVDYSGRSVIVTGPELKLHQCGLPKKMALELFKPFIYARLDAKGYSSTVKQAKKLVEKEKPEVWDILDEVIREHPVLLNRAPTLHRLGIQAFEPMLVEGKAIQLHPLVCTAFNADFDGDQMAVHVPLSLEAQLEARVLMMSTNNILHPANGHPIIVPSQDMVLGLYYLSIMNQNEPGEGMAFSDIGELHHALENKVVTLHAKIRGRFKTVDADGKPVSKIHETTPGRMLIGELLPKNVNVPFDVCNQEMTKKNISKMIDTVYRHCGQKDTVIFCDRIMQLGFAHACRAGISFGKDDMVIPDSKVKIVGDTEALVKEYEQQYNDGLITQGEKYNKVVDAWGKATEKVAEEMMARIKAVEFETGRPMNSIYMMSHSGARGSPNQMRQLGGMRGLMAKPSGEIIETPIISNFKEGLTVNEYFNSTHGARKGLADTALKTANSGYLTRRLVDVAQDCIVNSRDCGTDKGLTMTAIVDAGQVVASLGARILGRTALDDIDNPVTGENIVKAGTLIDEADVAAIEKAGIQSVRIRSALTCEVQVGVCGVCYGRDLARGTPVNMGEAVGVIAAQSIGEPGTQLTMRTFHLGGTANVVDQSFLEASYEGTIQIKNRNILRNSEGVLIAMGRNMSVTILDERGAERSTQRVAYGSKIFVDDGDKVKRGQRLAEWDPYTRPMMTEVEGTVHFEDLVDGLSVLEATDESTGITKRQVIDWRSTPRGSDLKPAIVIKDASGAVLARGGEARFQLSVDAILSVEPGAKVSQGDVLARSPLESAKTKDITGGLPRVAELFEARRPKDHAIIAEIDGTIRLGRDYKNKRRVMIEPEDGEPVEYLIPKGKPFHLQEGDYIEKGEYILDGNPAPHDILAIKGVEALASYLVNEIQEVYRLQGVVINDKHIEVIVRQMLQKVEITDAGDSQYIVGDNVDRIELDDNNDRLIEEGKKPAYGEPVLLGITKASLQTPSFISAASFQETTKVLTEAAIAGKTDTLQGLKENVIVGRLIPAGTGGTMTQIRRIATSRDDLILEERRKG
1183428_Agenomosp@CUX23556_1__RNA_polymerase__beta_prime_subunit                                    MNEVMNFNPQVPAQHFDSIRISIASPEKILSWSYGEIKKPETINYRTFKPERDGLFCARIFGPIKDYECLCGKYKRMKYKGIICEKCGVEVTLSRVRRERMGHIELAAPVAHIWFLKSLPSRISTLLDMTLKDVERVLYFENYIVTEPGLTSLKQNQLLSEEEYMIAVDEFGEDQFTAMIGAEAIYEMLASMNLEKIAGDLRAELAETTSDLKQKKLMKRLKIVENFMESGNRPEWMIMKVVPVIPPDLRPLVPLDGGRFATSDLNDLYRRVINRNNRLKRLIELRAPGIIIRNEKRMLQESVDALFDNGRRGRVITGANKRPLKSLSDMLKGKQGRFRQNLLGKRVDYSGRSVIVTGPELKLHQCGLPKKMALELFKPFIYARLDAKGYSSTVKQAKKLVEKEKPEVWDILDEVIREHPVLLNRAPTLHRLGIQAFEPMLVEGKAIQLHPLVCTAFNADFDGDQMAVHVPLSLEAQLEARVLMMSTNNILHPANGHPIIVPSQDMVLGLYYLSIMNQNEPGEGMAFSDIGELHHALENKVVTLHAKIRGRFKTVDADGKPVSKIHETTPGRMLIGELLPKNVNVPFDVCNQEMTKKNISKMIDTVYRHCGQKDTVIFCDRIMQLGFAHACRAGISFGKDDMVIPDSKVKIVGDTEALVKEYEQQYNDGLITQGEKYNKVVDAWGKATEKVAEEMMARIKAVEFETGRPMNSIYMMSHSGARGSPNQMRQLGGMRGLMAKPSGEIIETPIISNFKEGLTVNEYFNSTHGARKGLADTALKTANSGYLTRRLVDVAQDCIVNSVDCGTDKGLTMTAIVDAGQVVASLGARILGRTALDDIDHPVSGENIVKAGTLIDEADVAAIEKAGIQSVRIRSALTCEVQIGVCGVCYGRDLARGTPVNMGEAVGVIAAQSIGEPGTQLTMRTFHLGGTANVVDQSFLEASYEGTIQIKNRNILRNSEGVLIAMGRNMSVTILDERGAERSSQRVAYGSKIFVDDGDKVKRGQRLAEWDPYTRPMMTEVEGTVHFEDLVDGLSVLEATDESTGITKRQVIDWRSTPRGSDLKPAIVIKDASGAVLARGGEARFQLSVDAILSVEPGSKVSQGDVLARSPLESAKTKDITGGLPRVAELFEARRPKDHAIIAEIDGTIRLGRDYKNKRRVMIEPEDGEPVEYLIPKGKPFHLQEGDYIEKGEYILDGNPAPHDILAIKGVEALASYLVNEIQEVYRLQGVVINDKHIEVIVRQMLQKVEITDAGDSQYIVGDNVDRIELDDNNDRLIEEGKKPAYGEPVLLGITKASLQTPSFISAASFQETTKVLTEAAIAGKTDTLQGLKENVIVGRLIPAGTGGTMTQIRRIATSRDDLILEERRKG
2052828_Abohemicum@KXG86879_1__DNA_directed_RNA_polymerase_subunit_beta_                            MNEVMNFNPSVPAQHFDSIRISIASPEKILSWSYGEIKKPETINYRTFKPERDGLFCARIFGPIKDYECLCGKYKRMKYKGIICEKCGVEVTLSRVRRERMGHIELAAPVAHIWFLKSLPSRISTLLDMTLKDVERVLYFENYIVTEPGLTSMKQNQLLNEEEYMIAVDEFGEDQFTAMIGAEAIYEMLASMNLEKIAGDLRTDLAETTSDLKQKKFMKRLKIVENFMESGNRPEWMIMKVVPVIPPDLRPLVPLDGGRFATSDLNDLYRRVINRNNRLKRLIELRAPGIIIRNEKRMLQESVDALFDNGRRGRVITGANKRPLKSLSDMLKGKQGRFRQNLLGKRVDYSGRSVIVTGPELKLHQCGLPKKMALELFKPFIYARLDAKGYSSTVKQAKKLVEKEKPEVWDILDEVIREHPVLLNRAPTLHRLGIQAFEPMLVEGKAIQLHPLVCTAFNADFDGDQMAVHVPLSLEAQLEARVLMMSTNNILHPANGQPIIVPSQDMVLGLYYLSIMNENEPGQGMAFSDMGELHHALENKVVTLHAKIRGRFKTMDADGKLVSKIYDTTPGRMIIGELLPKNVNVPFETCNQEMTKKNISKMIDTVYRHCGQKDTVIFCDRIMQLGFTHACRAGISFGKDDMIIPETKVKIVGDTETLVKEYEQQYNDGLITQGEKYNKVVDAWGKATEKVAEDMMARIKAVEFETGRPMNAIYMMSHSGARGSPNQMRQLGGMRGLMAKPSGEIIETPIISNFKEGLTVNEYFNSTHGARKGLADTALKTANSGYLTRRLVDVAQDCIVNSVDCGTEKGLTMTAIVDAGQVVASLGARILGRTALDDIDNPVTGENIVKAGTLMDEADIAAIEKSGIQSVRIRSALTCEIQVGVCGVCYGRDLARGTPVNMGEAVGVIAAQSIGEPGTQLTMRTFHLGGTANVVDQSFLEASYEGTIQIKNRNSLRNSENILIAMGRNMSVTILDERGVERSSQRVAYGSKLFVDDGDKVKRGQRLAEWDPYTRPMMTEVEGTVHFEDLVDGLSVLEATDESTGITKRQVIDWRSTPRGSDLKPTIIIKDASGTVLARGGEARFQLSVDAILSVEPGQKVFQGDVLARSPLESAKTKDITGGLPRVAELFEARRPKDHAIIAEIDGTIRLGRDYKNKRRVQIEPEDGEPVEYLIPKGKPFHLQEGDYIEKGEYILDGNPAPHDILAIRGVEALASYLVNEIQEVYRLQGVVINDKHIEVIVRQMLQKVEITDAGDSHYIVGDSVDRIEMEDNNDRLIDEGKKPSYGDPVLLGITKASLQTPSFISAASFQETTKVLTEAAIAGKTDTLQGLKENVIVGRLIPAGTGGTMTQIRRIATNRDELIIEERKKS
464029_Roryzae@OLP58408_1__DNA_directed_RNA_polymerase_subunit_beta_                                MNEVMNFNPQTPAQTFDSIRISIASPEKILSWSYGEIKKPETINYRTFKPERDGLFCARIFGPIKDYECLCGKYKRMKYKGIICEKCGVEVTLSRVRRERMGHIELAAPVAHIWFLKSLPSRISTLLDMTLKDIERVLYFENYIVTEPGLTSLKANQLLSEEEYMIAVDEFGEDQFTAMIGAEAIYEMLASMDLERIAGDLRTDMAETTSDLKQKKLMKRLKIVENFIESGNRPEWMIMKVVPVIPPDLRPLVPLDGGRFATSDLNDLYRRVINRNNRLKRLIELRAPGIIIRNEKRMLQESVDALFDNGRRGRVITGANKRPLKSLSDMLKGKQGRFRQNLLGKRVDYSGRSVIVTGPELKLHQCGLPKKMALELFKPFIYARLDAKGYSSTVKQAKKLVEKEKPEVWDILDEVIREHPVLLNRAPTLHRLGIQAFEPTLVEGKAIQLHPLVCTAFNADFDGDQMAVHVPLSLEAQLEARVLMMSTNNILHPANGAPIIVPSQDMVLGLYYLSIMNQNEPGEGMAFSDIGELHHALENKVVTLHSKIRGRFKTVDENGNPVSKIYETTPGRMLIGELLPKNHKVPFDVCNQELTKKNISKMIDTVYRHCGQKDTVIFCDRIMQLGFAHACRAGISFGKDDMVIPDTKAKIVGDTESLVKEYEQQYNDGLITQGEKYNKVVDAWGKATEKVAEDMMARIKAIEFSTGRPMNAIYMMSHSGARGSPNQMRQLGGMRGLMAKPSGEIIETPIISNFKEGLTVNEYFNSTHGARKGLADTALKTANSGYLTRRLVDVAQDCIVNMVDCGTETGLTMTAIVDAGQVVASLGARILGRTALDDIDHPVTGERLVDAGKMILEPDVIEIEKAGIQSIRIRSALTCEVQTGVCSVCYGRDLARGTPVNIGEAVGVIAAQSIGEPGTQLTMRTFHLGGTANVVDQSFLEASYEGTIQIKNRNLLRNADGVLVAMGRNMAVQILDERGVERSSQRVAYGSKLFVDDGDKVKRGQRLAEWDPYTRPMMTEVEGTVEFEDIIDGISVLEATDEATGITKRQVIDWRSTPRGSDLRPAIVIKDKNGNVLARGGEARFLLSVDAILSVEPKQKVSQADVLARSPLESAKTKDITGGLPRVAELFEARRPKDHAIIAEIDGTIRFGRDYKNKRRVIIEPEDGDPVEYLIPKGKPFHLQDGDYIEKGDYILDGNPAPHDILAIKGVEALASYLVNEIQEVYRLQGVVINDKHIEVIVRQMLQKVEITDAGDSTYIVGDNIDRIELDNVNDALIEQGKKPASGDPVLLGITKASLQTPSFISAASFQETTKVLTEAAIAGKTDGLQGLKENVIVGRLIPAGTGGTMTQIRRIATARDEMILEARRKG
411684_Hphototrophic@EDQ34097_1__DNA_directed_RNA_polymerase__beta___subunit__predominant_form      MNEVMNFNNNVPAQTFDSIRISIASPEKILSWSFGEIKKPETINYRTFKPERDGLFCARIFGPIKDYECLCGKYKRMKYKGVICEKCGVEVTLSRVRRERMGHIELAAPVAHIWFLKSLPSRIGTLLDMTLKDIERVLYFENYIVTEPGLTSLKEHSLLSEEEYMLAVDEFGEDSFTAMIGAEAIFELLAAMDLEKIAGELRTELASTTSELKQKKFMKRLKIVENFMESGNRPEWMIMKIVPVIPPDLRPLVPLDGGRFATSDLNDLYRRVINRNNRLKRLIELRAPGIIIRNEKRMLQEAVDALFDNGRRGRTITGANKRPLKSLSDMLKGKQGRFRQNLLGKRVDYSGRSVIVTGPELKLHQCGLPKKMALELFKPFIYARLDAKGYSSTVKQAKKLVEKEKPEVWDILDEVIREHPVLLNRAPTLHRLGIQAFEPILVEGKAIQLHPLVCTAFNADFDGDQMAVHVPLSLEAQLEARVLMMSTNNILHPANGAPIIVPSQDMVLGLYYLSIQAENEPGQGMVFSDMGELHHALESKVVTLHTKIKGRFKTVDAEGNPVSKIFETTPGRMIMGELLPRNAMVPFDVCNQEMTKKNISRMIDTVYRHCGQKDTVIFCDRIMQLGFGHACRAGISFGKDDMVIPDSKARIVGETDTMVKEYEQQYNDGLITQGEKYNKVVDAWGKATEKVADEMMARIKSVEFENGRQMNSIYMMSHSGARGSPSQMRQLGGMRGLMAKPSGEIIETPIISNFKEGLTVNEYFNSTHGARKGLADTALKTANSGYLTRRLVDVAQDCIVTQIDCGTTEGLTMTAIVDAGQVVASIGQRILGRTALDDINHPVSGENIVKAGTMVDEAQVLEIEAAGIQSVRIRSPLTCEIQTGICAACYGRDLARGTPVNIGEAVGVIAAQSIGEPGTQLTMRTFHLGGTATVVDQSFLEASYEGTVRIKNRNMLRNSDGNLIAMGRSMAVQILDEKGTERSSQRVAYGSKIYVDDGDTVKRGQRLAEWDPYTRPMMTEIEGTVEFEDVVDGVSVTESTDEATGITKRQVIDWRSTPRGTDLKPAIVIKGKDGEILARGGEARFQLSVDAILSVEPGGKVSQGDVLARVPLESAKTKDITGGLPRVAELFEARRPKDHAIIAEVDGTIRFGRDYKNKRRILIEPEDGEPVEYLIPKGKPFHLQDGDYIEKGDYILDGNPAPHDILAIKGVEALASYLVNEIQEVYRLQGVLINDKHIEVIVRQMLQKVEITDSGDSVYIVGDNVDQIELDNVNDRLVEEGRKPAVGTPVLLGITKASLQTPSFISAASFQETTKVLTEAAVAGKIDTLQGLKENVIVGRLVPAGTGGTMTQIRRIATSRDDLILDERRKT
714899_Hhalophila@SOE18601_1__DNA_directed_RNA_polymerase_subunit_beta_                             MNEVMNFNNNVPAQTFESIRISIASPEKILSWSFGEIKKPETINYRTFKPERDGLFCARIFGPIKDYECLCGKYKRMKYKGVICEKCGVEVTLSRVRRERMGHIELAAPVAHIWFLKSLPSRIGTLMDMTLKDIERVLYFENYIVTEPGLTSLKENQLLSEEDYMVAVDEFGEDSFTAMIGAEAIYEMLASMDLDRIAGELRTELASTTSELKSKKLMKRLKIVESFLDSGNRPEWMIMKVVPVIPPDLRPLVPLDGGRFATSDLNDLYRRVINRNNRLKRLIELRAPGIIIRNEKRMLQEAVDALFDNGRRGRTITGANKRPLKSLSDMLKGKQGRFRQNLLGKRVDYSGRSVIVTGPELKLHQCGLPKKMALELFKPFIYARLDAKGYSSTVKQAKKLVEKEKPEVWDILDEVIREHPVLLNRAPTLHRLGIQAFEPTLVEGKAIQLHPLVCTAFNADFDGDQMAVHVPLSLEAQLEARVLMMSTNNILHPANGAPIIVPSQDMVLGLYYLSIVAENEPGQGMVFSDMGELHHALESKVVTLHTKIKGRFKSIDAEGNPTSTIVDTTPGRMIIGELLPRNANISFDVCNQEMTKKNISRMIDTVYRHCGQKDTVIFCDRIMQLGFSHACRAGISFGKDDMVIPDSKAKIVGDTDSLVKEYEQQYNEGLITQGEKYNKVVDAWGKATEKVADEMMARIKSVQFENGRQMNSIYMMSHSGARGSPSQMRQLGGMRGLMAKPSGEIIETPIISNFKEGLTVNEYFNSTHGARKGLADTALKTANSGYLTRRLVDVAQDCIVTHVDCGTTEGLTMTAIVDAGQVVASIGQRILGRTTLDDINHPVTGDLIVKAGSTVEEAQVVEIEAAGIQSVRIRSPLTCDIQTGICATCYGRDLARGTPVNIGEAVGVIAAQSIGEPGTQLTMRTFHLGGTATVVDQSFLEASYEGTVRIKNRNMLRNSDGNLIAMGRSMAIQILDESGTERSSQRVAYGSKIYVDDGDAVKRGQRLAEWDPYTRPMMTEVEGTVEFEDVVDGISVSEATDEATGITKRQVIDWRSTPRGADLKPSIVIKDKNGEILARGGEARFQLSVDAILSVEPGAKVSQGDVLARVPLESAKTKDITGGLPRVAELFEARRPKDHAIIAEIDGTIRFGRDYKNKRRIQIESDDTESVEYLIPKGKPFHLQDGDYIEKGDYILDGNPAPHDILAIKGVEALASYLVNEIQEVYRLQGVLINDKHIEVIVRQMLQKVEITDSGDSVYIVGDNVDQIELDNVNERLIEEGRKPATGNPVLLGITKASLQTPSFISAASFQETTKVLTEAAVAGKVDTLQGLKENVIVGRLVPAGTGGTMTQIRRIATSRDDLILDERRKT
1620421_Hsp@AKI00939_1__DNA_directed_RNA_polymerase__beta__subunit__predominant_form                MNEVMNFNNAVPAQTFDSIRISIASPEKILSWSFGEIKKPETINYRTFKPERDGLFCARIFGPIKDYECLCGKYKRMKYKGVICEKCGVEVTLSRVRRERMGHIELAAPVAHIWFLKSLPSRIGTLLDMTLKDIERVLYFENYIVTEPGLTSLKENSLLSEEDYMIAVDEFGEDSFTAMIGAEAIFELLASMDLERIAGELRTELATTTSELKSKKLMKRLKIVESFIDSGNRPEWMIMKIVPVIPPDLRPLVPLDGGRFATSDLNDLYRRVINRNNRLKRLIELRAPGIIIRNEKRMLQEAVDALFDNGRRGRTITGANKRPLKSLSDMLKGKQGRFRQNLLGKRVDYSGRSVIVTGPELKLHQCGLPKKMALELFKPFIYARLDAKGYSSTVKQAKKLVEKEKPEVWDILDEVIREHPVLLNRAPTLHRLGIQAFEPILVEGKAIQLHPLVCTAFNADFDGDQMAVHVPLSLEAQLEARVLMMSTNNILHPANGAPIIVPSQDMVLGLYYLSIVAENEPGQGMAFSDMGELHHALESKIVTLHTKIRGRFKTIDAEGKPVSKIYETTPGRMIISELLPKNVNVPFETCNQEMTKKNISKMIDTVYRHCGQKDTVIFCDRIMQLGFGHACRAGISFGKDDMVIPETKAKIVGDTDTLVKEYEQQYNEGLITQGEKYNKVVDAWGKATEKVADEMMARIKSVEFENGRQMNSIYMMSHSGARGSPSQMRQLGGMRGLMAKPSGEIIETPIISNFKEGLTVNEYFNSTHGARKGLADTALKTANSGYLTRRLVDVAQDCIVTHVDCGTTEGLTMTAIVDAGQVVASIGQRILGRTTLDDINHPLTGELMVKAGSTIDEAQVVDIEAVGIQSIRIRSPLTCEIQTGICGTCYGRDLARGTPVNIGEAVGVIAAQSIGEPGTQLTMRTFHLGGAATVVDQSFLEASYEGTVRIKNRNMLRNSDGNLIAMGRSMAVQILDEGGTERSSQRVAYGSRIYVDDGDAVKRGQRLAEWDPYTRPMLTEVEGTVEFEDVVDGISVLEATDEATGITKRQVIDWRSTPRGIDLKPSVVIKGKDGEVLARGGEARFQLSVDAILSVEPGAKVSQGDVLARVPLESAKTKDITGGLPRVAELFEARRPKDHAIIAEVDGTIRFGRDYKNKRRILIEPEDGEPVEYLIPKGKPFHLQDGDYIEKGDYILDGNPAPHDILAIKGVEALASYLVNEIQEVYRLQGVLINDKHIEVIVRQMLQKVEVTDAGDSVYIVGDNVDQIELDNANDRLVEDGKKPAYGVPVLLGITKASLQTPSFISAASFQETTKVLTEAAVAGKVDTLQGLKENVIVGRLVPAGTGGTMTLIRRIATARDDLILDERRKT
274592_Hmarina@PWW03594_1__DNA_directed_RNA_polymerase_subunit_beta_                                MNEVMNFNSQVPAQTFDSIRISIASPEKILSWSFGEIKKPETINYRTFKPERDGLFCARIFGPIKDYECLCGKYKRMKYKGVICEKCGVEVTLSRVRRERMGHIELAAPVAHIWFLKSLPSRIGTLLDMTLKDIERVLYFENYIVTEPGLTSLKEHSLLSEEEYMLAVDEFGEDSFTAMIGAEAIYELLASMELEKIAGELRTELATTTSDLKQKKLMKRLKIVENFMASGNRPEWMIMKIVPVIPPDLRPLVPLDGGRFATSDLNDLYRRVINRNNRLKRLIELRAPGIIIRNEKRMLQESVDALFDNGRRGRVITGANKRPLKSLSDMLKGKQGRFRQNLLGKRVDYSGRSVIVTGPELKLHQCGLPKKMALELFKPFIYARLDAKGYSSTVKQAKKLVEKEKPEVWDILDEVIREHPVLLNRAPTLHRLGIQAFEPILVEGKAIQLHPLVCTAFNADFDGDQMAVHVPLSLEAQLEARVLMMSTNNILHPANGAPIIVPSQDMVLGLYYLSISAQNEPGEGMVFSDMGELHHALENKFVTLHTRIKGRFKSVDAEGKPVSKIFETTPGRMIMGELLPRNVNIPFDICNQEMTKKNISRMIDAVYRHCGQKDTVIFCDRIMQLGFSHACRAGISFGKDDMVIPDTKAKIVGDTDSLVKEYEQQYNEGLITQGEKYNKVVDAWGKATEKVADEMMARIKSVEFENGRQMNSIYMMSHSGARGSPSQMRQLGGMRGLMAKPSGEIIETPIISNFKEGLTVNEYFNSTHGARKGLADTALKTANSGYLTRRLVDVAQDCIVTQVDCGTTEGLTMTAIVDAGQVVAPIGQRILGRTALDDINHPVTDVTIVKAGTMVDEAQVLEVEAAGIQSVRIRSPLTCEIQTGICAACYGRDLARGTTVNQGEAVGVIAAQSIGEPGTQLTMRTFHLGGAATVVDQSFLEASYEGTVRIKNRNMLRNSDGNLVAMGRNMAIQLLDEKGTERSSQRVAYGSKIFVDDGDVVKRGQRLAEWDPYTRPMMTEIEGTVEFEDVVDGISVIENTDEATGITKRQVIDWRSTPRGIDLRPSVIIKDKNGEILPRGGEARFQLSVDAILSVMPGGKVSQGDVLARVPLESAKTKDITGGLPRVAELFEARRPKDHAIIAEIDGTVRFGRDYKNKRRIQIEPEDGEPVEYLIPKGKPFHLQDGDYIEKGDYILDGNPAPHDILAIKGVEALASYLVNEIQEVYRLQGVLINDKHIEVIVRQMLQKVEITDAGDSVYIVGDNVDRIELERANERLIEEGRKPGLGVPVLLGITKASLQTPSFFSAASFQETTKVLTEAAVAGKVDTLQGLKENVIVGRLVPVGTGSTMSQIRRIATSRDDMILDERRKT
2037914_Phaloflavum@NWUC01000016_1_19___18934_23151                                                 MNEVMNFNPQAPAQVFDSIRISIASPEKILSWSFGEIKKPETINYRTFKPERDGLFCARIFGPIKDYECLCGKYKRMKYKGIICEKCGVEVTLSRVRRERMGHIELAAPVAHIWFLKSLPSRIGTLLDMTLKDIERVLYFENYIVTEPGLTSLQENQLLSEEEYMIAVDEFGEDQFTAMIGAEAIYEMLAGMELEKIAGDLRDELASTTSELKSKKLMKRLKIVENFLESGNRPEWMIMKVVPVIPPDLRPLVPLDGGRFATSDLNDLYRRVINRNNRLKRLIELRAPGIIIRNEKRMLQESVDALFDNGRRGRVITGANKRPLKSLSDMLKGKQGRFRQNLLGKRVDYSGRSVIVTGPELKLHQCGLPKKMALELFKPFIYARLDAKGYSSTVKQAKKLVEKEKPEVWDILDEVIREHPVLLNRAPTLHRLGIQAFEPTLVEGKAIQLHPLVCTAFNADFDGDQMAVHVPLSLEAQLEARVLMMSTNNILHPASGAPIIVPSQDMVLGLYYLSIKNENEPGEGMVFADMGELHHALETKVVTLHTKIKGRFKTVDEDGNPVSQIHETTPGRMIIGELLPKNVNVPFDTCNQEMTKKNISKMIDTVYRHCGQKETVIFCDRIMQLGFGHACRAGISFGKDDMVIPAAKAKIVGETETLVKEYEQQYNDGLITQGEKYNKVVDAWGKATEKVTEEMMARIKAVEFDTGRPMNSIYMMSHSGARGSVNQMRQLGGMRGLMAKPSGEIIETPIISNFKEGLTVNEYFNSTHGARKGLADTALKTANSGYLTRRLVDVAQDCIVTQKDCGTERGLTMTAIVDAGQVVASLGQRVLGRTALDDINHPVSGDVLVKAGRLIDENDVVAIEEASIQSIRIRSALTCEVQTGVCGVCYGRDLARGTPVNQGEAVGVIAAQSIGEPGTQLTMRTFHLGGTATVVDQSFLEASYEGKVQIKNRNVLRNSDNELVAMGRNMAIQILDPKGNERSSQRVAYGSKLHVDDGDMVRRGQRLAEWDPYTRPMMTEVAGTVEFEDVVDGLSVSEATDEATGITKRQVIDWRSTPRGSDLKPAIVIKDKNGEILGRGGEARFLLSVDAILSVEPGTKVSQGDVLARIPMESAKTKDITGGLPRVAELFEARRPKDHAIIAEIDGTIRFGRDYKNKRRIQIEPEDGDPVEYLIPKGKPFHLQDGDYIEKGDYILDGNPAPHDILAIKGVEALASYLVNEIQEVYRLQGVLINDKHIEVIVRQMLQKVEITEQGDSSYIAGDIVDVIELNQVNERLEEEGKKPAKGDAVLLGITKASLQTPSFISAASFQETTKVLTEAAVAGKTDTLQGLKENVIVGRLIPAGTGGTMSQIRRIATSRDDLILDERRKT
2341112_Abacterium@AZN73776_1__DNA_directed_RNA_polymerase_subunit_beta_                            MNEVMNFNPQAPAQVFDSIRISIASPEKILSWSFGEIKKPETINYRTFKPERDGLFCARIFGPIKDYECLCGKYKRMKYKGIICEKCGVEVTLSRVRRERMGHIELAAPVAHIWFLKSLPSRIGTLLDMTLKDIERVLYFENYIVTEPGLTSLQEHQLLSEEEYMIAVDEFGEDSFTAMIGAEAIYELLAGMELEKIAGDLREDLATTTSDLKSKKLMKRLKIVENFMESGNRPEWMIMKVVPVIPPDLRPLVPLDGGRFATSDLNDLYRRVINRNNRLKRLIELRAPGIIIRNEKRMLQESVDALFDNGRRGRVITGANKRPLKSLSDMLKGKQGRFRQNLLGKRVDYSGRSVIVTGPELKLHQCGLPKKMALELFKPFIYARLDAKGYSSTVKQAKKLVEKEKPEVWDILDEVIREHPVLLNRAPTLHRLGIQAFEPTLVEGKAIQLHPLVCTAFNADFDGDQMAVHVPLSLEAQLEARVLMMSTNNILHPASGAPIIVPSQDMVLGLYYLSIQNQNEPGEGMVFADMGELHHALENKVVTLHTKIKGRFKTVDENGKPVSQIHETTPGRMIIGELLPKNVNVPFDTCNQEMTKKNISKMIDTVYRHCGQKETVIFCDRIMQLGFGHACRAGISFGKDDMVIPDTKAKIVGDTETLVKEYEQQYNDGLITQGEKYNKVVDAWGKATEKVAEDMMARIKAVEFETGRPMNAIYMMSHSGARGSPNQMRQLGGMRGLMAKPSGEIIETPIISNFKEGLTVNEYFNSTHGARKGLADTALKTANSGYLTRRLVDVAQDCIVTQTDCGTDKGLTMTAIVDAGQVVASLGQRVLGRTSLDDINHPVSGELIVKAGTLIDENDVIAIEAASIQSVRIRSALTCEVQTGICGVCYGRDLARGTPVNQGEAVGVIAAQSIGEPGTQLTMRTFHLGGTATVVDQSFLEASYEGKVQIKNRNVLRNSENELVAMGRNMAIQILDPKGNERSSQRVAYGSKLHVDDGDMVRRGQRLAEWDPYTRPMMTEVAGTVEFEDLVDGLSVTESTDEATGITKRLVIDWRSTPRGSDLKPAIVIKDKNGEILSRGGEARFLLSVDAILSVEPGRKVSQGDVLARIPMESAKTKDITGGLPRVAELFEARRPKDHAIIAEIDGTIRFGRDYKNKRRIQIEPEDGEPVEYLIPKGKPFHLQEGDFIEKGDYILDGNPAPHDILAIKGVEALASYLVNEIQEVYRLQGVLINDKHIEVIVRQMLQKVEISEQGDSSYIAGDIVDVIELNQVNARLEEEGKKPASGEAVLLGITKASLQTPSFISAASFQETTKVLTEAAVAGKTDTLQGLKENVIVGRLIPAGTGGQMSQIRRIATSRDDLILDARRKS
1486262_Mendophytica@AJY48387_1__DNA_directed_RNA_polymerase_subunit_beta_                          MNEVMNFNPQAPAQVFDSIRISIASPEKILSWSYGEIKKPETINYRTFKPERDGLFCARIFGPIKDYECLCGKYKRMKYKGIICEKCGVEVTLSRVRRERMGHIELAAPVAHIWFLKSLPSRISTLLDMTLKDVERVLYFENYIVTEPGLTDLKENQLLSEEEYMLAVDEFGEDQFSANIGAEAIYEMLASMDLEKIAGDLRAELAETTSDLKQKKLLKRLKIVENFIESGNRPEWMIMKVVPVIPPDLRPLVPLDGGRFATSDLNDLYRRVINRNNRLKRLIELRAPGIIIRNEKRMLQESVDALFDNGRRGRVITGANKRPLKSLSDMLKGKQGRFRQNLLGKRVDYSGRSVIVTGPELKLHQCGLPKKMALELFKPFIYARLDAKGYSSTVKQAKKLVEKERPEVWDILDEVIREHPVLLNRAPTLHRLGIQAFEPTLVEGKAIQLHPLVCTAFNADFDGDQMAVHVPLSLEAQLEARVLMMSTNNILHPANGQPIIVPSQDMVLGLYYLSIMNEKEPGEGMAFADMGELHHALENKVVTLHTKIKGRFKTVDEDGNEVSKIYETTPGRMIIGELLPKNAAVPFETCNQEMTKKNISKMIDTVYRHCGQKDTVIFCDRIMQLGFGHACRAGISFGKDDMVIPDAKHTIVAETEALVKEYEQQYNDGLITQGEKYNKVVDAWGKATEKVTEEMMARIRAVEFETGRQMNSIYMMSHSGARGSVNQMRQLGGMRGLMAKPSGEIIETPIISNFKEGLTVNEYFNSSHGARKGLADTALKTANSGYLTRRLVDVAQDCIVNTPDCGTDKGLTMTAIVDAGQVVASIGQRVLGRAALVDIEDPVTGELIVEAGRQINEADVIKIEASGIQSVQIRSALTCEVQTGVCQVCYGRDLARGTPVNIGEAVGVIAAQSIGEPGTQLTMRTFHLGGTATVVDQSFLESSYEGTVRIKNRNVLRNSDGVLVAMGRNMAIQILDQRDQERSSQKVAYGSKLFVDDGDTVRRGQRLAEWDPYTRPMMTEVSGTVDFEDLVEGLSVTETTDEATGFTKRSVIDWRSTPRGSDLKPAIVIKDADGEVLPRGGEARLPLSVDAILSVEPGQKVSQGDVLARSPLESAKTKDITGGLPRVAELFEARRPKDHAVIAEIDGTIRFGRDYKNKRRIQIEPEDGEPVEYLIPKAKPFHLQDGDYIEKGDYILDGNPAPHDILAIKGVEALASYLVNEIQEVYRLQGVVINDKHIEVIVRQMLQKIEITASGDSEYITGDVVEAIAFENMNEALIEQGKRPAEGEPVLLGITKASLQTPSFFSAASFQETTKVLTEAAIAGKVDTLQGLKENIIVGRLIPAGTGRAMSQIRRIATTRDDLIIDARRKA
937218_Fmanganoxydan@SMC60733_1__DNA_directed_RNA_polymerase_subunit_beta_                          MNEVMNFNPQVAAQSFDTIRISLASPEKILSWSFGEIKKPETINYRTFKPERDGLFCARIFGPIKDYECLCGKYKRMKYKGIICEKCGVEVTLSRVRRERMGHIELAAPVAHIWFLKSLPSRIGTLLDMTLKDIERVLYFENYIVTEPGLTTLKEHQLLSEEEYMIAVDEFGEDQFTALIGAEALQELLRSMDLEKIAGDLREELATTTSELKTKKLMKRLKIVENFLESGNKPEWMIMSVVPVIPPDLRPLVPLDGGRFATSDLNDLYRRVINRNNRLKRLIELRAPGIIIRNEKRMLQEAVDALFDNGRRGRVITGANKRPLKSLSDMLKGKQGRFRQNLLGKRVDYSGRSVIVTGPNLKLHQCGLPKKMALELFKPFIYARLDAKGYSSTVKQAKKLVEKERPEVWDILDEVIREHPVLLNRAPTLHRLGIQAFEPILIEGKAIQLHPLVCTAFNADFDGDQMAVHVPLSIEAQLEARVLMMSTNNILHPANGAPIIVPSQDMVLGLYYLSIMNENEPGENMVFSDIGELEHAVYSKTTTLHTKIKGRFKTVDADGNPVSQIHETTPGRMLIGELLPKNAAVPFDICNQLMTKKNISKMIDTVYRHCGQKETVIFCDRIMQLGFKHACLAGISFGKDDMLIPDTKKDMIAETQALAKEYEQQYNDGLITQGEKYNKVVDAWAKCTDKIADEMMGRIKAVEFENGRPMNSIYMMSHSGARGSPTQMRQLAAMRGLMTKPSGEIIETPIISNFKEGLTVLEYFNSTHGARKGLADTALKTANSGYLTRRLVDVAQDCIITQTDCGTENGLTMQPIVDAGQVVASLGQRVLGRTALVDVLHPQSGEVIVEAGRMIEEKDVELIEKAGIQSIQIRSALTCEIRTGICGVCYGRDLARGTPVNMGEAVGVIAAQSIGEPGTQLTMRTFHMGGTAQVVDSSFLEASYEGTVAIRNRNVVRDSEGRLVAMGRNMAILILDGKGVERASHRVTYGSRVFVDDGDTVRRGQRIAEWDPYTRPVLTELEGVIDFEDMVDGVSVSEQTDESTGITKRAVIDWRASPRGSDLKPAIVIKGDDGTVLARGSDARYFQSVDAILSVEPGQRVKAGDVLSRIPMESAKTKDITGGLPRVAELFEARKPKDNAIIAEIDGTVKFGRDYKNKRRIIIEPDSTEPVEYLIPKGKPFHLQEGDLIEKGDYILDGNPAPHDILAIRGVEALASYLVNEIQEVYRLQGVLINDKHIEVIVRQMLQKIEIVESGDSGYIPGDHVDRIELAEINERLEEEGKKPASGNPVLLGITKASLQTPSFISAASFQETTRVLTEAAVAGKVDTLQGLKENVIVGRLIPAGTGGMMTQIRRIATSRDDLILEDRRKA
314231_Fpelagi@EAU42382_1__DNA_directed_RNA_polymerase_beta__subunit                                MNEVMNFNPQVAAQTFDTIRISLASPEKILSWSFGEIKKPETINYRTFKPERDGLFCARIFGPIKDYECLCGKYKRMKYKGIICEKCGVEVTLSRVRRERMGHIELAAPVAHIWFLKSLPSRIATLLDMTLKDIERVLYFENYIVTEPGLTTLQENQLLSEEEYMIAVDEFGEDQFTAHIGAEAIQELLRSMDLEEIASQLREELAATSSELKTKKLMKRLKIVENFIESGNRPEWMIMTIVPVIPPDLRPLVPLDGGRFATSDLNDLYRRVINRNNRLKRLIELRAPGIIVRNEKRMLQEAVDALFDNGRRGRVITGANKRPLKSLSDMLKGKQGRFRQNLLGKRVDYSGRSVIVTGPNLKLHQCGLPKKMALELFKPFIYARLDAKGYSSTVKQAKKLVEKERPEVWDILDEVIREHPVLLNRAPTLHRLGIQAFEPVLIEGKAIQLHPLVCTAFNADFDGDQMAVHVPLSIEAQLEARVLMMSTNNILHPANGAPIIVPSQDMVLGLYYLSIMNENEPGEGMAFSDIGEMEHALNAGSVTLHSKIKGRFKTIDSDGNPVSKIYETTPGRMLIGALLPKNASVPFETCNQLMTKKMISKMIDTVYRHCGQKETVIFCDQIMQLGFKHACLAGISFGKDDMLIPDTKKNMIGETQALAKEYEQQYNDGLITQGEKYNKVVDAWAKCTDKIADEMMGRIKAIEFENKRPMNSIYMMSHSGARGSPTQMRQLAAMRGLMTKPSGEIIETPIISNFKEGLTVLEYFNSTHGARKGLADTALKTANSGYLTRRLVDVAQDCIITQTDCGTENGLTMQPIVDAGQVVASIGQRILGRTALVDVNHPVTGEVIVEGGRMIEEADVEQIEKAGIQSVQIRSALTCEIRTGICGVCYGRDLARGTPVNMGEAVGVIAAQSIGEPGTQLTMRTFHMGGTAQVVDSSFLEASYEGKVAIRNRNVVRNSEGNLVAMGRNMAILILDEKGMERAAHRVTYGSRVYVDDGDSVRRGQRIAEWDPYTRPVLTELDGVVEFEDLVDGVSVTEQTDESTGITKRAVIDWRASPRGTDLKPAIVIKGKDGEVLARGNDARYFQSVDAILSVEPGQKVTAGDVLSRIPMESAKTKDITGGLPRVAELFEARKPKDNAIIAEIDGTVKFGRDYKNKRRIIVEPEEGEPAEYLIPKGKPFHLQEGDIVEKGDYILDGNPAPHDILAIKGVEALASYLVNEIQEVYRLQGVLINDKHIEVIVRQMLQKVEITESGDSTYIPGDHVDRIELAELNEKLEADGRKPASGVPVLLGITKASLQTPSFISAASFQETTRVLTEAAVAGKMDTLQGLKENVIVGRLIPAGTGGMMTQIRRIASSRDDLILEDRRKA
1166073_Ajatrophae@SDO91704_1__DNA_directed_RNA_polymerase_subunit_beta_                            MNEVMNFNPQVQAQTFDSIRISLASPEKILSWSFGEIKKPETINYRTFKPERDGLFCARIFGPIKDYECLCGKYKRMKYKGIICEKCGVEVTLSRVRRERMGHIELAAPVAHIWFLKSLPSRIGTLLDMTLKDIERVLYFENYIVTEPGLTALKEHQLLTEEEYMIAVDEYGEDSFTALIGAEAIQELLGSMDLPRIAGDLRDELATTTSELKTKKLMKRLKIVENFMESGNRPEWMIMSVVPVIPPDLRPLVPLDGGRFATSDLNDLYRRVINRNNRLKRLIELRAPGIIIRNEKRMLQEAVDALFDNGRRGRVITGANKRPLKSLSDMLKGKQGRFRQNLLGKRVDYSGRSVIVTGPELKLHQCGLPKKMALELFKPFIYARLDAKGFSSTVKQAKKLVEKERPEVWDILDEVIREHPVLLNRAPTLHRLGIQAFEPILIEGKAIQLHPLVCTAFNADFDGDQMAVHVPLSIEAQLEARVLMMSTNNILHPANGAPIIVPSQDMVLGLYYLSIMNENEPGQGMAFSDIGEMEHAIATKAVTLHTKIKGRFKTVDENGNPVSKIYETTPGRMLIGQLLPKTHKIPFDICNELMTKKNISKMIDTVYRHCGQKDTVIFCDRIMQLGFKHACLAGISFGKDDMLIPDTKPKLIGETQALAKEYEQQYNDGLITQGEKYNKVVDAWAKCTDKIADEMMGRIKAVEFETGRPMNSIYMMSHSGARGSPTQMRQLAAMRGLMTKPSGEIIETPIISNFKEGLTVLEYFNSTHGARKGLADTALKTANSGYLTRRLVDVAQDCIITQADCGTPNGLTMQPIVDAGQVVATLGQRVLGRTALEDVVHPVSGDILVEGGRTIEERDVEVIEKAGVQSIKIRSALTCEVRTGICAICYGRDLARGTPVNMGEAVGVIAAQSIGEPGTQLTMRTFHMGGTAQVVDSSFLEASYEGTVQIRNRNVVRDSDGRLVAMGRNMAILILDPSGKERASHRITYGSRIFVDDGDQVRRGQRIAEWDPYTRPVLTELDGTIEFEDLVEGLSVSEQADESTGITKRQVIDWRANPRGSDLKPAIVIRAADGSVLSRGTDARYFLSVDALLSVEPGAKVRAGDVLSRIPMESAKTKDITGGLPRVAELFEARRPKDNAVIAEIDGTVRFGRDYKNKRRIIIEPEDGEPVEYLIPKGKPFHLQEGDVIEKGDHILDGNPAPHDILAIRGVEALASYLVNEIQEVYRLQGVLINDKHIEVIVRQMLQKVEIVESGDSGYIPGDNVDRIELAELNERLEEEGKKPASGNPVLLGITKASLQTPSFISAASFQETTRVLTEAAVAGKMDMLQGLKENVIVGRLIPAGTGGMMTQVRRIASSRDDLILDDRRKS
1166078_Aphyllosphaer@SFF58848_1__DNA_directed_RNA_polymerase_subunit_beta_                         MNEVMNFNPQVQAQTFDSIRISLASPEKILSWSFGEIKKPETINYRTFKPERDGLFCARIFGPIKDYECLCGKYKRMKYKGIICEKCGVEVTLSRVRRERMGHIELAAPVAHIWFLKSLPSRIGTLLDMTLKDIERVLYFENYIVTEPGLTALKEHQLLTEEEYMIAVDEYGEDSFTALIGAEAIQELLGSMELERIAGDLREELATTTSDLKQKKLMKRLKIVENFLESGNRPEWMIMRVVPVIPPDLRPLVPLDGGRFATSDLNDLYRRVINRNNRLKRLIELRAPGIIIRNEKRMLQEAVDALFDNGRRGRVITGANKRPLKSLSDMLKGKQGRFRQNLLGKRVDYSGRSVIVTGPELKLHQCGLPKKMALELFKPFIYARLDAKGFSSTVKQAKKLVEKERPEVWDILDEVIREHPVLLNRAPTLHRLGIQAFEPILIEGKAIQLHPLVCTAFNADFDGDQMAVHVPLSIEAQLEARVLMMSTNNILHPANGAPIIVPSQDMVLGLYYLSIMNENEPGEGMAFSDIGEMEQALFTKAITLHTKIKGRFKTVDAEGKPVSKIYETTPGRMLIAQLLPKTHKIPFDIANDLMTKKNISRLIDQVYRHCGQKDTVIFCDRIMQLGFKHACIAGISFGKDDMVIPETKPKLIGETQALAKEYEQQYNDGLITQGEKYNKVVDAWAKCTDKIAEEMMGRIKAVEFETGRPMNSIYMMSHSGARGSPTQMRQLGAMRGLMTKPSGEIIETPIISNFKEGLTVLEYFNSTHGARKGLADTALKTANSGYLTRRLVDVAQDCIITQADCGTENGLTMQPIVDAGQVVATLGQRILGRTALEDIVNPATGEVLVKGGTTVEERDVEVIEKAGVQSVKIRSALTCEVRTGICAICYGRDLARGTPVNMGEAVGVIAAQSIGEPGTQLTMRTFHMGGTAQVVDSSFLEASYEGTVQIRNRNVVRDSDGRLVAMGRNMAVLILDPSGKERASHRITYGSRIFVDDGDQVRRGQRIAEWDPYTRPVLTELDGTVEFEDLVEGLSVSEQADESTGITKRQVIDWRANPRGADLKPAMVIRAKDGSVLARGTDARYFLSVDAILSVEPGATVRAGDVLSRIPMESAKTKDITGGLPRVAELFEARKPKDNAVIAEIDGTVRFGRDYKNKRRIIIEPEDGEPVEYLIPKGKPFHLQEGDVIEKGDHILDGNPAPHDILAIRGVEALASYLVNEIQEVYRLQGVVINDKHIEVIVRQMLQKVEIVESGDSGLIPGDHVDRIELAEMNERLEEEGKKPASGNPVLLGITKASLQTPSFISAASFQETTRVLTEAAVAGKMDTLQGLKENVIVGRLIPAGTGGMMTQVRRIATSRDDLILDDRRKS
1349819_Asp@ALN73774_1__DNA_directed_RNA_polymerase_subunit_beta_                                   MNEVMNFNPQVQAQTFDSIRISIASPEKILSWSFGEIKKPETINYRTFKPERDGLFCARIFGPIKDYECLCGKYKRMKYKGIICEKCGVEVTLSRVRRERMGHIELAAPVAHIWFLKSLPSRIGTLLDMTLKDIERVLYFENYIVTEPGLTALKEHQLLSEEEYLIAVDEYGEDSFTALIGAEAIQELLASMDLERIAGDLREELATTTSELKTKKLMKRLKIVENFLESGNRPEWMIMSVIPVIPPDLRPLVPLDGGRFATSDLNDLYRRVINRNNRLKRLIELRAPGIIIRNEKRMLQEAVDALFDNGRRGRVITGANKRPLKSLSDMLKGKQGRFRQNLLGKRVDYSGRSVIVTGPSLKLHQCGLPKKMALELFKPFIYARLDAKGFSSTVKQAKKLVEKERPEVWDILDEVIREHPVLLNRAPTLHRLGIQAFEPVLIEGKAIQLHPLVCTAFNADFDGDQMAVHVPLSIEAQLEARVLMMSTNNILHPANGLPIIVPSQDMVLGLYYLSIMNENEPGQGMAFADFGELEHAVASKAVTLHTKIRGRVRSIDKDGNPTSKIYETTPGRMLIGQLLPKTHKITFDIANDLMTKKNISKMIDTVYRHCGQKDTVIFCDRIMQLGFKHACLAGISFGKDDMVIPETKPKLIGETQALAKEYEQQYNDGLITQGEKYNKVVDAWAKCTDKIADEMMSRIRAVEFETGRPMNSIYMMSHSGARGSPTQMRQLGAMRGLMTKPSGEIIETPIISNFKEGLTVLEYFNSTHGARKGLADTALKTANSGYLTRRLVDVAQDCIITQTDCGTPNGLTMQPIVDAGQVVATLGQRILGRTVLEDILHPVTGDVLVKGGITVEERDVDIIEKAGVQSVKIRSALTCEVRTGICAVCYGRDLARGTPVNMGEAVGVIAAQSIGEPGTQLTMRTFHMGGTAQVVDQSFLEASYEGSVQIRNRNVVRDSEGRLVAMGRNMAILILDPSGKERASHRVTYGSRIFVDDGDQVRRGQRIAEWDPYTRPVLTEMDGVIEFEDLVEGLSVLEQADESTGITKRQVIDWRANPRGSDLKPAIVIRKEDGTILQRGTDARYLLSVDAILSVEPGAKVRAGDVLSRIPMESAKTKDITGGLPRVAELFEARRPKDNAIIAEIDGTVRFGRDYKNKRRIIIEPEDGEPVEYLIPKGKPFHLQEGDVIEKGDHILDGNPAPHDILAIRGVEALASYLVNEIQEVYRLQGVLINDKHIEVIVRQMLQKVEIVESGDSGYIPGDNVDRIELAEVNERLEEEGKKPASGNPVLLGITKASLQTPSFISAASFQETTRVLTEAAVAGKMDTLQGLKENVIVGRLIPAGTGGMMTQVRRIASSRDDLIIDDRRKA
1638161_Asp@BBWH01000057_1_4___3473_7669                                                            MNEVMNFNPQVQAQTFDSIRISLASPEKILSWSFGEIKKPETINYRTFKPERDGLFCARIFGPIKDYECLCGKYKRMKYKGIICEKCGVEVTLSRVRRERMGHIELAAPVAHIWFLKSLPSRIGTLLDMTLKDIERVLYFENYIVTEPGLTALKEHQLLSEEEYMIAVEEYGEDSFTALIGAEAIQELLASMELEKIAGELRADLATTTSELKTKKLMKRLKIVENFLESGNRPEWMIMSVVPVIPPDLRPLVPLDGGRFATSDLNDLYRRVINRNNRLKRLIELRAPGIIIRNEKRMLQEAVDALFDNGRRGRVITGANKRPLKSLSDMLKGKQGRFRQNLLGKRVDYSGRSVIVTGPELKLHQCGLPKKMALELFKPFIYARLDAKGYSSTVKQAKKLVEKERPEVWDILDEVIREHPVLLNRAPTLHRLGIQAFEPILIEGKAIQLHPLVCTAFNADFDGDQMAVHVPLSIEAQLEARVLMMSTNNILHPANGLPIIVPSQDMVLGLYYLSIMSENEPGQGMAFADIGELEQALFTKAVTLHTKIRGRVKSIDAEGKPTSKIYETTPGRLLIGQLLPKNHKIPFDICNELMTKKNISKMIDSVYRHCGQKDTVIFCDRIMQLGFKHACTAGISFGKDDMVIPDSKPRMIGETQALAKEYEQQYNDGLITQGEKYNKVVDAWAKCTDKIADEMMSRIRAVEFETGRQMNSIYMMSHSGARGSPTQMRQLAAMRGLMTKPSGEIIETPIISNFKEGLTVLEYFNSTHGARKGLADTALKTANSGYLTRRLVDVAQDCIITQTDCQTPNGLTMQPIVDAGQVVATLGQRILGRTVLEDILNPVTGEVLVEGGRTVEERDVDIIEKAGVQSVKIRSALTCEVRTGICAVCYGRDLARGTPVNMGEAVGVIAAQSIGEPGTQLTMRTFHMGGTAQVVDQSFLEASYEGTVHIRNRNVVRDSDGRLVAMGRNMAILILDPSGKERASHRVTYGSRIFVDDGDQVRRGQRIAEWDPYTRPVLTELDGVVEFEDLVEGLSVSEQADESTGITKRQVIDWRANPRGSDLKPAMVIRTKDGAVLARGTDARYFLSVDALLSVEPGSTVRAGDVLSRIPMESAKTKDITGGLPRVAELFEARRPKDNAVIAEIDGTIRFGRDYKNKRRIIIEPEDLEPVEYLIPKGKPFHLQEGDIIEKGDHILDGNPAPHDILAIRGVEALASYLVNEIQEVYRLQGVLINDKHIEVIVRQMLQKVEIVESGDSGYIPGDNVDRIELAELNEKLEEEGKKPASGNPVLLGITKASLQTPSFISAASFQETTRVLTEAAVAGKMDTLQGLKENVIVGRLIPAGTGGMMTQVRRIATSRDDLILDDRRKA
2066697_Mendophytica@PKMZ01000020_1_18___16110_20309                                                MNEVMNFNPQVQAQTFDSIRISLASPEKILSWSFGEIKKPETINYRTFKPERDGLFCARIFGPIKDYECLCGKYKRMKYKGIICEKCGVEVTLSRVRRERMGHIELAAPVAHIWFLKSLPSRIGTLLDMTLKDIERVLYFENYIVTEPGLTALKEHQLLTEEEYMIAVDEYGEDSFTALIGAEAIQELLGSMDLEKIAGDLRSELAETTSELKTKKYMKRLKIVENFLESGNKPEWMIMRVVPVIPPDLRPLVPLDGGRFATSDLNDLYRRVINRNNRLKRLIELRAPGIIIRNEKRMLQEAVDALFDNGRRGRVITGANKRPLKSLSDMLKGKQGRFRQNLLGKRVDYSGRSVIVTGPELKLHQCGLPKKMALELFKPFIYARLDAKGYSSTVKQAKKLVEKERPEVWDILDEVIREHPVLLNRAPTLHRLGIQAFEPVLIEGKAIQLHPLVCTAFNADFDGDQMAVHVPLSIEAQLEARVLMMSTNNILHPANGAPIIVPSQDMVLGLYYLSIMNENEPGQGMAFSDIGEMEQALFTKAVTLHTKIKGRFKTVDENGKPVSKIYETTPGRMLIAQLLPKSHKIPFDIANDLMTKKNISRLIDQVYRHCGQKDTVIFCDRIMQLGFKHACMAGISFGKDDMLIPETKPKLISETQALAKEYEQQYNDGLITQGEKYNKVVDAWAKCTDKIADEMMGRIKAVEFESGRPMNSIYMMSHSGARGSPTQMRQLAAMRGLMTKPSGEIIETPIISNFKEGLTVLEYFNSTHGARKGLADTALKTANSGYLTRRLVDVAQDCIITQTDCGTPNGLTMQPIVDAGQVVATLGQRILGRTALEDILHPTSGEVIVAGGVTIEERDIEVIEKAGIQSVKIRSALTCEVRTGICATCYGRDLARGTPVNMGEAVGVIAAQSIGEPGTQLTMRTFHMGGTAQVVDTSFLEASYEGTVQIRNRNVVRDSEGRLVAMGRNMAVLILDQNGKERASHRVTYGSRIFVDDGDTVRRGQRIAEWDPYTRPVLTELDGTIGFEDMVEGISVSEQTDESTGITKRAVIDWRASPRGQDLKPAIVIKGDDGSILSRGSEARYLMSVDAILSVEPGARVKAGDVLSRIPMESAKTKDITGGLPRVAELFEARRPKDNAVIAEIDGTVRFGRDYKNKRRIVIEPEEGEPVEYLIPKGKPFHLQEGDVIEKGDYILDGNPAPHDILAIRGVEALASYLVNEIQEVYRLQGVVINDKHIEVIVRQMLQKIEIVESGDSGYIPGDHVDRIELAELNERLAEEGKKPASGNPVLLGITKASLQTPSFISAASFQETTRVLTEAAVAGKMDMLQGLKENVIVGRLIPAGTGGTMTQVRRIASARDELIIEDRRKS
1736384_Asp@KQT63328_1__DNA_directed_RNA_polymerase_subunit_beta_                                   MNEVMNFNPQVQAQTFDSIRISLASPEKILSWSFGEIKKPETINYRTFKPERDGLFCARIFGPIKDYECLCGKYKRMKYKGIICEKCGVEVTLSRVRRERMGHIELAAPVAHIWFLKSLPSRIGTLLDMTLKDIERVLYFENYIVTEPGLTALKEHQLLTEEEYMIAVDEYGEDSFTALIGAEAIQELLASMELEKIAGDLRVELSETTSELKTKKLMKRLKIVENFIESGNKPEWMIMRVVPVIPPDLRPLVPLDGGRFATSDLNDLYRRVINRNNRLKRLIELRAPGIIIRNEKRMLQEAVDALFDNGRRGRVITGANKRPLKSLSDMLKGKQGRFRQNLLGKRVDYSGRSVIVTGPELKLHQCGLPKKMALELFKPFIYARLDAKGYSSTVKQAKKLVEKERPEVWDILDEVIREHPVLLNRAPTLHRLGIQAFEPILIEGKAIQLHPLVCTAFNADFDGDQMAVHVPLSIEAQLEARVLMMSTNNILHPANGLPIIVPSQDMVLGLYYLSIMNENEPGQGMVFSDFGELEQALFTKAVTLASKIKGRFKTVDAEGKPVSKIYETTPGRMLIGQLLPKNHMIPYDICNELMTKKNISKMIDTVYRHCGQKDTVIFCDRIMQLGFKHACTAGISFGKDDMLIPDSKPRMIEETQTLAKEFEQQYNDGLITQGEKYNKVVDAWAKCTDKIADEMMARIKAIEFATGRPMNSIYMMSHSGARGSPTQMRQLAAMRGLMTKPSGEIIETPIISNFKEGLTVLEYFNSTHGARKGLADTALKTANSGYLTRRLVDVAQDCIITQTDCGTENGLTMQPIVDAGQVVASIGQRVLGRTALEDIVHPLTGEVIVKGGVTIEEPDVELIEKASIQSVKIRSALTCEVRTGICAICYGRDLARGTPVNMGEAVGVIAAQSIGEPGTQLTMRTFHMGGTAQVVDQSFLEASYEGTVQIRNRNVVRDSDGRLVAMGRNMAILILDGAGKERASHRVTYGSRISVDDGDQVRRGQRIAEWDPYTRPVLTELEGVVEFEDLVEGLSVSEQADEATGITKRAVIDWRASPRGQDLKPAIVIRTKDGQVLARGTDARYFLSVDAILSVEPGATVRAGDVLSRIPMESAKTKDITGGLPRVAELFEARRPKDNAVIAEIDGTVKFGRDYKNKRRIIIEPEDLEPVEYLIPKGKPFHLQEGDIIEKGDYILDGNPAPHDILAIRGVEALASYLVNEIQEVYRLQGVLINDKHIEVIVRQMLQKIEIIESGDSGYIPGDHVDRIELAELNERLEEEGKKPASGTPVLLGITKASLQTPSFISAASFQETTRVLTEAAVAGKTDTLQGLKENVIVGRLIPAGTGGMMTQVRRIATSRDDLIIEDRRKT
1736378_Asp@KQT83378_1__DNA_directed_RNA_polymerase_subunit_beta_                                   MNEVMNFNPQVAPQTFDSIRISLASPEKILSWSFGEIKKPETINYRTFKPERDGLFCARIFGPIKDYECLCGKYKRMKYKGIICEKCGVEVTLSRVRRERMGHIELAAPVAHIWFLKSLPSRIGTLLDMTLKDIERVLYFENYIVTEPGLTSLKQHQLLSEEEYMIAVDEFGEDSFTALIGAEAIQELLGSMDLEKIAGDLRSELATTTSELKTKKLMKRLKIVENFLESGNRPEWMIMTVVPVIPPDLRPLVPLDGGRFATSDLNDLYRRVINRNNRLKRLIELRAPGIIIRNEKRMLQEAVDALFDNGRRGRVITGANKRPLKSLSDMLKGKQGRFRQNLLGKRVDYSGRSVIVTGPELKLHQCGLPKKMALELFKPFIYARLDAKGFSSTVKQAKKLVEKERPEVWDILDEVIREHPVLLNRAPTLHRLGIQAFEPVLIEGKAIQLHPLVCTAFNADFDGDQMAVHVPLSIEAQLEARVLMMSTNNILHPANGQPIIVPSQDMVLGLYYLSILNEKEPGEGMVFSDIGELEQALFTKAVTLHTKIRGRFKTIDKDGKPVSKIYETTPGRMLIGQLLPKNHMIPFDICNELMTKKNISRMIDTVYRHCGQKDTVIFCDRIMQLGFKHACTAGISFGKDDMVIPETKARMIGETQALAKEYEQQYNDGLITQGEKYNKVVDAWAKCTDKIAEEMMARIKAVEFETGRPMNSIYMMSHSGARGSPTQMRQLAAMRGLMTKPSGEIIETPIISNFKEGLTVLEYFNSTHGARKGLADTALKTANSGYLTRRLVDVAQDCIITQTDCQTQNGLTMQPIVDAGQVVASIGQRILGRTALEDIVHPLSGEVIVKGGVTIEEPDVEKIEKASIQSVKIRSALTCEVRTGICAICYGRDLARGTPVNMGEAVGVIAAQSIGEPGTQLTMRTFHMGGTAQVVDSSFLEASYEGTVKVRNRNVVRNSEGKLVAMGRNMAIVILDQAGKERASHRVTYGSRIFVDDGDTVRRGQRIAEWDPYTRPVLTELDGTVGYEDLVDGISVSEQTDESTGITKRAVIDWRASPRGQDLKPALVIKGKNGEILARGSDARYFQSVDAILSVEPGADVKAGDVLSRIPMESAKTKDITGGLPRVAELFEARKPKDNAVIAEIDGTVRFGRDYKNKRRIIIEPEDGEPVEYLIPKGKPFHLQEGDIIEKGDYILDGNPAPHDILAIRGVEALASYLVNEIQEVYRLQGVLINDKHIEVIVRQMLQKVEIVESGDSGYIPGDHVDRIELAELNEKLEEEGKKPASGNPVLLGITKASLQTPSFISAASFQETTRVLTEAAVAGKMDTLQGLKENVIVGRLIPAGTGGMMTQVRRIATSRDELIIEDRRKT
287752_Amanganoxydan@EAS51092_1__DNA_directed_RNA_polymerase_beta__chain                            MNEVMNFNPQVAAQTFDSIRISLASPEKILSWSFGEIKKPETINYRTFKPERDGLFCARIFGPIKDYECLCGKYKRMKYKGIICEKCGVEVTLSRVRRERMGHIELAAPVAHIWFLKSLPSRIGTLLDMTLKDIERVLYFENYIVTEPGLTSLKEHQLLSEEEYMIATDEFGEDSFTALIGAEAIQDLLGSMDLETIAGDLRSELAETTSELKTKKLMKRLKIVENFLESGNKPEWMIMSVVPVIPPDLRPLVPLDGGRFATSDLNDLYRRVINRNNRLKRLIELRAPGIIIRNEKRMLQESVDALFDNGRRGRVITGANKRPLKSLSDMLKGKQGRFRQNLLGKRVDYSGRSVIVTGPELKLHQCGLPKKMALELFKPFIYARLDAKGFSSTVKQAKKLVEKERPEVWDILDEVIREHPVLLNRAPTLHRLGIQAFEPVLIEGKAIQLHPLVCTAFNADFDGDQMAVHVPLSIEAQLEARVLMMSTNNILHPANGQPIIVPSQDMVLGLYYLSIMNENEPGEGMAFSDIGEMEQALFTGAVTLHSKIKGRFKTIDAEGNPVSQIYETTPGRMLIGEILPKNAKVPFDICNELMTKKNISRMIDQVYRHCGQKETVIFCDRIMQLGFRHACTAGISFGKDDMLIPETKPQMIGETQALAKEYEQQYNDGLITQGEKYNKVVDAWAKCTDKIADEMMARIKAVEFEDGRPMNSIYMMSHSGARGSPTQMRQLAAMRGLMTKPSGEIIETPIISNFKEGLTVLEYFNSTHGARKGLADTALKTANSGYLTRRLVDVAQDCIITQVDCGTDKGLTMQPIVDAGQVVASLGQRVLGRTALEDIVHPLTGEVIVKGGVTIEEPDVEIIEKAGIQSINIRSALTCEIRTGICGTCYGRDLARGTPVNMGEAVGVIAAQSIGEPGTQLTMRTFHMGGTAQVVDSSFLEASYEGTVQIRNRNVVRNSDGQLVAMGRNMAILIMDQAGKERASHRVTYGSRVYVDDGDTVRRGQRVAEWDPYTRPVLTELDGTVDFEDLVDGISVSEQADEATGITKRAVIDWRASPRGQDLKPAMVIKGDDGEVLPRGSDARYYQSVDAILSVEPGTRVSAGDVLSRIPMESAKTKDITGGLPRVAELFEARKPKDNAVIAEIDGTVKFGRDYKNKRRIVIEPEEGEPVEYLIPKGKPFHLQEGDVIEKGDYILDGNPAPHDILAIRGVEALASYLVNEIQEVYRLQGVLINDKHIEVIVRQMLQKVEIVESGDSGYIPGDHVDRIELAELNERLNEEGKRPASGNPVLLGITKASLQTPSFISAASFQETTRVLTEAAVAGKTDTLQGLKENVIVGRLIPAGTGGTMTQVRRIATARDDLILDDRRKA
1121026_Aaltamirensis@SHI58162_1__DNA_directed_RNA_polymerase_subunit_beta_                         MNEVMNFNPQVQAQSFDSIRISLASPEKILSWSFGEIKKPETINYRTFKPERDGLFCARIFGPIKDYECLCGKYKRMKYKGIICEKCGVEVTLSRVRRERMGHIELAAPVAHIWFLKSLPSRIGTLLDMTLKDIERVLYFENYIVTEPGLTALKEHQLLTEEEYMIATEEYGEDSFTALIGAEAIQELLSSMDLEKIAGDLRAELAETTSDLKTKKLMKRLKIVENFLESGNRPEWMIMSVVPVIPPDLRPLVPLDGGRFATSDLNDLYRRVINRNNRLKRLIELRAPGIIIRNEKRMLQEAVDALFDNGRRGRVITGANKRPLKSLSDMLKGKQGRFRQNLLGKRVDYSGRSVIVTGPELKLHQCGLPKKMALELFKPFIYARLDAKGYSSTVKQAKKLVEKERPEVWDILDEVIREHPVLLNRAPTLHRLGIQAFEPILIEGKAIQLHPLVCTAFNADFDGDQMAVHVPLSIEAQLEARVLMMSTNNILHPANGQPIIVPSQDMVLGLYYLSIMNENEPGQGMAFSDIGEMEHALHAKSITLHTKIRGRFKSVDKDGNLVSKVYETTPGRLLIGQLLPKNVNIPFDIANELMTKKNISRLIDQVYRHCGQKETVIFCDRIMQLGFKHACMAGISFGKDDMLIPDTKEKLIAETQALAKEYEQQYNDGLITQGEKYNKVVDAWAKCTDKIADEMMARIKAVEFDGGRPMNSIYMMSHSGARGSPTQMRQLAAMRGLMTKPSGEIIETPIISNFKEGLTVLEYFNSTHGARKGLADTALKTANSGYLTRRLVDVAQDCIITQSDCGTLNGLTMQPIVDAGQVVATLGQRVLGRTALEDVLHPVTGDVLVAGGHNIDERDVEVIEKAGVQSIKIRSALTCEVRTGICAVCYGRDLARGTPVNMGEAVGVIAAQSIGEPGTQLTMRTFHMGGTAQVVDQSFLEASYEGTVKIRNRNVVRDSEGRLVAMGRNMAILILDQGGKERASHRVTYGSRIFVDDGDKVRRGQRIAEWDPYTRPVLTELEGTVEFEDLVEGLSVSEQADESTGITKRQVIDWRANPRGSDLKPAIVIKGPDGEVLQRGSDARYLLSVDAILSVEPGTKIKAGDVLSRIPMESAKTKDITGGLPRVAELFEARRPKDNAVIAEIDGTVRFGRDYKNKRRIVIEPEDGEPVEYLIPKGKPFHLQEGDIIEKGDYILDGNPAPHDILAIRGVEALASYLVNEIQEVYRLQGVLINDKHIEVIVRQMLQKVEIVDSGDSGYIPGDNVDRIELAELNEKLEEEGKKPASGVPVLLGITKASLQTPSFISAASFQETTRVLTEAAVAGKTDTLQGLKENVIVGRLIPAGTGGMMTQIRRIATSRDDLIIDDKRKT
1365950_Csalsifontis@SKA11802_1__DNA_directed_RNA_polymerase_subunit_beta_                          MNEVMNFNPQVQAQTFDSIRISLASPEKILSWSFGEIKKPETINYRTFKPERDGLFCARIFGPIKDYECLCGKYKRMKYKGIICEKCGVEVTLSRVRRERMGHIELAAPVAHIWFLKSLPSRIGTLLDMTLKDIERVLYFENYIVTEPGLTSLKEHQLLSEEEYMIAVDEFGEDSFTALIGAEAIQELLAAMDLEKIAGDLRSELAETTSDLKQKKLMKRLKIVENFLESGNRPEWMIMSVVPVIPPDLRPLVPLDGGRFATSDLNDLYRRVINRNNRLKRLIELRAPGIIIRNEKRMLQEAVDALFDNGRRGRVITGANKRPLKSLSDMLKGKQGRFRQNLLGKRVDYSGRSVIVTGPELKLHQCGLPKKMALELFKPFIYARLDAKGYSSTVKQAKKLVEKERPEVWDILEEVIREHPVMLNRAPTLHRLGIQAFEPTLIEGKAIQLHPLVCTAFNADFDGDQMAVHVPLSIEAQLEARVLMMSTNNILHPANGQPIIVPSQDMVLGLYYLSIMNENEPGQGMAFSDIGELEAAIFSKSITLHTKIRGRFRTVDAEGNTVSKIYETTPGRLLIGQLLPKNHNIPFDICNQLMTKKAISRMIDTVYRHCGQKDTVIFCDRIMQLGFRHACTAGISFGKDDMLVPETKPKLIGETQALAKEYEQQYSDGLITSGEKYNKVVDAWAKCTDKIAEEMMSRIKAVEFDNGRPMNSIYMMSHSGARGSPTQMRQLGAMRGLMTKPSGEIIETPIISNFKEGLTVLEYFNSTHGARKGLADTALKTANSGYLTRRLVDVAQDCIITQVDCGTERGLTMQPIVDAGQVVATIGQRVLGRTAMEDIVHPVSGEVIVEAGRLIEERDVEQIEKANIQSVKIRSPLTCEVRTGVCAACYGRDLARGTPVNMGEAVGVIAAQSIGEPGTQLTMRTFHMGGTAQVVDSSFLEASYEGTVQIRNRNVVRDSDGRLVAMGRNMAVLILDQAGKERASHRISYGSRIYVDDGDTVRRGQRIAEWDPYTRPVLTEVEGTAEFEDMVEGVSVSEQTDESTGITKRAIIDWRASPRGQDLKPAIIIRKDDGSILARGSDARYLLSVGTILSIEPGSRVKAGDVLSRIPMESAKTKDITGGLPRVAELFEARRPKDNAVISEIDGTVRFGRDYKNKRRIVIEPEEGEPVEYLIPKGKPFHLQEGDVIEKGDYILDGNPAPHDILAIRGVEALAAYLVNEIQEVYRLQGVLINDKHIETIVRQMLQKIEITESGDSGYIPGDHVDRIELAEINERLEEEGKKTASGQPVLLGITKASLQTPSFISAASFQETTRVLTEAAVAGKVDSLQGLKENVIVGRLIPAGTGGMMTQIRRIATSRDELILEDRRKD
1876515_Nmarinus@OXS99158_1__DNA_directed_RNA_polymerase_subunit_beta_                              MNEVMNFNSQAPAPTFDSIRISLASPEKILSWSYGEVKKPETINYRTFKPERDGLFCARIFGPQKDYECLCGKYKRMKYKGIICEKCGVEVTLSRVRRERMGHIELAAPVAHIWFLKSLPSRIATLLDMTLKDIERVLYFENYIVTEPGLTSLQENQLLSEEEFMTAAEEFGDDSFTAMIGAEAIREMLAAMELPKIAVELREDLAETSSELKQKKLLKRLKVVENFIESGNKPEWMILTVVPVIPPDLRPLVPLDGGRFATSDLNDLYRRVINRNNRLKRLIELRAPGIIIRNEKRMLQEAVDALFDNGRRGRVITGANKRPLKSLSDMLKGKQGRFRQNLLGKRVDYSGRSVIVTGPELKLHQCGLPKKMALELFKPFIYARLDAKGYSSTVKQSKKLVEKEKPEVWDILDEVIREHPVLLNRAPTLHRLGIQAFEPVLIEGKAIQLHPLVCTAFNADFDGDQMAVHVPLSLEAQLEARVLMMSTNNILHPANGAPIIVPSQDMVLGLYYLSIVNENEPGEGMAFADMGELHHALNTGVVTLHAKIKGRFKTVDEDGNVVSEIHDTTPGRMIIGELLPKNVNVPFSTVNQEMTKKNISRMIDTVYRHCGQKETVIFCDRIMSLGFGQACRAGISFGKDDMIIPEAKAKMVEETETLTKEYEQQYNDGLITQGEKYNKVVDAWAKCSEKVAEEMMKGIKAVEFETNRPMNSIYMMSHSGARGSPAQMRQLAGMRGLMAKPSGDIIETPIISNFKEGLTVNEYFNSTHGARKGLADTALKTANSGYLTRRLVDVAQDCIVVKTDCGTDRGLTMTPIVDAGQVVASIGQRVLGRTSLDDIVDLKTGETLVKAGKTIDERDVDAIETAGIQTVRIRSALTCDVKVGVCAICYGRDLARGTPVNLGEAVGVIAAQSIGEPGTQLTMRTFHMGGTAQVVDTSFLEASYGGTVQLKNRSVVRNSSGDMVVMGRNMAVAILDEKGEERASQRVTYGSRIFVDDGDTIKRGQRIAEWDPYTRPLLTEVEGRVEFEELIDGVSMSVSEDESTGITKREVIDWRSTPRGTDLKPALIIEGKDGKPLERGGDARYMMSVEAVLSVEPGAHVKPGDVLARIPMESAKTKDITGGLPRVAELFEARRPKDHAVIAEISGTIRFGRDYKNKRRIMIEPEEGEPAEYLIPKGKPFYLQDGDAIEKGDYILDGNPAPHDILAIKGVEALASYLVNEIQEVYRLQGVLINDKHIEVIVRQMLQKVEVTEQGDSLYIPGDNVDQIEFDEVNQRLVDEGKKPAKSQPVLLGITKASLHTPSFFSAASFQETTRVLTEAAVAGKTDTLQGLKENVIVGRLIPAGTGGAMNKIRRVASSRDDLILDERRRA
2079007_CTsp@RCL03908_1__DNA_directed_RNA_polymerase_subunit_beta_                                  MNEVMNFNPQASVQTFDSIRISIASPEKIMSWSYGEIKKPETINYRTFKPEREGLFCSRIFGPIKDYECLCGKYKRMKYKGIICEKCGVEVTLSRVRRERMGHIELAASVAHIWFLKSLPSRISTLLDIALKDIERVLYFENYIVTEPGLTPLKMQQLLSEEEYLIAVEEFGEDQFTALIGADAIHELLASLELETLAGKLRAELAESASELKQKKIMKRLKIVENFFESGNKPEWMIMKVIPVIPPDLRPLVPLDGGRFATSDLNDLYRRVINRNNRLKRLIELRAPGIIIRNEKRMLQEAVDALFDNGRRGRVIAGANKRLLKSLSDMLKGKQGRFRQNLLGKRVDYSGRSVIVTGPELKLHQCGLPKKMALELFKPFIYARLDAKGLSSTVKQAKKLVEKERPEVWDILDEVIREHPVLLNRAPTLHRLGIQAFEPVLIEGKAIQLHPLVCTAFNADFDGDQMAVHVPLSLESQLEARVLMMSTNNILHPANGAPVIVPSQDMVLGLYYLSIDSEKESRKNMIFSDMGELEHALENKIVFLHSRIKGRYRSIDAQGQPVSKIFDTTPGRMIIGELLPKNPKVSFDIVNQEMTKKNISSMIDHVYRHCGQKETVIFCDQIMQLGFSYACRAGISFGKDDMVIPEKKASLVAETEVLVKEYEQQYNDGLITQGEKYNKVVDAWSKCTDRIAEEMMKRIQAIESQTGKPMNSIYMMSHSGARGSSNQMKQLAGMRGLMAKPSGEIIETPIISNFKEGLTVNEYFNSTHGARKGLADTALKTANSGYLTRRLVDVAQDAIISELDCGTNKGLTMQAILDAGQIVASLGQRILGRSALLDILHPLTGDVLLKASSMIEESDVMRIEEAGIQSVQIRSALTCETRIGVCAKCYGRDLARGAPVNQGEAVGVIAAQSIGEPGTQLTMRTFHLGGTAQMVDSSYLEASYEGQVELRNCNVVHNSAGHLVVMGRNMAVVIRDETGKERASHRVSYGARLFLEDGAFVKRGQRIAEWDPYTRPILTEVEGYVTFEDMIDGLSVSENMDESTGITKRQVMDWRVNPRGADLKPAIVLKDKKGKILTKGGEARYMMSVDTILSVEPDMYVKAGDVIARLPMESTKTKDITGGLPRVAELFEARRPKDHAIIAEMSGTIRFSRDYKNKRRIFIEPESFEPVEYLIPKGRPFHFQDGDQIEKGDYLLDGNPAPHDILAIKGVEALAAYLVNEIQEVYRLQGVLINDKHIEVIVRQMLQKVEITDSGDSTYISGDHVDRIELHEINERLIEEGRKPALGNPILLGITKASLQTPSFISAASFQETTRVLTEAAVAGKIDTLQGLKENVIVGRLIPAGTGGTIAQIRRIATARDDLIVDERRKA
1514904_Amarina@KPA99918_1__DNA_directed_RNA_polymerase_subunit_beta_                               MNEVANFNPQATSQNFDSIRISIASPEKILSWSFGEIKKPETINYRTFKPERDGLFCARIFGPIKDYECLCGKYKRMKYKGIICEKCGVEVTLSRVRRERMGHIELAAPVAHIWFLKSLPSRIATLLDMTLKDIERVLYFENYIVTEPGLTSLKEHQLLSEEEFMTAGEEFGEDQFTCMIGAEAIQTILAGLDLQKIAVELRDELDATSSELKTKKLLKRLKVVENFMDSGNRPEWMIMTIIPVIPPDLRPLVPLDGGRFATSDLNDLYRRVINRNNRLKRLMELRAPGIIIRNEKRMLQESVDALFDNGRRGRVITGANKRPLKSLSDMLKGKQGRFRQNLLGKRVDYSGRSVIVTGPELKLHQCGLPKKMALELFKPFIYARLDAKGYSSTVKQAKKLVEKEKPEVWDILDEVIREHPVLLNRAPTLHRLGIQAFEPVLIEGKAIQLHPLVCTAFNADFDGDQMAVHVPLSLEAQLEARVLMMSTNNILHPANGLPIIVPSQDMVLGLYYLSIVAENEPGQDMIFADMGELHHALDNGIVTLHTKIKGRFKTIDEEGNPVNELHETTPGRMILGELLPVNAKIPFSICNQEMTKKNISAMIDTVYRHCGQKETVIFADRIMALGFSHACRAGISFGKDDMVIPPSKAAIVEETDKIAKEYEQQYNDGLITFGEKYNKVVDAWAKCDDKLTEETMAGIQAIKFENGRQMNSVYMMARSGARGSTRQMKQLAGMRGLMAKPSGEIIETPITSNFKEGLTVNEYFNSTHGARKGLADTALKTANSGYLTRRLVDVAQDCIITAKDCGTDKGLTMSPIVDAGHVVASIGQRVLGRTILADVTDPKSDEVIVPAGRMVDEADVERIEAAGVQSILIRSALTCEMQSGVCAVCYGRDLARGTPVNHGEAVGVIAAQSIGEPGTQLTMRTFHMGGTAQVVDSSFLEASYDGVVEIKNRNIVRNSAGNNIAMGRNMSIIIKDEKGDERATHKVSYGSRVMVDDGDVIKRGQRMVEWDPYTRPIMSEEAGIVKLEDVVDGISAEESTDEATGITKRVVIDWRSNPRGADLKPAISVTDAKGDVLARGTDARFLLSPDAILAVEPGAKVKPGDVIARIPMESAKTKDITGGLPRVAELFEARRPKDHAVIAEIDGTIRYGRDYKNKRRIIIEPEEGEPAEYLIPKGRPFHLQDGDPIEKGDYILDGNPAPHDILAVRGVEALASYLVDEVQEVYRLQGVLINDKHIEVIVRQMLQKVEITEPGESGYIVGDNVDRIELEDVNERLKDEGKKPAVGEPVLLGITKASLQTPSFISAASFQETTKVLTEASIAGKIDTLQGLKENVIVGRLIPAGTGGAMNQIRRIASSRDTLIIDERQKH
744979_Asp@EFL89962_1__DNA_directed_RNA_polymerase__beta__subunit                                   MNEVMNFNPQVQAQSFDSIRISIAAPEKILSWSFGEIKKPETINYRTFKPEKDGLFCARIFGPIKDYECLCGKYKRMKYKGIICEKCGVEVTLSRVRRERMGHIDLASPVAHIWFLKSLPSRIGLLLDLTLKDLERVLYFENFVVTEPGLTPLADLQLLSEEEHMIAQEEYGEENFTAMIGAEAIHEMLSALDLEQLVNTLREEIATTTSELKYKKLSKRLKTAEAFLDSGNRPEWMIMKTIPVIPPDLRPLVPLDGGRFATSDLNDLYRRVINRNNRLKRLMELRAPDIIIRNEKRMLQESVDALFDNGRRGRTITGANKRPLKSLSDMLKGKQGRFRQNLLGKRVDYSGRSVIVVGPELKLHQCGLPKKMALELFKPFIYARLDAKGYSSTVKQAKKLVEKEKPEVWDILDEVIREHPVLLNRAPTLHRLGIQAFEPVLIEGKAIHLHPLVCAAFNADFDGDQMAVHVPLSLEAQLEARVLMMSTNNILHPANGQPIIVPSQDIVLGLYYLSIEAEGEPGQGMVFGDAGELQHALDNGVVTMHTKIKGRFKGLDIEGNPFSEIVDTTPGRMLMGELLPKRPGVSYEIVNQEMTKKNISAMIDRVYRLCGQKDTVIFADQIMKIGFTNACKAGISFGKDDMVIPDTKEGMVNETSALTKEFEQQYNDGLITRGEKYNKVVDAWAKCGDKVADEMMDGIQATKFENGRQMNSVYMMSRSGARGSPAQMKQLAGMRGLMAKPSGEIIETPIISNFKEGLTVMEYFNSTHGARKGLADTALKTANSGYLTRRLVDVAQDCIINETDCGTTNGLTMQAIVDAGQVVASLGARIVGRASADDIAHPETGEIIVKAGQSIEEPDVKLIDEAGIKSVKIRSALTCETRTGICGTCYGRDLARGTPVNMGEAVGVIAAQSIGEPGTQLTMRTFHIGGTAQVVDSSFIEASYEGEVKLRNRNVVRDSDGRLMAMGRNMAILIMDEQGNERAVHRVTYGSRLHVDDGDKVQQGQRVAEWDPYTRPVLTPESGIVEFEDLVDGVSVSESADENTGITKRTIIDWRTNPRGENLKPALVVKDKKGNVTELGGEARFPLSVEAILSVEPGADVKAGDVIARVPLESAKTKDITGGLPRVAELFEARRPKDAAVIAEIDGTIRFGRDYKNKRRIHIEPDNTEPTEYLIAKGKPFHHQDGDTIEKGDYILDGNPAPHDILAVKGVEALASYLVDEVQEVYRLQGVGINDKHIEVIVRQMLQKVEITDAGESGLVRGEQMDRIEMDLMNEKLAEEGRAPASGDPILLGITKASLQTRSFISAASFQETTRVLTEAAVAGKSDTLEGLKENVIVGRLIPAGTGGVMNQVRRVANSRDDLIIEEQRKV
631454_Lbaratangense@ESR27480_1__DNA_directed_RNA_polymerase_beta__subunit                          MNEVLNFNPTAPQQVFDQIQISLASPEKIRSWSFGEIKKPETINYRTFKPERDGLFCARIFGPIKDYECLCGKYKRMKYKGIICEKCGVEVTLSRVRRERMGHIELAAPVAHIWFLKSLPSRIGMILDSTLKDVERVLYFENYIVIEPGLTPLKQYQLLSEEEYIEALDQYGEDAFTANIGAEAVRDILAGLDLQKIAADLRVEIAESTSELKPKKLAKRLKLIESFIESGNKPEWMIMTYIPVIPPDLRPLVPLDGGRFATSDLNDLYRRVINRNNRLKRLIELRAPDIIIRNEKRMLQEAVDALFDNGRRGRVITGANKRPLKSLADMLKGKQGRFRQNLLGKRVDYSGRSVIVVGPELKLHQCGLPKKMALELFKPFIYSRLEAKGLSSTVKQAKKLVEKERPEVWDILDEVIREHPVMLNRAPTLHRLGIQAFEPTLIEGKAIQLHPLVCAAFNADFDGDQMAVHVPLSLEAQLEARVLMMSTNNILHPANGSPIIVPSQDIVLGLYYMSLMHENEPGEGMLLSNTGEIEHALESGAVTLHAKVKGRFRRIDDNGNEVTEIHETTPGRLLLGQLLPKHPAIGFEVVNKLLTKKEISRAIDTVYRHCGQKETVIFCDRIMARGFQQACLAGISFGKDDMLIPETKEKLVDETRELVKEYEQQYNEGFITQGEKYNKVVDAWAKCTDKIADEMMARISAVEYETKRPINSIYMMAHSGARGSPQQMKQLAGMRGLMAKPSGEIIESPIISNFKEGLSVLEYFNSTHGARKGLADTALKTANSGYLTRRLVDVAQDSIITERDCGSTRGIAMTAVVDAGEVIVSLGLRVLGRTAAEDIVHPASGEVIVPAGSMIEERDVEQIEKAQLQEVKIRSVLTCETKNGVCGSCYGRDLARGTPVNMGEAVGVIAAQSIGEPGTQLTMRTFHIGGTAQIAEQSFIESNFDGTIRLRNRNVVRDSEGIYIAMSRNMSLIVVDAEGNERAVHRINYGTRLRVDDGHKVKRGQRLAEWDPYTRPIVTEVDGTVEFEDLVEGLSISEQADESTGIAKRIVMDWRTSPRGSSLRPALVIKGDDGSVLERGGEARYLLSVDAVIATEPGQRVTAGDVLARIPLESAKTRDITGGLPRVAELFEARRPKDHAVIAEISGTVEFGRDYKNKRRITIRPEEGEPKEYLIPKGRHLYVQEGDYIEKGEFILDGNPAPHDILAIKGVEELAAYLVNEIQEVYRLQGVAINDKHIEVIVRQMLQKVEIEDAGESDFLTGEQVDRLDLDEANARLAAEGKKPASGSPVLLGITKASLQTRSFISAASFQETTRVLTEAAVAGKVDHLEGLKENVIVGRLIPAGTGSVMNKVRGIATHRDDLIVEQREQG
876269_Mstellata@ARWA01000001_1_2350___2564650_2568867                                              MNEVMNFNPVVQPQAFDQIQISIASPEKILSWSFGEIKKPETINYRTFKPERDGLFCARIFGPIKDYECLCGKYKRMKYKGVICEKCGVEVTLSRVRRERMGHISLAAPVAHIWFLKSLPSRIGLLLDMALKDLERILYFESYIVLDPGLTPLKDRQLLNEEEYLRAQDDYGQDSFTALIGAEAIREILRNMDLARIAEQLKVEISEATTELKPRKLAKRLKIIEAFMHSGNKPEWMILTEVPVIPPDLRPLVPLDGGRFATSDLNDLYRRVINRNNRLKRLIELRAPDIIIRNEKRMLQEAVDALFDNGRRGRVITGANKRPLKSLADMLKGKQGRFRQNLLGKRVDYSGRSVIVVGPELKLHQCGLPKKMALELFKPFIYSRLDAKGLSATVKQAKKLVEKEKPEVWDILDEVIREHPVMLNRAPTLHRLGIQAFEPKLIEGKAIQLHPLVCSAFNADFDGDQMAVHVPLSLEAQLEARVLMMSTNNILHPANGQPIIVPSQDIVLGLYYVTLMRDGEPGQGMVFANQGEIEHALHAKAITLHSKIKGRAWTYDENGNRVSKIFDTTPGRLILGQLMPDHKKIPFDVVNKLMTKKEISNMIDVVYRNCGQKETVIFCDRIMALGFREAFKAGISFGKDDMVVPETKPAIIEATTALAKEYEQQYNDGLITQGEKYNKVVDAWAKCSDKLAEEMMARISAVHKDNGRPINSIYMMSHSGARGSPTQMKQLAAMRGLMAKPSGEIIESPIISNFKEGLTVLEYFNSTHGARKGLADTALKTANSGYLTRRLVDVAQDAIITIPDCGSTGGIRMRAILDAGQVVASLAIRILGRTTAEDLKE-QDGTIIVAAGEMIQEWHIDRINAAGIQEVKIRSVLTCEAKNGVCATCYGRDLARGTPVNMGEAVGVIAAQSIGEPGTQLTMRTFHIGGAAQIADSSFLESNFDGTVKIRNRHLARNTDGDLMVMARNVAVVIEGPDGVERAVHRVQYGARMKVDEGDKVKRGQRIAEWDPYTRPILTEVDGKIGFEDLVEGSSMTETIDEATGIAKRMVIDYRLNQRSATLKPAIVIKGKDGKIVQRGGDARYTLPVDSIIGVDPEGGVKAGDIIARISMESAKTRDITGGLPRVAELFEARRPKDHAIIAEISGTVQFGRDYKNKTRIAIVPEEGDPVEYLIPKGKHIHLQDGDIVEKGDYIVDGNPAPHDILAIKGVEELAAYLVNEIQEVYRLQGVSINDKHIEVIVRQMLQKVDITDPGDTEFLIGEQVDQTELEEANAKCIEEGLKPGVGTPVLLGITKASLQTRSFISAASFQETTRVLTEAAVNGKADTLEGLKENVIVGRLIPAGTGAAMAKLRRVAAMRDEMILAQKAES
663610_Maurea@JQKO01000001_1_348___388937_393154                                                    MNEVMNFNPIAQPQAFDQIQISIASPEKILSWSFGEIKKPETINYRTFKPERDGLFCARIFGPIKDYECLCGKYKRMKYKGVICEKCGVEVTLSRVRRERMGHISLAAPVAHIWFLKSLPSRIGLLLDMTLKDLERILYFESYIVLDPGLTPLKDRQLLNEEDYLRAQDEYGQDSFTALIGAEAIREILRNMDLPTIAEQLKVEIAQSTTELKPKKLAKRLKIIEAFMHSGNKPEWMILTEVPVIPPDLRPLVPLDGGRFATSDLNDLYRRVINRNNRLKRLIELRAPDIIVRNEKRMLQEAVDALFDNGRRGRVITGANKRPLKSLADMLKGKQGRFRQNLLGKRVDYSGRSVIVVGPDLKLHQCGLPKKMALELFKPFIYSRLDAKGLSATVKQAKKLVEKEKPEVWDILDEVIREHPVMLNRAPTLHRLGIQAFEPKLIEGKAIQLHPLVCAAFNADFDGDQMAVHVPLSLEAQLEARVLMMSTNNILHPANGLPIIVPSQDIVLGLYYVSLMRDGEPGQGMMFANIGEIEHALHAKAITLHSRIKGRAWTYDADGQRASKIFDTTPGRLILGQLLPNHNKIPFDVVNKLMTKKEISNMIDVVYRNCGQKETVIFCDRIMALGFREAFKAGISFGKDDMVVPETKPRIIAETSALAKEYEQQYNDGLITQGEKYNKVVDAWAKCSDKLAEEMMARISSVQKEHGRPINSIYMMSHSGARGSPTQMKQLAAMRGLMAKPSGEIIESPIISNFKEGLTVLEYFNSTHGARKGLADTALKTANSGYLTRRLVDVAQDSIITTVDCGSQGGIRMRAIIDAGQIVASLATRILGRTAAEDLKE-IDGTIIVPAGEMIQEWHIDRINAAGIQEVKIRSVLTCEAKNGVCGKCYGRDLARGTPVNMGEAVGVIAAQSIGEPGTQLTMRTFHIGGAAQIADQSFIESNFDGAVKIRNRHLARNTEGDLMVMARNVAVVIEGPDGAERAVHRVQYGARLKVDEGDTIKRGQRIAEWDPYTRPILTEIDGVIGFEDLVEGASMTETIDEATGIAKRMVIDWRLNQRSATLKPSIVIKAADGKILQRGGDARYTLPVDSIIGVDPGGWVKAGDIVARISMESAKTRDITGGLPRVAELFEARRPKDHAIIAEASGTVQFGRDYKNKTRISIIPEEGEPIEYLIPKGKHIHLQDGDVVEKGDYIVDGNPAPHDILAIKGVEELAAYLVNEIQEVYRLQGVSINDKHIEVIVRQMLQKVDIVEPGDTEFLPGEQVDQTELEEANAKAIEMGQKPASGTPVLLGITKASLQTRSFISAASFQETTRVLTEAAVNGKADTLEGLKENVIVGRLIPAGTGAAMAKLRRVATMRDEMILAQKAEA
[truncated: 1,276,225 more chars]
