# Supplementary material for: Components of iron–Sulfur cluster assembly machineries are robust phylogenetic markers to trace the origin of mitochondria and plastids
Source: PLoS Biol. 2023 Nov 8;21(11):e3002374. doi: 10.1371/journal.pbio.3002374 (PMC10631705; doi:10.1371/journal.pbio.3002374)
Supplement: S1 Data — (ZIP) [file pbio.3002374.s017.zip › S1 Data/Concatenations/ISC/Reference_tree_Alpha/trimmed_alignments/If2_Alpha_ExtGroup.bmge.phy]

 1128 706
12312345_Abacterium@PPR18298_1__Translation_initiation_factor_IF_2__partial                         MT--KKTLS-LGGLSLGNSGKSGGAKSVAVEVKRRRFNAQSNE-GSKPRLKAA--------EAKRE----RKRE------KAQKK-KGKKGAATKPAS-KRGGRNA--LRPRYRQKKGSGQGDKVIREVVISDIITVQELANRMSEKVGDVVKKLMMMGQMVTQNQSIDQETAALIVEEFGHTYKLVSDNAIEEDL-GEDKKSELMERPPVVTVMGHVDHGKTSLLDALRKTHVVDGEAGGITQHIGTYQIRTESGRLITFLDTPGHEAFTSMRARGASVTDIVILIVAADDGIMPQTVEAIRHAKAAEVPIIVAINKCDKPEANPDRVKQELLSHDLVPEDFGGDIVCCEISAKAGTGLEHLEEMILLQADVLELTANPERRADGVVVESRLDKGRG--------------------------------------------------------------------------------------------------------------------------------------------------------------------------------------------------------------------------------------------------------------------------------------------------------------------
122586_Nmeningitidis@AAF41992_1__translation_initiation_factor_IF_2                                 MSNSKSISI-RRTTEVSTVDG------VKVETRKRRTVARAEA-AARA--EGNKA-----------QKP-TEAE-P-A--AEARRQK-AKAKKEDRRN-QKGGKGGG-DRKKGKKLNQHAATEPVVHEVLVPETITVADLAHKMAVKGVEVVKALMKMGMMVTINQSIDQDTALIVVEELGHIGKPAAADDPEAFLDGAAVEAEALPRPPVVTVMGHVDHGKTSLLDYIRRTKVVQGEAGGITQHIGAYHVE-TPRGVITFLDTPGHEAFTAMRARGAKATDIVILVVAADDGVMPQTIEAIAHAKAAGVPMVVAVNKIDKEAANPERIRQELTAHEVVPDEWGGDVQFIDVSAKKGLNIDALLEAVLLEAEVLELTAPVDAPAKGIIVEARLDKGRGAVATLLVQSGTLKKGDMLLAGTAFGKIRAMVDENGKSITEAGPSIPVEILGLSDVPNAGEDAMVLADEKKAREIALFRQGKYRDVRLAKQA--LENMFNNMGTQAQSLSVIIKADVQGSYEALAGSLKKLSTDEVKVNVLHSGVGGITESDVNLAIASGAFIIGFNVRADASSRKLAENENVEIRYYNIIYDAINDVKAAMSGMLSPEEKEQVTGTVEIRQVISVSKVGNIAGCMVTDGVVKRDSHVRLIRNNVVIHTGELASLKRYKDDVKEVRMGFECGLMLKGYNEIMEGDQLECFDIVEVARSL
243365_Cviolaceum@AAQ59137_1__translation_initiation_factor_IF_2                                    MVLEKGTLT-RKSSEVKKADGS----TVTVETRKKRVV------APRA--A----------------AP-AEAE-P------KKRQASGKGKKGGERS-KKGGDA-G-NKKGRK--NQHAATEPIVHEVLVPETITVAELAHKMAVKAVEVIKTLMKMGMMVTINQVLDQETALIVVEEMGHIGKAAQADDPEAYLDDGTVEVVEQPRSPVVTVMGHVDHGKTSLLDYIRRAKVAAGEAGGITQHIGAYHVE-TPRGMITFLDTPGHEAFTAMRARGAKATDIVVLVVAADDGVMPQTIEAIHHAKAAKVPMVVAVNKIDKQGANVERIRQELVAHEVVPEDWGGDTQFVEVSAKMGLNIDALLEAILLQAEVLELKAPVDSLAKGIIVEARLDKGRGPVATLLVQSGTLKKGDVVLAGTAFGRVRAMMDENGKAIDSAGPAIPVEILGLSDVPQAGEDAMALADEKKAREIALFRAGKFRDVRLAKQA--LENMFAQMAGEVQTLSIIIKADVQGSYEALAGSLQKLSTEEVRVAILHSGVGGISESDVNLAIASKAIVIGFNTRADAAARKLAENEGVDIRYYNIIYDAVDEVKAALSGMLAPEKKEQILGTVEIRQVITVSKVGNIAGCMVTDGMIKRSASIRLIRNHVVIHTGELESLKRFKDDVKEVKQGYECGLMLKNFNDIQEGDQLEAFEIVEVARSL
1031594_Evulgaris@RCX11097_1__translation_initiation_factor_2__bIF_2_                               MSSSKKTLV-KKSTEIKQADASGKARTIQVEVRKKRTF--HE--WERR--ELAQ-RRREEREERRR----REAR-AAE--AEKEKKASVKSAKLSSSW-KRSAWRAP-KRE--DQRQRQQA-EARVLEVHVPETITVAELAHKMSVKASEVIKVLMKMGQMVTINQPLDQDTAMIAVEELGHKAVVAALDDPEAFAEDAHANVPLLPRPPVVTVMGHVDHGKTSLLDYIRRAKVAAGEAGGITQHIGAYHVQ-TQRGTITFLDTPGHEAFTAMRARGAQATDIVILVVAADDGVMPQTKEAIKHAKAAGVPIVVAVNKIDKPDANPDRVKQELIAEEVVPEEYGGDAPFVPVSAKTGQGIDELLEQVLLQAEVLELKAPVDAPAKGLVIEAKLDKGRGPVATVLVQSGTLKVGDVVLAGQTYGRVRAMLDENGRSVKSAGPSIPVEILGLTEVPQAGDEFMVLSDERRAREIATYRAGKFRNTKLAKQA--LENMFAEMTGEVKTLPIILKADVQGSQEALAQSLLKLSTDEVKVQLVYAGVGGISESDINLAIASKAVVIGFNVRADANARKLAESNGVDIRYYNIIYDAVDDLKAAMSGMLAPEQREEVIGTAEIRTVFVASKIGTVAGCYVTSGVVRRDARFRLLRDNVVIYTGEIESLKRMKDDVREVKEGFECGIKLKNYNDIKEGDQLEFFEIKQIARTL
395495_Lcholodnii@ACB33968_1__translation_initiation_factor_IF_2                                    MAVSKKTLT-KKSSEIKQADASGKARTIQVEVRKKRVF--AE--LQRR--EAAQ-QRAEEREARRA----REAR-A-E--AAAEKKAKVKSEKLSSSW-KRGGWKAP-GRR--GDRAVSNPADVQIHEVHVPETISVADLAHKMSVKGSEVIKQLMRLGQMVTINQQLDQETAMIVVEEMGHKAFAAKLDDPDAFLEENAEAGESLPRPPVVTVMGHVDHGKTSLLDYIRTSRVAAGEAGGITQHIGAYHVE-TPRGVITFLDTPGHEAFTAMRARGAKATDIVILVVAADDGVMPQTKEAIAHSKAAGVPIVVAINKIDKPDSNLDRVRSELVAEGVVPEEFGGDAPFCLVSAKTGQGIDTLLEQVLLQAEVLELNAPQEALAKGLVIEARLDKGRGPVATVLVQSGTLKRGDVVLAGQSYGRVRAMLDETGKAAQEAGPSIPVEIQGLTEVPSAGDEFMVLADERRAREIATFRQGKYREVNLNRQA--LENMFENMGGAAQTLALIIKADVQGSQEALAASLLKLSTDEVKVQIVHAAVGGISESDVNLALASKAVIIGFNVRADAGARKLADGNDVDLRYYNVIYDAVDEIKSAMSGMLAPEQREEAIGTAEIRTVFVATKIGTIAGSMVTSGLVRRNCRFRLLRNNIVIYTGEVDSVRRLKDDVKEVKEGFECGIKLKNYTDIAEGDQLEFFEIKEVARTL
13373_Bmallei@AIP76209_1__translation_initiation_factor_IF_2                                        MASDKKTLT-RRHSEIKQADATGKARTIQVEVRKKRTF--AE--LKRR--ERER---QEEAERRREEAE-RRAE-A-R--AAAEKKKDKKPGTGKSGW-KR-GDSSGVRRPKGGKHSASSATEPIVREVHVPETISVADLAHKMSIKASEVIKVMMKMGQMVTINQVLDQETAMIVVEELGHRALAAKLDDPEALLVGEGSDAEQLPRPPVVTVMGHVDHGKTSLLDYIRRAKVAAGEAGGITQHIGAYHVE-TPRGVVTFLDTPGHEAFTAMRARGAKATDIVILVVAADDGVMPQTKEAISHAKAGGVPIVVAINKIDKPEANPDRVKQELVAEGVVPEEYGGDSPFVPVSAKTGAGIDDLLENVLLQAEVLELKAPVESPAKGIVIEAKLDKGKGPVATVLVQSGTLSRGDVVLAGTAYGRVRAMLDENGKPTKEAGPSIPVEIQGLSEVPGAGDEVIVLPDERKAREIALFRQGKFRDVKLAKQA--LESMLEQMGGEVQNLPLIIKADVQGSQEALVQSLLKLSTDEVRVQIVHSAVGGISESDVNLATASKAVIIGFNTRADAQARKLAEANGIDIRYYNIIYDAVDEVKAAMSGMLAPEKREVVTGMVEVRQVFKVPKVGTVAGCMVTDGVVKRSSSVRVLRNNVVIFTGELDSLKRFKDDVKEVKQGFECGMSLKNFNDIVEGDQFEVFEVTEVARTL
257310_Bbronchisepti@CAE33738_1__translation_initiation_factor_IF_2                                 MSSDKKTLT-RRQSEIRQADATGRSRTIQVEVRKKRVFAPAE--PVRA--KPAEPAPAEPAQAEQPQAEPPEPE-P-Q--AVVEKEKKIKTAEVSSTW-RRDGWRAG-KRRNSNQHRRHEVQEFIAREIHVPETISVADLAHKMSVKAAEVIKQLMKLGQMVTINQVLDQETAMIVVQEFGHMAIAAKLDDPEAFLDTAVTEAEAEPRAPVVTVMGHVDHGKTSLLDYIRRAKVASGEAGGITQHIGAYHVE-TGRGVVTFLDTPGHEAFTAMRARGAKATDIVILVVAADDGVMPQTREAIHHAKAGGVPLVVAVNKIDKPEANPERVKQELVAEEVVPEEYGGDVPFVPVSAKTGAGIDDLLENVLLQAEILELKAPIEAPAKGLVIEARLDKGRGPVATILVQSGTLKRGDVVLAGASFGRVRAMLDENGKQIQTAGPSIPVEIQGLTEVPAAGDELMVLSDERKAREIALFRQGKFRDVKLARQA--LESMFDNLGG-TQTLALIVKTDVQGSQEALVSSLTKLSTDEVRVQVVHAAVGGISESDVNLAIASNAVVIGFNVRAEQSAKKLAETNGIDLRYYNIIYDAVDEVKAAMSGMLAPEKREEVIGLVEVREVYTISRIGTVAGCMVLDGVVRRDSQVRLLRNNVVQWTGHLDSLRRFKDDVKEVKSGFDCGLTLRGNNDLQLGDQLEVFEIKEIARTL
159087_Daromatica@AAZ47187_1__bacterial_translation_initiation_factor_2__bIF_2_                     MSANKKTLT-RKQSEIKATDSHGRARTVQVEVRKKRVLVELE--ASNA--EVPE------------EVV-PEPE-P-E--PVPEK-K--KKGDKGGRA-KRGSDGAGWKRHKKHKVGQGSATEPVVREVHIPETISVSDLAHKMAIKATEIIKVMMKMGSMVTINQVLDQETAMIVVEEMGHQALAAKLDDPDAFLEHAHKDVPLEHRAPVVTVMGHVDHGKTSLLDYIRRAKVASGEAGGITQHIGAYHVE-TDRGMVTFLDTPGHEAFTAMRARGAKATDIVILVVAADDGVMPQTKEAIHHAKAAGVPLVVAVNKIDKPDANPERVKQELVAEGVIPEEYGGDSPFVPVSAKKGTGIDELLEQVLLQAEILELTAQKDAPAKGLIIEARLDKGRGAVATMLVQSGTLKRGDIVLAGQVFGRVRAMLDENGKPINEAGPSIPVEILGLSDVPAAGEEAIVLGDEKKAREIALFRQGKFRDVKLAKQA--LENMFQQMEGEVKTLPLIVKADVQGSQEALVQTLSKLSNEEVRVQIIHGAVGAISESDVNLAQASGAVIIGFNIRADAGSRKLAESFGVDIRYYNVIYDAVDEVKAALSGMLSPEKREQITGMVEIRQVFLVSKVGAIAGCYVLEGFVKRNSRVRLLRNNVVQWDGELDSLKRFKDDVKEVRSNFECGLSLRGNNDIQVGDQLEVYEIQEVARSL
265072_Mflagellatus@ABE48338_1__bacterial_translation_initiation_factor_2__bIF_2_                   MGQDKKTLT-RKQTEIKKSDSSGKARTIQVEVRKKRVLVVAE--------AAPV----------LP----PEPE-P-------KRRKKGKSG--GKDW-KRSDAGVG-QRKSKKNNQQHAATEPIVHDVLVPETITVGDLAHKMAVKASEVIKTLMKMGMMVTINQVLDQETAIIIVEEMGHNAKAAASNDPEAFLD-AHAEAVQEPRPPVVTVMGHVDHGKTSLLDYIRRSRVASGEAGGITQHIGAYHVE-TPRGMVTFLDTPGHEAFTAMRARGAKATDVVILVVAADDGVMPQTIEAVHHAKAANVPIVVAVNKIDKPEANPERVKQELVSHEVVPEDWGGDTMFVEVSAKTGAGIDNLLEAVLLQAEVLELKAPKNIPAKGLVIEGRLDKGRGPVSTILVQSGTLQRGDMILAGTAYGRVRAMLDESGRDVKEAGPSIPVEILGLSDVPSAGEEVIVLNDERKAREIALFRQGKFRDVKLAKQA--LESMFEQMGGEVKVLHLIIKSDVQGSYEALSTSLQKLSTDEVKVNIIHTGVGAISESDVNLAAASKAVLIGFNVRADAGARKLIESTGVDVRYYNIIYEAVDEVKAALGGMLSPEQKENVIGTVEIREVFRISKVGSVAGCYVQDGVVRRNSKVRLIRDNVVIHTGELDSLKRFKDDVKEVKSNFECGLSLKNYNEIEVGDILEVFEVVEVARTL
272843_Pmultocida@AAK02843_1__InfB                                                                  MTDD-KSLQ-RRTTTVSTTA-GGKAKEVQVEVRKKRTV-------ARL--LEE----------KRL-------E-K-Q--AKADKRNKKKGGREDESS-SKDGKMGG-----HKKGLQQAKAQAVNRDVVIGETITVAELANKMAVKATEVIKTMMKMGAMATINQVIDQETAQLVAEEMGHKVIIRKENELEESV-SDDVDAELVTRAPVVTIMGHVDHGKTSLLDYIRKAKVASGEAGGITQHIGAYHVE-TDGKMITFLDTPGHAAFTSMRARGAKATDIVVLVVAADDGVMPQTIEAIQHAKAAGVPIVVAVNKIDKPEANPERVETELLQHEVVAEKFGGDTQFVYVSAKKGTGVDELLEAILLQSEVLELTAVKDGMATGVVIESYLDKGRGPVATILVQTGTLHRGDIVLCGFEYGRVRAMRNENGKDVASAGPSIPVEVLGLSGVPAAGDEATVVRDEKKAREVALYRQGKFREVKLARQA--LENMFTNMAGDVAELNVIVKADVQGSVEAICQSLNELSTAEVKVKVVGSGVGGITETDATLAAASNAIVLGFNVRADASARRIIESESIDLRYYSIIYELLNEIKAAMSGMLQPEFKQEIIGLAEVRDVFRHPKFGAIAGCMVTEGIVKRNNPIRVLRDNVVIFEGELESLRRFKDDVAEVRNGMECGIGVKNYNDVKVGDQIEVFEVVEIKRTI
83333_Ecoli@AIZ52965_1__fused_protein_chain_initiation_factor_2__IF2__membrane_protein_conserved_pr MTDDKKTLQ-RKTSTLNIPGTGGKSKSVQIEVRKKRTF--------RL--EEE----------SKR----QKAE-E-Q--AKAERRGRKKGNKHAE-S-ERGGKGG-------RKGLQQGKAQAVNRDVVIGETITVGELANKMAVKGSQVIKAMMKLGAMATINQVIDQETAQLVAEEMGHKVILRRENELEEAV-SDDTGAAAEPRAPVVTIMGHVDHGKTSLLDYIRSTKVASGEAGGITQHIGAYHVE-TENGMITFLDTPGHAAFTSMRARGAQATDIVVLVVAADDGVMPQTIEAIQHAKAAQVPVVVAVNKIDKPEADPDRVKNELSQYGILPEEWGGESQFVHVSAKAGTGIDELLDAILLQAEVLELKAVRKGMASGAVIESFLDKGRGPVATVLVREGTLHKGDIVLCGFEYGRVRAMRNELGQEVLEAGPSIPVEILGLSGVPAAGDEVTVVRDEKKAREVALYRQGKFREVKLARQS--LENMFANMTGEVHEVNIVLKADVQGSVEAISDSLLKLSTDEVKVKIIGSGVGGITETDATLAAASNAILVGFNVRADASARKVIEAESLDLRYYSVIYNLIDEVKAAMSGMLSPELKQQIIGLAEVRDVFKSPKFGAIAGCMVTEGVVKRHNPIRVLRDNVVIYEGELESLRRFKDDVNEVRNGMECGIGVKNYNDVRTGDVIEVFEIIEIQRTI
380703_Ahydrophila@ABK38444_1__translation_initiation_factor_IF_2                                   MAEDKRTLQ-RKTSTISVQGTGGKNKEVQVEVRKSRTYAEAEE-TARL--EEE----------KRR----Q-AE-E-K--ARQEKV-KKKAGRRED---ARKGKRG-------ATPMKHGKAAAVNRDVVIGETITVAELANKMAVKGVEVIKVMMKMGAMATINQVIDQETAQLVAEEMGHKVVLRRENELEEAV-SDDETSEAKPRAPVVTIMGHVDHGKTSLLDYIRKAKVAAGEAGGITQHIGAYHVE-TDSGMITFLDTPGHAAFTSMRARGAKATDIVVLVVAADDGVMPQTIEAIQHAKAAEVPLVVAVNKIDKPEADPDRVKTELARYNVMSEDWGGDCQFVHVSAKSGQGIDDLLEAILIQSEVLELKAVVDGMANGVVIESFLDKGRGPVATVLVQEGTLRQGDIVLCGLEYGRVRAMRDELGREIKEAGPSLPVEILGLSGVPSAGDEATVVRDEKKAREVALYRQGKFREVKLARQA--LENMFANMTGEVSEVNVVIKADVQGSVEAICDALVKLSTDEVKVKIVGSGVGGITETDATLAAASSAILVGFNVRADASARKVIEAESLDLRYYSVIYDLIDEVKQAMSGMLAPEYRQEIIGLAEVRSVFKSPKFGAVAGCMVTEGVVKRSNRIRVLRDNVVIYEGELESLRRFKDDVNEVKNGYECGIAVKNYNDVREGDQIEVYETVEIQRTL
243277_Vcholerae@AAF93809_1__initiation_factor_IF_2                                                 MTQDKRTLQ-RKTSTLSVNAGGGKSKNVQVEVRKKRTY-EAEE-AAMR--EEE----------KKR----EAAE---E--AKEERER-TKANKRKMSS-ERGGKAGK-----RNKPMQHGKAVVAKADVVVGETIVVSELAQKMSVKATEVIKVMMKMGAMATINQVIDQETAQLVAEEMGHKVVLRKENELEEAI-SDDDKFEEVSRAPVVTIMGHVDHGKTSTLDYIRRTHVASGEAGGITQHIGAYHVE-TPNGMITFLDTPGHAAFTAMRARGAQATDIVVLVVAADDGVMPQTVEAIQHAKAAGVPLIVAVNKIDKDTANPDNVKTELSQYNVMPEEWGGDNMFVHISAKQGTNIDGLLEAILLQAEVLELKAVKQGMASGVVIESRLDKGRGPVATVLVQSGTLRKGDIVLCGQEYGRVRAMRDEVGNEVEEAGPSIPVEILGLSGVPAAGDEATVVRDERKAREVANYRAGKFREVKLARQS--LENMFSNMTGDVAELNIVLKADVQGSVEAIADSLTKLSTDEVKVNIVGSGVGGITETDAVLAAASNAIVVGFNVRADASARRMIEAENIDLRYYSIIYQLIDEVKQAMSGMLSPEFKQEIIGLAEVRDVFKSPKLGAIAGCMVTEGVIKRNAPIRVLRDNVVIYEGELESLRRFKDDVAEVKNGYECGIGVKNYNDVRVGDQIEVFETIEIQRTI
326442_Phaloplanktis@CAI86075_1__protein_chain_initiation_factor_IF_2                               MAEEKRTLQ-RKSSTLSVTGSTGKAKSVQVEVRKTRTY----E-ELRL--EAE---------LKKQ----RKAD-R-K--AKKERKRKKKAPAKDK----KGRNKG-------KAPLQHGKTADVKNEVRISETITVAELASRMAVKGAEVVKTMMKMGDMVTINQVIDQEAAQLVAEEMGHKVIIVKENELEQKV-NDHEDGKSEPRAPVVTVMGHVDHGKTSTLDYIRSAKVASGEAGGITQHIGAYHVD-VNGNMITFLDTPGHAAFTSMRARGAQATDIVILVVAADDGVMPQTKEAVQHARAAGVPLIIAVNKMDKEGVDPDRVKNELAQLDVIPEEWGGDTQYVHISAKTGLGIDELLEAVLNQSELLELTAPTVGMAAGVVIESRLDKGRGPVASILVQSGTLNQGDIVLCGLEYGRIRAMRDENGKDIKSAGPSIPVEILGLSGIPAAGDEATVVKDERKAREVALYRQGKFRDVKLARQA--LENMFSHMTGDVSEVNVVLKADVQGSIEAISDSLTKLSTDEVKVKIVGSGVGGITETDATLAAASNAIVVGFNVRADASARKVIESENLDLRYYSVIYSLIDEVKQAMSGMLAPEFKQEIIGLAQVRDVFKSPKIGAIAGCMVTEGVIKRSAPIRVLRDNVVIYEGELESLRRFKDDVADVRNGMECGIGVKNYNDVRVGDQIEVFETVEIQRTL
195064_Emobilis@SFM34798_1__translation_initiation_factor_IF_2                                      MTDDKRTLR-RRSTELKVSGGQGRAKTVSVEVRKRRTY-PAAA-PEKP--TEPAG----EATTPGR----EMPD-P-Q--QEAERRR-RRGKGRDEDS-EKRGRRGG---GRASPQSKHGKTAPVVREVSLPETITVGELAQKMAIKAPELIKALMGMGVMATINQTIDQDTATLVVEEMGHIPKPMQEGEVEDEL-PEEEQGEALPRPPVVTVMGHVDHGKTSLLDHIRLTKVASGEAGGITQHIGAYHVPFKDRTGITFLDTPGHAAFTAMRARGAKVTDVVVLVVAADDGVMPQTLEAIQHAQAGEVPMVVAVNKIDKPEADPDRVKSELAQHNVISEEWGGETQFVHVSAITGEGVDALLEAIQLQAELMELKAPREGPARGVVVESQLDKGRGPVATVLVQSGTLQKGDIVLSGQEYGRVRAMFDENGKPVKSAGPSIPVEILGLSGVPNAGDDVLVTADERKAREVALFRQGKFRESKLATQA--LENLFSQMQGAAPVVNILLKADVQGSAEALRDSLEKLSTDEVKVKIVAAGVGGITESDVNLAAASKAIIIGFNVRADAGARKTASDEDIDLRYYSVIYEAIDDVKQALSGLLSPELREEIIGLAEVRDVFKSSQFGAVAGCLVVEGSVKRGNPIRVLRDNVVVYEGELESLRRFKDDVNEVKTGTECGIAVKNYNDVKPGDQIEVYHRVEVARTL
480_Mcatarrhalis@AIK00318_1__translation_initiation_factor_IF_2                                     MA-NQRSLK-SKTSTAQVTGTSGKAKTVNV-VRTKKVV-------AKI--KAEEK---------------ERSE-E-Q--AAAERKKKRKGQQEEREM------RAG------KSSNKHKMVEKIVHNVEVGENIVLSDLAQKMAVKVREVIKSLMKMGEMVRESDSIDQMTAALVIEEFGHNFVPISDTQLEDDLQAVEKSGNVQTRPPVVTIMGHVDHGKTSLLDKIRTTKVASGEAGGITQHIGAYHVT-TDRGLITFLDTPGHAAFTAMRSRGAQATDIVVLVVAADDGMMPQTEEAIDHARAAGTPLIVAINKMDKDTADPDRVINELSVKEVIPEEWGGDTPMVKVSAKSGMGIDELLEVISIQAELMELEAPIDGAAQGVVIESRLDKGRGAVASLLVKRGTLNQGDLVLAGEYYGKVRAMTDENGQRIKTAGPSIPVEILGLPEAPAAGSEFLVVSDEKKAREVADFRAARERERTLDRNM--LDTLFESMGAEVATLNIILKTDVRGSLEALLNALDELSTDEVKVRVISSGVGAITESDVILAESSEAVLLGFNVRADNAGKRKADEAGIDIRYYSVIYGLIDDVKAAMSGMLAPEHREQILGIAEVRDVFRSSKFGAAAGCMVQEGTIYRNKPIRVLRDDKVIFTGHLQSLRRYKDDVNEVKAGMECGLAVKGY-EVAVGDKIEVFEIHEVKREL
2032646_Mbacterium@PEAP01000024_1_34___30666_33059                                                  ----E-------------------------------------------------------------DVPSPPAE-PAE----S-QR-KRKGRKG---A--QGAG----RRKDERVDL-----APVVREVVIPETITVGELANRMAVKASKVIKLLFGQGMMVTINQALDLDTAALVVEEMGHKAKMVSESNIQAEL-DADAPETMQDRWPVVTVMGHVDHGKTSLLDAIRNTHVAAGEHGGITQHIGAYQVTLEGDRKITFLDTPGHAAFTAMRARGAKVTDLVVLVVAADDGVMPQTREAISHAKDAGVPILVAVNKIDLPSASPERVMQQLAEFGLIPEEWGGETVFVRVSAKTGEGLKTLEEMIVLQGEVLGLKANPLKRARGVIVEANLDKGRGAVATCLVQSGTLRVGDIFVAGSEWGKIRLLLTDQGESIQEAGPSTPVELIGLSGIPRAGDEIVVVPDERRAREIASYRVQKAREAEQAKTA--LDDLFDQIKGEKVELKVVIKGDVQGSVEAVSDALAKIEHEKVQTNVIHSGVGGINESDVMLAVASRGIAVGFNVRADAKARELAKREKVELRFYNVIYDLVDDVTKAMEGLLKPTIQETVVAHAQVQELFRISKVGTVAGCKVLDGVVQRGGLARLLRDHVVVHEGTISALKRFKEDAKEVREGLECGICLDKFGDIKTGDVIEVFIREEVRSTI
2032649_Mbacterium@PEAJ01000167_1_4___1900_5079                                                     MRDNKRVLK-KTVGSIKQNFSHGRSKSVVVEVRRKRTFMTQEE---RH---ATQSRQVDEQEIT-PIADS--AELPAEREAGKEKR-KRKGRKG---A-DQGGGGMG-RRRDERNEP-----APVVREVVVPETITVAELANRMAVKSSKVIKLLFSQGMMVTINQVLDQDTATLVVEEMGHRTKQVSVGDIEAEL-DADHPETLVERWPVVTVMGHVDHGKTSLLDAIRKTNVTAGEHGGITQHIGAYQVTTASGKRITFLDTPGHAAFTAMRARGARATDIVVLVVAADDGVMPQTIEAVSHAKDAGVPIVVAVNKIDKPNANPDRVMQQLSERGLVPEAWGGETIFVPLSAKMGTGVEGLEEMILLQAEMLGLKANPDRRARGVIIEANLDRGRGAVATCLVRNGTLRVGDVFVVGHEWGKIRGLLTDQGESVPEAGPSTPVEVIGLSGIPKAGDNLVVVPDERRAREIAAFRAQKSKEQEQARSA--LDELFDQIKGEKADLKVVIKGDVQGSVEALSDALRKIEHPRVQVTVIHMGVGGINESDVMLAVASDAVVVGFNVRADAKARDLAKREKVDLRFYNVIYDLVDDVKRAMEGMLESTFRENVIGHAAVRELFRISKVGTVAGCLVADGLVQRNALVRLLRDNIVVYEGSISALKRFKEDAREVREGVECGISLDKFSDIKVGDVIEAYVREEVRPTL
156889_Mmarinus@ABK46212_1__bacterial_translation_initiation_factor_2__bIF_2_                       MSDEKRVLK-KTVSSIKQNFAHGRSKSVAVEVRRKKTFLTPEEIAKRQ---ARQ-----KQE----RRK---AE-REEKE--ASRRAARKNKKY-----DRG-------RKPFSEMP-----APVYREVTIPETITVGELANRMAVKSSEVIKLLFAQGMLVTINQTLDQDTAVLVVEEMGHKPKSVSESAIEAEL-AGDAAEDMETRPPVITVMGHVDHGKTSLLDAIRSTDVTSREHGGITQHIGAYQVTLASGDKITFLDTPGHSAFTAMRARGAQVTDIVVLVVAADDGVMPQTVEAINHAKSAKVPIVVAVNKIDKPGSNPDRVMQQLSDHGLVPEAWGGDTIFVHVSAKSGEGISTLEEMLLLQAEMLNLQSNPTKRARGTIIEANLDRGRGAVATCLVQNGTLRVGDICVVGNEWCRVRALNDDRGNQVSEASPSMPVEIIGLSGVPQAGDDLVAVNDERRAREIAQFRQQKDKEAIQAKQAT-LEDMFEHIEGEVEELNVVLKADVQGSVEAVAEALRKIKHEQIEVRVIHTGVGGINESDVMLAVASGAITVGFNVRADAKARDLAKREQIDLRFYNVIYDLVDDISLALEGRLAPTVREKVLGHAQVREVFRITKIGNVCGCLVTDGIIQRNGKLRILRQNVVVYEGPVSALKRFKDDVKEVREGFECGISIEKFNDVKVDDVLECYVEEQVKQTL
1434232_Maustralis@OSM00360_1__putative_translation_initiation_factor_2                             MSDEKRVLK-KTVGTIKQNFSHGRSKSVVVEVRRKKSFLSPEE-AKRE-AEAEQAKIAEKRE----EQAK--AE-KEEEE--KEKR-GRKKGKR---G-DKGG-----KRKRSEQMT-----APIVREVIIPETITVGELANRMAVKSSEVIKNLFSQGMMVTINQTLDQDTATLLVEEMGHKPKAVSEAAIEEEL-AVDTEETLMERPPIITVMGHVDHGKTSLLDAIRSTDVTSREHGGITQHIGAYQVTLESGKKITFLDTPGHAAFTAMRARGAHITDIVVLVVAADDGVMPQTIEAISHAKSAGAPIVVAVNKMDKPEANPDRVMQQLTEYELVPEDWGGDTIFCKLSAKSGDGVAELEEMLLLQAEILNLRANPDERTRGVIVEANLDRGRGAVATCLIENGTLRVGDICVVGHEWGRVRGLTNDKGDQVSEALPAMPVEIIGLSGVPLAGDELVVVPDERRAREIADFRVRATKEKEQAKAA--LDDIFDQISGEVTEVKVVIKADVQGSVEAVADALTKIKHDEVAVKVIHTGVGGINESDVMLAVASEAIVLGFNVRADAKGRDLAKREGVDMRFYNVIYDLVDDITQALEGQLAPKVEEKVLGHAQVREVFRISKVGNVAGCLVTDGIIQKDAFARLLRDNVVIYEGPLSALKRFKDDVKEVREGMECGISLEKYNDIKNDDVIEVYIQKEIKQTI
2032647_Mbacterium@PEAO01000048_1_15___14443_17532                                                  LSEEKRVLR-KTVGSIKQNFSHGRSKSVVVEVRRKKTFLTPDE---RL---FEVTTSEEEPEVAAPDQVS---DVRQDSEEPSEKR-KRKGRNK---S-DRKGR--G-KRREDYQVMQ---VGPVVRDVIIPEAITVAVLASRMAVKASEVVKLLFDQGMMVTINQVLDQDTAVLVVEELGHRPKIVSQEDIVAEL-EADTDEQLIVRSPVVTIMGHVDHGKTSLLDAIRKTDVASREYGGITQHIGAYQVTLKNGASITFIDTPGHAAFTAMRSRGAKVTDIVVLVVAADDGVMPQTVEAINHAKSAQVPVIVAVNKIDKVGANAERIKQQLTEYELIPEEWGGQTIFANVSALDGTGIEALEELILLQAEVLSLRANPDKNARGTIVEAKLDRGRGAVATCLVQSGTLSEGDIFVVGQQWGRVRTLINDKGQIVKKAGPSMPVELIGLSGVPDAGDELVTVQDEKRAKDIASFRQIKHKEQEHLRAPT-LDDLFNQIQGELDEIKVVVKGDVRGSVEAVAEALMKIEHPEIRLNVIHTGVGGINESDVMLAMASNAVVLGFNVRADAKARELAKREKIDLRFYTVIYSLLEEMTKAMEGRLAPTQHEVFLGSASIREVFRISKVGNVAGCMVTQGVIPAKSRIRVLRDSVVIYDGKLQALKRFKDDTKEVREGQDCGISLDKYNDFKVGDLLEAFMIEEVRQTI
2032648_Mbacterium@PEAN01000023_1_25___30984_34265                                                  LSEEKRVLR-KTVGSIKQNFSHGRSKSVVVEVRRKKTFLTPDE---RQ---GPSVVEDSEREAA--DQGSEVSEVGAGSGAGSDKR-KRKGR-K---S-DRKGR--G-KRREEFQTMQ---VGPVVRDVIIPETITVAGLASRMAVKASEVVKLLFDQGMMVTINQVLDQDTAVLVVEELGHRPKTVSEEDIVAEL-EADSDDDRIERPPVVTIMGHVDHGKTSLLDAIRKTDVASREYGGITQHIGAYQVTLKSGDAITFIDTPGHAAFTAMRSRGAKVTDVVVLVVAADDGVMPQTVEAINHAKDAKVPIIVAVNKIDKVGSNPDRVKQQLTEYELVPEEWGGQTIFANVSALNGSGVEALEELILLQAEVLGLKANPNKNARGTIVEAKLDKGRGAVATCLVQNGTLAEGDIFVVGQQWGKVRTLINDRGKVVQKAGPSMPVEIIGLSGVPEAGDELVTVQDEKRAKDIASFRQVKLKEQEHLRAPT-LDDLFNQIQGELDEIKVVVKGDVRGSVEAVAESLMKIEHPEIRLNVIHTGVGGINESDVMLAMASDAVILGFNVRADAKAREMAKREKIDLRFYTVIYDLLEDMTRAMEGRLAPTKHEVFLGSASIQEVFRISKVGNVAGCVVTQGVIPAKSRIRVLRDSVVIHDGKLLALKRFKDDTREVREGQDCGISIDKFNDFKAGDVIEAFTVEEVRQTI
2032651_Mbacterium@PDZX01000010_1_25___33243_36113                                                  MSEDRRVLR-KTVGSIKQNFSHGRSKSVVVEVRKKKTFMTPAE---RR--E-EQVRIQEEEERRRQERERARQE------QAAEKR-TGKGKKGA-AA-ERKVLRP--RRFEAQQ--------PVLRDVIIPEVITVGELASRMAIKSSEVIKRLMAQGMMVTINQVLDQDTAVLVVEELGHRPKTISEGAIEAEL-DSDLDKDLTIRSPVVTIMGHVDHGKTSLLDAIRKTDVAAREYGGITQHIGAYQVALENGASITFLDTPGHAAFTAMRARGAKVTDIVVLVVAADDGVMPQTIEALNHAKAAGVPIVVALNKIDRPHANPDRVMQQLSDQGLVPEAWGGETIFMKVSAKAGIGIEELKEMILLQAEILNLRANFGKKARGYIIEAKLDKGRGAVATCLVVNGVLRVGDYFVVGAEWGKIRGLLNDKGHSILEALPSMPVEVIGLSGVPTAGDDLITIPDERRAKEIAAFRMRKNKEQELAKL---MDDLFDQIKGEMDEVKVVVKGDVQGSVEAVVDALLKITHDKIRVNIIHSAVGGITESDVMLAMASRALVVGFNVRADAKARELVKRERVDMRFYTVIYDLVDDVTSAMEGRLSPIMKETIQGRAEVRDLFRISKVGLVAGCMVLDGVIHKPDTIRLLRDEVVLHVGGIHALKRFKDDVREVRDGVECGISLEKYSDLRVGDVLEAFTREEVRATI
2032650_Mbacterium@PEAG01000012_1_6___4046_7192                                                     MNDEKRVLK-KTVGSIRQNFSHGRSKSVVVEVRKKRTFITTEE---RA--E---LLSTPEEEAKEPEPEPAPAESAAEETAANEKR-KYKGK-----A-ERRSRSST-KRREEQTL------GPVIREVIVPDLITVGELASRMAVKSSEVIKRLMAQGMMVTINQMLDQDTAVLVVEEMGHKAKQVSEAAIDAEL-DVSLESALNTRPPVVTVMGHVDHGKTSLLDAIRKSDVASREFGGITQHIGAYQVRMANGSSITFLDTPGHAAFTAMRARGAHVTDIVVLVVAADDGVMPQTIEAINHAKGAKVPIVVAINKIDKMGVNVDRVTQQLADQGLVPEEWGGETIFVKVSAHTGQGIESLEEMILLQAEVLSLQADVNQRARGAIVEAKLDKGRGPVATCLVQNGTLRVGDIFVAGTEWGKIRSLIDDKGRSVTEALPAMPVEIIGFSGIPEAGDDLITVPDERRAKEIAAFRMRKSKERGHAKA---MDDIFDQIQVDLDEVRVIIKGDVRGSVEAVAESLGKITHEAVRVNVIHVGVGGVNESDVMLAAASDALIVAFNVRADAKSRDLAKREQVDLRFYTVIYDLMDDITQALEGKLKPLVEETVVGRARVRELFRISKVGLVAGCIMMDGVIQRKSKVRLLRDNVVIYTGDIHALKRFKDDAKEVREGMECGICLDKFSDLKANDVIEAFTLLEVRQTI
1946470_Esp@DDNW01000170_1_40___27762_30308                                                         MSDTTKPLGLKRSGEVKQTFSHGRTNKVAVEVKRRRKLETPQERVARMQRETEEARRREEEEKAQAEEEKRRAGNRAEEEAAAERKRDRRGKLTVTKALERARSLAALKRAREKERRAHSQREKQVRDVVVPEAITVQELANRMAEKGADLVKALFNMGMMVTVNQTIDADTAELLVEEFGHNLTRVSESDIDIQTAEDDPEETMEPRPPVVTIMGHVDHGKTSLLDALRGTDVVKGEAGGITQHIGAYQITTKNKDKITFLDTPGHAAFTEMRARGANVTDIVVLVVAGDDGIMPQTIEAINHTKAAGVPMIVAITKADRPEYNAKKIRERLLEHEVIVEEMSGDVQDVEVSSKTGAGMDDLIEKILLQAELLELKARPDRDAEATVVEAQLDKGRGPVATVLVTRGTLKRGDTFVVGTESGRVRALVDDKGKQIKEAGPSMPVEVLGLGGVPSAGDQLTVVENEQRAREVAQYRQEKATEKRTALAPTSFDTMFN--KD-VVEFPVVVKADVQGSVEAIVTALHNLSNDLIKVRVLHAGVGAITESDVVLASASKAPIIGFNVRPNAKARELVKRDGVEMKYYDVIYHLTEEIAKEMAGELGPERIEHVVGRAEVKQVFPAGKKDKAAGLLVVEGAIRKGLFARLTREDVIVSATTIASLRRFKDDVDEVRTGLECGVVLEDTNDIKPGDQLEVFEIEERERVL
2011159_Esp@AWW75457_1__translation_initiation_factor_IF_2                                          MSDKKKPLGLKRAGEVKQTFSHGRTNKVAVEVKRRRKLETPQERVARLQREAQEARKRDDEKAKKAEEEKKRQENKAEEEAENERKADRRGKLTVTKALERARSLAALKRAREKERRMQSKREKQVRDVIVPEAITVGELAKRMGEKGADLVKELFNLDMMVTVNQTIDQDTAELLVEQFGHNIQKVSEADIDIQAEEDDPEETLRPRPPVVTIMGHVDHGKTSLLDALRGTDVTKGEAGGITQHIGSYQITTKDKQNITFLDTPGHAAFTEMRARGANVTDIVVLVVAADDGIMPQTIEAINHTKAAGVPMIVAINKMDKPEADPNNIRSRLLEHEVIVEAMSGDVQDVEISAKAKTGLDELLEKIALQAELLELKARPDREAEATVIEAQLDKGRGPVATVLITRGTLKRGDTFVVGTESGRVRAIVNDQGKQIKEAGPSMPVEVLGLGGVPSAGDQLTVVENEQRAREVAEYRQEKATEKRTALAPTSFDTMFNNLQN-VIEWPVLVKADVQGSVEAIVNALHNISSDDIKARVLHAGVGAITESDVTLAAASNAPIIGFGVRPNAKARELVKRDGVRMMYYDVIYHLTEDVAKEMAGELGPERIETVVGRAAVKQVFKSGKKDKAAGLLVEEGVIRKGLFARLTREDVIVSATTIASLRRFKDDVDEVRAGLECGVVLEDTNDIQPGDQLEVFEVELRERTL
1735012_Esp@KWV90836_1__translation_initiation_factor_IF_2                                          MSDEKKPLGLKRAGEVKQTFSHGRTNKVAVEVKRRRKLETPQERVARLQREAEEARKRDEQRAKEAEEEARQRENKAEEEAAAEKKADRRGKLTVTKALERARSLAALKRAREKERRAQA-REKQIRDVVVPEAITVGELAKRMGEKGADLVKELFNLDMMVTVNQTIDQDTAELLVEQFGHNIEKVSEADVDIDTEEDDPEETLKPRPPVVTIMGHVDHGKTSLLDALRNANVTKGEAGGITQHIGSYQVKTKDKQTITFLDTPGHAAFTEMRARGAGVTDIVVLVVAADDGIMPQTIEAINHTKAAGVPMIVAINKMDKPEADPDNIRNRLLEHEVIVEKLSGDVQDVEISATKKTGLDELLEKISLQAELLELKARPDRDADATVVEAQLDKGRGPVATVLITRGTLKRGDTFVVGTESGRVRAIVNDSGKQIKEAGPSMPVEVLGLGGVPSAGDQLTVVENEQRAREVAAYRQEKATEKRTALAPTSFDTMFNNLAN-VIEWPVLVKADVQGSVEAIVTALHNISNDEIKVRVLHAGVGAITESDVTLAAASEAPIIGFNVRPNAKARELVKRDGVRMMYYDVIYHLTEEVAKEMAGELGPERIETVVGRAEVKQVFKSGKKDKAAGLLVEEGVIRKGLFARLTREDVIVSATTIASLRRFKDDVDEVRAGLECGVVLEDTNDIQPGDQLEVFEVEERERTL
1044_Elongus@KEO89004_1__translation_initiation_factor_IF_2                                         MSDKKKPLGLKKAGEVKQTFSHGRTNKVAVEVKRRRKLETPQERVARLQREVEENRKRDEQRAKQDEETKKRENNRAKAEAEKERKPDRRGKLTVTKALERARSLAALKRAREKERRLQSKREKQIRDVIVPEAITVGELAKRMGEKGADLVKELFNLDMMVTVNQTIDQDTAELLVEQFGHNIEKVSEADVDIQDEQDDPAETLKPRPPVVTIMGHVDHGKTSLLDALRGANVTKGEAGGITQHIGSYQITTKEKQKITFLDTPGHAAFAEMRQRGANVTDIVVLVVAADDGIMPQTIEAIKHTKAAGVPMIVAINKMDKPEANPDNIRNRLLEHEVIVEKLSGDVQDVEISAIKKTGLDDLLDAINVQAELLELKARPDREADATVIEAQLDKGRGPVATVLVTRGTLKRGDTFVVGTQSGRVRAIVNDAGKQIKEAGPSMPVEVLGLGGVPSAGDRLTVVENEQRAREVAGYRKEKATEKRTALAPTSFDTMFNNLAD-LIEWPVLVKADVQGSVEAIVNALHNISTDDIKARVLHAGVGAITESDVTLAAASNAPIIGFGVRPNAKARELIKRDGVRMMYYDVIYHLTADVAKEMAGELGPERIETVVGRAHVKEVFRSGKRDKAAGLLVEEGVIRKGLFARLTRDDVIVSATTIASLRRFKDDVDEVRSGLECGVVLEDTNDIQPGDQLEVFEVELRERTL
476157_Aishigakiensi@CP015963_1_29___30676_33189                                                    MSDKKKPLTLK-GGEVKQTFSHGRTNKVAVEVKRRRKLETPQELAARLARELEEARKRDDKKAKEAADEKKRAENRAEEEAEAERKKDRRGKLTVTKALERARSLAALKRAREKERRLQDRREKQIRDVVVPEAITVGELAKRMGEKGADLVKELFNLDMMVTVNQTIDQDTAELLVEQFGHNIQKVSEADVDIQTEEDDPEETLKPRPPVVTIMGHVDHGKTSLLDALRGTNVTKGEAGGITQHIGSYQIDTKSGGKITFLDTPGHAAFSEMRARGANVTDIVVLVVAADDGVMPQTIEAINHTKAAGVPMIVAINKCDKPEADPNNIRSRLLEHEVIVEAMSGDVQDVEISALKGTGLDELIEKIELQAELLELKARPDRDAEATVIEAQLDKGRGPVATVIITRGTLKRGDTFVVGTESGKVRAIVNDQGKQIKEAGPSMPVEVLGLGGVPGAGDLLTVVENDQRAREVAQYRQEKATEKRTALAPTSFDTMFNNLAN-VIEWPVLVKADVQGSVEAIVTALHNISNDEIKVRVLHAGVGAITESDVTLAAASNAPIIGFNVRPNAKARDMVKRDNVRMMYYDVIYHLTEEVAKEMAGELGPERIETVVGRAEVKQVFKSGKRDKAAGLLVEEGVIRKGLFARLTREDVIVSATTIASLRRFKDDVDEVRAGLECGVVLEDTNDIQPGDQLEVFEVEERERTL
314225_Elitoralis@ABC62781_1__translation_initiation_factor_2                                       MSDDKKPLGLKRSGEVKQTFSHGRTNKVAVEVKRKRKLETPQERVARLQREAEDARKRDDQKAKQNDDEKKRQENKAEEEAEAERKADRRGKLTVSKALERAMSLAKLKRAREKERRLKSAREKQVRDVIVPEAITVGELAKRMGEKGADLVKELFNLDMMVTVNQTIDQDTAELLVEQFGHNIQKVSEADVDIQAEEDDPEETLQPRPPVVTIMGHVDHGKTSLLDALRGTNVTKGEAGGITQHIGSYQVNTKSGGKVTFLDTPGHAAFSEMRQRGANVTDIVVLVVAADDGVMPQTIEAIKHTKAAGVPMIVAINKCDKPEADPDNIRNRLLEHEIIVEKLSGDVQDVEISATKKTGLDELLEKIELQAELLELKARPDRMAEATVIEAQLDKGRGPVATVLITRGTLKRGDTFVVGTESGRVRAVVNDQGKQIKEAGPSMPVEVLGLGGVPGAGDQLTVVENEQRAREVAEYRQEKATEKRTALAPTSFDTMFNNLQN-VIEWPVLVKADVQGSVEAIVTALHNISNDEIKVRVLHAGVGAITESDVTLAAASNAPIIGFNVRPNAKARELVKRDDVRMMYYDVIYHLTDEVAKEMAGELGPERIETVVGRADVKEVFKSGKKDKAAGLLVTDGVIRKGLFARLTRDDVIVSATTIASLRRFKDDVDEVRSGLECGVVLEDTNDIQPGDSLEVFEVEERERTL
543877_Amarensis@AKM07635_1__Translation_initiation_factor_IF_2                                     MSDNEKPLGLKRSGEVKQTFSHGRTNKVAVEVKRRRKLETPQERVARLQREAEEGRRRDEEAARKAEEEKQRAEKRAAEEAAAEKK-DRRGRLTVTKALERARSLAALKRAREKERRLQPKREKQSRDVVVPEAITVQELANRMAEKGADLVKALFNMGMMVTVNQTIDQDTAELLVEEFGHNIKRVSESDVDIDTSSEDPDESLKPRPPVVTIMGHVDHGKTSLLDALRGTNVVRGEAGGITQHIGSYQIKTKGGDAITFLDTPGHAAFTEMRARGANVTDIVVLVVAADDGIMPQTVEAINHTKAAGVPMIVAINKMDKEDANPQRVRERLLEHEVIVEAMSGDVQDVEISALKGTGLDDLLEKIALQAELLELKANPDRAADATVIEAQLDKGRGPVASVLVTRGTLKRGDTFVVGTESGKVRAIVDDQGKQIKEAGPSMPVEVLGLGGVPMAGDQLTVVENEQRAREVSQYRQEKATEKRTALAPTSFDTMFNNLQN-VIEYPVLVKADVQGSVEAINTALHNLSNDEIKVRVLHAGVGAITESDVQLAAASNAPILGFNVRPNPKARELVKRDNVRMMYYDVIYHLTEEIAKEMAGELGPERIETVVGRAAVKEVFRSGKRDKAAGLLVEEGVIRKGLHARLTREDVIVSATTIASLRRFKDDVDEVRAGLECGVVLADTNDIKPGDQLEVFEVEERERTL
2306995_Asp@RIV75414_1__translation_initiation_factor_IF_2                                          MSDNQKPLGLKRSGEVKQTFSHGRTNKVAVEVKRRRKLETPQERVARLQREAEEARRRDDAAARQAEDEKRRAENRAAEEAEAEKKGDRRGKLTVTKALERARSLAALKRAREKERRTQPRREKQVRDVVVPEAITVQELANRMAEKGADLVKALFNMGMMVTVNQTIDQDTAELLVEEFGHNIKRVSESDVDIDTTVDDPDEALQSRPAVVTIMGHVDHGKTSLLDALRGTNVVKGEAGGITQHIGSYQVKTKSGDRITFLDTPGHAAFTEMRARGANVTDIVVLVVAADDGIMPQTIEAINHTKAAGVPMIVAINKVDKEDANPQRIRERLLEHEVVVEEMSGDVQDVEISALKKIGLDDLLEKIALQAELLELKANPDRAADATVIEAQLDKGRGPVATVLVTRGTLRRGDTFVVGTESGRVRALIDDQGKQIKEAGPSMPVEVLGLGGVPMAGDQLTVVENEQRAREVAQYRQEKATEKRTALAPTNFDTMFSNLQN-VVEFPVVVKADVQGSVEAINSALHNLSNDLIKVRVLHAGVGAITESDVQLAAASKAPILGFNVRPNAKARQLVEREKVRMMYYDVIYHLTEEIAKEMAGELGPERIEHVVGRAEVKQVFPAGKKDKAAGLLVVEGVIRKGLHARLTREDVIVSATTIASLRRFKDDVDEVRAGLECGVVLSDTNDIKPGDHLEVFEVEERERTL
1982042_Amangrovi@CP022889_1_2012___2079218_2081734                                                 MSDDTKPLGLKRSGEVKQTFSHGRTNKVAVEVKRRRKLETPQERVARLQREAEEARKRDEQDARKREDEKRRAANRAEEEAEAERKSDRRGKLTVTKALERARSLAALKRARERERRAQPQREKQVRDVIVPEAITVQELANRMAEKGADLVKALFNMGMMVTVNQTIDQDTAELLVEEFGHNIERVSESDVDINTTEDDPEETLKPRPPVVTIMGHVDHGKTSLLDALRGTDVVKGEAGGITQHIGAYQITTKGGEKITFLDTPGHAAFTEMRARGANVTDIVVLVVAGDDGIMPQTIEAINHTKAAGVPMIVAITKSDAGEYNAQKIRERLLEHEVIVESMSGEVQDVEVSAKTGAGLDELIEKITLQAELLELKARPDRDAEATVIEAQLDKGRGPVATVLVTRGTLKRGDTFVVGTESGRVRALIDDKGKQIKEAGPSMPVEVLGLGGVPGAGDQLTVVENEQRAREVAQYRQEKATEKRTALAPTSFDTMFNNLQN-VIEYPVVVKADVQGSVEAIVNALHSISNDEIKVRVLNAGVGAITESDVTLAAASKAPIIGFNVRPNPKARDLVKRDGVRMMYYDVIYHLTEEVAKEMAGELGPERIEHVVGRAEVKQVFPAGKRDKAAGLLVEEGVIRKGLHARLTRDDVIVSATTIASLRRFKDDVDEVRAGLECGVVLEDTNDIKPGDQLEVFEVEERERTL
2306996_Asp@RJX71306_1__translation_initiation_factor_IF_2                                          MSDDTKPLGLKRSGEVKQTFSHGRTNKVAVEVKRRRKLETPQERVARLQREAEEARKRDEEEARKREEERRRAANRAEEEAEAERKADRRGKLTVTKALERARSLAALKRARERERRAQPKREKQVRDVIVPEAITVQELANRMAEKGADLVKALFNMGMMVTVNQTIDQDTAELLVEEFGHNIERVSESDVDIDRTEDDPEETLRPRPPVVTIMGHVDHGKTSLLDALRGTDVVKGEAGGITQHIGAYQITTKGGEKITFLDTPGHAAFTEMRARGANVTDIVILVVAGDDGIMPQTIEAINHTKAAGVPMIVAITKSDAGEYNAQKIRERLLEHEVIVEAMSGDVQDVEVSSKTGAGLDELIEKIALQAELLELKARPDRDADATVIEAKLDKGRGPVATVLVTRGTLKRGDTFVVGTESGRVRALIDDKGKQIKEAGPSMPVEVLGLGGVPQAGDQLTVVENEQRAREVASYRQEKATEKRTALAPTSFDTMFNTLKN-VIEFPLVVKADVQGSVEAIVNALHNISNDEIKVRVLHAGVGAITESDVTLAAASKAPIIGFNVRPNPKARQLVERDKVRMMYYDVIYHLTEEIAKEMAGELGPERIEHVVGRAQVKQVFPAGKKDKAAGLLVEEGVIRKGLHARLTRADVIVSATTIASLRRFKDDVDEVRAGLECGVVLEDTNDIKAGDQLEVFEVEERERVL
1734407_Sbacterium@KUO55087_1__translation_initiation_factor_IF_2__partial                          --------------------------------------------------------------------------------------------------LERARSLAALKRAREKERRAHPSRDKQVRDVVVPEAITVQELANRMAEKGADLVKALFKMGMMVTVNQSIDQDTAELLVEEFGHNITRVSESDVDIVSTDDDPEETLVTRPPVVTIMGHVDHGKTSLLDALRGTDVVKGEAGGITQHIGAYQITTKDGHKLTFLDTPGHAAFTQMRARGANVTDIVVLVVAADDGIMPQTIEAIHHTRAAGVPMIVAINKCDKPEADPGNIRNRLLEHEVVVEQMSGDVQDVEVSAKTGAGLDDLIEKILLQAELLELKARPDRDAEATVIEAQLDKGRGPVATVLITRGTLKRGDTFVVGTQSGRVRALVDDKGKQIDEAGPAMPVEVLGLAGVPSAGDPLTVVENEQRAREVAAFRQQKATEKRTTLAPTNFDTMFTNLKN-VVEYPVVVKADVQGSVEAIVNALHNISNDDIKVRVLNAGVGAITESDVTLAAASKAPIIGFNVRPNANARLLITRDKVRMMYYDVIYHLTEEIAKEMAGELGPEKIEHVLGRAEVKQVFPAGKRDKAAGLLVLDGVIRKGLHARLTRDDVIVSATTIASLRRFKDDVDEVRTGLECGVVLSDTNDIKPGDNLEVFEVEERERVL
1734408_Sbacterium@KUO57298_1__translation_initiation_factor_IF_2__partial                          --------------------------------------ETPQERVARLQRETEQARKRDDEQARKAEEEKKRAENRAEEDAQVERKSDRRGKLTVTKALERARSLAALKRAREKERRLHPVREKQSRDVVVPEAITVQELANRMAEKGADLVKALFNMGMMVTVNQTIDQDTAELLVEEFGHNITRVSESDVDIDTSTDDPEETLKPRPPVVTIMGHVDHGKTSLLDALRGTDVTKGEAGGITQHIGAYQINTKGGDKLTFLDTPGHEAFSEMRARGANVTDIVVLVVAADDGVMPQTIEAIKHTRAAGVPMIVAINKCDKPEAKPDNIRNRLLEHEVVVEKMSGDVQDVEVSAKAGTGLDELIEKILLQSELLELKANPERAAEATVIEARLDKGRGPVATVLVTRGTLKRGDTFVVGTESGRVRALVDDKGKQVKEAGPSTPVEVLGLGGVPDAGERLTVVENEQRAREVAEFRQAKATEKRTALAPTNFDTMFSNLKD-VIEFPVVVKADVKGSVEAINSALHNLSNDDIKVRVLHAGVGAITESDVTLAAASGAPIIGFNVRPNPKARQQLEKDKVRMMYHDVIYHLTEEIAKEMAGELGPERIETVVGRAEVKQVFPAGKRDKAAGLLVLEGIIRKGLHARLTRDDVIVSATTIASLRRFKDDVDEVRTGLECGVVLSDTNDIKAGDNLEVFEVEERERTL
383381_Esp@KEO86054_1__translation_initiation_factor_IF_2                                           MSDEKKPLGLKRAGEVKQTFSHGRTNKVAVEVKRRRKLETPQERVARLQREAEEARKRDEERARKEEEAKRREDNRAREEAEAERKPDRRGKLTVTKALERARSLAALKRAREKERRMQSKREKQVRDVVVPEAITVGELAKRMGEKGADLVKELFNLDMMVTVNQTIDQDTAELLVEQFGHNITKVSESDVDIQTEEDDPEETLRPRPPVVTIMGHVDHGKTSLLDALRGTNVTKGEAGGITQHIGSYQVTTKDKQKITFLDTPGHAAFTEMRARGANVTDIVVLVVAADDGIMPQTIEAINHTKAAGVPMIVAINKMDKPEADPANVRNRLLEHEVIVEQMSGDVQDVEISAKTGQGLDKLLEAISLQAELLELKARPDRDAEATVIEAQLDKGRGPVATVLVTRGTLKRGDTFVVGTQSGRVRAIVDDSGKQIKEAGPSMPVEVLGLGGVPSAGDQLTVVENEQRAREVAAFRQQKATEKRTALAPTSFDTMFSNLKN-VIEWPVVVKADVQGSVEAIVNALHNISTDEIKVRVLNAGVGAITETDVNLAAASNAPIIGFNVRPNAKARDLVKRDNVRMMYYDVIYHLTEEVAKEMAGELGPERIETVVGRAEVKQVFPAGKKDKAAGLLVLDGVIRKGLHARLTRDDVIVSATTIASLRRFKDDVDEVRAGLECGVVLEDTNDIKAGDNLEIFEVQLRERTL
1922225_Esp@LT702999_1_1021___1102088_1104646                                                       MSDEKKPLGLKRPGEVKQTFSHGRTNKVAVEVKRRRKLETPQERVARLQREAEEARKRDDEKAKQAINEKQRAENRAEEEATAERKGDRRGKLTVTKALERARSLAALKRAREKERRMQSKREKQVRDVIVPEAITVGELAKRMGEKGADLVKELFNLDMMVTVNQTIDQDTAELLVEQFGHNIEKVSEADVDIQTEEDDPAETLKERPPVVTIMGHVDHGKTSLLDALRGANVTKGEAGGITQHIGSYQITAKNKQKITFLDTPGHAAFSEMRQRGANVTDIVVLVVAADDGIMPQTIEAINHTKAAGVPMIVAINKMDKPEANPDNIRSRLLEHEVIVEAMSGEVQDVEVSATKGTGLDELIEAITLQAELLELKARPDRDADATVIEAQLDKGRGPVATVLVTRGTLKRGDTFVVGTKSGRVRAIVNDAGKQIKEAGPSMPVEVLGLGGVPAAGDQLTVVEDEQRAREVAAYRQEKATEQRTALAPTSFDTMFNNMAN-VIEWPVLVKADVQGSVQAIVTALHNISTDDIKVRVLHAGVGAITESDVTLAAASNAPIIGFNVRPNAKARDLVKRDGVRMMYYDVIYHLTEEVAKEMAGELGPERIETVVGRAEVKEVFKSGKRDKAAGLLVVDGVIRKGLFARLTREDVIVSATTIASLRRFKDDVDEVRSGLECGVVLEDTNDIKPGDQLEVFEVEERERTL
1798193_Esp@SDS30153_1__bacterial_translation_initiation_factor_2__bIF_2_                           MSDEKKPLGLKRAGEVKQTFSHGRTNKVAVEVKRRRKLETPQERVKRLQREAEEARKREDEQARKAEEERRRAENRAEEEAEAEKKADRRGKLTVTRALERARSLAALKRAREKERRMQSKREKQVRDVVVPEAITVQELANRMAEKGADLVKALFNMGMMVTVNQTIDADTAELLVEEFGHNIKRVSEADIDIDTSTEDPEETLRPRPPVVTIMGHVDHGKTSLLDALRGTDVTKGEAGGITQHIGSYQVTTKSKDKITFLDTPGHAAFTEMRARGANVTDIVVLVVAADDGIMPQTIEAINHTKAAGVPMIVAINKIDKDEARPDNVRNRLLEHEVIVEKLSGDVQDVEVSAKTGAGLDDLLDAIALQAELLELKARPDRPAEATVIEAQLDKGRGPVATVLVTRGTLKRGDTFVVGTESGRVRAIVDDSGKQIKEAGPSMPVEVLGLGGVPSAGDQLTVVENEQRAREVAQYRKEKATEKRTALAPTNFDTMFNNLKN-VIEWPVLVKADVQGSVEAIVNALHNISNDEIKVRVLHAGVGAITETDVSLAAASNAPIIGFNVRPNAKARDLVKRDNVRMMYYDVIYHLTEEVAKEMAGELGPERIETVVGRAEVKQVFPAGKKDKAAGLLVLDGAIRKGLFARLTRDDVIVSATRIASLRRFKDDVDEVRAGLECGVVLEDTNDIKPGDNLEVFSVEERERTL
2338327_Asp@CP032570_1_2073___2134035_2136593                                                       MSDDTKPLGLKRSGEVKQTFSHGRTNKVVVEVKQRRVLETPQERVARLQRELAQQTEREAAERAAAEAEQRARANRAEEAAAAERKADRRGKLTVTKALERARSLAALKRAREKERRLHPQREKQVRDVVVPEAITVQELANRMAEKGADLVKALFNMGMMVTVNQTIDQDTAELLVEEFGHNIERVSESDVDIVSAEDDPEETLKARPPVVTIMGHVDHGKTSLLDALRGTDVVRGEAGGITQHIGAYQIQTKGGDKVTFLDTPGHAAFTEMRARGANVTDIVILVVAGDDGIMPQTIEAINHTKAAGVPMIVAITKADREEYNPQKIRERLLEHEVIVEAMSGDVQDVEVSAKTKAGLDELVEKILLQAELLELKARPDRDAEATVVEAQLDKGRGPVATVLVTRGTLKRGDTFVVGTQSGRVRALVDDKGKQVKEAGPSFPVEVLGLGGVPMAGDQLTVVENEQRAREVASYRQEKATEKRTALAPTNFDTMFAGLQN-VVEFPVLVKADVQGSVEAIVSALHNLSNDDIKVRVLHAGVGAITESDVQLAAASKAPIIGFNVRPNPKARDLVKRDNVEMKYFDVIYHLTEEISKEMIGELGPLKVENVMGRAQVKEVFKSGKRDKAAGLLVEEGVIRKGLHARLTRDDVIVSATTIASLRRFKDDVDEVRAGLECGVVLADTNDIRAGDQLEVFEVEERERTL
1708790_Arigui@RSEL01000002_1_1___3_2270                                                            --------------------------------------ETPQERVARLQRELAEQTERETEQRARAEEEKRRAANRAE----AERKADRRGKLTVTRALERARSLAALKRAREKERRTHPTREKQVRDVVVPEAITVQELANRMAEKGADLVKALFNMGMMVTVNQTIDQDTAELLVEEFGHNLTRVSASDVDIDTSEDDPEDTLKPRPPVVTIMGHVDHGKTSLLDALRGTDVVKGEAGGITQHIGAYQITTKGKDKITFLDTPGHAAFTEMRARGANVTDIVILVVAGDDAIMPQTIEAISHTKAAGVPMIVAITKSDRPEYNAQKIRERLLEHEVIVESMSGEVQDVEVSAKTGAGLDELVEKILLQAELLELKANPDRDAEATVIEAQLDKGRGPVATVLVTRGTLKRGDTFVVGTESGRVRALVDDKGKQIKEAGPSVPVEVLGLGGVPDAGDALTVVENEQRAREVAQYRQEQATAKRTALAPTNFDTMFSNLKN-VVEYPVVVKADVKGSVEAIVNALHAISNDDIKVRVLHAGAGAITESDVVLAAASKAPIIGFNVRPNPKARELVARDKVRMMYYDVIYHLTEEVSKEMAGVLGPLKIENVLGRAEVKQVFPAGKRDKAAGLLVVEGAIRKGLFARLTREDVIVSATTIASLRRFKDDVDEVRAGLECGVVLADTNDIKAGDQLEVFEVEERERVL
692370_Adongtanensis@ANY19556_1__Translation_initiation_factor_IF_2                                 MSDDTKPLGLKRSGEVKQTFSHGRTNKVVVEVKQRRKLETPQERVARLQRELAEQTEREAAERAAAEEEKRRAANRAE----AEKKADRRGKLTVTRALERARSLAALKRAREKERRLHPQREKQVRDVVVPEAITVQELANRMAEKGADLVKALFNMGMMVTVNQSIDQDTAELLVEEFGHNIQRVSESDVDIVSAEDDPEDTLKPRPPVVTIMGHVDHGKTSLLDALRGTDVVKGEAGGITQHIGAYQIQTKGGDKVTFLDTPGHAAFTEMRMRGANVTDIVILVVAGDDGIMPQTIEAINHTKAAGVPMIVAITKSDRDEYNAQKIRERLLEHEVIVEGMSGDVQDVEVSAKTKAGLDELVEKILLQAELLELKANPDRDAEAVVVEAQLDKGRGPVATVLVTRGTLKRGDTFVVGTESGRVRALVNDKGQQVKEAGPAVPVEVLGLGGVPDAGDQLTVVENEQRAREVAAFRQAKATEKRTALAPTNFDTMFSNLKD-VVEWPVVVKADVKGSAEAIVNALHNISNDEIKVRVLHAGVGAITESDVVLANASNAPIIGFGVRPNPKARELVSRDKVRMMYYDVIYHLTDDVAKEMAGVLGPLKIENVLGRAEVKQVFPAGKRDKAAGLLVVEGAIRKGLFARLTREDVIVSATTIQSLRRFKDDVDEVRAGLECGVVLADTNDIKPGDQLEVFEVEERERTL
192812_Eflavus@ASP29630_1__translation_initiation_factor_IF_2                                       MSDKKKPLSLKGAGEVKQTFSHGRTNKVAVEVKRRRKLETPQERVARLQREAEEARKREEQQAKQAEDEKRRAEKRAEQEAAAEKKRDRRGKLSVKKALERARSLAALKRAREKERRMQSKREKQVRDVVVPEAITVGELAKRMGEKGADLVKELFNLDMMVTVNQTIDQDTAELLVEQFGHRIEKVSEADVDIQNEGDDPEETLKPRPPVVTIMGHVDHGKTSLLDALRGANVVKGEAGGITQHIGSYQVKTKTGDLVTFLDTPGHAAFTQMRQRGANITDIVVLVVAADDGIMPQTIEAINHTKAAGVPMIVAINKMDKPEANPDNIRNRLLEHEVIVEKMSGDVQDVEISAKEKTGLDELLNAISLQAELLELKANPDRMAEATVIEAQLDKGRGPVATVLVTRGTLERGNTFVAGTQSGRVRAIVNDQGKQIKKAGPSMPVEVLGLGGVPSAGDVLTVVENEQRAREVAEYRQEKATEKRTALAPTSFDTMFNNLAN-VIEFPVLVKADVQGSVEAINTALHNLSNDEIKVRVLHAGVGAITESDVTLASASNAPIIGFNVRPNAKARELVKRDGVEMKYYDVIYHLTEEIAKEMAGELGPERIENVVGRAAVKEVFRSGKKDKAAGLLVEEGVIRKGLHARLTRDDVIVSATTIASLRRFKDDVDEVRAGLECGVVLADTNDIKAGDQLEVFEVEERERTL
1951752_Ebacterium@DDCE01000033_1_44___33698_36250                                                  MSDKKKPLTLKGAGEVKQTFSHGRTNKVAVEVKRRRKLETPQERVARLQREAEEARKREEEQARQAEDEKKRAENRAEEEAAAEKKRDRRGKLTVKKALERARSLAALKRAREKERRMQSKREKQVRDVIVPEAITVGELAKRMGEKGADLVKELFNLDMMVTVNQTIDQDTAELLVEQFGHTIQKVSEADVDIAADEDDPEETLKARPPVVTIMGHVDHGKTSLLDALRGANVVKGEAGGITQHIGSYQVKTKSGDLVTFLDTPGHAAFTQMRQRGANITDIVVLVVAADDGIMPQTIEAINHTKAAGVPMIVAINKMDKPEANPDNIRNRLLEHEVIVEKMSGDVQDVEISAKEKTGLDKLLEAISVQAELLELKANPDRMAEATVIEAQLDKGRGPVATVLVTRGTLERGNTFVVGTQSGRVRAIVDDQGKQIKKAGPSMPVEVLGLGGVPSAGDVLTVVENEQRAREVAEYRQEKATEKRTALAPTSFDTMFNNLAN-VIEFPVLVKADVQGSVEAITSALHNLSNDEIKVRVLHAGVGAITESDVTLAAASNAPIIGFNVRPNAKARELVKRDGVEMKYYDVIYHLTEEIAKEMAGELGPERIEHVVGRAAVKEVFRSGKKDKAAGLLVEEGVIRKGLHARLTRDDVIVSATTIASLRRFKDDVDEVRAGLECGVVLADTNDIKAGDQLEVFEVEERERTL
266951_Eseohaensis@CP024920_1_2182___2243797_2246310                                                MSDKKKPLTLKGAGEVKQTFSHGRTNKVAVEVKRRRKLETPQERVARLQREAEEARKRDEQQAKKAEDEKKRADNRAEEEAAAEKKRDRRGKLTVNKALERARSLAALKRAREKERRLQSKREKQVRDVVVPEAITVGELAKRMGEKGADLVKELFNLDMMVTVNQTIDQDTAELLVEQFGHNIQKVSEADVDITNNEDDPEETLKPRPPVVTIMGHVDHGKTSLLDALRGANVVKGEAGGITQHIGSYQVKTKGGDEITFLDTPGHAAFTEMRQRGANVTDIVVLVVAADDGIMPQTIEAINHTKAAGVPMIVAINKMDKPEANPDNIRNRLLEHEVIVESMSGDVQDVEISAKEKTGLDELLEKIALQAELLELKANPDRMAEATVIEAQLDKGRGPVATVLITRGTLERGNTFVVGTESGRVRAIVNDQGKQIKKAGPSMPVEVLGLGGVPSAGDVLTVVENEQRAREVAEYRQEKATEKRTALAPTSFDTMFNNLAN-VIEFPVLVKADVQGSVEAITTALHNLSNDEIKVRVLHAGVGAITESDVSLAAASNAPIIGFNVRPNAKARELVKRDGVEMKYYDVIYHLTEEIAKEMAGELGPERIEHVVGRAAVKEVFRSGKKDKAAGLLVEEGVIRKGLHARLTREDVIVSATTIASLRRFKDDVDEVRTGLECGVVLADTNDIQPGDQLEVFEVEERERTL
1316679_Axiamenensis@SMQ69898_1__bacterial_translation_initiation_factor_2__bIF_2_                  MSDKKKPLSLKGSGEVKQTFSHGRTNKVAVEVKRRRKLETPQERVARLQREAEEARKREDQQAKQAADEKKRAENRAEEEAEAEKKRDRRGKLTVTKALERARSLAALKRAREKERRTQPKREKQVRDVIVPEAITVGELAKRMGEKGADLVKELFNLDMMVTVNQTIDQDTAELLVEQFGHNIQKVSEADVDIVSTEDDPEDTLKPRPPVVTIMGHVDHGKTSLLDALRGANVVKGEAGGITQHIGSYQVKTKGGDTVTFLDTPGHAAFTEMRQRGANVTDIVVLVVAADDGIMPQTIEAINHTKAAGVPMIVAINKMDKPEANADNIRNRLLEHEVIVEKLSGDVQDVEISAKEKTGLDDLLEKIALQAELLELKANPDRMAEATVIEAQLDKGRGPVATVLITRGTLKRGDTFVVGTESGRVRAIVNDQGKQIKEAGPSMPVEVLGLGGVPSAGDTLTVVENEQRAREVAQYRQEKATEKRTALAPTSFDTMFNNLAD-VIEFPVLVKADVQGSVEAITTALHNLSNDEIKVRVLHAGVGAITESDVSLASASNAPIIGFNVRPNAKARELVKRDGVEMKYYDVIYHLTEEIAKEMAGELGPERIENVVGRAAVKEVFRSGKRDKAAGLLVEEGVIRKGLHARLTREDVIVSATTIASLRRFKDDVDEVRAGLECGVVLADTNDIQAGDQLEVFEVEERERTL
361183_Aepoxidivoran@ALE16972_1__Translation_initiation_factor_2                                    MSDNKKPLGLKRSGEVKQTFSHGRTNKVAVEVKRRRKLETPQERVARLQREAEEARKRDDQAAKKAEDEKRRAENRAEEEAEAERKRDRRGKLTVTKALERARSLAALKRAREKERRLHPAREKQVRDVVVPEAITVQELANRMAEKGADLVKELFNLGMMVTVNQTIDQDTAELLVDQFGHNVTRVSESDVDIDTSQDDPEETLKPRPPVVTIMGHVDHGKTSLLDALRGANVVKGEAGGITQHIGSYQVKTKGGDTVTFLDTPGHAAFTEMRQRGANVTDIVVLVVAADDGIMPQTIEAINHTKAAGVPMIVAINKVDKPEANPDNIRTRLLEHEVIVEKMSGDVQDVEISAKEKTGLDELLEKIALQAELLELKANPDRMAEATVIEAQLDKGRGPVATVLITRGTLKRGDTFVVGTESGRVRAIVNDQGKQIKEAGPSMPVEVLGLGGVPSAGDTLTVVENEQRAREVAQYRQEKATEKRTALAPTSFDTMFNNLAN-VIEFPVVVKADVQGSVEAINTALHNLSNDEIKVRVLHAGVGAITESDVSLASASNAPIIGFNVRPNAKARELVKRDGVEMKYYDVIYHLTEEIAKEMAGELGPERIENVVGRAAVKEVFRSGKRDKAAGLLVEEGVIRKGLHARLTRDDVIVSATTIASLRRFKDDVDEVRAGLECGVVLADTNDIQAGDQLEVFEVEERERTL
1970335_Esp@OZA94824_1__translation_initiation_factor_IF_2                                          MSDTPKPLTLKGSGEVKQTFSHGRTNKVVVEVKRRKLVETPQERVARLQREAEESRKREEEEARRAEEERRRAENRAGEEAADEKKDDRR-KLTVTRALERAMSLAKLKRAREKERRMQSAREKQVRDVVVPEAITVQELANRMAEKGADLVKALFNMGMMVTVNQTIDQDTAELLVEEFGHNITRVSESDVDIASAEDDPEETQRPRPPVVTIMGHVDHGKTSLLDALRGTNVVKGEAGGITQHIGSYQVKTKDGQTITFLDTPGHAAFTQMRARGANVTDIVVLVVAADDGIMPQTIEAINHTQAAGVPMIVAINKCDKPEANPQKIRERLLEHNVMVEAMSGDVQDVEISAKTGMGLDQLLEKIALQSELMELKARPDRAAEATVIEAQLDKGRGPVATVLITRGTLKKGDTFVVGSESGRVRALVDDQGKQIKEAGPSMPVEVLGLGGVPSAGDVLTVVENEQRAREVASFRQQKATEKRTTLAPTNFDTMFSNLTD-VVEFPVLVKADVQGSVEAINTALHNLSNDLIKVRILHAGVGAITESDVQLAAASKAPIIGFNVRPNPKARLLVNRDKVRMMYYDVIYHLTEEIAKEMAGELGPERIEHVKGRAEVKQVFPAGKKDKAAGLLVLEGIIRKGLHARLTRQDVIVSATTIQSLRRFKDDVDEVRTGLECGVVLSDTNDIKAGDMLEVFEIEERERTL
645517_Anamhicola@ANU08476_1__Translation_initiation_factor_IF_2                                    MSDNKKPLSLKGSGEVKQTFSHGRTNKVAVEVKRRRKLETPQERVARLQREAEEARKRDDQKAVKAKDEKQRADNKAAEEAEAERKRDRRGKLTVNKALERARSLAALKRAREKERRLQSKREKQVRDVVVPEAITVGELAKRMGEKGADLVKELFNLDMMVTVNQTIDQDTAELLVEQFGHNITRVSEADVDIAVEEDDPAETLKPRPPVVTIMGHVDHGKTSLLDALRGTKVTKGEAGGITQHIGSYQVKTKGGDTVTFLDTPGHAAFTEMRQRGANVTDIVVLVVAADDGIMPQTIEAINHTKAAGVPMIVAINKIDKPEANPDNVRNRLLEHEVIVEKMSGDVQDVEVSATEGTGLDELLEKIALQAELLELKARPDRDAEATVIEAQLDKGRGPVATVLVTRGTLKRGDTFVVGTESGRVRAVVNDAGKQIKEAGPSMPVEVLGLGGVPSAGDVLTVVENEARAREVAQYRQEKATEKRTALAPTSFDTMFN--QN-VIEWPCVVKADVQGSVEAIVNALHNLSNDDIKVRVLHAGVGAITESDVTLAAASGAPIIGFGVRPNPKARDLVKRDGVRMMYYDVIYHLTDDVTKEMIGELGPLKVENVVGRAQVKEVFKSGKKDKAAGLLVEEGVIRKGLHARLTRDDVIVSATTIASLRRFKDDVDEVRAGLECGVVLADTNDIKAGDQLEVFEVNEEERTL
1946471_Esp@DFBR01000084_1_8___5833_8220                                                            ----------------MKSLLH-----------RRRRLETPQERVARMQREAEESRKREDEQAKQAEDEKKRVENAAKEEAEKERKRDRRGKLTVNKALERARSLAALKRAREKERRAQSAREKQIRDVIVPEAITVGELAKRMGEKGADLVKELFNLDMMVTVNQTIDQDTAELLVEQFGHNIEKVSEADVDIVAAEDDPEETMKPRPPVVAVMGHVDHGKTSLLDALRKTSVTRGEAGGITQHIGAYQVTTKDKSKVTFLDTPGHAAFTEMRQRGANVTDIVVLVVAADDGIMPQTIEAIKHAKAANVPLIVAINKIDKPEANAQKVRERLLEHEVMVEAMSGDVQDVEVSATKGTGLDELIEKIALQAELLELKARPDRPAEATVVEAQLDKGRGPVATVLINRGTLKRGDTFVVGTESGKVRAIVNDQGKQIKEAGPSMPVEVLGLGGVPAAGERLTVVENEQRAREVAQYRREKATEKRTALAPTSFDTMFN--TN-VVEWPVVVKADVQGSVEAITTALHNLSNDDIKVRVLHAGVGAITETDVQLAAGSKAPIIGFNVRPNAKARELVKRDGVRMMYHDVIYHLTDEVTKDLLGELGPLKVENVVGRAEVKEVFKSGKKDKAAGLLVEEGVIRKGLHARLTRDDVIVSAGMTRCMQ-------------------------------------------
1958945_Eaquimixticol@RJY08098_1__translation_initiation_factor_IF_2                                MSEDTKPLGLKRSGEVKQTFSHGRTNKVAVEVKRRRKLETPQERVARLQREAEEARKRDDQQAKKAEDEKKRADNAAKEQAEEERKRDRRGKLTVNKALERARSLAALKRAREKERRAQSQREKQVRDVIVPEAITVGELAKRMGEKGADLVKELFNLDMMVTVNQTIDQDTAELLVEQFGHNIQKVSEADVDIDTTVDDPEETKKARPPVVAVMGHVDHGKTSLLDALRKTNVTRGEAGGITQHIGAYQVTTKDKSKITFLDTPGHAAFTEMRARGANVTDIVVLVVAADDGIMPQTIEAINHAKSANVPIIVAINKIDKPEADAQNIRTRLLEHEVIVEEMSGDVLDVEVSATKGTGLDDLIEKIALQAELLELKARPDRDAEATVVEAQLDKGRGPVATVLVNRGTLRRGDTFVVGTESGKVRALVNDAGKQIKEAGPSTPVEVLGLGGVPAAGETLAVVENEQRAREVAQYRQEKATEKRTALAPTSFDTMFN--TK-VIEWPVVVKADVQGSVEAITNALHNLSNDDIKVRVLHAGVGAITESDVTLAAASKAPIIGFNVRPNAKARELVKRDGVRMMYHDVIYHLTDEITKDLLGELGPLKVENVVGRAEVKEVFKSGKRDKAAGLLVEEGVIRKGLHARLTREDVIVSATTIASLRRFKDDVDEVRAGLECGVVLEDTNDIKAGDQLEVFEVNEEERTL
502682_Egangjinensis@KLE33380_1__translation_initiation_factor_IF_2                                 MSEDTKPLGLKRSGEVKQTFSHGRTNKVAVEVKRRRKLETPQEKVARLQREAEEARKREEEQAKKAEDEKKRADNAAREEAEEERKRDRRGKLTVNKALERARSLAALKRAREKERRAQSQREKQVRDVVVPEAITVGELAKRMGEKGADLVKELFNLDMPVTVNQTIDQDTAELLVEQFGHKIQKVSEADVDIVSTEDDPAETQKPRPPVVAVMGHVDHGKTSLLDALRKTNVTRGEAGGITQHIGAYQVTAKDKSKITFLDTPGHAAFTEMRARGANVTDIVVLVVAADDGIMPQTIEAINHAKSANVPLIVAINKIDKPEADANNVRTRLLEHEVIVEEMSGDVLDAEVSAKTGAGLDELIEKIHLQAELLELKARPDRDAEATVVEAQLDKGRGPVATVLINRGTLKRGDTFVVGTESGRVRALVNDQGKQVKEAGPSVPVEVLGLGGVPSAGEKLTVVENEQRAREVAQYRQEKATEKRTALAPTSFDTMFN--TK-VIEYPVVVKADVQGSVEAINSALHNLSNDDIKVRILHAGVGAITESDVTLAAASKAPIIGFNVRPNAKARDLVKRDGVRMMYHDVIYHLTDEITKELLGELGPLKVENVVGRAEVKEVFKSGKKDKAAGLLVEEGVIRKGLHARLTREDVIVSATTIASLRRFKDDVDEVRAGLECGVVLEDTNDIKPGDQLEVFEVNEEERTL
2488860_Esp@RPF72124_1__translation_initiation_factor_IF_2                                          MSDETKPLGLKRAGEVKQTFSHGRTNKVAVEVKRRRKLETPQERVKRLQREAEEARKREEEQAKQDEEEKRRIANRADEEAERERKRDRRGKLTVNRALERARSLAALKRAREKERRAQSQREKQVRDVVVPEAITVGELAKRMGEKGADLVKELFNLDMMVTVNQTIDQDTAELLVEQFGHNIQKVSEADVDIDTTEDDPEDTLRPRPPVVAVMGHVDHGKTSLLDALRKTNVTRGEAGGITQHIGAYQVTTKDKSKITFLDTPGHAAFTEMRARGANVTDIVVLVVAADDGIMPQTIEAINHAKAAQVPLIVAINKIDRPEANAQKVRERLLEHEVIVEEMSGDVLDVEVSATKGTGLDELIEKIALQAELLELKARPDRDAEATVVEAQLDKGRGPVATVLINRGTLRRGDTFVVGTESGKVRAIVDDQGKQIKEAGPSMPVEVLGLGGVPSAGDMLTVVENEQRAREVAEYRQEKATEKRTALAPSSFDTMFN--KN-VIEWPVVVKADVQGSVEAINSALHNLSNDDIKVRILHAGVGAITETDVQLAAASNAPIIGFNVRPNAKARDLVKRDNVRMMYHDVIYHLTDEITKELLGELGPLKVENVVGRAEVKQVFPAGKRDKAAGLLVEEGVIRKGLHARLTREDVIVSATVIQSLRRFKDDVDEVRAGLECGVVLEDTNDIRAGDQLEVFEVTEQERTL
874156_Emarinus@KLI64153_1__translation_initiation_factor_IF_2                                      MSEDTKPLGLKRSGEVKQTFSHGRTNKVAVEVKRRRKLETPQERVARMQREGEESRKREEEQARKAETEKQRAANRAEVVAAEERKRDRRGKLTVNRALERARSLAALKRAREKERRAHSAREKQFRDVVVPEAITVGELAKRMGEKGADLVKELFNLDMMVTVNQTIDQDTAELLVEQFGHTIQKVSEADVDIQTTEDDPVETMVPRPPIVAVMGHVDHGKTSLLDALRKTNVTRGEAGGITQHIGAYQVTTKDGSKVTFLDTPGHAAFTEMRQRGANVTDIVVLVVAADDGIMPQTIEAIKHAKAANVPMIVAINKIDKPEANAQKIRERLLEHEVMVEAMSGDVQDVEISAKNGTGLEELIEKIALQAELLELKARPDRPAEATVVEAQLDKGRGPVATVLINRGTLKRGDTFVVGTESGKVRAIVNDQGKQIKEAGPSMPVEVLGLGGVPSAGELLTVVENEQRAREVAQYRQEKATEKRTALAPTSFDTMFN--KN-VIEWPCVVKADVQGSVEAITTALHNLSNDDIKVRVLHAGVGAITETDVQLASGSKAPIIGFNVRPNAKARELVKRDGVRMMYHDVIYHLTDEVTGELLGELGPLKVETVVGRAAVKEVFKSGKKDKAAGLLVEEGVIRKGLHARLTRDDIIVSATTIASLRRFKDDVDEVRAGLECGVVLEDTNDIKAGDQLEVYEVNEQERTL
1648404_Eatlanticus@AKQ42553_1__translation_initiation_factor_IF_2                                  MSEETKPLGLKRSGEVKQTFSHGRTNKVAVEVKRRRKLETPQERVARLQREAEESRKREDEQLRKAEDEKRRAENRAEAEAEEERKRDRRGKLTVNRALERARSLAALKRAREKERRAQSQREKQVRDVVVPEAITVGELAKRMGEKGADLVKELFNLDMMVTVNQTIDQDTAELLVEQFGHNIKRVSESDVDLATTEDDPEDTQKPRPPVVAVMGHVDHGKTSLLDALRKTNVTRGEAGGITQHIGAYQVTTKDKAKVTFLDTPGHAAFSEMRARGANVTDIVVLVVAADDGIMPQTIEAINHAKSANVPLIVAINKIDKPEANAQKVRERLLEHEVIVEAMSGDVQDVEVSATKGTGLDDLIEKIALQAELLELKARPDRAAEATVIEAQLDKGRGPVATVLINRGTLKRGDTFVVGTESGKVRAIVNDQGKQIKEAGPSMPVEVLGLGGVPSAGDVLTVVENEQRAREVAEYRQEKATEKRTALAPTSFDTMFN--KN-VVEWPVVVKADVQGSVEAIVTALHNLSNDDIKVRVLHAGVGAITESDVTLAAASKAPIIGFNVRPNAKARELVKRDGVRMMYHDVIYHLTDEMTSDLLGELGPLKVENVVGRALVKEVFKSGKKDKAAGLLVEEGVIRKGLHARLTREDVIVSATTIASLRRFKDDVDEVRAGLECGVVLEDTNDIKPGDQLEVFEVNEEERTL
2307003_Esp@RIV87776_1__translation_initiation_factor_IF_2                                          MSEETKPLGLKRAGEVKQTFSHGRTNKVAVEVKRRRKLETPQERVARMQREAEEARKREQEEAKQAEEEKKRAEKKAEAEAAEERKRDRRGKLTVNKALERARSLAALKRAREKERRAQSQREKQVRDVIVPEAITVGELAKRMGEKGADLVKELFNLDMMVTVNQTIDQDTAELLVEQFGHNIQKVSESDVDISAEEDDPEETLQPRPPVVAVMGHVDHGKTSLLDALRKTNVTRGEAGGITQHIGAYQVTTKDKSKITFLDTPGHAAFSEMRARGANVTDIVVLVVAADDGIMPQTIEAINHAKAADVPIIVAINKIDKPEANPQNIRNRLLEHEVIVEEMSGDVQDVEVSAKEGTGLEDLIEKINLQAELMELKARPDRDAEATVVEAQLDKGRGPVATVLINRGTLKRGDTFVVGTQSGKVRALINDQGKQVKEAGPSVPVEVLGLSGVPSAGDMLTVVENEQRAREVAQYRQEKATEKRTALAPTSFDTMFN--KN-VTEWPVVVKADVQGSVEAITSALHNLSNDDIKVRVLHAGVGAITETDVQLAAGSKAPIIGFNVRPNAKARELVKRDGVRMMYHDVIYHLTDEITGELLGVLGPLKVENVVGRAEVKQVFPAGKRDKAAGLLVEEGVIRKGLHARLTREDVIVSATVIQSLRRFKDDVDEVRAGLECGVVLEDTNDIKPGDQLEVYEVTEQERTL
1581420_Eluteus@KLE33907_1__translation_initiation_factor_IF_2                                      MSDDTKPLGLKRSGEVKQTFSHGRTNKVAVEVKRRRKLETPQERVQRLQREAEEARKREDAEALKAEEEKKRANNVAREEAEAERKRDRRGKLTVNRALERARSLAALKRAREKERRLHSAREKQVRDVVVPEVITVAELAKRMGEKGADLVKELFNLDMMVTVNQTIDQDTAELLVEQFGHNIQKVSDADVDIDTSEEDPEETLKPRAPVVAVMGHVDHGKTSLLDALRKTSVTKGEAGGITQHIGAYQVTTKDKSRVTFLDTPGHAAFTQMRARGANVTDIVVLVVAADDGIMPQTVEAINHAKAAGVPLIVAINKIDKPEANAQKVRERLLEHEVIVEEMSGDVLDVEVSAKTGAGLDDLVEKIALQAELLELKARPDRDAEATVVEAQLDKGRGPVATVLVKRGTLKRGDTFVVGSQSGKVRALIDDQGKQVKEAGPSMPVEVLGLGGVPNAGDLLTVVENEARAREVAAYRQERDTEKRTALAPTSFDTMFN--KN-VVEWPVVVKADVQGSVEAIVHALHNLSNDDIKVRVLNAGVGAITESDVQLAAASKAPIIGFNVRPNPKARDLVKRDGVRMMYHDVIYHVTDEVTKELLGELGPLKVETVLGRAAVKEVFKSGKRDKAAGLLVEEGVIRKGLHARLTRDDVIVSATTIQSLRRFKDDVDEVRAGLECGVVLADTNDIKPGDQLEVFEVNEEERTL
1267766_Aatlanticus@AKH41095_1__Translation_initiation_factor_IF_2                                  MSDTTKPLGLKRSGEVRQTFSHGRTNKVAVEVKRRRKLETPQERVARLQREAEEARRREEEERLQKEQEKRRAENRAEEEAAAERKKDRRGKLTVTKALERARSLAALKRAREKERRAHQRREKQVRDVIVPEAITVQELANRMAEKGADLVKALFNLGMMVTVNQTIDQDTAELLVEEFGHNIQRVSESDIDIQESE-DPEETQKPRAPVVTIMGHVDHGKTSLLDALRGTDVVRGEAGGITQHIGAYQITTKDKQQLTFLDTPGHEAFTQMRARGANVTDIVVLVVAADDGIMPQTVEAINHTKAAGVPMIVAINKCDKPEANPKRIRERLLEHEVIVEEMSGDVQDVEVSAKTGMGLEELIEKIMLQAELLELKARPDRNAEATVIEAQLDKGRGPVATVLVTRGTLKRGDSFVVGTESGRVRALIDDKGKQVKEAGPSTPVEVLGLGGVPQAGDTLTVVENEQRAREVAEYRQEKATEKRTATAPTSLDAMFAGLKD-VIEFPLLVKADVQGSVEAINSALHNLSNDEIKVRVLHSGVGAITESDVTLAAASKAPIIGFNVRPNAKARQLIERDKVEMKYYDVIYHLTEEIAKEMAGELGPLRIENVVGRAEVKQVFPAGKKDKAAGLLVVEGAIRKGLHARLTREDVIVSATTIASLRRFKDDVDEVRAGLECGVVLADTNDIKPGDHLEVFEVTEQERTL
1811540_Esp@LUNY01000215_1_4___1534_4134                                                            MSDKKKPLSLKGSGEVKQTFSHGRTNKVAVEVKRRRKLETPQERVARLQREAEEARVREEREAKQAEDEKKRATKAAQKQAEEERPRDRRGKLSVTKALERARSLAALKRAREKERRTHPKREKQVRDVVVPEAITVQELANRMAEKGADLVKELFNLGMMVTVNQTIDQDTAELLVDQFGHNVQRVSEADVDIVNEEDDPEETLRPRPPVVTIMGHVDHGKTSLLDALRGANVVKGEAGGITQHIGSYQVKTKKGDAVTFLDTPGHAAFTEMRARGANVTDIVVLVVAADDGVMPQTIEAINHTKAAGVPMIVAINKVDKPEANPDNIRNRLLEHEVIVEKMSGDTQDVEISAKEKTGLDELLEAINLQAELLELKARPDREAEATVIEAQLDKGRGPVATVLVTRGTLKRGDTFVVGTQSGRVRAIVNDQGTQIKEAGPSMPVEVLGLGGVPNAGDTLTVVENEQRAREVAEFRQTKATEKRTALAPTNFDTMFAGLQN-VIEFPVLVKADVQGSVEAINSALHNLSNDDIKVRVLHAGVGAITESDVQLAAASNAPIIGFNVRPNPKARELVKRDNVEMKYFDVIYHLTEEITKEMLGELGPLKVENVIGRAEVKEVFKSGKKDKAAGLLVVEGIIRKGVHARLTRDDVIVSATTIASLRRFKDDVDEVRSGLECGVVLADTNDIRAGDQLEVFEVTEQERTL
1974094_Sbacterium@PIW55306_1__translation_initiation_factor_IF_2                                   MSDKKKPLTLKGSGEVKQTFSHGRTNKVAVEVKRRRKLETPQERVARMQREAEEARKRDERKAKEREEEKQRANKAAKEEAKDERKRDRRGKLTVTKALERARSLAALKRAREKERRAQPKREKQVRDVVVPDAITVQELANRMAEKGADLVKALFNMGMMVTVNQTIDQDTAELLVEEFGHNIERVSEADIDIVPTEDDPEDTLKPRAPVVAVMGHVDHGKTSLLDALRKTNVTKGEAGGITQHIGAYQITTKDKQQITVLDTPGHAAFTEMRQRGANVTDIVVLVVAADDGIMPQTIEAISHAKAADTPIIVAINKIDKPEANPQKIRERLLEHEIIVEAMSGDVQDVEVSAKEGTNLDKLIDAINLQAELLELKARPDRAAEATVVEAQLDKGRGPVATVLVTRGTLKRGDTFVVGTESGRVRALVNDQGKQVKEAGPSTPVEVLGLGGVPDAGDQLTVVENEQRAREVAEFRQAKATESRTALAPTNFDTMFNNMQN-VVEFPVLVKADVKGSVEAITSALHNLSNDDIKVRVLHAGVGAITESDVTLAAASKAPIIGFNVRPNPKARELVKRDGVRMMYHDVIYHLTDEITKEMLGELGPLKVENVMGRAEVKEVFKSGKKDKAAGLLVVEGVIRKGLHARLTRDDVIVSATTIASLRRFKDDVDEVRSGLECGVVLEDTNDIKPGDQLEVFEVNEQERTL
1895714_Asp@OJU60349_1__translation_initiation_factor_IF_2                                          MSDTTKPLGLKRSGEVKQTFSHGRTNKVVVEVKRRRVIETPQERVARLQRETEEARRREEEERAQAEEEKRRIENRAEEEAAAERKPDRRGKLTVTRALERARSLAALKRAREKERRAHQQREKQVRDVIVPEAITVQELANRMAEKGADLVKALFNMGMMVTVNQTIDQDTAELLVEEFGHRIERVSESDVDIDTSEDDPEETLKPRPPVVTIMGHVDHGKTSLLDALRGTDVVKGEAGGITQHIGAYQITTKNKQKITVLDTPGHEAFTQMRARGANVTDIVVLVVAADDGIMPQTVEAINHTRAAGVPMIVAITKADKPEANPQRIRERLLEHEVVVEEMSGDVQDVEVSAKTGQGLDELIEKILLQAELLELKARPDRDAEGTVIEARLDKGRGPVATVLVSRGTLKRGDVFVVGTESGRVRALVDDKGQQVKEAGPAMPVEVLGLGGVPQAGDRLTVVDSEARAREVAEYRQTQATAKRTATAPTSLDAMFAGLND-VIEFPLVVKADVQGSTEAIVNALHNLSNDEIKVRVLHSGVGAITESDVTLAAASKAPIIGFNVRPNAKARELIERTKVEMKYYDVIYHLTEEIAKEMAGELGPLRVENVVGRAEVKQVFPAGKRDKAAGLLVLEGAIRKGLHARLTRQDVIVSATTIASLRRFKDDVDEVRAGLECGVVLADTNDIKAGDMLEVFEVEERERTL
1784712_Exanthus@RIV90655_1__translation_initiation_factor_IF_2__partial                            ----------------------------------------------RLQREAEEARKREQEEARQAEDEKRRADKRAEEEAVAEKRRDRRGKLTVNRALERARSLAALKRAREKERRMHSAREKQVRDVIVPEAITVQELAQRMAEKGADLVKSLFNMGMMVTVNQTIDADTAELLVEEFGHRIQRVSESDVDIDTSTDDPEETLQPRPPVVTIMGHVDHGKTSLLDALRGTDVVKGEAGGITQHIGAYQITTKGKDKITFLDTPGHAAFTEMRARGANVTDIVVLVVSGDDAIMPQTIEAISHTKAAGVPMIVAITKADKPEYNAKKIRERLLEHEVIVEAMSGDVQDVEVSSKTGAGLDELIDKILLQAELLELKARPDRMAEATVVEAQLDKGRGPVATVLVNRGTLKRGDTFVVGTQSGRVRALVDDKGKQIKEAGPGMPVEVLGLGGVPSAGDMMTVVENEQRAREVAQYRKEKETEKRTALAPTSFDTMFN--KD-VIEWPVVVKADVQGSVEAIVNALHNISNDLIKVRVLHAGVGAITESDVSLAVASKAPIVGFNVRPNAKARELVKRDGARMMYHDVIYHLTEEVSKELAGELGPEKIEHVVGRAEVKQVFPAGKKDKAAGLLVIDGVIKKGLFARLTRDDVIVSATTIQSLRRFKDDVDEVRTGLECGVVLADTNDIKPGDNLEVFEIEERERVL
1736584_Asp@KRA84131_1__translation_initiation_factor_IF_2                                          MSDNTKPLGLKRSGEVKQTFSHGRTNKVTVEVKRRRALETPQERVARLQRETEEATRRDTEARAQAEDEKRRAENRAAEEAATERKGDRRGKLTVNRALERARSLAALKRAREKERRAHMQREKQVRDVIVPEAITVQELANRMAEKGADLVKALFNMDMMVTVNQTIDQDTAELLVEEFGHNIVRVSDSDVDIDTTEDDSEETQESRPPVVTIMGHVDHGKTSLLDALRGTDVVKGEAGGITQHIGAYQITTKDKHKITVLDTPGHEAFTQMRQRGANVTDIVILVVAADDGLMPQTIEAIRHTKAAGVPMIVAINKIDKPEAKPQKIRERLLEHEIVVEAMSGDVQDVEVSAKTGAGLDELIEKILLQAELLELKANPNRAADATVIEAQLDKGRGPVATVLVNRGTLKRGDVFVVGNESGRVRALVDDKGQQVKEAGPSMPVEVLGLGGVPNAGDHLTVVENEQRAREVASYRQQQATAKRTATAPANLDAMFAGLKD-VKEFAVVVKADVQGSAEAIVTALHNLSNDEIKVRVLNSGVGAITESDVALASASKAPIIGFNVRPNAKARELIARHKVEMKYYDVIYKLTEEIAREMAGVLGPLRIENVLGRAEVKQVFPAGKRDKAAGLLVLEGVIRKGLYARLTRADVIVSATTIASLRRFKDDVDEVRTGLECGVVLADTNDIKAGDHLEVFEVEERERTL
2023229_Pht@AUX70481_1__translation_initiation_factor_IF_2                                          MSDDNKPLGLKRSGEVKQTFSHGRTNKVVVEVKRRRVLETPQERVKRLQLEAEEARKREEAEAREREEERRRAENRAEEEAEAERKADRRGKLTVTRALERARSLAALKRAREKERRGQPKREKQVRDVVVPEAITVGELANRMAEKGADLVKALFNMGMMVTVNQTIDQDTAELLVEEFGHNITRVSASDVDIDTSADDPIETQKPRPPVVTIMGHVDHGKTSLLDALRGTDVVKGEAGGITQHIGAYQITTK--AKITFLDTPGHAAFTEMRMRGANVTDIVILVVAGDDGLMPQTIEAINHTKAAGVPMIVAITKSDKPEFNPQKIRERLLEHEVIVEAMSGDVQDVEVSAKTGAGLDKLIEAINLQAELLELKARPDRDAEATVIEAQLDKGRGPVATVLVTRGTLKRGDNFVVGTQSGRVRAIVDDKGQQLKEAGPSMPVEVLGLGGVPSAGDNLTVVENEQRAREVAKYRQEIATEKRTALAPTNFDTMFNNLAN-VIEYPVVVKADVQGSVEAIVNALHNLSNDEIKVRVLNAGVGAITESDVLLAAASKAPIIGFNVRPNAKARDLVKRDGVRMMYYDVIYHLTDAVAKEMAGELGPERIETVVGRAEVKQVFPAGKKDKAAGLLVLEGAIRKGLFARLTRADVIVSATKIASLRRFKDDVDEVRAGLECGVVLEDTNDIKPGDNLEVFSVEERERTL
2013670_Abacterium@PKP65283_1__translation_initiation_factor_IF_2                                   MSDDNKPLGLKRSGEVKQTFSHGRTNKVVVEVKRRRAIETPQERVKRLQLEAQEARKREEIEAREREEERRRVDNRAEEEAEGERKADRRGKLTVTRALERARSLAALKRAREKERRGQPKREKQVRDVVVPEAITVGELANRMAEKGADLVKALFNMGMMVTVNQTIDQDTAELLVEEFGHNITRVSASDVDIDNSEDDPAETLRPRPPVVTIMGHVDHGKTSLLDALRGTDVVKGEAGGITQHIGAYQITAKSGQKITFLDTPGHAAFSEMRMRGANVTDIVILVVAADDGIMPQTIEAIKHTQAAGVPMIVAINKCDKPEANPQKVRERLLEHNVMVEAMSGEVQDVEVSATTGAGLDKLIEAIGLQAELLELKARPDRDAEATVIEAQLDKGRGPVATVLVTRGTLKRGDNFVVGTQSGKVRAIVDDKGNQLQEAGPSMPVEVLGLGGVPSAGDNLTVVENEQRAREVAKYRLEIATEKRTALAPTNFDTMFSTLSS-VIEFPVVVKADVQGSVEAIVNALHNLSNDEIKVRVLNAGVGAITESDVTLAAASKAPIIGFNVRPNAKARDLLKRDNVRMMYYDVIYHLTDAIAKEMAGELGPERIETVVGRAEVKQVFPAGKKDKAAGLLVLEGAIRKGLFARLTRADVIVSATKIQSLRRFKDDVDEVRTGLECGVVLEDTNDIKPGDNLEVFSVEERERTL
1122970_Pcryptus@KE383966_1_275___309426_312002                                                     MSDDNKPLGLKRSGEVKQTFSHGRTNKVVVEVKRRRVLETPQERVRRLQREAEEARKREEEERRRAEEERRRAE-RAEDEA-AERKADRRGKLTVTRALERARSLAALKRAREKERRMHAKREKQVRDVVVPEAITVQELANRMAEKGADLVKALFNMGMMVTVNQTIDQDTAELLVTEFGHNIVRVSDSDVDIDTSEDDPEETKRPRPPVVTIMGHVDHGKTSLLDALRGTDVAKGEAGGITQHIGAYQITTKGGQKITFLDTPGHAAFTEMRMRGANVTDIVVLVVAGDDGLMPQTIEAIRHTKAAGAPMIVAITKSDKPEFNPQKVRERLLEHEVIVEALSGDVQDVEVSAKTGAGLDQLIEAILLQAELLELKARPDRPAEATVIEAKLDKGRGPVATVLVTRGTLKRGDNFVVGTQSGRVRAIVDDKGRQLSEAGPSMPVEVLGLGGVPAAGDILTVVESEQRAREVAKYRQEKATEKRTALAPTSFDTMFSKLAN-VKEYPVVVKADVHGSVEAIVGALHALSNDEIKVRVLNAGVGAITESDVTLAAASKAPIIGFNVRPNAKARDLIKRDGVRMMYYDVIYHLTDAVAKEMAGELGPERIETVVGRAEVKQVFPAGKRDKAAGLLVLEGAIRKGLFARLTRADVIVSSTKIASLRRFKDDVEEVRAGLECGVVLEDTNDIKPGDMLEVFSVEERERTL
1860125_Esp@OBX19584_1__translation_initiation_factor_IF_2                                          MSDQKKPLGLKRSGEVKQTFSHGRTNKVAVEVKRRRKLETPQERVARLQREGQEARKREDEAARQAEDEKQRADNRAEAKAAAERERDRRGKLTVNRALERARSLAALKRAREKERRTHPTREKQARDVIVPEAITVQELANRMAEKGAQLVKELFNLGMMVTVNQTIDQDTAELLVEQFGHRIQRVSESDVDIPVEQDDPEETLRPRPPVVTIMGHVDHGKTSLLDALRGTNVTKGEAGGITQHIGSYQVKTKNGDMVTFLDTPGHAAFTEMRQRGANVTDLVVLVVAADDGIMPQTIEAIRHTHAAGVPMIVAINKMDKPGADPDKIRTRLLEHEVIVEKMSGEVQDVEISALKKEGLDELLEAIAVQAELLELKARPDRPAEATVIEAQLDKGRGPVATVLVTRGTLKRGDAFVVGTQSGRVRAVVDFTGKQIKEAGPSMPVEVLGLGGVPKAGDQLTVVENEQRAREVAEYRQEKATESRTALAPTSFDTMFTNLQN-VIEWPVVVKADVQGSVEAINTALHNLSNDEIKVRVLHAGAGAITESDVSLAAASNAPIIGFNVRPNAKARQLIARDKVRMMYYDVIYHVTEEVAKEMAGELGPERIETVVGRALVKEVFRSGKKDKAAGLLVEEGVIRKGLFARLTRDDVIVSATTIASLRRFKDDVDEVRAGLECGVVLEDTNDIKAGDQLEVFEVELRERTL
1634516_Csp@ALG61661_1__translation_initiation_factor_IF_2                                          MSDNNKPLGLKRSGEVKQTFSHGRTNKVAVEVKRRRKIETPQERVARLQREAEEARKRDDQKARQAEDEKKRAENRAEEEAAEEKARDRRGKLSVTKALERARSLAALKRAREKERRMQSKREKQVRDVVVPEAITVQELANRMAEKGADLVKELFSLGMAVTVNQTIDQDTAELLVEQFGHNIQKVSDADIDIKAEEDDPEESLKPRPPVVTIMGHVDHGKTSLLDALRGTNVTRGEAGGITQHIGSYQVKTKNGDKITFLDTPGHAAFTEMRARGANVTDIVVLVVAADDGIMPQTVEAISHAKAAGTPIIVAINKMDKEDANPQKVRERLLEQEVIVEAMSGDVQDVEISALKGTGLDELLEKIALQAELMELKANPDRMAEATVIEAQLDKGRGPVASVLVTRGTLKKGDALVAGTMSGRVRAIIDDQGKQIKEAGPSMPVEVLGLGGVPNAGDQLTVVENEQRAREVAEYRQDKANEQRTALAPTNFDAMFAGLAK-AIEFPLLVRADVQGSVEAIKTALTNLSNDDIKVRILHSGVGAITENDVTLAAAGNAPIIGFNVRPNAKARQQIEREGVRMMYYDVIYHLTEEIAKEMAGELGPERIEHVVGRAAVKEVFKSGKKDKAAGLLVEEGVIRKGLHARLTRDDVIVSSTTIASLRRFKDDVDEVRAGLECGVVLEDTNDIKPGDQLEVFEVEERERTL
762261_Axinjiangensi@RSEK01000012_1_31___21827_24490                                                MSDTTKPLGLKRSGEVKQTFSHGRTNKVAVEVKRRRKLETRQERQARLLRELEEANRRELEEKQRQEEEKRRAENRAEEEAKAEKKRDRRGKLTVNRALERARSLAALKRAREKERRSHNQRDKQVRDVVVPEAITVQELANRMAEKGADLVKALFNLGMMVTVNQTIDQDTAELLVEEFGHRIQRVSESDVDVDTSEDDPEETLKTRPPVVTIMGHVDHGKTSLLDALRGTDIVKGEAGGITQHIGAYQIKTKSGDKITFLDTPGHAAFTEMRARGANVTDIVVLVVAADDGLMPQTIEAISHTKAAGVPMIVAINKIDKPEANPQRIRERLLEHEVVVEEMSGDVQDVEVSALKKTGLDNLIDKILLQAELLELRARPDREAEATVIEAQLDKGRGPVATVLINRGTLKRGDVFVVGTESGRVRALIDDKGKQVKEAGPSMAVEVLGLGGVPSAGDQLTVVENEQRAREAAEYRKEKANAKRTAIAPASLDTMFSNLND-VIEFPLVVKADVQGSVEAINTALHNLSNEDIKVRILHSGVGAITESDVTLAAASGAPIVGFHVRPNANARQLIERDKVRMMYYDVIYHLTEEIAKEMIGELGPLRVENVVGRAEIKQVFPAGKRDKAAGLLVTEGVLRKGLFARLTRRDVIVSATRIESLRRFKDDVDEVRTGLECGVVLADTNDIKPGDMLEVFEVEERERTL
2320269_Asp@RKF23050_1__translation_initiation_factor_IF_2                                          MSDNKKPLGLKRSGEVKQTFSHGRTNKVAVEVKRRRKLESRKEMQERLLREMEEASRREEEERARKEEEKRRAENRAEEEAAAEK-RDRRGKLTVNRALERARSLAALKRAREKERRSQKRREKQSRDVIVPEAITVQELANRMAEKGADLVKALFNMGMMVTVNQTIDQDTAELLVEEFGHRIQRVSESDVDINSSDDDPEETLKARPPVVTIMGHVDHGKTSLLDALRGTDVVRGESGGITQHIGAYQITTKNKQKLTFLDTPGHEAFTQMRARGANVTDIVILVVAADDGIMPQTIEAINHTKAAGVPMIVAINKCDKPEANPQKIRERLLEHEVIVEEMSGDVQDVEVSAKSGAGLDELIDKIMLQAELLELKARPDRDAEGTVIEAQLDKGRGPVATVLITRGTLRRGDVFVVGTESGRVRAMIDDKGKQVKEAGPSFPVEVLGIGGVPNAGDQLAVVENEQRAREVSEYRSEKAHAKRTAATPANFDAMFSNLKD-TIEFPVLIKADVQGSVEAIVSALNNLSNDEIKVRVLHSGVGAITESDVTLAAASNAPIIGFHVRPNAKARQMVEREKVRMMYYDVIYHLTEEIAKEMAGELGPERIENVVGRAEVKQVFPAGKKDKAAGLLVTEGAIRKGLFARLTRNDVIVSATTIASLRRFKDDVPEVRAGLECGVVLEDTNDIKPGDMLEVFEVEERERTL
1348774_Cnaphthovoran@AKM08870_1__translation_initiation_factor_IF_2                                MSDDTKPLGLKRSGEVKQTFSHGRTNKVAVEVKRRRKIESRQEMQARLLRELEEANRREQEEKQRAEEEKQRAENRAEEEAE-EKK-DRRGKLSVSKALERARSLAALKRAREKERRIHSKREKQVRDVVVPEAITVQDLANRMAEKGADLVKALFNMGMMVTVNQTIDQDTAELLVEEFGHNIQRVSEADVDIDTTEDDPEETLKARPPVVTIMGHVDHGKTSLLDALRGTDVTRGEAGGITQHIGAYQITTKDKQKITFLDTPGHEAFTEMRARGANVTDIVILVVAADDGLMPQTIEAINHTKAAGVPMIVAINKCDKPEANPQKIRERLLEHEIVVEAMSGEVQDVEVSAKTKAGLDKLLDAINMQAELLELKANPDRDADATVIEAKLDKGKGPLATVLVTRGTLRRGDIFVVGTESGRVRAIHDDKGKQIKEAGPSMPVEVLGLGGVPNAGDHLTVVENEQRAREVSTYRTEKANEKRTAMAPASFENMFSALKN-VIEYPVVIKADVQGSVEAIANALAKISNDEIKVRVLHSGVGAITESDVTLASASGAPIIGFNVRPNAKARQQMEKDKVRLMYHDVIYHLTEEITKELAGELGPERIENVVGRAQVKQVFPAGKKDKAAGLLVEEGVIRKGLFARLTRDDVIVSATTIASLRRFKDDVDEVRAGLECGVVLEDTNDIKAGDQLEVFEVEERERVL
450378_Cmarinus@ARU16219_1__translation_initiation_factor_IF_2                                      MSDNSKPLGLKRAGEVKQTFSHGRTNKVAVEVKRKRKIETPQERVARLQREAEEARRREEEAKAKAEEERQRADNRAEAEAQVEKKRDRRGKLTVNKALERARSLAALKRAREKERRSQQQREKQVRDVVVPEAITVQELANRMAEKGADLVKALFNLGMMVTVNQTIDQDTAELLVEEFGHNIQRVSESDVDIDNTVDDPAETLKPRPPVVTIMGHVDHGKTSLLDALRGTDVTRGEAGGITQHIGAYQVKTKAGDMITFLDTPGHEAFTEMRARGANVTDIVILVVAADDGLMPQTIEAINHTKAAGVPMIVAINKIDKDEANPKKIRERLLEHEIVVEEMSGDVMDVEVSAKKKIGLDKLIDAINLQAELLELKANPDRDAEATVIEAQLDKGKGPLATVLVTRGTLKRGDVFVVGTESGRVRAMHDDKGRQVKEAGPSTPVEVLGLGGVPRAGDLMNVVENEQRAREVATYRTEKANEKRTAMPVSNFENMFSALKE-MVEFPVVIKADVQGSVEAISTALGRLSNDLIKVRVLHSGVGAITESDVTLAAASGAPIIGFNVRPNAKARQQMEKDKVEMMYYDVIYHLTEEIAKRMAGELGPERIENVVGRAAVKQVFPAGKKDKAAGLLVEEGVIRKGLFARLTRNDVIVSATSIESLRRFKDDVDEVRAGLECGVVLSDTNDIKPGDQLEVFEVEERERVL
1703339_Cmobilis@LYWZ01000020_1_316___313382_316006                                                 MSDNSKPLGLKRAGEVKQTFSHGRTNKVAVEVKRKRKIETPQERVARLQREAEEARRREEEAKAKAEEEKQRADNRAEAEAEQERKADRRGKLTVNKALERARSLAALKRAREKERRAHQQREKQVRDVVVPEAITVQELANRMAEKGADLVKELFNLGMMVTVNQTIDQDTAELLVDQFGHNVQRVSESDVDIDTTEDDPEESMKPRPPVVTIMGHVDHGKTSLLDALRGTDVTRGEAGGITQHIGAYQIKTKGGDVITFLDTPGHEAFTEMRARGANVTDIVILVVAADDGLMPQTIEAINHTKAAGVPMIVAINKIDKDEANPQKIRERLLEHEIIVEAMSGDVMDVEVSAKNKIGLDKLLDAINLQAELLELKANPDREADATVIEAKLDKGKGPLATVLVTRGTLKRGDVFVVGTESGRVRALHDDKGRQIKEAGPAMPVEVLGLGGVPRAGDVLTVVENEQRAREVAGYRTEKANEKRTAMPVSNFENMFSALKE-MVEFPVVIKADVQGSVEAIANALAKISNDLIKVRVLHSGVGAITESDVTLAAASGAPIIGFNVRPNSKARQQMEKDKVEMMYYDVIYHLTEEIAKRMAGELGPERIENVVGRAAVKQVFPAGKKDKAAGLLVEEGVIRKGLFARLTRNDVIVSATSIASLRRFKDDVDEVRAGLECGVVLSDTNDIKAGDQLEVFEVEERERVL
1895900_Nsp@OJX97220_1__translation_initiation_factor_IF_2                                          MTDDKKPLGLKRSGEVKQTFSHGRTNKVVVEVKRRKVIETRQEMQARLLRESEAATRREQEEKARQEEERRRAENRA-AEAAAARK-ER-GKLTVNRALERARSLAALKRAREKERRAHQQREKQVRDVIVPEAITVQELANRMAEKAADLVKSLFKMGMVVTLNHTIDQDTAELLVEEFGHNIQRVSESDVDIDTTVDDADETLKTRPPVVAIMGHVDHGKTSLLDALRGTDVVRGEAGGITQHIGAYQIKTKGGDLVTFLDTPGHEAFTEMRMRGANVTDIVILVVAGDDGLMPQTIEAINHTKAAGVPMIVAITKSDKPEFNPQKIRERLLEHEIIVEQMSGDVQDVEVSAKTGAGLQDLIDKILLQAELMELKANPDRAAEATVIEAKLDKGKGPLATVLINRGTLKVGDIFVVGTQSGRVRAMLDDKGRQVKQAPPSLPVEVLGLGGVPMAGDTLTVVESEARAREVAAFRQEQATAKRTTSAPSSLENMFSALAKSVIEYPILVKADVQGSVEAIVNALNRLSNDEIKLKVLASGVGAITESDVNLAAASGAPIVGFNVRPNAKAREIIERFKVRMKYFDVIYHLTDDIAKEMAGVWGPERIETVVGRAEVKEVFPAGKHNKAAGLLVVEGYIKKGLHTRLTRNDVIVSKTTVASLRRFKDDVAEVRAGLECGVVLEATNDVKAGDMLEVFEVEMRERTL
1946983_Nsp@DDES01000218_1_9___6192_7850                                                            -------------------------------------------------------------------------------------------------------------------------------------------------------------MGVIVTLNHTIDQDTAELLVTEFGHNVQRVSENDVDIDASADDAEETLKPRPPVVTIMGHVDHGKTSLLDALRGTDVVRGEAGGITQHIGAYQIKTKSGDLVTFLDTPGHEAFTEMRMRGANVTDIVILVVAGDDGLMPQTIEAINHTKAAGVPMIVAITKSDKPEFNPQKIRERLLEHEIIVEAMSGDVQDVEVSAKSGAGLQELIDKILLQAELLELRANPDRAAEATVIEAKLDKGKGPLATVLVNRGTLKVGDILVVGTQSGRVRAMLDDKGRQVKAAGPAMPVEVLGIGGVPMAGDTLTVVESEARAREVAAFRHEQATAKRTTSAPASLENMFSALAKAVIEYPIVVKADVQGSVEAIVNALNRLSNDEIKLKVLASGVGAITESDVNLAAASGAPIVGFNVRPNAKAREIVERFKVRMKYFDVIYHLTDDIAKEMAGVWGPERIETVVGRAEVKEVFNAGKHDKAAGLLVLEGFIKKGLYARLTRQDVIVSKTHIKSLRRFKDDVAEVRAGLECGVVLQDTNDIKAGDTLEVFEVEMRDRTL
1211806_Nkunmingense@PKB13338_1__translation_initiation_factor_2__bIF_2_                            MSDNKKPLGLKRSGEVKQTFSHGRTNKVVVEVKRRKLIETPQERVARLQRELAEQTERETEERARAEDERRRAENRAEAEAAAARK-QRHGKLTVTRALERARSLAALKRAREKERRAHQQREKQSREVIVPEAITVQELANRMAEKGADLVKALFKMGMMVTVNQTIDQDTAELLVEEFGHTINRVSESDVDIDTAVDDAPETLKARPPVVTIMGHVDHGKTSLLDALRGTDVVRGEAGGITQHIGAYQIKTKGGDLVTFLDTPGHEAFTEMRMRGANVTDIVILVVAGDDGLMPQTIEAINHTKAAGVPMIVAITKADKPEYNPQKIRERLLEHEIVVEAMSGDVQDVEVSAKSKAGLDELIEKILLQAELLELKANPDRAAEATVIEAKLDKGKGPLATVLVNRGTLKVGDILVVGTHSGRVRAMLDDKGRQVKTALPSAPVEVLGIGGVPMAGDTLAVVESETRAREVAAYRQEKATAKRTTTAPASLENMFSALSKAVIEYPVVVKSDVQGSTEAIVNALNKLSNDEIKVKILSSGVGAITESDVSLAAASGAPIIGFHVRPNAKAREMIERNKVRMKYFDVIYHLTDEVAKEMAGIWGPERIEHVVGRAEVKEVFPAGKRDKAAGLLVVEGFLRKGLNARLTRQDVIVSKTTIASLRRFKDDVPEVRAGLECGVVLADTNDIKPGDMLEVFEVEERERTL
1961849_Nsp@MWLM01000054_1_13___5989_8508                                                           MTDDKKPLGLKRSGEVKQTFSHGRTNKVVVEVKRRKLIESRQEMQARLLRELEEQTRREQEEKARAEEERRRAENRAETVVEAARK-ER-GKLTVTRALERARSLAALKRAREKEKRAHQQREKQVRDVVVPEAITVQELANRMAEKGADLVKALFKMGMMVTVNQTIDQDTAELLVEEFGHNIQRVSENDVDIDTAMDDDDASLLPRPPVVTIMGHVDHGKTSLLDALRGTDVVRGEAGGITQHIGAYQIKTKGGELITFLDTPGHEAFTEMRMRGANVTDIVILVVAGDDGLMPQTVEAINHTKAAGVPMIVAITKSDKPEFNPQKIRERLLEHEILVEAMSGEVQDVEVSAKTGAGLDELIEKILLQAELLELKANPDRAAEATVIEAKLDKGKGPLATVLITRGTLKVGDILVVGTHSGRVRAMLDDKGRQIKAAPPALPVEVLGLGGVPMAGDTLTVVESEARAREVAAFRQERATAKRTTSAPTSLENMFSALSKAVIEYPVVIRSDVQGSTEAIVNALNKLSNDEIKVRVLQSGVGAITESDVGLAQASGAPIIGFNVRPNAKAREMIERQKVRLKYFDVIYHLTDEVAKEMAGIWGPERIEHVVGRAEVKEVFPAGKRDKAAGLLVLEGYIKKGINARLTRNDVIVSQTLIHSLRRFKDDVPEVRAGLECGVVLADTNDIKPGDMLEVFEVEERERTL
2067455_Nsp@PLK26327_1__translation_initiation_factor_IF_2                                          MSDNKKPLGLKTSGEVKQTFSHGRTNKVVVEVKRRKVIETPQERVARLQRELEEQTRREAEERQRAEEERRRADNRAEAAAAAARK-NRQGKLTVTRALERARSLAALKRAREKERRAHQQREKQVRDVVVPDAITVQELANRMAEKGADLVKALFKMGMMVTVNQTIDQDTAELLVEEFGHNIQRVSESDVDIDTTTDDAPETLKPRPPVVTIMGHVDHGKTSLLDALRGTDVVKGEAGGITQHIGAYQIKTKGGELITFLDTPGHEAFTEMRMRGANVTDIVILVVAGDDGLMPQTIEAINHTKAAGVPMIVAITKSDKPEFNPQKIRERLLEHEIIVEAMSGEVQDVEVSAKTGAGLDELIDKILLQAELLELRANPDRAAEATVIEAKLDKGKGPLATVLITRGTLKVGDILVVGTHSGRVRAMLDDKGRQLKAAPPALPVEVLGIGGVPMAGDTLTVVESEARAREVAAFRTEQATAKRTTSAPASLENMFSALAKNVIDYPVVVKSDVQGSTEAIVQALNRLSNDEIKVKVLASGVGAITESDVSLASAANAPIIGFNVRPNAKAREMIERNKTRMKYFDVIYHLTEDVAKEMAGIWGPERIETVVGRAEIKEIFPAGKRDKAAGLLVTDGYIKKGIFARVTRDDVIITKTTIASLRRFKDDVAEVRAGLECGVVLEGTNDIKAGDILETFEVEERERTV
1946984_Nsp@DJUW01000010_1_48___32828_35341                                                         MSDNKKPLGLKKSGQVQQTFSHGRTNKVVVEVKSRKLIETPQERVARMQRELEEQTRRESEERQRAEEERRRAENRAEAEAAQARK-QRHGKLTVSRALERARSLAALKRAREKEKRAHQQREKQVRDVVVPEAITVQELANRMAEKGADLVKALFKMGMMVTVNQTIDQDTAELLVEEFGHNIQRVSESDVDIDTAADDPEDSLKPRPPVVTIMGHVDHGKTSLLDALRGTDVVKGEAGGITQHIGAYQIKTKGGELITFLDTPGHEAFTEMRQRGANVTDIVILVVAGDDGLMPQTIEAINHTKAAGVPMIVAITKSDKPEFNPQKIRERLLEHEILVEAMSGEVQDVEVSAKTGAGLDDLIEKILLQAELLELRANPDRAAEATVVEAKLDKGKGPLATVLINRGTLKVGDILVVGTHSGRVRAMLDDKGRQIKAAPPALPVEVLGLGGVPMAGDTLTVVDNEARAREVAAFRQERATAKRTTSAPATIENMFSALSKAVIEYPVVIRSDVQGSTEAIVNALGKLSNDEIKVRILQSGVGAITESDVALAQASGAPIIGFNVRPNAKARELIERQKVHLKYFDVIYHLTEEVAKEMAGIWGPERIEHVVGRAEVKEVFPAGKRDKAAGLLVLEGGIKKGLYARLTRDDVIVSKTTIASLRRFKDDVPEVRAGLECGVVLQDTNDIKPGDMLEVFEVEERERTL
1970599_Sbacterium@OZA56424_1__translation_initiation_factor_IF_2__partial                          --------------------------------------------------------------------------------------------------------------------------------------------------------------------------------------------------------------------------------------------------------------------------------------------------------------------------------------------------------------------------------------ELRANPDRAAEATVIEAKLDKGKGPLATVLVNRGTLKVGDILVVGTQSGRVRAMHDDKGRQIKEAGPSLPVEVLGLGGVPMAGDTLTVVESEARAREVAAYRHERATAKRTAQAPASLENMFSALAKTVIEYALVVRGDVQGSVEAIVNALNKISTDEIKVRILSSGVGAITESDVNLAQASGAPIVGFNVRPNAKARELIERNKVRMKYFDVIYQLTDDIRSEMAGELGPEAIETVVGRAEVKEVFPAGKKDKAAGLLVVEGAIRKGLHARLTRNDVIVSRTTIQSLRRFKDDVAEVRGGLECGVLLTDTNDIKPGNQLEVFEVEMRDRTL
1970410_Nsp@OYX62846_1__translation_initiation_factor_IF_2                                          MSDKKRPLGLKTAGEVKQTFSHGRTNKVVVEVKRRKLVETRQEMQTRLLREAEANNRREQEARLRAEDERRRAEAAP-AEAVAARK-DR-GKLTVTRALERARSLAALKRAREKEKRAHQQREKQVRDVIVPDAITVQELANRMAEKAADLIKALFKMGMMVTINQTIDQDTAELLVTEFGHNIERVSDSDADIDTTFDDADETLEARPPVVAIMGHVDHGKTSLLDALRGTDVVRGEAGGITQHIGAYQIKTKGGDRITFLDTPGHEAFTEMRMRGANVTDIVILVVAGDDGLMPQTIEAINHTKAAGVPMIVAITKSDKPEFNPQKIRERLLEHEILVEAMSGDVQDVELSAKTGAGLDELIEKILLQAELLELGANPDRAAEATVIEAKLDKGKGPLATVLINRGTLKVGDILVVGTQSGRVRAMLDDKGRQVKEAGPSLPVEVLGLGGVPMAGDTLTVVESEARAREVAAYRQERATAKRTVQAPVNLENMFSALAKAVIEYPLVVRGDVQGSVEAIVNALNKISTDEIKVRILQSGVGAITESDVNLAQASGAPIVGFNVRPNAKARELIERNKVRMKYFDVIYQLTDDIRSEMAGELGPEAIETVVGRAEVKEVFPAGKKDKAAGLLVVEGVIRKGLHARLTRNDVIVSRTTISSLRRFKDDVAEVRGGLECGVLLTDTNDIKAGDQLEVFEVEMRDRTL
279238_Naromaticivor@ABD26926_1__bacterial_translation_initiation_factor_2__bIF_2_                  MSDKKRPLGLKTAGEVKQTFSHGRTNKVVVEVKRRKLMETRQEMQVRLLRELEAANRREQEERLRAEEERRRAEKAAEAEAAAARK-DR-GKLTVTRALERARSLAALKRAREKERRAHQQREKQVRDVVVPDAITVQDLANRMAEKAADLVKALFKMGMMVTINQTIDQDTAELLVTEFGHNIQRVSESDADIDTSADDPEESLKARPPVVTIMGHVDHGKTSLLDALRGTDVVRGEAGGITQHIGAYQIKTKGGDFITFLDTPGHEAFTEMRIRGANVTDIVILVVAGDDGLMPQTIEAINHTKAAGVPMIVAITKADKPEFQPQKIRERLLEHEIIVEAMSGDVQDVEVSAKTGAGLDELIEKILLQAELLELKANPDRSAEATVIEAKLDKGKGPLATVLVNRGTLKVGDILVVGTQSGRVRAMLDDKGRQVKAAGPSLPVEVLGIGGVPMAGDTLTVVESEARAREVAAYRQERATAKRTAQAPASLENMFSALAKAVIEYPLVIRADVQGSAEAIVNALNKISTDEIKVRILASGVGAITESDVNLAQASGAPIVGFNVRPNAKARELIERNKVRMKYFDVIYQLTDDIRSEMAGELGPEAIETVVGRAEVKEVFPAGKRDKAAGLLVVEGVIRKGLHARLTRNDVIVSRTTIASLRRFKDDVPEVRAGLECGVLLQDTNDIKAGDQLEVFEVEMRERTL
1117702_Nfuchskuhlens@KUR71227_1__translation_initiation_factor_IF_2                                MSDKKRPLGLKTSGEVKQTFSHGRTNKVVVEVKRRKLMETRQEMQTRLLRELEAANRREQEERLRAEEARRAAARKGEVEAAPARK-DRQGKLTVTRALERARSLAALKRAREKERRAHQQREKQVRDVVVPEAITVQELGNRMAEKAADLVKALFKMGMMVTINQTIDQDTAELLVTEFGHNIKRVSDSDVDIDTAADDTDETLQPRPPVVTIMGHVDHGKTSLLDALRGTDVVRGEAGGITQHIGAYQIKTKSGDHITFLDTPGHEAFTEMRQRGANVTDIVILVVAADDGLMPQTIEAINHTKAAGVPMIVAITKADKHEANPQKIRERLLEHEIVVEEMSGDVQDVEVSAKTGQGMDELIEKILLQAELLELRANPDRAAEATVIEAKLDKGKGPLATVLVNRGTLKVGDILVVGTQSGRVRAMHDDKGRQIKEAPPSLPVEVLGLGGVPMAGDTLTVVENEARAREVAAYRQERATAKRTAQAPTSLENMFSALAKAVIEYPVVVKADVQGSTEAIVNALNRISTDEIKVRILASGVGAITESDVNLAQASGAPIIGFNVRPNAKARELVERFKVRMKYFDVIYQLTDDIRLEMAGQLGPERIETVVGRAEVKEVFPAGKRDKAAGLLVVEGFIRKGINARLTRQDVIISQTVIHSLRRFKDDVPEVRAGLECGVVLADTNDVKPGDQLEVFEVEERVRTL
2183925_Nsp@PYG58430_1__translation_initiation_factor_2__bIF_2_                                     MSDKKRPLGLKTAGEVKQTFSHGRTNKVVVEVKRRKLVETRQELQSRLLREAEAANRREQEERLRAEEERRRTEKEARAAAEAARK-DRQGKLTVTRALERARSLAALKRAREKERRAHQQREKQVRDVIVPEAITVQDLANRMAEKAADLIKALFKMGMMVTINQTIDQDTAELLVTEFGHNIQRVNESDVDIDTASDDAEASLKPRPPVVAIMGHVDHGKTSLLDALRGTDVVRGEAGGITQHIGAYQIKTKGGDHITFLDTPGHEAFTEMRMRGANVTDIVILVVAADDGIMPQTIEAINHTKAAGVPMIVAITKADKPEANPKKIRERLLEHEVIVEEMSGDVQDVEVSSKTGAGLDTLIEKILLQAELMELRSNPDRAAEATVIEAKLDKGKGPLATVLINRGTLHVGDILVVGTQSGRVRAMLDDKGRQVKSAPPSLPVEVLGIGGVPMAGDTLTVVENEARAREVAAYRQEKATAKRTAVAPASIENMFSALAKTVIEYPVVIKADVQGSTEAIVNALNRLSTDEIKVRVLQSGVGAITESDVGLAQASGAPIVGFNVRPNAKARELIERNKVRMKYFDVIYQLTDDIAKEMAGELGPERIETVVGRAEVKEVFPAGKKDKAAGLLVLEGYIRKGIYARLTRNDVIVSKTTIASLRRFKDDVSEVRAGLECGVVLQDTNDIKAGDTLEVFEVEERERTL
1739113_Nsp@KUR80886_1__translation_initiation_factor_IF_2                                          MSDKKRPLGLKTSGEVKQTFSHGRTNKVVVEVKRRKIMETRQELQARLLRENEAANRREQEERLRAEEARLRAEQRAADPPVAARK-DRQGKLTVTRALERARSLAALKRAREKERRAHQHREKQVRDVVVPEAITVQELANRMAEKAADLVKALFKMGVMVTINQTIDQDTAELLVTDFGHNVQRVSDSDVDIDTSIDDDEGSLQQRPPVVTIMGHVDHGKTSLLDALRGTDVVRGEAGGITQHIGAYQIKTKGGDFITFLDTPGHEAFTEMRMRGANVTDIVVLVVAADDGIMPQTVEAINHTKAAGVPMIVAITKADKPEANPQKIRERLLEYEVLVEEMSGDVQDVEVSAKTGAGLDTLIEKILLQAELLELRANPDRAAEATVIEAKLDKGKGPLATVLVRRGTLKVGDILVVGTQSGRVRAMLDDKGRQIKAAGPSLPVEVLGIGGVPMAGDTLTVVENEARAREVAAYREEKANSKRTTSPQASIDTMFSALKKAVIEFPVVIKADVQGSTEAIVNALNRLSTDEIKVRVLQSGVGAITEGDVTLAAATGAPIIGFNVRPNAKARELIERNKVRLKYHDVIYQLTDEIAREMAGELGPERIETVVGRAEVKEVFPAGKRDKAAGLLVLEGYIRKGIHARLTRNDVIVSATLIASLRRFKDDVSEVRAGLECGVMLADTNDIKPGDMLEVFEVEERARTL
983920_Nnitrogenifig@EGD58348_1__translation_initiation_factor_IF_2                                 MSDKKRPLGLKTSGEVKQTFSHGRTNKVVVEVKRRKIMETRQELQARLLRELEAANRREQEERLRQEEAKRRVEQQRVE-AAIARK-DRQGKLTVTRALERARSLAALKRAREKERRAQQHREKQVRDVIVPEAITVQDLANRMAEKAADLVKALFKMGMMVTINQTIDQDTAELLVTEFGHNIQRVNDSDVDIDTASDDADATLKPRAPVVTIMGHVDHGKTSLLDALRGTDVVRGEAGGITQHIGAYQIKTKGGDYITFLDTPGHEAFTEMRMRGANVTDIVILVVAADDGLMPQTVEAINHTKAAGVPMIVAITKSDKPEANPQKIRERLLEHEVIVEEMSGDVQDVEVSAKTGMGLDTLIEKILLQAELLELKANPDRAAEATVIEAKLDKGKGPLATVLVRRGTLKVGDIFVVGTQSGRVRAMLDDKGRQVKAAGPSLPVEVLGIGGVPMAGDTLTVVENEGRAREVAAYRQEKATAKRTTSAPTSVDTMFSALKKNVIEYPVVIKADVQGSTEAIVNALTRLSTDEIKVRVLNSGVGAITEGDVTLAQATGAPIIGFNVRPNAKARELIERNKVRLKYHDVIYQLTDEIAREMAGELGPERIETVVGRAEIKEIFPAGKKDKAAGLLVLEGYIRKGLNARLTRNDVIVSKTTIASLRRFKDDVAEVRAGLECGVVLQDTNDIKAGDTLEVFEVEERARTL
1219033_Nlentum@BCTW01000005_1_194___178130_180733                                                  MSDNKRPLGLKTAGEVKQTFSHGRTNKVVVEVKRRKLMETRQETQARLLRELEAANRREQDERLRAEDERRRVDKAVETEAKAARK-DRQGKLTVNKALERARSLAALKRAREKEKRAHQQREKQVRDVIVPETITIQELANRMAEKGTDLVKALFKMGVPVTINETIDQDTAELLVTDFGHNIVRVSDSDVDIDTSVDDTEESLVKRPPVVTIMGHVDHGKTSLLDALRGTDVVRGEAGGITQHIGAYQIKTKGGELITFLDTPGHEAFTEMRMRGANVTDIVILVVAADDGIMPQTIEAINHTKAAGVPMIVAITKSDKPEANAKKIRERLLEHEIVVEEMSGDVQDVEVSAKTGAGLDLLIEKILLQAELLELSANPDRAAEARVIEAKLDKGKGPLATVLITRGTLKVGDVLVVGTQSGRVRAMLDDKGRQVKEASPSLPVEVLGIGGVPMAGDTLTVVENEARAREVALYRHEMATEKRTTTAPASLDTMFSDLAKTVIEYAVVIKADVQGSAEAIVNALHKISTDEIKVRVLNSGVGAITESDVTLAQASGAPIIGFNVRPNAKAREMIARFKVRMKYFDVIYQLTDDVRAEMAGELGPERIETVVGRAEIKEVFPAGKKDKAAGLVVTDGYIRKGLYARVTRADVIVSKTTIQSLRRFKDDVAEVRAGLECGVVLEATNDIKPGDMLETFDVEMRERTL
1884364_Nsp@SFG14460_1__bacterial_translation_initiation_factor_2__bIF_2_                           MSENKKPLGLKRSGEVKQTFSHGRTNKVVVEVKRRKLIETRQEMQSRLLRELEEANRREQEEKLRAEAEKRRAENRAQEEATSEKK-DRQGKLTVNRALERARSLAALKRAREKERRAHYQREKQVRDVVVPEAITVQELANRMAEKGADLVKALFNMGMMVTVNQTIDQDTAELLVTEFGHNIKRVSESDVDLDSSADDAVETLKIRPPVVTIMGHVDHGKTSLLDALRGTDVVRGEAGGITQHMGAYQIKTKGGDLITFLDTPGHAAFTQMRMRGANVTDIVVLVVAADDGIMPQTVEAINHTKAAGVPMIVAINKCDKHEANPQKIRERLLEHEIVVEEMSGDVQDVEVSAKTGTGLDNLIEKILLQAELLELRANPDRDAEATVIEAKLDKGKGPLATVLVNRGTLKVGDIFVVGTESGRVRAMLDDKGRQIKQAPPSLPVEVLGLGGVPMAGDQLTVVESEQRAREVSAYRQEQATAKRTAMAPASLDTMFSALAKNVIEYPIVVKADVQGSVEAINNALHTLSNDEIKVRILHSGVGAITETDVTLASASGAPIVGFNVRPNAKAREQIEKSKTPMMYYDVIYELTAEIAKQMAGIWGPERIETVVGRAEVKQVFPAGKKDKAAGLLVLEGYIRKGINARLTRHDVIVSRTTIASLRRFKDDVDEVRAGLECGVVLADTNDIKPGDHLEVFEVTERERTL
205844_Npentaromativ@PZQ57113_1__translation_initiation_factor_IF_2                                 MSENKKPLGLKRSGEVKQTFSHGRTNKVVVEVKRRKVLETPQERVARLQRELEEANRREHEEKVRAEEEKRRAENRAEEEAAAQKK-DRQGKLTVNRALERARSLAALKRAREKERRAHQQREKQVRDVIVPEAITVQELANRMAEKGADLVKAMFKMGMMVTVNQTIDQDTAELLVTEFGHNIQRVSESDVDIDTSTDDAPETLKPRPPVVAIMGHVDHGKTSLLDALRGTDVVRGEAGGITQHMGAYQIKTKGGDLATFLDTPGHAAFTQMRMRGANVTDIVILVVAADDGIMPQTIEAINHTKAAGVPMIVAINKMDKHEANPQKVRERLLEHEVIVEAMSGDVQDVEVSAKTGAGLDELIEKILLQAELMELKANPDREAEATVIEAKLDKGKGPLATVLVNRGTLKVGDILVVGTESGRVRAMLDDKGRQVKAAPPSMPVEVLGIGGVPMAGDLLTVVESEQRAREVSSYRQEQATAKRTATAPASLDTMFSALAKNVIEYPVVVKADVQGSVEAINSALHALSNDEIKVRILHSGVGAITETDVALASASGAPIVGFNVRPNAKAREQIEKTKTPMMYYDVIYELTAEVAKQMAGIWGPERIETVVGRAEVKQVFPAGKRDKAAGLLVVEGYIRKGLSARLTRNDVIVSATTISSLRRFKDDVDEVRAGLECGVVLADTNDIKAGDHLEVFEVSHRERTV
1096930_Nlindaniclast@EQB19589_1__translation_initiation_factor_IF_2__partial                       -------------------------------------------------------------------------------------K-DRQGKLTVNRALERARSLAALKRAREKERRAHQQREKQVRDVIVPEAITVQELANRMAEKGADLVKAMFKMGMMVTVNQTIDQDTAELLVTEFGHNIQRVSESDVDIDTSIDDAEETLKPRPPVVAIMGHVDHGKTSLLDALRGTDVVRGEAGGITQHMGAYQIKTKGGDLVTFLDTPGHAAFTQMRMRGANVTDIVILVVAADDGIMPQTIEAINHTKAAGVPMIVAINKMDKHEANPQKVRERLLEHEVIVEAMSGDVQDVEVSAKTGAGLDELIEKILLQAELMELKANPDREAEATVIEAKLDKGKGPLATVLVNRGTLKVGDILVVGTESGRVRAMLDDKGRQVKAAPPSMPVEVLGIGGVPMAGDLLSVVESEQRAREVSAYRQEQATAKRTAMAPASIDTMFSALAKNVIEYPVVVKADVQGSVEAINSALHALSNDEIKVRILHSGVGAITETDVALASASGAPIVGFNVRPNAKAREQIEKTKTPMMYYDVIYELTAEVAKQMAGIWGPERIETVVGRAEVKQVFPAGKRDKAAGLLVVEGYIRKGLSARLTRNDVIVSATTISSLRRFKDDVDEVRAGLECGVVLADTNDIKAGDHLEVFEVSHRERTV
1348853_Nmalaysiense@KHK92632_1__translation_initiation_factor_IF_2                                 MSENKKPLGLKRSGEVKQTFSHGRTNKVVVEVKRRKLIETRQEMQARLLRELEEANRREQEEKLRAEEEKRRAENRVEEEAAAEKK-DRQGKLTVTRALERARSLAALKRAREKERRAHQQREKQVRDVIVPEAITVQELANRMAEKGADLVKALFNMGMMVTVNQTIDQDTAELLVTEFGHNIERVSESDIDIDTSTDDTEESLKPRAPVVAIMGHVDHGKTSLLDALRGTDVVRGEAGGITQHIGAYQIKTKSGDEVTVLDTPGHAAFTQMRMRGANVTDIVILVVAADDGIMPQTIEAINHTKAAGVPMIVAINKCDKEDANPQRIRERLLEHEVIVEEMSGDVQDVEVSAKTGKGLEELIEKILLQAEFMELKANPDRPAEATVIEAKLDKGKGPVATVLVNRGTLKRGDIFVVGTESGRVRAMNDDKGRQVKEAGPSTPVEVLGLSGVPMAGDMLNVVESEQRAREVSSYRQEQATAKRTATAPASLDTMFSALAKNVIEYPVVIKADVQGSVEAINNALHNLSNDEIKVRILHSGVGAITETDVSLASASGAPIIGFNVRPNAKAREQIEQSKTRMMYYDVIYELTEEVAKEMAGIWGPERVETVVGRAEVKQVFPAGKKDKAAGLLVIEGFIRKGLSARLTRNDVIVSATTIASLRRFKDDVDEVRTGLECGVVLADTNDIKAGDHLEVFEVSERERTI
702113_Nsp@CCA92048_1__translation_initiation_factor_IF_2                                           -------------------------------------------MQARLLRELEEANRREQEEKLRAEEEKRRAENRAEEEAAAEKK-HRQGKLTVSRALERARSLAALKRAREKERRAHQQREKQVRDVIVPEAITVQELANRMAEKGADLVKALFNMGMMVTVNQTIDQDTAELLVTEFGHNIERVSESDVDIDTTGDDADETLKARPPVVAIMGHVDHGKTSLLDALRGTDVVRGEAGGITQHIGAYQIKTKNGAQLTVLDTPGHAAFTQMRMRGANVTDIVILVVAADDGIMPQTIEAINHTKAAGVPMIVAINKCDKEDANPQKVRERLLEHEIIVEQMSGDVQDVEVSAKTGKGLDELIEKILLQAEFMELKSNPDRAAEATVIEAKLDKGKGPVATVLVNRGTLKRGDIFVVGTESGRVRAMNDDKGRQVKEAGPSMPVEVLGLGGVPMAGDVLTVVESEQRAREVSSYRQEQATAKRTATAPASLDTMFSALAKNVIEYPVVIKADVQGSVEAINNALHKLSNDEIKVRILHSGVGAITESDVTLASASGAPIVGFNVRPNAKAREQIEKTKTEMMYYDVIYELTEEVAKQMAGIWGPEKVETVVGRAEVKQVFPAGKKDKAAGLLVVEGVIRKGLHARLTRNDVIVSATTIASLRRFKDDVDEVRTGLECGVVLADTNDIKPGDHLEVFEVSERERTI
1420591_Nbarchaimii@KTR84418_1__translation_initiation_factor_IF_2                                  MSENKKPLGIKRSGEVKQTFSHGRTNKVVVEVKRRKVLETPQERVARLQREAEEMRRREEDARLKAEDEKRRAEAREAEEAAAERS-DRQGKLTVTRALERARSLAALKRAREKERRAHKQREKQVRDVIVPEAITVQELANRMAEKGADLVKAMFKMGMMVTVNQTIDQDTAELLVTEFGHNIERVSESDIDLDTSYDDADETLKTRPPVVTIMGHVDHGKTSLLDALRGTDVVRGEAGGITQHMGAYQIKTKGGDLVTFLDTPGHAAFTQMRMRGANVTDIVVLVVAADDGIMPQTVEAINHTKAAGVPMIVAINKIDKPEANAQKVRERLLEHEIVVEDMSGDVQDVEVSAKTGAGLDELIEKILLQAELLELKANPDRTADATVIEAKLDKGKGPLATVLVRRGTLKVGDIFVVGTESGRVRAMHDDKGRQIKEAPPALPVEVLGLGGVPMAGDMLSVVESEQRAREVALYRHEQATAKRTAMAPASLDTMFSALQKKVIEYPVVIKADVHGSMEAINQALHALSNDEIKVRVLSSGVGAITESDVTLAAASGAPIVGFNVRPNAKAREQVEKTKTPMLYYDIIYELTAEIAKQMAGIWGPERIETVVGRAEVKQVFPAGKKDKAAGLLVVEGLIRKGIHARLTRNDVIISATLIQSLRRFKDDVDEVRAGVECGVVLADTNDIRAGDQLEVFEVSYRDRTI
1114963_Nbarchaimii@KMS53512_1__translation_initiation_factor_IF_2                                  MSENKKPLGLKRSGEVKQTFSHGRTNKVVVEVKRRKLIETPQERVARLQREQEENNRRDQENRVRAEEEKRRVAARAEQEAAAEKK-DRQGKLTVTRALERARSLAALKRAREKERRGSRQREKQVRDVVVPDAITVQELANRMAEKGADLVKSLFKLGMMVTVNQTIDHDTAELLVEEFGHNIQRVSESDVDIDTTTDDAEETLKPRAPVVTIMGHVDHGKTSLLDALRGTDVVRGEAGGITQHMGAYQIKTKGGDLVTFLDTPGHAAFTQMRMRGANVTDIVVLVVAADDGIMPQTVEAINHTKAAGVPMIVAINKCDKPEANPQKVRERLLEHSIVVEDMSGDVQDVEVSAKTGKGLDELIEKILLQAELMELTANPDREAEATVIEAKLDKGKGPLASVLVNRGTLRVGDILVVGTESGRVRAMLDDKGRQVKEALPSMPVEVLGLSGVPMAGDMLTVVENESRAREVASYRQEQATAKRTATAPTNIETMFSALAKSVIEYPVVIKGDVQGSVEAINAALNNLSNDEIKVRILSSGVGAITESDVTLAAASGAPIVGFNVRPNAKARGQLEKTKTPMMYYDIIYELTAEVAKQMAGIWGPERIETVVGRAEVKQVFPAGKKDKAAGLLCTDGYIRKGINARLTRQDVIVSKTVIQSLRRFKDDVDEVRAGLECGVVLADTNDIKPGDMLEVFEVTERERTV
1962403_Nsp@PEQ14391_1__translation_initiation_factor_IF_2                                          MSENKKPLGLKRSGEVKQTFSHGRTNKVVVEVKRRKLIETPQERVARLQRETEEARRREDEAKAREEEEKRRAENRAEEEAKAEKK-DRRGKLTVTRALERARSLAALKRAREKERRAHRQREKQVRDVVVPEAITVQELANRMAEKGADLVKALFNLGMMVTVNQTIDQDTAELLVEEFGHNITRVSESDIDIDTSGDDADETLKPRPPVVTIMGHVDHGKTSLLDALRGTDVVRGEAGGITQHMGAYQIKTKGGDLVTFLDTPGHAAFTAMRARGANVTDIVVLVVAADDGIMPQTVEAINHTKAAGVPMIVAINKVDKPEANVKKVRERLLEHEVIVEELSGDVQDVEVSAKTGKGLDELIEKILLQAEFLELKANPDRDAEATVIEAKLDKGKGPVATVLVTRGTLKRGDVFVVGTQSGRVRAMNDDKGRQVKEAGPAMPVEVLGLGGVPMAGDLLSVVENEQRAREVSEYRQEQATAKRTAMAPASLDTMFSALAKNVIEYPVVIKADVQGSIEAINNALHNLSNDEIKVRILHSGVGAITETDVTLASASNAPIVGFNVRPNAKARQQIEQTKTPMLYYDVIYELTEEIAKQMAGIWGPERVETVVGRAEVKQVFPAGKKDKAAGLLVVEGAIRKGLHARLTRNDVIVSATTIASLRRFKDDVDEVRTGLECGVVLADTNDIRAGDQLEVFEVSERERTI
1206458_Nsp@GAM05061_1__translation_initiation_factor_IF_2                                          MSENKKPLGLKRSGEVKQTFSHGRTNKVVVEVKRRKVIETPQERVKRLQREGEENRRREEEAKLQAEEEKRRADNRAEEEAVAEKG-DRQGKLTVNRALERARSLAALKRAREKERRAQRQREKQVRDVIVPEAITVQELANRMAEKGADLVKALFNMGMMVTVNQTIDQDTAELLVEEFGHNIERVSSSDVDINVDSDDAPETLKPRAPVVTIMGHVDHGKTSLLDALRGTDVVRGEAGGITQHMGAYQIKTKGGDKITFLDTPGHAAFTQMRMRGANVTDIVILVVAADDGIMPQTIEAINHTKAAGVPMIVAINKCDKEEANAQKVRERLLEHEVIVEAMSGDVQDVEVSAKTGKGLDELIEKLLLQAEFMELKANPDRNAVGTVIEAKLDKGKGPVATVLVNRGTLKRGDIFVVGTESGRVRAMNDDKGKQVKEAGPSMPIEVLGLGGVPMAGDVLTVVESEQRAREVSSWRQEQATAKRTATAPASLDTMFSALKKDVIEYPVVIKADVQGSVEAIAAALHNLSNDEIKVRILHSGVGAITETDVSLASASGAPIIGFNVRPNAKAREQIEKSKTAMMYYDVIYELTEEVAKQMAGIWGPEKIETVVGRAEVKQVFPAGKKDKAAGLLVVEGAIRKGLHARLTRNDVIVSATTIASLRRFKDDVDEVRTGLECGVVLADTNDIRAGDQLEVFEVSHRERTL
1603897_Esp@KPL69762_1__translation_initiation_factor_IF_2                                          MSDNKKPLGLKRSGEVKQTFSHGRTNKVVVEVKRRKIVETRLEQQERLLRELEEANRREQEERLRAEEEKRRAENRAEEEAAAERKADRRGKLTVNRALERARSLAALKRAREKERRAHQQRDKQVRDVVVPEAITVQELANRMAEKGADLVKALFKMGMMVTVNQTIDQDTAELLVTEFGHNLQRVSESDVDIDTSEDDADATLQPRPPVVTIMGHVDHGKTSLLDALRGTDVVRGEAGGITQHIGAYQITTKGGDKITFLDTPGHSAFTEMRARGANVTDIVVLVVAADDGIMPQTIEAINHTKAAGVPMIVAINKCDKPEANPQRIRERLLEHEVVVEEMSGDVQDVEVSAKSKLGLDDLIEKIMLQAELLELKANPDREAEATVIEAKLDKGRGPVATVLINRGTLKTGDVFVVGTESGRVRAMIDDKGRQIKEAPPSLPVEVLGLAGVPMAGDKLTVVENEQRAREVANYRKEKATEKRTAIAPASLDTMFSALKKSVIEFPLVVKADVQGSVEAINNALHNLSNDEIKVRILHSGVGAITESDVTLASASGAPIIGFNVRPNAKARELIDRNKTRMMYYDVIYHLTEEIAKEMAGELGPLRIENVMGRAEVKQVFPAGKKDKAAGLLVLEGIIRKGFHARLTRNDVIVSKTVIASLRRFKDDVDEVRAGLECGVVLQDTNDIKAGDMLEVFEIEERERTL
1219035_Ntardaugens@GAD47842_1__translation_initiation_factor_IF_2                                  MSDNKKPLGLKRSGEVKQTFSHGRTNKVVVEVKRRKIVESRQEMQARLLREMEEANRREEEERLRAEEEKRRAENRAEGAAEAER-TDRKGKLTVNRALERARSLAALKRAREKERRAHQQREKQVRDVVVPEAITVQELANRMAEKGADLVKALFKMGMMVTVNQTIDQDTAELLVEEFGHNITRVSDSDVDINTSEDDALETLQARPPVVTIMGHVDHGKTSLLDALRGTDVVRGEAGGITQHIGAYQIKTKGGAQITFLDTPGHSAFTEMRARGANVTDIVVLVVAADDGIMPQTIEAINHTKAAGVPMIVAINKSDKPEANPQRVRERLLEHEIVVEAMSGEVQDVEVSAKTGAGLDELIEKILLQAELLELKANPNREAEATVIEAKLDKGKGPLATVLVTRGTLRQGDVLVVGTESGRVRAMIDDKGRQIKEAPPSMPVEVLGLGGVPMAGDTLTVVENEQRAREVSSYRKEKATEKRTAMAPASLDTMFSALAKNIIEFPLVVKADVQGSVEAINTALHNLSNDEIKVRILHSGVGAITESDVTLASASGAPIIGFNVRPNAKARELIDRNKTRMMYYDVIYHLTEEIAKEMAGELGPERIEHVVGRAEIKEIFPAGKKDKAAGLLVLEGYIKKGIYARLTRNDVIVSKTTIASLRRFKDDVDEVRAGLECGVVLADTNDIKAGDTLEVFEVEERERTL
1172626_Asp@OCC23260_1__translation_initiation_factor_IF_2                                          MSDNKKPLGLKRSGEVKQTFSHGRTNKVVVEVKRRKIVEGRQEMQARLLRELEEANRREEEERLKAEDEKRRIENRAEEEAAAER-NDRRGKLTVNRALERARSLAALKRAREKERRAQQQREKQVRDVIVPEAITVQELANRMAEKGADLVKALFNMGMMVTVNQTIDQDTAELLVEDFGHRIERVSDSDVDIDSSGDDADDTLKPRPPVVTIMGHVDHGKTSLLDALRGTDVVRGEAGGITQHIGAYQIKTKGGDLITVLDTPGHEAFTEMRARGANVTDIVVLVVAADDGIMPQTIEAINHTKAAGVPMIVAINKCDKPEANPKKIRERLLEHEVIVEEMSGDVQDVEVSAKVGTGLEELMDKILLQAELLDLKANPDRDAEATVVEAKLDKGKGPLATVLVTRGTLKRGDVFVVGTESGRVRAMIDDKGRQVKEAGPSMPVEVLGLGGVPMAGDTLAVVENEQRAREVSEYRKEKATEKRTAMAPASLDTMFSALAKNVIEFPLVIKADVQGSVEAINTALHNLSNDEIKVRILHSGVGAITESDVTLASASGAPIIGFNVRPNAKARELIERNKTRMMYYDVIYHLTEEIAKEMAGELGPLRVENVVGRAEVKQVFPAGKKDKAAGLLVLEGSIRKGLHARLTRNDVIVSATTIASLRRFKDDIDEVRAGLECGVVLADTNDIKAGDNLEVFEVTEEERTL
2072936_Ssp@AUW59470_1__translation_initiation_factor_IF_2                                          MSDDKKPLGIKRTGQVQQSFSHGRKNTVVVEVKRRRLIMSRQELQAKLLREQEDARRRAEAARLAAEEEKRRAQPAAPAPSEASR--DRQGKLTVTKALDRARSLAALKRAREKERRAHRQREKQSRDVVVPESITIQELANRMAEKGADLVKALFKMGTPVTINEVIDQDTAELLVEEFGHRIQRVSESDVEIGIEGDDAPETLQTRPPVVTIMGHVDHGKTSLLDALRGTDVVAGESGGITQHIGAYQVKTKGGDLITFLDTPGHEAFSEMRARGANVTDIVILVVAADDGLMPQTVEAINHTKAAGVPMIVAINKVDKPEANPQKVRERLLSEDVVVEDMGGDVQDVLVSATKKTGLDELIEKILLQAELLELTANPDRAAEGNVIEAKLDKGRGPVATVLVRKGTLKVGDTFVVGAESGKVRALVNDKGQNVKVAGPSSPVEILGLSGVPMAGDQLSVVENEARAREVAAYRAEQKTRKRTTSAPTSFEHMFSALNT-VIEYPVVVKGDVQGSVEAIVNSLNRASTDEIKVRVLQSGVGAITESDVTLAAASRAPLIGFNVRPNAKARVLAERDKVSLRYYDVIYDLIEEVKNEMAGQLAPERIETIVGRAEIRDVFSAGKHGKAAGLLVVDGVIRKSLKARITRDDVITYQGEIASLRRFKDDVSEVRAGLECGVTFQNFTDLKAGDYLETFEVEERARTL
2185111_Ssp@CP029335_1_2259___2452686_2455313                                                       MSDDKKPLGIKRTGQVQQQFSHGRKNTVVVEVKRRRVMMSRQELQAKLLRELEDARRREDAARLAAEEEKRRAENRAAENAEEAR--NRQGKLTVTRALDRARSLAALKRAREKERRAHGQREKQSRDVVVPESITVQELANRMAEKGADLVKALFKMGTAVTLNQPIDQDTAELLVEEFGHRIQRVSDADVEIGMEGEDAPETLKPRAPVVTIMGHVDHGKTSLLDALRGTDVVAGESGGITQHIGAYQVKTKSGDLITFLDTPGHEAFSEMRARGANVTDIVILVVAADDGLMPQTIEAINHTKAAGVPMIVAINKCDKPDANPQKVRERLLSEEIVVEDMGGDVQDVEVSALKKTGLDELITKILLQAEVMELTANPDRDAEGNVIEAQLDKGRGAVATVLVRKGTLKIGDTFVIGSESGKVRAMINDKGQQVKVAGPSTPVEVLGLSGVPMAGDQLTVVENEARAREVAAYRQEQATKKRTTAAPTSFEHMFSALNK-VIEYPVVVKGDVQGSVEAIVSSLNRISTDEIKVRILHSGVGAITESDVTLAAASRAPLIGFNVRPNAKARQLAEREKISLRYYDVIYDLLEEVRGEMAGQLAPERIETIVGRAEVLQVFPAGKKDKAAGLLVLDGIIRKGLAARLTRDDVIVSRTNIASLRRFKDDVSEVRAGMECGAVLQDTNDIKPGDTLELFEVEERARTL
1332080_Sbaderi@ALR20683_1__translation_initiation_factor_IF_2                                      MSDDKKPLGIKRTGQVQQQFSHGRKNTVVVEVKRRRVLMSRQELQAKLLRELEEARRREDAQRQAAEEERRRAENRAAEPAEATR--NRQGKLTVTRALDRARSLAALKRAREKERRAHGQREKQVRDVVVPESITVQELANRMAEKGADLVKALFKMGTAVTLNQPIDQDTAELLVEEFGHRIQRVSESDIEIGMEGEDAPETLKPRPPVVTIMGHVDHGKTSLLDALRGTDVVAGESGGITQHIGAYQVKTKGGDTITFLDTPGHEAFSEMRARGANVTDIVILVVAADDGLMPQTIEAINHTKAAGVPMIVAINKVDKPEANPQRVRERLLEHEVVVEDMGGEVQDVEVSALKKIGLDQLIEKILLQAELMELTANPDRAAEGNVIEAQLDKGRGAVATVLVRRGTLKVGDTFVIGAESGKVRALVNDKGQQVKVAGPSTPVEVLGLSGVPLAGDQLTVVENEARAREVAAYRQEQATRKRTTAAPTSFEHMFSALNT-VIEYPVVVKGDVQGSVEAIVTSLNRISTDEIKVRILHSGVGAITESDVTLAAASRAPLIGFNVRPNAKARQLAEREKVSLRYYDVIYDLLEEVRGEMAGQLAPERIETIVGRAEVLQVFPAGKKDKAAGLLVLDGIIRKGLSARLTRDDVIVSRTHIASLRRFKDDVSEVRAGMECGAVLQDTNDIKPGDTLELFEVEERARTL
452662_Sjaponicum@BAI96454_1__translation_initiation_factor_IF_2                                    MSDDKKPLGIKRTGQVQQQFSHGRKNTVVVEVKRRRILMSRQELQAKLLRELEEARRREDAQRLAAEEEKRRAENRATEVAEEAR--NRQGKLTVTRALDRARSLAALKRAREKERRAHGQREKQTRDVVVPESITVQELANRMAEKGADLVKALFKMGTAVTLNQPIDQDTAELLVEEFGHRIQRVSDADVEIGMEGEDAPETLKARPPVVTIMGHVDHGKTSLLDALRGTNVVSGESGGITQHIGAYQVKTKGGDTITFLDTPGHEAFSEMRARGANVTDIVILVVAADDGLMPQTIEAINHTKAAGVPMIVAINKVDKPEANPQRIRERLLEHEIVVEDMGGETQDVEVSALKRTGLDDLLDKIMLQAELLELTANPDRAAEGNVVEAQLDKGRGAVATVLVRKGTLKIGDTFVIGSESGKVRAMINDKGQNVKTAGPSTPVEVLGLSGVPMAGDQLTVVENEARAREVAAYRQEQATKKRTTAAPTSFEHMFSALNK-VIEYPVVVKGDVQGSVEAIVSSLNRISTDEIKVRILHSGVGAITESDVTLAAASRAPLIGFNVRPNAKARQLAEREKISLRYYDVIYDLLEEVRGEMAGQLAPERIETIVGRAEVLQVFPAGKKDKAAGLLVLEGIIRKGLAARLTREDVIVSRTHIASLRRFKDDVSEVRAGMECGAVLQDTNDIKPGDTLELFEVEERARTL
1895845_Ssp@OJY71155_1__translation_initiation_factor_IF_2                                          MSDDKKPLGLKRTGQVQQSFSHGRKNTVVVEVKRRRIIMSRQEMQAKLLREQEEARRREEAERIAAEEEKRRAENRAEEDAEAAR--DRQGKLTVNRALDRARSLAALRRAREKERRAHSQREKQVRDVVVPEGITVQELANRMAEKGADLVKALFKLGMAVTVNQTIDQDTAELLVEEFGHRIQRVSDSDIEIDTASDDAPETLRPRPPVVTIMGHVDHGKTSLLDALRGANVQAGEAGGITQHIGAYQVKTKGGDTLTFLDTPGHEAFTEMRARGANVTDIVILVVAADDGLMPQTIEAINHTKAAGVPMIVAINKVDKPEANPQRVRERLLEHEVIVEAMGGETQDVEVSALKKTGLDDLIDKIMLQAELLELRANPDRPAEGTVIEAQLDKGRGPVATILVGRGTLKVGDIFVVGEHSGKVRAMVNDKGQSVKEAGPSVPVEVLGLSGVPMAGDQLSVVENEARAREVAAYRQELATRKRTTAAPTSFEHMFSALNS-VIEYPVVIKGDVQGTVEAIIGSLNRISTDEIKVRVLHSGVGAITESDVTLAAASGAPLIGFNVRPNSKARTLAERDKVSLRYYDVIYDLIEEVRNEMAGQLAPERIETIIGRAEILQVFPAGKKDKAAGLLVQDGVIRKGVNARLTRNDVIVSRTIIASLRRFKDDVAEVRAGMECGAVLEDTNDIKVGDTLELFEVEERARVL
1970430_Ssp@OYW87327_1__translation_initiation_factor_IF_2__partial                                 ------------------------------------------------------------------------------------------------------------------------------------------------------------------------------------------------------------------------------------------------------------------------------------------------------MPQTIEAINHTKAAGVPMIVAINKCDKPEANPQKVRERLLEHEVIVEDMGGDTQDVEVSALKRTGLDDLIEKIMLQAEVMELKANPDRAAEGTVIEAKLDRGRGPVATILVKRGTLKVGDVFVVGEHPGKVRAMVNDKGQNIKEAGPSMPVEVLGLAGVPLAGDLLSVVESEARAREVAAYRQEVATKKRTTAAPTNFENMFSAISA-TIEYPVVVKADVQGSLEAIISSLNRASTDEIKVRVLHAGVGAITESDVTLAAASRAPLIGFNVRPNAKARPLAERDKVSLRYYDVIYDLLEEVKGEMAGQLAPERIETIVGRAEVKEVFPAGKKDKAAGLLVIDGFIRKGVNARLTRDDVIVSRTVIASLRRFKDDVSEIRAGLECGAMLQDTNDIKAGDMLELFEVEERARTL
627192_Ssp@BAK65837_1__translation_initiation_factor_IF_2                                           MSDDKKPLGLKRTGQVQQSFSHGRKNTVVVEVKRRRVILTRQEMQAKLLRELEEARRREEAERLAAEEEKRRAENRAEEEAEAAR--DRQGKLTVNRALDRARSLAALRRAREKERRAHNQREKQSRDVIVPEAITVQELANRMAEKGADLVKSLFKLGMMVTVNQTIDQDTAELLVEEFGHRIQRVSDSDIEIDTAGDDAPETLQPRPPVVTIMGHVDHGKTSLLDALRGTDVVAGEAGGITQHIGAYQVKTKGGDIITFLDTPGHEAFTEMRARGANVTDIVILVVAADDGLMPQTIEAINHTKAAGVPMIVAINKVDKHDANPQRIRERLLEHEVIVEEMGGDTQDVEVSALKKTGLDDLIDKIMLQAELLELKANPDRPAEGTVVEAQLDKGRGPVATILVGRGTLKVGDIFVVGEQSGKVRAMVNDKGQQVKEAGPSSPVEVLGLSGVPMAGDQLSVVENEARAREVAAYRQELALRKRTTAAPTSFEHMFSALNQ-VIEYPVVVKGDVQGTVEAIISALNRASTDEIKVRVLHSGVGAITESDVTLAAASRAPLIGFNVRPNAKARTLAERDKVSLRYYDVIYDLIEEVKSEMSGQLAPERIETVIGKAEVLQVFPAGKKDKAAGLLVLDGVIRKGINARLTRDDVIVSATTIASLRRFKDDVSEVRAGMECGAVLHDTNDIKAGDMLELFEVEERARVL
121428_Sxenophagum@DDFT01000004_1_4___1261_3867                                                     MSDDKKPLGIKRTGQVQQQFSHGRKNTVVVEVKRRRVLMSRQELQAKLLRELEEARRREAAERIAAEDEKRRAENRAAEAAAATR--NRQGKLTVTKALDRARSLAALKRAREKERRAHGKREKQSRDVVVPEVITVQELANRMAEKGADLVKSLFKMGQAVTLNQSIDQDTAELLVEEFGHRIQRVSEADVEIGIEGDDPVESLKVRAPVVTIMGHVDHGKTSLLDALRGTDVVAGESGGITQHIGAYQVTTKGGDIITFLDTPGHEAFSEMRARGANVTDIVILVVAADDGLMPQTIEAINHTKAAGVPMIVAINKCDKPEANPQKVRERLLEHEIVVEDMGGDVQDVQVSALKKTGLDELIEKILLQAELMELTANPDRAAEGNVIEAQLDKGRGAVATVLVRRGTLKVGDTFVIGAESGKVRALVNDKGQQVKSAGPSVPVEVLGLSGVPMAGDQMTVVENEARAREVAAYRQEQITRKRTASVPTNFENMFSALSK-VIEYPVVIRGDVQGSVEAIVNALNRISTDEIKVRILSSGVGAITESDVTLASASRAPLIGFNVRPNAKARPLAIREKISLRYYDVIYDLLEEVRNEMAGQLAPERIETIVGRAEVLQVFPAGKKDKAAGLLVKEGVIRKGLNARLTRDDVIVSKTVIHSLRRFKDDVSEVRAGMECGAVLQDTNDIKPGDTLELFEVEERVRTL
1843368_Ssp@AOF96224_1__translation_initiation_factor_IF_2                                          MSDDKKPLGIKRTGQVQQQFSHGRKNTVVVEVKRRRVLMSRQELQAKLLREQEEARRREDAARLAAEAEKRRAENRAAETAAATR--NRQGKLTVTKALDRARSLAALKRAREKERRAHGKREKQSRDVIVPEVITVQELANRMAEKGADLVKSLFKMGQAVTLNQSIDQDTAELLVEEFGHRIQRVSDADIEIGIEGEDAVEALKPRAPVVTIMGHVDHGKTSLLDALRGTSVVSGESGGITQHIGAYQVTTKKGDVITFLDTPGHEAFSEMRARGANVTDIVILVVAADDGLMPQTIEAINHTKAAGVPMIVAINKVDKPDANPQKVRERLLSEEIVVEDMGGDVQDVEVSALKKTGLDELIEKILLQAELMELTANPDRAAEGNVIEAQLDRGRGAVATVLVRKGTLKVGDTFVIGAESGKVRALINDKGQQVKSAGPSTPVEILGLSGVPMAGDQMTVVENEARAREVAAYRQEQITRKRTASVPTNFENMFSALSK-VIEYPVVIRGDVQGSVEAIVSALNRISTDEIKVRILSSGVGAITESDVTLASASRAPLIGFNVRPNAKARPLAIREKISLRYYDVIYDLLEEVRNEMAGQLAPERIETIVGRAEVLQVFPAGKKDKAAGLLVMEGIIRKGLNARLTRDDVIVSKTVIHSLRRFKDDVSEVRAGMECGAVLQDTNDIKAGDTLELFEVEERVRTL
2082188_Ssp@BBD00281_1__translation_initiation_factor_IF_2                                          MSDDKKPLGIKRTGQVQQQFSHGRKNTVVVEVKRRRVLMSRQELQAKLLRELEDARRREDAARLAAEEEKRRAENRAAEAAAATR--NRQGKLTVTKALDRARSLAALKRAREKERRAHGQRDKQVRDVVVPEVITVQELANRMAEKGADLVKSLFKMGQAVTLNQPIDQDTAELLVEEFGHRIQRVSDADVEIGIEGDDAVETLKPRAPVVTIMGHVDHGKTSLLDALRGTDVVAGESGGITQHIGAYQVTTKKGDVITFLDTPGHEAFSEMRARGANVTDIVILVVAADDGLMPQTIEAINHTKAAGVPMIVAINKCDKPDANPQKVRERLLSEEIVVEDMGGDVQDVEVSALKKTGLDELIEKILLQAEVMELTANPDRAAEGNVIEAQLDKGRGAVATVLVRKGTLKIGDTFVIGAESGKVRALVNDKGQQVKVAGPSTPVEVLGLSGVPKAGDQLTVVENEARAREVAAYRQEQITLKRTASVPTNFESMFSALNT-MIEYPVVIRGDVQGSVEAIVTALNRISTDEIKVRILSSGVGAITESDVTLAAASRAPLIGFNVRPNAKARPMAIREKISLRYYDVIYDLLEEVRGEMAGQLAPERIETIVGRAEVLQVFPAGKKDKAAGLLVLDGIIRKGLNARLTRSDVIVSKTVIHSLRRFKDDVSEVRAGMECGAVLQDTNDIKAGDTLELFEVEERQRTL
2161824_Asp@RDC59439_1__Translation_initiation_factor_IF_2                                          MAENKKPLGLKRAGEVKQTFSHGRTNKVAVEVKRRRKLETPQERVARLQREAEDARRRDEEKRAQATTEKQRKDNKAEEEAAEERK-DRRGKLTVTKALERARSLAALKRARERDKRAQSKREKQYREVIVPEAITVQELAQRMTEKGADLVKALFNMDMMVTVNQTIDQDTAELLVEEFGHTIKRVSEDDLDIKVAQDDPEDTLKPRPPVVTIMGHVDHGKTSLLDALRGTRVTKGEAGGITQHIGSYQVTTKDKSVITFLDTPGHAAFTEMRQRGANVTDIVVLVVAADDGIMPQTIEAIKHTKAAGVPMIVAINKIDKPEANSQKIRERLLEHEVIVEAMSGEVQDVEVSAKEGTGLDDLLEKIALQAELLELQANPDRAADAVVIEAQLDKGRGPVATVIVTRGTLRRGDTFVVGTESGKVRAIVNDAGKQIKEAGPSMPVEVLGLGGVPGAGEQLTVVENEQRAREVAQFRQERATAKRTALAPTNFDTMFTNLQD-LVEFPVLVKADVQGSVEAITTALHNLGNDLIKVRVLHAGVGAITESDVQLAAASKAPIIGFNVRPNPKARELVKRDGVEMKYFDVIYHLTDEITKEMLGELGPLKVENVVGRADVKEVFKSGKKDKAAGLMVSEGVIRKGLFARLTRDDVIVSATTIASLRRFKDDVDEVRMGLECGVVLEDTNDVQPGDSLEVFEVEERERTL
1948380_Abacterium@DDZS01000075_1_18___17231_19033                                                  ---------------------------------------------------------------------------------------------------------------------MQSKREKQVRDVIVPEAITVGELAKRMGEKGADLVKELFNLDMMVTVNQTIDQDTAELLVDQFGHNIQKVSEADVDIAAEEDDPEETLKPRPPVVTIMGHVDHGKTSLLDALRGANVVKGEAGGITQHIGSYQVKTKGGDLVTFLDTPGHAAFTEMRQRGANVTDIVVLVVAADDGIMPQTIEAINHTKAAGVPMIVAINKMDKPEANPDNIRTRLLEHEVIVEKMSGDVQDVEISAKTKAGLDELLEKIALQAELLELKANPDRMAEATVIEAQLDKGRGPVATVLVTRGTLERGNTFVVGTQSGRVRAIVDDQGKQIKKAGPSMPVEVLGLGGVPSAGDVLTVVENEQRAREVAEYRQEKATEKRTALAPTSFDTMFNNLAN-VIEFPVLVKADVQGSAEAIAGSIARFDSDEVQVKIVHQAVGAINESDIALAQATGAMIVGFNVRAMPKAKELADREGLNIRYYSVIYDLIDDIKSALSGMLSPDLRENFLGYAKIREVFNITKAGKVAGCIVTDGVIKRGAKVRLLRDNVVIHEGTLKTLKRFKDEVKEVKKDFECGMAFENYDDIKVDDQIEAFELQEVAREV
2185142_Asp@CP031155_1_2258___2348880_2351429                                                       MSDDKKPLGLKRAGEVKQTFSHGRTNKVVVEVKRRKI-ETPQERVARLQREMEDANARDERAKVAAEEEKQRAANRAEEEAAKERKQDRKGKLSVNRALERARSLAALKRAREKEKRAQKQREKQTRDVIVPDVITVGELAKRMGEKGADLVKTLFNMDMMVTVNQSIDHDTAELLVEEFGHNIERVSESDIDIKV-EDDPEETKKPRPPVVTIMGHVDHGKTSLLDALRGTDVVRGEAGGITQHIGAYQIKTKAGDQITFLDTPGHAAFSQMRQRGANVTDIVVLVVAADDGLMPQTIEAIKHTKAAGVPMIVAINKIDKPEANAQKIRERLLEHEVIVEAMSGEVQDVEVSATKKTGLDELLEKIALQAEILELKARPDRPAEGTVIEAKLDKGKGPLATVLITRGTLKRGDVFVVGTESGKVRAMIDDKGKQVKEAGPSAPVEVLGIGGVPGAGDLLAVVEDEQRAREVSEYRQEKADELRTTTAPTSLDTMFSALSKHVIEYPVVIKSDVQGSTEAIVTALNDISNDDIKVRVLLAGVGAITESDVTLASASNAPIIGFNVRPNPKARELIARHTVRTKYFDVIYDLTDDVRAEMAGELGPEKIENVVGRALVKEVFKSGKKDKAAGLLVEEGVIRKGLFARLTRDDVIISATTIASLRRFKDDVDEVRTGLECGTVLEDTNDVKPGDQLEVFEVEERERTL
1572751_Pmercurialis@KHL25573_1__translation_initiation_factor_IF_2                                 MSDTTKPLGLKRSGEVKQTFSHGRTNKVTVEVKRSRKLESRLEMQQRLLREMEDVSRREEEARQRVEAERVRAENRAEAAREQERAVDRRGKLTVNRALERARSLAALKRAREKERRSQSKREKQVRDVIVPEAITVQELANRMAEKGADLVKALFNMDMPVTVNQTIDQDTAELLVEEFGHNMVRVSAADIDISQTVEDPEETLRERPPVVTIMGHVDHGKTSLMDALRGANVVKGEAGGITQHIGAYQIVTKDKQKITFLDTPGHEAFTQMRMRGANVTDIVVLVVAADDGIMPQTIEAINHTKAAGVPMIVAINKIDRPEANPQRIRERLLEHEVVVEQMSGDVQDVEVSAKTGAGLDKLIEAIGLQAELLELRARPDREAEATVIEAQLDKGRGPVATVLVNRGTLKRGDTFVVGTQSGRVRALVDDKGKQIKEAGPSMPVEVLGLGGVPQAGDVLTVVENEQRAREVAEYRREQATEKRTAMAPANLDTMFAGLNA-VIEFPLVVKADVQGSVEAIVNALHNLSNDEIKVRVLQSGVGAITESDVVLAAASKAPVIGFNVRPNANARQLIQRDKVRMMYYDVIYHLTQEIAKEMAGELGPLRIENVVGRAQVKQVFPAGKRDKAAGLLVEEGAIRKGLHARLTRNDVIVSATTIASLRRFKDDVDEVRAGMECGVVLADTNDIRAGDQLEVFEVTEQERTL
1844758_Esp@LXQI01000003_1_29___25072_27738                                                         MSETTKPLGLKRAGEVKQTFSHGRTNKVAVEVKRRRKL----ELTARLQREGEEARRREEEQKQQQEEQRRRAENRAEEEAEDEKA-DRRGKLTVNRALERARSLAALKRAREKERRAQAKRDKQVRDVVVPEAITVQELANRMAEKGADLVKALFNMDMMVTVNQTIDADTAELLVEEFGHNFLRVAESDVDLDASVDDPEETLRERPPVVTIMGHVDHGKTSLLDALRGTDVVRGEAGGITQHIGAYQITTKDKHKITVLDTPGHEAFTQMRARGANVTDIVVLVVAADDGIMPQTIEAIRHTKAAGVPMIVAINKMDKDNANPQRVRERLLEHEVMVEKMSGEVQDVEVSAKTGAGLDALIEAIISQAELLELKARPDRDAEATVIEAQLDKGRGPVATVLVQRGTLRRGDTFVVGTQSGRVRALVDDKGKQIKEAGPSMPVEVLGLGGVPSAGDMLSVVENEQRAREVAEYRQEVATEKRTAMAPADLDTMFAGLND-LIEFPLVVKADVQGSVEAIVNALHNLSTDEIKVRVLNSGVGAITESDVTLAAASKAPIIGFGVRPNANARQLIARDKVEMKYYDVIYALTAEIAKEMAGELGPLRIENVVGRAEVRQVFPAGKRDKAAGLLVVEGAIRKGLHARLTRQDVIVSATTIASLRRFKDDVDEVRAGVECGVVLADTNDIKPGDQLEVFEVEERERTL
1123270_Sbaekryungens@ATUR01000002_1_352___365200_367818                                            MSDDKKPLTLKRSGQVEQRFSHGRTHKVEVEVKRKKLVLTRQEMQAKLLREAEESRRREEEAKAKAEEERRRAENRAEERAAAAKT-DRRGKLSVKTALDRARSLAALKRARDKEKRAQRRAQKQSREVVVPDAITVQELANRMAEKGADLVKVLFNMDMAVTVNQTIDQDTAELLVEEFGHKIKRVSEADIEINTTTDDPEETQKPRSAVVTVMGHVDHGKTSLLDAIRGTSVTSGEAGGITQHIGAYQVKTKNGDLITFLDTPGHEAFTEMRARGANVTDIVILVVAADDGLMPQTIEAINHAKSAGVPMIVAINKIDKEGAKPQKVRERLLEHEVIVEDMGGDVQDVEVSALKKTGLDELLEKLALQAELMELKARPDRDAEGIVIEAKLDKGRGAVATVLVNRGTLKRGDIFVVGGESGKVRALIDDTGKQVKTAGPSVPVEVLGLSGVPNAGDMLTVVENEQRAREVATYRSEQARKQRTTQAPTSLENMFSAMGEAAIEYPVVIKADVQGTAQAIVQALNKISTDDIKVRVLHQGVGGITESDVTLAAASGAPIIGFHVRPNAKARQIAEREKVRFKYFDVIYDLTDDIRKEMAGELGPEIIETVVGRAEVKDVFPAGKRDKAAGLLVTDGFLKKGLLSRLTRQDVIVSKTVIASLRRFKDDVAEVRAGLECGVLLQDTNDIKAGDTLEVFEVEERERTL
1902408_Ssp@MAC11903_1__translation_initiation_factor_IF_2__partial                                 ---------------------------------------------------------------------RRRAENRAEEKAAAAK--DRRGKLSVKTALDRARSLAALKRAREKEKRAQRRAQKQSREVVVPEAITVQELANRMAEKGADLVKALFTMDLMVTVNQTIDQDTAELLVEEFGHKIKRVSESDVEIDTETDDPEETLKPRSPVVTVMGHVDHGKTSLLDAIRGASVASGEAGGITQHIGAYQVKTKGGDVITFLDTPGHEAFTEMRARGANVTDIVILVVAADDGLMPQTIEAINHAKSAEVPMIVAINKVDKEGANPQKVRERLLEHEV-VEDMGGEV-DVEVSALKKTGLDDLLEKLALQALL--LKARP-RDA-GVV--AKLDKGRGAVATVLVKRGTLKRGDTFVVGGESGKVRALINDQGKQVKEAGPSVPVEVLGLSGVPNAGDMLTVVENEQRAREVATYRSEQARKQRTTQAPTSL-NMFSAMG-AAIEYPVVVKADVQGTAQAIVQALNK-STDDIKVRILHQGVGG-TESDVTLAAASGAPIIGF-VRP-AKARQIAEREKIRFKY-DVIYDLTDDIRKEMAGE-GPEIIETVVGRAEVKEVFPAGKRDKAAGLLVTDGFLRKGLRSRLTRNDVIVSKTVIASLRRFKDDVAEVRAGLECGVVLEDTNDIKPGDTLEVFEVEERERTL
1842535_Bsp@AOG01508_1__translation_initiation_factor_IF_2                                          MSENKKPLGLKRSGEVKQTFSHGRTNKVVVEVKRRKLVLSRREIQEKLLRELEEARRRETEEKLRAEEARRRTEAKAESEAA--R-KDRRGKLTVSKALGRARSLAALKRARDKERRLHQRAQKQVRDVVVPEVITIQELANRMAEKGSDLVKSLFKLGMMVTINEAIDQDTAELLVEEFGHKITRVSDSDVEIDHDADDADETMSPRAPVVTIMGHVDHGKTSLLDALRGTDVVAGEAGGITQHIGAYQVQVPSGDKITFLDTPGHSAFTEMRARGANVTDIVILVVAADDGLMPQTIEAINHTKAAGVPMIVAINKVDKEGANPQKIRERLLEHEVIVEAMSGEVQDVEVSALKKINLEGLVDKILLQAELLELKANPDRAAEAVVIEAKLDKGRGPVATVLVQRGTLKRGDIFVVGEQSGKVRALINDKGKQVPSAGPSEPVEVLGLTGVPSAGDKLTVVENEQRAREVADYRRQKALEKRTTMAPTNIDTMFSSLAN-AKEYPVLVKGDVQGSVEAIVTALNKISTDDIKARVLHAGVGAITESDVTLAKASNAPIIGFNVRANAQARALATRDGVRFKYFDIIYDLLDDIRGEMAGVLGPERIETVVGRAEIKEIFPAGKKDKAAGLLVTDGFIRKGLHARITRDDVIVSKTVISSLRRFKDDVAEVRTGLECGVVLQDTNDIKPGDILETFDVEMRDRTL
1951261_Sbacterium@DBOA01000183_1_4___3007_5544                                                     MSDNKKPLTLSRSGEVKQTFSHGRTNKVVVEVKRKKLVPAPQERQAKLLRELEESSRREAEQRAQRDEERQRAANR-EEAAA--R-RDRQGKLTVTRALDRARSLAALKRAREKEKRLHGRAQKQTRDVVVPETITVQELANRMAEKGSDLVKALFKMGMPVTINETIDQDTAELLVEEFGHNITRVSDADVDIVHDEDDAPETLKARPPVVTVMGHVDHGKTSLLDALRGANVVSGEAGGITQHIGAYQVKTKDGSLITFLDTPGHEAFTQMRQRGASVTDIVILVVAADDGLMPQTIEAIKHAKAANVPMIVAINKIDKEGANPQKVRERLLEHEVVVEAMGGDVQDVEVSALKKTGLDDLLDKLALQAEVMELKSNPDRAAEAVVVEAQLDKGRGAVATVLVKRGTLKRGDIFVVGAESGKVRALINDKGQQVPEAGPATPVEVLGLTGVPSAGDVLTVVENEARAREVALYRKEQSTKVRTAQVTPNLENLFDNLST-AKEYPVVIKGDVQGSVEAIVTALNNISTDEIKVRVLLAGVGGITESDMLLAAASNAPLIGFNVRPNSKAAALAKRDRVRLKYFDVIYHLTADIAKEMAGELGPEIIETVVGRAEVKDVFKSGKRDKAAGLLVTEGIIKKGLHARLTREDVIVSKTTIASLRRFKDNIDEVRAGLECGVVLADTNDVKAGDMLEVFEVEERERTL
2015579_Sbacterium@OYU01853_1__translation_initiation_factor_IF_2                                   MSDNKKPLTLSRSGEVKQTFSHGRTNKVVVEVKRKKLVPAPQERQAKLLRELEESSRREAEQRAQREDERQRAANR-EEAAA--R-RDRQGKLTVTRALDRARSLAALKRAREKEKRLHGRAQKQTRDVVVPETITVQELANRMAEKGSDLVKALFKMGMPVTINETIDQDTAELLVEEFGHNITRVSDADVDIVHDEDDAPETLKARPPVVTVMGHVDHGKTSLLDALRGANVVSGEAGGITQHIGAYQVKAKDGSLITFLDTPGHEAFTQMRQRGASVTDIVILVVAADDGLMPQTIEAIKHAKAANVPMIVAINKIDKEGANPQKVRERLLEHEVVVEAMGGDVQDVEVSALKKTGLDDLLDKLALQAEVMELKSNPDRAAEAVVVEAQLDKGRGAVATVLVKRGTLKRGDIFVVGAESGKVRALINDKGQQVSDAGPATPVEVLGLTGVPSAGDVLTVVENEARAREVALYRKEQSTKVRTAQVTLNLENLFDNLST-AKEYPVVIKGDVQGSVEAIVTALNNISTDEIKVRVLLAGVGGITESDMLLAAASNAPLIGFNVRPNSKAAALAKRDRVRLKYFDVIYHLTADIAKEMAGELGPEIIETVVGRAEVKDVFKSGKRDKAAGLLVTEGIIKKGLHARLTREDVIVSKTTIASLRRFKDNIDEVRAGLECGVVLADTNDVKAGDMLEVFEVEERERTL
2292257_Ssp@RDV07050_1__translation_initiation_factor_IF_2                                          MSDNKKPLGLKRAGEVKQTFSHGRTNKVVVEVKRKKLVETPQERVARLQREAEEANRREQEERLRADEERRRAENR-KQETE--R-RNRQGRLTVTRALERARSLAALKRAREKERRSHMRAQKQSRDVIVPEAITVQELAIRMAEKGSDLVKALFKMGMPVTLTQTIDQDTAELLVTEFGHNINRVSDSDVDIINDEDDAPETLKARPPVVAVMGHVDHGKTSLLDALRGANVQSGEAGGITQHIGAYQVKTKGGDTITFLDTPGHEAFTEMRARGAMVTDIIILVVAADDGIMPQTIEAINHARSANVPMIVAINKCDKDGANPQRIRERLLEHEVVVEKMGGEVQDVEISALKKTGLDDLLEKLALQAELMELSANPDRSAEAIVVEAKLDKGRGAVATLLIKRGTLRTGDVLVVGEESGKVRALINDKGQQIKEATPSMPVEVLGLGGVPKAGDVLTVVENEARAREVAAYRKEQAKLKRTTQAPVTVDNMFSSLAN-AKEFAVVIKADVQGSVEAIINALNKISTDEIKVRVLQSGVGAITESDVTLANATKAPIIGFNVRPNAKAREIAQREKTRFKYFDVIYHLTEDVAKEMAGILGPEIIETVVGRAEIKDVFNAGKKDKAAGLLVLEGHIRKGYHTRLTREDVIVSKTVIASLRRFKDDVDEVRAGLECGVVLQDTNDIKAGDMLEIFEVEERERTL
1951256_Sbacterium@DELZ01000002_1_164___165994_168531                                               MSEDTKPLGLKRSGEVKQTFSHGRTNKVVVEVKRKKLVLTRQEMQAKLLREMQEARKRDTREKKEQAEEKKRAENRAEEEKAQ-R-VDRRGKLTVNRALGRARSLAALKRAREKEKRAQREREKQIRSVIVPEAITVQELAKRMGEKGADLVKSLFNMGSMVTVNQTIDQDTAELLVEEFGHNIQRVSESDVEINTQADDPEETLKPRPPVVTIMGHVDHGKTSLLDALRGTDVVAGEAGGITQHIGAYQVTMKNGDKVTFLDTPGHEAFTEMRMRGANVTDIVILVVAADDGLMPQTIEAINHTKAAGVPMIVAINKIDKEGADPTTVRTRLLEHEIIVEEMSGDVLDAEVSALKKLGLEELMDKIHVQAELLELKARPDRPAEGAVVEAKLDIGRGPVATVLIERGTLKRGDVFVVGSQTGKVRAMIDDKGQQVKEAGPSTPVEVLGISGVPSAGDKLTVVENEARAREVAAYRAEQEKLKRTTQAPTSLENMFSAAAS-AVEFPVLVKADVQGSTEAIVQALNKISNDDIKVRILHSGVGAITESDVTLAGASKAPIIGFNVRPNAKAREIAKRDGVRFKYFDIIYDLTDDIRAEMAGELGPEKIENVVGRAEVKDVFKSGKKDKAAGLLVTEGSLRKGLFARLTRDDVIVSATTIASLRRFKDDVEEVRAGMECGAVLEDTNDIKPGDMLEVFQVTEKERVL
266812_Sflavimaris@ASK87373_1__elongation_factor_Tu                                                 MSEDTKPLGLKRSGEVKQTFSHGRTNKVVVEVKRKKLVLTRQERQAKLLREMQEARIRDAREKKEQAEEKRRAEKRAEEEQAQ-R-ADRRGKLTVNRALGRARSLAALKRAREKEKRAQREREKQIRDVIVPEAITVQELAKRMGEKGADLVKSLFNMGSMVTVNQTIDQDTAELLVEEFGHNIQRVSEADVEINTQADDPEETLKPRAPVVTIMGHVDHGKTSLLDALRGTDVVAGEAGGITQHIGAYQVTMKNGDKVTFLDTPGHEAFTEMRMRGANVTDIVILVVAADDGLMPQTIEAINHTKAAGVPMIVAINKIDKEGADPTTVRTRLLEHEVIVEEMSGDVLDAEVSALKKIGLDELMEKIHVQSELLELKARPDRPAEGAVVEAKLDIGRGPVATVLIERGTLKRGDVFVVGSQTGKVRAMIDDKGKQVKEAGPSTPVEVLGISGVPSAGDKLTVVENEARAREVAAYRAEQEKLKRTTQAPTSLENMFSAAAS-AVEFPLLVKADVQGSTEAIVQALNKISNDDIKVRILHSGVGAITESDVTLAGASKAPIIGFNVRPNAKAREIAKRDGVRFKYFDIIYDLTDDIRAEMAGELGPEKIENVVGRAEVKDVFKSGKKDKAAGLLVTEGSLRKGLFARLTRDDVIVSATTIASLRRFKDDVEEVRAGMECGAVLEDTNDIKPGDMLEVFQVTEKERVL
1922222_Ssp@LT703001_1_3464___3588212_3590761                                                       MSEDTKPLGLKRSGEVKQTFSHGRTNKVVVEVKRRKLVLTRQEKQAKLLREMEEARKRDTKAKKDQAEEKKRADKRAEEEAAQ-R-TDRRGKLTVNRALGRARSLAALKRAREKEKRAQQEREKQIRDVIVPEAITVQELSKRMGEKGADLVKSLFNMGSMVTVNQTIDQDTAELLVEEFGHNIERVSEADVEIDTEKDDPEETLKPRPPVVTIMGHVDHGKTSLLDALRGTDVVAGEAGGITQHIGAYQVKMKSGDKVTFLDTPGHEAFTSMRLRGANATDIVILVVAADDGLMPQTIEAINHTKAADVPMIVAINKIDKEGADPMQVRTRLLEHEVIVEEMSGDVQDVEVSALKKTNLEELIEKIHLQAELLELKARPDRPAEGIVIEAKLDKGRGPVATVLVQRGTLKRGDIFVVGSQTGKVRAMIDDKGAQPKEAGPSVPVEVLGLSGVPSAGDKLTVVENESRAREVATYRAEQEKLQRTTQAPTSLENMFSAAAS-AVEFPLLVKADVQGSTEAIVQALNKISNDDIKVRILHSGVGAITESDVTLASASKAPIIGFNVRPNAKAREIAKRDGVRLKYFDIIYDLTDEIRAEMAGELGPEKIENVMGRAEVKEVFKSGKRDKAAGLLVTEGTLRKGLFARLTREDVIVSKTTIASLRRFKDDVEEVRAGMECGAVLEDTNDIKPGDMLEVFEVEEKERVL
267128_Sgranuli@AMG75743_1__Translation_initiation_factor_IF_2                                      MSDDKKPLGLKRTGQVQQQFSHGRRNTVVVEVKRRRVIMTRQERQAQLLRELEDARHREEAARARAEEEKARA---REEKAAVER-RDRRGKLTVTRALERARSLAALKRAREKEKRAHSGREKQVREVVVPDTITVQELANRMAEKGADLVKALFKMGMMVTVNQTIDQDTAELLVTEFGHEIKRVSEADVDIRNEEDDSPEQMKPRAPVVTIMGHVDHGKTSLLDALRGANVQAGEAGGITQHIGAYQVKTPDGSMVTFLDTPGHEAFTEMRARGANVTDIVILVVAADDGLKPQSIEAINHAKAAGVPIIVAINKIDKDGANPQRVRERLLEHELVVEEMGGDVQNVEVSALKKINLDKLLDAIALQAEIMELKANPDRAAEGTVVEAKLDKGRGPVATVLVRRGTLKVGDVFVCGAESGRVRALVDDHGKQIKQAGPSMPVEVLGLGGVPMAGDTLTVVENEARAREVAAYRQEQALRKRTAQAPVSLEGMFSALAKKVIEYPVVIKADVQGSVEAIVNALNKLSTDEIRVRVLHSGAGAITESDVTLAASTGAPIIGFNVRPNAKAREIANREKVRFLYYDVIYHLTEEVAKEMAGELGPERVETVVGRAEVKEVFPAGKRDKAAGLLVLEGSIRKGLHARLTREDVIVSATTIASLRRFKDDVAEVRAGLECGVVLADTNDIKPGDHLEVFEVEERERTL
317655_Salaskensis@ABF52333_1__bacterial_translation_initiation_factor_2__bIF_2_                    MSDDKKPLGLKRTGQVQQQFSHGRRNTVVVEVKRRRVLMTRQERQAQLLRELEENRRREEAERARAEEERARA---REEQAAPER-RERRGKLTVTRALERARSLAALKRAREKEKRSHSGREKQVREVVVPDTITVQELANRMAEKGADLVKALFKMGMPVTVNQTIDQDTAELLVTEFGHEIKRVSEADIDIRHDEDDDAAQLKPRAPVVTIMGHVDHGKTSLLDALRGANVQAGEAGGITQHIGAYQVKAKDGSVITFLDTPGHEAFTEMRQRGANVTDIVILVVAADDGLKPQSIEAINHAKAAGVPIIVAINKVDKEGANPQRVRERLLEHELVVEEMGGDVQNVEVSALKKTGLDKLLDAIALQAEIMELKANPDRAAEGTVIEAKLDKGRGPVATILVRRGTLKVGDIFVCGAESGRVRALVDDHGKQVKQATPSMPVEVLGLGGVPMAGDTLIVVENEARAREVAAYRQEQALKKRTAQAPVSLEGMFSALAKNVIEYPVVIKGDVQGSVEAIVNALNKLSTDEIRVRVLHAGAGAITESDVTLAASTRAPIIGFNVRPNAKAREIANREKVRFLYYDVIYHLTADVAKEMAGELGPERIENVVGRAEVKDVFPAGKRDKAAGLLVLEGSIRKGLHARLTRDDVIVSATTIASLRRFKDDVAEVRAGLECGVVLADTNDIKPGDHLEVFEVELRERTL
1515612_Sfribergensis@AJA10389_1__Translation_initiation_factor_IF_2                                MSDDKKPLGLKRTGQVQQQFSHGRRNTVVVEVKRRRVLMSRQERQAQLLRELEDNRRRDEAARARAEEEKARA---KVEQATAER-RDRRGKLTVTRALERARSLAALKRAREKEKRSHSGREKQVREVVVPESITVAELANRMAEKTSDLVKALFKMGSPSASTDLLDQDTAELLVTEFGHEIIRVSEGDVDIRHDEDDDAEHLKPRAPVVTIMGHVDHGKTSLLDALRGANVVAGEAGGITQHIGAYQVKTPDGSQVTFLDTPGHEAFTEMRQRGANVTDIVILVVAADDGLKPQSIEAIAHAKAAGVPIIVAINKVDKEGANPQRVRERLLEHELVVEEMGGDVQNVEVSALKKTGLDKLLDAIAVQAEIMELKANPDRAAEGTVIEAKLDKGRGPVATILVRRGTLKVGDIFVCGAESGRVRALIDDQGKQIKSAGPSMPVEVLGLGGVPMAGDTLTVVENEARAREVATYRQEQATRKRTVQAPVSLEGMFEALAKNVIQFPVIIKGDVQGSVEAIVNALNKLSTDEIRVRVLQSGAGAITESDVTLAAATKAPIIGFNVRPNAKARDIAKRENVRFMYHDVIYHLTDEIRKEMAGELGPERIETVVGRAEVKDVFPAGKRDKAAGLLVLEGVIRKGLHARLTRADVIVSATTISSLRRFKDDVAEVRAGLECGVVLSDTNDIKAGDNLEVFEVEMRERTL
1736343_Ssp@KQU61683_1__translation_initiation_factor_IF_2                                          MSDEKAPLGLRRTGKVKQSFSHGRSNTVIVETKKARVLETAQERQARMLRDLEDNRRREEAARAQAEDERTRAERAAAQAPAVEKAQDRRGKLTVNRALDRSRSLAALKRAREKEKRGFPEQAKQVRDVQVPDSITVQELANRMAEKGADLVKTLFKMGMPVTMTQSIDQDTAELLVTEFGHNIVRVSDSDIDLVYDTTDAVETLRPRPPVVTIMGHVDHGKTSLLDALRGTDVVRGEAGGITQHIGAYQVTLKDKSKVTFLDTPGHEAFTQMRARGADITDIVVLVVAADDGLMPQTIEAINHTKAAGVPMIVAINKIDKHEANAQRIRERLLSEEIVVEEMGGDVQDVEVSALKKTGLDTLIEKIQLQAELLELTANPDRLAEGTVIEAKLDKGRGPVATVLVNRGTLKIGDIFVVGAESGKVRALVDDKGRQLKEAGPSMPVEVLGLSGVPSAGDPLQVVENEARAREVAAYRQSVLTQKRTTTAPASLESMFSALKN-AIEYPLVVKADTQGTVEAIVASINKISTDLIKARVLHSGVGGITESDVTLAGASGAPIIGFNVRANAKAREIADRQKVALKYYDVIYDLIDEIRAGMAGELGPEAFETVVGRAEIREVFSAGKHGKAAGLLVTEGNIRKALKARITRADVIIYQGEIASLRRFKDDVPEVRAGLECGVTFQNFVDIKPGDYLETFEVEMRERTL
1920129_Ssp@RSU49948_1__translation_initiation_factor_IF_2__partial                                 -------------------------------------------------------------ARGS-----------------VEKAQDRRGKLTVTRALDRARSLAALKRAREKEKRSFPEQIKQVRDVQVPEAITVQELANRMAEKGADLVKTLFKMGMPVTMTQTIDQDTAELLVTEFGHNIVRVSDSDVDLAVDTNDPVEALQPRPPVVTIMGHVDHGKTSLLDALRGTDVVRGEAGGITQHIGAYQVTLKDKSKVTFLDTPGHEAFTQMRARGADVTDIVVLVVAADDGLMPQTIEAINHTKAAGVPMIVAINKIDKHEANAQKVRERLLSEEVVVEEMGGDVQNVEVSALKKIGLEELIEKIQLQAELMELSANPDRPADGTVIEAKLDKGRGPVATVLVNRGTLKVGDVFVVGAESGRVRALVDDKGRQIKEAGPSMPVEVLGLSGVPSAGDPLQVVENEARAREVAEYRQGVLTQKRTTSAPASLESMFSALRN-AAEYPLVVKADTQGTVEAIVASINKISTDLIRARILHSGVGGITESDVTLAGASGAPIVGFNVRANAKAREIAERQKVALKYYDVIYDLIDEIRAGMAGQLGPEAFETVVGRAEIREVFSAGKHGRAAGLLVVDGVIRKALKARIMRNDVIIYQGEIASLRRFKDDVAEVRAGLECGVTFNNFVDIRSGDYLETFEVELRERTL
634430_Srubra@SFP92920_1__translation_initiation_factor_IF_2                                        MSDDKAPLGLRRTGQVKQSFSHGRSNTVIVETKKARTFETPQERQARMLRELEDARRREEADRARAEEERARAERAIAAAPP-EKAQDRRGKLTVNRALDRSRSLAALKRAREKEKRGFPEQAKQVRDVQVPDAITVQELANRMAEKGADLVKTLFKMGMPVTMTQTIDQDTAELLVTEFGHNIVRVSDSDIDLALDTTDAVESLKPRPPVVTIMGHVDHGKTSLLDALRGTDVVRGEAGGITQHIGAYQVTLKDKSKVTFLDTPGHEAFTQMRARGADITDIVVLTVAADDGLMPQTIEAINHTKAAGVPMIVAINKMDKHEANAQRVRERLLEHEVIVEEMGGETQDVEVSALKKTGLDTLIEKIQLQAELLELRANPDRSAECTVIEAKLDKGRGPVATVLVNRGTLKVGDIFVVGAESGKVRALVDDKGRQLKEAGPSMPVEVLGLSGVPQAGDPLQVVESEARAREVAEYRQGVLTQKRTTSAPASLETMFSALRN-AKEYPLVVKADTQGTVEAIVASINKISTDLIRARILHSGVGGITESDVTLAGASGAPIIGFNVRPNAKAREIADRQKVAFKYYDVIYDLTDEIRAGMAGELGPEAFETVVGRAEIREVFSAGKTGRAAGLLVTEGVIRKSLKARITRNDVIIYQGEIASLRRFKDDVPEVRAGLECGVTFQNFTDIKAGDYLETFEVELRERTL
1166340_Ssp@SEM92658_1__bacterial_translation_initiation_factor_2__bIF_2_                           MSEDKAPLGVKRTGKVKQSFSHGRSNTVIVETKKARTFETPQERSARLFRELEESRRREESDRARHEEERARAERAAAAAPAEEKQQDRRGKLTVNRALGRARSLAALKRAREKEKRSFPEQAKQVRDVQVPEAITVQELANRMAEKGADLVKALFKMGMPVTMTQTIDQDTAELLVTEFGHNISRVSESDIDLAIDTTDAPDSMKPRPPVVTIMGHVDHGKTSLLDALRGTDVVRGEAGGITQHIGAYQVTLKDKSKITFLDTPGHEAFTQMRARGANVTDIVVLVVAADDGLMPQTIEAINHTKAAGVPMIVAINKVDKYDANPQRVRERLLEHEVVVEEMGGDVQNVEVSALKKTGLDELIEKIQLQAELLELQANPDRPGEGTVIEAKLDKGRGPVATVLVNRGTLKVGDVFVIGAESGKVRALVDDKGRQIKLAGPAMPVEVLGMSGVPSAGDPLQVVENEARAREVAEYRQGVLTQKRTTSAPASLESMFSALRD-AKEYPLVVKADTQGTVEAIVASINKISTDLIKARVLHSGVGGITESDVTLAGASGAPIIGFNVRANAKAREIAERQKVALKYYDVIYDLIDEIRAGMAGELGPEAFETVVGRAEIREVFSAGKHGKAAGLLVTEGVIRKALKARITRNDVIIYQGEIASLRRFKDDVAEVRAGLECGVTFQNFTDIKAGDFLETFEVELRERTL
1768769_Ssp@LSJC01000169_1_12___6845_9103                                                           ----------------------------------------------------ADERRR-----------------------ADEQS-DRRGKLTVTRALDRARSLAALKRAREKEKRAHSQREKQVRDVVVPEAITVQELANRMAEKGADLVKALFKMGMPVTVNQTIDQDTAELLVTEFGHNIQRVSESDIDLAVDTTDSAESLLPRPPVVTIMGHVDHGKTSLLDALRGTDVVQGEAGGITQHIGAYQVTLKDKSKVTFLDTPGHEAFTEMRARGANVTDIVVLVVAADDGLMPQTIEAINHTKAAGVPMIVAINKVDKHEANPQKIRERLLEHEVVVEEMSGDVQDVEVSALKKTGLDELIEKIQLQAELLELRANPDRAAEGTVVEAKLDKGRGPVATVLVSRGTLKVGDVFVVGAESGKVRALLDDKGRQVKEAGPSMPVEVLGLSGVPMAGDPLQVVENEARAREVAAYRQGVIQQKRTTQAPASLETMFSALKK-AIEYPLVVKADTQGTVEAIVNSLNKISTEEIRVRILHSGVGGITESDVTLAGASGAPIIGFNVRPNAKAREIAERQKVALKYYDVIYDLTDEIRAGMAGELGPEAFETVVGRAEIREVFSAGKHGKAAGLLVVEGAIRKALKARITREDVIIYQGEIASLRRFKDDVPEVRAGLECGVTFQNFTDIKPGDFLETFEVEMRERTL
1895847_Sbacterium@HCB76255_1__TPA_asm__translation_initiation_factor_IF_2__partial                 ------------------------------------------------------------------------------------------------------------------------------------------------------------------------------------------------------------------------------------------------GITQHIGAYQVTQKDKSKITFLDTPGHEAFTEMRARGANVTDIVVLVVAADDGLMPQTVEAINHTRAAGVPMIVAINKIDKHEANAQKIRERLLSEEVVVEEMGGETQDVEVSALKKIGLDDLIEKIQLQAELLELRANPDRAAEGTVIEAKLDKGRGPVATVLVSRGTLRVGDVFVAGAESGKVRALVNDKGQQVKEAGPSTPVEVLGLSGVPMAGDPVQVVESEARAREVAAYRQSVLTQKRTTNTPASLESMFSALSK-AIEYPLVVKADTQGSVEAIVAAINKISTDEIRARVLHSGVGGITESDVNVAAASGAPIIGFNVRPNAKAREIAERNKVAFKYYDVIYDLTDEIRAGMAGELGPEAFETVVGRAEIREVFSAGKHGKAAGLLVTEGVIRKALKARITRADVIIYQGEIASLRRFKDDVAEVRAGLECGVTFQNFTDIKAGDYLETFEVEMRERTL
1141889_Sspermidinifa@PCD04244_1__translation_initiation_factor_IF_2                                MSDDKAPLGLKRTGKVKQSFSHGRSNTVVVEVKRRRMI-TAHERQARLLRELEDARRREERERAEAEAEARRQEKA-AADAAEEKAPDRRGKLTVNRALGRARSLAALKRAREKERRGHPEQAKQVRDVKVPEAITVQELANRMAERGADLVKALFKMGMPVTLTQTIDQDTAELLVTEFGHNIKRVSDSDIDIQLDTTDDDGALQPRPPVVTIMGHVDHGKTSLLDALRGTDVVRGEAGGITQHIGAYQVTQKDKSRITFLDTPGHEAFTEMRARGANVTDIVVLVVAADDGLMPQTVEAINHTKAAGVPMIVAINKIDKHEANPQKVRERLLSEEVVVEGMGGETQDVEVSALKKTGLDELIEKIQLQAELLELRANPDRPAEGTVIEAKLDKGRGPVATILVSRGTLRVGDVFVVGAESGKVRALVDDKGRQVKEAGPSTPVEVLGLSGVPMAGDPLQVVENEARAREVAAYRQSVITQKRTTSAPASLESMFSALSK-AIEYPLVVKADTQGSVEAIVGSLHKISTDEIRVRILHSGVGGITESDVNVAAASGAPIIGFNVRPNAKAREIAERNHVALKYYDVIYDLTDEIRAGMAGELGPEAFETVVGRAEIREVFSAGKHGKAAGLLVVEGVIRKALKARITRDDVIIYQGEIASLRRFKDDVAEVRAGLECGVTFQNFTDIKAGDFLETFEVEMRERTL
1550073_Ssp@JROH01000001_1_119___122718_125567                                                      MSDEKAPLGLKRTGQVKQSFSHGRSNTVVVEVKRRRVILSRQEMQAKLLREQEDARRRDERIAREAEAERQRVEKQEAAKAAAEKT-GRRGKLTVNRALSRARSLAALKRAREKEKRGSPEQIKQVRDVKVPEAITVQELANRMAEKGADLVKSLFKMGMPVTVTQTIDQDTAELMVTEFGHNIVRVSDSDIDIQLDTTDAVESLLPRPPVVTIMGHVDHGKTSLLDALRGTDVVAGEAGGITQHIGAYQVTQKDKSKITFLDTPGHEAFTEMRQRGANVTDIVILVVAADDGLMPQTIEAISHTKAAGVPMIVAINKIDKHDANAQKVRERLLEHDIQVEDMGGETQDVEVSALKKLGLDDLIEKIQLQAELLELRANPDRPGEGTVIEAKLDKGRGPVATVLVSRGTLRVGDIFVCGAESGKVRALIDDKGRQVKEAGPSVPVEVLGLSGVPMAGDPLQVVENEARAREVAAYRASVIQNKRTTSAPASLETMFSALKK-AIEYPLVVKADTQGSVEAIVASINKISTADIRARVLHSGVGGITESDVTLAAASGAPIIGFNVRPNAKAREIAERSKVAFKYYDVIYDLTDEIRAGMAGELGPEAFETVVGRAEIRDVFSAGKHGKAAGLLVTEGVIRKALKARITRDDVIIYQGEIASLRRFKDDVAEVRAGLECGVTFQNFVDIKAGDYLETFEVEMRERTL
1219055_Ssoli@BCTZ01000027_1_24___22014_24653                                                       MSDEKAPLGLKRTGKVKQSFSHGRSNTVVVEVKRRRVL-TAQERQARLLRELEEARRREERERAEAEA-ARRAEKAAEAASPEEKTRGRRGKLTVNRALDRARSLAALKRAREKEHRRMPEQVKQIRDVVVPESITVQELANRMAEKGADLVKTLFKMGSPVTMTQTIDQDTAELLVTEFGHNIVRVSDADVDIAIDTVDAPETLKPRPPVVTIMGHVDHGKTSLLDALRGTDVVKGEAGGITQHIGAYQVTLKDKSKITFLDTPGHEAFSEMRARGANVTDIVILVVAADDGLMPQTIEAINHTKAAGVPMIVAINKIDKHEANAQRVRERLLEHDVQVEAMGGDTQDVEVSALKKTGLDELIEKIQLQAELLELRANPDRTAEGTVIEAKLDKGRGPVATVLVTRGTLKVGDVFVIGAESGKVRALVNDKGMQLKEAGPSMPVEVLGLSGVPMAGDPLQVVENEARAREVAAYRAGVIQNKRTTNAPASLESMFSALKK-AMEYPLVVKADTQGTVEAIIGSLHKISTDDIRVRILHSGVGGITESDVNVAAASGAPIIGFNVRPNAKAREIAERNKVALKYYDVIYDLTDEIRAGMAGQLGPEAFETVVGRAEIREVFSAGKTGKAAGLLVTEGAIRKALKARITRDDVIIYQGEIASLRRFKDDVAEVRAGLECGVTFQNFTDIKPGDFLETFEVELRERTL
1219040_Sasaccharolyt@BCYU01000124_1_1___2_2092                                                     -----------------------------------------------------------------------------------EAAQDRRGKLTVNRALERARSLAALKRAREKEHRRHSAREKQVRDVVVPDAITVQELANRMAEKGADLVKSLFKMGMPVTVNQTIDQDTAELLVTEFGHNITRVSDSDVDLSTHEIDAVETLKPRPPVVTIMGHVDHGKTSLLDALRGTDVVRGEAGGITQHIGAYQVTLKDKSKITFLDTPGHEAFSEMRARGANVTDIVVLVVAADDGLMPQTIEAINHTKAAGVPMIVAINKVDKPEANPQRIRERLLEHEVVVEQMGGDVQDVEVSALKKTGLDELIEKIQIQAELMELRANPDRDAEGTVIEAKLDKGRGPVATVLVTRGTLRVGDVFVAGAESGKVRALVNDKGAQIKEAGPSMPVEILGISGVPSAGDPLQVVENEARAREVAAYRAGVIQDKRTTNAPASLESMFSALKN-AIEYPLVIKADTQGTVEAIVGAVNKISTDEIKARVLHSGVGGITESDVTLAGASGAPIIGFNVRANAKAREIAERQKVALKYYDVIYDLIDEIRAGMAGELGPEAFETVVGRAEIREVFSAGKHGKAAGLLVVDGVIRKALKARITREDVIIYQGEIASLRRFKDDVAEVRAGLECGVTFQNFTDIKPGDFLETFEVELRERTL
1985172_Ssp@OSZ69957_1__translation_initiation_factor_IF_2                                          MSDDKAPLGLKRTGKVKQSFSHGRSNTVVVEVKRRRVL-TAQERQARLLRENEEARRREERERAEAEAEARRVEKAAEAEAA-EKAQDRRGKLTVNRALDRARSLAALKRAREKEHRRSSAREKQVRDVVVPEAITVQELANRMAEKGADLVKALFKMGMPVTVNQTIDQDTAELLVTEFGHNLQRVSESDVDLDVSEADAEDTLQPRAPVVTIMGHVDHGKTSLLDALRGTDVVKGEAGGITQHIGAYQVTLKDKSKITFLDTPGHEAFTQMRARGADITDIVVLVVAANDGLMPQTIEAINHTKAAGVPMIVAINKVDLDSANPQRVRERLLEHEVIVEEMGGETQDVEVSALKKIGLDALIEKIQLQAELLDLKANPDREAEGTVIEAKLDKGRGPVATVLVNRGTLKVGDVFVVGAESGKVRALVNDKGQQVKEAGPSVPVEILGLSGVPMAGDPLQVVENEARAREVAEYRQGVALQKRTTQAPASLESMFSALKK-AMEYPLVVKADTQGTVEAIVAAINKISTDDIKARVLHAGVGGITESDVTLAGAAGAPIIGFNVRPNAKAREIAERNKVAFKYYDVIYDLTDEIRAGMAGQLGPEAFETVVGRAEIKEVFSAGKHGKAAGLLVTEGAIRKALKARITRDDVIIYQGEIASLRRFKDDVAEVRAGLECGVTFQNFTDIKAGDYLETFEVEMRERTL
1609977_Shengshuiensi@AJP73294_1__translation_initiation_factor_IF_2                                MSDDKAPLGLKRTGKVKQSFSHGRSNTVVVEVKRRRVLLSPQERQAKLLRELEEARRREERLRQEAEEERRRVERAAEAEAAAEKTRGRRGKLTVTRALDRARSLAALKRAREKEHRRMPEQAKQVRDVVVPEAITVQELANRMAEKGADLVKALFKMGMPVTINATIDQDTAELLVTEFGHNIERVSDSDVDLAIDTGDSEEALQPRPPVVTIMGHVDHGKTSLLDALRGTDVVRGEAGGITQHIGAYQVTLKDKSKITFLDTPGHEAFTEMRARGANVTDIVVLVVAADDGLMPQTIEAIHHTRAAGVPMIVAINKIDKHEANAQKVRERLLEHDVQVEEMGGETQDVEVSALKKIGLDALIEKIQLQAELLDLKANPDRAAEGSVIEAKLDKGRGPVATVLVSRGTLRVGDVFVVGAESGKVRALIDDKGRQIKEAGPSMPVEVLGLSGVPMSGDPLQVVENEARAREVAEYRQGVALQKRTTNAPASLESMFSALKK-AIEYPLVVKADTQGSVEAIVGSLNKISTDDIKVRILHAGVGGITESDVTLAGASGAPIIGFNVRPNAKAREIADRQKVALKYYDVIYDLTDEIRAGMAGTLGPEAFETVVGRAEIREVFSAGKHGKAAGLLVVEGVIRKALKARITRDDVIIYQGEIASLRRFKDDVPEVRAGLECGVTFQNFTDIKSGDFLETYEVELRERTL
1327635_Ssp@ATY33149_1__translation_initiation_factor_IF_2                                          MSDEKAPLGLKRTGKVKQSFSHGRSNTVVVEVKRRRVLESAQERQSRMLRELEEARRREERERAEAEAEARRAERAAEAEAAEEKSQDRRGKLTVTRALDRARSLAALKRAREKEHRRSSEQAKQVRDVVVPEAITVQELANRMAEKGADLVKTLFKMGSPVTMTQTIDQDTAELLVTEFGHNIVRVSDADVDLATDMVDAEDTLQPRAPVVTIMGHVDHGKTSLLDALRGTDVVKGEAGGITQHIGAYQVTLKDKSKITFLDTPGHEAFSEMRARGANVTDIVVLVVAANDGLMPQTIEAINHTKAAGVPMIVAINKVDLDSANPQRVRQRLLEHEVMVEEMGGEVQDVEVSALKKTGLDALIEKIQLQAELLELRANPDREAEGTVIEAKLDKGRGPVATVLVNRGTLKVGDVFVVGAESGKIRALVDDKGRQIKEAGPAMPVEILGLSGVPMAGDPLQVVENEARAREVAEYRAGVIQNKRTTNAPASLESMFSALKK-AMEYPLVVKADTQGTVEAIVAAINKISTDDIKARVLHAGVGGITESDVTLAGASGAPIIGFNVRPNAKAREIADRQKVAFKYYDVIYELTDEIRAGMAGQLGPEAFETIVGRAEIKEVFSAGKHGKAAGLLVTEGVIRKALKARITRDDVIIYQGEIASLRRFKDDVAEVRAGLECGVTFQNFTDIKAGDYLETFEVELRERTL
2013662_Abacterium@PKP92550_1__translation_initiation_factor_IF_2                                   MSDEKQPLGLKRTGKVKQSFSHGRSNTVVVEVKRRRVLETAQERQTRMLREMEEARRREDRERAEAEEEKRRAERAAEAEAAEERAQDRRGKLTVNRALDRARSLAALKRAREKEHRRHPEQAKQIRDVQVPETITVQELANRMAERGADLVKALFKMGSPVTLTQTIDQDTAELLVTEFGHNIVRVSDSDIDLAVDTGDSDDTLLPRPPVVTIMGHVDHGKTSLLDALRGTDVVRGEAGGITQHIGAYQVTLKDKSKITFLDTPGHEAFSEMRARGANVTDIVVLVVAADDGLMPQTIEAINHTRAAGVPMIVAINKIDKPEANAQRVRERLLEHNVQVEAMGGETQDVEVSALKKTGLDELIEKIQLQAELSELKANPNRAAEGNVVEAKLDKGRGPVATVLVTRGTLKVGDIFVVGAESGKVRALVDDKGRQIKEAGPSSPVEVLGLSGVPMAGDLLQVVESEARAREVAEYRASVIQNKRTASTPASLESMFSALKK-AMEYPLVVKADTQGTVEAIVAAINKISTDDIKARVLHAGVGGITESDVTLAGASGAPIIGFNVRPNAKAREIADRQKVAFKYYDVIYELTDEIRAGMAGQLGPEAFETVVGRAEIREVFSAGKHGRAAGLLVVDGAIRKALKARITRDDVIIYQGEIASLRRFKDDVPEVRAGLECGVTFQNFTDIKPGDFLETFEVELRERTL
93064_Skoreensis@APR51612_1__translation_initiation_factor_IF_2                                     MSDDKQPLGLKRTGKVKQSFSHGRSNTVVVEVKRRRVLETAQERQARLLRENEEARRREERERAEAEAEARRAEKAAEAEAAEEKAQDRRGKLTVNRALDRARSLAALKRAREKEHRRHPEQAKQVRDVQVPDAITVSELANRMAEKGADLVKALFKMGMPVTLTQTIDQDTAELLVTEFGHNIVRVSDSDIDLATDTIDAAETLQPRPPVVTIMGHVDHGKTSLLDALRGTDVVRGEAGGITQHIGAYQVTLKDKSKITFLDTPGHEAFSEMRARGANVTDIVVLVVAADDGLMPQTIEAINHTKAAGVPMIVAINKIDKPEANAQRVRERLLEHDVQVEEMGGETQDVEVSALKKTGLDQLIEKIQLQAELMELKANPDREAEGNVVEAKLDKGRGPVATVLVTRGTLKVGDVFVVGAESGKVRALVDDKGRQIKEAGPSMPVEVLGLSGVPMAGDLLQVVENEARAREVAAYRASVIQNKRTTNTPASLESMFSALKK-AMEYPLVVKADTQGTVEAIVAAINKISTDDIKARVLHAGVGGITESDVNAAAASGAPIIGFNVRPNAKAREIADRHKVAFKYYDVIYELTDEIRAGMAGQLGPEAFETVVGRAEIREVFSAGKHGKAAGLLVTDGAIRKALKARITRDDVIIYQGEIASLRRFKDDVAEVRAGLECGVTFQNFTDIKPGDYLETFEVELRERTL
1768772_Ssp@LSJF01000132_1_1___1_2316                                                               -----------------------------------------------------------ERERAEAEAEQRRAEKAAEAEAAEEKAQDRRGKLTVNRALDRARSLAALKRARDKE-RRHPEQAKQIRDVQVPEAITVAELANRMAEKGADLVKALFKMGMPVTLTQTIDQDTAELLVTEFGHNIVRVSDSDIDLAVDTVDAEDTLKVRPPVVTIMGHVDHGKTSLLDALRGTDVVRGEAGGITQHIGAYQVTLKDKSKITFLDTPGHEAFSEMRARGANVTDIVVLVVAADDGLMPQTIEAINHTKAAGVPMIVAINKIDKPEANAQRVRERLLEHDIQVEAMGGDTQDVEVSAKEKINLDELIEKIQLQAELMELRANPDRAAEGNVVEAKLDKGRGPVATILVTRGTLKVGDVFVVGAESGKVRALIDDKGRQIKEAGPSMPVEILGLSGVPMAGDLLQVVENEARAREVAAYRASVIQQKRTTNTPASLESMFSALKK-AMEYPLVVKADTQGTVEAIVAAINKISTDDIKARVLHAGVGGITESDVNAAAASGAPIIGFNVRPNAKAREIADRHKVAFKYYDVIYELTDEIRAGMAGQLGPEAFETVVGRAEIREVFSAGKHGKAAGLLVTDGAIRKALKARITRDDVIIYQGEIASLRRFKDDVAEVRAGLECGVTFQNFTDIKPGDFLETFEVELRERTL
2305907_Ssp@RHW19346_1__translation_initiation_factor_IF_2                                          MSEEKAPLGVKRTGKVKQSFSHGRSNTVVVEVKRRRVLMSRQELQAKLLRELEEARRREEQARIQQEEEKRRAEKAA------ER--KRRGKLTVNKALGRARSLAALKRAREKEKRAHPEQAKQVREVAVPETITVQELANRMAERGADLVKALFKMGMPVTMTQSIDQDTAELLVTDFGHNVKRVSDSDVDLQTEVEDPEDTLKPRAPVVTIMGHVDHGKTSLLDALRGTDVVKGESGGITQHIGAYQVTLKDKSKITFLDTPGHEAFTEMRARGANVTDIVVLVVAADDGLMPQTIEAINHTKAAGVPMIVAINKIDKHEANPQRVRERLLEHDVQVEAMGGETQDVEVSALKKTGLDELVEKIQLQAELLELKANPDRAAEGAVVEAKLDKGRGPVATILVGRGTLKVGDVFVVGAESGKVRALVDDKGRQVKEAGPSMPVEVLGLSGVPRAGDQLQVVENEARAREVAEYRQSVLTQKRTTSAPASLESMFSALKK-AIVYPLVVKADTQGSVEAIVGSINKISTDDIRAHVLHSGVGGITESDVTLAAASGAPIIGFNVRANAKAREIAERNKVALKYYDVIYDLLDEIRAGMAGELGPEAFETVVGRAEIREVFSAGKHGKAAGLLVTEGVIRKALKARITRDDVIIYQGEIASLRRFKDDVAEVRAGLECGVTFQNFTDIKPGDFLETFEVEMRERTL
1390395_Ssp@APX65034_1__translation_initiation_factor_IF_2                                          MSEDKQPLGLKRTGKVKQSFSHGRSNTVIVETKRRRVLETAQERQARLLREQEEIRRREDAERQQREDERVRAERAAAAEAAEEKAQDRRGKLTVTRALDRARSLAALKRAREKEKRGFPEQVKQVRDVQVPEAITVQELANRMAEKGADLVKALFKMGMPVTMTQTIDQDTAELLVTEFGHNIVRVSDSDIDLALDTTDAAESLQPRPPVVTIMGHVDHGKTSLLDALRGTDVVRGEAGGITQHIGAYQVTLKDKSKVTFLDTPGHEAFTQMRARGADVTDIVVLVVAADDGLMPQTIEAINHTKAAGKPMIVAINKIDKHDANAQRVRERLLEHDVQVEDMGGETQDVEVSALKKIGLDTLIEKIQLQAELLELTANPDRAAEGSVVEAKLDKGRGPVATVLVTRGTLKVGDVFVVGAESGKVRALVDDKGRQVKQAGPAMPVEVLGLSGVPQAGDLLQVVENEARAREVAEYRQSVVLQKRTTSAPASLESMFSALKN-AKEYPLVVKADTQGTVEAIVASINKIQSDLIKARILHSGVGGITESDVTLAAASGAPIIGFNVRANAKAREIAERNKVALKYYDVIYDLIDEIRAGMAGELGPEAFETVVGRAEIREVFSAGKIGKAAGLLVTEGVIRKALKARITRNDVIIYQGEINSLRRFKDDVAEVRAGLECGVTFQNFTDIKAGDYLETFEVELRERSL
2052949_Saeria@PGFU01000001_1_757___797723_800581                                                   MSEDKQPLGLKRTGKVKQSFSHGRSNTVIVETKRRRVLETAQERQARLLRELEDARRREDAERQRAEEERRRAERAAEAEAKEVA-QDRRGKLTVNRALDRARSLAALKRAREKEKRSFPEQVKQVRDVQVPEAITVQELANRMAEKGADLVKTLFKMGMPVTMTQTIDQDTAELLVTEFGHNIVRVSDSDIDLAIDTSDPVDAMKPRPPVVTIMGHVDHGKTSLLDALRGTDVVRGEAGGITQHIGAYQVTLKDKSKVTFLDTPGHEAFTQMRARGADVTDIVVLVVAADDGLMPQTIEAINHTKASGKPMIVAINKIDKHDANPQRVRERLLEHDVQVEAMGGETQDVEVSALKKIGLDELMEKIQLQAELMELQANPDRGGEGAVIEAKLDKGRGPVATILVNRGTLKVGDVFVVGAESGRVRALVDDKGRQVKQAGPAMPVEVLGLSGVPQAGDQLQVVENEARAREVAEYRQGVLTQKRTTAAPASLESMFSALKN-ALEYPLVVKADTQGTVEAIVASINKISTDDIKARILHSGVGGITESDVTLAAASGAPIIGFNVRANAKAREIAERNKVALKYYDVIYDLIDEIRAGMAGQLGPEAFETVVGRAEIREVFSAGKHGKAAGLLVTEGVIRKALKARITRNDVIVYVGEIASLRRFKDDVAEVRAGLECGVTFNNFIDIRAGDYLETFEVELRDRTL
1985879_Ssp@RSV13142_1__translation_initiation_factor_IF_2                                          MSEDKAPLGLKRTGKVKQSFSHGRSNTVVVEVKRRRVLLSRHEIQAKLLRELEEGRRRDERLRQEAEQEQRRAESRAAEAPAAEK-PDRRGKLTVTRALDRARSLAALKRAREKEKRHYPEQAKQVRDVQVPEAITVQELANRMAEKGADLVKALFKMGMPVTMTQTIDQDTAELLVTEFGHNIVRVSDADIDLALDTTDAPEALKPRPPVVTIMGHVDHGKTSLLDALRGTDVVRGEAGGITQHIGAYQVTLKDKSKITFLDTPGHEAFTEMRARGADVTDIVVLVVAADDGLMPQTIEAINHTKASGKPMIVAINKIDKHEANPQRVRERLLEHNVQVEEMGGETQDVEVSALKKIGLDTLIEKIQLQAELLELRANPDRQAEGAVIEAKLDKGRGPVATILVNRGTLKVGDVFVVGAESGKVRALIDDKGRQVKQAGPAMPVEVLGLSGVPMAGDLLQVVENEARAREVAEYRAGVIQQKRTTNAPASLESMFSALKK-AIEYPLVVKADTQGTVEAIVGSLNKISTDEIRVRILHSGVGGITESDVTLAGASGAPIIGFNVRPNSKAREIAERNKVALKYHDVIYDLVDEIRAGMAGELGPEAFETVVGRAEIREVFSAGKTGKAAGLLVVEGVIRKALKARITRNDVIIYQGEIASLRRFKDDVAEVRAGLECGVTFQNFTDIKAGDFLETFEVELRERTL
1735676_Ssp@KQM37376_1__translation_initiation_factor_IF_2                                          MSDDKAPLGLKRTGKVKQSFSHGRSNTVVVEVKRRRVLLSRHELQAKLLREAEEHRRRDERIARETEAERVRVEKAAAAEPTAEKAPDRRGKLTVTRALDRSRSLAALKRAREKEKRGFPEQVKQVRDVQVPEAITVQELANRMAEKGADLVKTLFKMGSPVTMTQTIDQDTAELLVTEFGHNIVRVSDSDVDLALDTADSADALQPRPPVVTIMGHVDHGKTSLLDALRGTDVVRGEAGGITQHIGAYQVTLKDKSRITFLDTPGHEAFSEMRARGADVTDIVILAVAADDGLMPQTIEAIHHTRAAGKPMIVAINKVDKHEANPQRIRERLLEHDVQVEEMGGETQDVEVSALKKIGLDQLIEKIQLQAELLELQANPDRPAEASVIEAKLDKGRGPVATVLVRRGTLKVGDVFVVGAESGKVRALIDDKGRQVKTAGPSTPVEVLGLSGVPMAGDPLQVVESEARAREVAEYRQGVLLQKRTTQAPASLESMFSALKK-AIEYPLVVKADTQGSVEAIVGSLNKISTDDIRVRILHSGVGGITESDVTLAAASGAPIIGFNTRPNAKAREIAERNKVALKYYDVIYTLTDDIRAGMAGTLGPEAFETVVGRAEIREVFSAGKHGRAAGLLVVEGVIRKALKARITRNDVIIYQGEIASLRRFKDDVAEVRAGLECGVTFQNFTDIKAGDFLETYEVELRDRTL
1660141_Ssp@ODU20970_1__translation_initiation_factor_IF_2                                          MSDDKAPLGLKRTGKVKQSFSHGRSNTVVVEVKRRRILLSRQELQAKLLRELEEARRREDRAKVEAEEEKRRAENRADE---EKR-RPRRGKLTVSRALGRARSLAALKRAREKERRAH-QQAKQVRDVNVPEAITVQELANRMAERGADLVKALFKMGMPVTINETIDQDTAELLVSEFGHNINRVSDSDVDIAAEADDAPESLKPRAPVVTIMGHVDHGKTSLLDALRGTDVATGEAGGITQHIGAYQVTMKSGDRITFLDTPGHEAFTEMRQRGANITDIVILVVAADDGLKPQTIEAINHTKAAGVPMIVAINKVDKPAANPQKIREELLQHEVIVEEMSGDVQDVEVSGLKRTGLDVLGEKIALQAEMLELKANPDRAAEGTVIEAKLDKGRGPVATILVRRGTLRVGDIFVVGAESGKVRAMIDDKGRQVKEAGPSTPVEVLGLSGVPGAGDPLSVVENEARAREVASYRASVITRKRTTSAPANLETMFSALRK-AIEYPLVIKADVQGSVEAIVGALNKISTADIRVRVLHAGVGGITESDVTLAAASGAPIIGFNVRANAKARDIATRDGVALKYYDVIYHLTDEIRAGMAGQLGPEMIEHVVGRAEIREVFSAGKHGKAAGLLVTEGFIRKALRARITRDDVIIYNGSIASLRRFKDDVAEVRAGLECGVTLEATTDIKPGDFLETFEVEERERTL
685778_Ssp@AORL01000022_1_1___3_2120                                                                ----------------------------------------------------------------------------AEQRAAEKR-RGRRGKLTVTRALGRARSLAALKRAREKDKRAH-GQAKQVRDVVVPEAITVAELANRMAERGADLVKALFKMGMPVTLTQTIDQDTAELLVTEFGHNLKRVSESDIDIVASTDDPEDKLLPRPPVVTIMGHVDHGKTSLLDALRGTDVAAGEAGGITQHIGAYQVQVKSGEKITFLDTPGHEAFSEMRARGANITDIVIIVVAADDGIRPQTIEAINHTKAAGVPMIVAINKVDKPGGNPQRVREALLQYDVQVESMGGDVQEVEVSALKKTGLDELIEKILLQAEVLELKANPDREAEGTVVEAQLDKGRGPVATILVRKGTLKVGDIFVVGAESGKVRALIDDKGKNVKEAGPSVPVEVLGLSGVPGAGDPLTVVENEARAREVAAYRAGVIQKKRTTAAPANLESMFSALRK-AVQYPVVVKADTQGSVEAIIGSLNKISTDDIQVRILHSGVGGITESDVTLAAASRAPIIGFNVRANAKAREIATRDQVALKYYDVIYDLLDEIRAAMAGKLGPEAIETVVGRAEIREVFSAGKHGKAAGLLVVEGFIRKALKARITREDVIIYNGSIASLRRFKDDVAEVRAGLECGVTFEGHTDIKPGDYLETFEVELRDRTL
745310_Ssp@AGH49252_1__translation_initiation_factor_IF_2                                           MSD-KAPLGLKRTGKVKQSFSHGRSNTVVVEVKRRRILLERREMQERLLRELEEARRREEREKQEAEEERRRAENRAEEEAAEKR-RDRRGKLTVTRALGRARSLAALKRAREKEKRAH-GAAKQVRDVIVPETITVGELANRMAERGADLVKALFKMGMPVTVNQSIDQDTAELLVTEFGHNIKRVSESDVDIVTADDDAPDTLKPRPPVVTIMGHVDHGKTSLLDALRGTDVASGEAGGITQHIGAYQVTVKDGSKITFLDTPGHEAFSEMRARGANITDIVVIVVAADDGIRPQSIEAINHTKAAGVPMIIAINKVDKPGGNPQRVREALLQYDVQVESMGGDVQEVEVSALKRTGLDELIEKIQLQAEVMELKANPDRPAEGTVVEAKLDKGRGPVATILVGRGTLKVGDIFVVGAESGKVRALVNDKGQQVKEAGPSTPVEVLGLSGVPGAGDPLSVVENEARAREVAAYRASVIHQKRTTAAPASLESMFSALRK-AQQYPVVVKADTQGSVEAIIGSLNKISTDDIQVRILHSGVGGITESDVTLAAASKAPIIGFNVRANAKAREIATRDGVALKYYDVIYDLLDEIRAAMAGQLGPEYFETVVGRAEVREVFSAGKHGKAAGLLVVEGYIRKALRARLTRDDVIIYNGSIASLRRFKDDVPEVRAGLECGVTLEGSTDIKPGDFLETFEVEERARTL
1219043_Schangbaiensi@GAO39750_1__translation_initiation_factor_IF_2                                MSDEKAPLGLKRTGKVKQSFSHGRSNTVVVEVKRRRVLLERREQQERLLRELEETRRREEQARTQAEEERRRAENRAEE---ERR-RPRRGKLTVTRALERARSLAALKRAREKERRAHYQQAKQVRDVVVPEAITVGELANRMAERGADLVKALFKMGSPVTLTQTIDQDTAELLVTEFGHRIKRVSESDIDIQSTEDDAPETLQPRPPVVTIMGHVDHGKTSLLDALRGTDVATGEAGGITQHIGAYQVTVKDGSKITFLDTPGHEAFSEMRARGANITDIVVLVVAADDGLRPQTIEAINHTKAAGVPMIVAINKIDKPEAKPQKVREELLQHEVIVEDMGGDVQDVEVSALKKTNLDALIEKIQLQAELLELRANPDRDAEGTVVEAKLDKGRGPVATILVGRGTLRVGDVFVVGAESGKVRALIDDKGRNVKEAGPSTPVEVLGISGVPGAGDPLTVVENEARAREVAAYRAGVIQQKRTTAAPASLESMFSALRK-AIEYPVVVKADTQGSVEAIVGALNKIGTEDIRVRILSAAVGGITESDVVLASASRAPIIGFNVRPNAKAREIATRDGVAFKYYDVIYNLTDEIRAGMAGQLGPEAIEHVVGRAEVREVFSAGKHGKAAGLLVTEGYIRKALRARITRNDVIIYNGAIASLRRFKDDVAEVRAGLECGVTFENTTDIKAGDYLETYEVELRERTL
1947531_Ssp@DBAW01000277_1_1___1_1128                                                               --------------------------------------------------------------------------------------------------------------------------------------------------------------------------------------------------------------------------------------------------------------------------------------------------------------------------------------------LLQYEVVVEQMGGEVQDVEVSALKRQNLEELIEKIQLQAELLELRANPDRPAEGTVVEAQLDKGRGPVATILVGRGTLKVGDVFVVGAESGKVRAMIDDKGRQVKVAGPSTPVEVLGLSGVPMAGDQLTVVENEARAREVAAYRASVIQQKRTTSAPASLESMFSALRK-AMEYPVVVKADTQGSAEAIVGALNKIGTEDIRVRILHSGVGGITESDVILASASKAPIIGFNVRANAKAREIANRDGVALKYYDVIYHLTDEIRAGMAGQLGPESIEHVVGRAEVREVFSAGKHGKAAGLLVTEGFIRKALKARITRNDVIIYNGSIASLRRFKDDVAEVRAGLECGVTFEGHTDIKAGDYLETFEVELRDRTL
1697973_Scrusticola@QTJP01000001_1_1987___2100839_2103388                                           MSD-KVPLGVRRTGKVKQSFSHGRSNTVIVETKKARILLERREQQERLLRELEEARRRQDNAAREAEEEKRRAENRA-----EKR-RGRRGKLTVTRALGRARSLAALKRAREKDKRAH-GTVKQVRDVVVPEAITVAELANRMAERTADLVKALFKMGTPVTSNQVIDQDTAELMVSEFGHNIRRVSESDVDIVTEVDDPADTLQPRAPVVTIMGHVDHGKTSLLDALRGTDVAAGEAGGITQHIGAYVVTQKDGSKITFLDTPGHEAFSSMRARGADVTDIVVIVVAGDDGIRPQTIEAIQHTKAAEKPMIVAINKMDKPGSNAQRVREALLQYDVQVEEMGGDVQDVEVSATAKTGLDELIEKIQLQAELLELTANPDRAAEGVVIEAQLDKGRGPVATVLVRRGTLRTGDIFVVGAESGKVRALVDDKGKQVKTAGPSTPVEILGMSGVPSAADQLTVVENEARAREVASYRASVIQQKRTTSAPASLESMFSALRK-AQQYPVVIKADAQGSVEAIVGSLNKISTDDIQVRILSAGVGGITESDVSLASASKAPIIGFNVRANAKAREIATRDGVALKYYDVIYDLLDEIRAAMAGQLGPEYFETVVGRAEIREVFSAGKHGKAAGLLVTEGYIRKALRARVTRDDVIIYTGAIASLRRFKDDVAEVRAGLECGVTLEGSIDIKAGDFLETFEVEERERTL
2320861_Ssp@RJF93396_1__translation_initiation_factor_IF_2                                          MSDEKAPLGLKRTGKVKQSFSHGRSNTVVVEVKRRRILLSRQELQAKLLRELEEARRREERQRHEAEDEKRRAENRAEE---EKR-RARRGKLTVNRALGRARSLAALKRAREKEKRAHYQQVKQVRDVVVPEAITVQELANRMAERGADLVKSLFKMGMMVTVNQTIDQDTAELLVEEFGHNITRVSESDVEIDIGADDAEETLKTRPPVVTIMGHVDHGKTSLLDALRGTDVVAGEAGGITQHIGAYQVTVKSGDKITFLDTPGHEAFTEMRQRGANITDIVILVVAADDGLKPQTIEAINHTRAAGVPMIVAINKIDKDGANPQKVRERLLEHEIVVEDMGGDVQDVEVSALKKTGLDELIEKILLQAELLELKANPDRAAEGTVIEAKLDKGRGPVATILVRRGTLRVGDIYVVGAESGKVRAMVNDKGQQIKEAGPSMPVEVLGLSGVPGAGDPLSVVESEARAREVAAYRQELATRKRTTTAPANLETMFSALKK-AIEYPLVVKADTQGSVEAIVGAINKISTEDIRARVLHAGVGGITESDVILAAASGAPIIGFNVRPNAKAREIATRDRVAFKYYDVIYHLTDEIRAGMAGELGPEAIEHVVGRAEIREVFSAGKHGKAAGLLVTEGVIRKALKARITREDVIIYQGEIASLRRFKDDVAEVRAGLECGVTFQNFTDIKPGDYLETFEVELRERTL
397260_Ssanxanigenen@PZO89363_1__translation_initiation_factor_IF_2                                 MSDDKAPLGLKRTGKVKQSFSHGRSNTVVVEVKRRRILQERRELQERLLRQLEEARRREERERAAAEEERRRAENRAEEAAREKR-RPRRGKLTVTRALDRARSLAALKRAREKERRAQGQSAKQVRDVVVPEAITVQELANRMAEKGADLVKALFKMGMPVTVNQTIDQDTAELLVTEFGHNIKRVSDSDVDIDSHDDDAPETLKPRPPVVTIMGHVDHGKTSLLDALRGTDVVSGEAGGITQHIGAYQVTVKSGDKVTFLDTPGHEAFTEMRQRGANVTDIVILVVAADDGLKPQTIEAINHTKAAGVPMIVAINKIDKHEANPQRVREALLQYDVQVESMGGETQEVEVSALKKTGLDELIDKILLQAEILELKANPDRAAEGTVVEAQLDKGRGPVATVLVRRGTLRVGDVFVVGAESGKVRALVDDKGRNVKEATPSMPVEVLGLSGVPQAGDALTVVENEARAREVAAYRQGVINQKRTTQAPASLESMFSALKK-AIEYPLVVKADTQGSVEAIVSSINKISTDDIKARVLHSGVGGITESDVTLAAASGAPIIGFNVRPNAKAREIAERNKVALKYYDVIYDLIDEIRAGMAGELGPEAFETVVGRAEIREVFSAGKHGKAAGLLVTEGVIRKALKARITREDVIIYTGEIASLRRFKDDVAEVRAGLECGVTFQNFTDIKAGDYLETFEVELRERTL
1736447_Ssp@KQX17715_1__translation_initiation_factor_IF_2                                          MSDDKAPLGLKRTGQVKQSFSHGRSNTVVVEVKRRRVLLERREQQARLLRELEEARRREERAKAEAEEERRRAENRAEEEAGAKR-QDRRGKLTVTKALSRARSLAALKRAREKDKRAH-TQQKQVRDVAVPETITVGELANRMAERGADLVKALFKMGMPVTVNQSIDQDTAELLVTEFGHNIKRVSDADVDLVTSDDDATETLQTRPPVVTIMGHVDHGKTSLLDALRGTDVVSGEAGGITQHIGAYQVTVQSGSKITFLDTPGHEAFSDMRARGANITDIVVIVVAGDDGLRPQTIEAISHTRAAGVPMIIAINKMDKPGSNAQKVREALLQHDVQVESMGGDVQEVEVSALKKTGLDELIEKIELQAELLELKANPDRPAEGTVVEATLDKGRGAVATILVGRGTLKVGDIFVVGAESGKVRALIDDKGRNVKEAGPSLPVEILGLSGVPSAGDQLSVVENEARAREVAAYRAGVIQAKRTTSAPASLESMFSALRQ-AQQYPVVVKADAQGSVEAIVGSLNKISTDLIQVRILHAGVGGITESDVSLAAASKAPIIGFNVRANAKAREIATRDGVALKYYDVIYDLLDEIRAAMAGQLGPEYLEHVVGRAEIREVFSAGKHGKAAGLLVLEGYIRQKLRARILRDDVIIYNGSIASLRRFKDDVPEVRAGLECGITLESTTDIKPGDIVETFEVEERERTL
1736594_Ssp@KRB82773_1__translation_initiation_factor_IF_2                                          MSDDKAPLGLKRTGQVKQSFSHGRSNTVVVEVKRRRVLLERREQQERLLRELEETRRREERAKAEAEEEKRRAEKRAEEEAEAKR-QDRRGKLTVTRALSRARSLAALKRSREKDRRAH-SQQKQVRDVAVPETITVAELANRMAERGADLVKALFKMGMPVTVNQAIDQDTAELLVTEFGHNIKRVSDSDVDLVTTHDDADDTLQPRPPVVTIMGHVDHGKTSLLDALRGTDVAAGEAGGITQHIGAYQVQVKSGAKVTFLDTPGHEAFSDMRARGANITDIVVIVVAGDDGLRPQTIEAISHTRAAGVPMIIAINKMDKPGSNAQRVREALLQHDVQVESMGGDVQEVEVSALKKTGLDELIEKIELQAELLELKANPDRAAEGTVVEATLDKGRGAVATVLVNRGTLRVGDIFVVGAESGKVRALVDDKGRNVKEAGPSLPVEVLGLSGVPSAGDQLSVVENEARAREVAAYRAGVIQQKRTTATPASLESMFSALRK-AQQYPVVVKADAQGSVEAIVGSLNKISTDLIQVRILHSGVGGITESDVSLAAASKAPIIGFNVRANAKAREIATRDGVALKYYDVIYDLLDEIRAAMAGQLGPEYLEHVVGRAEIREVFSAGKHGKAAGLLVVEGYIRQKLRARILRDDVIIYNGSISSLRRFKDDVPEVRAGLECGITLESTTDIKPGDIVETFEVEERERTL
1882773_Ssp@SDD04228_1__bacterial_translation_initiation_factor_2__bIF_2_                           MSDDKAPLGLKRTGQVKQSFSHGRSNTVVVEVKRRRILLSRQELQAKLLRELEEARRREERARLEAEEEKRRAEKNAESEPPAKR-QDRRGKLTVTKALSRARSLAALKRAREKDKRAH-VQTKQVRDVNVPETITVSELANRMAERGADLVKSLFKMGMPVTVNQTIDQDTAELLVTEFGHNIRRVSDSDVDLIAADDDHDETLLPRPPVVTIMGHVDHGKTSLLDALRGTDVASGEAGGITQHIGAYQVTVADGSKITFLDTPGHEAFSEMRARGANITDIVVIVVAGDDGLRPQTIEAIAHTRAAGVPMIIAINKMDKPGSNPQKVREALLQHDVQVESMGGDVQEVEVSALKKTGLEELIEKIQLQAEILELRANPDRAAEGTVVEAKLDKGRGPVATILVGRGTLRVGDIFVVGAESGKVRALVNDKGQQVKEAGPSVPVEVLGLSGVPGAGDPLSVVENEARAREVAAYRASVIQQKRTTSAPASLESMFSALRK-AQQYPVVVKADTQGSVEAIVGSLNKISTDLIQVRILHAGVGGITESDVTLAAASKAPIIGFNVRANAKAREFATRDQVALKYYDVIYDLLDEIRAAMAGQLGPEYLEHVVGRAEIREVFSAGKHGKAAGLLVLEGYIRQKLRARILRDDVIIYNGQISSLRRFKDDVPEVRAGLECGITLDSTTDIKAGDIVETFEVEERARTL
1735121_Soleivorans@PTQ12260_1__translation_initiation_factor_IF_2                                  MSDDKAPLGLKRTGKVKQSFSHGRSNTVVVEVKRRRILLSRQELQAKLLRELEEARRREERAKAEAEEERRRAENRAEEEAQAKR-ADRRGKLTVTRALGRARSLAALKRAREKDKRAH-GQAKQVRDVNVPETITVGELANRMAERGADLVKALFKMGMPVTVNQSIDQDTAELLVTEFGHNIKRVSDSDVDLTTAEDDAPATLKQRPPVVTIMGHVDHGKTSLLDALRGTDVASGEAGGITQHIGAYQVQVKSGDRITFLDTPGHEAFSEMRARGANITDIVVIVVAGDDGLRPQTIEAINHTKAANVPMIVAINKMDKPGSNAQKVREALLQHDVQVESMGGDVQEVEVSALKKTGLDELIEKIQLQAELLELAANPDRDAEGTVVEAKLDKGRGPVATILVGRGTLKVGDIFVVGQESGKVRALVNDKGQQVKTAGPSTPVEVLGLSGVPAAGDQLSVVENDARAREVAEYRRSVATRKRTTAAPANLESMFSALRK-AIEYPLVVKADAQGSVEAIVGSLNKISTDDIRVRILHSGVGGITESDVTLAAASKAPIIGFNVRANAKAREFAQRDGVALKYYDVIYDLLDEIRAAMAGTLGPEYLEHVVGRAEIREVFSAGKHGKAAGLLVLEGYIRQKLRARIMRDDVIIYNGSIASLRRFKDDVPEVRAGLECGITLEATTDIKPGDIVETFEVEERARTL
1166337_Sjatrophae@SFR81166_1__bacterial_translation_initiation_factor_2__bIF_2_                    MSDDKAPLGLKRTGKVKQSFSHGRSNTVIVETKKARTLLERREQQERLLRELAEARSREERLKVEAEEERRRAENRAEEAKAERR-QDRRGKLTVTKALARARSLAALKRAREKDKRAH-GQAKQVRDVAVPETITVGELANRMAERGADLVKALFKMGMPVTINATIDQDTAELLVTEFGHNIRRVSDSDVDLVTTDDDAAETLQPRPPVVTIMGHVDHGKTSLLDALRGTDVVSGEAGGITQHIGAYQVTQKDGSKITFLDTPGHEAFSEMRARGANVTDIVVIVVAGDDGIRPQTIEAINHTKAAGVPMIVAINKMDKPGSNAQRVREALLQYDVQVESMGGDVQEVEVSALKRTGLDDLIEKIQLQAELLELTANPDRQAEGTVVEAQLDKGRGPVATVLVNRGTLRVGDIFVVGAESGKVRAMVDDKGKQIKEAGPSMPVEVLGMSGVPHAADQLSVVDTESRAREIAAYRAGVIQQKRTTAAPASLESMFSALRK-ASQYPVVVKADAQGSVEAILGSLAKIGNADIQVRILHSGVGGITESDVTLAAASKAPIIGFNVRANAKAREIATRDQVALKYYDVIYDLLDEIRAAMAGQLGPEYFETVVGRAEVREVFSAGKHGRAAGLLVTEGYIKKDLRARLTRDDVIVYNGKIASLRRFKDDVAEVRAGLECGVTLEGSIDVKAGDYLETFEVEERARTL
2056845_Ssp@PTS76203_1__translation_initiation_factor_IF_2__partial                                 -----------------------------------------------------------------------------------EP-QDRRGKLTVNRALDRARSLAALKRAREKENRRMPEQPKQVRDVVVPEAITVQELANRMAEKGADLVKTLFKMGMPVTMTQTIDQDTAELLVTEFGHNIVRVADSDVDLTNDTNDDENAI-PRPPVVTIMGHVDHGKTSLLDALRGTDVVRGEAGGITQHIGAYQVTLKDKSKITFLDTPGHEAFTEMRQRGANVTDIVVLVVAADDAIKPQTVEAINHTRAAGVPMIVAINKVDKHDANPQKVREALLQYEVVVEELSGDVQDVEVSALKKTGLDELIEKIQLQAELLELKANPDRAAEGTVIEAKLDKGRGPVATVLVNRGTLKVGDIFVVGAESGKVRAMTNDKGQQIKEAGPSMPVEVLGLSGVPRAGDPLSVVENEARAREVAEYRQGVMTSKR------------------------------------------------------------------------------------------------------------------------------------------------------------------------------------------------------------------------------
1560345_Spanacis@AOH83008_1__translation_initiation_factor_IF_2                                     MSDEKQPLGLKRTGVVKQSFSHGRSNNVVVEVKRSRTLLSRQELQAKLLRELEETRRREERLRQEAEEERRRAERAAAEAPAEEAAQDRRGKLTVNRALDRARSLAALKRAREKEHRRMPEQAKQVRDVQVPETITVQELANRMAEKGADLVKTLFKMGMPVTMTQTIDQDTAELLVTEFGHNIVRVSDSDIDLAIETDDDEAALKPRPPVVTIMGHVDHGKTSLLDALRGTDVVRGEAGGITQHIGAYQVTLKDKSKITFLDTPGHEAFTEMRARGANVTDIVVLVVAADDSIKPQTVEAINHTKAAGVPMIVAINKVDKHDANPQKVREALLQYDVVVEEMSGDVQDVEVSALKKTGLDNLIEKIQLQAELLELRANPDRMAEGAVIEAKLDKGRGPVATILVNRGTLKVGDVFVVGAESGKVRAMTNDKGQQIKEAGPSMPIEVLGLSGVPRAGDLLSVVENEARAREVAEYRQSVITNKRTTSVPASLESMFSALKK-AIEYPLVVKADTQGSVEAIVSSINKISTDDIKARVLHSGVGGITESDVTLAGASGAPIIGFNVRPNAKAREIAERQKVAFKYYDVIYDLIDEIRAGMAGELGPEAFETVVGRAEIRDVFSAGKHGKAAGLLVTEGNIRKALKARITRADVIIYQGEIASLRRFKDDVAEVRAGLECGVTFQNFVDIKPGDFLETFEVELRERTL
645617_Hcaeni@RIA43628_1__translation_initiation_factor_2__bIF_2_                                   MSDEKAPLGLKRTGKVKQSFSHGRSNTVVVEVKRRRVLETPRERQERLLRDLEEARRREDRERAEAEEEHRRARNKEAEAKP-ER-RKRRGKLTVNRALDRARSLAALKRAREKERRSHPEQAKQVRDVIVPETITVQELANRMAEKGADLVKALFKMGMAVTVNQTIDQDTAELLITEFGHNVKRVSESDIDLSLDTADSPEALEPRAPVVTIMGHVDHGKTSLLDALRGTGVASGEAGGITQHIGAYQVTLKDKSKITFLDTPGHEAFSEMRARGADVTDIVILVVAADDGLMPQTIEAINHTKAANVPMIVAINKVDKEDANPQRVRERLLEHEVIVEEMSGDVQDVEVSALKKTGLDELVEKIQLQAELLELKANPNRDAEGIVIEAKLDKGRGPVATVLVNRGTLRVGDVFVVGAESGKVRALIDDKGRQVKEAGPSVPVEVLGLSGVPSAGDPLQVVENEARAREVAEYRQSVLLQKRTAQAPASLESMFSALKK-AIEYPLVVKADTQGSVEAIVSSINKISTDDIKARVLHSGVGGITESDVTLAGASGAPIIGFNVRANAKAREIAVRQGVALKYYDIIYDLIDEIRAGMAGELGPEAFETVVGRAEIREVFSAGKHGKAAGLLVTEGVIRKALKARITREDVIIYTGEIASLRRFKDDVAEVRAGLECGVTFQNFTDIKPGDFLETFEVEMRERTL
1735683_Ssp@KQM67613_1__translation_initiation_factor_IF_2                                          MSEDKAPLGLKRTGKVKQSFSHGRSNTVVVEVKRRRVLLSRQEMQAKLLRELEGARRREDTERTKAEDERRRAERAVDAEAKEEKTQDRRGKLTVNRALDRARSLAALKRAREKERRGMPEQAKQVRDVVVPDAITVQELANRMAEKGADLVKTLFKMGMPVTMTQTIDQDTAELLVTEFGHNIVRVSDSDIDIANDMIDADDTLVQRPPVVTIMGHVDHGKTSLLDALRGTDVARGEAGGITQHIGAYQVTLKDKSKITFLDTPGHEAFTEMRARGANVTDIVILVVAADDGLMPQTIEAIAHTKASGVPMIVAINKIDKEGANPQKVRERLLEHEVIVEYMGGDVQDVEVSALKKTGLDDLIEKIQLQAELLDLKANPDRTAEGTVIEAKLDKGRGPVATVLIDRGTLKIGDIFVVGAESGKVRALVDDKGRQIKEAGPAMPVEVLGLSGVPSAGDPLQVVENEARAREVAEYRRGVKTDKRTTSVPASLESMFSALKK-AIEYPLVVKADTQGTVEAIVGAINKISTDLIRARVLHSGVGGITESDVTLAGASGAPIIGFNVRPNAKAREIAERQKVAFKYYDVIYDLIDEIRAGMAGELGPEAFETVVGRAEIREVFSAGKHGKAAGLLVTDGNIRKALKARITRNDVIIYQGEIASLRRFKDDVAEVRAGLECGVTFSNFVDIKAGDYLETFEVEMRERTL
185950_Sfaeni@PTW45990_1__translation_initiation_factor_2__bIF_2_                                   MSDEKAPLGVKRTGQVKQSFSHGRSNTVIVETKRARVL---QERQAKLLRELEEGRRRQEAERAKAEDERNRVDRAAEAEAKVEKTQDRRGKLTVNRALDRARSLAALKRAREKERRGSPEQAKQIRDVVVPEAITVQELANRMAEKGADLVKALFKMGMPVTMTQTIDQDTAELLVTEFGHNLTRVSDVDQDLANDTIDAEETLKPRAPVVTIMGHVDHGKTSLLDALRGTDVVRGEAGGITQHIGAYQVTLKDKSKITFLDTPGHEAFTQMRARGADVTDIVILVVAADDGLMPQTVEAIAHTKAAGVPMIVAINKIDKEGANAQKVRERLLSEEIVVEDMGGDVQDVEVSATKKIGLDALIEKIQLQAELLELRANPDRAAEGTVIEAKLDKGRGPVATILVNRGTLRVGDIFVVGGESGKVRALVDDKGKQIKEAGPAMPVEVLGLSGVPQAGDPFQVVENEARAREVAEYRRSVKTDKRTASVPASLESMFSALKK-AIEYPLVVKADTQGTVEAIVGAINKISTDLIKARVLSSGVGGITESDVTLAAASGAPIIGFNVRPNAKAREIAERQKVAFKYYDVIYDLIDEIRAGMAGELGPEAFETVVGRADIREVFSAGKHGKAAGLLVTEGNIRKALKARITRNDVIIYQGEIASLRRFKDDVAEVRAGLECGVTFSNFVDIKAGDVLETFEVEMRERTL
1141887_Ssp@PAX07127_1__translation_initiation_factor_IF_2                                          MSDDKAPLGLRRTGKVKQSFSHGRSNTVIVETKKARTFETPQERQARLLRELEETRRREAEQRQRAEDERRRAERAVEAEAQEAKAPDRRGKLTVNRALDRARSLAALKRAREKEKRHFPEAPKQVRDVQVPDAITVQELANRMAEKGADLVKALFKMGMPVTMTQTIDQDTAELLVTEFGHNVSRVSASDVDLAVDTSDPVEALQPRPPVVTIMGHVDHGKTSLLDALRGTDVVRGEAGGITQHIGAYQVTLKDKSKVTFLDTPGHEAFTQMRARGADVTDIVVLVVAADDGLMPQTIEAINHTKASGKPMIVAINKIDKYEANPQRVRERLLEHEVVVEGLGGDVQDVEVSALKKTGLDELIEKIQLQAELLELRANPDRAAEGVVVEAKLDKGRGPVATVLVKRGTLKVGDVFVVGAESGKVRALVDDKGRQVKTADPAMPVEVLGIAGVPSAGDQLQVVENEARAREVAEYRQGVLTQKRTTAAPASLESMFSALKK-AQEYPLVVKADTQGTVEAIVGSLNKLSTDDIRVRILHSGVGGITESDVTLAAASGAPIIGFNVRPNAKAREIAERNKVAFKYYDVIYDLVDEIRAGMAGQLGPEAFETVVGRAEIRQVFSAGKTGKAAGLLVVEGAIRKALKARITRNDVIIYQGEIASLRRFKDDVPEVRAGLECGVTFQNFTDIKAGDFLETFEVELRERTL
1736301_Ssp@KQN90489_1__translation_initiation_factor_IF_2                                          MSEDKQPLGLKRTGKVKQSFSHGRSNTVVVEVKRRRVL-TAQERQARLLRDMEDARRREDAERQRADEERRRTERAVEAE---EKAQDRRGKLTVNRALDRARSLAALKRAREKEKRG-PEQAKQVRDVQVPEAITVQELANRMAERGADLVKTLFKMGMPVTMTQTIDQDTAELLVTEFGHNIVRVSASDIDLVMDTTDAVETLQTRPPVVTIMGHVDHGKTSLLDALRGTDVVRGEAGGITQHIGAYQVTLKDKSKITFLDTPGHEAFTQMRARGADVTDIVVLVVAADDGLMPQTIEAINHTKAAGKPMIVAINKIDKHDANPQRVRERLLEHNIQVEMMGGETQDVEVSALKKIGLDELIEKIQLQAELLDLRANPDRPAEGSVIEAKLDKGRGPVATMLVTRGTLKVGDIFVVGAESGKVRALVDDKGRQLKEAGPSMPVEVLGISGTPSAGDQLQVVENEQRAREVAEYRQSVVLAKRTTTAPTSLENMFSALRN-AIEYPLVVKADTQGTVEAIVASINKISTDLIKARVLHSGVGGITESDVTLAGASGAPIIGFHVRANAKAREIAERQKVALKYYDVIYDLIDEIRAGMAGELGPEAFETVVGRAEIREVFSAGKHGRAAGLLVTEGVIRKALKARITRNDVIIYSGEIASLRRFKDDVAEVRAGLECGVTFQNFTDIKAGDYLETFEVELRERTL
1855283_Ssp@SEK65743_1__bacterial_translation_initiation_factor_2__bIF_2_                           MSEDKAPLGLKRTGKVKQSFSHGRSNTVVVEVKRRRVL-TAQERQSRLLRELEETRRRQDSERQHAEAERARAEKRAEAEAQEDKQQDRRGKLTVNRALDRARSLAALKRAREKEKRG-PEQAKQVRDVQVPEVITVQELANRMAERGADLVKALFKMGMPVTMTQSIDQDTAELLVTEFGHNIVRVSDSDIDLALDTADAEGDLQPRPPVVTIMGHVDHGKTSLLDALRGTDVVRGEAGGITQHIGAYQVTLKDKSKVTFLDTPGHEAFTAMRARGADVTDIVVLVVAADDGLMPQTIEAINHTKAAGKPMIVAINKVDKHDANPQRVRERLLEHDIQVEAMGGETQDVEVSALKKIGLDELIAKIQLQAELLELRANPDRDAEGSVVEAKLDKGRGPVATVLVTRGTLKVGDVFVVGAESGKVRAIVDDKGRQLKNAGPSMPVEVLGITGTPSAGDQLQVVENEQRAREVAEYRQGVLTQKRTTTAPASLESMFSALAN-AIEYPLVVKADTQGTVEAIVASINKISTDLIRARVLHSGVGGITESDVTLAGASGAPIIGFNVRANAKAREIAERQKVALKYYDVIYDLIDEIRAGMAGELGPEAFETVVGRAEIREVFSAGKHGRAAGLLVTDGIIRKSLKARITRQDVIIYQGEIASLRRFKDDVPEVRAGLECGVTFQNFTDIKAGDYLETYEVELRERTL
1881068_Ssp@SEJ59440_1__bacterial_translation_initiation_factor_2__bIF_2_                           MSEDKAPLGVRRTGKVKQSFSHGRSNTVIVETKKARTF-TPQERVARLARELEELRRREEAERARAEDEKRRAERAAAAAAAEEKAQDRRGKLTVNRALDRARSLAALKRAREKEKRG-PEQAKQIRDVQVPEAITVQELANRMAERGADLVKALFKMGMPVTMTQTIDQDTAELLVTEFGHNIVRVSDSDIDLALDTADNDADLKPRPPVVTIMGHVDHGKTSLLDALRGTDVVRGEAGGITQHIGAYQVTLKDKSKITFLDTPGHEAFTAMRARGADVTDIVVLVVAADDGLMPQTIEAINHTKAAGKPMIVAINKIDKHDANAQRVRERLLEHDVQVEAMGGETQDVEVSALKKTGLDELIEKIQLQAELMDLKANPDRDAEGSVIEAKLDKGRGPVATVLVTRGTLKVGDVFVVGAESGKVRALVDDKGRQLKQADPSMPVEVLGISGTPSAGDQLQVVESEARAREVAEYRQGVLTQKRTTAAPASLESMFSALAN-AIEYPLVVKADTQGTVEAIVASLNKLSTDDIRVRILHSAVGGITESDVNAAAASGAPIIGFHVRANAKAREIADRHQVALKYYDVIYDLIDEIRAGMAGELGPEAFETVVGRAEIREVFSAGKHGKAAGLLVVEGAIRKALKARITRNDVIIYNGEIASLRRFKDDVAEVRAGLECGVTFQNFTDIRSGDFLETFEVELRERTL
1895848_Ssp@OJU22922_1__translation_initiation_factor_IF_2                                          MSEDKAPLGLKRTGKVKQSFSHGRSNTVVVEVKRRRVL-TPQERQARLLRELEDQRRREEADRQRAEEEARRAEKRAEAKAATEKAQDRRGKLTVNRALERARSLAALKRAREKERRSQPEQAKQVRDVQVPEAITVQELANRMAEKGADLVKALFKMGMPVTVNQTIDQDTAELLVTEFGHNIVRVSDADIDLQIDDADEDVALQPRPPVVTIMGHVDHGKTSLLDALRGTDVVKGEAGGITQHIGAYQVTLKDKSKITFLDTPGHEAFTAMRARGADVTDIVVLVVAADDGLMPQTIEAINHTKAAGKPMIVAINKIDKHEANAQRVRERLLEHEVVVEQMGGDVQDVEVSALKKTGLDELIEKIQLQAELMELKANPDRAAEGSVLEAKLDKGRGPVATVLVTRGTLKVGDVFVVGAESGKVRALVDDKGRQLKQAEPSMPVEVLGISGTPSAGDQLQVVENEARAREVAEYRQGVLLQKRTTAAPASLESMFSALKN-AIEYPLVVKADTQGTVEAIVASLNKLSTDDIKVRILHSGVGGITESDVNVAAASGAPIIGFHVRANAKAREIAERHQVALKYYDVIYDLIDEIRAGMAGELGPEAFETVVGRAEIREVFSAGKHGKAAGLLVVEGVIRKALKARITRNDVIIYNGEIASLRRFKDDVAEVRAGLECGVTFNNFTDIKPGDFLETFEVELRERTL
1736370_Ssp@KQT32024_1__translation_initiation_factor_IF_2                                          MSEDKAPLGVKRTGKVKQSFSHGRSNTVVVEVKRRRVL-TAQERQARMLRDLEESRRREESEKQRAEEAQRRIERAAEAEAAAEKAQDRRGKLTVTRALDRARSLAALKRAREKEKRG-PEQVKMVRDVQVPEAITVQELANRMAEKGADLVKTLFKMGSPVTMTQTIDQDTAELLVTEFGHNIVRVSDSDIDLALDTTDMPDELRPRPPVVTIMGHVDHGKTSLLDALRGTDVVRGEAGGITQHIGAYQVTLKDKSKVTFLDTPGHEAFSAMRARGADVTDIVVLVVAADDGLMPQTIEAINHTRAAGKPMIVAINKVDKPDANAQRVRERLLSEDVQVESMGGETQDVEVSALKKTGLEDLIEKIQLQAELMELTANPDRAAEGIVVEAKLDKGRGPVATVLVTRGTVKVGDVFVIGAESGKVRAIVDDKGRQLKEAGPSMPVEILGMTGTPSAGDPMQVVENEARAREVAEYRQGVLTQKRTTSAPASLESMFSALKN-AIEYPLVVKADTQGTVEAIVASINKISTDDIKARILHSGVGGITESDVNVASASGAPIIGFNVRANANARQIADRHKVALKYYDVIYDLIDEIRAGMAGELGPEAFETVVGRAEIREVFSAGKHGRAAGLLVVEGVIRKALKARITRADVIIYQGEIASLRRFKDDVAEVRAGLECGVTFQNFTDIKPGDFLETYEVELRERTL
1736215_Ssp@KQN25021_1__translation_initiation_factor_IF_2                                          MSDDKQPLGLKRTGKVKQSFSHGRSNTVVVEVKRRRVLLSPQERQTKLLRELEDARRREEQARTQAEDEKRRAERATEAEATAEAPQDRRGKLTVNRALDRARSLAALKRAREKEKRG-PEQVKQVRDVQVPEAITVQELANRMAERGADLVKALFKMGSPVTMTQTIDQDTAELLVTEFGHNIVRVSDSDVDLALDTVDADGELKPRPPVVTIMGHVDHGKTSLLDALRGTDVVRGEAGGITQHIGAYQVTLKDKSKITFLDTPGHEAFTAMRARGADVTDIVVLVVAADDGLMPQTIEAINHTKAAGKPMIVAINKIDKPEANAQRVRERLLEHDVQVEAMGGETQDVEVSAKNRTGLDELIEKIQLQAELMELTANPDRAAEGSVIEAKLDKGRGPVATVLVTRGTLKVGDVFVVGAESGKVRAIVDDKGRQMKSADPSMPVEVLGITGTPSAGDTLSVVENEARAREVAEYRQSVLTQKRTTSAPASLESMFSALKK-AIEYPLVVKADTQGTVEAIVAAINKISTDDIRARILHSGVGGITESDVNVAAASGAPIIGFNVRPNANARQIAERHKVALKYYDVIYDLTDEIRAGMAGQLGPEAFETVVGRAEIREVFSAGKHGRAAGLLVTDGVIRKALKARITRADVIIYQGEIASLRRFKDDVAEVRAGLECGVTFQNFTDIKAGDYLETYEVELRERTL
2219696_Ssp@AXJ94542_1__translation_initiation_factor_IF_2                                          MSEEKAPLGLKRTGQVKQSFSHGRSNTVIVETKRRRVLETPQERQARMLRELEDARRREESERARAEEERARAER-AAAAAPQEKQQDRRGKLTVNRALDRARSLAALKRAREKEKRAFPEQVKQVRDVQVPEAITVAELANRMAEKGADLVKALFKMGMPVTLNATIDQDTAELLVTEFGHNIVRVSDSDIDLAVDTTDAVESLKPRPPVVTIMGHVDHGKTSLLDALRGTDVVRGEAGGITQHIGAYQVTLKDKSKVTFLDTPGHEAFTAMRARGADVTDIVVLVVAADDGLMPQTIEAINHTKAAGKPMIVAINKIDKYEANPQRVRERLLEHEVVVESMGGDVQEVEVSALKKTGLDELIEKIQLQAEILELKANPDRAAEGTVVEAKLDKGRGPVATVLVTRGTLKVGDVFVVGAESGKVRALIDDKGRQIKSADPSMPVEILGISGVPSAGDPLQVVESEARAREVAEYRQGVLTQKRTTAAPASLESMFSALKN-AIEYPVVVKADTQGTVEAIVASLNKLSTDDIRVRILHSGVGGITESDVNVGAASGAPIIGFNVRANANARQIADRHKVALKYYDVIYDLIDEIRAGMAGELGPEAFETVVGRAEIREVFSAGKHGKAAGLLVVEGAIRKALKARITRNDVIVYVGEIASLRRFKDDVPEVRAGLECGVTFNNFIDIRSGDFLETFEVELRERTL
179878_Selodea@RKR21617_1__translation_initiation_factor_2__bIF_2_                                  MSDDKAPLGLKRTGKVKQSFSHGRSNTVVVEVKRRRVLLSPQERQAKLLRELEESRRRDDRLRAEAEEERRRAERAAQTEAAEEKQ-DRRGKLTVTRALDRARSLAALKRAREKEHRRSPEQIKQVRDVVVPDAITVQELANRMAEKGADLVKALFKMGMMVTVNQSIDQDTAELLVTDFGHNVQRVSESDVDLQIDTEDPEDKLQPRPPVVTIMGHVDHGKTSLLDALRGTDVVRGEAGGITQHIGAYQVTLKDKSKITFLDTPGHEAFSEMRARGANVTDIVVLVVAANDGLMPQTIEAINHTKAAGVPMIVAINKVDLDSANPQRVRERLLEHEVIVEEMGGDVQNVEVSALKKIGLDALIEKIQLQAELLELRANPDREAEGTVIEAKLDKGRGPVATILVNRGTLRVGDVFVVGAESGKVRAMIDDKGRQIKEAGPAMPVEVLGISGVPSAGDPMQVVESEARAREVAEYRQGVLLQKRTTQAPASLESMFSALKK-AIEYPVVVKADTQGSTEAIVGALSKLGNDDIRVRILHSGVGGITESDVALASASGAPIIGFNVRANAKAREIAERNKVALKYYDVIYDLTDEIRAGMAGELGPEAFETVVGRAEIKEVFSAGKHGKAAGLLVVDGFIRKALKARITRNDVIIYTGEIASLRRFKDDVAEVRAGLECGVTFQNFVDIKAGDYLETYEVELRERTL
2283317_Ssp@RDE05790_1__translation_initiation_factor_IF_2                                          MSDEKAPLGLKRTGKVKQSFSHGRSNTVIVETKRRRVLETPQERVARLARELEDARRRDEAERQEAEDARRRAER-AAAEAAEERAQDRRGRLSVNRALDRARSLAALKRAREKERRTYPEQAKQVRDVQVPETITVAELANRMAEKGADLVKVLFKMGMPVTLNANIDQDTAELLVTEFGHNIVRVSDSDVDLAIDTADAPEALRPRPPVVTIMGHVDHGKTSLLDALRGTDVVRGEAGGITQHIGAYQVTLKDKSKITFLDTPGHEAFTAMRARGADVTDIVVLVVAADDGLMPQTIEAINHTKAAGKPMIVAINKVDKHDANAQRVRERLLSEDVQVESMGGEVQDVEVSALKKTGLDELIEKIQLQAELMELSANPDRPAEGSVIEAKLDKGRGPVATVLVTRGTLKVGDVFVVGAESGKVRALVDDKGRQLKEAGPSMPVEVLGMSGTPSAGDQLQVVENDARAREVAEYRQSVLTQKRTTSAPASLESMFSALKK-AIEYPLVVKADTQGSVEAIVASLGKIGNEDIRVRILHSGVGGITESDVNAAAASGAPIIGFHVRANAKAREIAERYHVALKYYDVIYDLIDEIRAGMAGELGPEAFETVVGRAEIRDVFNAGKIGKAAGLLVTEGVIRKALKARITRNDVIIYQGEIASLRRFKDDVPEVRAGLECGVTFQNFTDIRAGDYLETFEVELRERML
1380389_Ssp@KK211162_1_20___16929_19433                                                             MADEKPPLGLKRTGKVKQSFSHGRSNTVVVEVKKRRILTRRRELQEKLLRELEDARRREEQAKTSAEEERRRAENRAEEETAQE--RGRRGKLTVSRALDRARSLAALRRAREKEKRHH-GATKQVRDVVVPEAITVQELANRMAERGADLVKALFKMGMPVTLTQTIDQDTAELLVTEFGHNIKRVSESDIDIDSSADDAAETLQARPPVVTIMGHVDHGKTSLLDAIRGANVVSGEAGGITQHIGAYQVSLPDKSKVTFLDTPGHEAFSEMRARGANVTDIVILVVAADDGLRPQTIEAINHTKAAGAPMIVAINKIDKPDAKPQKVREELLQHEVIVEDMGGDVQDVEVSATKKTNLDKLLEAIELQAEILEIKANPDRPAEATVIEAKLDKGRGPLATVLVQRGTLRVGDVFVAGASSGKVRAMIDDHGRQVKEAGPSMPVEVLGLSVVPSAGDPFTVVENEARAREVAAYRQSVLDRKRTTSAPVSLENMF-ANHS-TMEFPLVVKADVQGSVEAIVHALNRLSTDEIKVRVLHSGVGAITESDVTLASASSAPIIGFNVRPNAKAREVAARTRVELRYYDVIYHLTDWAKGAMAGELGPEIIETVVGRARVQEVFPAGKRDKAAGLLVLEGVIRKGLNARLTREDVIVSKTTISSLRRFKDDVAEVTSGLECGVLLADTNDIKPGDSLEVFEVEERARTL
1298856_Ssp@PVZ18495_1__translation_initiation_factor_2__bIF_2_                                     MADEKPPLGLKRTGKVKQSFSHGRSNTVVVEVKKRRILAARKEMQTRLLRELEEARRREDRTKVAQEEERRRAENRAEEEALEE--RGHRGKLTVSRALDRARSLAALRRAREKEKRHH-GSAKQARDVVVPEAITVQDLANRMAERGADLVKALFKMGMPVTLTQTIDQDTAELLVTEFGHRITRVSESDIDIDTSADDAAETLQSRPPVVTIMGHVDHGKTSLLDAIRGADVVSGEAGGITQHIGAYQVSLPDKSKITFLDTPGHEAFSEMRARGANVTDIVILVVAADDGLRPQTIEAINHTKAAGVPMIVAINKIDKPDAKPQKVREELLQHEIIVEDMGGDVQDVEVSATKKTNLDKLLEAIALQSEILEIKANPDRAAEGTVIEAKLDKGRGPLATVLVERGTLRVGDVFVAGHSSGRVRALVDDHGRQVKEAGPSVPVEVLGLSAVPSAGDPFTVVENEARAREVADYRQDVLDRKRTTSAPVSLENMF-ASHS-TKELPLVVKADVQGSVEAIVHALNRLSTDEIRVRVLHSGVGAITESDVTLASASGAPIIGFNVRPNAKAREVAERNKVEFRYYDVIYHLTDWVKGAMAGELGPEIIETVVGRAEVKEVFPAGKKDKAAGLLVLEGVIRKGLNARLTREDVIVSKTTISSLRRFKDDVAEVRAGLECGVLLADTNDIKPGDSLEVFEVEERARTL
1123267_Sastaxanthini@JONN01000001_1_432___439323_441971                                            MSDDKPPLGIKRTGKVKQSFSHGRSNTVVVEVKKRRILAARKEMQARLLRELEDARRREEQAKLNAEDEKKRADNRAEEEAAEE--RQRRGKLTVSRALDRARSLAALRRAREKEKRAY-GREKQVRDVVVPESITVGELANRMAEKAADLVKALFKMGTPVTVNQSIDQDTAELLVTEFGHNIKRVSDSDVDIDTATDDAPETLQPRPPVVTIMGHVDHGKTSLLDAIRGAKVASGEAGGITQHIGAYQVKVADGSELTFLDTPGHEAFSEMRARGANVTDIVVLVVAADDGLRPQTVEAINHTKAAGVPMIVAINKIDKPEAKPQRVREELLQHEIVVEQLGGDVQDVEVSALKGTNLDGLLDAIALQAEILELKANPDRAAEGTVIEAKLDKGRGPLATVLVQRGTLKVGDVFVVGAASGKVRAMIDDHGRQVKQAGPSMPVEVLGLGSVPSAGDQLTVVENEARAREVAAYRQGVLDRKRTTAAPMSLENMF-ANKS-TIEFPLVIKADVQGSAEAIVNALNRISTDEIKVRILSSGVGAITESDVTLASATGAPIIGFNVRPNAKAREVAARNKTELRYYDVIYHLTDWAKEAMAGNLGPEIIETVVGRARVQEVFPAGKRDKAAGLLVLEGVIRKGLHARLTREDVIVSKTTISSLRRFKDDVAQVIAGLECGVLLADTNDIKAGDNLEVFEVEERARTL
2315330_Ssp@RST31714_1__translation_initiation_factor_IF_2                                          MTDDKPPLGIKRTGKVKQSFSHGRSNTVVVEVKKRRILTARKELQARLLRELEEARRRDEQARNNAEDEKRRAENRAEEDAQEE--RGQRGKLTVTRALDRARSLAALRRAREKEKRSH-GREKQVRDVVVPDSITVGELANRMAEKSADLVKSLFKMGMMVTVNQTIDQDTAELLVTEFGHNIKRVSESDIDIDTAADDADETMIARPPVVTIMGHVDHGKTSLLDAIRGANVVKGEAGGITQHIGAYQVKLPSGDKVTFLDTPGHEAFTEMRARGADVTDIVILVVAADDGLRPQTIEAINHTKAAGVPMIVAINKIDKPDARAQRVREELLQHEIVVEQLGGDVQDVEVSALQKTNLDGLLDAIALQAEILELRANPARAAEGTVIEAKLDKGRGPLATVLVQRGTLRVGDIFVVGASSGRVRAMIDDHGRQVKEAGPSMPVEVLGLGSVPSAGDQLTVVENEARAREVAAYRQGVLDRKRTTAAPMSLENMF-ANRS-TIEFPLVVKADVQGSTEAIVNALNRLSTDEIKVRILHSGVGAITESDVTLAASTGAPIIGFNVRPNAKAREVAERNKVELRYYDVIYHLTDWAKGAMAGELGPEIIETVVGRARVQEVFPAGKRDKAAGLLVLEGVIRKGLNARLTREDVIVSKTTISSLRRFKDDVAQVVAGLECGVLLADTNDIKPGDSLEVFEVEERARTL
1706000_Sginsengisoli@QOCK01000001_1_393___394918_397437                                            MSDDKPPLGIKRTGKVKQSFSHGRSNTVVVEVKKRRILTARKEMQAKLLRELEEARRRDETAKQSQEEERRRQDNRAEEEAAAE--SGRRGKLTVTRALDRARSLAALRRAREKEKRAH-GREKQVRDVIVPDSIIVGELANRMSEKAADLVKSLFKMGMMVTVNQAIDQDTAELLVTEFGHNIKRVSESDVDIDTAADDTEESLQPRPPVVTIMGHVDHGKTSLLDAIRGANVQSGEAGGITQHIGAYQVKVPSGDKITFLDTPGHEAFSEMRARGANITDIVVLVVAADDGLKPQSIEAINHTKAAGVPLIVAINKIDKPDARPQRVREELLQHELVVEELGGDVQDVEVSALQKTNLDGLLEAIALQAEILELKANPARDAEATVIEAKLDKGRGPLATVLVERGTLKVGDIFVVGAASGRVRAMIDDHGRQVKEAGPSMPVEVLGLSAVPSAGDKLTVVENEARAREVAAYRQGVLDRKRTTSAPVSLENMF-ANRS-TIEFPLIVKADVQGSTEAIVNALNRLSTDEIKVRILQSGVGAITESDVTLAASTGAPIIGFNVRPNANARQTAERNKVEFRYYDVIYHLTDWVKDAMGGQLGPEIIETVVGRAKVQEVFPAGKRDKAAGLLVLEGQIRKGLAARLTRDDVIVSKTTISSLRRFKDDVGSVVAGLECGVLLADTNDIKAGDNLEVFEVEERARTL
2315689_Ssp@RIX29287_1__translation_initiation_factor_IF_2                                          MTDDKPPLGLKRTGKVKQSFSHGRSNTVVVEVKKRRILARRKENLERFQRELEDARRREDRAKVEQEDEKRRAENRAEEDAAAE--APRRGKLTVTRALDRARSLAALRRAREKEKRAH-GSAKQYRDVDVPEAITVQELAKRMGERGADLVKSLFKMGTPVTINETIDQDTAELLIEEFGHRINRVSESDVDIQSETDDAAETLKPRPPVVTIMGHVDHGKTSLLDAIRGGNVQSGEAGGITQHIGAYQVALKDKSKITFLDTPGHEAFTDMRMRGANVTDIVVLVVAADDGLKPQTIEAINHTKAAGVPMIVAINKIDKPEAKPQKVREELLQHEIVVEQMGGDVQDVEVSALKKTNLDSLLEAIALQAEILELKANPDRPAEGAVVEAKLDKGRGPLATVLVQRGTLRVGDVIVVGAASGKVRAMIDDHGRQVKEAGPSVPVEVLGLGAVPSAGDQLTVVENEARAREVATYRQGVLDKKRTTAAPVSLENMF-ANRS-TIEFPLVIKADVQGSAEAIVNAVNKISTDEIRVRVLHSGVGAITESDVTLAASTGAPIIGFNVRPNAKARETSERNKVELRYYDVIYHLTDWVKSAMAGELGPEIIETVVGRAEVREVFPAGKKDKAAGLLVLEGVIRKGLHARLTRDDVIVSKTTISSLRRFKDDVAQVIAGLECGVLLADTNDIKPGDNLEVFETEERARTL
2303576_Ssp@QWDF01000001_1_1509___1494361_1496874                                                   MTDDKPPLGLKRTGKVKQSFSHGRSNTVVVEVKKRRILARRKEEMERFQRELEDARRREDRSKAEQEDERRRAENRAEEEAAAE--HVRRGKLTVSRALERARSLAALKRAREKEKRAH-GSAKQYRDVDVPEAITVQELAKRMGERGADLVKALFKMGTPVTITETIDQDTAELLIEEFGHRINRVSESDVDIQTETDDAPETLKPRPPVVTIMGHVDHGKTSLLDAIRGADVVSGEAGGITQHIGAYQVAMKDKSKVTFLDTPGHEAFTEMRMRGANVTDIVVLVVAADDGLKPQSIEAINHTKAAGVPMIVAINKVDKPEAKPQKIREELLQHEIIVEAMGGDVQDVEVSAKAKTNLDGLIDAINLQAEILELKANPDRAAEATVVEAKLDKGRGPLATVLVQRGTLKVGDVIVVGAASGKVRAMIDDHGRQVKEAGPSAPVEVLGLSAVPHAGDQLTVVENEARAREVATYRQGVLDKKRTTTAPVSLENMF-ANRS-TIEFPVVVKADVQGSSEAIVSALNKISTDEIRVRVLHSGVGAITESDVTLASSTGAPIIGFNVRPNAKAREAAARTKVEFRYYDVIYHLTDWVRGAMAGELGPEIIENVVGRAKVQEVFPAGKRDKAAGLLVLEGNIRKGLHARLTREDVIVSKTTISSLRRFKDDVAQVTAGLECGVLLADTNDIKAGDNLEVFEVEERARTL
614671_Svermicompost@PXYJ01000004_1_138___152358_154895                                             MSDDKAPLGLKRTGQVKQSFSHGRSNTVVVEVKKRRILASRKELQERLLRELEEARRREDRQAAQQEEEKRRAENRAEEEAREE--RTRRGKLTVSRALERARSLAALKRAREKERRHH-GQAKQIRDVVVPDAITVGELANRMAEKGADLVKALFRMGMVVTVNQTIDQDTAELLVTEFGHNLKRVSESDVDIQTEQDDAPETLESRPPVVTIMGHVDHGKTSLLDAIRGANVQSGEAGGITQHIGAYQVALKDKSKITFLDTPGHEAFTEMRARGADVTDVVVLVVAADDGLKPQTVEAINHTKAAGVPMIVAINKIDKEGARAQRVREELLQHEIVVEELGGDVQDVEVSALKKTNIEGLLDAIALQAEILELKANPNRAAEGAVVEAKLDKGRGPLATVLVQRGTLRVGDVIVVGAVSGKVRAMIDDKGRQVKEAGPSVPVEVLGLGGVPSAGDTLTVVENEARAREVATYRQSVMDRKRTTTAPVSLENMF-ASKS-TKEFPMVVKADVQGSVEAIVNALNKISTDEIKVRILHSGVGGITESDVTLASASGAPIIGFNVRPNAKAREIGERNKVEFRYYDVIYHLTDWVKEAMAGELGPEIIETVVGRAEVREVFPAGKKDKAAGLLVLEGIIRKGLNARLTRDDVIVSKTTIASLRRFKDDVAQVTAGLECGVVLADTNDIKAGDTLEVFEVEERARVL
2068657_Ssp@PWG02643_1__translation_initiation_factor_IF_2                                          MSDDKAPLGLKRTGKVKQSFSHGRSNTVVVEVKKRRILAARKELQEKLLRELEEARRREDRQAQEAEEEKRRAENRAEEE-REE--RGRRGKLTVTRALDRARSLAALKRAREKEKRHH-GREKQIRDVVVPEAITVQELANRMAERGADLVKALFKMGMMVTVNQTIDQDTAELLVTEFGHNIKRVSEADVEIGIGGEDAPETLRLRPPVVTIMGHVDHGKTSLLDAIRGAEVVAGEAGGITQHIGAYQVGLPDKSKITFLDTPGHEAFTEMRARGANVTDIVVLVVAADDGLKPQTVEAINHTKAAGVPMIVAINKIDKHEANPQKVREELLQHEIVVEDMGGDVQDVEVSALKKTNLDKLLEAIQLQAEILELKANPDRPAEATVVEAKLDKGRGPLATVLVQRGTLRVGDIFVVGAASGKVRAMIDDKGRQVKEAGPSVPVEVLGLSAVPSAGDPFSVVENEARAREVAAYRQSVLDRKRTTSAPVSLENMF-ASKS-IMEFPLVIKADVQGSAEAIVNAVNRISTDEIKVRVLHSGVGAITESDVTLAGASGAPIIGFNVRPNAKAREVAERTGVEFRYYDVIYHLTDWVKSAMAGELGPEMVETVLGRAEVKEVFPAGKKDKAAGLLVLEGVIRKGLHARLTREDVIVSKTTISSLRRFKDDVAEVRAGLECGVLLADTNDIKPGDHLEVFEVEERERTL
1951255_Sbacterium@DDTH01000022_1_34___29871_32357                                                  MTDDKPPLGIKRTGNVKQSFSHGRSNTVQVEVKKRRVFAARRERAARLQLELEEARRREDREAQEAADEKRRADNRAEEEAREE--R-RRGRLTVTRALDRTRSLAALRRAREKDRRHH-GAAKQVRDVIVPDQITVAELANRMAEKAADLVKALFKMGMVVTVNQDIDQDTAELLVTEFGHNIKRVSESDVDIQTSEDDASETLKPRPPVVTIMGHVDHGKTSLLDAIRGARVQTGEAGGITQHIGAYQVALPDKSKVTFLDTPGHEAFTEMRARGANVTDIVVLVVAADDAIMPQTVEAINHTKAAGVPMIVAINKIDKPEANAQKVREQLLQHEIVVEDLGGDVQDVEVSAAKKTGLDKLLEAIQLQAEILEIKANPDRAAEGAVIEARLDKGRGPLATVLVQRGTLKVGDIFVVGSVSGKVRAMLDDKGKQIKEAGPSTPVEVLGLGGVPSAGDTLTVVENEARAREVAAYRQSVSDRKRTTSAPVSLENMF-ADKN-TIEFPILVKADVQGSVEAIVNALNKISTDEIKVRILHSGAGAITESDVTLAAASNAPIIGFNVRPNAKAREISERQKVEFRYYDVIYHLTDWVREAMAGELGPEIIETVVGRAEVREVFPAGKKDKAAGLLVLEGVIRKGLNARLTRDDVIVSKTTISSLRRFKDDVPQVIAGLECGALLADTNDIKAGDNLELFEVEERARTL
2172047_Sbacterium@QDFY01000013_1_45___39559_42093                                                  MSEDKAPLGLKRTGKVKQSFSHGRSNTVVVEVKKRRILLTRRELQEKLLRELEEARRREDRQAKEADEERRRADNRAEDEAREE--RGRRGKLTVTRALGRARSLAALKRAREKERRAH-GQAKQVRDVVVPEAITVQELANRMAERGADLVKALFKMGTPVTVTETIDQDTAELLIEEFGHRMVRVSDADVDIQTETDDPAETLQPRPPVVTIMGHVDHGKTSLLDAIRGANVVSGESGGITQHIGAYQVALPDKSKVTFLDTPGHEAFTEMRARGANVTDIVILVVAADDGLKPQTVEAINHTKAAGVPMIVAINKIDKEGARAQRVREELLQHEIVVEDLGGDVQDVEVSALKKTNLDKLLEAIQLQAELLELKANPDRAAEGAVVEAKLDKGRGPLATVLVQRGTLRVGDVFVAGAISGKVRAMIDDKGRQVKEAGPSVPVEVLGLSGVPSAGDVLTVVENDARAREVAAYRQSVLDRKRTTSAPASFDTMFSALKK-AIEFPLVIKGDVQGSVEAIVSAVNKISNEDIRARVLHAGVGGITESDVTLARASGAPIIGFNVRANAKAREIAERDGVAMQYYDVIYDLTDAVKSAMAGELGPLIVENVVGRAEVREVFSAGKHGKAAGLLVTEGYIRKALKARIMRDDVIIYTGAIASLRRFKDDVAEVRAGLECGVTFENTTDLKAGDFIETYEVEERERTL
941907_Sindica@SMF61616_1__bacterial_translation_initiation_factor_2__bIF_2_                        MSEDKAPLGLKRTGKVKQSFSHGRSNTVVVEVKKRRILTARREMQEKLLRELEEARRREDRQALEAEDEKRRAENRAEEDAREE--RGRRGKLTVSKALDRARSLAALRRAREKEKRAH-GSAKQSRDVAVPEMITVQELAKRMGERGADLVKSLFKMGTPVTITETIDQDTAELLIEEFGHRIVRVSDADIDIPVETDDAAETLKPRPPVVTIMGHVDHGKTSLLDAIRGANVVSGESGGITQHIGAYQVTLKDKSKITFLDTPGHEAFTEMRQRGANVTDIVILVVAADDGLRPQTVEAINHTKAAGVPMIVAINKIDKPGANAQKVREELLQHEIVVEAMSGDVQDVEVSALKKTNLDGLLDAINLQAEILELKANPDRAAEGAVVEAKLDKGRGPVATLLVQRGTLKVGDVFVAGPISGKVRAMVDDTGRQVKVAGPSVPVEVLGLSGVPSAGDVLTVVENDARAREVAAYRQGVLDKKRTTSAPASFDTMFSALRK-AIEFPLVIKGDVQGSVEAIVNAVNKISNDDIKARVLHAGVGGITESDVTLAGASGAPIIGFNVRANAKAREIAERNGVAMQYYDVIYDLTDAVKAAMAGELGPLMVENVVGRAEIREVFSAGKHGKAAGLLVTEGVIKKALKARITREDVIIYNGEIASLRRFKDDVAEVRAGLECGVTFQNFTDIKAGDFLETFEVEERERTL
1921510_Ssp@API59058_1__translation_initiation_factor_IF_2                                          MNDNKAPLGIKRTGKVKQSFSHGRSKSVVVEVKRRRVILSRQELQAKLLRELEEARRREDLERNRNDEERRRAENRAEEQAREGR-T-RRGKLTVTRALERARSLAALKRAREKDKRSH-QQVKQVRDVNVPEAITVQELANRMAERGADLVKALFKMGMPVTVNQTIDQDTAELLVTEFGHNIRRIAESDIEIGVVGDDAEADLQPRPPVVTIMGHVDHGKTSLLDALRGTDVVAGEAGGITQHIGAYQVTLKSGDKITLLDTPGHEAFTEMRARGANITDIVVLVVAADDGLMPQTIEAINHTKAAGVPMIVAINKIDKPGANPQKIREVLLQYDVQVEQMGGDVQDVEVSALKKLGLDDLTDKILLQAELLELKANPERPAEGTVVEAKLDKGRGPVATVLVGRGTLRVGDIFVVGAESGKVRALIDDKGRQVKEAGPSVPVEVLGLSGVPGAGDPLSVVESEARAREVAAYRQSVAQRKRTTQAPANLETMFSALKN-VKEFPLVIKADVQGSVEAIVSAVNKISTDEIRARVLHSGVGGITESDVTLAAASKAPIIGFGVRANAKAREIANRDGVALKYYDIIYDLIDEIRAAMAGQLGPELLENVVGRAEVREVFQAGKHGKAAGVLVVEGQIRRNLKARVMRDDVIIYTGSIASLRRFKDDVNEVRAGLECGIGLENSHDIKVGDVIETFEIEERARTL
861865_Slaterariae@SNT21687_1__CONCAT_SNT21665_1                                                    MSDDKAPLGLKRTGQVKQSFSHGRSNTVVVEVKRRRILLERREMQERLLRELEEARRREDREKAEAEEERRRAENRAEEEAAEKR-RDRRGKLTVTRALDRARSLAALKRAREKDKRAH-GAAKQVRDVVVPETITVAELANRMAERGADLVKALFKMGMPVTVNQSIDQDTAELLVTEFGHNIKRVSESDVDIVATDDDAAETLQSRPPVVTIMGHVDHGKTSLLDALRGTDVASGEAGGITQHIGAYQVTVKDGAKITFLDTPGHEAFSEMRARGANITDIVVIVVAGDDGLRPQTIEAINHTKAAGVPMIIAINKMDKPGSNAQRVREALLQHDVQVESMGGDVQEVEVSALKKTGLDELIEKIELQAEILELKANPDRAAEGTVVEAKLDKGRGPVATILVGRGTLKVGDVFVVGAESGKVRALVNDKGQQVKEAGPSTPVEVLGLSGVPGAGDPLSVVENEARAREVAAYRAGVIHQKRTTAAPASLESMFSALRR-------------------------------------------LAQQDLDRRYPGAHPALG------------------------MIYDLLDEIRAAMAGQLGPEYFETVVGRAEVREVFSAGKHGKAAGLLVTEGYIKKDLRARLTRDDVIIYQCQGARYRHFKDDVAEVRAGLECGVTFEGSTDIKAGDFLETFEVEERARTL
1843236_Smontana@KV887138_1_19___19122_21953                                                        MSDEKAPLGVRRTGKVKQSFSHGRSNTVVVEVKKARMFLSRQERQAKLLRELEEARRREDRLRAEAEAEKRRVQNLAE----E-L-SERRGKLTVTRALGRTRSLAALKRSREKAKG--NGSIKQVRDVNVPEAITVQELANRMAERGADLVKALFKMGMPVTITQTIDQDTAELLVTEFGHNINRVSDSDIDLTSHEEDSDDTQVTRPPVVTIMGHVDHGKTSLLDALRGANVASGEAGGITQHIGAYQVTVKSGNKITFLDTPGHEAFSDMRARGANITDIVVLVVAGDDGMRPQTIEAISHVRAAGVPMIVAINKMDKPGSDASKIRQALLQYDVQVEEMGGDVQDVEVSATKKTGLEELIDKIELQADLLELRANPDRPAEGTVVEATLDKGRGAVATILIGRGTLRVGDIFVVGAESGKVRALIDDKGKNVKLALPSMPVQVLGLTGVPSAGDPLSVVENEARAREVADYRASVIQQKRTTSAPANLETMFSALRK-AQQFPLVVKADAQGSVEAIVASLNKISTDLIQVRILHSGVGGITESDVSLAAASRAPIIGFNVRANSKARELSTRDGVALKYYDVIYDLLDEIRAAMAGQLGPEYLEHVVGRAEIREVFSAGKHGKAAGLLVVEGYIRQKLRARVLRDDVIIYNGSISSLRRFKDDVPEVRAGLECGITIEGSTDIKAGDIVETFEVEERERTL
335406_Smicrocystini@RKS90837_1__translation_initiation_factor_2__bIF_2_                            MSDNKAPLGIKRTGKVKQSFSHGRTKSVVVEVKRRRVLMSRQERQAQLLRELEDQRRREEAVRAEAEAERRRAEKREEREAA--R--GRRGKLTVTRALERARSLAALRRAREKERRAH-AQAKQVRDVVVPEAITVQELANRMAEKGADLVKALFKMGSMATINTTIDQDTAELLVTEFGHNIKRVSDSDVEIGLEGEDNDTDLMPRPPVVTIMGHVDHGKTSLLDALRGTDVVSGEAGGITQHIGAYQVKVATGDIVTFLDTPGHEAFTEMRGRGANVTDIVVLVVAGDDGLKPQSIEAISHTKAAGVPMIVAINKSDKPGSKPQKVREELLQHEVVVEDMGGDVQDVEVSALKKTNLDKLLDAILLQAELLELKANPNRPGEGTVIEAKLDKGRGPVATVLVSRGTVRVGDIFVVGAEWGKVRALVDDRGVQVKEAGPSKPVEVLGLSGTPMAGDVFAVVENEARAREIAAYRASVLQRKRTTQAPANLETMFSALKK-ALEYPLIVKGDVQGSVEAIVAAVNRISTDDIKARVLHSGVGGITESDVTLASASGAPIIGFGVRANAKAREIAEQRGVALKYYDVIYDLVDDVKAAMAGQLGPEKIEHVVGRAEIREVFQAGKHGKAAGLLVLEGFIRKALKARVMRDDVIIYNGSVSSLRRFKDDVAEVRAGLECGVTLEATTDIKAGDYLETFEVEERERTL
1951263_Sbacterium@DLOX01000216_1_12___8869_10146                                                   MSEEKAPLGIKRTGQVKQSFSHGRTNTVVVEVKRKRLLLSRQEMQAKLLRELEEARRREEQAKKASEEERRRADNRAEEAAAEER--GRRGKLTVTRALDRARSMAALKRAREKDKRSHG-SVKQVRDVQVPEAITVQELANRMAERGADLVKALFKMGMPVTLTQTIDQDTAELLVTEFGHNILRVSDSDIDIVNDSDDAAETQKARPPVVTIMGHVDHGKTSLLDALRGTDVVAGEAGGITQHIGAYQLTMKDKSKITFLDT-----------------------------------------------------------------------------------------------------------------------------------------------------------------------------------------------------------------AW-----------------------------------------------------------SRSLH-----------------------------------------------------------------------------------------------------------------------------------------------------------------------
2339262_Sbacterium@RJT22462_1__translation_initiation_factor_IF_2                                   MSDDKAPLGIKRTGQVKQSFSHGRSNTVVVEVKRRRVILSRQEMQAKLLRELEEARRREDQQRRESEDEKRRAENRAEEAAAE-R--GRRGKLTVTRALGRARSLAALRRSREKDKRAHG-SVKQVRDVQVPEAITVQELAIRMAERGADLVKSLFKMGMPVTLTQTIDQDTAELLVTEFGHNIVRVSDADIDIVNEEDDAPETLQARPPVVAIMGHVDHGKTSLLDALRGTDVVSGEAGGITQHIGAYQLTMKDKSKITFLDTPGHEAFTEMRARGANVTDIVVIAVAADDGPKPQTVEAINHVKAAGVPMIIAITKCDKHEADANKVRQQLLQYDVIVEAMSGDVQDVEVSAKTKTGLDELIEKIQLQAEISELKANPDRAAEGKVIEAKLDKGKGPVATILVQRGTLRTGDIFVVGAESGRVRAMTNDKGMQLKEAGPSMPVEVLGLTGVPQAGDTLTVVESEARAREVAAYRAEVATRKRTGSGPASLESMFSALKK-AQEYPLVIKADVQGTVEAIIGSLAKIPNEDIKARVLHAGVGGITESDVTLARASGAPIIGFNVRANAKAREIAERNGVALKYYDVIYDLLDDIRAGMAGQLGPEYFETVVGRAEIKDVFPAGKHGKAAGILVVEGFIRKALKARITRDDVIIYKGEIASLRRFKDDVPEVRAGLECGVTFTDFKDIRPGDYLETFEVEERARTL
680125_Plamellibrach@RED17514_1__translation_initiation_factor_2__bIF_2_                            MSDSKRTLGVKRTGKVQQQFSHGRKNTVVVERKKRRVLLTRKEKQEKLLRELEDARRREEQAKKEAQDEAKRASNRAE--AAQ-R-RDRKSKLTVNRALDRSRSLAALKRAREKEKRAH-GQVKRVRDVVVPEAITVSELAKRMEERGADLVKSLFKMGMPVTVNQTIDQDTAELLVTEFGHNIQRVSESDVELGMEGDDKPEDMKPRPPVVTVMGHVDHGKTSVLDALRGSAVVSGEAGGITQHIGAYQVETKSGQKVTFLDTPGHAAFSQMRARGANVTDIVILVVAADDGIMPQTIEAINHTKAAGVPMIVAINKMDVEGANPQKVRERLLEHEIIVEAMSGDVQDVEVSALKGDGLEELTEKILLQAELLELKANPDRQAEATVVEAKLDKGRGPVATVLVNRGTLRTGDIFVVGAESGKVRAMVDDKGKQVKEAGPSVPVEVLGLSGVPRAGDPLTVVPDEARAREVAEYRQGVIDRARTTQTPTSVENMFSAMGA-AIEFPLVIKGDVQGSVEAIISSLEEISTDDIKVRVLHSGVGGITESDVTLAAASKAPIIGFNVRGNAKAREIAKRDGVEMRYYDIIYNLLDEIRAEMAGELGPERIENVVGRAEVKEVFPAGKKDKAAGLLVTEGLIRKGLHTRLMRDDVIVSATTIASLRRFKDDVEEVRSGLECGVVLENTNDVKAGDTLEVFEIEERERTL
1951254_Sbacterium@DDFE01000032_1_5___3798_6293                                                     MSEEKAPLGLKRTGQVKQSFSHGRSNTVVVEVKKRRF-LERREQQERLLRELEEARRREDREKVETEEEKRRLEKRADEAA-AAR-RDRRGKLTVTRALERARSLAALKRAREKERRLHQ-QAKQIRDVVIPETITVAELANRMAERTNDLVRALFKMGMPSASGDTIDQDTAELLVSEFGHNFTRVSDSDVEIDVAQDDADETLKPRPPVVTIMGHVDHGKTSLLDALRGTDVVRGEAGGITQHIGAYQVTLKSGEKITFLDTPGHEAFGEMRRRGANVTDIVVLVVAADDSIKPQTVEAINHAKAANVPMVVAITKSDKPEANAQKVREALLQYEVIVEEMSGDVQDVEVSALKKTGLDDLTEKLHLQAELLELKANPDRMAEGSVIEAKLDKGRGPVATVLVRRGTLKVGDIIVVGQHSGKVRAMIDDKGRQLKEAGPSMPVEVLGLSGVPSAGDPMSVVENEARAREVALYRANLATEKRTVAAPVDIENVFAALTK-AMEYPMVIKADTQGSVEAIVGAVNRISTDDIKVRVLSSGVGGITESDVLTAAAAGCPVVGFNVRPNTKAAALAKRDRVEFQYFDVIYQLTDMVRNAMAGQLGPERIEHVVGRAEIRQVFPAGKTGKAAGLLVTEGVIKKDLKARITRDDVIIYNGKVNSLRRFKDDVAEVRAGLECGVTFDATNDIKAGDFLETFEVEERARTL
264203_Zmobilis@AAV89178_1__translation_initiation_factor_IF_2                                      MSDDKAPLGIKRTSKVKQSFSHGRSNTVIVETKRRRVIQTRQELQARLLRELEEARRREDRLKQEALEEQRRIEKRAEAEAAEER--DRRGKLTVTKALERARSLAALRRAREKDKRAN-RQQRQIRDVVVPEAITVQELANRMAERGADLVKALFKMGVAVTLTQTIDQDTAELLVTEFGHNIKRVSESDVEIDSSSDDPEETLKSRPPVVTIMGHVDHGKTSLLDALRGSDVVRGEAGGITQHIGAYQVESPSGEKITLLDTPGHEAFSEMRARGANVTDIVIIVVAADDGLRPQTVEAIDHARAADVPIIIAINKMDKPEANPQRIREALLQYNVQVEAMGGDVQDVEISAAKKTGLDELIEKILLQAEMLELKANPDRAAEGTVVEAKLDRGRGPVATILVRRGTLKVGDIFVVGEFSGRVRAMTDAQGKNQKEAGPSMPVEVLGLSGVPQAGDTLTVVESEARAREVAAYRAEIALRKRTTAQPASLESMFSALKK-AVEYPLLIKADTQGSVEAIAGALNKISNEDIRVRILHQGVGGITESDVSLAAASGAPIIGFHVRPNSKARDIARRDGVALKFYDVIYDLIDEIKAAMAGKLGPEYFETVVGKAEIREVFSAGKHGRAAGLLVLEGYIRQKLRARVLRNDVIIYNGSIASLRRFKDDVPEVRAGLECGITLEGSTDIKAGDIVETFEVEERARTL
1913578_Ssp@APG62909_1__translation_initiation_factor_IF_2                                          MSDEKKPLGLKRAGEVKQTFSHGRTNKVVVEVKRRKLVQDRKDLQARLLRELEDARRREDAEKAKEEEAQRRAESKAEQAA-QEK--ERRGKLTVTRALDRARSLAALKRAREKDKRAQPVQPKKSREVNVPEVITVQELAKRMGEKGADLVKVLFNMDMMVTVNQSIDQDTAELLVEEFGHIIKRISGDDVEIKVEEDDDPATLKPRAPVVTVMGHVDHGKTSLLDALRGANVVSGEAGGITQHIGAYQVKTKKGDMITFLDTPGHEAFTEMRARGAMVTDIVILVVAADDGLMPQSIEAINHCKAANVPMIVAINKIDKDGANPQRIRERLLEHEVMVEAMSGEVQDVEVSALKKIGLDDLLEKIALQAELLELGANPDRMAEAIVVEAQLDKGRGAVATVLVKRGTLKRGDIFVVGEYAGKVRALIDDKGKQVKEAGPSVPVEVLGLSGVPSAGDVLTVVENDARAREVAAYRAEQAKLKRTTQAPASLDTMFSSLSD-AMEYPVLIKADVQGSAEAIVNALNKLSTDEIKVRILHSGVGGITESDMILANASNAPLIGFNVRPNAKAREIAQREKVRLKYFDVIYHLTEDIAKEMAGELGPEIIETVVGRAEIKDVFPAGKHGKAAGILVTDGFIKKALKARITRDDVIIYNGEIGSLRRFKDDVAEVRAGLECGVTFTDHKDIKPGDYLETFEVEERERVL
1985171_Ssp@OSZ72385_1__translation_initiation_factor_IF_2                                          MSDNKAPLGLNKSGKVKQQFSHGRTKQVVVEVKRTRVLMTPAELAAMYQRQLEEARIREEQERAQREEERRRIEKRAAEEA--EK--LRRGKLTVTRALERVRSLAALRRAREKER---RGQAKQVRDVTVPDTITVQELANRMAERTNNVVRLLARMGVPTAAHEEIDQDTAELVLTEFGHNIVRVSASDVEKGMVGEDIEEDLVTRPPVVTIMGHVDHGKTSLLDALRGSNVVKGEAGGITQHIGAYQVTTKDKQKITFLDTPGHEAFTSMRARGASITDIVVLVVAWDDGIMPQTIEAIQHTKAAGVPMIVAINKMDKPGADAARIRTALLQHDVQVEEMGGEVMDVEISAVKKTGLDELLEKILLLAEISEFKANPDRAAEGTVIEAKLDKGKGPLATVLVRRGTLKRGDIFVMGQEWGRVRAMTDDKGVQVKEASPSMAVEVLGLGGVPQAGDIVTVVENEARAREVAEYRVGLATAKRTAGNPANLEDMFSVLRK-VQDFPLVIKADTQGSAEAIAGAVGKVGNEQIRAKVLLASTGGITESDVTLAKASGAPVIGFNVRANAKAREIAQRDGVALKYYDVIYDLIDDVKAGMAGQLGPEAFETVVGRAQVLEVFQAGKTGKAAGLRVTEGYIKKALRARVMRDDVIIYTGSIASLRRFKEDVAEVKVGLECGITLADSSDVKAGDIIETYEVEMKDRSL
1970594_Sbacterium@OYX78322_1__translation_initiation_factor_IF_2                                   MSDNKAPLGLNKAGQVKQTFSHGRSKQVVVEVKRARVLMTPAEMAALYARQLEEVRIREDQERAAREEERRRIEKRREEEA--EK--PRRGKLTVTRALERVRSLAALRRAREKER---RGQAKQVRDVTVPDMITVQELANRMAERTGNVVRLLARLGVPSAAVDEIDQDTAELVLTEFGHNIVRVSESDVEKGMVGEDVDKDLAFRPPVVTIMGHVDHGKTSLLDSLRGTNVVKGEAGGITQHIGAYQVTTKDKQKITFLDTPGHEAFTSMRARGASITDIVVLVVAWDDGIMPQTIEAIQHTKAAGVPMIVAINKMDKPGADAARIRTALLQQDVQVEEMGGDVMDVEISAIKKTGLDDLLEKILLLAEVSELKANPDRPAEGTVIEAKLDKGKGPLATVLVRRGTLKRGDIFVMGQEWGRVRAMVDDKGETVKEAGPSTAVEVLGLGGVPQAGDVVTVVENEARAREVAEYRAGVATAARTAGNPANLEDMFSVLRK-VQEFPLVIKADTQGSAEAIAGAVSKVGNDLIRAKVLLASTGGITESDVTLAKASGAPVIGFNVRANAKAREIAQRDGVALKYYDVIYDLIDDVKAGMAGQLGPEAFETVVGRAQVLDVFQAGKIGKAAGLRVTEGYIKKALRARVMRDDVIIYTGSIASLRRFKEDVAEVKVGLECGITLADSSDVKAGDIVETYEVEMKERNL
2015572_Abacterium@OYU15213_1__translation_initiation_factor_IF_2                                   --------------------------------------MTQQERLALLLRQAEEARIREEAAKAEAEAERLRLEKRREEEA--DK--LRRGKLTVTRALDRTRSLAALRRAREKER---RGQAKQVRDVTVPDRITVAELAHRMAERTPNVVRLLARMGMPAAAVDEIDQDTAELVLTEFGHNIIRVSESDVEIGMVGDDVDDHLLPRPPVVTIMGHVDHGKTSLLDALRGTNVVKGEAGGITQHIGAYQIVTKSKDKITFLDTPGHEAFTAMRARGAGVTDIVILVVAWDDGIMPQTIEAINHTKAAGVPMIVAINKMDKAGANAEKIRQALLQYDVQVESMGGEVQDVEVSATQKTGLDELIEKILLQAEILELKANPDRAAEGTVIEARLDKGKGPLATVLVRRGTLKRGDIFVMGQEWGKVRALNDDKGALVKEALPSMPVEVLGLTGVPMAGDVVTVVETEARAREVADYRAGLANAKRIEQEPANLETMFSVLRA-AQTYPLVIKADTQGSAEAIAGAINKISTDLIKAKVLSAGAGGITESDVTLAKASGAPVIGFGVRANAKAREIAQRDGVALKYYDVIYDLIDEVKAAMAGQLGPEALETVVGRALVLDVFQAGKTGKAAGIRVTEGFIKKALRARVMRDDVIIYNGSIASLRRFKDDVAEVKSGFECGITLADSSDVKVGDIVETFEVEMRERTL
1234595_Pflava@EMD82781_1__Translation_initiation_factor_2                                          MSDEKKPLGVKKTGKVQQQFSHGRKKSVVVERKRRFV-MSRKELQAKLLREAEEARRREDTAKQNAEEEARRAENREAEEAA-DK-RGRKGKLTISAATDRVPSMARLRRMREKEKRGQ-PEARQVRDVVVPEAITIQELANRMAERGADLVKKLFAQGEMVTVNQTIDQDTAELLVEDFGHRVKRVSEADVEIGLTGQDDEKDLKPRAPVVTIMGHVDHGKTSLLDALRGTDVTGGEAGGITQHIGAYQIQPENSGPITFLDTPGHAAFTEMRSRGANVTDIVILVVAADDGLMPQTIEAIAHTKAAGVPMIVAINKMDKPGADPTTVRTRLLEHEVIVEEMSGDVQDVEVSALKKQGLDKLIDAINLQAELLELKANPDRDAEATVIEAKLDKGRGPVATVLVNKGTLKRGDIFVVGAEQGKVRALVDEHGKQVKEAGPSKPVEVLGLSGVPMAGDNLTVVESDARAREVAEYRAGEMKKKRLATAPTSVDALFGALSK-AQEYAVVVKGDVQGSVEAIVSALHGLSTDDIKVRVLHSGVGAITESDVTLAAASGAPIYGFNVRPNAKAREVAEQKGAELRYYDVIYDLIDETKLAMAGQLGPERIENVVGRAEVKEVFPAGKTGKAAGLLVTDGIIKQGIRTRLTRDDVIIYNGKVASLRRFKDDVQEVRAGLECGVVFDSFKDIQPGDYLETFEVEERERVL
1948389_Abacterium@DFLT01000008_1_52___64985_67492                                                  MSDEKKPLGLKKTGQVQQQFSHGRKNTVVVERKRRFV-LSRKELQEKLLREAEDARRREEEKKNAAEEERRRAENRAEEEAALEE-QDRRGKLTVKNAMDRPMSMARLRRQREKHNQHA-AKTKQVRDVVVPEAITVQELANRMSEKGADLVKSLFNMGSMVTVNQTIDQDTAELLVEEFGHNVKRVSEADIEVGLVADDDAKDLQPRPPVVTIMGHVDHGKTSLLDALRGTDVTSGEAGGITQHIGAYQVTPENSGPITFLDTPGHEAFTEMRMRGANVTDIVVLVVAADDGLMPQTIEAIKHTKAANVPMIVAINKMDKEGANPTNVRTRLLEHEVIVEEMSGDVQDVEVSALKRTGLDKLIDAINLQAELLELSANPKRDAEATVIEAKLDKGRGPVATVLVNRGTLKRGDIFVVGSESGKVRALIDEHGKQVKEAGPSKPVEVLGLTGAPMAGDLLTVVENEGRAREVADYRAGEKKKKRLVTAPTNVDALFAAHAK-IEEYPVVIKGDVQGSVEAIVSSLQALSNDEIKVRVLHSGVGAITESDVTLAAASNAPLYGFNVRPNAKAREVAQKEGAELRYYDVIYDLIDETKLAMAGQLGPERIENVVGRAEVKEAFPAGKTGKAAGLLVTDGIIKKNIRTRVTRDDVIIYNGKVASLRRFKDDVDEVRAGLECGVVFDSFKDIKPGDMLETFEIEERERVL
665118_Denhydra@SFZ84910_1__translation_initiation_factor_IF_2                                      MADDKKTLTLKRPG-------RS-SRTVVVE--RRRVGLTSSESDARASRQRADEARRIEEDARRREQEERQRA--AAAAAEQNRRRGGRGRLTVSSATERGPSLAAMRRRRDKKMGRNQQAPKLSREVVIPEAITVQELANRMAERSVTVIKMLMQQGQMATINDVLDADTAELIATELGHTVKRVSDADVEEGLFDDDKAEDLTDRAPVVTIMGHVDHGKTSLLDAIREANVVSGEAGGITQHIGAYQV--EKGAKITFLDTPGHEAFTAMRARGAQATDIAVLVVAADDGVMPQTIESIKHAKAAGVPIIVAINKMDKPDANPTRVRTELLQHEVFVETMGGETLDVEVSAKTHAGLDTLLETILLQAEVLELKVARDGRAEGLVIEAKLDRGRGAVATVLVQRGTLKVGDIVVAGTEFARVRALIDDKGNQVKEAGPSVPVEVLGFNGVPSAGDRFSVVESDARAREVTEYRQRAIREK-TAGGATSLEQMMNQLKSGISKFPLVIKGDVQGSVEAIVASLNKLSTDEVSAQILYSGVGGITESDVTLASASNAIVIGFNVRANKQASDLATRDGIEIRYYNIIYDLVDDVKSAMSGLLKPERRETFIGYAEILEVFQITKVGKVAGCRVTEGIVERGAGVRLLRNDVVIHEGKLKTLKRFKDEVKDVPMGQECGMAFENYEDIRAGDVIECFRVESVQRTL
1783274_Aaurantiaca@RUT30210_1__translation_initiation_factor_IF_2                                  MADDKKTLTLKRPG-------RS-SRTVVVE--RRRVGLTNNEAIAREARQAADEVRRAEEDERRRAREERNRQ--AEAAS--NRRR-QRGRLTLANAGERGPSLAAMRRRRDKKMGRNQAQPKIAREVVVPEAITVQELANRMAERAVDVIKILMTQGQMVKINDVLDADTAELIATELGHTVKRVSDADVEEGLFDDDRAEDLTGRAPVVTIMGHVDHGKTSLLDAIREANVVSGEAGGITQHIGAYQV--EKGQKVTFLDTPGHEAFTAMRARGAQATDIAVLVVAADDGVMPQTIESIRHAKAANVPIIVAINKMDKPEANPTRVRTELLQHEVFVESMGGDVLDVEVSAKTHAGLDKLLETILLQAEVLELKVARDGRAEGLVIEAKLDRGRGAVATVLVQRGTLAIGDILVAGTEFARVRALINDQGEQVKEATPSMPVEVLGFTGVPSAGDRFSVVENEARAREVTEYRQRLVREK-TAGGATSLEQMMNQLKSGIAKFPLLIKGDVQGSVEAINASLNKLSTDEVSAQILYSGVGGITESDVTLATASNAVIIGFNVRANKQASDLAAREGIEIRYYNIIYDLVDDVKAAMSGLLSPERRETFIGNAEILEVFNITKVGKVAGCRVTEGMVERGAGVRLIRDNVVVHEGKLSTLKRFKDEVKEVQMGQECGMAFEKYEDMRVGDVIECFRVESIQRTL
1736675_Dsp@CP012945_1_2241___2286439_2289141                                                       MADDKKTLSLKRPN-------RS-SRTVVVE--RRFV-LSATEADARAGRQRAEEARRAEEDARRRQRAEKAR---AERALE-NRRREARGRLTVTNAGEKGPSLAAMRRRRDKKMGRNQQAPKLSREVTIPEAITVQELANRMSERAVDVIKILMQQGQMVKINDILDADTAELIATELGHTVKRVSDADVEEGLFDDDKAEDLTNRAPVVTIMGHVDHGKTSLLDAIRETNVVSGEAGGITQHIGAYQV--EKGQKITFLDTPGHEAFTAMRARGAQATDIAVLVVAADDGVMPQTIESIKHAKAAGVPIIVAINKMDKPSANPQRVRTELLQHEVFVESMGGDVLDVEVSAVTKAGLDKLLETILLQAEVLELKVARDGRAEGLVIEAKLDRGRGAVATVLVQRGTLGIGDIVVAGTEFARVRALINDKGEQVKEAGPSIPVEVLGFTGVPSAGDRFSVVETEARAREVTEYRQRLIREK-TAGGATSLEQMMNQLKSGIAKFPLIIKGDVQGSVEAINASLNKLSTEEVSAQILMSGVGAITESDVTLASASNAIIIGFNVRANKQASDLATREGIEIRYYNIIYDLVDDVKAAMSGLLKPERRETFIGYAEILEVFSITKVGKVAGCRVTEGIVERGAGVRLLRDNVVIHEGKLKTLKRFKDEVKEVPVGQECGMAFENYEDIRAGDVIECFRVEQVTRSL
2083786_Dsp@AVF03521_1__translation_initiation_factor_IF_2                                          MADDKKTLTLKRGG-------RGPSRTVVVE--RRVVPLSAAEAEARRARQAAEEARRIEEDNRRRARAERRQE--AEEAAAETRRRDSRGRLTVASATERGPSLAAMRRRRDKKMGRNQQAPKLSREVIIPEAITVGELANRMAERSVTVIKMLMQQGEMAKITDVIDADTAELIATELGHTVKRVSEADVEEGLFDDDKAEDLANRAPVVTIMGHVDHGKTSLLDAIREANVVSGEAGGITQHIGAYQV--DKGNKVTFLDTPGHEAFTAMRARGAQATDIAVLVVAADDGVMPQTIESIKHAKAAGVPIIVAINKMDKPEANPQRVRTELLQHEVFVESMGGDVLDVEVSAKSGEGLDKLLETILLQAEVLELKAPHDGRAEGLVIEAKLDRGRGAVATVLIQRGMLKVGDIVVAGTEMARVRALINDKGEQVKEAGPSVPVEVLGFNGVPSAGDRFSVVESEARAREVTEYRQRAIREK-TAGGATSLEQMMNQLKSGIAKFPLIIKGDVQGSVEAIVASLDKLGTDEVSAQILHQGVGGITESDVTLATASKAVIIAFNVRANKQAQELATREGIEIRYYNIIYDLVDDVKSAMSGLLSPERRETFIGYAKILEVFQITKVGKVAGCQVTEGIVERGAGVRLLRDDVVIHEGKLKTLKRFKDEVKEVQTGQECGMAFENYEDIRQGDVIECFRVETVQRTL
1736374_Dsp@KQT48439_1__translation_initiation_factor_IF_2                                          MADDKKTLTLKRAG-------RGPSRTVVVE--RRVVPLSAAEAEARQARAAAEEARRIEDDNRRRARQERRQE-AVEEAPAETRRRDARGRLTVSSATERGPSLAAMKRRRDKKMGRNQQAPKLSREVIIPEVITVAELANRMAERSVTVIKMLMQQGQMATINDVIDADTAELIASELGHTVKRVSDADVEEGLFDDDKAEDLTDRAPVVTIMGHVDHGKTSLLDAIREANVVSGEAGGITQHIGAYQV--EKGSKITFLDTPGHEAFTAMRARGAQATDIAVLVVAADDGVMPQTIESIKHAKAAGVPIIVAINKMDKPEANPQRVRTELLQHEVFVESMGGDVLDVEVSAKTQAGLDKLLETILLQAEVLELRVARDGRAEGLVIEAKLDRGRGAVATVLVQRGTLSIGDILVAGTEFARVRALINDKGEQVKSAGPSIPVEVLGFTGVPSAGDRFSVVETEARAREVTEYRQRAIREK-TAGGATSLEQMMNQLKAGISKFPLIIKADVQGSVEAIVASLNKLSTDEVSAQILMSGVGGITESDVTLAAASNAIVMGFNVRANKQANELATRDGIELRYYNVIYDLVDDVKNAMSGLLKPERRETFIGYAKILEVFQITKVGKVAGCQVTEGIVERGAGVRLLRDNVVIHEGKLKTLKRFKDEVKEVQTGQECGMAFENYEDIRANDVIECFRVETVQRTL
1736575_Dsp@KRA47793_1__translation_initiation_factor_IF_2                                          MADDKKTLTLKRPG-------RGPSRTVVVE--RRLVPLSAAEAEARRARQAAEEARRMEDDARRRERAERRQG-AEPAAPQATRRRDARGRLTVTNAGERGPSLAAMRRRRDKKMGRNQQAPKLSREVTIPEAITVQELANRMAERSVTVIKMLMQQGQMATINDVLDADTAELIATELGHTVKRVSEADVEEGLFDDDKAEDLTDRAPVVTIMGHVDHGKTSLLDAIREANVVSGEAGGITQHIGAYQV--ERGSKITFLDTPGHEAFTAMRARGAQATDIAVLVVAADDGVMPQTIESIKHAKAAGVPIIVAINKMDKPEANPTRVRTELLQHEVFVESMGGDVLDVEVSAKTQAGLDKLLETILLQAEVLELKVARDGRAEGLVIEAKLDRGRGAVATVLVQRGTLAIGDILVAGTEFARVRALINDKGEQVKEAGPSIPVEVLGFTGVPSAGDRFSVVETEARAREVTEYRQRAIREK-TAGGATSLEQMMNQLKAGIAKFPLIIKGDVQGSVEAIVASLNKLSTDEVSAQILMSAVGGITESDVTLASASNAIVIGFNVRANKQATDLATRDGIEIRYYNIIYDLVDDVKNAMSGLLKPERRETFIGNAEILEVFQITKVGKVAGCRVTEGIVERGAGVRLIRDNVVIHEGKLKTLKRFKDEVKEVQTGQECGMAFENYEDMRQGDVIECFRVETVQRTL
1736537_Dsp@KQX38716_1__translation_initiation_factor_IF_2                                          MADDKKTLTLKRPG-------RGPSRTVVVE--RRLVPLSAAEAEARRARQAAEEARRMEDDARRRERADRRQS-EPAAAAEATRRRDARGRLTVTNAGERGPSLAAMRRRRDKKMGRNQQAPKLSREVVIPEVITVAELANRMAERSVTVIKMLMAQGTMATINDVLDADTAELIASELGHTVKRVSEADVEEGLFDDDKAEDLTDRAPVVTIMGHVDHGKTSLLDAIREANVVSGEAGGITQHIGAYQV--EKGSKITFLDTPGHEAFTAMRARGAQATDIAVLVVAADDGVMPQTIESIKHAKAAGVPIIVAINKMDKPEANPTRVRTELLQHEVFVESMGGDVLDVEVSAKTQAGLDKLLETILLQAEVLELKVARDGRAEGLVIEAKLDRGRGAVATVLVQRGTLAIGDILVAGTEFARVRALINDKGEQVKEAGPSIPVEVLGFTGVPSAGDRFSVVETEARAREVTEYRQRAIREK-TAGGATSLEQMMNQLKAGIAKFPLIIKGDVQGSVEAIVASLNKLSTDEVSAQILMSAVGGITESDVTLASASNAIVIGFNVRANKQASDLATRDGIEIRYYNIIYDLVDDVKNAMSGLLKPERRETFIGNAEILEVFQITKVGKVAGCRVTEGIVERGAGVRLIRDNVVIHEGKLKTLKRFKDEVKEVQTGQECGMAFENYEDMRQGDVIECFRVETVQRTL
2082392_Dsp@PYVW01000022_1_38___30056_32905                                                         MADDKKTLTLKRPG-------RGPSRTVVVE--RRLVPLSAAEAEARRARAAAEEARRIEEDARRRERAEAAQSPAAPDAAAATRRRDARGRLTVSSATEKGPSLAAMRRRRDKKMGRNQQAPKLSREVIIPEAITVAELANRMAERSVTVIKMLMAQGTMATINDVLDADTAELIATELGHTVKRVSEADVEEGLFDDDKAEDLTDRAPVVTIMGHVDHGKTSLLDAIREANVVSGEAGGITQHIGAYQV--EKGSKITFLDTPGHEAFTAMRARGAQATDIAVLVVAADDGVMPQTIESIKHAKAAGVPIIVAINKMDKPEANPTRVRTELLQHEVFVESMGGDVLDVEVSAKTQAGLDKLLETILLQAEVLELKVARDGRAEGLVIEAKLDRGRGAVATVLVQRGTLAIGDILVAGTEFARVRALINDKGEQVKSAGPSIPVEVLGFTGVPSAGDRFSVVETEARAREVTEYRQRAIREK-TAGGATSLEQMMNQLKAGIAKFPLIIKGDVQGSVEAIVASLNKLSTDEVSAQILMSAVGGITESDVTLASASNAIVIGFNVRANKQATDLATRDGIEIRYYNIIYDLVDDVKNAMSGLLKPERRETFIGNAEILEVFTITKVGKVAGCRITEGMVERGSGVRLIRDNVVIHEGKLKTLKRFKDEVKEVQTGQECGMAFENYEDMRAGDVIECFRVETVQRTL
1643450_Dsp@AKR57680_1__Translation_initiation_factor_2                                             MADDTKTLTLKRPG-------RP-SRTVVVE--RRRFGLTSNEAEARNARAAAEEARRIEDDARRRARQERAREA-AKAAAA-NRRRDARGRLTLTTALDRGPSLAAMKRRRDKKMGRNVQAPKLSREVTIPEAITVQELANRMAERSVDVIKLLMQQGQMAKINDILDADTAELIATELGHTVKRVSEADVEEGLFDDDKAEDMTPRPPVVTIMGHVDHGKTSLLDAIREANVVSGEAGGITQHIGAYQV--EKGQKITFLDTPGHEAFTAMRARGAQATDIAILVVAADDGVMPQTIESIKHAKAAGVPIIVAINKIDKHEADPNRVRTELLQHEVFVESMGGEVLDVEVSAKTHQGLDKLLETILLQAEVLELKANVDGRAEGLVIEAKLDRGRGAVATVLVQRGTLHVGDIVVAGTEWARVRALINDKGEQVKSALPSSPVEVLGFSGVPNAGDRFSVVETEARAREVTEYRQRAIREK-TAGGATSLEQMMNQLKAGISKFPLIIKGDVQGSVEAIVASLNKLSTDEVSAQILMSGVGGITESDVTLASASGAIIIGFNVRANKQAADLAQRDGIEIRYYNIIYDLVDDVKSAMSGLLAPERRETFIGYAEILEVFQITKVGKVAGCRVTEGIVERGAGVRLLRDNVVIHEGKLKTLKRFKDEVKDVQVGQECGMAFENYEDIRQGDVIECFRVETVQRTL
443610_Dgeojensis@KKB13328_1__translation_initiation_factor_IF_2                                    MADDKKTLTLKRPG-------RS-SRTVVVE--RRRVPLSAAEAEARRARQAADEARRIEEEARRRERQERRREEAAEASAAETRRR-GRARLTVVNAGERGPSLAAMRRRRDKKMGRNQVQPKLSREVIIPDAITVQELANRMAERAVDVIKILMAQGQMAKINDVIDSDTAELIAIELGHTVKRVSEADVEEGLFDQDNPSDLKPRPPVVTIMGHVDHGKTSLLDAIRHANVVSGEAGGITQHIGAYQV--AQGQKITFLDTPGHEAFTAMRARGAQATDIAVLVVAADDGVMPQTIESIKHAKAANVPIIVAINKIDKPAADPNRVRTELLQHEVFVETMGGDVLDVEVSAHTKQGLDKLLETILLQAEVLELKAAPDGRAEGLVIEAKLDRGRGAVATVLVQRGTLRVGDILVAGTEFARVRALINDKGEQVKEAAPSTPVEVLGFNGVPSAGDRFSVVESEARAREVTEYRQRQIRER-TAGGATSLEQMMNQLKSGIAKFPLIIKGDVQGSVEAIVASLEKLGTEEVSAQILHQGVGGITESDVTLATASSAIIIGFNVRANKQAAELATREGIEIRYYNIIYDLVDDVKSAMSGLLAPERRETFIGYAEILEVFNISKVGRVAGCRVTDGIVERGAGVRLLRENVVVHEGKLKTLKRFKDEVKEVQSGQECGMAFENYEDIRAGDVIECFRVETVQRTL
1895753_Dsp@OJX55027_1__translation_initiation_factor_IF_2                                          MADDKKTLTLKRPG-------RG-PRTVVVE--RRVVPLSSAEAEARAARQREAEARRAEEDARRRARADRAAAEEAPAPVAE-RRRDARSRLTVASATERGPSLAAMRRRRDKKMGRNVQAPKLMREVIIPDAITVGELANRMAERSVTVIKMLMGMDRMATINDVLDADTAELIATELGHTVKRVSEADVEQGLYDDDKAEDLTHRAPVVTIMGHVDHGKTSLLDAIREANVVAGEAGGITQHIGAYQV--EIGQKITFLDTPGHEAFTAMRARGAQATDIAVLVVAADDGVMPQTIESIKHAKAAGVPIIVAINKMDKPSANPTRVRTELLQHEVFVESMGGEVLDVEVSAVTRAGLDKLLETILLQAEVLELQVPRDGRAEGLVIEAKLDRGRGAVATVLVQRGTLRVGDIVVAGTEFARVRALIDDKGNQDREAGPSTPVEVLGFTGVPSAGDRFSVVETEARAREITEFRQRQLREK-SSVGATSLEQMMNQLKAGISKFPLIIKGDVQGSVEAIVASLNKLSTDEVSAQILMSGVGAITESDVTLANASRAIIIGFNVRANKQANDLATRDGIEIRYYNIIYDLVDDVKSAMSGLLKPERRETFIGYAEILEVFQITKVGKVAGCRVTEGIVERGAGVRLLRDNVVIHEGKLKTLKRFKDEVKEVPMGQECGMAFESYEDIRAGDVIECFRVEQVTRSL
440168_Pluteolum@SDG57340_1__translation_initiation_factor_IF_2                                     MTDKTKTLTLKRPG-------RS-SRTVVVE--RRRV-LTQNEAQAREARAEEETKRHAEIDARRKERRA--QEDKGEA-ADEDRAR-SRGRLNVNSALDQ-TSLAAMRRRQNKKMGRTTVQPKLAREVIVPEVITVAELANRMSERAVDIIKLLMAQGQMLKINDVIDVDTAELIATELGHTVKRVAESDVEEGLYDNDDAGDLVSRAPVVTIMGHVDHGKTSLLDAIREAKVVDTEAGGITQHIGAYQV--ETGQKITFLDTPGHEAFTAMRARGAQATDIAILVVAADDGVMPQTVESIKHAKAAGVPIIVAINKIDKPGADSTRVRTELLQHEVFVESMGGEVLDVEVSALKKTNLDGLLEAVILQSEFLELKAPDKGPAQGLVIESKLDKGRGAVATMLVQRGALSVGDIVVAGNEWAKVRALIDDKGAQAKSAGPSTPVEVLGFSGVPDAGDRFAVVESEARAREITEYRQRVIREK-TAGGATSLEQMMNQLKSGIAKFPLVIKGDVQGSVEAIVTALNKLSTDEVSAQILYSGVGGITESDVTLATASGAVIIGFNVRANKQAAELAQREDIEVRYYNIIYDLIDDVKGVMSGMLAPEVRETFLGNAEILEVFNISKVGKVAGCRITEGMVERGAGVRLIRDNVVIHEGKLSTLKRFKDEVKEVQAGQECGMAFEKYEDMRAGDVIECYRVEKVQRSL
1082931_Phalotolerans@AEQ53545_1__translation_initiation_factor_2                                   MTDKTKTLTLKRPG-------RS-SRTVVVE--RRRV-LTQNENQAREARAEEEAQRHAEIDARRKERRA--AEEK-EA-A-EDRAR-SRGRLNVNSALDRGPSLAAMRRRQNKKMGRNTVQPKLAREVTIPEAITVAELANRMAERAVDVIKLLMAQGQMLKINDVIDADTAELIATEMGHTVKRVAESDVEGGLFDNDDAGDLVNRPPVVTIMGHVDHGKTSLLDAIREANVVSTEAGGITQHIGAYQV--EKGQKITFLDTPGHEAFTAMRARGAQATDIAILVVAADDGVMPQTIESIKHAKAAGVPIIVAINKIDKQGADSTRVRTELLQHEVFVESMGGEVLDVEVSALKKTNLDGLLEAVLLQSEVLELKAPEKGPAQGLVIESKLDKGRGAVATVLVQRGMLSVGDIVVAGNEWAKVRALIDDKGEQVKSAGPSTPVEVLGFSGVPDAGDRFAVVESEARAREITEYRQRVIREK-TAGGATSLEQMMNQLKSGIAKFPLLIKGDVQGSVEAIVTALNKLSTDEVSAQILYSGVGGITESDVTLATASSAVIIGFNVRANKQAAELAQREGIEVRYYNIIYDLIDDVKGVMSGMLAPEVRETFLGNAEILEVFNISKVGKVAGCRVTDGMVERGAGVRLIRDNVVIHEGKLSTLKRFKDEVKEVQSGQECGMAFEKYEDMRPGDVIECYRVEKVQRTL
2029865_Plentulum@RZMW01000040_1_67___73402_76020                                                   MTDKNKTLSLKRPG-------RS-SRTVVVE--RRRVGLTQNEAQAREARAEEEARRHAEIDARRKERQV---EERQEAEAEEDRAR-SRGRLNVNSALER-PSLAAMRRRQNKKMGKTAVQPKLSREVTIPEAITVGELANRMAERAVDVIKLLMAQGQMLKINDVIDADSAELIATELGHTVKRVAESDVEEGLFDKDDAADSVSRPPVVTIMGHVDHGKTSLLDAIREANVVSTEAGGITQHIGAYQV--EKGQKITFLDTPGHEAFTAMRARGAQATDIAILVVAADDAVMPQTIESIKHAKAAGVPMIVAINKIDKPGADPQKVRTDLLQHEVFVESMGGEVLDVEVSALKKTNLDGLLEAVLLQSEVLELKAPEKGSAQGLVIESKLDKGRGAVATVLVQRGTLNVGDIVVAGNEWAKVRALIDDKGVQVKSAGPSTPVEVLGFSGVPDAGDRFAVVESEARAREITEYRQRVIREK-TAGGATSLEQMMNQLKSGIAKFPLVIKGDVQGSVEAIVTALNKLSTDEVSAQILYSGVGGITESDVTLATASKAVIIGFNVRANKQAAELAQREGIEVRYYNIIYDLIDDVKGVMSGMLAPEVRETFIGNAEILEVFNISKVGKVAGCRVTEGMVERGAGVRLIRDNVVIHEGRLSTLKRFKDEVKEVPMGQECGMAFEKYEDMRAGDVIECYRVEKIERTL
2248761_Psp@QMEL01000001_1_75___74202_76841                                                         MTDKSKTLTLKRPG-------RS-SRTVVVE--RRRV-LTQSEALAREARAEEEARRFAEIDARRQARRA---EKR-EAEKAEDRARPSRGRLTVTTAFDRGPSLAAMRRRQNKKMGRNTAQPKLSREVIIPEAITVQELANRMAERAVVVIKMLMAQDMMLKINDVIDADTAELIATELGHTVKRVAESDVEEGLFDADDAADLEARPPVVTIMGHVDHGKTSLLDALREANVVSTEAGGITQHIGAYQV--ERGHKITFLDTPGHEAFTAMRARGAQATDIAILVVAADDGVMPQTIESIKHAKAAGVPIIVAVNKIDKPAADPTRVRTELLQHEVFVESMGGETLDVEVSALKKINLDGLLEAVLLQAEVLELKAPAKGRAEGLVIESKLDKGRGAVATVLVQRGTLSVGDIVVAGTEWAKVRALINDKGQQVKSAGPSTPVEVLGFSGVPDAGDRFTVVDSEARAREVTEYRQRVIREK-TAGGATSLEQMMNQLKSGIAKFPLLIKGDVQGSVEAIVTALNKLSTDEVSAQILYSGVGGITESDVTLATASGAIIIGFNVRANKQAAELSSREGIEIRYYNIIYDLIDDVKNAMSGLLAPEVRETFIGYAEILEVFNISKVGKVAGCRVTEGIVERGAGVRLLRDDVVIHEGKLSTLKRFKDEVKDVQAGQECGMAFEKYEDMRPGDVIECYRVEKVQRTL
2185280_Pmontanilacus@RZMX01000051_1_95___103979_106576                                             MSDNNKTLTLKRPG-------RS-SRTVVVE--RRRV-LTQNEALAREARAEEEAKRHAEIDARRKERQA---ERREDA---ADRAR-ARGRLNVNSALDRGPSLAAMRRRQNKKMGRNTVQPKLSREVIIPEAITVAELANRMSERAVDVIKLLMGQGQMVKINDIIDTDTAELVATEMGHTVRRVAESDVEEGLFDTEDTGDRVARPPVVTIMGHVDHGKTSLLDAIREANVVSTEAGGITQHIGAYQV--EKGQKITFLDTPGHEAFTAMRARGAQATDIAILVVAADDGVMPQTIESIKHAKAAGVPIIVAINKIDKQGADSTRVRTELLQHEVFVESMGGEVLDVEVSALKHTNLDGLLEAVLLQSEVLEITATDKGNAQGLVIESKLDKGRGAVATMLVQRGTLSVGDIVVAGNEWAKVRALIDDQGKQVKSAGPSTPVEVLGFSGVPDAGDRFGVVESEARAREITEYRQRVIREK-TAGGATSLEQMMKQLKSDIAKFPLVIKGDVQGSVEAIVTALNKLSTEEVSAQILYSGVGGITESDVTLATASKAVIIGFNVRANKQAAELATREGIEIRYYNIIYDLIDDVKSAMSGLLAPEVRETFIGYAEVLEVFNITKVGKVAGCRVTDGIVERGAGVRLLRDNVVIHEGRLSTLKRFKDEVKDVQSGQECGMAFEKYEDMRAGDVIECYRVEKVERTL
454601_Mmyrionectae@AVX02751_1__translation_initiation_factor_IF_2                                  MSDNGKTLTLKRPG-------RS-SRTVVVE--RRRI-LTSSESAAREARAQEAARRRAEEDARRKERRREEEEERREEAERDNRRD-RKTRLTVTTALDRGPSLAAMKRRREKQKGRGPKKEKIAREVTIPEAITVQELANRMAERAVDVIKLLMQQGQMATINDVLDADTAELIAAELGHTVKRVAESDVEEGLFGEQNPEDLDPRAPVVTIMGHVDHGKTSLLDAIREANVVSGEAGGITQHIGAYQV--NRGREITFLDTPGHEAFTAMRARGAQATDIAVLVVAADDGVMPQTIESIKHAKAAEVPIIVAINKMDKPEADPNRVRNELLQHEVFVESMGGEILDVEVSAMKKQNLEGILDAIILQSEILELKANPKGRARGIVVEAKLDKGRGAVATVLVQNGELAVGDIIVAGAQWAKVRALINDKGEQIKTAGPSTPVEILGFTGVPDAGDLMGAVEHEAKAREITEYRQRKQREK-SAAGVTSLEQMMSQLKEDMAKIPLVIKGDVQGSVEAINGALDKLATDEVSAQVLIGGVGGITESDVTLAAASKAIVIGFNVRANKQAREAAAREGVEIRYYNIIYDLVDDVKAAMSGLLSPEVRETFIGNAEILEVFNITKVGRVAGCRVTDGIVERGAGVRLIRDDVVIHEGKLSTLKRFKDEVKEVNAGQECGMAFEKYEDMRAGDVIECYRVEEIERTL
422296_Cmarinus@AUCR01000010_1_99___95929_98466                                                     MSDKRKTLTLKRPG-------RS-SRTVVVE--RRRV-LTERESEARESRAERQAKRRAEEDARRKERLREEAEERKEREEA-NRKD-RRTRLTVTRALDRAPSLAAMRRRREKQKGK--TSEKIAREVTIPEAITVQELANRMAERSVDVIKLLMQQGQMATINDVLDADTAELIATEMGHTVKRVAESDVEEGLFDADADTDLQPRPPVVTIMGHVDHGKTSLLDALRSANVVSGEAGGITQHIGAYQV--TQDNQITFLDTPGHEAFTAMRARGAQATDIAILVVAADDGVMPQTIESIKHAKAAGVPIIVAINKMDKPEADPSRVRNELLQHEVFVESLGGEVLEVEVSAAKKTNLDKLLDAVLLQSELLELKANPNGRAEGTVIEAKLDKGRGAVATVLVQRGTLKVGDILVAGAEWAKVRALINDKGQQVKEAGPSTPVEVLGFSGVPDAGDRFSVVESEARAREVTEYRQRKLREK-SAGGVTSLEQMMTQLKDDLAKFPLVIKGDVQGSVEAIVGALDKLGTDEVTAQILMAGVGGITESDVTLAQASGAIIIGFNVRANKQARESAEREGIEIRYYNVIYDLVDDVKSAMSGLLSPERRETFIGNAEILEVFNITKVGKVAGCRVTEGMVERGAGVRLIRDDVVIHEGKLSTLKRFKDEVKEVQGGQECGMAFEKYEDMRAGDIIECYRVEHVTRTL
631454_Lbaratangense@ESR25868_1__Translation_initiation_factor_2                                    MTDDKKTLSLRRTGTVKQNFPRGRSKSVVVEKKKRRTLLSDEEKDARTVREEIDAKRRAEEEVRLAEAERRRQEERAEEASREDRR-DRRGKLTVSNALDRGRSLASMKRRRERDR-RGSGQEKVTREVTIPDTITIQELANRMAERAVDVIKLLMQQGQMMKINDVIDADTAELIVAEMGHTPKRVSESDVEEGLVGADRDEDLKPRAPVVTVMGHVDHGKTSLLDAIRKAKVVQGEAGGITQHIGAYQAQAPNGETITFIDTPGHAAFTSMRARGAKVTDIVILVVAADDGVMPQTIEAINHARAAGVPMIVAVNKIDKPDADPNRVRNDLLRYEVVTEAMGGDTQEVQVSALKHIGLDELLEAIQLQSEVLELKANPNRSAEGVLVEAQLDKGRGPVGTVLVQRGTLRVGDIVVAGAEWGKVRALINDKGENVKEAGPSTPVEVLGLNGTPEAGDLLAVVDSEARAREIADYRQRKRRERLQARGGSTLEQMMSQIKEGTKEFPLVVKADVQGSAEAITGALEALGNEEVAARVVLQGVGGITESDVALAQASDCIIVGFNVRANRQAREAAEREGIEIRYYNVIYDLVDDVKAALSGMLSPTLRETMLGNAEILEVFNISKVGKVAGCRVTDGVVQRGAHVRLIRDNVVVHEGKLSTLKRFKDEVREVNAGQECGMAFESYQDMRPGDVIECYTVEEVQRTL
1608422_Halgicola@RIJ32077_1__translation_initiation_factor_IF_2                                    MSDDKKPLTVSRGGTVKQSFSHGRSKQVIVQTKKRRVVITEQELIARQEAEEAARERLLSEQERKVAEARRKAEEREEAEARAE-RRKRKGKLTIASALGRQRSLASVKRARERERERRDQQEKVSREVTLPETITLQDLAQRMNERVADVVKYMMRQGEMMRANDIIDADTAELIAEEFGHTVKRVAESDVEIGLGDKDDPKDLKPRAPVVTIMGHVDHGKTSLLDALRSTDVVAGEAGGITQHIGAYQVQLASEDKITFLDTPGHAAFSAMRARGANVTDIVILVVAADDGVMPQTIEAIKHAKAAEVPIIVAVNKCDKPDANPDKVLTELLQHDIQVEAMGGDVQAIKVSALAKTGLDELTEAITLQAELLELQANPDRQADGIVVESQLDKGRGPVATVLINRGTLKRGEIVVAGKQWGKVRALVNERNQQLKDAGPGVPVEILGLDGAPEPGDMFNVVDSEARAREVTEYRQRAERQKQGVAS-GSLESLMNSM-NEVSELPIVVKGDVQGSVEAIRHSLEGLSTEEVRANVVYGAAGGISESDILLAKSSGAPVFAFNVRANKQARELAEKEDVEIRYYSVIYNLIDDVKDTLSGMLAPEKRETFIGYADILEVFNITKVGKVAGCKVSEGTVKRGCGVRLLRDDVVIHEGKLKTLKRFKDEVAEVTSGMECGMAFEKYEDIREGDKIECFEVEMIERRL
1951951_Hbacterium@DHXH01000023_1_53___43324_45885                                                  MSDDKKPLTVSRGGTVKQSFSHGRSKQVIVQTKKRRVVITEQELIARQEAEEAARERLLSEQERKVAEARRKAEEREEAEARTE-RKKRKGKLTIASALGRQRSLASVKRARERERERREQQEKVSREVTLPETITLQDLAQRMNERVADVVKFMMRQGEMMRANDIVDADTAELIAEEFGHTVKRVSESDVEIGLGDKDDEKDLKPRAPVVTIMGHVDHGKTSLLDALRSTDVVAGEAGGITQHIGAYQVQLEGGDKITFLDTPGHAAFSAMRARGANVTDVVILVVAADDGVMPQTIEAIKHAKAAEVPIIVAVNKCDKPDANPDKVLTELLQHDIQVEAMGGDVQAIKVSALERTGLEELTEAITLQAELLELKANPDREADGIVVESQLDKGRGPVATVLINRGTLKRGEIVVAGKQWGKVRALVNERNQQLKDAGPAVPVEILGLDGAPEPGDMFNVVDSEARAREITEYRERAERQKQGVAS-GSLESLMNSMKDEVSELPIVVKGDVQGSVEAIRHSLEGLSTDEVRANVVYGAAGGISESDILLAKSSGAPVFAFNVRANKQARELAEKEDVEIRYYSVIYNLIDDVKDTLSGMLAPEKRETFIGYADILEVFNITKVGKVAGCKVSEGTVKRGCGVRLLRDDVVIHEGKLKTLKRFKDEVAEVTSGMECGMAFEKYEDIREGDKIECFEVEMIERKL
545261_Haquimarina@NCST01000013_1_17___15003_17564                                                  MSDDKKPLTVSRGGTVKQSFSHGRSKQVIVQTKKRRVVITEEELVARQEAEEAARERLLSEQERKVAEARRKAEEREEAEAKSE-RKKRKGKLTIASALGRQRSLASVKRARERERERRDDTEKVSREVTLPESITLQDLSQRMNERVADVVKYMMRQGEMMRANDILDADTAELIAEEFGHTVRRVAESDVEIGLEGEDDPKDMKPRAPIVTVMGHVDHGKTSLLDALRSTDVVAGEAGGITQHIGAYQVQLGSGDKITFLDTPGHAAFSAMRARGANVTDIVILVVAADDGVMPQTIEAIKHAKAAEVPIIVAVNKCDKPDANPDNVLTELLQHDIQVEAMGGDVQAIKVSATERTGLEELTEAITLQAELLELKANPNRDADGIVVESQLDKGRGPVATVLVNRGTLKRGEIVVAGKQWGKVRALVNERGQQLKEAGPAVPAEVLGLSGAPEPGDMFNVVDNEARAREITEYRSRMERQKTGVAS--SLESLMNSMKDAVSELPLVVKADVQGSVEAITQSVEQLSNDEVRANVIYGAAGGISESDILLAKSSNAPVFAFNVRANKQARELAEKEGVEIRYYSVIYNLIDDVRDTLSGMLAPEQRETFIGYADILEVFNITRVGKVAGCKVSEGVVKRGCGVRLLRDDVVIHEGKLKTLKRFKDEVPEVSSGMECGMAFEKYEDIREGDKIECFEVEVVERTL
2305467_Hsp@RIJ25027_1__translation_initiation_factor_IF_2                                          MSDDKKPLTVSRGGTVKQSFSHGRSKQVIVQTKKRRVVITEEELIARQEAEEAARERLLSEQERKVAEARRKAEEREEAEAKED-RKKRKGKLTIASALGRQRSLASVKRARERERERREQQEKVSREVTLPESITLQDLAQRMNERVADVVKYMMRQGEMMRANDIIDADTAELIAEEFGHTVKRVSESDVEIGLEGEDDPKDMKPRAPIVTVMGHVDHGKTSLLDALRSTDVVAGEAGGITQHIGAYQVQLESGDKITFLDTPGHAAFSAMRARGANVTDIVILVVAADDGVMPQTIEAIKHAKAAEVPIIVAVNKCDKPDADPDKVLTELLQHDIQVEAMGGEVQAVKVSATARTGLDELTEAISLQAELLELKANPDRPADGIVVESQLDKGRGPVATVLINRGTLQRGEIVVAGKQWGKVRALINERGQQLKDAGPAVPVEILGLDGAPEPGDMFNVVDSEARAREITDYRNRMERQKTGVAS-ASLESLMNSMKDEVSELPLVVKADVQGSVEAIKQSVEGISTDEVRANVIYGAAGGISESDILLAKSSNAPVFAFNVRANKQARELAEKEGVEIRYYSVIYNLIDDVKDTLSGMLAPEKRESFIGYADILEVFNITKVGKVAGCKVTEGVVKRGCGVRLLRDDVVIHEGKLKTLKRFKDEVPEVTSGMECGMAFEKYEDIREGDKIECFEVEIVERKL
568102_Hlitoralis@NCSS01000006_1_2406___2481110_2483668                                             MSDDNKPLTVSRGGTVKQSFSHGRSKQVIVQTKKRKIVITEQELIARQDAEEAARERLLSEQERKVAEARRKAEEREAAEAAAE-RRKRRGKLTIASALGRQRSLASVRRARERERERREQQEKVSREVTLPETITLQDLAQRMNERVADVVKYMMRQGEMMRANDIVDADTAELIAEEFGHTVKRVLESDVEIGLEGTDDEKDLKPRAPVVTIMGHVDHGKTSLLDALRETDVVAGEAGGITQHIGAYQVQLKSGEKITFLDTPGHAAFSAMRARGATVTDVVILVVAADDGVMPQTIEAIKHAKAAEVPIIVAVNKCDKPDAKPDNVLTELLQHDIQVEAMGGDVQAIKVSALEKTGLDELTEAISLQAEILELKANPDRDADGIVIESQLDKGRGPVATVLINRGTLKRGEIVVAGKQWGKVRALINERNQQLKDAGPAVPVEILGLDGAPDPGDMFNVVDSEARAREITEYRQRMERQKQGVAS-SSLESLMNNLKDQASELPLVVKADVQGSVEAITHSLANISTDEVRANVIYGAAGGISESDILLAKSSGAPVFAFNVRANKQARELAEKEGVEIRYYSVIYNLIDDVKDTLSGMLSPEKRENFIGYADILEVFNITKVGKVAGCKVSEGVVKRGCGVRLLRDDVVIHEGKLKTLKRFKDEVPEVSSGMECGMAFEKYEDIREGDKIECFEVQMIERTL
228405_Hneptunium@ABI75987_1__translation_initiation_factor_IF_2                                    MSDDQKPLTVVRKGTVKQSFSHGRSKQVVVETKKRRPVITVAELKARQAEERAAQDRLRTEQERKQAELRRRAEEAADVASREA-RRERRGKLTIASALARQRSLASVRRARERERERRDSNDKTSIEVTLPETITLQDLAQRMNERVADVVKFMFKQGEMLRGNDIVDADMAELIAGEFGHTVRRVSEADVEIGLEGDDRDEDLQPRAPIVTIMGHVDHGKTSLLDALRKTDVAGGEAGGITQHIGAYQVQLKSGERITFLDTPGHAAFTAMRARGANATDIAILVVAADDSVKPQTIESISHAKAAGVPIVVAITKSDLHDANPEKVLTDLLQYDIQVEAMGGVTQAVKVSAKTGAGLDELTDAISIQAEILELKANPNRQADGVVIESKLDKGRGPVATVLVKRGTLKRGDIVVAGANWGKVRALVDERGQQLADAGPSLPVEVLGLDGAPDPGDAIVVVDSEARAREITEYRIRTKRQVAGNASAASLDQLMNRLKDVTSELPIVLKGDVQGSVEAITMSLDKISTEEVRAKVIHGAVGGISESDVLLARSSNAPIFAFNVRANKQARDLAEREGVEIRYYSIIYDLLDDVKATLSGMLAPEKRETFLGYADILEVFNITKVGKVAGCRISEGKVMRGCGVRLLRDNVVIHEGKLKTLKRFKDEVSEVNAGMECGMAFERYDDIRVGDKIECFQVEEIARTL
81029_Hadhaerens@HAE28389_1__TPA_asm__translation_initiation_factor_IF_2__partial                   ------------------------------------------------------------------------------------------------------------------------------------------------------------------------------------------------------------------------HVDHGKTSLLDALRKTDVVGGEAGGITQHIGAYQVKLKSGDRITFLDTPGHAAFTAMRARGATATDIAIIVVAADDSVMPQTIESINHAKAAGVPIIIAVNKSDLETADPDKVLTDLLQHDVQVESMGGETQAVAVSAKTGAGLDELTDAISLQAELLELKANPDRDADGIVVESQLDKGRGPVATVLVKRGTLQRGDIVVAGTQWGKVRALVDERGQQLKDAGPSQPVEVLGLDGAPDPGESFVVVDTEARAREITDYRIRTKRQVSGKAGAASLDQLMNRLKEETSELPVVVKGDVQGSVEAISQSLDKLSTEEVRAHVIHGAVGGISESDVLLAKSSEAPIFAFNVRANKQARDLAEKEGVEIRYYSVIYDLIDDVKATLSGMLAPEKRETFIGYAEILEVFNITKVGKVAGCKISEGKVLRGCGVRLLRDDVVIHEGKLKTLKRFKDEVNEVSSGMECGMAFERYDDIRVGDKIECFQVEEIARTL
1280946_Hberingensis@KCZ55749_1__translation_initiation_factor_IF_2                                 MSDDTKPLTVSRKGTVKQSFSHGRSKQVVVETKKRRAVITVDELKARQNEVKEAQDRLRSEQEKKLAEARRKAEEREEAAAKDD-RRERRGKLTISSALARQRSLASLRRARERERERREQREKVSVEVTLPETITLQDLAQRMNERVADVVKFMIQQGEMLRGNDIIDADTAELIAEEFGHTVKRVAESDVEIGLEGDDDPKDLKSRPPIVTIMGHVDHGKTSLLDALRKTDVVAGEAGGITQHIGAYQVKLKSGDRITFLDTPGHAAFTAMRARGATATDIAILVVAADDSVMPQTIESINHAKAAGVPIIVAVNKTDLPDSNADKVLTDLLQHDVQVESMGGETQAVKVSALTGQGLDELTDAITLQAELLELKANPSRHADGVVIESQLDKGRGPVATVLVKRGTLERGDIVVAGSQWGKVRALVDERGQQLKGAGPAQPVEVLGLDGAPDPGDSFVVVDTEARAREVTEYRIRSKRQVSGKAGAASLDQLLSKLKDETSELPVVVKGDVQGSVEAISQSLDKLSTEEVRARVIHGAVGGISESDVLLARSSNAPIFAFNVRANKQARDLAEKEGVEIRYYSVIYDLIDDVKATLSGMLAPEKRETFIGYAEILEVFNITKVGKVAGCRISEGKVLRGCGVRLLRDDVVIHEGKLKTLKRFKDEVNEVNSGMECGMAFERYDDMRVGDKIECFQVEEIARTL
1629720_Hbacterium@KJS25361_1__translation_initiation_factor_IF_2__partial                          ---------------------------------------------------------------------------------------SRRGKLTISSALARQRSLASVRRARERERERRNDREKVSIEVTLPETITLQDLAGRMNERVADVVKFMIQQGEMLRGNDIIDADTAELIAEEFGHTVKRVAESDVEIGLEGDDDAADMVPRAPIVTIMGHVDHGKTSLLDALRKTDVVAGEAGGITQHIGAYQVQLKSGDRITFLDTPGHAAFTAMRARGATATDIAIIVVAADDSVKPQTIESINHAKAAGVPIIIAVNKADLPDANPDKVLTDLLQHDVQVESMGGETQAVIVSAKTGAGLDELTDAISLQAELLELKANPNRDADGIVIESQLDKGRGPVATVLVKRGTLKRGDIVVAGTQWGKVRALVDERGQQLKDAGPSLPVEVLGLDGAPDPGEAMVVVDTEARAREITDYRIRTKRQIAGKAGAASLDQLLSRLKEETAEMPVVVKGDVQGSVEAISQSMDTVSTEEVRARVIHGAVGGISESDVLLAKSSNAPIFAFNVRANKQARELAEKEGVEIRYYSVIYDLIDDVKTTLSGMLAPEKRETFIGYAEILEVFNITKVGKVAGCRISEGKVLRGCGVRLLRDDVVIHEGKLKTLKRFKDEVTEVSSGMECGMAFERYDDIRAGDKIECFQVEEIARTL
1946637_Hsp@DHZF01000055_1_3___2494_5082                                                            MSDDTKPLTVARKGTVKQSFSHGRSKQVVVETKKRRSVITVNELKARQQEEKAAQDRLRSEQEKKFAEARRKAEEREEAAAKEE-RRERRGKLTISSALARQRSLASLRRARERERERRDQREKVSIEVTLPETITLQDLAGRMNERVGDVVKFMIQQGEMLRGNDIVDADTAELIAEEFGHTVKRVSESDVEIGLEGEDDPKDLKPRAPIVTIMGHVDHGKTSLLDSLRKTDVVAGEAGGITQHIGAYQVQLKSGDRITFLDTPGHAAFTAMRARGATATDIAILVVAADDSVMPQTIESINHAKAAGVPIIVAVNKSDLPDANPDKVLTDLLQHDVQVESMGGSTQAVKVSALTGAGLDELTDAITLQAELLELKANPDRPADGTVIESQLDKGRGPVATVLVKRGTLKRGDIVVAGAQWGKVRALVDERGQQLKDAGPSLPVEVLGLDGAPDPGDQFVVVDTEARAREVTEYRVRQKRQVSGKAGAASLDQLLSKLKDETSELPVVVKGDVQGSVEAISQSLDKVSTEEVRARVIHGAVGGISESDVLLAQSSEAPIFAFNVRANKQARDLAEKEGVEIRYYSVIYDLIDDVKATLSGMLAPEKRETFIGYAEILEVFNITKVGKVAGCRVSEGKVLRGCGVRLLRDDVVIHEGKLKTLKRFKDEVTEVSSGMECGMAFERYDDIRAGDKIECFQVEEIARSL
1946620_Hsp@DEMW01000050_1_93___89566_92121                                                         MSDDTKPLTVARKGTVKQSFSHGRSKQVVVETKKRRSVITVNELKARQQEEKAAQDRLRSEQEKKIAEARRKAEEREEAAAKDD-RRERRGKLTISSALARQRSLASLRRARERERERRDQREKMSVEVTLPETITLQDLAQRMNERVGDVVKFMIQQGEMLRGNDIIDADTAELIAEEFGHTVKRVSEADVEIGLEGEDDAKDLKPRAPIVTIMGHVDHGKTSLLDALRKTDVVAGEAGGITQHIGAYQVKLKSGDKITFLDTPGHAAFTAMRARGATATDIAILVVAADDSVMPQTIESINHAKAAGVPIIVAVNKSDLPDANADKVLTDLLQHDVQVESMGGSTQAVKVSALTGAGLDELTDAITLQAELLELKANPARPADGTVIESQLDKGRGPVATVLVKRGTLKRGDIVVAGAQWGKVRALVDERGQQLKDAGPSLPVEVLGLDGAPDPGDQFVVVDTEARAREVTEYRVRQKRQVSGKAGAASLDQLLSKLKDETSELPVVVKGDVQGSVEAISQSLDKISTDEVRARVIHGAVGGISESDVLLAQSSEAPIFAFNVRANKQARDLAEKEGVEIRYYSVIYDLIDDVKSTLSGMLAPEKRETFIGYAEILEVFNITKVGKVAGCRVSEGKVLRGCGVRLLRDDVVIHEGKLKTLKRFKDEVTEVSSGMECGMAFERYDDMRVGDKIECFQVEEIARSL
1280947_Hchukchiensis@KCZ61182_1__translation_initiation_factor_IF_2                                MSEDTKPLTVARKGTVKQSFSHGRSKQVVVETKKRRAVITVDELKARQAEEEAAQDRLRTEQERKAAEARRKAEEREEAAAADE-RRERRGKLTISSALARQRSLASLKRARDRERERREQREKVSVEVTLPETITLQDLAGRMNERVADVVKFMINQGEMLRGNDIVDADTAELIAEEFGHTVKRVAESDVEIGLEGADDPASMKPRPPIVTIMGHVDHGKTSLLDALRSTDVVSGEAGGITQHIGAYQVQLKSGQKITFLDTPGHSAFTAMRARGANATDIAILVVAADDSVMPQTIESINHAKAAGVPLIIAVNKIDLHDAQPEKVLTDLLQHDIQVESMGGSTQAVQVSAKSRIGLDELTDAITLQAELLELAANPDRAADGVVIESQLDKGRGPVATILVNRGTLKRGDIVVAGAQWGKVRAITDERGQQLADAGPSLPVEVLGLDGAPDPGEPFVVVDTEARAREITEYRVRNKRQVSGKAGAASLDQLLSRLKDETSELPVVVKGDVQGSVEAISMSLDKISTEEVRARVIHGAVGGISESDVLLARSSNAPIFAFNVRANKQARDLAEKEGVEIRYYSVIYDLIDDVKSTLSGMLAPEKRETFLGYADILEVFNITKTGKVAGCRISEGKVVRGCGVRLLRDDVVIHEGKLKTLKRFKDEVNEVSSGMECGMAFERYEDIRVGDKIECFQVEEIARTL
1951952_Hbacterium@DHQQ01000052_1_17___12885_15479                                                  MSDDKKPLTTSR-GTVKQSFSHGRSKQVVVTKKKKRVVITEAELIARQAQEEEAQARLRNEQEKKLAEARRKAEEREEAEARAL-RRERRGKLTIATALGRQRSLASVRRARERERERRDTHEKVSIEVTLPETITLQDLAGRMNERVGDVVKFMMQQGEMMRGNDIIDADMAELIASEFGHTVKRVSESDVEIGLEGEDSDADLKPRAPVVTIMGHVDHGKTSLLDAMRETDVVSGEAGGITQHIGAYQVSNEAGDKITFIDTPGHAAFSAMRARGANITDIVILVVAADDGVMPQTIEAINHAKAAGVPMIVAVNKIDKPDANAQKVLTELLQYDVQVEAMGGEVQAVEVSALEKLGLDTLSEAITLQAELLELKANPDRVADGTVVESQLDKGRGPVATVLVKRGTLQRGDIVVAGIQWGKVRALNNERGKQVPEAGPSVPVEVLGLDGAPEPGEPFYVVGTEARAREITEYRIRQKRQKAGKASAASLDQLMNKLKDEAAELPLVIKADTQGSVEAISQAVEKLSTEEVKANAIHGAVGGISESDVLLAQSSGAPIIAFNVRANKQARELAEKEGVEIRYYSIIYNLIDDVKDALSGLLAPEQRETFIGYAEILEVFNITRVGKVAGCRVTEGVVRRGCGVRLLRDDVVIHEGNLKTLKRFKDEVAEVSSGMECGMAFEKYEDIREGDRIECFTVEEIERRL
1906738_Hsp@CP017718_1_2725___2893845_2896415                                                       MSDDKKPLTVSRGGTVKQTFSHGRSKQVVVETKKRRTVITEEELIQRQKAENARTKALQEKQQAQKAEARRKTEEK-EAEAKEA-RRKRRGKLTIASALGRQRSLASVKRARERERERRDQSEKVSVEVTLPETITLQDLAGRMNERVADVVKFMMQQGEMLRGNDIIDADTAELIAEEFGHTVKRVSEADVEIGLEGEDDPKDLEGRPPIVTIMGHVDHGKTSLLDALRSTDVVSGEAGGITQHIGAYQVQLKSGDKISFLDTPGHAAFSAMRARGANVTDIVILVVAANDSVMPQTIEAIKHAKAAEVPIIVAVNKVDLQDADPNRVLTDLLQHDIQVEAMGGEVQAIEVSALKKTGLDDLTEAITLQAELLELTANPKREADGIVVESQLDKGRGPVATVLVKRGTLKRGDIVVAGAQWGKVRALVNERNQQMKEALPSMPAEILGLDGTPEPGDAFNVVASEARAREITEYRQRMKRQKQGVAT-QSLEQFMTSLKDDTKDLPIVLKGDVQGSVEAITQSLEKLSTDEVRANVVYGAAGGISESDILLAQSSGAPVFAFNVRANKQARELAEKEGVEIRYYSIIYELIDDVKASLSGMLEPEKKETFIGYADILEVFNITKVGKVAGCKVTEGVVKRGCGVRLLRDDVVIHEGMLKTLKRFKDEVPEVTNGMECGMAFEKYEDIREGDRIECFEIEMIARSL
1986605_Hsp@OUX94688_1__translation_initiation_factor_IF_2                                          MSDDTQPLSVNRSGTVKQTFSHGRSKQVVVETKKRRVVITEAEVIARQAAEQQRTNRLRDEQARKVDEIRRKKEEK-ELEAKEA-RRQRRGKLTIASALGRQRSLASVRRARERERERRGNKEKVSIEVTLPETITLQDLAGRMNERVADVVKFIMSQGEMMRANDIIDADTAELIATEFGHTVNRVSEADVEIGLDGEDDPAELVGRPPIVTVMGHVDHGKTSLLDALRSTDVVAGEAGGITQHIGAYQVTLVSGDQISFLDTPGHAAFSAMRARGANVTDIVVLVVAANDSVMPQTIEAIKHAKAAEVPIIVAVNKVDLPDANPTTVLTDLLQHDIQVEAMGGDVQAVEVSALKRTGLNELAEAITLQAELLDLKASPKRDADGIVVESQLDKGRGPVATVLVKRGTLKRGDIVVAGANWGKVRALVNERGQQLKSAGPSVPAEILGLDGTPEPGDAFNVVESESRAREITEYRQRMKRQKKGVAA-QSLEQFMTSLKDSIQDLPIVLKGDVQGSVEAITQSLEGLSKEEVRASVIYGAAGGISESDILLAQSSGAPVFAFNVRANKQARELAEREGVEIRYYSIIYELIDDVKASLSGMLAPEKKETFIGYSDILEVFNITKVGKVAGCRITEGVVKRGCGVRLLRDDVVIHEGKLKTLKRFKDEVAEVSNGMECGMAFEKYEDIRQGDRIECFEIEMIARKL
1986776_Hbacterium@OUX98450_1__translation_initiation_factor_IF_2                                   MSDVKKPLSLGRGGTVKQSFSHGRSKQVVVQKKKKRIAITEAELRARQEDEEDAQRRLKEEQERRQAEARKQAEEREEAAAREPERRKRQGKLTIAAALERQRSLASVRRARERERERRDNSEKSSREVIVPETITLQELANRMKERVADVVKFMMKQGEMMRANDVLDADMAELIVEEFGHTVKRVSESDVEIGLEGEDDVADMKPRPPVVTIMGHVDHGKTSLLDAMRSTDVVSGEAGGITQHIGAYQVTLKSGDKISFLDTPGHAAFSAMRARGANVTDIVILVVAADDGVMPQTIEAISHSKAAGVPIIVAVNKIDKPEADASKVLTELLQYDIQVEAMGGDVQAIEVSAKEKMGLDALTEAISLQAEILELQANPDRDADGVVVESQLDKGRGPVATVLVKRGTLKRGDIVVAGSQWGKVRALVNERGQQLKEAGPTVPAEILGLDGAPEPGDPFVVVDSEARAREITDYRIRMKKNARGSSA-ASLEQMLSRLKDEVSEAPLVVKGDVQGSVEAITQSVEKMSTEEVRARVIYGAVGGISESDVLLAQSSGAPIIAFNTRANKQARELAEREGVEIRYYSVIYDLIDDVRDTLSGMLAPEKRETFIGYAEILEVFNISKVGKVAGCRVTEGVVKRGCGVRLLRDDVVIHEGMLKTLKRFKDEVPEVKEGIECGMAFERYEDIRVGDQIECFQIEMIERKL
1951945_Hbacterium@DDIN01000008_1_1103___1140685_1143294                                            MSDTKKQLSLGRGGVVKQSFSHGRSKQVVVQKKKKRI-ITEAELRARQEDVQDAQRRLKEEQDRLQAEARKKAEEREEAAAIEEERRKRQGKLTIAAALERQRSLASVRRARERERERRDKSEKSAREVIVPETITLSDLANRMKERVADVVKYMMKQGEMMRANDVLDADTAELIVEEFGHTVKRVSEADVEIGLEGDDDEADLKGRPPVVTIMGHVDHGKTSLLDALRSTDVVAGEAGGITQHIGAYQVQLKSGDKITFLDTPGHAAFSAMRARGADITDICIIVVAADDGVMPQTIEAISHAKAAGVPIIIAVNKIDKPDAEAQKVLTELLQYDIQVEAMGGEVQAIEVSAKEKMGLDALTEAITLQAEILELQANPDRDADGVVVESQLDKGRGPVATVLVKRGTLQRGDIVVAGSQWGKVRALTNERGQQLKSAGPTVPAEVLGLDGAPDPGDPFVVVDSEARAREITDYRIRMKKQARGTST-ASLEQMLNRLKDETQEAPLVVKGDVQGSVEAITQAVEKMSNEEVRARVIYGAVGGISESDVLLAQSSGAPIIAFNTRANKQARELAEKEGVEIRYYSVIYDLINDVRDTLSGMLAPEKRETFIGYAQILEVFNISKVGKVAGCRVTEGVVKRGCGVRLLRDDVVIHEGMLSTLKRFKDEVPEVKEGIECGMAFERYEDMRVGDLIECFQVEMIEREL
144026_Msalignorans@SDM66215_1__bacterial_translation_initiation_factor_2__bIF_2_                   MSDDNRPLSLKRPGTVQQSFARGRSKAVVVEKKRKRVVLSEEELVSRQAESEAERSARADAERQNLREAEEAQAERAEADAS-DARKSRRGKLTIQNILERQRSLASVRRAREREKQRRTAREKISREVIIPESITVADLANRMAERSMDVIKYLMKQGQMVRMDDVLEADDAELIVEDFGHTVKRVSESDVETGFIADDPEESKVKRAPVVAIMGHVDHGKTSLLDALRSTDVVSGEAGGITQHIGAYQVQLKSGDKITFLDTPGHAAFSAMRSRGAEATDIVILVVAADDSVKPQTIEAIKFAKAAGTPIIVAVNKIDKHEADPQKVITDLLQHDIVVEAMSGDVQSVNISAKKRTGLDDLTDAILLQAELQDLKANPDRDAEGVVIESKIDKGRGSVATVLVRRGTLKRGDLLVAGGQWGRVRALTNERGQTLAEAGPSVPVEVLGLDGAPDPGEVFAVVENEGRAREIAMYRQR-KTRSAGGGQVGSLEQMMARLQEQTKEMPLLIKADVQGSAEAIKQSLERLGNDEVQAKIVLAAAGGVNEGDVLLAKSSGSPIFAFNVRANKQARDLAEREKVEIRYYSVIYDVIDDVRNTMEGMLAPEKRENFIGYADILEVFNITRFGKAAGCRVTEGVVKRGCGVRLLRNDTVVHEGHLSTLKRFKEEVKEVKAGTECGMGFIEYQEIQKGDKIECFEIIEVPRKL
394221_Mmaris@ABI67324_1__bacterial_translation_initiation_factor_2__bIF_2_                         MSDDNRPLSLKRSGTVQQSFARGRSKAVVVEKKRKRVALSEEELVARQAEAAAAMAQRAASEQRQLREAREAEDERAEAEAAKDARKNRRGKLTIQNILERQRSLASVRRAREREKQRRGGREKIEREVVVPEAITVADLANRMAERSVDVIKYMMKQGQMVRMNDVLDADTAELVVEDFGHIVKRVSEADVEQGFIDDDADEAKLPRAPVIAVMGHVDHGKTSLLDALRSTDIASGEAGGITQHIGAYQVELKGGQKITFLDTPGHAAFSAMRSRGAMATDIVILVVAADDSVKPQTIEAIHHAKAAGTPIIVAVNKCDKHEANPQKVLTDLLQHEIVVEAMSGEVQSVNVSAKTREGLDELTEAIALQAELLDLKANPERSAEGIVIESQVDKGRGPVATLLVRRGTLKRGEIVVAGAQWGRVRALVDARGQQLPEAGPSLAVEILGLDGAPDPGELFAVVDSESRAREIADYRQR-KGREATGGSPASLEQMMARLKQETQEMPLLVKSDVQGSAEAIKQSLEGIGNDEVRARIIRAAPGGVNESDVLLAKSSGAPVFAFNVRANKQARELAEREGVEIRYYSVIYDVIDDVRNTMEGMLAPEKRENFIGYAEILEVFNITKTGKVAGCRVTEGVVRRGCGVRLLRDDTVLHEGKLKTLKRFKDEVSDVRAGTECGMAFEKYEDLRKGDQIECFEVIEVARKL
1852617_Osp@LYSW01000071_1_6___4598_6982                                                            MSDERKPLSLGGRGTVQQSFARGRQKSVVVEKKRKRPGLSEEELLRRQAESEADRKRRAEEDMRRLAERKAAEAEREEAEAAEDARKKRQGKLTIQNLVERQRSLASMRRAREREKQRRSGREKVAREVVVPEAITVQDLAQRMTERAADVVKYLMTQGQMMRANDMLDADTAELIVEEFGHTVKRVSEADVEEGFIEDDADETKKPRPPVVTVMGHVDHGKTSLLDALRSTDVAAGEAGGITQHIGAYQVQLKSGDKITFLDTPGHAAFSSMRSRGAQATDIVILVVAADDGVMPQTIEAINHAKAAEAPMIVAVNKVDKPDSNPDKVLQELLQHEVIVESMGGETQSVAVSALKKTGLDELTEQISLQAELLELTANPDRSADGVVIESQVDKGRGPVATVLVKRGTLKRGDIVVAGAQWGKVRALVNERGQQMKEAGPSLPAEILGLDGAPEPGEIFAVVETEARARELVEYRQRVQRDKSAAARGGSLEQMMAKLKQEIEEMPLLVKSDVQGSGEAIVGALEKIGNEEVQARVVHAAPGGVSESDVLLAQASGAPIFAFNVRANKQARELAEKEGVEIRYYSVIYDLIDDVRDTLQGMLAPEKRESFIGYAEILEVFNISKIGKVAGCRVTDGVV-------------------------------------------------------------------
314254_Osp@EAP89644_1__translation_initiation_factor_IF_2                                           MSDERKPLSLGGRGTVQQSFARGRQKSVVVEKKRKRPGLSEEELIKRQAEQEEARRAREDEERRALEERQRREEERAEAEAAKDSRKKRQGKLTIQNLVERQRSLASMRRAREREKQRRQSRDKVSREVVVPEAISVQDLAQRMAERAADVVKYLMTQGQMVRANDMLDADIAELIVEEFGHTIKRVSESDVEEGFISEDTEESKLPRPPVVTVMGHVDHGKTSLLDALRSTDVAAGEAGGITQHIGAYQVALKSGEKITFLDTPGHAAFSSMRSRGAQATDIVILVVAADDGVMPQTIEAISHAKAANVPMIVAVNKVDKPDSDPQKVLQELLQYEVFVEDMGGDVQAVPVSALKKTGLDELTDAINLQAEMLELKANPNRSAEGVVIESQVDKGRGPVATCLVKRGTLKRGDIVVAGAQWGKVRALVNERGQQMKEAGPSLPAEILGLDGAPEPGEVFAVVESEARARELVEYRERVKRDKAAAARGGSLEQMMAKLKSEVQELPLLVKADVQGSAEAIIGALEKVGNEEVQAKIIHSAAGGVSESDVLLAQASGAPIFAFNVRANKQARDLAEREGVEIRYYSVIYDLIDDVKNTLEGMLAPEKRETFIGYAQILEVFNITKVGRVAGCRVTEGVVKRGCGVRLLRDDTVIHEGHLSTLKRFKDEVPEVRAGTECGMAFENYHDIQVNDVIECFEVQEIQRSL
2135793_Msp@PWE18318_1__translation_initiation_factor_IF_2                                          MSDERKPLSLGGRGTVQQSFSRGRSKAVVVEKKRKRAALSEEELLRRQSEAEEERRQRAEEEKRKLAERREREEERAEEEAAEQERKRRQGKLTIQNLVERQRSLASMRRARERERQRRGDREKVAREVVIPEHITIQELANRMAERAADVVKFLMTQGQMVRVNDVLEADDAELIVEEFGHKVKRVSEADVEEGLISDDAEETKKPRPPVVTVMGHVDHGKTSLLDALRATDVAAGEAGGITQHIGAYQVQLKSGDRITFLDTPGHAAFSSMRSRGAQATDIVILVVAADDGVMPQTIEAINHAKAAEVPIIVAVNKIDKPDSNPDRVLQELLQHEIIVESMGGEVQAVSVSATEKTGLDELAEAITLQAELLELKANPDRSAEGVIIESQVDKGRGPVATLLVKRGTLKRGDIVVAGAHWGKVRALINERGQQMKEAGPALPAEILGLDGAPEPGELFAVVENEGRAREIVEYRER-KRRES-AAPTGSLEQMMAKLQEELQEMPLVVKADVQGSAEAIQTALEKLGNEEVRARVIHAAPGGVSESDVLLASSSGAPIFAFNVRANKQARELAETEGVEIRYYSVIYDVIDDVKATLEGLLAPEKRETFIGYAEVLEVFSVSKVGKVAGCRVTDGVVKRGCGVRLLRDDTVIHEGELATLKRFKDEVPEVRAGTECGMAFVNYQDIQKGDQIECFEVEEVERKL
1974086_Rbacterium@PIW30755_1__translation_initiation_factor_IF_2                                   MSDDRRPLSLNRGGTVQQSFARGRSKSVVVEKKRKRVALSEEELLSRQAEAEAERSQRAEEEQRLLEEVADAERKEAEAAAAADARKGRSGKLTIQNILERQRSLASVRRAREREKQRRGDRDKIQREVVLPEAITVQELAVRMAERAADVVKYLMKQGQMVRVNDVLDLDTAELIIEDFGHIAKRVSESDVEEGFIADDPEASKKPRPPVVTVMGHVDHGKTSLLDALRATDVVAGEAGGITQHIGAYQVKLKSGDRITFLDTPGHAAFSSMRSRGAQATDIVILVVAADDGVMPQTIEAIKHAQAAGAPIIVAINKMDREGANPQKVLTDLLQHEVVVESMGGETQAIEVSALKKTGLQELTDAISLQAEFLELKANPDRAADGVVVESQVEQGRGSVATVLVKRGTLKRGDILVAGAQWGRVRAMIDERNQQLKELGPSQPAEILGLDGAPEPGELFAVVDSEARAREIVDYRQR-QKRQSISAATGSLEQMLARLKSEIQEMPLVVKADVQGSAEAIAQSLEKIGNDEVKARVIYGAAGGVNESDILLAKSSGAPVFAFNVRANKQARQMAEAEGVEIRYYSIIYNILDDVKGTLEGMLAPEKRETFIGYAEILEVFNISKAGKVAGCRVTEGVVKRGSGVRLLRDDTVIHEGMLKTLKRFKDEVPEVRAGTECGMAFENYEDLQKGDLIECFEVEEVERKL
1948361_Abacterium@DCRT01000100_1_31___29357_30670                                                  --------------------------------------------------------------------------------------------------------------------------------------------------------------------------------------------------------------------------------------------------------------------------------MRSRGAQATDIVILVVAADDGVMPQTIEAIKHAQQAGAPIIVAVNKMDREGANPQKVLQQLLQHEVIVESMGGETQAIEVSALKKTGLDNLTEAITLQAEILDLKANPDRPGDGVVVESQVEQGRGSVATVLVKRGKLKRGDIVVAGAQWGRVRALIDERGQQLKDIGPSQPAEILGLDGAPEPGELFAVVDSEARAREIADYRQR-QKKSGVGAGGGSLEQMMARLQQETQELPIVLKADVQGSAEAITQALEKIGNDEVKARVILGAAGGVNESDVLLAKASGAPVFAFNVRANKQAREMAEREGVEIRYYSIIYNVLDDVKGTLEGLLAPEKRETFIGYAEILEVFNISKSGKVAGCKVTEGVVKRGSGVRLLRNDTVIHEGMLKTLKRFKDEVPEVRSGMECGMAFENYEDLQKGDLIECFEVEEVERKL
1666904_Osp@KPP81090_1__translation_initiation_factor_IF_2_InfB                                     MSDERKPLTLGARGTVQQSFARGRSKAVVVEKKRKRIALSEEELVRRQAEAEAELERKAEEDRKALDARKQAE--RAEAERVPD-RKRPKGRLTIQNLVERQRSLASMRRAREREKQRRTEREKVARDVVVPESITVQELANRMAERAADVVKFLMKQGQMVRAVDYLEADDAELIVEEFGHRVKRVSDADVEEGFISDDPEEAKQPRPPVVTIMGHVDHGKTSLLDALRSTDVAGGEAGGITQHIGAYQVQLKSGEKITFLDTPGHAAFSAMRARGAQATDIVILVVAADDGVMPQTAEAINHAKAAGVPMIVAINKIDKPDATPDKVLNNLLQHEIVTESMGGDVQAVPVSALKKIGLEELTEAISLQAEMLELKANPDRSAEGIVIESQIDKGRGPVATVLVKRGTLKRSDIVVAGVQWGKVRALTNERGAQMTEAGPSLPAEILGLDGAPDPGEVFSVVESEARAREIVDYRMR-QRRDKTAGTGGSLEQMMARLQQEVQELPILIKADVQGSAEALTGALEKVGNEEVRARVIHSAPGGVSEADVQLAKASGAPIFAFNVRANKQARELAEAEKVEIRYYSIIYDVIDDVKKTLEGLLTPEKRETFIGYAEILEVFNITKLGKVAGCRVTEGVVRRGCGVRLLRNDTVIHEGELSTLKRFKDEVNEVRAGTECGMGFVGYQDLQKGDQIECFTVEEVERKL
1123503_Wmaritima@KB908056_1_811___872174_874852                                                    MSDERKPLSLNRPGTVQQSFARGRSKQVVVEKKRKRAGLSEEELIKRQAEADEERAQRQEEERKALDARRQAEDAREEAEAAAEERKKRQGKLTIQNLVQRQRSLASMRRAREREKQRRQAREKVAREVVIPEVITVGELANRMAERAADVVKFLMQQGQMVRAVDSLDADDAQLIVEEFGHTVKRVSAADVEEGFISDDAEDSKQPRPPVVTIMGHVDHGKTSLLDALRATDVAGGEAGGITQHIGAYQVQLKSGNKITFLDTPGHAAFSSMRSRGAQVTDIVILVVAGDDGIMPQTIEAINHAKAANVPMIVAVNKMDKPDADSMRVQQALLQHEVVVEAMGGDVQVVEVSAKTRMGLEELTEAIILQAEVLELTANPDRSAEGSVIESQIDKGRGPVATVLVGKGTLKRGDIIVAGSHWGKVRALVNERGQQMKEAGPTEPAEILGLDGAPEPGEPFAVVDSEQRARDIVNYRIGLKRERSNTPVGASLEQMMARLQQEVQELPILVKADVQGSAEAITHSVEKIGNEEVRAKVIHAAPGGVSESDVLLAKSSSAPIFAFNVRASKQARELAEKEGVEIRYYSVIYDILDDVKGTLEGLLAPEKRETFIGYAQILEVFNITKVGKVAGCKVTEGVVKRGCGVRLLRNDTVLHEGELSTLKRFKDEVKEVHMGMECGMGFVNYSDLQKGDLIECFEVEEIERKL
1690484_Hbacterium@AMS30500_1__translation_initiation_factor_IF_2                                   MSDDNKPLTLSRNGTVRQSFSHGRTNQVVVEVKKKRTILSDSEMKARMEQEAELRQRREDADRRRAAEAQRKRDEQAEARRTQEERKQRSGKLTITSALSRQRSLASVRRAREKERDRRQEQTKQVREVVVPEVITVAELANRMAERLTDVIKYLMKQGQMMKGADNLDADTAELIVTDFGHSVKRVAESDVEIGLEGADTDANQVPRPPVVTIMGHVDHGKTSLLDAIRSADTVKGEAGGITQHIGAYQVRLANGERVTFLDTPGHAAFSSMRARGAGITDVVVLVVAADDGVMPQTVEAISHAKAAGVPIIVAVNKIDKPEANPQKVLNELLQYEVLTEAVGGDTLWVPVSAKERTNLDTLLETILLQSEVLDLKANPDRAAEGTVIEAKLDKGRGSVATVLVQRGTLKRGDLVVAGTQWGRVRALSDERGQTVQSAGPSQPVEILGLDGTPEPGDVVVVVENEARAREVTDYRIR-MKREKVVVRTAGLEAMLARIKDEVKEFPLIVKADVGGSAEAITAALEKLSTDEVRAKVIHQAVGGITESDVLLAKSSGAPILAFNTRAPKQVRDLAEHEGVEIRYYSIIYNLLDDVKDILSGMLEPERKETFLGYAQILQVFNITKVGKIAGCKINEGNIKRGCGVRLLRDDVVIHEGKLSTLKRFKDEVSEVLAGQECGMAFEGYQDLREGDLIECFDVQIIKRSL
1951949_Hbacterium@DHHV01000011_1_22___17069_18421                                                  ------------------------------------------------------------------------------------------------------------------------------------------------------------------------------------------------------------------------------------------------------------------MTFIDTPGHAAFSSMRARGAQVTDIVILVVAADDGVMPQTIEAISHAKAAKVPIIVAINKIDKPAAQPQRVVNELLQYEIITEANGGDVLTVEVSALKKLNLDKLLETILLQAEIMDLRANADRAGEGVVVESQLDKGRGPVATVLVRRGTLKRGDIVVAGAEWGKVRALVNERNEQLQEVGPSAPVEILGLEGVPDPGDQFAVVESEARAREITEYRQR-KKRESSAA-GPSLEQMMARLKREAKELPVVIKADVQGSAEAITGAIEKIGTEEVRAKAIFSAPGAITESDVLLARASGAAILGFNVRANKQARDLAEREGVEIRYYSIIYNLIDDLKGVLSGMLAPERKETFIGYAEILEVFDITKIGKVAGCRITEGTVRRGCGVRLLRDNVVIHEGNLGTLKRFKEEVQEVFAGQECGMGFVNYQDIRKSDFIECFTVEVIKRTL
1161401_Ecaribicus@ASJA01000003_1_19___14706_17231                                                  MSDDTKPLTLKRTGTVNQSFARGKTKSVVVEKKRKRVLLSEEEMQSRQAEEEEERERRAAEDRQRLEEARQREEQRAESEAAEGRREPRRGKLTIQNVFERQRSLASVRRAREREKERRAGSDKQARDVVVPETITVQELANRMAERTADVVKYLMKEGQMLRANEVIDADMAELIVEDFGHRIKRVAESDVETGFIEDDPEEKKKPRPPIVTVMGHVDHGKTSLLDAMRSTDVVAGEAGGITQHIGAYQVQIASGDKITFLDTPGHAAFSAMRARGANVTDIVILVVAADDGVMPQTVEAINHAKAAETPIIVAVNKIDKQGADPQKVLQDLLQHEIVVESMGGDTQVVEVSALQKKGLDELTEAIALQAEVLELTANPDRLADGIVIESKLEQGRGAVATLLVNRGSLKRGDIVVAGTQWGKVRALMNERGQQVKQAGPALPVEIMGLDGAPEPGEPFAVVETEARARDLTEYRVRMVRDSQTGGGSASLEQMMTRVKDEISEFPLLIKADVQGSAEAIAGSLNKIGNDEVRARIIHQGVGGISESDVSLAKSSGAPILAFNVRANKQARELAEREGVEIRYYSIIYDLLDDIKAVLEGMLAPEKREEFLGYAEVLEVFNISKLGKVAGCRITDGIVRRGSGVRLLRDDTVIHEGKLSTLKRFKDEVTEVKSGQECGMGFENYHDIQKGDQIECFEVTEHERTL
260084_Ataihuensis@SCW75196_1__translation_initiation_factor_IF_2                                   MSDDDAPLTLKPRGTVKQSFSHGRSKTVVVETKRRIGALRQEEQEARQADQ-----ERKAAEARA-A-------AR--EAAKVR-RRKREGRLTLQAVVERMRSLASVRRAREREREKRTEQARVSREVVIPDIITVQELSNRMAVRAVDIIKFLMRQGMMLKINDVIDTDTAELVASEFGHTVKRVSESDVLEGFIDEDHSDDTAPRPPVVAVMGHVDHGKTSLLDALRKADVASGEAGGITQHIGAYQVRLPSGDKVTFLDTPGHAAFSAMRARGANVTDIVVLVVAADDGVMPQTIEAINHARAAKTPMIVAINKIDKPGAKPQNIINELLQHEVVVESLGGDTQVVEVSAKTKQGLDQLIEAILLQAEVLDLRANPDRTAEGIVIESKLDKGRGPVATVLVKRGTLKRGDILVAGSSFGRVRALINERNEQLSEAGPSEPVEVLGLDGAPEPGEAFAVVENDARAREITEYRERVRREK-TIAPG-SLTDMMSKLADKVKELPLIIKSDVQGSGEAIVGSLDKLATDEVRARIIHSAAGAITESDVQLAKGSGAPIIGFNVRAGKQARDLAEREGVEIRYYSIIYDLIDDIKGVLSGMLAPIQRETFLGNAEILEVFDISKVGKVAGCIVKEGKMQKGARIRILRDDVVIQEGILSTLKRFKDEVNEVQVSQECGMAFNGFQDLKKGDFIECFTVEEIKRTL
715226_Abiprosthecum@EGF91984_1__translation_initiation_factor_IF_2                                 -------------------------------------------------------------------------------------------------MVERMRSLASVRRAREREREKRVDNTRVSRDVIIPDVITVQELSNRMAVRAVDIIKMLMKQGMMLKINDIIDTDTAELVAHEFGHTVRRVSESDVMEGFIDDDHSDDAQPRPPVVAVMGHVDHGKTSLLDALRSSDVATGEAGGITQHIGAYQVRLPSDERITFLDTPGHAAFSAMRARGANVTDIVVLVVAADDGVMPQTIEAINHARAAKTPIIVAINKIDKPGAKPQNIVNELLQHEIVAESLGGETQIVEVSAKNRLGLDNLIEAILLQAEVLDLRANPDRTAEGVVIESKLDKGRGPVATVLVKRGTLKRGDIVVAGSSFGRVRALINERDEQLAEAGPSMPVEILGLDGTPDPGEAIAVVENDARAREITEYRQRVRREK-QIAPG-SLSDMMSKLADKVKELQLIIKADVQGSTEAIVGSLEKIGNEEVRARIIHSGAGAITESDVQLAKGSNAPIIGFNVRAGKQARDLAEREGVEIRYYAIIYDLLDDIKGVLSGMLAPVQRETFLGNAEVLEAFDISKVGRVAGCRVTEGKVQKGARVRILRDNVVIQDGVLTTLKRFKDEVNEVVVSQECGMSFGQFQDIKAGDFIECFTVEEIRRTL
1946063_Asp@DDPE01000057_1_2___681_3863                                                             MSDNDAPLTLKPRGTVKQSFSHGRSKTVVVETKRRIGVLRQEELDARRVDQ-----ERRETETRQRA-------AR--DASKAR-RRKREGRLTLQAVVERMRSLASVRRAREREREKRAEQTRAAREVIIPDVITVQELSNRMAVRAVDIIKMLMKQGMMLKINDIIDTDTAELVATEFGHTVKRVSESDVEEGFIDEDHSDDTVVRPPVVAVMGHVDHGKTSLLDALRKADVAAGEAGGITQHIGAYQVRLPAGEKVTFLDTPGHAAFSAMRARGANVTDIVVLVVAADDGVMPQTIEAINHARAAKTPLIVAVNKMDKHEANPQRIINELLQHEVVVEALGGDTQIIEVSAKTGLGLDNLIEALLLQAEVLDLRANPDRTAEGVVIEAKLDKGRGPVATVLVKRGTLKRGDIVVAGSSWGRVRALINERNEQLAEAGPSEPVEILGLDGAPDPGDTLAVVESDARAREITEYRQRVRREK-MVAPG-SLTDMMSKLQDRLKELPLIIKSDVQGSTEAIIGSLDKLATDEVRARIIHSGAGAITESDVQLAKGSNSPIIGFNVRASKQARDLAEREGVEIRYYAIIYDLIDDIKGVLSGMLAPIQRETFLGNAEVLEVFDISKVGRVAGCRVTEGRVEKGARVRILRDNIVIQEGVLSTLKRFKDEVNSVVVGQECGMAFNGFQDLKAGDFIECFTVEEIKRTL
2135738_Asp@PTW95787_1__translation_initiation_factor_2__bIF_2_                                     MSDDDAPLSLKPRGTVKQSFSHGRSKTVVVETKRRIGTLRQDELDRRAQDN-----ERREADARRQA-------AR--EAAQVR-RRKREGRLTLQAVVERMRSLASVRRAREREREKRTEQARVSRDVVIPDVITVQELSNRMAVRAVDIIKMLMKQGMMLKINDVIDSDTAELVATEFGHNVKRVSEADVLEGFIDADHDDDTVIRPPVVAVMGHVDHGKTSLLDALRKEDVAAGEAGGITQHIGAYQIKVPTGERVTFLDTPGHAAFSAMRARGANVTDIVVLVVAADDGVMPQTIEAINHARAAKTPIIVAVNKMDKHEANPQRVINELLQHEVVVESLGGDTQIIEVSAKTGLGLDNLVEAILLQAEVLDLRANPDRTAEGVVIEAKLDKGRGPVATVLVKRGTLKRGDIIVAGASWGRVRALIDERNAQLPEAGPSQPVEILGLDQAPDPGEAFAVVENDARAREITEYRQRIKREK-TMAPG-SLTDMMSKLAAKVKELQLIVKADVQGSAEAIIGSLEKVGNEEVRARIIHSGAGGITESDVQLAKGSNSPIIGFNVRASKQARDLAEREGVEIRYYAIIYDLIDDIKGVLSGMLAPIQRETFLGNAEVLEVFDITKVGKVAGCRVTEGRVEKGARVRILRDDVVIQEGVLTTLKRFKDEVNSVVVGQECGMSFGPFQDIKKGDFIECFTVEEIKRTL
78587_Aexcentricus@BBF81187_1__translation_initiation_factor_2                                      MSDDDAPLSLKPRGTVKQSFSHGRSKTVVVETKRRIGTLRQDELERRAVDQ-----ERREAEARRQA-------AR---AAEKR-RRKREGRLTLQAVVERMRSLASVRRAREREREKRTEQARVSRDVVIPDVITVQELSNRMAVRAVDIIKMLMKQGMMLKINDVIDSDTAELVATEFGHNVKRVSEADVLEGFIDADHDDDTVVRPPVVAVMGHVDHGKTSLLDALRKEDVAAGEAGGITQHIGAYQIKVPSGERITFLDTPGHAAFSAMRARGANVTDIVVLVVAADDGVMPQTIEAINHARAAKTPIIVAVNKMDKHEANPQRVINELLQHEVVVEALGGETQIVEVSAKTGMGLDNLVEAILLQAEVLDLRANPDRTAEGVVIEAKLDKGRGPVATVLVKRGTLKRGDIIVAGGAWGRVRALIDERNAQLPEAGPSQPVEILGLDQAPDPGEAFAVVENDARAREITEYRQRVKREK-MVAPG-SLSDMMSKLKDKVKELQLIVKADVQGSAEAIIGSLEKVGNEEVRARIIHSGAGGITESDVQLAKGSNSPIIGFNVRASKQARDLAEREGVEIRYYAIIYDLIDDIKGVLSGMLAPIQRETFLGNAEVLEVFDITKVGKVAGCRVTEGRVEKGARVRILRDDVVIQEGVLTTLKRFKDEVNSVVVGQECGMSFGPFQDIKKGDFIECFTVEEIKRTL
31967_Pimmobile@CVJQ01000001_1_215___232380_235481                                                  MSDNNQPLTLKPRGTVKQSFSHGRSKTVVVETKRSRPMLSQEELRSRQEHQ-----AREQA---ARATTAAAPVAQ--VQAAAR-RKQREGRLTIQTVADRMRSLASVRRAREREREKRTEQARIAREVVIPDVITVGELANRMATRGVEVIKFLMRQGVMLKINDVIDNDTAELVATEFGHTVRRVSEADVEEGFIGEDVDDHLAPRPPVVTVMGHVDHGKTSLLDALRSADVAAGEHGGITQHIGAYQVRLPEGERVTFLDTPGHAAFSQMRMRGADVTDIVILVVAADDGVMPQTIEAINHAKAAGAPLIVAINKIDKPGADSTRVINELLQHEIVVESLGGDTQAIEVSAKEKTGLDNLLEAILLQAEVLDLKANPDRVADGTVIEAKVDRGRGPVATVLVKRGTLKRGDIVVAGDQWGRVRALLNEREEQVPEAGPSVPVEILGLDGTPAPGEPFAVVENEARARELTEYRIRQKREK-TGTP--TLAEMMSRITDKASELPLVIKADVQGSAEAIIGSLDKISTDEVRARIILSGAGAISESDVMLAKGAGATLIGFNVRASRQARDLAEREGVEIRYYAIIYDLIDDIKGVLSGMLAPIQRETFLGNAEVLQAFDISKVGRVAGCKVTEGVVRKGARVRIIRNDVVILEGTLQTLKRFKDEVNEVVVGQECGMAFAGFQDIKAGDTIECFTLEEVKRTL
1801945_Psp@OHB35032_1__translation_initiation_factor_IF_2__partial                                 --------------------------------------------------------------------------------------------------------------------------------------------------RGVEVIKFLMRQGVMMKINDVIDSDTAELVATEFGHTVKRVSEADVETGFL-EDTDSPDAPRPPVVAVMGHVDHGKTSLLDALRSADVASGEHGGITQHIGAYQVRLEDGQRVTFLDTPGHAAFSAMRARGANVTDIVILVVAADDGVMPQTVEAIQHAKASGAPIIVAINKIDKPDADPTRVVNELLQHEIVVESLGGDTQAVEVSALQKMGLDDLLESILVQAEFMELRADPERTAEGVVIEAKLDRGRGAVSTVLVKRGTLKRGDIVVAGANWGRVRALLNERDEQVDQAAPATPVEILGLDGTPEPGEPFAVVESEARAREITEYRQRLKREK-AGAPA-SLADMMAKLADKVSELPVIIKADVQGSAEAIVGSLDKLGTDEVRARIILSGAGAISESDVMLAKGSGSPILGFNVRASKQARDLAEREGVEIRYYSIIYDLIDDIKGVLSGMLAPIQRETFLGNAEVLQAFDISKVGKVAGCRVTEGVVRKGARVRIIRQDVVVLEGVLQTLKRFKDEVNEVPAGQECGMAFQGFQDIKPGDTIECFNLEEVKRSL
450851_Pzucineum@ACG79848_1__translation_initiation_factor_IF_2                                     MSDNNQPLTLKPRGTVKQSFSHGRTKTVVVETKRARTHLSAEERAARQ---------QQEADRRARAE------AR--QKAAARGRKNREGRLTIQAVADRMRSLASVRRAREREREKRQEQARVAREVVIPDVITVGELANRMATRGVEVIKFLMRQGVMLKINDVIDNDTAELVATEFGHTVKRVSEADVEEGFIGEDVDDHLLPRPPVVAVMGHVDHGKTSLLDALRSTDVVSGEHGGITQHIGAYQVRLADGQRVTFLDTPGHAAFSAMRMRGANVTDIVILVVAADDGVMPQTVEAIQHAKAAGAPIIVAINKIDKPDADPTRVINELLQHEIVVESLGGETQAVEVSATQKMGLDDLIENILLQAEVLDLKANPDRTADGSVIEAKLDKGRGAVATVLVKRGTLKRGDIVVAGSSWGRVRALLNERGEQLQEATPSTPVEILGLDGTPDPGEPFAVVENEARARELTEYRQRVKREK-AGAPA-SLADMMAKLADKVSELPVIIKADVQGSAEAIVGSLDKLATDEVRARIILSGAGAINESDVLLAKGAGAPILGFNVRASKQARDLAEREGVEIRYYAIIYDLIDDIKGVLSGMLAPIQRETFLGNAEVLQAFDITKVGRVAGCRVTEGVVRKGARVRIVREDVVILEGVLKTLKRFKDEVNEVQAGQECGMAFEGFQDIKAGDVIECFNLEEVKRSL
1801944_Psp@OHB29720_1__translation_initiation_factor_IF_2                                          MSENNKPLTLKPRGTVKQSFSHGRTKTVVVETKRARPHLSPEERAARQAAQ-----AQQEAERRARAE------AR--QAAAARGRKMREGRLTIQTVAERMRSLASVRRAREREREKRQEQARVAREVVIPDVITVGELANRMATRGVEIIKFLMRQGVMLKINDVIDNDTAELVATEFGHTVKRVSEADVEEGFIGEDVDDHLAPRPAVVTVMGHVDHGKTSLLDALRSTDVVAGEHGGITQHIGAYQVRLESGEKVTFLDTPGHAAFSAMRMRGANVTDIVVLVVAADDGVMPQTIEAINHAKAAGAPIIVAINKIDKPGADPTRVINELLQHEIVVESLGGDTQAIEVSATQKMGLDDLIEAILLQAEVLDLKANPDRTADGVVIEAKLDRGRGAVSTVLVKRGTLKRGDIVVAGDTFGRVRALLNERGEQLDEAGPSVPVEILGLDGTPAPGEPFAVVENDARARELTEYRIRVKREK-AGAPQ-SLADMMAKLADKVSELPVIIKADVQGSAEAIIGSLEKLAHEEVRARIILSGAGAISESDVMLAKGAGSPILGFNVRASKQAQALAEREGVEIRYYSIIYDLIDDIKGVLSGMLAPIQRETFLGNAEVLQAFDISKVGRVAGCRVTEGVVRKGARVRIIRQDVVVLEGVLQTLKRFKDEVNEVPSGQECGMAFQGFQDIKPGDVIECFNLEEVKRSL
1445034_Pkunshanense@RAK67662_1__translation_initiation_factor_IF_2                                 MSDDNKPLTLKPRGTVKQSFSHGRTKTVVVETKRSRPHLSPEERAARQARQ-----AQEEAERRARAE-----AAR--AAAAARGRKMREGRLTIQTVAERMRSLASVRRAREREREKRVEQARVAREVVIPDVITVSELANRMAVRGVEIIKFLMRQGVMLKINDVIDNDTAELVATEFGHTVKRVSEADVEEGFIGEDVDDHLVPRPPVVTIMGHVDHGKTSLLDALRSTDVVSGEHGGITQHIGAYQVRLESGQKVTFLDTPGHAAFSAMRMRGANVTDIVVLVVAADDGVMPQTIEAIQHAKAAGAPIIVAINKIDKHGADPTRVINELLQHEIVVESLGGETQAVEVSATQKMGLDNLIEAILLQAEILDLKANPDRTADGLVIEAKLDRGRGAVSTVLVKRGTLRRGDIVVAGANFGRVRALLNERGEQLDEAGPSVPVEILGLDGTPDPGEPFAVVENEARARELTEYRIRVKREK-TGAPQ-SLAEMMAKLADKVSELPVIIKADVQGSAEAIVGSLEKLAHEEVRARIILSGAGAISESDVMLAKGAGSPILGFNVRASKQAQALAEREGVEIRYYSIIYDLIDDIKGVLSGMLAPIQRETFLGNAEVLQAFDITKIGRVAGCRVTEGVVRKGARVRIIRQDVVVLEGVLQTLKRFKDEVNEVPSGQECGMAFAGFQDIKAGDIIECFNLEEVKRSL
1813876_Phankyongense@RAK59518_1__translation_initiation_factor_IF_2                                MSDNNQPLTLKPRGTVKQSFSHGRSKTVVVETKRARTHLSAEERASRQQQQ-----ERQAAERSAQAAAAAAEAARPPAAAAARGRKQREGRLTIQAVAERMRSLASVRRAREREREKRQEQVRAAREVVIPDVITVSELANRMAIRGVEIIKFLMRQGVMLKINDVIDNDTAELVATEFGHTVRRVSEADVESGFIGEDVDDHLLPRPPVVTVMGHVDHGKTSLLDALRSTDVVSGEHGGITQHIGAYQVRLPDGQRVTFLDTPGHAAFSAMRMRGATVTDIVILVVAADDGVMPQTIEAINHAKAAGAPMIVAINKMDKPGADPTRVINELLQHEIVVESLGGDTQAIEVSATKKTGLEDLIEAILLQSEVLDLKANPDRTADGVVIEAKLDRGRGAVSTLLVKRGTLKRGEIVVAGDHWGRVRALLNEREEQVNEAGPSVPVEVLGLDGTPAPGEPFAVVENEARARELTEYRVRVKREK-AGAPQ-SLAEMMAKITDKVSELPVIIKADVQGSAEAIVGSLDKIGTDEVRARIILSGAGAISESDVMLAKGAGSPILGFNVRASKQARDLAEREGVEIRYYAIIYDLIDDIKGVLSGMLAPIQRETFLGNAEVLQAFDITKVGRVAGCRVTDGVVRKGARVRIIRQDVVVLEGTLQTLKRFKDEVNEVQSGQECGMAFAGFQDIKVGDTIECFTLEEVKRTL
2015570_Abacterium@OYU68630_1__translation_initiation_factor_IF_2                                   MSDDNAPLTLKPRGTVKQTFSHGRSKTVVVETKRARPHLSSEELRARQEHQ-----ARQAAEARARAA------A---AAAAAR-RKQREGRLTIQAVAERMRSLASVRRAREREREKRQEQARAAREVIIPDVITVAELANRMATRGVEIIKFLMRQGVMLKINDVIDNDTAELVATEFGHTVRRVSEADVEEGFIGEDVDDHLEVRPPVVAVMGHVDHGKTSLLDALRATDVAAGEHGGITQHIGAYQVRMQDGQKITFLDTPGHAAFSAMRARGADVTDIVILVVAADDGVMPQTIEAIHHAKASGAPIIVAINKIDKPGANPTRVVNELLQHEIVAESLGGDTQMVEVSALEKLGLDDLIEAILLQAEVMDLKANPDRTADGVVIEAKLDRGRGAVATVLVKRGTLKRGDIVVAGSNFGRVRALLNERDEQLDEAGPSVPVEILGLDGTPSPGEAFAVVENDARARELTAYRIRVKREK-SGAPTGTMADFMAKLQDKISELPVIIKADVQGSAEAIVTALDKLGTEEVRARIILSGAGAISESDVMLAKGAGSPVLGFNVRASKQARDLAEREGVEIRYYAIIYDLIDDIKGVMSGMLAPEQRETFLGNARVLQAFDITKVGRVAGCRVTEGVVRRGARVRIIRNDIVVLEGVLQTLKRFKDEVAEVGNGVECGMAFQGFQDIQEGDVIECFTLEEVARSL
2201350_Psp@AWM76286_1__translation_initiation_factor_IF_2                                          MSDDNQPLTLKPRGTVKQSFSHGRSKTVVVETKRARTALSSEELKARQEHQ-----ARQAAESNARA-------ARQAEAAAAR-RKQREGRLTIQAVAERMRSLASVRRAREREREKRQEQARVAREVVIPDVITVAELSNRMATRGVDVIKFLMRQGMMVKINDVIDSDTAELIATEFGHTVKRVSDSDVEEGFLGEDVDENLETRAPVVAVMGHVDHGKTSLLDALRQADVAGGEHGGITQHIGAYQVKLPNGQKVTFLDTPGHAAFTAMRARGAEVTDIVVLVVAADDGVMPQTIEAIQHARAAGTPIIVAVNKMDKPDSNPTRVVNELLQHEVVAESLGGETQIIEVSALKKTGLDDLIEAILLQSEVLELKANPDRTGEGVVIESKIDRGRGAVSTVLVKRGTLKRGDIVVAGASFGRVRALLNERDEQVVSAGPSEPVEILGLDGAPSPGEAFAVVESEARARELTEYRIRLKREK-AGAPGGSMADFMAKMQDKISEMPVIIKADVQGSAEAIVGSLDKLATDEVRARIILSGAGAISESDVMLAKGSGAPILGFNVRATTQARQLAEREGVEIRYYAIIYDLLDDVKGVMSGLLAPEQRETFLGNARVLQVFDITRVGKVAGCRVTEGVVRRGARVRIVRNDIVVLEGVLQTLKRFKEEVAEVGNGVECGMAFQGFQDIQEGDIIECFNIEEVKRSL
1736445_Psp@KQW95547_1__translation_initiation_factor_IF_2                                          MSDDNAPLTLKPRGTVKQSFSHGRSKTVVVETKRQRTHLSADEQRARQEHQ-----ARQAAEQRANAE------AR--AAAAAR-RKQREGRLTIQAVAERMRSLASVRRAREREREKRQEQARAAREVVIPDVITVAELANRMATRGVEIIKFLMRQGVMLKINDVIDNDTAELVATEFGHTVRRVSEADVEEGFIGEDIDDSLVARPPVVAVMGHVDHGKTSLLDALRSADVAGGEHGGITQHIGAYQVRLASGQAVTFLDTPGHAAFSAMRARGADVTDIVVLVVAADDGVMPQTAEAIQHAKAAGAPIIVAINKMDKPDANPQRVINELLQHEIVVESLGGDTQVIEVSALKKTGLENLIEAILVQSEMMDLKANPDRTADGTVIEAKLDRGRGAVSTVLVKRGTLKRGDIVVAGANFGRVRALLNERDEQLDSAGPSVPVEILGLDGTPSPGEPFAVVENEARARELTEYRTRVKREK-AGSPAATMADFMAKLQDKISELPVIIKADVQGSAEAIVGSLDKLATDEVRARIILQGAGAISESDVMLAKGSGAPIIGFNVRASKQAQTLAEREGVEIRYYAIIYDLIDDIKGVLSGMLAPEQRETFLGNARVLQVFDITKVGRVAGCRVTEGVVRRGARVRIIRDDIVVLEGTLRTLKRFKDEVAEVGSGVECGMFFEGFQDIKEGDVIECFSLEEVARSL
190650_Cvibrioides@AAK22030_1__translation_initiation_factor_IF_2                                   MSDENTPMTLKPRGVVKQSFSHGRTKTVVVETKRTRTHLSQEELRARQEAQ-----ARQVAEQAAAQE-----AARAKAAAEARGRKQREGRLTIQAVADRMRSLASVRRAREREKEKRVEQARVAREVVIPDVITVQELSNRMAVRGVDIIKFLMRQGVMLKINDVIDNDTAELVATEFGHTVKRVSEADVEEGFIGDDHDEHMDLRPPVVTIMGHVDHGKTSLLDALRSTDVAAGEAGGITQHIGAYQVRLKDGQRVTFLDTPGHAAFSSMRARGANITDIVVLVVAGDDGVMPQTIEAIKHAKAAEVPIIVAVNKMDKPGSDPTRVVNELLQHEIVVESLGGDTQLIEVSAKARTGLDNLLEAILLQAEVLDLKANPDRSADGVVIEAKLDKGRGAVSTVLVNRGTLKRGDIVVAGSQWGKVRALLNERNEQLQEAGPATPVEILGLDGVPSPGDAFAVVENEARARELTEYRIRLKREK-SMAPGASMADMMAKLQDKLKELPLVIKADVQGSAEAIIGSLDKMATDEVRARIILSGAGAISESDVMLAKGAGAPVIGFNVRASAQARALAEREGVEIRYYAIIYDLLDDIKGVLSGMLAPIQRETFLGNAEVLQAFDISKIGKVAGCKVTEGVVRKGAKVRIIRQDIVVLEGTLQTLKRFKDEVNEVPVGQECGMMFAGFQDIKVGDTIECFTVEEIKRQL
1951539_Cbacterium@DGYN01000049_1_12___9402_10697                                                   ------------------------------------------------------------------------------------------------------------------------------------------------------------------------------------------------------------------------------------------------------------------------------------------IVILVVAADDGVMPQTIEAIQHAKASGAPIIVAVNKMDKPDANPTKVINELLQHEIVAESLGGETQIIEVSAKTKMGLDNLIEGVLLQAEVMELKANPDRTAEGVVIEAKLDKGRGAVSTVLVKRGTLKRGDVVVAGAAWGKVRALINERDEQLSQAGPSEPVEVLGLDGTPNPGDAFAVVENEARARELTEYRVRQKREKATAAP--TLADMMAKLADKVSELPLIIKGDVQGSVEAILGSLAAMGTDEVRAKIILSGAGAITESDVTLAKGVGAPIIGFNVRAGAQARALADREGVEIRYYAIIYDLLDDIKGVLSGMLAPTMRETFLGNAQVLQVFEISKVGKIAGCKVTEGRVQKGARVRIVREDIVVLEGTLATLKRFKDEVNEVVAGQECGMHFAGFQDIREGDFIECFTVEEVKRSL
69666_Cmirabilis@ATQ41040_1__translation_initiation_factor_IF_2                                     MSDDNPSLTLKPRGVVKQSFSHGRSKTVVVETKRARTHLSPEEMRARQEAQ-----ERQAAQQRAAAA----EAAR--AAAAKK-RKKREGRLTIQVLAERMRSLASVRRAREREKEKR-EQARVAREVVIPDVITVQELSNRMAVRGVDIIKFLMRQGVMLKINDVIDNDTAELVATEFGHTVRRVSDADVEEGFLADDHDDHLEVRPPVVTIMGHVDHGKTSLLDALRSTDVVKGEAGGITQHIGAYQVRLQDGGRITFLDTPGHAAFSAMRARGANITDIVVLVVAADDGVKPQTAEAIQHAKAAGVPIIVAINKIDKPGADSTRVINELLQHELVAESLGGDIQTVEVSAKEKLGLDELIERIQLQAELMDLKANPDRTAEGVVIEAKLDKGRGAVATVLVKRGTLKRGDIVVAGAQFGRVRALLNERDEQLTEAGPSTPVEILGLDGAPSPGDAFAVVENDARARELTDYRQRVKRDKAVGGAA-SLTDMMAKLSAKVSELPLVIKGDVQGSVEAIVGSLDKLATDEVRARIILSGAGAISESDVQLAKGAGAPIIGFNVRASAQARAMAEREGVEIRYYSIIYDLIDDIKGVLSGMLAPIQRETFLGNAEVLQVFDISKVGKIAGSRVTEGVVRKGAKVRIVRDGVVVLEGTLQTLKRFKDEVNEVNAGQECGMHFAGFQDIREGDTIECFTVEEVKRSL
1382303_Cbacterium@JPOM01000001_1_2542___2568459_2570222                                            ----------------------------------------------------------------------------------------------------------------------------MVRDVVIPDVITVQDLAQRMAVRGVDVIKFLMRQGTMVRITDVLDADTAELIATEFGHQVKRVSESDVEEGFLAADAEEDTVPRPPVVAVMGHVDHGKTSLLDALRSTHVARGETGGITQHIGAYQVTTEEGERVTFLDTPGHAAFSAMRARGAHVTDIVVLVVAADDGVMPQTVEAISHAKAADAPLIVAVNKIDKPEADAQRVVNELLQHEVVVESLGGETQIVEVSATQKIGLEDLLEAILLQAEVMDLRANPDRSAEGVVIEAKLDKGRGPVATILVKRGTLKRGDIVVAGSAWGRVRALVNDRGEQVLQAGPSEPVEVLGLDHPPSPGEALAVVEDEARARELTEYRERVRREK-AAVPGGSLADMMAKLQNKVSELPLVIKGDVQGSTEAIVSSLEKLGTDEVRARILHSGVGAITESDVLLAKGSGAPIIGFNVRASAQARQLAEREGVEIRYYSIIYDLIDDLKGVMSGLLAPTLRETFLGNAQVLEVFDITKVGKVAGCRVTEGVVRRGAKVRIIRDNVVIQEGTLQTLKRFKEDVAEVNNGMECGMNFGSFQDIKVGDYIECFNVESVARSL
1946130_Bsp@DIGV01000016_1_97___100583_103621                                                       MSDDKAPLTLKPRGTVKQSFSHGRSKTVVVETKRRPGALSAEEMEARRQAQ----KERRAAAEKAAAA---AAKAEAEAAAAARGRRKREGRLTIHSVAERMRSLASVRRAREREKEKRTDAPNRPREVVIPDVITVGELANRMAVRGVDIIKFLMRQGLMMKINDVIDSDTAELVASEYGMAVKRVSDSDVEEGFLSTDDSDATEARAPVVAIMGHVD----------------------ITQHIGAYQVRLEGGQRITFLDTPGHAAFSAMRARGATVTDIVVLVVAADDGVMPQTVEAIQHAKAAGSPIIVAVNKIDKPGADPQKVINELLQHEIVAEAYGGDTMIVELSAKERTNLNGLTDAILLQAEVMDLRANPDRSAEGVVIEAQLDKGRGAVATVLVKRGTLKRGDIVVAGSAWGKVRALLNERNEQLSEAGPALPVEILGLSEAPTPGDVFAVVESEARARELVEYRQRSKREKSSGG---SLADMMAKLGSKISELPVVIKSDVQGTAEAISASLDKMGTDEVRARIVLSQAGGITESDVNLAKSAGAPILGFNVRASKQARDLAEREGVEIRYYSIIYDLLDDIKGVLSGMLAPIQRETFLGNAKVLQAFDITKVGRIAGCRVTEGVVRKGARVRIIRDDVVVLEGVLNTLKRFKDEVNEVPSGQECGMQFAGFQDIKEGDYIECFTVEEIKRTL
1946125_Bsp@DDOJ01000024_1_50___47649_50621                                                         MTDDKAPLSLKPRGTVRQSFSHGRTKTVVVETKRRAGALSSEEQEARRAER----REKAEAAERAK-------KLESEAAAAARARRKREGRLTIQALAERIRSLASVRRAREREKEKRSEVPNRPREVVIPDVITVGDLANRMAVRGVDIVKFLMRQGMMMKINDVIDSDTAELVADEYGMTVRRVSESDVETGFLAADDADATTPRFPVVAVMGHVDHGKTSLLDALRTTDVATGEAGGITQHIGAYQVRLKDDQRVTFLDTPGHAAFSAMRARGANVTDIVILVVAADDGVMPQTIEAIQHAKAAGAPLIVAINKVDKPGANPQKVINELLQHEVIAENLGGDTQMIEVSAKERTNLEALLEAVLVQAEVMDLRANPDRSAEGVVIESKLDKGRGPVGTVLVKRGTLRRGDIVVAGSAWGKVRALLDERNAQLDEAGPSVPVEILGLDEPPSPGEVFAVVETEARARELTDFRERKQREKATAA--NSLADMMAKLGSKISELPVVIKADVQGSTEAIAGSLQAMGNDEVRARVVFQGAGGITESDVNLAKTAGAPILGFNVRASKQARDLADREGVEIRYYSIIYDLLDDMKGVLSGMLAPIQRETWLGNAKVLQVFDISKIGKIAGCRVAEGVVRKGARVRIIRDDIVVLEGTLNTLKRFKDEVNEVPSGQECGMQFQGFQDIKEGDLIECFTVEEIKREL
1946123_Bsp@DDSO01000126_1_17___11656_12972                                                         --------------------------------------------------------------------------------------------------------------------------------------------------------------------------------------------------------------------------------------------------------------------------------MRARGANVTDIVVLVVAADDGVMPQTIEAIQHAKAANAPIIVAVNKIDKPDANPLKVVNELLQYEVIAESLGGDTQIIEVSAKNRTNLDGLIDAILVQAEMMDLKADPERSSEGVVIEAKLDKGRGPVATVLVKRGTLRRGDIVVAGSAWGKVRALLNERNEQLTEAGPSVPVEILGLNEAPSPGEPLAVVESEARARELTEYRDRVKREKATGGI-NSLVDMMSKLQSKVSELPVLIKADVQGSAEAIVGSLEKMGNEEVRARTVYSGAGGITESDVQLAKSAGAPILGFNVRASKQARDLAEREGVEIRYYSIIYDLLDDMKGVLSGMLAPLQRETFLGNAAVLQVFDISKTGKIAGCRVSEGVVRKGAKVRIIRDDVVVLEGTLTTLKRFKDEVNEVPSGQECGMHFQGFQDIKAGDYIECFTVEEIKRTL
1938605_Bsp@AQR60437_1__translation_initiation_factor_IF_2                                          MSDDKAPMSLKPRGTVRQSFSHGRTKTVVVETKRRPGALSNEEQEARRKAQ----RAAAAAAEQARAA---ATAANAEAAAAARRRRKREGRLTIQSVAGRMRSLASVRRAREREKEKRTDAPNRPREVVIPDVITVQELSNRMAVRGVDIIKFLMKQGLMMKINDVIDTDTAELVADEFGMTVRRVSESDVEAGFLSEIDDEAVTPRAPVVAIMGHVDHGKTSLLDALRTTDVASGEAGGITQHIGAYQVRTPGGDAVTFLDTPGHAAFSAMRTRGANVTDIVILVVAADDGVMPQTIESIQHAKAAGAPIIVAVNKIDKPDADPQKVVNELLQYEIIGEALGGDTQIVEVSAKAKTNLDGLIEAILLQAEVMDLKADPERSAEGVVIEAKLDKGRGPVATVLVKRGTLRRGDIVVAGSAWGKVRALLNERNEQLTEAGPSVPVEILGLDEAPSPGEPLAVVESEARARELTEYRARTKREKATGGI-NSLVDMMAKLGSKISELPVLIKSDVQGSGEAIQGSLEKMGNDEVRARVVYSGAGGITESDVQLAKSAGAPILGFNVRASKQARDLAEREGVEIRYYAIIYDLLDDMKGVLSGMLAPLQRETFLGNAAVLQVFDISKTGKIAGCRVSEGVVRKGAKVRIIRDDIVVLEGTLATLKRFKDEVNEVPSGQECGMHFQGFQDIKVGDYIECFTVEEIQRTL
41276_Bvesicularis@ASE39687_1__translation_initiation_factor_IF_2                                   MSDDKAPLSLKPRGTVKQSFSHGRSKTVVVETKRRAGALSAEEQEARRQAN----KADAAAAAKAAAA---ATRAQDEAAAAARRRRKREGRMTIQSVVGRMRSLASVRRAREREKEKRTDAPNRPREVVIPDVITVQELSNRMAVRGVDIIKFLMKQGLMMKINDVIDSDTAELVAEEFGMAVKRVSESDIETGFLGADDADASDTRAPVVAIMGHVDHGKTSLLDALRTTDVAGGEAGGITQHIGAYQVRLPDDQKVTFLDTPGHAAFSAMRARGANVTDIVVLVVAADDGVMPQTIEAIQHAKAANAPLIVAVNKMDKPGATSQKVVNELLQYEVIAESLGGETQIIEVSAKERMNLDGLLEAILIQAEVMDLRANADRSAEGVVIEAKLDKGRGPVGTVLVKRGTLKRGDIVVAGGSWGKVRALLNERNEQLTEAGPSVPVEILGLDEAPSPGDVFAVVESEARARELTEYRQRVKREKASGG---SLVDMMAKLGSKASELPVVIKADVQGSAEAIMGSLDKMSTDEVRARTVYSGAGGITESDVNLAKSAGAPILGFNVRASKQARDLAEREGVEIRYYSIIYDLLDDIKGVLSGMLAPLQRETFLGNAAVLQVFDISKIGKIAGCRVSEGVVRKGARVRIIRDDVVVLEGTLNTLKRFKDEVNEVTAGQECGMQFQGFQDIKEGDYIECFTVEEIKRTL
588932_Bnaejangsanen@ANF55509_1__translation_initiation_factor_IF_2                                 MSDNNAPLSLKPRGTVKQSFSHGRSKTVVVETKRRAGALSAEEQEARRQQA----KQRQAVAAKAAAA---AAAASAEAAAAARARRKREGRLTIHSVAERMRSLASVRRAREREKEKRTETPNRPREVVIPDTITVGELANRMAVRGVDIIKFLMRQGLMMKINDVIDSDTAELVAEEYGMAVKRVSESDIEEGFIAADDADTGDVRAPVVAIMGHVDHGKTSLLDALRTTDVAAGEAGGITQHIGAYQVRLGDGQRITFLDTPGHAAFSAMRARGANVTDIVVLVVAADDGVMPQTVEAIQHAKAAGAPIIVAVNKIDKPDANPQKVVNELLQYEVISESLGGDTQIIELSAKEKLNLNGLTDAILLQAEVMDLRANAERSAEGVVIEAKLDKGRGPVATVLVKRGTLRRGDIVVAGSAWGKARALLNERNEQLPEAGPSVPVEILGLDEAPSPGDVFAVVESEARARELTEYRQRVKREKTSGG---SLVDMMSKLQSKVSELPVLIKADVQGTAEAIVGSLDKMGNDEVRARTVYSGAGGITESDVNLAKSAGAPILGFNVRASKQARDLAEREGVEIRYYSIIYDLLDDIKGVLSGMLAPLQRETFLGNAKVLQAFDITKVGRVAGCRVTEGVVRKGARVRIIRDDVVVLEGVLNTLKRFKDEVNEVPSGQECGMQFQGFQDIKEGDYIECFTVEEIKRTL
751586_Bdiminuta@EGF96120_1__translation_initiation_factor_IF_2                                     --------------------------------------------------------------------------------------------------------------------------------MVIPDTITVGELANRMAVRGVDIIKFLMRQGLMMKINDVIDSDTAELVAEEYGMAVKRVSESDVEEGFIAADDADAGEIRAPVVAIMGHVDHGKTSLLDALRTTDVAGGEAGGITQHIGAYQVRLADGQRITFLDTPGHAAFSAMRARGANVTDIVVLVVAADDGVMPQTVEAIQHAKAAGSPIIVAVNKIDKPDANSQKIVNELLQYEVISESLGGDTQIIELSAKEKINLNGLTDAILLQAEVMDLRANADRSAEGVVIEAKLDKGRGPVATVLVKRGTLKRGDIVVAGSAWGKVRALLNERNEQLPEAGPSVPVEILGLDEAPSPGDVFAVVESEARARELTEYRQRVKREKTSGG---SLVDMMSKLQSKVNELPVLIKADVQGTAEAIVGSLDKMGNDEVRARTVYSGAGGITESDVNLAKSAGAPILGFNVRASKQARDLAEREGVEIRYYSIIYDLLDDIKGVLSGMLAPLQRETFLGNAKVLQTFDITKVGRVAGCRVTEGVVRKGARVRIIRDDVVVLEGVLNTLKRFKDEVNEVPSGQECGMQFAGFQDIKEGDYIECFTVEEIKRTL
1946140_Bsp@DLIT01000057_1_13___11740_13230                                                         ----------------------------------------------------------------------------------------------------------------------------------------------------------------------------------------------------------------------MGHVDHGKTSLLDALRTTDVAAGEAGGITQHIGAYQVRLEDGQRITFLDTPGHAAFSAMRARGANVTDIVVLVVAADDGVMPQTIEAIQHAKAAGAPLIVAVNKMDKPGATSQKVVNELLQHEVIAESLGGDTQIVEVSAKSRINLEGLLEAILVQAEMMDLRANPDRTAEGVVIEAKLDKGRGPVATVLVKRGMLKRGDIVVAGSAWGKARALLDERNAQLPEAGPAVPVEILGLSETPSPGDVFAVVESEARARELTEYRERARREKSSGG---SLVDMMSKLQSKVNELPVVIKADVQGSAEAIVGSLDKMGNDEVRARTVYSGAGGITESDVNLAKSAGAPILGFNVRASKQARDLAEREGVEIRYYSIIYDLLDDMKGVLSGMLAPLQRETFLGNAKVLQVFDITKVGKIAGCRVTEGVVRKGARVRIIRDDVVVLEGVLNTLKRFKDEVNEVPSGQECGMQFQGFQDIKEGDYIECFTVEEVKRTL
2033726_Bsp@PRA26657_1__translation_initiation_factor_IF_2                                          MSDDKAPLSLKPRGTVKQSFSHGRSKTVVVETKRRAGALSVEEQEARRQAQ----RARAADAEKVAAA---AAKAEAEAAAAAKRRRKREGRLTIQSVAGRMRSLASVRRAREREKEKRTDEPRTAREVVIPDVITVQELSNRMAVRGVDIIKFLMRQGMMMKINDVIDSDTAELVAEEFGMTVKRVSESDVETGFIAADDEDATTPRPPVVAIMGHVDHGKTSLLDALRTTDVAAGEAGGITQHIGAYQVRLEDGQRVTFLDTPGHAAFSAMRARGATVTDIVVLVVAADDGVMPQTIEAIRHAKAADAPLIVAVNKIDKPDANSQKIVNELLQHEVIAESLGGDTQIIEVSAKNRINLDGLINAILLQAEVMDLRANPDRSAEGVVIEAKLDKGRGPVATVLVKRGTLKRGDIVVAGSAWGKARALLDERNAQLTEAGPSVPVEILGLSEAPSPGDVFAVVESEARARELTEYRERARREKNSGG---SLVDMMSKLQSKVNELPVVIKADVQGSAEAIVGSLEKMGNDEVRARTVYSGAGGITESDVNLAKSAGAPILGFNVRASKQARDLAEREGVEIRYYSIIYDLLDDMKGVLSGMLAPLQRETFLGNAKVLQVFDITKIGKIAGCRVSEGVVRKGARVRIIRDDVVVLEGVLNTLKRFKDEVNEVPSGQECGMQFQGFQDIKEGDYIECFTVESVKRTL
1736353_Bsp@KQS57529_1__translation_initiation_factor_IF_2                                          MSDDKAPLSLRPRGTVKQSFSHGRSKTVVVETKRRVGALSNEEQEARRRQQ----RERAAIEERARAA---AAQASAEAASAARRRRKREGRLTIQAVAERMRSLASVRRAREREKEKRTDAPNRPREVVIPDVITVQELSNRMAVRGVDIIKFLMKQGMMMKINDVIDSDTAELVAEEFGMAVRRVSESDVETGFIAADDVDDADVRAPVVAIMGHVDHGKTSLLDALRTTDVAGGEAGGITQHIGAYQVRLEDGQKVTFLDTPGHAAFSAMRARGANVTDIVVLVVAADDGVMPQTIEAIQHAKAANAPLIVAVNKIDKPGATSQKVVNELLQYEVIAESLGGDAQIIEVSAKERINLDGLLEAILIQAELMDLRANADRSAEGVVIEAKLDKGRGPVATVLVKRGTLKRGDIVVAGGSWGKARALLNERNEQLADAGPSVPVEILGLDETPSPGDVFAVVESEARARELTEYRQRVKREKSSGG---SLADMMARLGTKISELPVLIKADVQGSAEAIVGSLDKMGNDEVRARTVYQGAGGITESDVNLAKSAGAPILGFNVRASKQARDLAEREGVEIRYYSIIYDLLDDIKGVLSGMLAPLQRETFLGNAAVLQVFDITKVGKIAGCRVSEGVVRKGARVRIIRDDVVVLEGTLNTLKRFKDEVNEVPSGQECGMQFQGFQDIKEGDYIECFTVEEVKRTL
2487274_Bsp@RQWJ01000002_1_214___205480_208461                                                      MTDDKAPLSLRPRGTVKQSFSHGRSKTVVVETKRRVGALSQSEQEARRRQQ----RERQAAEERARAA---RAEAQAEAAAAAKGRRKREGRLTIQAVAERMRSLASVRRAREREKEKRTDAPNRPREVIIPDTITVGELANRMAIRGADVVKFLMRQGLMMKINDVIDSDTAELVAEEYGMAVKRVSESDIETGFLSADDADATETRAPVVAIMGHVDHGKTSLLDALRTTDVAGGEAGGITQHIGAYQVRLGDGQRITFLDTPGHAAFSAMRARGANVTDIVVLVVAADDGVMPQTIEAIQHAKAANAPLIVAVNKIDKPDANSQKVVNELLQYEVIAESLGGDTQIIEVSAKEKTNLNGLTDAILVQAEIMDLRANPDRSAEGVVIEAKLDKGRGPVATVLVKRGTLKRGDIVVAGSAWGKVRALLDERNAQLTSAGPSVPVEILGLDEAPSPGDVFATVESEARARELTEFRARQKRQKATGA--SSLADMMAKLGSKISELPVVIKSDVQGSGEAIAASLEKMGNEEVRARIVMQGAGGITESDVNLAKSAGAPILGFNVRASKQARDLAEREGVEIRYYSIIYDLLDDMKGVLSGMLAPIQRETFLGNAQVLQVFDISKIGKIAGCRVTEGVVRKGAKVRIVRDDVVVLEGTLQTLKRFKDEVNEVPSGQECGMHFQGFTDIKEGDYIECFTVEEIKRSL
2293980_Bsp@QUOQ01000005_1_288___288328_291342                                                      MSDDKAPLSLRPRGTVRQSFSHGRSKTVVVETKRRVGGLSSSEQEARRADR----REAEAREAEKREA---KAEAQKEAADAARGRRKREGRLTIQSVAGRMRSLASVRRAREREKEKRTDAPNRPREVVIPDTITVGELANRMAIRGADVVKFLMRQGLMLKINDVIDSDTAELVADEYGMAVKRVSESDIETGFLQDDDTGATTSRAPVVAIMGHVDHGKTSLLDALRTTDVAGGEAGGITQHIGAYQVRTKDDQAVTFLDTPGHAAFSAMRARGADVTDIVVLVVAADDGVMPQTIEAIQHAKAAETPIIVAVNKIDKPDADPQRVVNELLQYEVISEALGGDTQIVEVSAKNRTNLDGLIDAILVQAEVMDLRANPDRSAEGVVIEAKLDKGRGPVATVLVKRGTLERGDIVVAGSAWGKVRALLNERNEQVKEAGPAMPVEILGLDEAPSPGDVLAVVESEGRARELTEYRARIKREQTAAG---SLADMMAKLGSKISELPVVIKSDVQGSGEAIQGSLEKMATDEVRARIIYSGAGGITESDVNLAKSAGAPILGFNVRASKQAKDLADREGVEIRYYSIIYDLLDDIKGVLSGMLSPLQRETFLGNAQVLEVFDITKVGKIAGCRVTEGVVRKGARVRIIREDVVVLEGTLQTLKRFKDEVNEVQSGQECGMHFQGFQDIKQGDYIECFTVEEIKRTL
1121123_Baveniformis@AUAO01000001_1_667___652782_655718                                             MSDDDAPLSLRPRGVVRQSFSHGRSKTVEVEVKRRAGALSRDEQAARVAAQ----RVRQEAERNER---------KAAAAAAARDRKQREGRLTIQALAERMRSLASVRRAREREKEKRTEAPKVVRDVIIPDVITVQELSNRMATRGVDIIRFLMGQGMMLKINDVIDSDTAELVAQEFGHKVTRVSEDDIEDGFIDTDADETLEPRPPVVTIMGHVDHGKTSLLDALRTTDVASGEAGGITQHIGAYQVRLKDGQRITFLDTPGHAAFSAMRARGADITDIVVLVVAADDGVMPQTIEAIQHAKAAGVPLIVAVNKIDKPGADSTRVVNELLQYEIVAESLGGDTQIIEVSAKTRQGLENLVDAILLQAEMLDLRANPDRSADGVVIEAKLDKGRGPVATVLVKRGTLKRGDVVVAGSSWGRVRALLDERNAQLTEAGPATPVEILGLDEAPSPGDAFAAVENEARARELTDHRERKRRDL-AVSPA-SLSDMMSKLQTKLKELPLILKSDVQGSGEAIIGSLDKMATDEVRARVILSGVGGITESDVTLAKGAGAPIIGFNVRASKQARELAEREGVEIRYYAVIYDLLDDLKGVLSGLLSPIQRETFLGNAEVLQVFDISKVGRIAGCRVTEGVVRRGARVRIVRDDVVVLEGTLQTLKRFKDDVAEVTNGYECGMHFQGFQDIKVGDLIECFNLEEVARTL
582402_Hbaltica@ACT60731_1__translation_initiation_factor_IF_2                                      MSDDAKPLSVSGGGTVKQSFSHGRSKQVVVETKKKKRVLSEEELRARQAAEENAQRQRVEKAKSLEADVRRKAEERAEIDAKADERQKRQGKLTITAALERQRSLASYNRAKQKERERRQEAEKQSREVVVPETITVQELANRMKERVADVVKFMMQQGEMIRGIDTLDVDTAELIVEEFGHTIKRVSEADVEIGLDGTDDDGDLKDRPPVVTIMGHVDHGKTSLLDALRQTDVVGGEAGGITQHIGAYQVKLKSGDKITFLDTPGHAAFSAMRARGANVTDIVIVVVAVDDGVMPQTIEAIKHAKAADAPIIIAVNKCDKVDADPTKVLTELLQHDIQVEAMGGDVQAINVSALKKTGLDELTEAISMQAELLELKANPDREADGIVIESKLDKGRGPVATVIVQRGTLKRGDILVAGGQWGKVRALVNERGQQMKEAGPTVPAEVLGLDGAPSPGDPFVVVDNEARAREITEYRQRMLKDKAASAPA-SLEHMLARLKDQAKEAQLVVKGDVQGSIEAITHSLDTLSTDEVKARVVYGAVGGISESDILLAKASEAPIIAFNVRANKQALALAEKEGVEIRYYSVIYQLLDDVKATLSGMLAPERRETFIGYAKVLQVFNISKLGKVAGCLITEGVVKRGCGVRLLRDDIVIHDGELSTLKRFKDEVSEVQSGMECGMGFVGYQDLKPDDVIECFEVEMIERSL
1951950_Hbacterium@DHZO01000034_1_221___210714_213332                                               MSDDAKPLSVPRKGTVKQSFSHGRSKQVVVETKKKKRVLSEEELRARQAEEEEASRRREEEARRLAADARRKAEERAEADAAE-EREKRQGKLTITAALERQRSLASVKRAREKERVRRGDVERASREVTVPESITVQDLANRMKERVADVVKYMMKQGEMVRAIDTLDQDTAELIVEEFGHTIRRVAESDVEIGLEGPDDEKDLKQRPPVVTIMGHVDHGKTSLLDALRSTDVVGGEAGGITQHIGAYQVKLKSGEKITFLDTPGHAAFSSMRARGADVTDIVILVVAADDGVMPQTKEAISHAKAAGAPIIVAVNKVDKPDVDPNKVLTELLQYDIQVEAMGGDVQAVNVSALKKTGLDELTDAITLQSELLDLKANPDRDADGVVVEAQLDKGRGPVATVLVNRGTLKRGDIIVAGSEWGKVRALINERGQQMKEAGPTVPAEVLGLSGAPSPGDQFVVVESESRAREITAYRDRLRKQKASLGPA-SLENMLARLKDVTDEAPVVVKGDVQGTVEAITQSLEKISTEEVAARVVHGGVGAISESDILLAKASEAPILAFNVRPNTHAKNLAEKEGVEIRYYSIIYNLLDDMRGVLSGMLQPERKETFIGYAEVLKVFNISKLGKVAGCIITEGVVRRGCGVRLLRDKVVIHEGDLSTLKRFKDEVSEVQSGMECGMGFKNYHDLREGDEIECFTVEMLERSL
1951944_Hbacterium@DCNN01000006_1_4___2882_5479                                                     MTDENKPLSLNRGSTVRQNFSHGRSKTVVVEVKKKRGALSASEMKARQELE----LERQEREQREALDRLRR-EERLEAEKNA-SRKPRSGKLTITSALGRQRSLASVRRAREKERERRQEPTKQSREVVIPEVITVAELANRMAERLTDVVKYLMKQGQMMKGTDILDTDTAELIVADFGHTPRRVAESDVEIGLEGEDTDENQLPRPPVVTIMGHVDHGKTSLLDAIRQADVVSGEAGGITQHIGAYQVRLPSGDKVTFLDTPGHAAFSAMRSRGAEVTDIVILVVAADDGVMPQTIEAINHAKAAGVPIIVAVNKVDKPDANPEKVLSELLQYDVVTENFGGDTQAVEVSAKQKKNLDKLLEAIMLQAEIMELKANPNRTAEGIVIEAKLDKGRGPVATVLVHRGTLKRGDIVVAGMQWGRIRAMTDERNQVLDAALPAQPVEILGLDGAPEPGDQLVVVENEARAREVTDYRIRLKRDRSTSS---GLETMLAKIKEKLKEFPFIVKADVQGSAEAISASLAKLNNDEVAARVIHQGVGGITESDVLLAKSSGAVILAFNARAAKHVREQAENEGVEIRYYSIIYNLLDDVKDILSGMLEPERKETFIGYAEILQVFSISKVGKIAGCRVTEGTIKRGCGVRLLRDDLVVHEGKLSTLKRFKDEVSEVSGGQECGMGFEDYQDIREGDQIECFEVEIIKRSL
1951957_Hbacterium@DLHI01000007_1_401___386951_389743                                               MTDDSRPLTLKPAGTVKQSFSHGRSKNVVVETKKKRVVLSEAELKARQADEEEANRRRAEEAKRLAAG------ARPEEDAGALERRKRQGRLTISAALEKQRSYAAVKRARERERDRR--GEKVSREVVLPESITVADLANRMSERQADVVKFMMQQGELVRSTDVLDADTAQLIVEEFGHTVKRVAESDVEIGLEGDDVDDHLEPRPPVVTVMGHVDHGKTSLLDALRQTDVVSGEAGGITQHIGAYQVQLKSGEKITFLDTPGHAAFSSMRARGANATDIVILVVAADDGVMPQTIEAIQHAKSAGAPIIVAVNKVDKHDAKPENVLTQLLQYDVQVEAMGGQTPAVFVSALKKTGLDELTDTITALAEILELKANPDRDADGVVIESKLDKGRGPVATVLVRRGTLKRGDIVVAGAQWGRVKALNNERGQLVDSAVPATPVEVLGLDGAPDPGDQFVVVESEARAREITDYRVRTKRNKAAARP--SLDQMLARLKEGLKEAAFLVKGDVQGSVEAITQSLEKLSTDEVRARVVLGAVGGISESDVQLAISAGTPIIAFNVRANKQARDLAEREGVEIRYYSIIYNLIDDVKNTLSGMLAPERRETFLGYAEILQVFNISKAGKVAGCRVTEGIVRRGSGVRLLRDNVVIHEGTLSVLKRFKDEVPEVKQGMECGMAFANYQDIREGDQIECFQVELIERRL
696125_Bclarridgeiae@CBI75840_1__translation_initiation_factor_IF_2                                 MSEK-KTLTLKRSSTVKQNFSHGRTKAVVVETKRRKITLSSAEIEARRIQEEKE---------KRDESLYLQTQEQQENKSAIDRKKERRGKLTLNSALERGRSIAAMRRRQEKFK-RAQEREKISREVILPETITIQELAQRMTERSVDVIKFLMKQGQMMKPGDIIDADVAELIAVEFGHTVKRVSESDVEDGIFNNDDLLKMRPRPPVVTIMGHVDHGKTSLLDAIRKANVVSGEAGGITQHIGAYQVEQ-NGQKITFIDTPGHAAFTAMRARGAQVTDIAVLVVSADDSVMPQTIESINHAKAAGVPIIVAINKIDKPTADAQKVRTELLQHEVFVETMGGETLEVEVSAKTGQNLDKLLEAILLQAELLDLKADSERTAEGVIIEAKLDRGRGSVATVLVQKGTLHLSDIIVAGNEWGRVRALIDDHSRHIKEAGPSTPIEILGMQGTPQAGDRFAVVTNEAKAREIAEYRQRLARDKAVARQGSSLEQMMTKLQTGVKEFPLIIKGDVQGSIEAIVSALETLGNEEVRAHIVHSGVGGITESDISLAETSHSAIIGFNVRANKQARDAAKIQGIEIRYYNIIYDLVDDIKAAMSGLLSPEQRETFLGNAEILEVFNITKTGKVAGCRVTEGKIERGAGVRLIRDNIVIHEGKLKTLKRFKDEINEVHVGQECGMAFENYDDIRTGDIIETFRVEHISRTL
283166_Bhenselae@CAF27027_1__Translation_initiation_factor                                          MSEK-RTLTLKRSSTVKQNFSHGRTKAVVVETKRRKITLSSAEIEARLIQEEEEA--------RRAESLR-QTQKEETPQEETKRKKERRGKITLNSALERGRSMAAMRRRQEKFK-RAQEKEKISREVILPETITIQELAQRMTERSVDVIKFLMKQGQMMKPGDVIDADVAELIAVEFGHTVKRVLESDVEEGIFNADNPQKMQLRPPVVTIMGHVDHGKTSLLDAIRKANVVSGEAGGITQHIGAYQVEK-NGQKITFIDTPGHAAFTAMRARGARVTDIAVLVVAADDSVMPQTIESINHAKAAGVPIIVAINKIDKPTANAQKVRTELLHHEVFVETMGGETLEVEVSAKTGQNLDKLLEAILLQAEILDLKADPQRTAEGVVIEAKLDRGRGSVATVLVQKGTLHPSDIIVAGNEWGRVRALIDDHGRHVKEAVPSTPIEILGMQGTPQAGDRFAVVTHEAKAREIAEYRQRLARDKAVARQGSSLEQMMSKLQTGVKEFPLIIKGDVQGSIEAIASALEKLGNEEVRARIVHSAAGGITESDISLAEASHSAVIGFNVRANKQARDCAKTQGIEIRYYNIIYDLVDDIKAAMSGLRSPEQRETFLGNAEILEVFNITKIGKVAGCLVTEGKIERGAGVRLIRDNIVIHEGKLKTLKRFKDEVNEVQSGQECGIAFENYEDIRTGDIIETFHIEHINRTL
1221525_Bqueenslanden@HE998013_1_59___55507_58035                                                   MSEK-KTLTLKRSSTVKQNFSHGRTKAVVVETKRRKITLSSAEMEARLIQEEKEA--------KRAEILK-QEKEEQKQEEEVQRKKERRGKLTLNSALERGRSMAAMRRRQEKFK-RAQEREKISREVVLPETITIQELAQRMTERSVDVIKFLMKQGQMMKPGDVIDADVAELIAVEFGHTVKRVLESDVEEGIFNTDNPQNMQPRPPVVTIMGHVDHGKTSLLDAIRKANVVSGEAGGITQHIGAYQVEQ-NGQKITFIDTPGHAAFTAMRARGARVTDIAVLVVAADDSVMPQTIESINHAKAAGVPIIVAINKIDKPAANAQKVRTELLQHEVFVETMGGETLDVEVSAKTGQNLDKLLEAILLQAEMLDLKADPQRTAEGVVIEAKLDRGRGSVATVLVQKGILHPSDIIVAGNEWGRVRALIDDHGRHVKEAVPSTPIEILGMQGTPQAGDRFAVVTHEAKAREISEYRQRLARDKAVARQGSSLEQMMTKLQTGVKEFSLIIKGDVQGSIEAIASALEKLGNDEVRARVVHSGAGGITESDISLAEASNSAVIGFNVRANKQARDFAKTQGIEIRYYNIIYDLVDDIKAAMSGLLSPEQRETFLGNAEILEVFNITKIGKVAGCRVTEGKIERGAGVRLIRDNIVIHEGKLKTLKRFKDEVNEVQSGQECGIAFENYEDMRAGDIIETFRIEHINRTL
360095_Bbacilliformi@ABM45132_1__translation_initiation_factor_IF_2                                 MSEK-KTLTLKRSNTVKQNFNHSRTKAVVVETKRRKIALSSTEMDARLIQDERQAA------EKQAEGLHLQKHKKKSSSNTTDRKKERRGKLTLNSALERGRSMAAMRRRQEKFK-RAQEREKISREVILPETITIQELAQRMAERSVDVIKFLMKQEQMMKPGDVIDADIAELIAIEFGHTVKRVSESDIEEGIFNDDDPQKMKTRPPIVTIMGHVDHGKTSLLDAIRKANVVSSEAGGITQHIGAYQVEQ-NGQKITFIDTPGHAAFTAMRARGAQITDIAVLVVAADDSVMPQTIESINHAKAANVPIIVAINKIDKPTADAQKVRTELLQHEVFVETMGGETLEVEVSAKTGQNLDKLLEAILLQAEILDLKADSERTADGIVIEAKLDQGRGSVATVLVQKGTLHLSDIIVAGNEWGRIRALIDDHGNHIKTASPSTPVEILGMQGTPQAGDRFAVVAHEAKAREIAEYRQRLARDKAAARKGSSLEQMMTKLQTGVKEFSLIIKGDVQGSIEAITAALEKLGNEEVQTRIVHSGAGGITESDISLAETSNSVVIGFNVRANKQVRDLAETQGIEIRYYNIIYDLVDDIKAAMSGLLSPEKRETFLGNAEILEIFNITKIGKVAGCQVTEGKIERGAGVRLIRDNIVIHEGKLKTLKRFKDEVNEVQIGQECGIAFEKYEDMRAGDTIEIFRVEHVNRTL
687861_Bschoenbuchen@AQX30098_1__bacterial_translation_initiation_factor_2__bIF_2_                  --------------------------------------------------------------------------------------------------------MAAMRRRQEKFK-RAQEREKISREVILPETITIQELAQRMAERSVDVIKFLMKQGQMMKPGDVIDVDTAELIAIEFGHTVKCVSESDVEEGIFNADDPQKMRPRPPVVTIMGHVDHGKTSLLDAIRKANVASNEAGSITQHIGAYQIEH-NGQKITFIDTPGHSAFTAMRARGAQITDIAILVIAADDSVMPQTIESINHAKAAGVPIIVAINKTDKPTADAQKVRTELMQHEVFVESMGGETLEVEVSAKTGQNLDKLLEAILLQAEILDLKADPERTAEGIVIEAKLDRGRGSIATVLIQKGALHLSNIIVAGNEWGRVRALIDDHGNHIKAAGPSTPVEILGMQGTPQAGDRFAVVVNEEKAREISEYRQRLARDKAVARKGSSLEQMMTKLQTGIKEFPLIIKGDVRGSIEAIASVLEKLGNEEVCAHIVHSGTGGITESDISLAAASNSAVIGFNVRANKQVRDLAAAQGIEIRYYNIIYDLVDDVKAAMSGLLSPEKRETFLGNAEILEVFNITKIGKVAGCRVTEGKIERGASVRLIRDNIVIHEGKLKTLKRFKDEVNEVQVSQECGIAFENYEDTRIGDIVEIFRVEHINRTL
1318743_Bancashensis@ALE03395_1__Translation_initiation_factor_2                                    MSEK-KTLTLKRSSTVKQNFSHGRTKAVVVETKRRKITLSSAEMEARIVQEEKE----------KLESFHQKTQEEPSHIEKSERKKERRGKLTLHSALERGRSMAAMRRRQEKFK-RAQEREKISREVILPETITIQELAQRMAERSVDVIKFLMQQKQMMKPGDVIDADIAELIAVEFGHTVKRVSESDIEEGLFNNDDLQKMKPRPPVVTIMGHVDHGKTSLLDAIRKANVASGEAGGITQHIGAYQVEH-NGQKITFIDTPGHAAFTAMRARGAQITDIAVLVVAADDSIMPQTIESINHAKAANVPIIVAINKIDKPTADAQKVRTGLLQQEVFVETMGGETLEVEVSAKTGKNIDKLLEAILLQAEILDLKADPERTADGIVIEAKLDRGRGPVATVLIQKGTLHLADIIVAGNEWGRIRALIDDHGKHIKEAGPSTPIEILGMQGTPQAGDRFVVVTHEAKAREISEYRQRLARDKNVARRGSSLEQMMTKLQTGIKEFPLIIKGDVQGSVEAINSALEMLGNEEVRTRVVHSGAGGITESDISLAEASNSAVIGFNVRANKQVRDLAETQGIEIRYYNVIYDLVDDIKAAMSGLLSPEKRTTSLGNAEILEVFSITKIGKVAGCRVTEGKIERGAGVRLIRDNIVIHEGKLKTLKRFKDEVNEVHVGQECGIAFEHYEDMRAGDIIEIFRVEHISRTL
1094489_Baustralis@AGF74036_1__translation_initiation_factor_IF_2                                   MSEK-RTLTLKRSGTVKQNFSHGRTKAVVVETKRRKIALSSAEMEARFIQEEEQE--------KRAENSRLQAQEEQENEN-IKRKKERRGKLTLNSALERGRSMAAMRRRQEKFK-RAQEREKISREVILPETITIQELAQRMAERSVDVIKFLMKQGQMMKPGDVIDADIAELIAAEFGHTVKRVSESDVEEGIFNGDNPQKMRKRPPVVTIMGHVDHGKTSLLDAIREANVVSGEAGGITQHIGAYQVEQ-NNQKITFIDTPGHAAFTAMRARGARVTDIAVLVVAADDSVMPQTVESINHAKAAGVPIIVAINKIDKPASDAQKVRTELLQHEVIVESMGGETLEVEVSAKTNQNLDKLLEAILLQAEILDLKADPERTAEGIVIEAKLDRGRGPVATVLVQKGTLRSSDIIVAGNEWGRIRTLINDHGHHIKEAEPSTPIEILGMQGTPQAGDRFAVVINEAKARGIAQYRQRLARDKAVARQSSSLEQMMTKLKTGIKEFPLIIKGDVQGSIEAIASALEKLGNEEVRARIVHSGAGGITESDISLAEASNSVVIGFNVRANKQARDSAKTQGIEIRYYNIIYDLVDDIKATMSGLLSPEQRETFIGNAEILEVFSITKIGKVAGCRVTEGKIERGIGVRLIRDNIVIHEGKLKTLKRFKDEVSEVHAGQECGMAFENYEDIRAGDIIEAFRIEHINRTL
1094559_Btamiae@EJF93074_1__translation_initiation_factor_IF_2                                      MTEK-KTLTLKRSSTIKQNFSHGRTKAVVVETKRRKITLSTAEMEARTLRAEEDAKRRAAEELERAEILRQQAEDKAEAEAR-ERKKERRGKLTLNSALDRGRSMAAMRRRQEKFK-RSQEREKIAREVTLPETITIQELAQRMAERSVEVIKYLMKQGQMMKPGDVIDADMAQLIAEEFGHTVKRVAESDVEEGLFNVDDEQKLQSRPPVVTIMGHVDHGKTSLLDAIRKANVVSGEAGGITQHIGAYQVEQ-NGQKITFIDTPGHAAFTAMRARGAQATDIAILVVAADDSVMPQTIESINHAKAAEVPIIVAINKIDKPAADSQKVRTELLQHDVFVETMGGEVLEVEVSAKTGQNLDKLLEAVLLQAEILDLKANPDRTAEGVVIEAELDRGRGSVATVLVQKGTLHPSDIIVAGNEWGRVRALINDRGEAMKEAGPSMPVEILGMHGTPQAGDRFAVVNNEGQAREIADYRQRVAREKAVARQGSSLEQMMTQLQTGVKEFPLVIKGDVQGSVEAISVALEKLGNDEVRARIVHAGAGGITESDVSLAEASNAAIIGFNVRANKQARDVAHSLGIEIRYYNIIYDLVDDVKAAMSGMLSPERRETFLGNAEILEVFNITKIGKVAGCRVTEGKMERGAGVRLIRDNVVIHEGKLKTLKRFKDEVNEVQVSQECGMAFENYEDIRAGDTIEAFRVEHISRSL
1686310_Bapis@OLY46372_1__translation_initiation_factor_IF_2                                        MTEK-KTLTLKLPSTVKQNFSHGRTKAVVVETKRRKITLSSAEMEARMLHAQEEAKRRQAEEAKRAELLRKQAEDKAAHEAE-DRKKQRRSKLTLSSALERGRSMAAMRRRQEKFK-RSQEREKISREVTIPETITIQELAQRMTERSVDVIKYLMKQGQMLKPGDVIDADMAQLIAEEFGHTVKRVAESDVEEGLFNPDDPAKLKPRPPVVTIMGHVDHGKTSLLDAIRHANVVAGEAGGITQHIGAYQVEQ-KGQKITFIDTPGHAAFTAMRARGAQVTDIAVLVVAADDSVMPQTIESIHHAKAAGVPIIVAINKIDKPAADPQKVRTELLQHEVFVESMGGDTLEVEVSAKTGKNIDKLLEAILLQAEILDLKADPDRTAEGVVIEAQLDRGRGAVATVLIQKGTLHPSDIIVAGNEWGRVRALINDRGAHIKAATPSMPVEVLGMQGTPQAGDRFAVVANEAQAREIAEYRQRLAREKAVARQGSSLEQMMNRMQTGMKEFPLVIKGDVQGSVEAITSALEKLGNDEVRAHIVHAAPGGITESDVSLAAASNAAIIGFNVRANSQARDAAEAQGIEIRYYNIIYDLVDDVKAAMSGMLTPERRETFLGNAEIIEVFNISKVGKVAGCRVTEGKMERGEGVRLIRDHVVVHEGKLKTLKRFKDEVAEVPAGQECGMAFENYDDIRVGDIIEAFRVETVKRSL
1902579_CThoelldobleri@AQS42148_1__Translation_initiation_factor_IF_2                               MTDDKKTLTLKRSSTVRQNFSHGRTKAVVVETKRRKITLSSTEMEARAVRAEETAKRRAVEEAERKAQAKKAADVKTTAAQEAERKKERRGKLTLTSALDRGRSMAAMRRRQEKFK-RAQQREKISREVVIPETITIQELAQRMTDRAVDVIKFLMKQGQMMKPGDVIDGDMAQLIAEEFGHTAKRVAESDVEEGIFNADNAGNMKPRPPVVTIMGHVDHGKTSLLDALRNANVVSGEAGGITQHIGAYQVEK-NGQKITFIDTPGHAAFTAMRARGAQATDIAILVVAADDSVMPQTIESISHAKAANVPIIVAINKIDKPAADPQKVRTALLQHEVFVESMGGDVLEVEVSAKTGQNLDKLLEAILLQAEVLDLKADAERTAEGVVIEAKLDRGRGSVATVLVQKGTLHPGDIIVAGDEWGRVRALINDRGGHLKEAGPSTPVEILGMQGTPQAGDRFAVVANEAQAREISEYRRRLAREKAVARQGSSLEQMMNQLQTGVKEFPLVIKGDVQGSIEAIIAALEKLGNDEVRARIVHAGAGGITESDVSLADASNAAIIGFNVRAGKQARDAAESQGIEIRYYNIIYDLVDDVKAAMSGMLSPERRETFLGNAEILEVFNITKVGKVAGCRVTEGKVERGAGVRLIRDNVVIHEGKLKTLKRFKDEVSEVPVGQECGMAFENYDDIRAGDTIEAFRVEHISRSL
1293442_Fovis@RAK33911_1__translation_initiation_factor_2__bIF_2_                                   MNDDKKTLTLKRSSTVRQNFSHGRTKAVVVETKKRKFSLSRSEMEARRIREAQEAKRREEEEARRAESARRQAEERAEAEAREDRKRERRGKLTLTSNLDRSRSLSAMRRRQEKFK-RAQEREKISREVTVPETITLQELAQRMAERSVDIIKYLMKQGQMMKPGDVIDADMAQLIAEEFGHTVKRVAESDVEEGIFNEDNPEAMRPRPPVVTIMGHVDHGKTSLLDAIRQANVVSGEAGGITQHIGAYQVEQ-NGQKITFIDTPGHAAFTAMRARGAQATDIAILVVAADDSVMPQTVESINHAKAAGVPIIVAINKIDKPTSDPQKVRNALLQHDVFVETMGGEVLDVEVSAKNKLNIDKLLEAVLLQAEILDLQADPERTAEGVVIEAQLDRGRGSVATVLVQKGTLHPGDIIAAGNEWGRVRALVNDRGDHVKEAGPAMPVEILGLQGTPQAGDRFAVVANEAKAREIAEYRQRLARDKAVARQGSSLEHMMSQLQIGTKEFPLVIKGDVQGSIEAINAALEKLGTDEVRARIVHSGAGGITESDVSLAEASDAAIIGFNVRANKQARDAAEQQGIEIRYYNIIYDLIDDVKAAMSGLLSPERRETFIGNAEILEVFNITKVGKVAGCRVTEGKVERGAGVRLIRDNVVIHEGKLKTLKRFKDEVSEVPSGQECGMAFENYDDMRVGDVIEAFRVEHVSRTL
204722_Bsuis@AAN31055_1__translation_initiation_factor_IF_2                                         MSDDKKTLTLKRPSTVRQNFSHGRTKAVVVETKKRKFSLSRSEMDARRIREVEEAKRRAEEDARRAESARRQAEERAEAEAREDRKKDRRGKLTLTSNLERSRSLSAMRRRQEKFK-RSQEREKISREVTIPETITLQELAQRMAERSVDIIKYLMKQGQMMKPGDVIDADTAQLIAEEFGHTVKRVAESDVEEGIFDADNESAMVSRPPVVTIMGHVDHGKTSLLDAIRHANVVSGEAGGITQHIGAYQVVQ-NGQKITFIDTPGHAAFTAMRARGAQATDIAILVVAADDSVMPQTIESINHAKAAGVPIIVAINKIDKPAADPQKVRTALLQHEVFVESMGGEVLDVEVSAKNKINLDKLLDAVLLQAEMLDLKADPDRTAEGVVIEAQLDRGRGSVATVLIQKGTLHPGDILVAGSEWGRVRALVNDRGEHVKEAGPAMPVEILGLQGTPQAGDRFAVVANEAKAREIAEYRQRLARDKAVARQGASLEQMMNQLQVGTKEFPLVIKGDVQGSIEAITNALDKLGTDEVRARIVHSGAGGITESDVSLAEASNAAIIGFNVRANKQARDSAEQQGIEIRYYNIIYDLIDDVKAAMSGLLSPERRETFLGNAEILEVFNITKVGKVAGCRVTEGKVERGAGVRLIRDNVVIHEGKLKTLKRFKDEVAEVPSGQECGMAFENYDDIRAGDVIEAFRVEHVSRTL
391_Rsp@PJI40577_1__translation_initiation_factor_IF_2                                              MTDDKKTLTLKPSGTVRQDMGRGRTKAVVVETRKRRPTLSAGEMEARRAREIDEARRVAEAEERAREAERRANP---AAAAG-ERRKERRGKLTVTTVSDRGRSMAATRRRQEKFR-RSQEREKVMREVILPETITIQELSQRMSERAVDVIKYLMKEGQMMKPGDVIDADLAELIATEFGHTVKRVSESDVEEGIFNADDEGELVSRPPVVTIMGHVDHGKTSLLDAIRKTSVVSGEAGGITQHIGAYQVEH-NGQKITFIDTPGHAAFTAMRARGAQATDIAILVVAADDSVMPQTIESINHAKAANVPIIVAINKIDKHEADPQKVRNQLLQHEVFVESMGGEVLDVEVSAKNKLNLDKLLEAVLLQAEILDLKADPSRTAEGTVIEAQLDRGRGAVATVLVQKGTLRPGQIIVAGDQWGRVRALVNDKGDHVKEAGPATPVEVLGLSGTPAAGDRFAVVENEARAREISEYRQRLARDKAAARQGQSLEQMMTQLQNGFKEFPLVIKGDVQGSVEAIVAALDKLGTDEVRARIVHSGAGAITESDISLAEASNAAIIGFNVRANAQARTASERAGIEIRYYNIIYDLVDDVKAAMSGLLSPERRETFLGNAEILEVFNITKTGKVAGCRVTEGKVERGAGVRLVRDNVVIHEGKLKTLKRFKDEVAEVPMGQECGMAFENYEDIRAGDTIECFRVEHITRTL
1953065_Rbacterium@DFQL01000061_1_5___3334_4650                                                     --------------------------------------------------------------------------------------------------------------------------------------------------------------------------------------------------------------------------------------------------------------------------------MRARGAQATDIAILVVAADDSVMPQTIESINHAKAANVPIIVAINKIDKHEANPDKVRQQLLQHEVFVESMGGEVLDVEVSAKNKLNLDKLLEAVLLQAEILDLKADPKRTAEGTVIEAQLDRGRGAVATVLVQKGTLKPGQIIVAGDQWGRVRALVNDKGEHVKEAGPAMPVEILGLSGTPAAGDKFAVVENESRAREISEYRQRLARDKAAARQGQSLEQMMSKLQDGFKEFPLVIKADVQGSVEAIVAALEKLGTDEVRARIVHSGAGAITESDISLAEASNAAIIGFNVRANAQARTASERAGIEIRYYNIIYDLVDDVKSAMSGLLSPERRETFLGNAEILEVFNITKVGKVAGCRVVEGKVERGAGVRLVRDNVVIHEGKLKTLKRFKDEVSEVPMGQECGMAFENYEDIRAGDTIECFRVEHITRTL
1842536_Asp@AOG10695_1__translation_initiation_factor_IF_2                                          MTDDKKTLTLKPSGTVRQDMGRGRTKSVVVETVKRRTTLSAGEMEARRIREIDEARRKAEAEEAAREAARRAAP---VAPVA-ERRKDRRGKLTVTTANDRGRSLSAMRRRQEKFR-RSQEREKVMREVILPETITIQELSQRMSERAVDVIKYLMKEGQMMKPGDIIDADLAELIATEFGHTVKRVSESDVEEGIFNKDDEGELVSRPPVVTIMGHVDHGKTSLLDAIRKTSVVSGEAGGITQHIGAYQVEQ-NGQKITFIDTPGHAAFTAMRARGAQATDIAILVVAADDSVMPQTIESISHAKAAGVPIIVAINKIDKHEANPDKVRQQLLQHEVFVESMGGEVLDVEVSAKNKLNLDKLLEAVLLQAEILDLKADPTRTAEGTVIEAQLDRGRGAVATVLVQKGTLKPGQIIVAGDQWGRVRALVNDKGEHVKEAGPAMPVEILGLSGTPAAGDKFAVVENESRAREISEYRQRLARDKAVARQGQSLEQMMSQLQNGFKEFPLVIKGDVQGSVEAIVAALDKLGTDEVRARIVHSGAGAITESDISLAEASNAAIIGFNVRANAQARTASERAGIEIRYYNIIYDLVDDVKAAMSGLLSPERRETFLGNAEILEVFNITKTGKVAGCRVIEGKVERGAGVRLLRDNVVIHEGKLKTLKRFKDEVSDVPMGQECGMAFENYEDIRAGDTIECFRVEHITRTL
2060726_Nsp@AXV17014_1__translation_initiation_factor_IF_2                                          MTDDKKTLTLKPSGTVRQDMGRGRTKAVVVETVKRRPTLSAGEMEARRAREEEEARRKVEEERRRVEAARRAEAKA-AAPAG-DRRKGRQGKLTVTTVSDRGRSLASIRRRQEKFR-RSQEREKVMREVILPETITIQELSQRMSERAVDVIKYLMKEGQMMKPGDVIDADLAEIIATEFGHTVKRVSESDVEEGIFNADDEGEMMPRPPVVTIMGHVDHGKTSLLDAIRHANVASGEAGGITQHIGAYQVEQ-NGQKITFIDTPGHAAFTAMRARGAQATDIAVLVVAADDSVMPQTIESINHAKAAGVPLIVAINKIDKHEAKPDKVRQQLLQHEVFVESLGGEVLDVEVSAKNKINLDKLLEAILLQAEILDLKADPNRTAEGTVIEAQLDRGRGAVATVLVQKGTLKPGQIIVAGDQWGRVRALVTDKGEHVKEAGPAMPVEVLGLSGTPAAGDRFAVVENEARAREISEYRQRLARDKAAARQGQSLEQMMSQLQNGFKEFPLVIKGDVQGSIEAIAGALDKLGTDEVRARIVHSGAGAITESDISLAEASNAAIIGFNVRANAQARTAAERAGIEIRYYNIIYDLVDDVKAAMSGLLSPERRETFLGNAEILEVFNITKVGKVAGCRVVEGKVERGAGVRLVRDNVVIHEGKLKTLKRFKDEVTEVPMGQECGMAFENYEDIRAGDTIECFRVEHITRTL
1914541_Rsp@AUC10869_1__translation_initiation_factor_IF_2                                          MTDDKKTLTLKPGGTVRQDMGRGRTNAVVVETRKRRPMLSAGEMEARRARDEEEARRKVEEERRIAEAARRAAEAAAAQPAP-ERRKERRGKLTVTSSNDRGRSMASMRRRQEKFR-RSQEREKVMREVILPETITIQELSQRMSERAVDVIKFLMKEGQMMKPGDVIDADLAELIAVEFGHTVKRVSESDVEEGIFNADDEGEMLPRPPVVTIMGHVDHGKTSLLDAIRQANVVAGEAGGITQHIGAYQVEK-NGQKITFIDTPGHAAFTAMRARGAQATDIAVLVVAADDSVMPQTIESINHAKAAGVPIVVAINKIDKHEANPEKVRQQLLQHEVFVESMGGEVLDVEVSAKNKLNLDKLLEAILLQAEILDLKADPNRTAEGTVIEAELDRGRGAVATVLVQKGTLKPGQIIVAGDQWGRVRALVNDKGEHVKEAGPAMPVEILGLSGTPSAGDRFAVVENESRAREISEYRQRLARDKAVARQGQSLEQMMSQLQTGMKEFPLVIKADVQGSVEAIIASLDKLGTDEVRARIVHSGAGAITESDISLAEASNAAIIGFNVRANAQARTASERAGIEIRYYNIIYDLVDDVKAAMSGLLSPERRETFLGNAEILEVFNITKVGKVAGCRVVEGKVERGAGVRLVRDNVVIHEGKLKTLKRFKDEVNEVPVGQECGMAFENYEDIRAGDTIECFRVEHITRTL
1183428_Agenomosp@CUX07703_1__Translation_initiation_factor_IF_2                                    MTDDKKTLTLKPGGTVRQDMGRGRTNAVVVETRKRRPLLSAGEMEARRARDEDEARRKVEEEQRIAEAARRAIEAAAAAPAP-DRRKERRGKLTVTSSNDRGRSMASMRRRQEKFR-RSQEREKVMREVILPETITIQELSQRMSERAVDVIKFLMKEGQMMKPGDVIDADLAELIAVEFGHTVKRVSESDVEEGIFNADDAGEMVSRPPVVTIMGHVDHGKTSLLDAIRQANVVAGEAGGITQHIGAYQVEK-NGQKITFIDTPGHAAFTAMRARGAQATDIAILVVAADDSVMPQTIESINHAKAANVPIIVAINKIDKHEANPEKVRQQLLQHEVFVESMGGEVLDVEVSAKKQLGLDKLLEAILLQAEILDLKADPNRTAEGTVIEAELDRGRGAVATVLVQKGTLKPGQIIVAGDQWGRVRALVNDKGEHVKEAGPAMPVEVLGLSGTPSAGDRFAVVENESRAREISEYRQRLARDKAVARQGQSLEQMMSQLQTGMKEFPLVIKADVQGSVEAIIASLDKLGTDEVRARIVHSGAGAITESDISLAEASNAAIIGFNVRANAQARTASERAGIEIRYYNIIYDLVDDVKAAMSGLLSPERRETFLGNAEILEVFNITKVGKVAGCRVTEGKVERGAGVRLIRDNVVIHEGKLKTLKRFKDEVAEVPVGQECGMAFENYEDIRAGDIIECFRVEHITRTL
61013_Ryanglingense@OWK26195_1__hypothetical_protein_AJ87_01940                                     ---------------------------------------------------------------------------------------------------------------------------------------------------------------------------------------------------------------------------------------------------------------------------------------------------------------------------------------------------------------------------------------------------------------------------------------------------------------------------------------------------------------MSQLQTGVKEFPLVVKGDVQGSIEAIAGALDKLGTDEVRARIVHSAAGGITESDISLAEASGAAIIGFNVRANAQARTLAERQGIEIRYYNIIYDLVDDVKAAMSGLLSPERRETFLGNAEILEVFNITKVGKVAGCRVTEGKVERGVGVRLIRDNVVIHEGKLKTLKRFKDEVSEVHSGQECGMAFENYEDIRAGDTIECFRVEHITRTL
2127050_Rsp@PST23015_1__translation_initiation_factor_IF_2                                          MTDDKKTLTLKPSGTVRQDMGRGRTKAVVVETRKRRPLLSADEMDARRARDEEEARR--EEEARRIEAARRAAEA-APKPAPVERRKERRGKLTVTTADDRGRSLSAMRRRQEKFR-RSQEREKISREVVLPETITIQELSQRMSERAVDVIKYLMKEGQMMKPGDVIDADLAELIAGEFGHTVKRVSESDVEQGIFNADEEGELVSRPPVVTIMGHVDHGKTSLLDAIRHANVVAGEAGGITQHIGAYQVEH-NGQKITFIDTPGHAAFTAMRARGAQATDIAILVVAADDSVMPQTIESINHAKAAGVPIIVAINKIDKHEANPQKVRTELLQHEVFVESMGGEVLDVEVSAKNRTNLDKLLEAILLQAEILDLKANPNRTAEGTVIEAQLDRGRGSVATVLVQKGTLRPGQIVVAGDQWGRVRALVNDKGEHVKEAGPAMPVELLGLSGAPQAGDKFAVVENESRAREISEYRQRLTRDKAAARQGQSLEQMMSQLQTGIKEFPLVIKGDVQGSIEAIAGALEKLGTDEVRARIVHSGVGGVTESDISLAGASDAAIIGFNVRANAQARTLAEREGIEIRYYNIIYDLVDDVKAAMSGLLSPERRETFLGNAEILEVFNITKVGKVAGCRVTEGKVERGVGVRLVRDNVVIHEGKLKTLKRFKDEVSEVNMGQECGMAFENYEDIRVGDTIECFRVEHITRTL
1370122_Rundicola@JHXQ01000008_1_65___70476_73310                                                   MTDDKKTLTLKPTGTVRQDMGRGRTKAVVVETRKRRPALSAGEMEARRAREEEEVRRAAEEEARRAEKARAVAAA-TAAPAGPDRRKDRRGKLTVTSAADRGRSLASMRRRQEKFR-RSQEREKISREVVLPETITIQELSQRMSERAVDVIKYLMKEGQMMKPGDVIDADLAEIIATEFGHTVKRVSESDVEDGIFDADEAGELLPRPPVVTIMGHVDHGKTSLLDAIRKANVVAGEAGGITQHIGAYQVEQ-SGQKITFIDTPGHAAFTAMRARGAQVTDIAILVVAADDSVMPQTIESINHAKAAGVPIIVAINKIDKPTADPQRVRTALLQHEVFVESMGGETLDVEVSAKNGLNLDKLLEAILLQAEVLDLKANPNRTAEGSVIEAQLDRGRGAVATVLIQKGTLRPGQIIVAGDQWGRVRALVNDKGEHVKEAGPAMPVEVLGLSGTPAAGDKFAVVENEARAREISEYRQRLARDKAAARQGSSLEQMMSQLQTGMKEFPLVIKGDVQGSIEAIAGALEKLGTDEVRARIVHSGVGGVTESDISLAEASNAAIIGFNVRANAQARTLAEREGIEIRYYNIIYDLVDDVKAAMSGLLSPERRETFLGNAEILEVFNITKVGKVAGCRVIEGKVERGAGVRLVRDNVVIHEGKLKTLKRFKDEVSEVPVGQECGMAFENYEDIRAGDTIECFRVEHVTRTL
373_Avitis@RCU54462_1__translation_initiation_factor_IF_2                                           MTDDKKTLTLKPTGTVRQDMGRGRTKAVVVETRKRRPTLSASEMDARRVREEEEVRRQAEEVERQREAIRQAEDKR-AEPAA-DRRKERRGKLTVTTAADRGRSLSAMRRRQEKFR-RSQEREKVMREVVLPETITIQELSQRMSERAVDVIKYLMKEGQMMKPGDVIDADLAELIATEFGHTVKRVSESDVEEGIFDKDDAGEMVSRPPVVTIMGHVDHGKTSLLDAIRQTSVVSGEAGGITQHIGAYQVEQ-NGHKITFIDTPGHAAFTAMRARGAQATDIAILVVAADDSVMPQTIESIHHAKAANVPIIVAINKIDKHEANPEKVRQQLLQHEVFVESMGGEVLDVEVSAKNKLNLDKLLEAVLLQAEILDLKADPSRTAEGLVIEAQLDRGRGAVATVLIQKGTLRPGQIIVAGDQWGRVRALVNDKGGHVKEAGPAMPVEVLGLSGTPAAGDKFAVVESEARAREISEYRQRLARDKAAARQGQSLEQMMSKLQDGFKEFPLVIKADVQGSVEAIVAALDKLGTDEVRARIVHSGAGAITESDISLAEASNAAIIGFNVRANVQARALAERTGTEIRYYNIIYDLVDDVKAAMSGLLSPERRETFLGNAEILEVFNITKTGKVAGCRVVEGKVERGAGVRLVRDNVVIHEGKLKTLKRFKDEVADVPMGQECGMAFENYEDIRAGDTIECFRVEHITRTL
28320_Mdimorpha@PTM97372_1__translation_initiation_factor_2__bIF_2_                                 MTDDKKTLTLKPHGTVRQDMGRGRTKAVVVETRKRRPSLSPEEVEARRVREEEEARRKVEEEARRKARIQREKEA-AEAPAA-ESRKGRQGKLTLTTAADRARSLASMRRRQEKFK-RSQEREKISREVVLPETITIQELSQRMSERAVDVIKFLMKEGQMMKPGDLIDADLAELIAGEFGHTVKRVAESDVEEGIFNADDDANLEPRPPIVTIMGHVDHGKTSLLDAIRHANVVAGEAGGITQHIGAYQVEQ-DGNKITFIDTPGHAAFTAMRARGAQATDIAILVVAADDSVMPQTVESINHAKAAGVPIIVAINKIDKPTADPQKVRTQLLQHEVFVETMGGEVLDVEVSAKNGTNLDKLLEAVLLQAEILDLKANPNRTAEGVVVEAELDRGRGAVATVLVQKGTLTPGQIIVAGDQWGRVRALVNDKGEHVKAAGPSMPVEILGLSGTPAAGDKFAVVESESRAREISEYRQRIAREKQVARQGSSLEQMMSQLHSGLKEFPLVIKGDVQGSIEAIASSLEKLGTDEVRARIVHSGAGGITESDILLAEASNAAVIGFNVRANAQARSLAERQGIEIRYYNIIYDLMDDVKAAMSGLLSPERRETFLGNAEILEVFNITKVGKVAGCRVTEGKVERGVGVRLVRDNVVIHEGKLKTLKRFKDEVSEVQAGQECGMAFENYEDIRAGDTIECFRVEHITRTL
1953064_Rbacterium@DEZG01000004_1_139___141376_144045                                               MTDDKKTLSLKPSGTVRQDMGRGRTKAVVVETRKRHFSLSPDEVEARRIRDEDEARRKVEEEARRKARIQREKEARAAAPAG-EGRKGRQGKLTLTTASDRGRSLSAMRRRQEKFK-RSQEREKVMREVILPETITIQELSQRMSERAVDVIKYLMKEGQMMKPGDLIDADLAEIIAGEFGHTVKRVSESDVEEGIFNTDDAGDMETRPPIVTIMGHVDHGKTSLLDAIRQANTVAGEAGGITQHIGAYQVEH-NGHKITFIDTPGHAAFTAMRARGAQATDIAILVVAADDSVMPQTIESINHAKAAGVPIIVAINKIDKHEADPQKVRNQLLQHEVFVESMGGETLDVEVSAKNRLNLDKLLEAVLLQAEILDLKANPNRTAEGVVVEAQLDRGRGAVATVLVQTGTLKPGQILVAGDQWGRVRALVNDKGEHVKEAGPSMPVEVLGLSGTPAAGDKFAVVENESRAREISEYRQRLAREKQVARQGSSLEQMMSQLQNGLKEFPLLIKGDVQGSIEAIAGALDKLGTDEVRARIVHSGAGGITESDISLAEASNAAIIGFNVRANAQARTAAERAGLEIRYYNIIYDLVDDVKAAMSGLLSPERRETFLGNAEILEVFNITKVGKVAGCRVIEGKVERGAGVRLVRDNVVIHEGKLKTLKRFKDEVAEVPMGQECGMAFENYEDIRAGDTIECFRVEHITRTL
2135647_Rsp@PYE29480_1__translation_initiation_factor_2__bIF_2_                                     MTDDKKTLTLRPSGTVRQDMGRGRTKAVVVETRKRRPTLSAGEIDARRIRDIAEEKRKIEEAERLKEAARREAEA-AAAAAA-APRKERKGKLTLT-AADRGRSLAAMRRRQEKFR-RSQEREKVMREVVLPETITIQELSQRMSERAVDVIKYLMKDGQMMKPGDVIDADLAEIIAAEFGHTVKRVSESDVEEGIFNADDAGEMVSRPPVVTIMGHVDHGKTSLLDAIRQTSVVSGEAGGITQHIGAYQVEK-NGQKITFIDTPGHAAFTAMRARGAQATDIAILVVAADDSVMPQTIESISHAKAANVPIIVAINKIDKHEANPEKVRQQLLQHEVFVESLGGEVLDVEVSAKNKLNLDKLLEAILLQAEILDLKADPSRTAEGIVIEAQLDRGRGSVATVLVQKGTLKPGQIIVAGDQWGRVRALVTDKGDHVKEAGPATPVEVLGLSGTPAAGDRFAVVENEGRAREISEYRQRLTRDKAVARQGQSLEQMMSKLQNGFKEFPLVIKGDVQGSVEAIIGALDRLGTDEVRARIVHSGAGAITESDIALAESSDAAIIGFNVRANVQARQASERSGIEIRYYNIIYDLVDDVKAAMSGLLSPERRETFLGNAEILEVFNITKTGKVAGCRVVEGKVERGAGVRLLRDNVVIHEGKLKTLKRFKDEVSEVPVGQECGMAFENYEDIRAGDTIECFRVEHITRTL
1736335_Rsp@KQQ73323_1__translation_initiation_factor_IF_2                                          MTDDKKTLTLKPSGTVRQDMGRGRTKAVVVETVKRRPTLSASEMDARRARDEDDARRKVEDERRKVEAARLAEAKRAPAPAANERRKGRQGKLTITAASDRGRSMAAMRRRQEKFR-RSQEREKVMREVILPETITIQELSQRMSERAVDVIKYLMKEGQMMKAGDVIDADLAEIIAGEFGHTVKRVSESDVEEGIFNMDDAGEMVSRPPVVTIMGHVDHGKTSLLDAIRQANVVSGEAGGITQHIGAYQVEQ-NGQKITFIDTPGHAAFTAMRARGAQATDIAILVVAADDSVMPQTIESISHAKAAGVPIIVAINKIDKHEANPDKVRQQLLQHEVFVESLGGEVLDVEVSAKNKTNLDKLLEAVLLQAEILDLKADPVRTAEGIVIEAQLDRGRGAVATVLVQKGTLKPGQIIVAGDQWGRVRALVTDKGVHVKEAGPAMPVEVLGLSSTPAAGDKFAVVENESRAREISEYRQRLARDKAVARQGQSLEQMMSKLQNGYKEFPLLIKGDVQGSVEAIIGALDKLGTDEVRARIVHSGAGAITESDLALAESSEAAIIGFNVRANAQARIAADRAGTEIRYYNIIYDLVDDVKAAMSGLLSPERRETFLGNAEILEVFNITKTGKVAGCRVVEGKVERGAGVRLLRDNVVIHEGKLKTLKRFKDEVGEVPMGQECGMAFENYEDIRAGDTIECFRVEHITRTL
2052828_Abohemicum@KXG84489_1__translation_initiation_factor_IF_2                                   MTEDKKTLTLKPSGTVRQDMGRGRTNAVVVETRKRRPLLSAGEMDARRARDEDEARRKVEDEARAAEAVRRAAEAAARTPTS-ERRKERRGKLTVT-SNDRGRSLSAMRRRQEKFR-RGQEREKVMREVILPETITIQELSQRMSERAVDVIKYLMKEGQMMKPGDVIDADLAEIIAGEFGHTVKRVSESDIEEGIFNSDEDGELVSRPPVVTIMGHVDHGKTSLLDAIRQTSVVSGEAGGITQHIGAYQVEK-NGHKITFIDTPGHAAFTAMRARGAQATDIAILVVAADDSVMPQTIESINHAKAAGVPIIVAINKIDKHEANPEKVRQQLLQHEVFVESMGGEVLDVEVSAKNKLNLDKLLEAVLLQAEILDLKANLSRTAEGTVIEAQLDRGRGSVATILVQKGVLRPGQIIVAGDQWGRVRALVNDKGEHVKEAGPAMPVEVLGLSGTPSAGDRFAVVENESRAREIAEYRQRLTRDKAVARQGQSLEQMMTQLQSGRKDFPLLIKGDVQGSIEAIIGSLDKLGTDEVRARIIHSGAGGITESDISLAEASNAAIIGFNVRANVQARQAAERAGIEIRYYNIIYDLVDDVKSAMSGLLSPERRETFLGNAEILEVFNITKVGKVAGCRVVEGKVERGAGVRLVRDNVVIHEGKLKTLKRFKDEVGEVPVGQECGMAFENYEDIRAGDTIECFRVEHITRTL
1125847_Rsp@CCF21748_1__Translation_initiation_factor_IF_2                                          MTDDKKTLTLKPSGTVRQDMGRGRTKAVVVETRKRRPILSASEMDARRAREEDEARRQAEEERRKLEAARRAAPA-TPAPAE-ERRKERRGKLTVTTVSDRGRSMAAMRRRQEKFR-RSQEREKVMREVTLPETITIQELSQRMSERAVDVIKFLMKEGQMMKPGDVIDADLAELIAVEFGHTVKRVSESDVEEGIFDADEEGVLEPRPPVVTIMGHVDHGKTSLLDAIRQANVVAGEAGGITQHIGAYQVEQ-NGQKITFIDTPGHAAFTAMRARGAQATDIAILVVAADDSVMPQTIESINHAKAAGVPIIVAINKIDKPTANAQKVRTELLQHEVFVESMGGEVLDVEVSAKNKTNLDKLLEAILLQAEILDLKANPNRTAEGTVIEAQLDRGRGAVATVLVQKGTLKPGQILVAGDQWGRVRALVTDKGEHVKEAGPAMPVEVLGLSGTPAAGDRFAVVDSESRAREISEYRQRLARDKAAARQGSSLEQMMSQLQSGLKEFPLLIKGDVQGSIEAIAGALEKLGTDEVRVRIVHSGAGAITESDISLAEASNAAIIGFNVRANAQARAASERSGIEIRYYNIIYDLVDDVKAAMSGLLSPERRETFLGNAEILEVFNITKVGKVAGCRVTEGKVERGAGVRLLRDNVVIHEGKLKTLKRFKDEVAEVPVGQECGMAFENYEDIRAGDVIECFRVEHITRTL
464029_Roryzae@OLP59144_1__translation_initiation_factor_IF_2                                       MTDDKKTLTLRPSGTVRQDMGRGRTKAVVVETRKRRPMLSPDEIDARRARDIDEERRRVEEAERQQEAARRAAEARAARPAQDDGRKERKGKLTLTAALGKSRSLASIRRRQEKFR-RSQEREKVAREVILPETITIQELSQRMSERAVDVIKYLMKEGQMMKPGDVIDADLAELIATEFGHTVKRVSESDVEEGIFDADS-GEQLPRPPIVTIMGHVDHGKTSLLDAIRQANVVAGEAGGITQHIGAYQVEQ-NGHKITFIDTPGHAAFTAMRARGAQATDIAVLVVAADDSVMPQTIESINHAKAAGVPIIVAINKVDKPAADPQRVRNQLLQHEVFVETMGGEVLDVEVSAKNKTNLDKLLEAILLQAEILDLRANAERTAEGVVIEAQLDRGRGAVATVLVQKGTLKPGQIIVAGDQWGRVRALVNDKGDHVKEATPSMPVEVLGLSGTPAAGDRFAVVENEARAREISEYRQRLARDKAVARQGSSLEQMMSQLQTGLKEFPLLIKGDVQGSIEAIAGALEKLGTDEVRARIVHSGAGAITESDISLAEASNAAIIGFNVRANAQARTAAERSGIEIRYYNIIYDLVDDVKAAMSGLLSPERRETFLGNAEILEVFNITKVGKVAGCRVVEGKVERGAGVRLLRDNVVIHEGKLKTLKRFKDEVAEVPMGQECGMAFENYEDIRAGDVIECFRVEHITRTL
1736543_Rsp@KQY13141_1__translation_initiation_factor_IF_2                                          MTDDKKTLTLKPSGTVRQDMGRGRTKAVVVETRKRRPMLSAGEIDARRIRDAEEARRKEEEAARLKEAARKAAEARAAAVAAEEPRKERKGKLTLTAAL-RSRSMAAMRRRQEKFR-RSQEREKVMREVILPETITIQELSQRMAERAVDVIKYLMKEGQMMKPGDVIDADLAELIASEFGHTVKRVSESDVEEGLFDSDD-GEMLPRPPIVTIMGHVDHGKTSLLDAIRQTSVVSGEAGGITQHIGAYQVEQ-NGHKITFIDTPGHAAFTAMRARGAQATDIAVLVVAADDSVMPQTIESISHAKAAGVPIIVAINKIDKHEANPDKVRQQLLQHEVFVESMGGEVLDVEVSAKTRQNLDKLLEAILLQAEILDLRADADRSAEGTVVEAQLDRGRGSVATVLVQKGTLTPGQIIVAGDQWGRVRALVNDKGEHVKSAGPATPVEILGLSGTPQAGDRFAVVENESRAREISEYRQRLTRDKAVARAGQSLEQMMMTLQNGLKEFPLVIKGDVQGSIEAIAGALEKLGTDEVRARIVHSGAGGITESDISLAEASNAAIIGFNVRANVQARAAAERSGIEIRYYNIIYDLVDDVKAAMSGLLSPERRETFLGNAEILEVFNITKTGKVAGCRVIEGKVERGAGVRLVRDNVVIHEGKLKTLKRFKDEVAEVPMGQECGMAFENYEDIRAGDTIECFRVEHITRTL
1953059_Pbacterium@DCDI01000170_1_9___6933_8249                                                     --------------------------------------------------------------------------------------------------------------------------------------------------------------------------------------------------------------------------------------------------------------------------------MRARGAQATDIAVLVVAADDSVMPQTIESISHAKSAGVPIIVAINKIDKPSADAQKVRTQLLQHEVFVESMGGEVLDVEVSAKTGAGLDKLLEAILLQAEILDLSANPDRTAEGVVIEAQLDKGRGPVATILVQTGTLRTGDILVAGNVYGKVRALVNDQGKTVPEAGPSMPVEVLGLSGTPAAGDRFAVVENEARAREISEYRMRLAREKAAARQGQSLEQMMSQLQNGLKEFPLVVKADVQGSAEAIVAALDKLGTDEVRARIVHVGAGAITESDVSVAETSNAVIIGFNVRANKQARTAAEQGGIEVRYYNIIYNLVDDVKQAMSGLLSPERRETFLGNAEILEVFNITKTGKVAGCRVTEGKVERGAGVRLIRDNVVIHEGTLKTLKRFKDEVGEVPVGQECGMAFQNYEDIRQGDVIECFRVEMVTRTL
2294114_Msp@RFC68604_1__translation_initiation_factor_IF_2                                          MSDDKKTLTLKRPSTVRQNFSHGRTKAVVVET-KRKFVLSNSEMEARRARETEQANRRAEEEERRRESARRQAEERAEAEAREA-RKDRQGRLTVTAALDRGRSLAAARRRQEKFK-RANEREKISREVTLPETITIQELAGRMSERAVDVIKFFMKQGQMMKPGDVIDADTAELIASEFGHTVKRVAESDVEEGLFNPDADEDLKSRPPVVTIMGHVDHGKTSLLDAIRNANVVSGEAGGITQHIGAYQVEK-NGQKITFIDTPGHAAFTAMRARGAQVTDIAILVVAADDSVMPQTIESISHAKAAGVPIIVAINKIDKPSADAQKVRTQLLQHEVFVESMGGETLDVEVSAKTGLGLDKLLEAILLQAEILDLKANPDRTAEGVVIEAKLDKGRGPVATVLVQTGTLMPGDIIVVGNEWGRVRAVVNDRGEHLEEAPPSMPVEVLGLQGTPHAGDRFATVENEARAREIAAYRQRLARDKAVAKHGQSLEQMMSQLQTGLKEFPLVIKGDVQGSIEAIAAALEKLGTDEVRARIVHSGAGGITETDVSLAETSGAAIIGFNVRANVQARQAAEQAGIEIRYYNIIYNLVDDVKQAMSGLLSPERRETFLGNAEILEVFHITKIGKVAGCRVTEGKVERGAGVRLIRDNVVIHEGTLKTLKRFKDEVSEVPVGQECGMAFQNYEDIRQGDIIECFRVEMVTRTL
1381123_Asp@AYOD01000011_1_177___192521_195178                                                      MSDDKKTLTLKRPGTVRQNFSHGRTKSVVVETKKRKFSLSSGEMDARRVREAEDAKRRVEEDARRAESARRQAEERSEAESREARK-DRRGKLTLSVATDRGRSLSSMRRRQEKFK-RAQEREKISREVILPETITVQELAQRMAERAVDVVKYFMKQGQIMKPGDIIDADTAELVASEFGHTVRRVSESDVETGMFDADNAEDLKSRPPVVTIMGHVDHGKTSLLDAIRKANVVSGEAGGITQHIGAYQVEQ-DGQKITFIDTPGHAAFTAMRARGAQATDIAILVVAADDSVMPQTIESISHAKAAGVPIIVAINKIDKPQADPQKVRTQLLQHEVFVESLGGEVLDVEVSAAKGTNLDKLLEAILLQAEILDLKANPDRTAEGVVIEAKLDKGRGSVATVLVQAGTLKIGDIIVTGNEWGRVRALVNDKGDQIKEAGPALPVEVLGLQGTPQAGDRFAVVENEAKAREIAEYRQRLAREKAVARQGQSLEQMMSQLQTGLKEFPLVIKGDVQGSIEAIISALDKLGTDEVRARIVHSGAGAITESDVSLAETSGAVILGFNVRANKQAREASEQAGIETRYYNIIYDLVDDIKAAMSGLLSPERRETFLGNAEILEVFNITKVGKVAGCRVTEGKMERGAGVRLVRDNVVIHEGKLKTLKRFKDEVSEVPVGQECGMAFENYEDIRAGDVIECFRVEMITRTL
1736420_Asp@KQU64329_1__translation_initiation_factor_IF_2                                          MSDDNKTLTLKRPGTVRQNFSHGRTKQVVVETKKRKFSLSRSEMDARRAREAEDARRRAEEDERRRESARRQAEERTEAESREPKRKDRRGKLTLNTALDRSRSLSAMRRRQEKFK-RAQEREKIVREVILPETITIQELAQRMSERAVEVVKFFMKQGQMLKPGDVIDADTAELVAGEFGHTVRRVAESDIEEGLFDADHSATLISRPPVVTIMGHVDHGKTSLLDAIRNANVQSGEAGGITQHIGAYQVEK-NGQKITFIDTPGHAAFTAMRARGAQATDIAILVVAADDSVMPQTVESISHAKAAGVPIIVAINKIDKPSADANKVRTELLRHEVFVESMGGEVLDVEVSAKNGTNLDKLLEAILLQAEVLDLKANPDRTAEGVVIEAKLDKGRGPVATVLVQTGTLMPGDILVAGNQWGRVRALVDDRGTHLEEAPPSMPVEILGLQGTPLAGDRFAVVNNEARAREITEYRQRLARDKAVAKHTQSLEQMMSQLQSGLKEFPLIIKGDVQGSVEAIIAALDKLGTDEVRARIVHSGAGAITESDVTLAETSGAAIIGFNVRANAQARHAAEQSGIEIRYYNIIYSLVDDVKDAMSGLLSPERRETFIGNAEILEVFNITKTGKVAGCRVTEGKVERGAGVRLIRENVVIHEGTLKTLKRFKDEVSEVPVGQECGMAFQNYEDMRAGDVIECFRVEMVTRRL
93369_Psalicylatoxi@PWJ80960_1__translation_initiation_factor_2__bIF_2_                             MSDDNKTLTLKRPGTVRQNFSHGRTKSVVVETKKRKFTLSSSEMEARRAREAEESKRRQEEDERRRESARRQAEERAEAEARE-KKRDRRGKLTLNSALDRARSLSAMRRRQEKFK-RAQEREKISREVVLPETITVQELAGRMAERAVDVVKFFMKQGQILKPGDVIDADTAELVAAEFGHTVRRVAESDIEEGLFDADRPEDMLPRPPVVTIMGHVDHGKTSLLDAIRNANVVSGEAGGITQHIGAYQVEK-NGQKITFIDTPGHAAFTAMRARGAQVTDIAILVVAADDSVMPQTIESISHAKAAGVPIIVAINKIDKPSADPQKVRTQLLQHEVFVESMGGDVLEVEVSATKGTNLDKLLEAVLLQAEVLDLQANPNRTAEGAIIEAKLDKGRGPVATALVQTGTLLVGDIVVAGNEWGRVRALVTDRGDHIKEALPSTPVEILGLQGTPQAGDRFAVVHDEARAREITEYRQRKARDKAAAKHGQSLEHMMSQLQSGLKEFPLVIKGDVQGSVEAIVAALDKLGTDEVRARIVHAGAGGITESDISLAETSGAVVIGFNVRANPQARQAAEAAGIDIRYYSIIYSLVDDIKDAMSGLLSPERRETFIGNAEILEVFHITKVGKVAGCRVTEGKVERGAGVRLIRDNVVIHEGTLKTLKRFKDEVSEVPGGQECGMAFQNYEDIRQGDIIECFRVEMVTRTL
2108445_Msp@CP031834_1_179___181327_183945                                                          MSDDNKTLTLKRPGTVRQNFSHGRTKAVVVETKKRKFSLSSSEMEARRARELEETKRRQEEEERRRESARRQAEERTEAEAREAKKKDRRGKLTLSSATDRGRSLSSMRRRQEKFK-RAQEREKIVREVVLPETITIQELAQRMSERAVDVVKYFMKQGQILKPGDVIDADTAELIAAEFGHTVRRVAESDIEEGLFDADRPEDMESRSPVVTIMGHVDHGKTSLLDAIRNANVVSGEAGGITQHIGAYQVEK-NGQKITFIDTPGHAAFTAMRARGAQATDIAILVVAADDSVMPQTIESISHAKAAGVPIIVAINKIDKPSADPQKVRTQLLQHEVFVESMGGEVLDVEVSATKGTNLDKLLEAILLQAELLDLKANANRTAEGVVIEAKLDKGRGSVATVLVQTGTLLVGDIVVAGNEWGRVRALVDDHGEHVKEALPATPVEILGLQGTPQAGDRFAVVTNEAKAREITEYRQRLARDKAAARHGQSLEHMMSQLQSGLKEFPLVIKADVQGSVEAIIAALDKLGTDEVRARIVHAGAGGITESDVSLAETSGAAMIGFNVRANPQARQAAEQAGIDIRYYNIIYNLVDDVKAAMSGLLSPERRETFIGNAEILEVFNITKTGKVAGCRVTEGKVERGAGVRLIRDDVVIHEGTLKTLKRFKDEVSEVPVGQECGMAFQNYEDMRQGDVIECFRVEMVTRTL
1895815_Rbacterium@OJU01615_1__translation_initiation_factor_IF_2                                   MSDDKKTLTLKRPGTVRQNFSHGRTKSVVVETKKRKFSLSRDEMEARRVREQEDAKRRTEEEERRRESARRQAEERAEAEAREARKKDRRGKLTLNTALERARSLSSMRRRQEKFK-RAQEREKISREVVLPETITIQDLASRMAERAVDVVKYFMKQGQIMKPGDVIDADTAELVASEFGHTVKRVMESDVEEGLFNEDDPAHLEPRPPVVTIMGHVDHGKTSLLDAIRDANVVSGEAGGITQHIGAYQIEK-DGQKITFIDTPGHAAFTAMRARGAQATDIAVLVVAADDSVMPQTIESINHAKAAGVPIIVAINKIDKPDANPQKVRTELLQHEVFVESMGGEVLDVEVSATKRTNLDKLLEAILLQAELLDLKADPERTSEGVVIEAKLDKGRGPVATILVQTGTLIPGDIVVAGGEWGRVRALIDDRGEQVREAPPSMPVEVLGLQGTPQAGDRFAVVENEARAREVTEYRQRVAREKAVARQGQSLEQMMSQLQTGRKEFPLVIKGDVQGSIEAIVTALDKLGTDEVRARIVHSGAGAITESDVSLAETSGAAIIGFNVRANKQARDAAEQAGIEIRYYNIIYNLVDDVKAAMSGLLSPERRETFLGNAEILEVFNITKVGKVAGCRVTEGKVERGAGVRLIRDNVVIHEGTLKTLKRFKDEVAEVPAGQECGMAFQNYEDIREGDVIECYRVEMVSRTL
2126741_Nsp@PSM16856_1__translation_initiation_factor_IF_2                                          MTDDKKTLTLKRPGTVRQNFSHGRTKSVVVETKKRKFSLSSEEMEARRAREQEEAARRAEEDERRRESARRQAEERAEAEAREDKKRDRRGKLTLNSAL-RGRSLSAMRRRQEKFK-RAQEREKIAREVILPETITIQELAGRMAERAVDVIKFFMKQGQILKPGDVIDADTAELVAVEFGHTVKRVAESDVEEGLFNPDKPENRETRPPVVTIMGHVDHGKTSLLDAIRHANVVSGEAGGITQHIGAYQVEQ-DGQKITFIDTPGHAAFTQMRARGAQATDIAVLVVAADDSVMPQTVESINHAKAAGVPIIVAINKIDKPEADPQKVRTELLQHEVFVESMGGEVLDVEVSAVKGTNLDKLLEAILLQAELLDLKADPERTSEGVVIEAKLDKGRGPVATVLVQTGKLLPGDIIVAGNEWGKVRALVNDRGEQLSEAGPSMPVEVLGLQGTPQAGDRFATVENEARAREISEYRQRKAREMAVAKHGQSLEQMMSQLQSGLKEFPLLIKGDVQGSIEAIVAALDKLGTDEVRARIVHSGAGGITESDISLAETSNAAIIGFNVRANRQARDAAEQAGIEIRYYNIIYNLVDDVKAAMSGLLSPERRETFLGNAEILEIFNITKVGKVAGCRVSEGKVERGAGVRLIRDNVVIHEGKLKTLKRFKDEVAEVPAGQECGMAFENYEDIRAGDVIECFRVEEVARTL
1873176_Pmanganicus@OQM74814_1__translation_initiation_factor_IF_2                                  MSDDKKTLTLKRPGTVRQNFSHGRTKSVVVETKKRKFSLSRSEMDARRAREVDDARRRAEEEERRRESARRQAEERAEMEAREAKRKDRRGKLTLNSALDRSRSLSSMRRRQEKFK-RANEREKVMREVTLPETITIQELAQRMSERAVDVVKFFMKQGQMMKPGDIIDADTAELVATEFGHTVKRVAESDIEEGLFNADNPEDLVSRPPVVTIMGHVDHGKTSLLDAIRHANVQSGEAGGITQHIGAYQVEK-DGQKITFIDTPGHAAFTAMRARGAQATDIAILVVAADDSVMPQTVESINHAKAAGVPMIVAINKVDKPAANAQKVRTELLQHEVFVETMGGETLDVEVSAKTGQGIDKLLEAILLQSEILDLKSNPDRTAEGVVIEAQLDKGRGPVATVLVQTGTLMPGDILVAGNEWGRVRALVDDHGVHVQEAPPAMPVEILGLQGTPHAGDRFAVVNNEARAREITEYRQRIAHDKAVARSGQSLEQMMSQLQNGLKEFPLVIKGDVQGSIEAVVAALDKLGTDEVRARIVHAGAGGITESDVSLAETSGAAMIGFNVRANPQARAAAAAAGVEIRYYNIIYNLVDDVKAAMSGLLSPERRETFLGNAEILEVFNITKVGKIAGCRVTEGKVERGAGVRLIRDDVVIHEGTLKTLKRFKDEVAEVPVGQECGMAFQNYENIQAGDVIECFRVEMVSRSL
2495581_Msp@RST86121_1__translation_initiation_factor_IF_2                                          MTDDKKTLTLKRPGTVRQNFSHGRTKSVVVETKKRKFSLSGDEMEARRGREQEDALRRAEEDERRRDSARRQAEERAEAEAREAKKTDRRGKLTLNSAL-RGRSLSSMRRRQEKFK-RAQEREKISREVTVPETITIQELAGRMAERAVDVVKFFMKQGQILKPGDVIDADTAELVASEFGHTVKRVAESDIEEGLFNADKPENQSQRPPVVTIMGHVDHGKTSLLDAIRETSVVSGEAGGITQHIGAYQVEK-NGQKITFIDTPGHAAFTAMRARGAQATDIAVLVVAADDSVMPQTIESISHAKAAGVPIIVAINKIDKPDADPQKVRTQLLQHEVFVETMGGEVLDVEVSATKKINLDKLLEAILLQAELLDLRADPERTSEGVVIEAKLDKGRGPVATVLVQTGMLLPGDIIVAGDQWGRVRALINDRGEQIKDAGPSTPVEVLGLQGTPKAGDRFATVENEARAREITEYRQRLARDKAVAKHGQSLEQMMSQLQTGLKEFPLVIKGDVQGSIEAISVALDKLGTDEVRARIVHAGAGGITEGDVSLAETSSAAIIGFNVRANKQALLAAEKAGVEIRYYNIIYNLVDDVKQAMSGLLSPERRETFLGNAEILEVFNITKTGRVAGCRVTEGRVERGAGVRLIRDDVVIHEGTLKTLKRFKDEVSEVPAGQECGMAFQNYEDIRAGDIIECFRVEMVTRTL
71433_Mamorphae@PZO77210_1__translation_initiation_factor_IF_2                                      MSDDKKPLTLKRPGTVRQNFSHGRSKAVVVETKKRKFTLSSSEIEARRAREAEEAKRRAEDEERRRESARRQAEERKEAEDREAAAKDRRGKLTVSAATERARSLSAMRRRQEKFK-RAEQREKITREVVLPETITIQDLASRMSERAVEVVKYFMKQGQIMKPGDVIDADTAELVAGEFGHTVRRVAESDIEEGLFDADRPEDMEPRPPVVTIMGHVDHGKTSLLDAIRNASVVSGEAGGITQHIGAYQVEK-NGHKITFIDTPGHAAFTAMRARGAQATDIAILVVAADDSVMPQTIESISHAKAAGVPIIVAINKMDKPSADPQKVRTQLLQHEVFVESMGGETLDVEVSAKTGAGLDKLLETILLQAEVLDLQANPERTAEGVVIEAKLDKGRGSVATVLVQTGTLLPGDILVAGNEWGRVRAVVDDRGEFLDEALPSTPVEILGLSGTPQAGDRFAVVNDESRAREITEYRQRMARDKAAARHGSSLEQMMSQLQTGLKEFPLIIKGDVSGSVEAIVAALDKLGTDEVRARIVFAGAGGITETDVSLADTSGAAMIGFNVRANAQARTAAERAGIDIRYYNIIYNLVDDVKAAMSGLLSPERRETFIGNAEILEVFDITKIGKVAGCRVTEGKVERGAGVRLIRDNVVIHEGTLKTLKRFKDEVAEVPVGQECGMAFQNYENIQAGDVIECFRVEMVTRTL
266779_Csp@ABG65297_1__bacterial_translation_initiation_factor_2__bIF_2_                            MTDDKKTLTIKRPGTVRQNFSHGRTKAVVVETKKRKFSLSADEIEARRLREEEEARRRAEEDERRQESARRQAEERAEAEAREE-RRERRGKLTLNSALERSRSLSSMRRRQEKFK-RAQEREKVSREVVIPETITIQELAQRMAERAVDVVKYFMKQGQIMKPGDVIDADTAELVAVEFGHTAKRVAESDVEEGLFNEDRPEDLKPRPPVVTIMGHVDHGKTSLLDAIRKANVVAGEAGGITQHIGAYQVEQ-DGNTITFIDTPGHAAFTAMRARGAQATDIAILVVAADDSVMPQTVESINHAKAAGVPIIVAINKIDKPDANPQKVRTELLQHEVFVESMGGDVLDVEVSAIKGTNLDKLLEAILLQAEILELKANPDRTAEGVVVEAKLDRGRGSVATVLVQAGTLKPGDVIVAGSEWGRVRALVNERGEAVKVAPPSTPVEVLGLQGPPQAGDRFAVVDTEARAREISEYRQRKAREKAVARQGQSLEQMMSQLQSGMKEFPLIIKGDVQGSIEAIVNALEKLGTEEVRARIVHSGAGAITESDISLAETSDAAIIGFNVRANKQARDAAEQAGIEIRYYNIIYDLVDDIKAAMSGLLSPERRETFLGNAEILEVFNITKVGKVAGCRVTEGKVERGAGVRLIRDNVVIHEGKLKTLKRFKDEVSEVPAGQECGMAFENYEDIRVGDVIEAFRVEHVTRTL
472175_Nbasaltis@KFB11308_1__Translation_initiation_factor_IF_2                                     MTDDKKTLTLKRPGTVRQNFSHGRTKAVVVETKKRKFTLSRDEMEARRVREEEDAKRRAVEEEQRRESARRQAEERAEAEAREDSRKQRRGKLTLNSALDRGRSLSSMRRRQEKFR-RAQEREKIAREVVLPETITIQELAQRMAERAVDVVKYFMKQGQMMKPGDVIDADTAELVAVEFGHTVKRVSESDVEEGLFDQDNPDDLKPRPPVVTIMGHVDHGKTSLLDSIRKANVVSGEAGGITQHIGAYQVEQ-DGQTITFIDTPGHAAFTAMRARGAQATDIAILVVAADDSVMPQTIESINHAKAAGVPIIVAINKIDKPEANAQKVRTELLQHEVFVESMGGEVQDVEVSAIKGTNLDALLEAIILQAEILELKANPDRTAEGVVVEAKLDKGRGSVATVLVQAGTLKTGDIIVAGNEWGRVRALVNERGQQLKEAGPSTPVEILGLQGTPQAGDRFAVVENEAQAREISEYRQRVAREKAVARQGQSLEQMMSQLQTGLKEFPLIIKGDVQGSIEAIVAALDKLGTDEVRARVVHSGAGAITESDISLAETSEAAIIGFNVRANKQARDAAEQSGIEIRYYNIIYDLIDDIKAAMSGLLSPERRETFLGNAEILEVFNITKVGKVAGCRVTEGKVERGAGVRLIRDNVVIHEGKLKTLKRFKDEVSEVSGGQECGMAFENYEDIRAGDVIEAFRVEHVQRTL
1756988_Nsp@CP029208_1_1245___1332405_1335008                                                       MTDDKKTLTLKRPGTVRQSFSHGRSKSVVVETKKRKFSLSKEELEARRVREAEDAKRRAEEEERREESARRQAEERAEAEAREDKRRQRRGKLTLNRALDRGRSLSSMRRRQEKFK-RAQEREKIAREVVVPETITIQELAQRMAERAVDVIKFFMKQGQMLKPGDVIDADTAELVAEEFGHTVKRVAESDVEEGLFNEDKTEDLKSRPPVVTIMGHVDHGKTSLLDAIRKANVVSGEAGGITQHIGAYQVEQ-DGQKITFIDTPGHAAFTAMRARGAEATDIAILVVAADDSVMPQTIESINHAKAAGVPIIVAINKVDKPEADPNKVRTELLQHEVFVESMGGEVLDVEVSAVKGTNLDKLLEAVLLQSEVLELKANPDRSAEGVVIEAKLDRGRGSVATVLVQAGTLKTGDIIVAGNEWGRVRALIDDHGDQVKEAPPSMPVEVLGLQGPPQAGDRIAVVESEARAREISEYRQRLAREKSVARQGQSLEQMMSQLQDGLKEFPLIVKGDVQGSIEAIAGALDKLGTDEVRARIVHSGAGAITESDVSLAETSGAAIIGFNVRANKQARDAAEDAGIEIRYYNIIYDLVDDIKAAMSGLLSPERRETFLGNAEILETFNVTKVGKVAGCRVTEGKVERGAGVRLIRDSVVIHEGKLKTLKRFKDEVSEVPAGQECGMAFENYEDIRPGDVIEAYRVEMVTRSL
935261_Asp@JAGL01000001_1_110___111050_113629                                                       MSDDKKTLTLKRPGTVRQNFSHGRSKAVVVETKKRKFSLSSEEMEARRLREAEEAARRAEEEERRRESARRQAEERAEAEAKEDGRKDRRGKLTLTSAL-RGRSLSSMRRRQEKFK-RSNEREKISREVVIPETITLQELAQRMAERAVDLVKFFMKQGQMMKPGDVIDADTAELVAVEFGHTVKRVAESDVEEGMFNEDREEDLKSRPPVVTIMGHVDHGKTSLLDAIRNAKVAEGEAGGITQHIGAYQVEQ-NGQKITFIDTPGHAAFTQMRARGAQVTDIAILVVAADDSVMPQTIESINHAKAAGVPIIVAINKIDKPSADPQKVRTQLLQHEVFVESMGGEVLDVEISATKKMNIDKLLEAVLLQAEILDLKANPDRTAEGVVIEAKLDKGRGPVATVLVNTGTLKVGDILAVGNEWGRVRALINDRGEQIKEAGPATPVEILGLQGTPMAGDRFAVVETEARAREISEYRQRLAREKAVARAGQSLEQMMSQLQTGLKQFPLVIKGDVQGSVEAINVALEKLGNDEVRARVVHSGAGAITESDVSLAETAGAVIIGFNVRANKQARAAAEQAGIEIRYYNIIYDLVDDIKQAMSGLLSPERRETFLGNAEILEVFHITKVGKVAGCRVTEGRMERGAGVRLIRDNVVIHEGTLKTLKRFKDEVSEVPAGQECGMAFANYEDIRQGDVIEAFRVEMITRTL
1121003_Aaerolatum@SFI84759_1__translation_initiation_factor_IF_2                                   MSDDKKTLTMKRPGTVRQNFSHGRTKAVVVETKKRKFALSNEEMEARRLREAEEAKRRAEEDARREESARRQAEERAETEAREEGRKERRGKLTLTAAL-RGRSLSSMRRRQEKFK-RANEREKIAREVVLPETITIQELAQRMAERAVDLVKFFMKQGQMMKPGDVIDADTAELVASEFGHTVKRVSESDVEEGMFNEDKAEDLKSRPPVVTIMGHVDHGKTSLLDAFRNANVASGEAGGITQHIGAYQVEQ-NGQKITFLDTPGHAAFTAMRARGAQATDVAILVVAADDSVMPQTIESISHAKAAGVPIIVAINKIDKPTADPTKVRTQLLQHDVFVESLGGEILDVEVSATKKLNLDKLLEAVLLQSEILDLKSNPDRTAEGVVIEAKLDKGRGPVGTVLVQTGTLKVGDIIVAGSEWGRVRALVNDRGEQIKEATPSTPVEVLGLQGPPQAGDRFAVVENEARAREISEYRQRLARDKAVARQGQSLEQMMSQLQTGLKQFPLVIKGDVQGSVEAIVAALDKLGTDEVQARIVHAGAGAITESDVSLAETSGAVIIGFNVRANKQARAAADHIGIEVRYYNIIYDLIDDIKQAMSGLLSPERRETFVGNAEILEVFNITKIGKVAGCRVTEGRMERGAGVRLIRDDVVIHEGTLKTLKRFKDEVSEVPVGQECGMAFTNYEDLRAGDVIEAFRVEMITRSL
411684_Hphototrophic@EDQ35534_2__translation_initiation_factor_IF_2                                 MSDDKKTFSLKRPGMVRQEMGRGRTKAVVVETRKRRINLSASEVEARRVRDEEEAARRAEEEARRAEQAKARAQERKEAEEREERRKDRRGKLTLTAALDRGRSLSAMRRRQEKMR-RSQEREKIAREVTLPETITIQELSQRMAERSVDVIKYLMKEGQMMKPGDVIDADLAELIAGEFGHTVKRVSESDVELGIFGKGDEGELKPRPPVVTIMGHVDHGKTSLLDAIRNANVVSGEAGGITQHIGAYQVEK-NGQLITFIDTPGHAAFTAMRARGAQATDIAILVVAADDAVMPQTIESINHAKAAEVPIIVAINKIDKPTADAQKVRTDLLQHEVFVESMGGEVLDVEVSALKQLNLDKLLDAILLQAELLDLKANPDRTAEGVVIEAKLDRGRGSVATVLVQAGTLTPGEILVAGDQWGRVRALVNDRGEQVKSAGPAFPVEILGLQGTPQAGDRFAVVENEGRAREIAEYRQRLARDKAAARQGSSLEQMMTQLQDGSQEFPLLVKGDVQGSIEAIAGAIEKLGTDEVRARIIHSGAGAITESDISLAEASGAAIIGFNVRANKQARDAAERDGVEIRYYNIIYDLVDDVKAAMSGMLSPERRETFLGNAEILEVFNITKVGKVAGCRVTEGKVERGAGVRLIRDSVVIHEGKLKTLKRFKDEVAEVNGGQECGMAFENYEDIRAGDVIECFRVEHVTRTL
1620421_Hsp@AKI02588_1__translation_initiation_factor_IF_2                                          MSDDKKTFSLKRPGMVRQEMGRGRTKSVVVETRKRRVTLSAGEVEARRVRDEADAVRRAEEDARQAEAARLKAEDAKEAAEQKDRRKDRRGKLTLTAALDRGRSLSAMRRRQEKMR-RSQEREKVMREVTLPETITIQELSQRMSERSVDVIKFLMKEGQMMKPGDIIDADLAEIIAGEFGHTVKRVSESDIELGIFNTDEGGELVSRPPVVTIMGHVDHGKTSLLDAIRDANVVSGEAGGITQHIGAYQVEK-NGKLITFIDTPGHAAFTAMRARGAQATDIAILVVAADDSVMPQTIESINHAKAAGVPIIVAINKIDKPSADPQKVRTGLLQHEVFVESMGGEVLDVEVSAIKHTNLDKLLDAILLQAELLDLKANPSRTAEGVVVEAKLDRGRGSVATVLVQTGTLRPGDILVAGDQWGRVRALVNDRGEQVKEAGPAFPVEILGIQGTPQAGDRFAVVENEARAREIAEYRQRLSRDKAAARQGSSLEQMMTQLQDGSQEFPLLIKGDVQGSIEAIAGAIDKLGTDEVRARIIHSGAGGITESDISLAEASGAAIIGFNVRANKQARDAAERDGVEIRYYNIIYDLVDDVKAAMSGMLSPERRETFLGNAEILEVFNITKVGKVAGCRVTEGKVERGSGVRLIRDNVVIHEGKLKTLKRFKDEVAEVHGGQECGMAFENYEDIRAADVIECFRVEHITRTL
714899_Hhalophila@SOE17889_1__bacterial_translation_initiation_factor_2__bIF_2_                     MSDDKKTFSLKRPGMVRQEMGRGRTKAVVVETRKRRINLSASELEARRIRDEEEAARKAEEDARRAEAARLQAEDKKEAEAEAERRKDRRGKLTLTSALDRGRSLSAMRRRQEKMR-RSQEREKVMREVQLPETITIQELSQRMSERSVDVIKYLMKEGQMMKPGDIIDADLAELIAGEFGHTVKRVSESDVEEGIFDKDDEGNQVSRPPVVTIMGHVDHGKTSLLDAIRDANVVSGEAGGITQHIGAYQVEK-NGQLITFIDTPGHAAFTAMRARGAQATDIAILVVAADDAVMPQTIESINHAKAAGVPIIVAINKIDKPTADANKVRTDLLQHEVFVESMGGEVLDVEVSATKQLNLDKLLDAILLQAELLDLKANPDRTAEGVVIEAKLDRGRGSVATVLVQTGTLHPGEILVAGDQWGRVRALVNDRGEQVKEAGPAFPVEILGLQGTPQAGDRFAVVENEGRAREIAEYRQRLARDKAAARQGSSLEQMMTQLQDGSQEFPLLVKGDVQGSIEAIAGAIEKLGTDEVRARIIHSGAGAITESDISLAEASGAAIIGFNVRANKQARDAAERDNVEIRYYNIIYDLVDDVKAAMSGMLSPERRETFLGNAEILEVFNITKVGKVAGCRVTEGKVERGSGVRLIRDSVVIHEGKLKTLKRFKDEVAEVNGGQECGMAFENYEDIRAGDVIECFRVEHVTRSL
274592_Hmarina@PWW00161_1__translation_initiation_factor_2__bIF_2_                                  MSDDKKTFTLKRPGVVRQEMGRGRTKAVVVETRKRRLTLSPNEIDARRVRDVIAAARRAEEDKIRAEADRLQAEDR------KQRRKDRRGKLTLTAALDRGRSLSAMRRRQEKMR-RSQEREKVMREVILPETITIQELSQRMAERSVDVIKFLMKEGQMMKPGDIIDADLAELIAVEFGHTVKRVSESDIELGIFNSDEAGELKSRPPVVTIMGHVDHGKTSLLDAIRNANVVSGEAGGITQHIGAYQVEK-NGHKITFIDTPGHAAFTAMRARGAQATDIAILVVAADDSVMPQTVESINHAKAAGVPIIVAINKIDKPSADAQKVRNGLLQHEVFVESMGGEVLDVEVSALKNINLDKLLDAILLQAEVLDLKANPDRTAEGVVIEAKLDRGRGPVATVLVQTGTLRPGAIIVAGDQWGRVRALLNDRGEPVDHAGPAFPVEILGLQGTPQAGDRFAVVETDARAREIAEYRQRLSRDKAVARQGSSLEQMMTQLSAGVKEFPLLIKGDVQGSIEAIAGAIDKLSTDEVRARIIHSGAGAITESDISLAEASGAAIIGFNVRANKQARDAAERDGVEIRYYNIIYNLVDDVKAAMSGLLSPERRETFLGNAEILEVFSITKVGKVAGCRVTEGKVERGAGVRLIRNDVVIHEGKLKTLKRFKDEVSEVHGGQECGMAFENYEDIRAGDVIECFRVEHITRSL
2037914_Phaloflavum@NWUC01000003_1_111___111042_113627                                              MSDDKTTLTLKRSGTVRQDMGRGRSKAVVVETRKRRIHLSAGEMDARRVREEEDAKRRAEEEKRLAERERAEAEALADAEAQADARRERRGKLTLTGALDRGRSLSAMRRRQEKFK-RAQEREKIQREVTLPETITIQELSQRMAERSVEVIKYLMKEGQMMKPGDIIDADLAELIATEFGHTVKRVSESDVEEGIFDKDEDGDLRSRPPIVTIMGHVDHGKTSLLDAIRHANVVSGEAGGITQHIGAYQVEQ-DGQKITFIDTPGHAAFTAMRARGAQATDIAILVVAADDSVMPQTIESINHAKAAGVPIIVAINKIDKPSADANKVRTELLQHEVFVESMGGEVLDVEVSATKGTNLDRLLEAILLQSEILDLKANADRTAEGIVVEAQLDRGRGAVATVLIQKGTLHPGEIIVAGDEWGKVRALVNDRGDNLKEAGPSMPVEILGLSGTPMAGDRFAVVENEARAREISEYRQRLAREKAVARQGSSLEQMMTQLQDGLKEFPLVIKGDVQGSIEAIAGALDKLGTDEVRARIVHSGAGGITESDISLAEASDAAIIGFNVRANKQARDAAEQAGIEIRYYNIIYDLVDDVKKAMSGLLSPERRETFLGNAEILEVFNITKVGKVAGCRVTEGKVERGAGVRLVRDDVVIHEGKLKTLKRFKDEVSEVPVGQECGMAFENYDDIRAGDVIECFRVEHVTRTL
2341112_Abacterium@AZN70144_1__translation_initiation_factor_IF_2                                   MSDDKSTLTLKRPGTVRQEMGRGRTKAVVVETRKRRIHLSAGEMDARRIRDEIEARRRAEEDKRLAEQARIEAQALAETEAKADRKKERRGKLTLTGALDRGRSLSAMRRRQEKFK-RAQEREKIQREVILPETITIQELSQRMAERSVDVIKYLMKEGQMMKPGDIIDADLAELIATEFGHTVKRVSESDVEEGIFDQDVDGDLSSRPPIVTIMGHVDHGKTSLLDAIRNANVVSGEAGGITQHIGAYQVEK-DGNKITFIDTPGHAAFTAMRARGAQATDIAILVVAADDSVMPQTIESISHAKAANVPIIVAINKIDKPTADPQKVRTQLLQHEVFVESMGGEVLDVEVSAKTGANLDKLLEAILLQSEILDLKANTSRTAEGMVVEAKLDRGRGSVATVLVQKGTLHPGEIIVAGDQWGRVRALVNDRGEVVKEAGPSMPVEILGLQGTPMAGDRFAVVENEQRAREISEYRQRLAREKAVARQGSSLEQMMTQLQDGLKEFPLVIKGDVQGSIEAIIGTLDKLGTSEVRARIVHSGAGGITESDISLAEASNAAIIGFNVRANKQARDAAEAAGIEIRYYNIIYDLVDDVKSAMSGLLSPERRETFIGNAEILEVFNITKIGKVAGCRVTEGKVERGAGVRLIRDNVVIHEGTLKTLKRFKDEVSEVPVGQECGMAFQNYEDIRAGDVIECFRVEHVTRTL
314237_Pleguminum@PYE89225_1__translation_initiation_factor_2__bIF_2_                               MSDDKKTLTLKRPSTVRQNFSHGRTKSVVVETKKRKFSLSRSEIEARRVRDEEEARRRAEEDAIRAESARRQAEERAEAAAKEDRKKDRRGKLTLTSALARGRSLSAMRRRQEKAR-RAQEREKISREVIVPETITIQELAQRMAERSVDVIKYLMKQGQMMKPGDVIDADMAQLLAEEFGHTVRRVAESDVEEGIFNQDDTAAFMSRPPVVTIMGHVDHGKTSLLDAIRNANVVSGEAGGITQHIGAYQVEK-NGQKITFIDTPGHAAFTAMRARGAQATDIAILVVAADDSVMPQTIESINHAKAAGVPIIVAINKIDKHDADPQKVRTGLLQHDVFVETMGGETLDVEVSAKTGAGLDKLLETILLQAEVLDLKADPDRTAEGVVIEAKLDRGRGSVATVLVQKGTLKPGDIIVAGSEWGRVRALVNDRGENVKEAGPALPVEVLGLGGPPQAGDRLAVVENEARAREISEYRQRLARDKAVARQGSSLEQMMSQLQAGLKEFPLVIKGDVQGSVEAIAGALEKLGTDEVRARIVHSGAGGITESDIALAEASNAAIIGFNVRANVQARSAAEQQGLEIRYYNIIYDLVDDVKAAMSGLLSPERRETFLGNATILEVFNITKVGKVAGCRVTEGKVERGAGVRLIRDNVVIHEGKLKTLKRFKDEVSEVPGGQECGMAFENYDDIRAGDTIECFRVEHVTRTL
1144343_Psp@EJN05247_1__translation_initiation_factor_IF_2                                          MSDDKKTLTLKRPSTVRQNFSHGRTKSVVVETKKRKFSLSAAELEARRARDAVEAARRAEEDALRAESARRQAEERKEAQAKEERKKERRGKLTLGSALERSRSLSAMRRRQEKFK-RGQEREKIAREVVLPETITIQELAQRMAERSVDVIKYLMKEGQMMKPGDLIDADMAQLIAEEFGHTVRRVAESDVEEGIFNQDDQGAFVSRPPVVTIMGHVDHGKTSLLDAIRKANVVSGEAGGITQHIGAYQVEQ-NGQKITFIDTPGHAAFTAMRARGAQATDIAILVVAADDSVMPQTIESINHAKAAGVPIIVAINKIDKPSADPQKVRNGLLQHEVFVESMGGETLDVEVSAKTGVGLDKLLETILLQAEVLDLKADPTRTAEGVVIEAKLDRGRGSVATVLVQKGTLHPGDIIVAGSEWGRVRALVNDRGENMKDAGPAMPVEVLGLGGPPQAGDRFAVVENEAKAREISEYRTRLAREKAVAKQGSSLEQMMSQLQVGLKEFPLLIKGDVQGSIEAIAGALDKLGTEEVRARIIHSGAGGITESDIALAEASNAAIIGFNVRANKQARDLAEREGIEIRYYNIIYDLVDDVKAAMSGLLSPERRETFIGNAEILEVFNITKVGKVAGCRVTEGKVERGAGVRLIRDNVVIHEGKLKTLKRFKDEVSEVPMGQECGMAFENYEDIRAGDTIEAFRVEHVTRTL
1953060_Pbacterium@DDFA01000044_1_21___18164_20725                                                  MSDSKKTLSLKPAGTVRQNMSHGRSKQVVVETKKRKINLSAEEMDARRAREQDEAKRRAAEDERRKESARRQAEERKEADAREDRRKDRRGKLTVASATERGRSLSSMRRRQEKFK-R-SEREKIAREVVLPETITIQDLAQRMSERAVDVIKYFMKQGQMLKPGDLIDADTAELVAGEFGHTVKRVAESDIESGIFSEDKPEHMKPRPPVVTIMGHVDHGKTSLLDAIRNANVVSGEAGGITQHIGAYQVLK-GDHEITFLDTPGHEAFTAMRARGAQATDIAILVVAADDSVMPQTIESINHAKAANVPIIVAINKVDKPSANAQKVRTELLRHEVFVESMGGETLDVEVSAKTGQGIDKLLEAILLQAEVLDLKADPDRTAEGVVVEAKLDRGRGPVATVLVQAGTLMPGDIIVAGNEWGRVRALVDDRGDQVPEAGPSMPVEVLGMQGVPQAGDRFATAENEAKAREITEYRQRLARDKAVAKHGQSLEQMMSQLQTGLKEFPLVIKADVQGSVEAIVSALGKLGNDEVRARIVHSGAGAINESDVSLADTSQAAIIGFNVRANKQAQHAADQAGIEIRYYNVIYDLVDDVKQAMSGLLSPERRETFIGNAEILEIFDITKVGKIAGCRITEGKVERGAGVRLIRDGVVIHEGTLKTLKRFKDEVSEVPVGQECGMAFQNYENMHVGDIIECFRVEMVTRTL
354351_Pasaccharolyt@RBO97735_1__translation_initiation_factor_2__bIF_2_                            MSDDKKTLTIKRPSTVRQNFSHGRSKSVVVETKKRKFTLSSSEMDARRIRDEAEAIRRAEEEKRREESERRQAEERVEAEAKEDRRKDRRGKLTLTSNLERSRSLSAMRRRQEKFK-RSQEREKISREVTIPETITIQELAQRMTERAVDIIKYLMKQGQMMKPGDVIDSDLAQLIAEEFGHTVKRVAESDVEEGIFNEDNPAAMTSRAPVVTIMGHVDHGKTSLLDAIRSTNVVSGESGGITQHIGAYQVEQ-NGHKITFIDTPGHAAFTQMRARGAQATDIAILVVAADDSVMPQTIESINHAKAAGVPIIVAINKIDKPTADPQKVRNALLQHDVFVETMGGEVLDVEVSAKNRINLDKLLEAVLLQAEILDLKADPSRTAEGVVIEAQLDRGRGSVATVLVQKGTLHPGEIIVAGNAWGRVRALVNDHGDHVKEAAPAMPVEILGLSGTPQAGDRFAVVANEAKAREISEYRQRLARDKAVARQGSSLEQMMSNLQSGLKEFPLVIKGDVQGSVEAIIASLDKLGTDEVRARIVHSGAGGITESDIALAEASNAAIIGFNVRANKQARDASEQQGIEIRYYNIIYDLIDDVKAAMSGLLPPERRETFIGNAEVLEVFNITKVGKVAGCRVVDGKVERGAGVRLIRDNVVIHEGKLKTLKRFKDEVSEVPMGQECGMAFENYEDVRAGDIIEAFRVEMITRTL
1871068_Pbacterium@MBA92587_1__translation_initiation_factor_IF_2                                   MSDDKKTLTLKRGGVVRQNFSHGRTKAVVVETKKRKFTLSSGEMDARRAREEEEARRLAEEDERRAERERQEAEARAEAEAQEERKRGRSGKLTLNRALDRGRSLSSMRRRQEKFK-RSQEREKIVREVILPETISVQELANRMAERAVDVVKYMMKQGQMIKPGDIIDADTAELIANDFGHTVKRVSESDVEDAILNEDKAEDLKGRPPVVTIMGHVDHGKTSLLDAIRNANVVSGEAGGITQHIGAYQVEK-NGQKITFIDTPGHAAFTAMRARGANITDIAILVVAADDSVMPQTIESINHAKAAGVPMIVAINKIDKPAADAQKVRTQLLQHEVFVESMGGETMDVEVSALKGTNLDGLLEAILLQAEVLELKANPDRPAEGAVVEAKLDKGRGSVATVLVQAGTLRTGDILVAGNEWGRVRALVNDRGDQLKEAGPAMPVEILGLQGTPQAGDTFHVVENEAKAREIAEYRQRKAREMAVARQGSSLEQMMAQARADTAEFPLLIKGDVQGSVEAIAAALDKLGTEEVRARIIHSGAGAITESDVSLAEASNAAIIGFNVRANKQAREAAEQAGIEIRYYNIIYNLVDDVKAAMSGLLSPERRETFLGYAEILEVFNITKVGKVAGCRVTEGKVERGVGVRLLRDNVVIHEGKLKTLKRFKDEVSEVNAGQECGMAFENYDDIRQGDVIECFRVEQVARTL
2079009_CTsp@RCL00260_1__translation_initiation_factor_IF_2                                         MSDDKKTLTLKRSSMVKQNFSHGRVKAVVVETKRRKITLSSIEMKARLIRLEEDIKQRSTEKVECEEVLKRRIENR-KKEA-KKRKKERRSKLTLSSALNRGRSIAAMRRRQEKFK-RTQEREKISREVTIPETITIQELAQRMTERAVDVIKFLMKQGQMMKPGDIIDGDMAQLISEEFGHTVKRVAESDVELGIFSPDDESKMRLRPPVVTIMGHVDHGKTSLLDAIRKANVVSEEAGGITQHIGAYQVEQ-SGQKITFIDTPGHAAFTAMRARGAQVTDVAVLVVSADDSVMPQTIESINHAKAANVPIIVAINKIDKPAANSQKVRTELSLHEVLVESLGGEVLEVEVSAKTGKNIDKLLEAILLQAEILDIKADPERAVEGVVIEAKLDRGCGSVATVLVQKGTLYPGDIIVAGDEWGRVRALINERGEHMKEAGPSTPVEILGMQGTPRAGDCFAAVSSESQAREISEYRRRLSREKAIARQGSSLEQMISQLQTGSKEFPLIIKGDVQGSVEAINAVLEKLGNDEVCVRIVHAAAGGITESDVSLAAASKATIIGFNVRANKQARDVIETQGIEIRYYNIIYDLVNDIKAVMSGMLTPERRETFLGTAQILEVFNISKVGKVSGCRVIEGKIERGAGVRLIRDNIVIHEGKLKTLKRFKDEVNEVSIGQECGMAFENHEDIRASDIIEAFRVEHVSRTL
2079010_CTsp@RCL00215_1__translation_initiation_factor_IF_2                                         MTDDKKTLTLKRSSTVKQNFSHGRVKAVVVETKRRKIALSSTEMEARLIRSEEEAKHRSEEKAECEKILKAETGNR-REEPRKKRKKERRGKLTLSSALGRGRSMAAMRRRQEKFK-RTQEREKISREVTIPETITIQELAQRMAERAVDVIKFLMKQGQMMKPGNIIDGDMAQLIAEEFGHTVKRVAESDVELGIFNPDDESKMRPRPPVVTIMGHVDHGKTSLLDAIRKANVVSGEAGGITQHIGAYQVEQ-NGQKITFIDTPGHAAFTAMRARGAQVTDIAVLVVAADDSIMPQTIESINHAKAANVPIIVAINKIDKPAAAPQKVRAELPLHEVFVESLGGDVLEVEVSAKTGKNLDKLLETILLQAEILDIKADPERAVEGVVIEAKLDRGRGSVATVLVQKGTLYPGDIIIAGDEWGRVRALINERGEHMKEAGPSTPVEILGMQGPPQAGDRFAVVANEAQAREISEYRQRLSRERTVARQGSSLEQMMSQLQTGVKEFPLVIKGDVQGSIEAINAALEKLGNDEVRARIVHAGAGGITESDISLAAASKATIIGFNVRANKQARDTVENQGIEIRYYNIIYDLIDDIKAAMSGMLSPERRETFLGNAEILEVFNISKIGKVAGCRITEGKVERGAGVRLIRDNVVIHEGKLKTLKRFKDEVNEVSAGQECGMAFENYQDIHGTDIIEAFRIEHISRTL
937218_Fmanganoxydan@SMD02517_1__bacterial_translation_initiation_factor_2__bIF_2_                  MSDDKKTLSLKRSSTVKQNFSHGRTKAVVVETKKRRISLSSREMDARRQREEEEARRAA-DDERRQEAEKRAAEARREAEEKEDNRKDRRGKLTLDKALERSRSLSSIRRRQEKFK-RSSQREKIVREVILPETITIQELANRMSERAVDVIKFLMKEGQMMKPGDIIEADLAELIASEFGHTVNRVAESDVEEGIFGQDNPENLTGRPPVVTIMGHVDHGKTSLLDAIRKTKVVSGEAGGITQHIGAYQVEQ-NGQKISFIDTPGHAAFTAMRARGAQATDIAVLVVAADDSVMPQTIESINHAKAAGVPIIVAINKIDKPDANADKVRQGLLQHEVFVETMGGEVLDVEVSAKTGLGLDKLLEAILLQSEILDLKADPSRTAEGVVIEAQLDKGRGPVATVLVQTGTLKQGDIVVAGDEWGRVRALVNDQGAQLKEAPPSMPVEILGMQGTPAAGDRFAVVENEAKAREISEYRQRLAREKQVAKSGQSLEQMMSQLQDGLKSFPLLIKGDVQGSIEAIDGALEALGTDEVRANIVHSGAGAITESDVSLAAASNAAIIGFNVRANKQAREAADREGIEIRYYNVIYDLVDDVKDAMSGLLSPERRETFIGNAEIREVFNITKVGKVAGCLVTEGEVERGAGVRLIRDNVVIHEGTLKTLKRFKDEVSKVISGQECGMAFERYEDIRQGDIIECFRVEHVARTL
287752_Amanganoxydan@EAS49012_1__translation_initiation_factor_IF_2                                 -------------------------------------------MDARRQREEQEARRIA-EDERRQESERRQAENRLEAEAREEPRR-RRGKLTLDKALDRGRSLSSIRRRQEKFK-RSNTREKIAREVTIPETISIQELANRMSERSVDVIKFLMQQGQMMKPGDIIEADLAELIASEFGHTVRRVAESDVEEGIFNEDNVEKLQSRPPVVTIMGHVDHGKTSLLDAIRKTSVVSGESGGITQHIGAYQVEQ-DGQKITFIDTPGHAAFTAMRARGAEATDIAVLVVAADDSVMPQTIESINHAKSAGVPIIVAINKIDKPGADASKVRTGLLQHEVFVESMGGEVLDVEVSATKGLNLDKLLEAILLQAELLDLKADPERTAEGSVIEAQLDKGRGPVATVLVQTGTLKIGDIVVAGDEWGRVRALINDKGEQIKEAAPSTPVEVLGMQGTPLAGDRMAVVENEGKAREIADYRQRVAREKQVAKNGQSLEQMMSQLQDGLKEFPLLIKGDVQGSIEAIVGALDALGTDEVRARIVHSGAGAITESDVALAAASNAAIIGFNVRANKQARDASARDGIEIRYYNIIYDLVDDVKDAMSGLLSPERRETFLGNAEIREVFNITKIGKVAGCLVTEGEVERGAGVRLIRDNVVIHEGTLKTLKRFKDEVPKVISGQECGMAFERYEDIRQGDVIECFRVEHVARTL
314231_Fpelagi@EAU43262_1__translation_initiation_factor_IF_2                                       MSDDKKTLSLKRGSTVRQNFSHGRSKNVVVETKKRRITLSSREMDARKQREEDEARRKS-EDERRQEAEQRAAEARREAEEREASRKDRRGKLTLDKALERGRSLSSIRRRQEKFK-RSSVREKISREVIIPETITIQELANRMSERSVDVIKYLMKEGQMMKPGDIIDQDLAELIASEFGHTIKRVAESDVEEGIFNEDKEENLQSRPPVVTIMGHVDHGKTSLLDAIRKTKVASGESGGITQHIGAYQVEQ-GGQKVSFIDTPGHAAFTSMRARGAQATDIAVLVVAADDSVMPQTVESINHAKAAGVPIIVAINKMDKPDADAAKVRNGLLQHEVFVESMGGEVLDVEVSAKNGTNLDKLLEAILLQAEILDLKADPDRTAEGVVIEAQLDKGRGSVATVLIQTGTLKRGDIVVAGDEWGRVRALVNDRGEQMSEAPPSMPVEVLGMQGTPMAGDRFAVVESEAKAREISDYRQRLTREKQVAKSGQSLEQMMSQLTDGLKTFPLLIKGDVQGSIEAIDGALEKLGTDEVQARIIHSGAGAITESDIALAKASNASIIGFNVRANKQARDAAAQEGIEIRYYNVIYDLVDDVKDAMSGLLAPERRETFIGYAEIKEVFQITKVGKVAGCLVTEGEVERGAGVRLLREDVVIHEGTLKTLKRYKDEVSKVQSGQECGMAFQNYEDIRQGDVIECFRVEHVARKL
1736378_Asp@KQT83929_1__translation_initiation_factor_IF_2                                          MSDDKKTLSLKPGSTVRQNFSHGRTKNVVVETKKRRLTLSSREMDARRQRELDEARRIA-DDERRQESEARQAEARAEAAARETARR-RSGKLTLDKALERGRSLSAIRRRQEKFK-RSNQREKISREVIIPETISIQELANRMSERSVDVIKFLMAQGQMMKPGDIIDADLAELIASEFGHTVRRVAESDVEEGIFNVNNPDRLASRPPVVTIMGHVDHGKTSLLDAIRQTKVVSGEAGGITQHIGAYQVEH-DGHKISFIDTPGHEAFTAMRARGAKVTDIAILVVAADDSVMPQTIESINHAKAAGVPIIVAINKIDKPSADAQKVRTQLLQHEVFVESMGGEVLDVEVSATKGINLDGLLEAVLLQAEVLDLKSDPERPAEGSVIEAQLDKGRGPVATVLVQAGTLRQGDIIVAGDEWGRVRALVTDKGKTLKEAGPSMPIEVLGMQGTPQAGDRFAVVENEAKAREISEYRQRLSREKQVAKNGQSLEQMMSQLQDGRKEFPLLIKGDVQGSIEAIVNALDKLGTDEVRARIIHSGAGAITESDISLAAASNAAIIGFNVRANTQARQAADRDGIDIRYYNIIYNLVDDVKDAMSGLLSPERRETFLGNAEILEVFQITKVGKVAGCRVTEGKVERGAGVRLIRDNVVIHEGTLKTLKRFKDEVSEVYGGQECGMAFQNYEDIRQGDVIECFRVEHVARKL
2066697_Mendophytica@PKMZ01000003_1_353___394901_398149                                             MSDDKKTLTLKRGSTVRQNFSHGRTKNVVVETKKRRIALSSREMDARRQREEAEARRTA-EDERRRESERRQAENRAETAAREARRKERRGKLTLDRALERGRSLSSIRRRQEKFK-RSNQREKIAREVIIPETISIQELANRMSERAVDVIKFLMSQGQMMKPGDIIDTDLAELIASEFGHTVKRVAASDVEEGIFNADDPEKLVSRPPVVTIMGHVDHGKTSLLDAIRKTNVVSGEAGGITQHIGAYQVEH-DGSKISFIDTPGHAAFTAMRARGAQVTDIAVLVVAADDSVMPQTIESISHAKAAGVPIIVAINKIDKPSADATKVRTQLLQHEVFVESMGGDVLDVEVSALKGTNLDKLLETILLQAEVLELKADPDRTAEGAVIEAQLDRGRGPVATVLVQSGTLKQGDIIVAGDVWGKVRALVDDQGKQLKQAGPSMPVEVLGLSGTPQAGDRFAVVTSEAQAREIADYRQRLTREKQVAKNGQSLEQMMSQLQDGLKEFPLVIKGDVQGSIEAIQGALDKLGTDEVRARIVHSGAGAITESDIALAAASNAAIIGFNVRANTQARQAAERDGIEIRYYNIIYDLVDDVKQAMSGLLSPERRETFLGNAEILEVFHITKVGKVAGCRVTEGRVERGAGVRLIRDNVVIHEGTLKTLKRFKDEVSEVVGGQECGMAFQNYEDIREGDVIECFRVEHVARTL
1365950_Csalsifontis@SKA18229_1__bacterial_translation_initiation_factor_2__bIF_2_                  MSDDKKTLTLKRGSTVRQNFSHGRTKNVVVETKKRRVSLSSREMDARRQREEEEARRIA-DEERRIESERRQAETRAEAAAREESRTDRRGKLTLDKALERSRSLSSIRRRQEKFK-RSSQREKISREVILPETISIQELASRMSERSVDVIKFLMQQGQMMKPGDIIDADLAELIASEFGHTVKRVAASDVEEGIFNADNPEKMEPRPPVVTIMGHVDHGKTSLLDAIRHANVVSGEAGGITQHIGAYQVEQ-NGQKITFIDTPGHAAFTAMRARGAQATDIAILVVAADDGVMPQTIESINHAKAAGVPIIVAINKIDKPSANPQRVRTELLQHEVFVESMGGDVLDVEVSALKQINLDKLLETVLLQAEVLELKADPGRTAEGVVIEAQLDRGRGPVATALIQAGTLKQGDIVVAGDEWGRVRALVTDRGEQLKEAGPSMPVEILGLQGTPQAGDRIAVVENESRAREISEYRQRLAREKAVAKSGQSLEQMMSQLQDGLKQFPLVIKGDVQGSVEAIQGALDKLGTDEVRAVVVHSGAGAITESDVSLASASNAAIIGFNVRANKQARDAAEKEGIEIRYYNIIYNLVDDVKAAMSGLLSPERRETFLGNAEILEVFNITKIGKVAGCRVTDGKVERGAGVRLIRDHVVIHEGTLKTLKRFKDEVSEVPMGQECGMAFANYEDIRAGDIIECFRVEHIARTL
1736384_Asp@KQT81500_1__translation_initiation_factor_IF_2                                          MSDDKKTLTLKRGSTVRQSFSHGRTNNVLVETKKRRIVLSSREMDARRQREQEEARRIA-DDDRRRESERRQAENRAEAAAREERKKGRGGKLTLDKALERSRSLSSMRRRQEKFK-RSNQREKIVREVIIPETITIQELAGRMSERAVDVIKFLMAQGQMMKPGDVIDTDLAELIASEFGHTVKRVAASDIEEGIFNADDDTKMVSRPPVVTIMGHVDHGKTSLLDAIRKTNVVSGEAGGITQHIGAYQVEH-DGYVMSFIDTPGHAAFTQMRARGAQATDIAILVVAADDSVMPQTIESISHAKAAGVPIIVAINKIDKPSADPQKVRTQLLQHEVFVESMGGEVLDVEVSAKTGLNLDKLLEAIQLQAELMELKADPTRTAEGVVIEAELDKGRGPVATVLVQAGTLRIGDIVVAGDVWGKVRALVNDKGKQLKEAAPSTPVEVLGLSGTPAAGDRFAVVEDEARAREISEYRQRLARDKAVAKSGQSLEQMMSQLQDGLKEFPLLIKGDVQGSVEAIISALDKLGTDEVRARIIHSGAGAITESDITLASAVDAAIIGFNVRANSQARQAAEQNGIEIRYYNIIYDLVDDVKQAMSGLLSPERRETFLGNAEILEVFHITKVGKVAGCRVTEGKVERGAGVRLIRDGVVIHEGKLSTLKRFKDEVSEVPGGQECGMAFEKYEDMRVGDVIECFRVEHVARSL
1449348_Mamorphae@OWK19521_1__CONCAT_OWK19520_1                                                     ------------------------------------------------------------------------------------------------------------------------------------------------------------------------------------------------------------------MVTIMGHVDHGKTSLLDAIRNANVVSGEAGGITQHIGAYQVEK-NGQKITFIDTPGHAAFTAMRARGAQATDIAVLVVAADDSVMPQRM---------------AINKIDKHDADPQKVRSELLRHEVFVESMGGEVLDVEVSATKGTNLDKLLEAILLQAEILDLKANPDRTAEGVVIEAQLDKGRGPVATVLVQTGTLMPGDILVAGNEWGRVRALVNDRGEHVKEAPPAMPVEVLGLQGTPQAGDRFAVVNNEARAREITEYRQRLAREKAVAKHGQSLEQMMSQLQTGLKEFPLVIKGDVQGSIEAINAALDKLGTDEV---------------------------------------------------------------AHASSMPAPAPSPK-------------------ATCRWRKPRVPRSS------------------------------ASTSAPMCKRAPRPLRQASRSATTRSSTISWMT
1486262_Mendophytica@AJY47609_1__translation_initiation_factor_IF_2                                 MTDDKKTLSLKPSGTVRQDMGRGRSKAVVVETRKRRIHLSQGEMDARRQREVEEAERQKAEAAKR-EQAKREAEAKAEKAAAEERRKERRGKLTVTAVTDRGRSLSAMRRRQEKMR-RAQEREKVLREVILPETITIQELSQRMSERAVDVIKYLMKEGQMMKPGDVIDADLAELIATEFGHTVKRVAESDVEEGIFNKDDEADLEPRAPVVTIMGHVDHGKTSLLDAIRHANVVSGEAGGITQHIGAYQVEQ-DGQKITFIDTPGHAAFTAMRARGAQATDIAILVVAADDSVMPQTIESISHAKAAEVPIIVAINKIDKPSADAQKVRTELLQHEVFVETMGGETLEVEVSAKTGQNLDKLLEAILLQAEVLDLKANPDRTAEGVVIEAELDRGRGSVATVLVQKGTLKPGQIVVAGDQWGRVRALVNDRGEHVKEAGPSMPVEVLGLNGTPSAGDRFAVVENEGKAREVSEYRQRLSRDKAAARQGSSLEQMMSQLQDGRKEFPLLIKGDVQGSVEAISAALDKLGTDEVRARIIHAGVGGITESDISLAEASNAAIIGFNVRANAQARKVSEQEGIEIRYYNIIYDLVDDVKSAMSGLLSPERRETFLGNAEILEVFNITKVGKVAGCRVTEGRMERGAGVRLIRDNVVIHEGKLKTLKRFKDEVSEVPVGQECGMAFENYEDIRAGDTIEAFRVEHVSRSL
1166073_Ajatrophae@SDO31798_1__bacterial_translation_initiation_factor_2__bIF_2_                    MSDDKKTLSLKPGSTVRQNFSHGRTKNVVVETKKRKFSLSSKEMDARRQREIEEARRVA-EDERRRESERRQAEARLEAAAREDRRRDRGGRVDVGRALDRGRSLSSMRRRQEKFK-RSNQREKIAREVIIPETITIQELANRMSERAVDVIKYLMAQGQMMKPGDVIDADLAELIASEFGHTVRRVAESDVETGIFDASNPEKMVSRPPVVTIMGHVDHGKTSLLDAIRKTNVVSGEAGGITQHIGAYQVEQ-DGHKISFIDTPGHAAFTAMRARGAQATDIAILVVAADDSVMPQTIESISHAKAAGVPIIVAINKIDKPGADPNKVRTNLLQHEVFVESMGGEVLDVEVSAKNGTNLDKLLEAIILQAEILDLKADPDRTAEGVVIEAQLDRGRGAVATALVQAGTLKTGDIVVAGDQWGRVRALIDDKGKQLKTAGPSTPVEILGMQGTPGAGDRFAVVKDEAQAREIAEYRQRLAREKAVAKSGQSLEQMMSQLQSGLKTFPLVIKGDVQGSVEAIGTALEKLGTDEVQARIVHSGAGAITESDVQLAATSTAAIIGFNVRANAQARQLAEREGIEIRYYNIIYDLVDDVKQAMSGLLSPERRETFLGNAEILEVFHITKTGKVAGCRVTEGKVERGAGVRLIREGVVIHEGTLKTLKRFKDEVAEVPGGQECGMAFQNYEDIRQGDVIECFRVEHVARSL
1166078_Aphyllosphaer@SFF38289_1__bacterial_translation_initiation_factor_2__bIF_2_                 MSDDKKTLSLKPSSTVRQNFSHGRTKSVVVETKKRKFSLSSKEMDARRQREIEEARRVA-EDERRRESERRQAENRLEAAAREDRRRDRGGRVNVERALDRGRSLSSMRRRQEKFK-RSNQREKIAREVIIPETITIQELANRMSERAVDVIKFLMAQGQMMKPGDVIDADLAEIIASEFGHTVRRVAESDVETGMFDASDPEKLVTRPPVVTIMGHVDHGKTSLLDAIRKTSVVSGEAGGITQHIGAYQVEQ-NGQKISFIDTPGHAAFTAMRARGAQATDIAILVVAADDSVMPQTIESISHAKAAGVPIIVAINKIDKPAADAQKVRTQLLQHEVFVESMGGEVLDVEVSAKTGANLDKLLEAILLQAEILDLKADPDRTAEGVVIEAQLDRGRGPVATTLVQAGTLRVGDIVVAGDQWGRVRALVNDQGKQMKEAGPSTPVEVLGMQGTPLAGDRFAVVKDEAQAREITEYRQRLTREKAVAKSGQSLEQMMNQLQSGLKTFPLLVKGDVQGSVEAIGTALEKLGTDEVQARIVHSGAGAITESDVQLAATSNAAIIGFNVRANAQARQLAEREGIEIRYYNIIYDLVDDVKQAMSGLLSPERRETFLGNAEILEVFHITKIGKVAGCRVTEGKVERGAGVRLIRDGVVIHEGTLKTLKRFKDEVAEVPGGQECGMAFQNYEDIRVGDIIENFRVEHIARTL
1638161_Asp@BBWH01000030_1_18___20278_23574                                                         MSDDKKTLTLKPASTVRQSFSHGRTNNVVVETKKRKFTLSSKEMDARRQREIEEARRVA-EDERRRESERRQAEARLEAAAREERRRDRGGRVNVERALDRGRSLSSMRRRQEKFK-RSNQREKIVREVILPETITIQELANRMSERAVDVIKFLMAQGQMMKPGDVIDADLAELIASEFGHTVQRVAESDVETGLFNADNPENLVTRPPVVTIMGHVDHGKTSLLDAIRKTSVVSGEAGGITQHIGAYQVEQ-NGQKISFIDTPGHAAFTAMRARGAQATDIAILVVAADDSVMPQTIESISHAKAAGVPIIVAINKIDKPGADPQKVRSALLQHEVFVETMGGEVLDVEVSAKNGTNLDKLLEAIILQAELLDLRSDPDRTAEGVVIEAQLDRGRGPVATTLVQSGTLRVGDIVVAGDQWGRVRALVDDKGKQLKTAGPSTPVEILGMSGTPLAGDRFAVVKDEAQAREITEYRQRLTRDKAVAKSGQSLEQMMSQLQDGLKTFPLVIKGDVQGSVEAIQGALDKLGTDEVQARIVHSGAGAITESDVQLAATSNAAIIGFNVRANAQARQAAEREGVEIRYYSIIYDLVDDVKQAMSGLLSPERRETFLGNAQILEVFQITKVGKVAGCRVTEGKVERGAGVRLIRDGVVIHEGKLSTLKRFKDEVSEVPGGQECGMAFERYEDMRVGDVIECFRVEHVARTL
1349819_Asp@ALN71264_1__hypothetical_protein_M673_00980                                             MSDDKKTLTLKTGSTVRQSFSHGRTNNVVVETKKRKFSLSSKEMDARRQRELEEARRIA-EDDRRRESERRQAEARMEAAAREDRRRDRGGRVNVERALDRGRSLSSMRRRQEKFK-RSNQREKISREVIIPETITIQELANRMSERAVDVIKYLMAQGQMMKPGDVIDADLAEIIATEFGHTPRRVAESDVETGIFNASDPEKLVSRPPVVTIMGHVDHGKTSLLDAIRKTSVVSGEAGGITQHIGAYQVEQ-DGHLISFIDTPGHEAFTAMRARGAQATDIAILVVAADDSVMPQTIESISHAKAAGVPIIVAINKIDKPGADPQKVRTNLLQHEVFVESMGGEVLDVEVSAKAGTNLDKLLEAIILQAEILDLKADPERTAEGVVIEAQLDRGRGPVATALVQAGTLRQGDIVVAGDQWGRVRALVDDKGRQLKSAGPSTPVEILGMQGTPGAGDRFAVVKDEAQAREITEYRQRLTREKAVAKSGQSLEQMMMTLQDGLKTFPLLIKGDVQGSVEAINVALEKLGTDEVQARIVHSGAGAITESDVQLAATSKAAIIGFNVRANAQARQAAEREGIEIRYYNIIYDLVDDVKQAMSGLLSPERRETFLGNAEILEVFHITKVGKVAGCRVTEGKVERGAGVRLIRDGVVIHEGTLKTLKRFKDEVSEVPGGQECGMAFQNYDDIRQGDIIENFRVEHIARTL
1121026_Aaltamirensis@SHJ09854_1__translation_initiation_factor_IF_2                                MSDDKKTLSIKPGSTVRQNFSHGRTKNVVVETKKRKFSLSSKEMDARKQREEAEARRIG-EDQRRRESERRQAEARMEAAAREERARDRAGRVNLDRALDRGRSLSSMRRRQEKFK-RSSQREKISREVIIPETITIQELANRMSERAVDVIKYLMQQGQMMKPGDVIDADLAELIVAEFGHTAKRVAESDVEEGFFNVDDPAKMLPRAPVVTIMGHVDHGKTSLLDAIRKTSVVSDEAGGITQHIGAYQIEH-NGQKVTFIDTPGHEAFSAMRARGAQATDIAVLVVAADDSVMPQTIESIKHAKAANVPIIVAINKIDKPSADPSRVRNGLLQHEVFVESMGGEVLDVEVSAKAGTNLDKLIDAILLQSEVLELKADPDRPAEGVVIEAQLDRGRGPVATVLVQAGTLRTGDIIVAGNEWGKVRALVDDQGRQVKEAAPSMPVEVLGMQGTPRAGDRFAVVQNEAQAREIAEYRQRVSREKAVAKSGQSLEQMMSQLQAGLKEFPLVIKGDVQGSVEAIAGALEKISTDEVAARLVHSGAGAITESDVALAAASNAAIIGFNVRANAQARQAAEREGIEIRYYNIIYDLVDDVKQAMSGLLSPERRETFLGNAEILEVFHITKVGKVAGCRVTEGRVERGAGVRLVRDGVVIHEGKLSTLKRFKDEVAEVPAGQECGMAFERYDAIRQGDVIECFRVEHIARSL
1029756_Hnitrativoran@AHB48290_1__translation_initiation_factor_IF_2                                MSEDKKPLSLQRTGHVRQSFSHGRSKSVVVEKRKTRKLLRPEERDARAKRA---------------AEEERRNPPPAPTPV-AD-R-TERGKLTINNALDRERSLASLKRKREREKLKAQQRDKIVREVTIPEAITIQELSNRMTERGVDVIRFLMKEGAMHKITDVIDADTAELIVQEFGHTPKRVSEADVETGFIGKDAEEAQKPRAPVVTIMGHVDHGKTSLLDAIRKTNVVSGEAGGITQHIGAYQVTTPSGGKVTFIDTPGHAAFTAMRARGAKVTDIVVLVVAADDGVMPQTAEAINHAKAANVPIIVAINKIDKPAADPKRVQTDLLSHEIVVESMGGETLEVPVSALKGTNLDKLLETIHLQAEVLDLKANPDRSAEGIVIEAKLERGRGPVGTVLVQRGTLRVGDIVVAGTAWGRVRALIDDQGKNVDAAGPSFPVEVLGFDSAPEAGDQIAVVENEARAREITDYRIRKRRETLGS-AT-TLEQMMQTLKSGKKDFTLLIKGDVQGSLEAIQGSLKKLGTDEVEARVVHSGVGGITESDIALAGASKAVVVGFNVRANAQAKQVADSQGIEIRYYSIIYDLVDDVKAAMSGLLAPTVRENFLGYATIKQVFNVSKVGKVAGCLVTEGRVERGAKVRLLRDKVVIHEGTLSILKRFKDDVKEVPVGQECGMAFANYQDIREGDEIECFQVETIKRSL
1970390_Hsp@OYY01000_1__translation_initiation_factor_IF_2                                          MDTDKKPLSLQRTGHVRQNFSHGRSKPVIVEKRKSRK-LRPEERDARA--------------RQTEERAEREREAAAEAP--AE-R-PERVKLTINNAFDRERSLASLKRKRERERLKAQQRDKIVREVIVPEAITIQELSNRMAERGVDVIKLLMKQGAMHKITDVIDADTAELIVQEFGHTVKRVSESDVESGFFRVEEDENVRPRAPVVTIMGHVDHGKTSLLDAIRQANVVSGEAGGITQHIGAYQVTLPSGDKITFIDTPGHAAFTAMRARGAKVTDIVVLVVAADDGVMPQTVEAINHAKAAGVPMIVAINKIDKPQADPTRVKTDLLSHEVVVESMGGDTLEVPVSALKRTNLDKLLEAIHLQAEVLDLKANPDRTAEGIVIEAKLERGRGPVGTVLVQRGSLHVGDIVVAGSAWGRVRALINDKGQNIDEAGPSVPVEVLGFDAAPEAGDQIAVVENEARAREITDYRIRKRRETLGA-AS-TLEQMMQQLK-GKKDFNLLIKGDVQGSVEAIMGALKKLGTDEVEARIVHSGVGGITESDIALANASKAVVIGFNVRANGQAKQAADAAGIEIRYYNIIYDLLDDVKAAMSGLLAPTIREVFLGNAEVLQVFNISKVGKVAGCRVTEGKVMRGGKVRLIRDNVVIHEGSLSVLKRFKDDVKEVPTGQECGMSFANYQDLRAGDIIECFNVETVTRTL
2015799_Hbacterium@PKEY01000086_1_22___19959_22721                                                  MSE--KPLSLKRTGHVQQKFSHGRSKSVVVEKKRKRTLLSEEEQLARAAREEEQERLEAERRRR--EEEERKKE-EAKQPE-AE-R-EVRGKLTITNAFDRERSLASLKRRREREKLRAPQREKVVREVVIPEAITIQELSNRMSERAVDVIKFLMKQGEMHKITDVIDADTAELIVQEFGHIPKRVSEADVEEGFLGEDAPETLKPRPPVVTIMGHVDHGKTSLLDAIRQTNVVAGEAGGITQHIGAYQVKTQAGETITFIDTPGHEAFTAMRARGAKVTDIVVLVVAADDGVMPQTVEAINHARAANVPIIVAINKIDKPDADPNRVRTELLQHEVVVESMSGDVLEVEVSATKRMNLDKLLEAISLQAELLELKANPDRSAEGYVIEAKLERGRGPVGTLLVQRGTLHVGDIVVAGTAWGRVRALINDRGENVKDAGPSVPVEVLGFDTAPEAGDQFAVVESEARAREITEYRIRKRRETLGS-VT-TLEQMMQQLK-GRKEFPLVVKADVQGSVEAIIGSLKKISTDEVEARIIHAGVGGITESDVTLAQTAGAVVIGFNVRANAQARAAAEREGVEIRYYNIIYDLVDDVKAAMSGLLAPTVREVFLGNAEILEVFNITKVGKVAGCRVTEGKVERGAKVRLIRDNVVIHEGTLASLKRFKDEVKEVPVGQECGMAFANYQDIRPGDIVECYTVETIKRTL
1951935_Hbacterium@DEIT01000135_1_54__CONCAT_DEIT01000135_1_53                                      ----------------------------------------------------------------------------------------------------------------------------------------------------------------------------------------------------------ETLKPRAPVVTVMGHVDHGKTSLLDALRESDVVAGEAGGITQHIGAYQVNTASGQKVTFIDTPGHEAFTAMRARGAEVTDIVILVVAADDGVMPQTVEAINHAKAAEVPLIVAINKIDKPNADPSRVRTDLLQHEVIVESMSGDVLEIEVSAIEKTNLDKLVEAVLLQTEVLELKANPDRVAEGVVIEAKLERGRGAVATVLVQRGTLGIGDIVVAGAAWGKVRALIDDHGEQVDNAGPSVPVEILGLDSAPEAGDRFAVVTSEARAREITEYRERKYRDVRAAGTM-SLEQMMSDLK-SIKEFTM-------------------------------------------------------------------------------IYDLIDDVRAVMSGMLDPTLRENFLGNAEVLEVFNISKVGRVAGCRVTEGKVERGAHVRLIRDNVVIHEGKLSTLKRFKDEVSEVPGGQECGMGFENYHDLKQGDVIECFTVEEIERTL
933063_Dthermohaloph@RIA47359_1__translation_initiation_factor_2__bIF_2_                            MSDSR--LNLGKSGRVRQSFSHGRSKSVLVEKKRKRT-LSEEERDARIKREERRAAEEAERERQRAEEEARKQEAEAQAPE-AE-R-EARSKLTLANALDRERSLASLRRHRERQKKQAREGKKIKREVQIPEAITIQELANRMTERAVDVIKFLMKQGQMHKINDVIEADLAELIVIEFGHTPKRVSEADVEEGFLGEDREEDLEPRAPVVTVMGHVDHGKTSLLDALRKENVVAGEAGGITQHIGAYQVETESGHPVTFIDTPGHAAFTSMRARGAKVTDVVVLVVAADDGVMPQTIEAIDHAKAAGVPIVVAINKIDKPDSDPNRVRTELLQHEVIVESMSGETLEVEVSALKHMNLDKLLEAIQLQAELLELKANPDRPAEGVVIEAKLERGRGPVATVLVQRGTLKVGQVVVAGRSWGKVRALISDRGENTVQAGPSQPVEILGLDSAPEAGDQFAVVENEARAREITDYRQRKLREVKAAGAT-SLEKMMSQLG-GAKEFPLIIKGDVQGSVEAITSALEKLGTDEVEARVVHAGVGGVTESDVTLAKASDAAVVGFNVRANAQARQAARQEGIEIRYYNVIYDLVDDIKAAMSGLLEPTLRETFLGNAEILEVFNITKVGKVAGCRVTEGKVERGAGVRLIRDNVVVHEGKLSTLKRFKDEVKEVQVGQECGMSFENYQDIRKGDIIECYRVEKVERSL
1384459_Mcaenitepidi@BAQ16167_1__translation_initiation_factor_2                                    MSEGK--LNLRRTGHVRQSFSHGRSKSVLVEKKKRRS-LSEEEKGARAVREKEDAAKEAALAKQRAEEEARQREQRAE----AD-R-EVRGRLTITNALDRQRSLASLKRHRERQKKQGPQGQKIAREVTIPDVITIQELANRMAERGVEIIKYLMKDGAMHKITDVIDSDTAQLIAEEFGHTVRRVSEADVEEGFIGKDKEEDLVPRAPVVTIMGHVDHGKTSLLDAVRAANVVSQEAGGITQHIGAYQVTIPSGQKITFIDTPGHAAFTAMRARGAKVTDIVILVVAADDGVKPQTIEAINHAKAADVPIIIAINKIDKPGADPQRVRTELLSHEIVVESMGGDTLEIEVSALKRTNLDALLEAVVLQAEVLELKANPDRPADGVIVEAKLERGRGPVGTALVQRGTLKLGDIIVAGSAWGRVRALINDLGDHTKEAGPSVPVEVLGFDTAPEAGDQFAVVENEARAREITEYRERERRKTLAV-AQ-SLEQLMNQLK-GVKEFPLVIKGDVQGSVEAISAALGQLGDDEVRARLVHVGVGGITESDISLASTSGAVVLGFNVRANAQARAAAERDGVEVRYYAVIYDLVDDMRQAMSGLLSPTRRETFLGNADILEVFNISKVGKVAGCRVTEGKVERGAHVRLIRDNVVIHEGELSTLKRFKDEVKEVVAGQECGMAFEGYQDMREGDVIECFQVEHVQRTL
1951936_Hbacterium@DFXC01000160_1_7___4178_6664                                                     MSEGK--LNVRRTGHVRQSFSHGRSKSVVVEKKKRRV-LSDDEKDARTQREEQAAVVEVVTLEQRTDAEERKLEDRAE----AE-R-EVRGRLTITNALDRQRSLASLKRRQERQKKQIPLQQKIQRDVVVPEVITIQELANRMAERGVDVIKFLMRDGEMRKITDVIDADTAQLVAEEFGHTVRRVSEADVEEGFIGEDHSEDLQPRAPIVTIMGHVDHGKTSLLDAIRTTNVVSQEAGGITQHIGAYQVVTPLGNKITFIDTPGHEAFTAMRQRGAQVTDIVVLVVAADDGVKPQTIEAINHAKAAGVPMIVAINKIDKQGADPQRVRTELLSQEIVVESLGGDTLEIEVSALKKTGLDKLLEAIALQAEVLELTANPDRAAEGVIVEAKLERGRGPVGTALIQRGTLHLGDLVVAGSAYGRVRALINELGEQVASAGPSVPVEVLGFDSAPEAGDQFAVVENEARAREITDYRMRERRKRLAV-AQ-SLEQMMNNLK-GAKEFTLLVKGDVQGSVEAIVAALDKMGTDEVRARIIHAGVGGITESDVGLAATSGAVVLGFNVRANSQAREAAERDGVEIRYYAVIYDLVDEVKQAMSGLLAPTRRETFLGNAEILEVFTISKVGKVAGCRVTEGKVERGAHVRLIRDNVVIHEGKLSTLKRFKDEVREVIAGQECGMAFEGYQDMRPGDVIECFEVEHVQRTL
1177755_Mhalotolerans@ODA66360_1__Translation_initiation_factor_IF_2                                MSDER--LNVRRTGHVRQSFSHGRSKSVLVEKKKRRS-LSDEERDARAERDQVEAQRAAERAAAREAKRERRLEEEAR----AK---DVRGRLTITNALDRQRSLASLKRHRERQKKQPQQQQKIVREAIIPDVITIQELANRMAERAVDVIKFLMKDGAMHKITDVIDGDTAQLIAEEFGHTVRRVSEADVEEGFIGRDADEDLQPRAPIVTIMGHVDHGKTSLLDALRTTDVVGHEAGGITQHIGAYQLEAPNGQRVTFIDTPGHEAFTAMRARGAKVTDIVVLVVAADDGVMPQTVEAINHARAAGVPIIVAINKIDKQGADPTRVRTDLLSYEIVVESMGGDTLEVEVSALKRTNLDKLLDALLLQAEVMELKANPNRAADGVIVEAKLERGRGPVGTALVQRGTLKRGDIVVAGTSWGRVRALIDDHGDQVDEAGPSVPVEVLGFDSAPEAGDQFAVVDNETRAREITDYRQRERRKKLAV-AE-SLEQMMNQLK-GAQEFPYLIKGDVQGSVEAITSALDNISTDEVKARHVHAAVGGITESDISLAAASNAVVFGFNVRANTQARQAAEKAGVEIRYYSVIYDLVDDVKDAMSGMLSPDRRETFLGNAKILEVFNISKVGKVAGCQVTEGKVERGAHVRLIRDDVVVHEGKLSTLKRFKDEVKEVQTGQECGMAFENYQDMREGDVIECFTVEHVERTL
121290_Hsulfonivoran@KWT67071_1__Translation_initiation_factor_2                                    MTEDKKPLSLQRTGHVRQNFSHGRSKSVVVEKRKTRKLLSNEERDARTERD---------------EAEHRAEERAARA---AQVR-EERVKLTINNAFDRERSLASLRRKREREKLKASQREKIVREVVIPEVITIQELANRMTERAVDVIKYLMKEGAMHKINDVIDVDTAEIIVQEFGHTPRRVSEADVETGFIGKDDEGAMESRAPVVTIMGHVDHGKTSLLDAIRQANVVSGEAGGITQHIGAYQVTTPSGEKVTFIDTPGHEAFTAMRARGAKVTDIVVLVVAADDGVMPQTVEAINHAKAAGVPIIVAINKIDKPQADPTRVKTELLQHEIVVESLSGDTLDVEVSALKRMNLDKLLESIHLQAEILDLKANPDRSAEGIVVEAKLERGRGPVGTVLVQRGSLKVGDIVVAGTAWGRVRALINDRGANTVAAGPSVPVEILGFDSAPEAGDQFAVVENEGRAREITDYRVRKRRDALGS-AS-TLEQMMQQLK-GRKDFTLLVKGDVQGSVEAIAGSLRKLGTDEVAAQIVHSGVGGITESDVALASASKAVIVGFNVRANAQAKALAERDGIEIRYYNIIYDLIDDVKAAMSGLLEPTIREIYLGKAQILEVFNITKTGKVAGCRIAEGKVERGAKVRLIRDDVVIHEGTLSTLRRFKDEVKEVPAGQECGMAFANYQDMRAGDQIECFTIEKVQRTL
1892846_Hsp@FPEJ01000001_1_401___425601_428372                                                      MTEDKKPLSLQRTGHVRQNFSHGRSKSVVVEKRKTRKLLSNEERDARAERD----------------------ERRAEA---AE-R-EERVKLTINNAFDRERSLASLKRKREREKLKAPQREKIVREVVIPEVITIQELANRMTERAVDIIKYLMKEGAMHKINDVIDADTAELIVQEFGHTPKRVSEADVETGFIGKDDEGHLEPRAPIVTIMGHVDHGKTSLLDAIRQTNVVAGEAGGITQHIGAYQVKTPSGDKVTFIDTPGHEAFTAMRARGAKVTDIVVLVVAADDGVMPQTVEAINHAKAAGVPIIVAINKIDKPQADPTRVRTELLQHEIVVESMSGETLDVPVSALKRTNLDKLLEAIHLQAEILDLKANPNRSAEGIVVEAKLERGRGPVGTVLVQRGTLKVGDIVVAGKAWGRVRALIDELGANVPSAGPSIPVEILGFDSAPEAGDQFAVVESEGRAREITDYRVRKRRDTMGS-AT-TLEQMMQSLK-GRKDFTLLVKGDVQGSVEAIAGSLRKLGTDEVAAQIVHSGVGGITESDVALANASKAVIVGFNVRANAQAKALAERDGVEIRYYSIIYDLVDDVKAAMSGLLAPTIREVYLGKAEILEVFNISKTGKVAGCRVTEGKVERGAKVRLLRDDVVIHEGTLSTLKRFKDEVKEVPAGQECGMAFANYQDIRAGDQIECFNIETVTRSL
670307_Hdenitrifican@AGK59984_1__translation_initiation_factor_IF_2                                 MTDDKKPLSLQRTGHVRQNFSHGRSKSVVVEKKKTRRLLSNEERAARE------------------EAEPVRFPVPPEPRVEAT-R-DQRQKLTITN-FDQVRSLASLKRKREKEKLKAQQREKIAREVVIPEAITIQELSNRMAERAVDLIKYLMQQGAMHKITDVLDADTAELIVQEFGHTPKRVSEADVEIGFVGEDADSALEPRAPVVTIMGHVDHGKTSLLDAIRSANVVAGEAGGITQHIGAYQVKAANGDKITFIDTPGHEAFTAMRARGAKVTDIVVLVVAADDGVMPQTVEAINHAKAAKVPIIVAINKIDKPQADPNRVRTDLLSQEIVVESMGGETLEVPVSALKRTNLDKLLEAIHLQAEILDLKANPTRTAEGIVIEAKLERGRGPVGTVLVQRGTLHVGDIIVAGTAWGRVRALLDDHGANIDSAGPSVPAEVLGFDSAPEAGDQFAVVENEARARELTDYRVRKRRETLGS-AS-TLEQMMQQLK-ERKEFPLVVKGDVQGSVEAIAGALRKVGNDEVEARLVHSGVGGITESDIALAAASKAVVIGFNVRANAQAKQAADSQGIEIRYYNIIYDLVDEVKAAMSGLLAPTKREVFLGYATIKQVFNISKVGKVAGCQVTEGKVERGAKVRLLRDNVVIHEGTLAILKRFKDDVKEVVAGQECGMSFANYQDIREGDQIECFQVETIARSL
876269_Mstellata@ARWA01000001_1_1010___1101914_1104625                                              MSEDTKTLSLKRPGIVRQSFSHGRSKAVVVEKVKRRAILTEEEREARAIREEIDAKARAEREAAEAAAEARKREDRQESEAKEERKRQSRGRLTVSSATERTRSVAAFRRRTQRL--KGDEKEKLSREVILPETITVQELANRMSERGVDVIKLLMKQGQMAKITDVIDADTAQLLAEELGHTVKRVAEADVEEGLFDPDIDDHLVPRPPVVTIMGHVDHGKTSLLDAIRHANVVSGEAGGITQHIGAYQVVAPNGLPVTFIDTPGHAAFTAMRARGAKVTDIVVLVVAADDGVMPQTIEAIAHARAAHVPMIVAINKIDKPDAKPERVRSELLQYEVQVESMGGETLEVEVSAMQRTNLDKLLDLIALQAELLDLKANPDRSAEGTVIEASLDRGRGPVATVLVQRGTLKVGDVIVGGSHWGHVRALIDDKGANCQSAGPSMPVEVLGFGGSPEAGDRVAVVETEARAREITEYRERQRRDKAAARG-ASLADMMSQLKTGRKEFPLVIKGDVQGSVEAIIATLEKLNTEEVAARVLHAGVGGITESDITLAAASHAAVLGFNVRAHKEARALAEQDGIEIRYYNIIYNLVDDVKAAMSGMLDPTLREDMLGNAQILEVFNISKVGKVAGCRVTDGIVQRGANVRLIRDNVVVHEGKLSTLKRFKDEVKEVVAGQECGMAFENYQDMRVGDVIECYTVTEIKRSL
173366_Mrosea@AZG77642_1__translation_initiation_factor_IF_2                                        MSEDKKTLHLKRPGMVRQSFSHGRSKVVVVEKVKRRAPLTDEEREARASREEIDAKARNEREEREHAADARKREERREAESKETRRRMDRGRLTVSTATDRTRSVASFKRRQQRL--FRVEKEKVLREVILPETITIQELANRMSERAVDVIRLLMKQGEMHKINDVVDADTAQLVAEEMGHTVKRVAESDVEEGLFDPDVDVDLTARPPVVTIMGHVDHGKTSLLDAIRQANVVSGEAGGITQHIGAYQVTAPNGHAITFIDTPGHAAFTAMRARGAKVTDIVVLVVAADDGVMPQTIEAINHARAAHVPLIVAINKIDKPDAKPERVRTELLQYEVQVESMGGETLEVEVSAKQHTNLDKLLELIALQSEVLDLKANADRAAEGTVIEARLDRGRGPVATMLVQRGTLHVGDIVVAGTQWGRVRALLDDKGAARPEAGPSFPVEILGFSGTPEAGDRVAVVESEARAREIAEYRERMKRDKIAARGSASLSDMMSQLKTGRKEFPLVIKGDVQGSVEAIAAALEKLGTEEVGARIVHAGVGGISESDISLAEASNAAVIGFNVRAHKEARDAAERAGIEIRYYNIIYNLVDDVKGAMSGLLAPTLRETLLGNATILEVFDISKVGKVAGCRVTDGNVERGANVRLIRDNVVVHEGKLSTLKRFKDEVKEVAAGQECGMAFENYQDMRAGDVIECYRVEEIKRTL
622637_Msp@KE124774_1_2453___2481093_2483723                                                        MSEDKKTLHLKRPGMVRQSFSHGRSKVVVVEKVKRRAPLTDEEREARASREEAEAKARAEREERERAADARKREERREAESKETRRRMDRGRLTVATATDRTRSVASFKRRQQRL--FRVEKEKISREVVLPETITIQELANRMSERAVDVIRLLMKQGEMHKINDVIDADTAQLVAEEMGHTVKRVAESDVEEGLFDPDVEGDLVSRPPVVTIMGHVDHGKTSLLDAIRQANVVSGEAGGITQHIGAYQVTAPNGHPVTFIDTPGHAAFTAMRARGAKVTDIVVLVVAADDGVMPQTVEAIHHARAAQVPLIVAINKIDKPDAKPERVRTELLQHEVQVESMGGETLEVEVSAKQKLNLDRLLEAIALQAEVLDLKANADRPAEGTVIEARLDKGRGPVATMLVQRGTLRVGDIIVAGTQWGRVRALLDDKGATRPEAGPSFPVEILGFNGTPEAGDRVAVVESEARAREITEYRERLKRDKLAARGTASLSDMMSQLKAGRKEFPLVIKGDVQGSVEAIVAALEKLGTDEVGARVVHAGVGGISESDISLAEASGAAVIGFNVRAHKEAREAAERAGIEIRYYNIIYNLVDDVKAAMSGLLAPTLRETMLGNAQILEVFDISKVGKVAGCRVTDGNVERGANVRLIRDNVVVHEGKLSTLKRFKDEVKEVTAGQECGMAFENYQDMRPGDVIECYRVEEIKRTL
107635_Msp@AZUO01000001_1_3088___3323006_3325711                                                    MSEDKKTLHLKRPGMVRQSFSHGRSKVVVVEKVKRRAPLTDDEREARATREVAEAKARAEREERERAAEARKREERRDAESKETRGRQDRGRLTVSTATQRTRSVAAFRRRTQRL--KSAEKEKITREVILPETITIQELANRMSERGVDVIRLLMKQGALHKITDVIDADTAQLVAEELGHAVKRVAESDVEEGLFDPDAEGELESRPPVVTIMGHVDHGKTSLLDAIRHANVVAGEAGGITQHIGAYQVKAPNGAPITFIDTPGHAAFTAMRARGAKVTDIVILVVAADDGVMPQTIEAIHHAKAAEVPIIVAINKIDKPDAKPERVRTELLQHEVQTETFGGDTLEVEVSAKERLNLDKLLDAITLQSEVLDLKANPERSAEGTVIEARLDKGRGPVATVLVQRGTLEVGDIIVAGSQWGRVRALLDDKGVVVQTAGPSFPVEILGFSGTPEAGDRVAVVETEARAREITEYRERQRRDKLAARGSASLTDMMSQLKTGRKEFPLVIKGDVQGSVEAIVAALDKLGTDEVGARIVHAGVGGISESDIALGEASNAVVIGFNVRAHKEAREASERGGIEIRYYNIIYNLVDDVKAAMSGLLAPTLRETMLGNAQILEVFDISKVGKVAGCRVTDGSVERGANVRLIRDNVVVHEGKLSTLKRFKDEVKEVQSGQECGMAFENYQDMRAGDVIECYRVEEIKRTL
428_Msporium@PWB92477_1__translation_initiation_factor_IF_2__partial                                -------------G------------------------LTDEEREARATREEVEAKARAEREARERAAEARKREERRDAESKETRGRQDRGRLTVSTATERTRSVAAFRRRTQRL--KSAEKEKIAREVILPETITIQELANRMSERGVDVIRLLMKQGALHKITDVIDADTAQLVAEELGHTVKRVAESDVEEGLFDPDADSELEQRPPVVTIMGHVDHGKTSLLDAIRHANVVAGEAGGITQHIGAYQVRAPNGAPITFIDTPGHAAFTAMRARGAKVTDIVILVVAADDGVMPQTIEAIHHAKAAEVPIIVAINKIDKPDAKPERVRTELLQHEVQTETFGGDTLEVEVSAKEKLNLDKLLDAITLQSEVLDLKANPERSAEGTVIEARLDKGRGPVATVLVQRGTLEVGDIIVAGSQWGRVRALLDDKGVVVQTAGPSFPVEILGFSGTPEAGDRVAVVETEARAREITEYRERQRRDKLAARGGASLTDMMSQLKTGRKEFPLVIKGDVQGSVEAIVAALDKLGTDEVGARVVHAGVGGISESDIALAEASNAVVIGFNVRAHKEAREASERGGIEIRYYNIIYNLVDDVKAAMSGLLAPTLRETMLGNAQILEVFDISKVGKVAGCRVTDGSVERGANVRLIRDNVVVHEGKLSTLKRFKDEVKEVQAGQECGMAFENYQDMRAGDVIECYRVEEIKRTL
2052174_Mbacterium@PWB82537_1__translation_initiation_factor_IF_2__partial                          ---------------------------------------------------------------------------------------------------------------------------------------------------------------------------------------------------------------------------------------------------------------------------------------------------DGVMPQTIEAIHHAKAAEVPLIVAINKIDKPDAKPERVRTELLQHEVQVETFGGDTLEVEVSAKQQLNLDKLLDAITLQAEVLDLKANAQRAAEGTVIEARLDKGRGPVATVLVQRGTLHIGDIIVAGSQWGRVRALLDDKGAVRQDAGPSFPVEILGFSGTPEAGDRVAVVETEARAREITEYRERQKRDKLAARGGASLTDMMSQLKTGRKEFPLVVKGDVQGSVEAIVAALEKLNTDEVAARIVHAGVGGISESDIALAEASRAAVIGFNVRAHKEARELAERSGIEIRYYNIIYNLVDDVKAAMSGLLAPTLRETMLGNAQILEVFDISKVGKVAGCRITDGSVERGANVRLIRDNVVVHEGKLSTLKRFKDEVKEVQAGQECGMAFENYQDMRAGDVIECYRIEEIKRTL
2056219_Msp@PHSQ01000005_1_130___134892_137507                                                      MSEDKKTLHLKRPGMVRQSFSHGRSKVVVVEKVKRRAPLTDDEREARASREEVEAKARAERESREKAAEARKREERREAEAKETPAR-DRGRLTVTTATDRVRSHASYVRRNQRL--MKAEKEKITREVVLPETITIQELANRMSERGVDVIRLLMKQGDMHKITDVIDADTAQLVAEEMGHTVKRVAESDVEEGLFDPDAGEDLAPRPPVVTIMGHVDHGKTSLLDAIRHANVVSGEAGGITQHIGAYQVTAPGGAPITFIDTPGHAAFTAMRARGAKVTDIVVLVVAADDGVMPQTVEAIHHAKAAQVPLIVAINKIDKPDARPERVRTELLQHEVQVESLGGDTLEIEVSAKQKLNLDKLLELIALQAEVLDLKANPDRSAEGTVIEARLDKGRGPVATVLVQRGTLRVGDIVVAGSQWGRVRALLDDKGAVQQSAGPSFPAEILGFSGTPEAGDRVAVVESESRAREITEYRERQKREKAAIRGSASLSDMMSQLKTGRKEFPLVVKGDVQGSVEAIISALEKLNTDEVAARVVHAGVGGISESDISLAEASGAAVIGFNVRAHKEAREASERAGIEIRYYNIIYNLVDDVKAAMSGLLAPTLRETMLGNAQILEVFDISKVGKVAGCRVTDGQVERGANVRLIRDNVVVHEGKLSTLKRFKDEVKEVQAGQECGMAFENYQDMRPGDVIECYRVEEIKRSL
655015_Mbryophila@ARN80302_1__translation_initiation_factor_IF_2                                    MSEDKKTLHLKRTGLVRQSFSHGRSKVVVVEKVKRRAGLTEEELQSRSTREEQERVAREAREARERQADLRQREARREHEAKEPTQR-DRGRLTVTTATDRMRSHASYARRIQRL--KGAEKEKIAREVILPETITIQELANRMSERGVDVIRLLMKQGAMHKITDVIDADTAQLVAEELGHAVKRVAESDVEEGLFDPDLESDLVSRPPVVTIMGHVDHGKTSLLDAIRHANVVSGEAGGITQHIGAYQVTAPNGLPVTFIDTPGHAAFTAMRARGAKVTDIVVLVVAADDGVMPQTIEAIHHARAAKVPLIVAINKIDKPDARPERVRTELLQHEVQVESMGGETLEIEVSAKQKLNLDKLLDAISLQAEVLDLKANPTRSAEGTVIEARLDKGRGPVATVLVQRGTLDVGDLVVAGAQWGKVRALLDDQGQTRQDAGPSFPVEVLGFSGTPEAGDRVAVVESEARAREITEYRERQKRDQAAARGSGSLSDMMSQLKTGRKEFPLVIKGDVQGSVEAIVAALEKLGTDEVGARVVHAGVGGITESDITLALASGAAVIGFNVRAHKEAREESERVGIEIRYYNIIYNLVDDVKAAMSGLLSPTLRETMLGNALILEVFDISKVGKVAGCRITDGRVERGANVRLIRDNVVVHEGKLSTLKRFKDEVKEVDAGQECGMAFENYQDMRQGDVIECYRVEEIKRTL
663610_Maurea@JQKO01000005_1_111___130294_132951                                                    MSEDHKTLSLKRPGVVRQSFSHGRTKAVVVEKVKRRAVLTEEEREARSEREEIEAKAREEREARERAAEARKQEERQEAEAKEERKRQSRGRLTVANVTERTRSIAAFRRRTQRL--KGSEKEKLAREVILPETITIQELANRMSERGVDVIKLLMKQGQMAKITDVIDADTAQLIAEELGHTVKRVAESDVEEGLFDPDDHGHLLPRPAVVTIMGHVDHGKTSLLDAIRHANVVSGEAGGITQHIGAYQIVAPNGAPVTFIDTPGHAAFTAMRARGAKVTDIVVLVVAADDGVMPQTAEAIAHARAGHVPIIVAINKIDKPDAKPERVRSELLQYEVQVESLGGDTLEVEVSATKNINLDRLLDLIALQAELLDLKANPSRPAEGTVIEARLDKGRGPVATVLVQRGTLRVGDLIVGGSQWGRVRALLDDQGENRQEAGPSMPVEVLGFSGSPEAGDRVAVVESEARAREITEYRERQKREKAAARGLASLADMMSQLKTGRKEFPLVIKGDVQGSVEAIIATLEKLNTEEVAARVIHAGVGGITESDVTLAEASGAALIGFNVRAHKEARALAEQSGLEIRYYNIIYNLVDDVKAAMSGLLAPTLREEMLGNAEILEVFNISKVGKVAGCRVTDGTVQRGANVRLIRDNVVVHEGKLSTLKRFKDEVKEVVAGQECGMAFENYQDMRQGDVIECYTVQEIKRSL
395964_Macidiphila@KE386496_1_1916___2095246_2097975                                                MSEDHKTLSLKRPGIVRQSFSHGRTKAVVVEKVKRRAVLTEEEREARSEREEAEAKAREEREARERAAEARKREDRQEAESKEERKKQSRGRLTVANVTERTRSVAAFRRRVQRL--KGAEKEKITREVILPETITIQELANRMSERGVDVIKLLMKQGQMAKITDVIDADTAQLIAEELGHTVKRVAESDVEEGLFDPDTDEQLLPRPAVVTIMGHVDHGKTSLLDAIRHANVVSGEAGGITQHIGAYQITAPNGALVTFIDTPGHAAFTAMRARGAKVTDVVVLVVAADDGVMPQTAEAIAHARAANVPIIVAINKIDKPDAKPERVRSELLQHEVQVESLGGETLEVEVSATKNINLDKLLDLIALQAELLDLKANPLRPAEGTVIEARLDKGRGPVATVLVQRGTLKVGDVIVGGSQWGRVRALLDDKGETVLEAGPSTPVEVLGFSGSPEAGDRVAVVESEARAREITEYRERQKREKAAVRGLASLADMMSQLKTGRKEFPLVIKGDVQGSVEAIISTLEKLNTDEVAARVIHAGVGGVTESDITLAEASHAAVIGFNVRAHKEARALAEQSGIEIRYYNIIYNLVDDVKAAMSGLLAPTLREEMLGNAEVLEVFNISKVGKVAGCRVTDGTVQRGAHVRLIRDNVVVHEGKLSTLKRFKDEVKEVVAGQECGMAFENYQDMRQGDVIECYNVHEIKRSL
1612308_Mpalsarum@SFK34709_1__translation_initiation_factor_IF_2                                    MSDDHKTLSLKRPGIVRQSFSHGRTKAVVVEKVKRRTVLTDEERDARSEREEIEAKAREEREAAEAAAEERKREDRQDAETKEDRKKQSRGRLTVASATERTRSIAAFRRRTQRL--KGSEKEKLAREVILPETITIQELANRMSERGVDVIKLMMKQGQMAKITDVIDADTAQLIAEELGHTVKRVSESDVEEGLFDSDVDENLSPRPSVVTIMGHVDHGKTSLLDAIRHANVVSGEAGGITQHIGAYQIVAPGGAKVTFIDTPGHAAFTAMRARGAKVTDIVVLVVAADDGVMPQTAEAIAHARAANVPIIVAINKIDKPDAKPERVRSELLQYEVQVESLGGETLEVEVSATKNINLDKLLDLIALQAELLDLKADPTRPAEGTVIEARLDKGRGPVATVLVQRGTLRPGDIIVGGSQWGRVRALLDDQGEVTPEASPSTPVEVLGFSGSPEAGDRVAVVESEARAREITEYRERQKRDKAAARGLASLADMMSQLKTGRKEIPLVVKGDVQGSVEAILATLEKLNTEEVAARVIHAGVGGITESDVTLAEASGAMVIGFNVRAHKEARALAEQSGLEIRYYNIIYNLVDDVKAVMSGMLSPTLREEMLGNAEILEVFTISKVGKVAGCRVTDGTVQRGANVRLIRDNVVVHEGKLSTLKRFKDEVKDVVAGQECGMAFENYQDMRAGDVIECYRIEEIQRSL
1978229_Bbacterium@PNE12076_1__translation_initiation_factor_IF_2                                   MNDD-RTLTLKRPGVVRQSFSHGRSKAVVVEKVKRRAILTDEERESRSEREEVEAKAREEREVRERAAESRKREERQDAEAKEDRKRGSRGRLTVANVTERTRSVAAFRRRVQRL--KGNEKEKLTREVILPETITIQELASRMSERGVDVIKLLMKQGQMAKITDVIDADTAQLIAEELGHTVKRVAEADVEEGLFDPKTGEHLVPRPPVVTIMGHVDHGKTSLLDAIRHANVVSGEAGGITQHIGAYQIIAPNGSKVTFIDTPGHAAFTAMRARGAKVTDIVVLVVAADDGVMPQTAEAIAHARAANVPMIVAINKIDKPDAKPERVRSELLQHEVQVESLGGETLEVEVSATKNINLDKLLDLIALQAELLNLQANPTRPTEGTVIEARLDKGRGPVATVLVQRGTLKVGDLIVGGSQWGRVRALLDDKGETRQDAGPSTPVEVLGFSGSPEAGDRVAVVETEARAREITEYRERQRREKAAVRGLASLSDMMSQLKTGRKEFPLVIKGDVQGSVEAIVATLEKLNTEEVAARVIHAGAGGITESDITLAEASGAAVIGFNVRAHKEARALAEQSGIEIRYYNIIYNLIDDVKAAMSGLLAPTLREEMLGNAQILEVFTISKVGKVAGCRVTDGTVQRGAHVRLIRDNVVVHEGKLSTLKRFKDEVKEVQAGQECGMAFENYQDMRAGDIIECYTVQEIKRSL
395965_Msilvestris@ACK51226_1__translation_initiation_factor_IF_2                                   MSEDHKTLSLKRPGIVRQSFSHGRSKAVVVEKVKRRALLTEEEREARSEREEIEAKARDEREARERAAEARKREERQEAESKEERKKQSRGRLTVASATERTRSIAAFRRRTQRL--KGSEKEKLSREVVLPETITIQELANRMSERAVDVIKLMMKQGQMAKITDVIDADTAQLIAEELGHTVKRVAESDVEEGLFDPDVEEHLISRPPVVTIMGHVDHGKTSLLDALRHANVVSGEAGGITQHIGAYQIVASNGLPITFIDTPGHAAFTAMRARGAKVTDIVVLVVAADDGVMPQTAEAISHAKAAGVPIIVAINKIDKPDAKPERVRQELLQYEVQVESLGGDTLEVEVSATKKINLDKLADLIALQAELLDLKASPDRPAEGTVIEARLDKGRGPVATVLVQRGTLKVGDLIVGGSQWGKVRALIDDKGVNRQEAGPSMPVEVLGFSGSPEAGDRVGVVENEARAREIAAYRDRQKREQAAARGLASLADMMSQLKTARKEFPLVIKADVQGSLEAIVATLEKLNTDEVAARIIHAGVGGITESDVTLAEASGAVLIGFNVRAHKEGRQLAEQQGLEIRYYNIIYNLVDDVKAAMSGLLAPTLREDMLGNAEILEVFHISKVGKVAGCRVTDGRVERGANVRLIRDNVVVHEGKLSTLKRFKDEVKEVVAGQECGMAFEHYQDMRVGDVIECYRVEEIQRTL
2293567_Msp@RFB77932_1__translation_initiation_factor_IF_2                                          MTDDKKTLSLKRPGVVRQSFSHGRSKAVVVEKVKTRVLLTDEEREARTRREQAEASARAEREAREKAAEARKREERHDLEAKEERVKPMRGRLTVHNVGERTRSVAAFKRRVQRL--HRVEKEKIAREIVLPETITIQELANRMSERGVDVIKFLMKQGQMHKITDVIDADTAELIAEEMGHTVRRVAESDVEEGLFDVDEASDTVSRPPVVTIMGHVDHGKTSLLDAIRHANVVSGEAGGITQHIGAYQVVAPSGLPITFIDTPGHAAFTAMRARGAKVTDIVVLVVAADDGVMPQTIEAINHARAAKVPLIVAINKVDKPDAHPERVRTELLQYEVQVESLGGDTLEVEVSAKQKTNLDRLLDAIALQAEVLELKANPDRTAEGTVIEARLDRGRGPVATVLVQRGTLRGGDIIVAGTQWGRVRALLDDKGEHVTEAPPSFPVEVLGFNGAPEAGDRVAVVENEARAREITEYRQRLKRDKAAASGTVSLADMMSQLKTGRKEFPLLIKGDVQGSVEAIISALEKLGNDEVRARVIHAGVGGISESDMTLAEASNAAVIGFNVRAHKEAREAAERLGIEIRYYNIIYNLVDDVKAAMSGLLAPTLRETMMGNALILEVFNISKVGKVAGCRITDGKVERGLGVRLIRDNVVVHEGKLSTLKRFKDEVREVQAGQECGMAFENYQDMRAGDIIECYRVEEVKRSL
1074_Racidophilus@PPQ40435_1__translation_initiation_factor_IF_2                                    MNDDKKTLTLKRPGTVRQSFSHGRSKTVVVEHVKRRHELTDDERDARAAREEADAKARTERESRERAAEARKREERREADAKEPRLR-QRGRLTVTSATDRTRSVAAFRRRTQRM--KGVEKERLSREVILPETITIQELANRMSERGVDVIKLLMRQGQMHKITDVIDADTAELIATEMGHTVKRVAESDVEEGLFDPDAEETLQPRPPVVTIMGHVDHGKTSLLDAIRRANVVSGEAGGITQHIGAYQVTSPLGGLVTFIDTPGHAAFTAMRARGAKVTDIVVLVVAADDGVMPQTIEAISHAKAAGVPIIVAINKIDKPDAKPERVRTELLQYEVQVESLGGDTLEVEVSAKQKLNLDKLLEAITLQAEVLDLKADPERAAEGTVIEARLDRGRGPVATVLVQRGTLSVGNIIVAGSQWGRVRALIDDQGQNCVHAGPSFPAEVLGFNGAPEAGDRVAVVESEARAREITEYRDRQKREQAAVRGGASLVDMMSQLKTGRKEVPLVIKGDVQGSVEAIVAALEKLGTDEVAARVLHAGVGGITESDITLAEASNAVVIGFNVRAHKEAREASERLGIEIRYYNIIYNLVDDIKAAMSGLLAPTLRETMLGNAEILEVFTITKVGKVAGCRVTDGTMERGQHVRLIRDNVVVHEGKLSTLKRFKDEVAVVQPGQECGMAFENYQDMRVGDVIECYRVEEIKRTL
569860_Mligni@REF84667_1__translation_initiation_factor_2__bIF_2_                                   MTDDSKTLSLKRPGIVRQSFSHGRTKAVVVEKVKRRTLLTEEEQEARSEREVDDAKAREIREAHERAAEERKREDRHDAETKEERKRQNRGRLTVTAATQRTRSVAAFRRRTQRL--KGAEKEKLSREVVLPETITIQELANRMAERGVDVIKLLMRQGQMVKITDVIDADTAQLLAEELGHTVKRIAESDVEEGLFDPDTDANLVPRPPVVTIMGHVDHGKTSLLDAIRHANVVSGEAGGITQHIGAYQVTAPNGELVTFIDTPGHAAFTAMRARGAKVTDIVVLVVAADDGVMPQTIEAITHARAAGVPLIVAINKIDRPDAKPERVRQELLQYEVQVESLGGETLEVEVSATKKTNLDKLLELISLQAELLNLRADPDRTAEGTVIEARLDRGRGPVASVLVQRGTLHVGDLVVGGSQWGRVRALIDDKGATIESAGPSTPVEILGFSGSPEAGDRVAVVETEARAREITEYRERQKREKAAARGGASLVDMMTQLKAARKEFPLVIKGDVQGSVEAIVATLEKLNTEEVAARVLHAGVGGITESDVTLAEASHAIIIGFNVRAHKEARNLAEQAGIEIRYYNIIYNLVDDVKAAMSGLLPPTLREDMLGNALILEVFNISKVGKVAGCRVTDGTVQRGANVRLIRDNVVVHEGKLSTLKRFKDEVKEVVAGQECGMAFENYQDMRVGDVIECYNVQEIKRSL
395963_Bindica@ACB94690_1__translation_initiation_factor_IF_2                                       MSEENKTLSLKRPGTVRQSFPHGRSKAVVVEKVKRRPILTDEEREARAIREAAEAKAREEREARERAAEARKAEDRQEQEAKEERKKPSRGRLTVATATERTRSVAAFRRRQQRL--RGNEKEKLSREVILPETITIQELANRMSERGVDVIKLLMKQGQMAKITDVIDADTAQLIAEELGHTVKRVAESDVEEGLFDVDVEEHLVPRPPVVTIMGHVDHGKTSLLDAIRHANVVSGEAGGITQHIGAYQITAPNGSPITFIDTPGHAAFTAMRARGAKVTDIVVLVVAADDGVMPQTAEAVAHARAAGVPIIVAINKIDKPDAKPERIRSELLQYEVQVESLGGDTLEVEVSATKKINLDKLLDLIALQAELLDLKANPDRAAEGTVIEASLDKGRGPVATVLVQRGTLRVGDIIVGGTHWGHVRALIDDKGATRSEAGPSMPVEVLGFSGSPEAGDRVAVVETEARAREITEYRERQRREQAAARGQASLADMMSQLKNGRKEFPLVIKGDVQGSVEAVVATLEKLNTDEVAARIIHAGVGGITESDITLAQAAGAVVLGFNVRALKEARALAEQQGIEIRYYNIIYNLVDDVKAAMSGLLAPTLREEMLGNAEILEVFNISKVGKVAGCRVTDGRVERGAHVRLIRDNVVVHEGKLSTLKRFKDEVKEVVAGQECGMAFESYQDMRPHDVIECYNVHEIKRSL
323098_Nwinogradskyi@ABA03292_1__bacterial_translation_initiation_factor_2__bIF_2_                  MVDDKKTLTLKPRGTVRQSFSHGRTKQVVVEKRKRRI-LTEDERSARAVRAEAEAARRNSKEGIEQAAEARRKEERQEEEAKEERRKAQRGRLTLVTALDRERSIASFRRRTQRL--KGNEKEKLVREVVVPEAITIQELANRMAERAVDVIRMLMKQGAMHKITDVIDADTAQLIAEELGHTVKRVAASDVEEGLFDVDNSTDIEPRSPVVTVMGHVDHGKTSLLDALRHANVVSGEAGGITQHIGAYQVTSPESGKITFIDTPGHAAFTAMRARGAKVTDLVILVVAADDGVMPQTIEAINHAKAAKVPMIIAINKIDKPEAKPERVRTELLQHEVQVESMGGQVVDVEVSAKNKTNLDKLLEMISLQADLLDLKTNASRPAEGTVIEAKLDRGRGPVATVLVQRGTLRVGDIIVAGAEMGRVRALISDQGETVNEAGPSVPVEVLGFNGPPEAGDRLAVVENEARARQVTSYRAHQKRENAAASTGMSLEQMMSQLKTGRKDFPLIIKADVQGSLEAILGSLEKLGTDEVAARILHAGVGGISESDVTLAEGFNAAIIGFSVRANKEAAAAAKRNGIEIRYYNIIYDLVDDVKKAMSGLLAPTLRETMLGNAEILEVFNISKVGKVAGCRVTDGSVERGANVRLIRDNVVVHEGKLSTLKRFKDEVKEVQSGQECGMAFESYGDMRVGDVIECYRVETIQRSL
504832_Ocarboxidovor@ACI91653_1__translation_initiation_factor_IF_2                                 ----------------------------------------------------------------------------------------------------RERSIASFRRRTQRLA-RGNEKEKISREVTIPEAITIQELANRMAERSVDLVKLLMKQGQLVKITDTIDADTAQLIAEEMGHTVKRVAASDVEEGLFDADRASDTTPRAPVVTVMGHVDHGKTSLLDALRHANVVSGEAGGITQHIGAYQVTSPESGKITFIDTPGHAAFTAMRARGAKVTDIVVLVVAADDGVMPQTIEAINHAKAAKVPMIVAINKIDKPEAKPERVRTELLQHEVQVESFGGDVVDVEVSAKNNVNLDRLLEMIALQAELLELKTNPDRPAEGTVIEAKLDRGRGPVASVLIQRGTLRVGDIIVAGAEMGRVRALINDQGQTITEAGPSMPVEVLGFNGPPEAGDRLAVVENEARARQVTEYRAHKKREKSAALSGMSLEQMMSQLKTGRKEFPLVVKADVQGSLEAIIGSLDKLGTEEVAARILHAGVGGISESDVTLAEGFGAAIIGFSVRANKEAAALAKRDGIEIRYYNIIYDLVDDVKKAMSGLLAPTLRETMLGNAQVLEVFHISKVGKIAGCRVTDGTVERGANVRLIRDDVVIHEGKLSQLKRFKDDAKEVTAGQECGMSFESYQDMRVGDVIECYRVETIQRSL
258594_Rpalustris@CAE25880_1__putative_translation_initiation_factor_if_2                           MVDDKKTLTLKPRGVVRQSFSHGRSKQVVVEKRKRRL-LTEDERTARAVREEIEAQRRAEQEKIEKAAEARRKEERQEDEAKEDRRKSQRGRLTVVTALDRERSIASFRRRTQRL--KGNEKEKLVREVVIPEVIAIQELANRMSERAVDVIRLLMKQGAMHKITDVIDADTAQLIAEELGHTVKRVAASDVEEGLFDVDDSTDTEPRSPVVTVMGHVDHGKTSLLDALRHANVVSGEAGGITQHIGAYQVTSPESGKITFIDTPGHAAFTAMRARGAKVTDIVVLVVAADDGVMPQTIEAINHAKAAGVPIIVAINKIDKPDAKPDRVRTDLLQHNVQVESMGGDVVDVEVSAKNKINLDKLLEMIALQAEILELKTNTQRPAEGTVIEAKLDRGRGPVATVLVQRGTLRVGDIIVAGAEMGRVRALISDQGETVQEAGPSVPVEVLGFNGPPEAGDRLAVVENEARARQITDYRAHQKREKSAASVGMSLEQMMTQLKTGRKEFPLIVKADVQGSLEAILGSLEKLGTDEVAARILHAGVGGISESDVTLAEGFNAVILGFSVRANKEAAAAAKRNGIEIRYYNIIYDLVDDIKKAMSGLLAPTLRETMLGNAQILEIFNISKVGKVAGCRVTDGTVERGANVRLIRDNVVVHEGKLSTLKRFKDEVKEVVAGQECGMAFENYTDMRAGDIIECYRVETIQRSL
1429916_Asp@ETR77983_1__translation_initiation_factor_IF_2                                          MAEDKKTLSLKPRGTVRQSFSHGRTKSVVVEKKKRRM-LTEEERSARALREEEEAARRAAREKIERAAEARKKEDRHDEEAKEERRRERRGRLTLVTALDRERSVASFRRRTQRL--KGDEKERLVREVTIPEVITIQELANRMSERAVDVIRLLMKQGAMHKITDTIDADTAQLVAEELGHTVKRVAESDVEEGLFDADHATDTTPRSPVVTVMGHVDHGKTSLLDALRSANVVSGEAGGITQHIGAYQVNAPNGGKITFIDTPGHAAFTAMRARGAKVTDIVVLVVAADDGVMPQTVEAINHAKAAKVPMIVAINKIDKADAKPERVRTELLQHEVQVESMGGDVLDVEVSAKNKTNLDKLLETISLQAEILDLKTNPDRPAEGTVIEAKLDRGRGPVATVLVQRGTLRVGDIIIAGAEMGRVRALISDQGETITQAGPSVPVEILGFNGTPEAGDRLAVVESEARARQVTDYRAHQKREKQAARAGMSLEQMMSQLKTGRKDFPLIVKADVQGSLEAIIGSLEKLGNEEVGARILHAAVGGISESDVTLAAGFNAAIIGFNVRAFKEASDSAKRDGIEIRYYNIIYDLVDDVKKAMSGMLAPTLRETMLGNAQILEVFNISKVGKIAGCRVTDGHVERGANVRLIRDNVVIHEGKLSQLKRFKDDAKEVVAGQECGMAFENYQDMRAGDVIECYRVETIQRSL
639283_Snovella@ADH91172_1__translation_initiation_factor_IF_2                                      MTDEKTTLTLKRPGVVRQSFSHGRSKSVVVEKVKRRVLLTEEEARARAVREEEEARRRAEREAREKAAEARKREDRFDEEAKEERRPESRGRLTVVTAQDRQRSVASFRRRTQRM--SGVEKEKIAREVTIPETISIQELANRMAERAVDVIRMLMKQGQMVKITDVIDADTAQLIAEELGHSVRRVAESDVEEGLFDADTAEDLQPRPPVVTIMGHVDHGKTSLLDAIRKANVVSGEAGGITQHIGAYQVTSPLGGKITFIDTPGHAAFTAMRARGAKVTDIVVLVVAADDGVMPQTVEAINHARAAKVPLIVAINKIDKPDAKPERVRTELLQYEVQVESLGGDTLEVEVSAKAQTNLDKLLEAISLQAEVLDLKANPDRDAEGTVIEAKLDRGRGPVATVLVQRGTLHVGDIVVAGAEMGRVRALIDDKGSNVEGAGPSFPVEVLGFNGTPEAGDRLAVVESEARAREITDYRQRQKREKAAARSTVSLEQMMSQAKTGRKEFPLIIKGDVSGSVEAIIASLEKLGTDEVQARIIHSGAGGVNESDVTLAETAGAVIIAFNVRANKEARDAAERAGIEIRQYNIIYDLVDDVKAAMGGLLAPVNRETMLGNALIKEIFAVSKVGKVAGCLVTDGTVERGQHVRLIRDNVVIHEGKLATLNRFKDAVNVVQSGQECGMSFENYQDMRAGDVIECYRVEVVQRTL
438753_Acaulinodans@BAF86018_1__initiation_factor_2_protein                                         MNDDKKTLTLKRPGTVRQSFSHGRSKSVVVEKVKRRVFLTEEERNARAVREEEEARRRAERERAERAAEARKREERLEDESKEERR-EHRGRLTVVTAQERQRSVASFRRRTQRM--TGQEKEKIVREVVLPETITIQELANRMSERAVDVIRMLMKQGQMVKITDVIDADTAELIAADLGHTVRRVSESDVEEGLFDADAPEDLLPRPPVVTIMGHVDHGKTSLLDSLRKANVVSGEAGGITQHIGAYQVTSPLGGKITFIDTPGHAAFTAMRARGAKVTDIVVLVVAADDGVMPQTVEAINHARAAKVPLIVAINKIDKPDAKPERVRSELLQYEVQVESMGGDTLEVEVSATKQINLDKLLEAISLQSEVLDLKANPDRPAEGTVVEAKLDRGRGPVATVLVQRGTLRVGDIVVAGAEFGRVRALITDTGATTTEAGPSVPVEVLGFNGTPEAGDRLAVVESEARAREITEYRQRQKREKAAARSVVSLEQMMSQVRSGRKEFPLIIKGDVSGSVEAIIGALEKLGNDEVQARIIHSGAGGINESDVTLAETSGAAIIGFNVRANKEARDSAERAGIEIRYYNIIYDLVDDVKKAMSGLLAPITRETMLGNALILEIFNVSKVGKVAGCRVTDGTVERGQHVRLIRDNVVIHEGKLATLNRFKDAVKEVLAGQECGMSFENYQDMRAGDVIECYRVEVVQRSL
1970321_Asp@OYX82531_1__translation_initiation_factor_IF_2__partial                                 ---------------------------------------------------------------------------------------------------------------------------------------------------------------------------------------------------------------------------------------------------------QVTAPSGSKITFIDTPGHAAFTAMRARGAKVTDIVVLVVAADDGVMPQTIEAINHARAAKVPLIVAINKIDKPDAKPERVRSELLQYEVQVESMGGETLEVEVSATKQINLDKLLEMIALQSELLDLRANPDRPAEGTVVEAKLDRGRGPVATVLVQRGTLKVGDVVVAGAEFGRVRALITDTGANTDQAGPSLPVEVLGFSGTPEAGDRLAVVENEARAREITDYRQRQKREKAAARSTISLEQMMSQVRSGRKEFPLIIKGDVSGSVEAIIGALEKVGNEEVQARIIHSGAGGINESDVTLAETSGAAIIGFNVRANKEARDAAERAGVEIRYYNIIYDLVDDVKKAMSGLLAPITRETMLGNALILEIFAVS----------------------------------------------------------------------------------
1117244_Xsp@JNIB01000001_1_1939___2069632_2072817                                                   MNDDKKTLTLKRPGTVRQSFSHGRSKAVVVEKVKRRVILTEEERNARAVRAEEEARRRAERERAERAAEARKRDERQEEDKKEERRPEQRGRLTLVTAQERQRSVASFRRRTQRM--TGQEKEKIAREVILPETITIQELANRMSERAVDVIRMLMKQGQMVKITDVIDADTAELIAEDLGHTVRRVSESDVEEGLFDPDAPETLLPRPAVVTIMGHVDHGKTSLLDAIRKANVVSGEAGGITQHIGAYQVTAPSGSKITFIDTPGHAAFTAMRARGAKVTDIVVLVVAADDGVMPQTVEAINHARAARVPLIVAINKIDKPGAKPERVRSELLQYEVQVESMGGETLEVEVSAKEHLNLDKLLEAIALQSELLDLRANPNRDAEGTVVEAKLDRGRGPVATVLVQRGTLHVGDIVVAGAEWGRVRALISDTGATVDAAGPSLPVEVLGFNGTPEAGDRLAVVENEARAREITDYRQRQKREKAAARSTISLEQMMSQVKAGRKEFPLIIKGDVSGSVEAIIGALEKVGNDEVQARIIHSGAGGINESDVTLAETSGAAIIAFNVRANKEARDAADRAGIEIRYYNIIYDLVDDVKKAMSGLLAPINRETMLGNALIKEIFLVSKVGKVAGCQVTDGIVEKGQHVRLIRDNVVIHEGKLATLNRFKDAVNTVNAGQDCGMSFENYQDMRAGDVIECYRVEVIQRSL
1125973_Bsp@JNLC01000011_1_128___141390_144155                                                      MNDEKKTLTLKRPGVVRQSFSHGRSKAVVVEKVKRRVILTEEEARARTVREEEEARRRAEREAREKAAEARKREERFEDEAREERRPENRGRLTLVTAQERQRSVASFRRRTQRM--SGVEKEKIAREVIVPETISIQELANRMAERAVDVIRLLMKQGQMVKITDVIDADTAQLIAEELGHSVRRVAESDVEEGLFDPDAPENLESRPPVVTIMGHVDHGKTSLLDALRSANVVSGEAGGITQHIGAYQVTSPLGGKITFIDTPGHAAFTAMRARGAKVTDIVVLVVAADDGVMPQTIEAINHARAAKVPLIVAINKIDKPDAKPERVRSELLQYEVQVESLGGETLEVEVSAKAHTNLDKLLELISLQAEVLDLKANPDRDAEGTVIEAKLDRGRGPVATVLVQRGTLRVGDIVVAGAEWGRVRALISDKGSQLGSAEPSMPVEVLGFNGTPEAGDRLAVVESEARAREITDYRKNQKREKAAARSTVSLEQMMSQAKTGRKEFPLIVKGDVSGSVEAIIASLEKLGTDEVQARIIHSGAGGVNESDVTLAETAGAAIIAFNVRANKEAREAAERAGIEIRYYNIIYDLVDDVKAAMGGLLAPVKRETMLGNALILEIFNVSKVGKVAGCRVTDGTVERGQHVRLIRDNVVIHEGKLATLNRFKDAVNVVQAGQECGMSFENYQDMRAGDVIECYRVEVVQRTL
1187851_Rsp@EJW09433_1__Translation_initiation_factor_2                                             ----------------------------------------------------------------------------------------------MVTALGRSRSVASFRRRVQRL--KGNEKEKLAREVTIPEVITIQELANRMAERAVDVIKMLMKQGQMAKITDTIDADTAQLIAEELGHTVKRVSEADVEEGLFDADDPVDLEPRPAVVTIMGHVDHGKTSLLDAIRHANVVSGEAGGITQHIGAYQVTAPSGSKITFIDTPGHAAFTAMRARGAKVTDVVVLVVAADDGVMPQTIEAIQHAKAAKVPMIVAINKIDKPDAKPERVRTELLQHEVQVETFGGETLEVEVSAKQKTNLDKLLDVIGLQSEILELKANPNRPAEGTVIEAKLDRGRGPVATVLVQRGTLKVGDIVVAGAEWGRVRALVSDTGATIDQAGPSVPVEVLGFNGTPEASDRLAVVDNEARAREVTEYRARQRREKLAARAGKSLEQMMSQLKSGLKEFPLVVKGDVQGSIEAIVGALEKLGTEEVAARVLLSGVGGITESDVTLAEASNAAIIGFNVRAHKEAREAAERLGIEIRYYNIIYDLVDDVKKAMSGLLAPTTRETMLGNAQILQVFNITKVGKVAGCRVTDGVVQRGANVRLIRDNVVIHEGKLGQLKHLKDDVREVTAGHECGMSFENYQDIRVGDVIECYRVETVQRSL
1079_Bviridis@ALK10849_1__Translation_initiation_factor_IF_2                                        MTEDKKTLTLKRPGVVRQSFSHGRSKAVVVEKVKRRT-LTDDERDARTVREVEEARRRIEREAKERAAEARKREERLEDEAREERKTERRGRLTVVTAYGRERSVAAFRRRVQRM--TGSEKEKISREVTIPETITIQDLANRMSERAVDVIRMLMRQGQMMKINDVIDADTAQLIAEELGHTVKRVAEADVEEGLFDPDDPEALQPRPPVVTIMGHVDHGKTSLLDAIRHTHVVAGEAGGITQHIGAYQVTAPSGGRVTFIDTPGHAAFTAMRARGAKVTDVVVLVVAADDGVMPQTIEAINHAKAAKVPLIVAINKIDKPDAKPERVRTELLQHSIVVESMGGDTLEVEVSAKQKLNLDKLLEAVALQAEVLDLKSNPARPAEGTVIEGKLDRGRGPVATVLVQRGTLKVGDIVVAGAEWGRVRALVADTGVQVDTAGPSLPVEVLGFNGTPEAGDRLAVVENEARAREVADYRSRQRRDKAAAK-TGSLAEMMKELKGGRKEFTLLVKADVQGSLEAIVGSLDKLGTDEVMARVVHSGVGGISESDVTLAAASGAAIIGFNVRAHKEAREAAERSGIEIRYYNIIYDLVDDVKQAMSGLLPPTVREIMLGNALVLEVFNITKVGKIAGCRVTDGTVERGAHVRLIRDNVVIHEGKLSQLKRFKDDAKEVLAGQECGMSFENYQDMRAGDVIECYRVETVKRSL
1736466_Psp@KQY97739_1__translation_initiation_factor_IF_2                                          MSEEK-TLTLKPRGVVRQSFSHGRSKQVVVEKIKRRTVLTEEEMAARAVREEAEAKRRASKEGIEQAAAARKREDRVEEESKGDRRAPERGRLTLVTALDRERSVASFRRRTQRM--KGNEKEKLTRDVVIPDAITIQELANRMSERAVDVIRLLMKQGQMATINDVIDADTAQLIAEEMGHTARRVSESDVEEGLFDADDEGALESRAPVVTVMGHVDHGKTSLLDAIRQADVVSGEAGGITQHIGAYQVTSASGDKVTFIDTPGHAAFTAMRARGAKVTDIVILVVAADDGVMPQTIEAIHHAKAAKVPIIVAINKIDKPGATPDRVRTELLQHEIQVESLGGDVVDVEVSATKKTNIDKLLEMIALQAEILDLKADPGRPAEGTVIEAKLDRGRGPVATVLVQRGTLKIGDLVVAGAEWGRVRALVSDTGAAVQTAGPSTPVEVLGFSGTPDAGDRLAVVENEARAREITDYRQRQKREKSSARAGMSLEQMMAQAKTGRKEFALVIKADVQGSLEAIAGALDKLGTDEVGARVLHSGVGGISESDVTLAEASGVPIIAFNVRANKEAREAAERAGIEIRYYNIIYDLIDDVKKAMSGLLPPTLRETMLGNALILEVFKVSKVGNIAGCRVTDGNVERGASVRLIRDNVVVHEGKLSQLKRFKDDVKEVTAGQECGMAFENYQDMRQGDVIECYRVETIQRSL
1895814_Rbacterium@OJY41182_1__translation_initiation_factor_IF_2                                   MTEEKGKLTLKPRGVVRQSFSHGRSKQVVVETVKRRSVLTDEERNARALRDEEEAARRAIREASERKAEARKREERKEEESKGERRREQRGRLTLVNALGRERSVASFRRRTQRL--KGNEKEKIVREVTIPEAITISDLANRMSERAVDVIRLLMKQGQMATINDVIDADTAQLIAEELGHTVKRVAESDVEEGLFDADEEGNLEPRAPIVTVMGHVDHGKTSLLDAIRSAEVASGEAGGITQHIGAYQVTAPGGQKITFIDTPGHAAFTSMRARGAKVTDIVVLVVAADDGVMPQTVEAIAHAKAAKVPIIVAINKMDKPDANPTRVRTDLLQHEIQVESLGGDVVDVEVSALKHLHLDKLLEMIGLQAELLDLKADPARAAEGTVIEAKLDRGRGPVATVLVQRGTLNVGDLIVAGAEWGRVRALVSDTGANVKSAGPSMPVEVLGFSGMPEAGDRLAVVENEARAREVTDYRARQKREKQANRATMSLEQMMHQLKDGAKEAAMIVKADVQGSLEAIIGALDKLGTEEVTARVLHGGVGGITESDVTLAQASGVPIIGFNVRAHKEAREAAERAGIEIRYYNIIYDLIDDVKKAMSGLLAPTLRETMLGNAQILEVFNISKVGKIAGCRVTDGTVERGANVRLIRDNVVIHEGKLSQLKRFKDDVKEVASGMECGMAFEAYQDMRAGDVIECYRVEQVQRSL
2249811_Msp@QMKH01000001_1_511___577875_580781                                                      MSDDKKTLSLKRPGTVRQSFSHGRSKAVVVETVKRRPVLSDQERDARARREAEEAKRRVEREATEAAAEARKREDRHEDEHKADRKAERRGRLTLSTATERTRSLAAFRRRNQRL--MGVEKEKIAREVTIPETITIQELANRMSERAVDVIKFLMKQGQMHKITDVIDADTAQLVAEELGHTVKRVAESDVEEGLFDPDVDENLSARPPVVTIMGHVDHGKTSLLDAIRKTNVVSGEAGGITQHIGAYQVTSPLGGKITFIDTPGHAAFTAMRARGAKVTDIVVLVVAADDGVMPQTIEAINHAQAAGVPLIIAINKVDKPDANPQRVRTELLQHSIVVESMGGETLEFEVSAKTGQGLDTLLEGLTLQSEILDLKANPERSAEGTVIEAKLDRGRGPVATVLVQRGTLRTGDIVVAGAEWGRVRALINDLGANVKEAGPSVPVEVLGFNGTPEAGDRVAVVESEARAREVTEYRTRQKRERQAARMSATLADMMQDLKGGRKEFPLVVRADVQGSAEAIVGALEKVGNEEVSARIIQAGVGGISESDITLAEASGAIVLGFNVRAHKEAREAAERAGIEIRYYNIIYDLVDDVKAAMSGLLAPTLREERLGEAQILEVFNVSKVGKIAGCRVLDGVVQRGAHVRLIRDNVVIHEGKLSQLKRFKDDAKEVTAGQECGMSFENYQDMRVGDQIECYRVEEVKRTL
2082949_Msp@AWM88801_1__translation_initiation_factor_IF_2                                          MTDDKKTLSLKRPGVVRQSFSHGRSKAVVVETVKRRPVLSEQERDARARREEDEARRRVEREAAEAAAEARKREDRQEDDRKEDRKAERRGRLTLTAATERTRSVASFRRRNQRL--MGTEKEKIAREVTIPETITIQELANRMSERAVDVIKFLMKQGQMHKITDVIDADTAQLVAEELGHTVKRVAESDVEEGLFDPDVDENLQPRPPVVTIMGHVDHGKTSLLDAIRKTNVVSGEAGGITQHIGAYQVTSPLGGKITFIDTPGHAAFTAMRARGAKVTDIVVLVVAADDGVMPQTIEAISHAQAAGVPLIVAINKIDKPEANPQRVRTELLQHSIVVESMGGETLEFEVSAKTGDGLDSLLEGLQLQAEILDLKANGDRSAEGTVIEAKLDRGRGPVATVLVQRGTLHTGDIVVAGAEWGRVRALINDLGSNVKEAGPSVPVEVLGFNGTPEAGDRVAVVESEARAREVTEYRTRQKRERQAARMSATLADMMRDLKGGRKEFPLVVRADVQGSAEAIVGALDKLGTDEVGARVVQAGVGGISESDITLAEASGAIVLGFNVRAHKEAREAAERAGIEIRYYNIIYDLVDDVKAAMSGLLAPTLREERLGEAQILEVFNVSKVGKIAGCRVLDGVVQRGAHVRLIRDNVVIHEGKLSQLKRFKDDAREVTSGQECGMSFENYQDMRVGDLIECYRVEEVKRTL
549386_Mguangxiensis@SCY45719_1__translation_initiation_factor_IF_2                                 MTDDKKTLSLKRPGTVRQSFSHGRSKSVVVETVKRRPALSDQERDARMRRDAEEAARRAEREAAEAAAEARKQEDRQDEERKEDRKAERRGRLTLATATERTRSLAAFRRRNQRL--MGVEKEKIAREVTIPETITIQELANRMSERAVDVIKFLMKQGQMHKITDVIDADTAQLVAEELGHTVKRVAESDVEEGLFDPDTDENLTARPPVVTIMGHVDHGKTSLLDAIRKTNVVSGEAGGITQHIGAYQVTSPLGGKITFIDTPGHAAFTAMRARGAKVTDIVVLVVAADDGVMPQTVEAITHAQAAGVPLIVAINKVDKPDANPQRVRTELLQHSIVVESMGGETLEFEVSAKTGHGLDSLLEGLSLQSEILDLKANPERSAEGTVIEAKLDRGRGPVATVLVQRGTLRTGDIVVAGAEWGRVRALINDLGSNVKEAGPSVPVEVLGFNGTPEAGDRVAVVESEARAREVTEYRTRQKRERAAARMSATLVDMMRDLKGGRKEFPLVIRADVQGSAEAIAGALEKVGNDEVAARIIQAGVGAISESDVTLAEASGAIILGFNVRAHKEARESAERAGIEIRYYNIIYDLVDDVKAAMSGLLAPTLREERLGEAQILEVFNVSKVGKIAGCRVLDGVVQRGAHVRLIRDNVVIHEGKLAQLKRFKDDAKEVTSGQECGMAFENYQDMRAGDVIECYRVEEVKRTL
1702325_Csp@ALA17017_1__translation_initiation_factor_IF_2                                          MSDDKKTLTLKRPGVVRQSFSHGRSKAVVVEKVKRRVILTDDERDARLRRDEEEARRRAEREEQERAAEARKREERVDDERKEDRRAERRGRLTVTAALDRTHSAAAFRRRLQRM--KGNEKEKISREVVIPETITIQELANRMSERGVDVIRLLMKQGQMLKITDVIDADSAQLIAEEMGHTVKRVSEADVEEGLFDPDAEGTLLPRPPVVTIMGHVDHGKTSLLDAIRHANVVAGEAGGITQHIGAYQVTSPLGGKITFIDTPGHAAFTAMRARGAKVTDIVVLVVAADDGVMPQTIEAINHAKAAGVPLIVAINKIDKPDANPQRVRTELLQHEVVVESMGGETLEFEVSAKAGTNLDKLLEGLQLQAEILDLKANPERAAEGTVIEAKLDRGRGPVATVLVQRGTLKVGDIVVAGAEWGKVRALVADNGEQLREAGPSMPAEVLGFNGTPEAGDRVAVVESEARAREITGYRERLKRDRLAARGSQSLADMMRDLKGGRKEFPLVVKGDVQGSIEAIVGALEKIGNDEVQARVIHAGVGGITESDVTLAEASGAAVIGFNVRAHKEAREASDRLGIEIRYYNIIYDLVDDVKQAMSGMLAPTLREHMLGNAQILEIFNITKVGKIAGCRVTDGVVQRGANVRLIRDNVVIHEGKLSQLKRFKDDAKEVLAGQECGMAFESYQDMRAGDVIECYRVEEIKRSL
1892849_Bsp@FYAS01000032_1_45___44075_45913                                                         ---------------------------------------------------------------------------------------------------------PAFRRPVQRM--TGDAKERVMREVIIPETITIQELANRMSERGVDVIRLLMKQGAMHKITDVIDADTAQLIAEEMGHTVKRVAEADVEEGLFDPDADETLVSRPAVVTIMGHVDHGKTSLLDAIRKTNVVTGEAGGITQHIGAYQVTTAAGAKVTFIDTPGHAAFTAMRARGAKVTDIVVLVVAADDGVMPQTVEAINHAKAARVPLIVAINKIDKADANPDRVRSELLQYEIQVESLGGETLEIEVSAKTGQGLDTLLDAIALQAEVLELKANPDRAAEGTVIEAKLDRGRGPVATVLVQRGTLRTGDIVVAGSEWGRVRALIADTGAQIKEAPPSLPVEVLGFNGTPEAGDRVAVVESEARAREITDYRERQRRDRLAARGGSSLAEMMRELKGGRKEFPLVVKGDVQGSVEAIVGSLEKVGNDEVRARVLSSGVGAITESDITLAQASGAVVVGFNVRAHKEAREAAERAGVEIRYYNIIYNLMDDVKDAMSGLLAPTLRETMLGNAQILEIFNVSKVGKIAGCRVTDGTIERGANVRLIRDGVVVHEGKLGQLKRFKDDAKEVVAGQECGMAFENYQDMRVGDVIECYRVEEIKRSL
1411123_Rbacterium@JQNH01000001_1_3566___3705891_3708632                                            MSDDKKTLTLKRPNTVRQSFSHGRTKAVVVETVKRRAALSEQEQSARAQREEEEAKRRAEREAREAAAEARKREERKDEERKEERKGDRRGRLTVTTATERTRSIASFRRRVQRL--TGVEKEKLSREVVIPETITIQELANRMSERAVDVIRLLMKQGQMHKITDVIDADTAQLIAEEMGHTVKRVAESDVEEGLFDPDPEETLEPRPPVVTIMGHVDHGKTSLLDAIRKTNVVAGEAGGITQHIGAYQVTAPKGGKITFIDTPGHAAFTAMRARGAKVTDIVVLVVAADDGVMPQTVEAISHAKAAGVPIIVAINKIDKPDANPQRVRTELLQHEIVVESMGGDTLEFEVSALKGTGLDDLLEGLALQAEILDLRANPNRPAEGTVIEAKLDRGRGPVATVLVQRGTLKTGDIVVAGAEWGRVRALVNDQGMTIREAGPSVPVEVLGFNGTPEAGDRVAVVESEARAREVTEYRARRKREQLAARGAGSLIDMMRDLKGGRKEFPVVVRADVQGSAEAIVGALEKLGTEEVSARVLQAGVGAISESDVRLAEASGGVILGFNVRAHKEAREAAERAGVEIRYYNIIYDLVDDVKAAMSGMLAPTLREERLGEAQVLEVFNVSKVGKVAGCRVLDGRVERGASVRLIRDNVVIHEGKLSQLKRFKDDVREVTAGQECGMAFENYQDMRVGDVIECYRVEEVRRTL
1752229_Rbacterium@LNFH01000446_1_15___12302_14260                                                  MT-------------VRAAF-------------------------------------------------------------------ASRTRLTLTNALSRMRSEASFRRRVQRM--TGTEKEKILREVTIPETITIADLANRMSERAVDIIRMLMKQGAMHKITDVIDADTAQLIAEELGHTVRRVAESDVEEGLFDPDPEEMLEGRAPVVTIMGHVDHGKTSLLDALRKTNVVSGEAGGITQHIGAYQVMTPLGGLVTFIDTPGHAAFTAMRARGAKVTDIVVLVVAANDSVMPQTVEAINHAKAAKVPLIVAINKIDLPDARPEKVKTDLLQYEVQLESLGGDVLEVELSAKTGQGLDKLLELIQLQAEVLELKANPFRLAEGTVIEAKLDRGRGPVATVLIQRGTMHPGDIIVAGAEWGRVRALINDKGESTDGAGPSVPVEVLGFNGTPEAGDRVAVVENEARAREITDYRSNLKREKAAARLAGSLADMMSQLKGGKKEFPLIIKGDVQGSVEAIVGALAKLGNDEVAARVILSGVGGITESDVGLAQTAGSVIIGFNTRAHKEARAAAEQAGIEIRYYNIIYDLVDDIKAAMSGLLAPELRETMLGNAEILEVFNITKVGKVAGCRVTDGRVERGANVRLIRDSVVVHEGKLSTLKRFKDEVKEVQVGQECGMAFESYQDMRAGDIIECYRVEEIKRSL
1868589_Pcathodiphilu@AVO47258_1__translation_initiation_factor_IF_2                                MTDDKKTLSLKKPSMVRQSFSHGRTKTVVVEKVKPRSFLSDEEREARDAREAEEQARRAEDEARRAEQDRRQREDRAEEEAREDRT-ASRGRLTVTNALARMRSEASFRRRVQRM--TGTEKEKILREVTIPETITIADLANRMSERAVDIIRMLMKQGAMHKITDVIDADTAQLIAEELGHTVRRVAESDVEEGLFDPDPEEMLESRAPVVTIMGHVDHGKTSLLDALRKTNVVSGEAGGITQHIGAYQVQTPLGGLVTFIDTPGHAAFTAMRARGAKVTDIVVLVVAANDSVMPQTVEAINHAKAAKVPLIVAINKIDLPDARPEKVKTDLLQYEVQLESLGGDVLEVELSAKTGQNLDKLLELIQLQAEVLELKANPFRLAEGTVIEAKLDRGRGPVATVLIQRGTMHPGDIIVAGAEWGRVRALINDKGESTDGAGPSVPVEVLGFNGTPEAGDRVAVVENEARAREITDYRSNLKREKAAARLAGSLADMMSQLKGGKKEFPLIIKGDVQGSVEAIVGALAKLGNDEVAARVILSGVGGITESDVGLAQTAGSVIIGFNTRAHKEARAAAEQAGIEIRYYNIIYDLVDDIKAAMSGLLAPELRETMLGNAEILEVFNITKVGKVAGCRVTDGRVERGANVRLIRDSVVVHEGKLSTLKRFKDEVKEVQVGQECGMAFESYQDMRAGDVIECYRVEEIKRSL
1123029_Psoli@SHO64940_1__bacterial_translation_initiation_factor_2__bIF_2_                         MNDDKKTLSLRRPGTVRQSFSHGRTKTVVVEKKKRRILLTQDEIAARAVREEEEA--RLEREHI--ARLHREREAKVEEDAREDRN-DRKSKLTIVKALERGRSLAAMRRRVEKHK-RATGREKISREVILPETISIQELANRMAERGVDVIKLLMKQGQMHKITDIIDADTAQLVAEELGHTVKRVSEADVEEGLFATDDTGALAPRPPVVTIMGHVDHGKTSLLDAIREANVVAGEAGGITQHIGAYQVEK-NGQKITFIDTPGHEAFTAMRARGAKSTDIVILVVAADDGVMPQTIEAINHARAAGVPIIVAINKIDKPGANPDRVRNDLLRYEIVVEAMGGETQEVLVSAKERTNLDGLLEAILLQAEVLELKANPDRPAEGMVIEAKLDKGRGPVATVLVQRGTLNAGDILIAGAEWGRVRALIDDHGAQVKSAGPSMPVEVLGFQATPEAGDRFAVVENEARAREITEYRQRQKRDKAAAR-GASLVEMMSQLKEGRKEFVLLVKGDVQGSVEAIIGALDKLGTDEVKARVIHSGVGAITESDVTLAATSNAAIVGFNVRANKQAREAAERDGIEIRYYNIIYDLVDDVKAAMSGLLTPELRETFLGNAEIREIFNVTKVGKVAGCLVTEGVVERGASVRLIRDGVVIHDGKLSQLKRFKDDVKEVHSGQECGMAFEGYQDMRAGDVIECFRVEEIARTL
1951228_Rbacterium@DBMN01000251_1_11___9401_10876                                                   --------------------------------------------------------------------------------------------------------------------------------------------------------------------------------------------------------------------------DHGKTSLLDAIRSTKVAAGEAGGITQHIGAYQVEL-HGQKITFIDTPGHEAFTAMRSRGAKATDIVILVVAADDGVMPTTVEAINHTRAAGVPIIVAINKIDKPQADVQRVRNALLQHEIVVESLGGDVLEVEVSAKQRINLDKLLETILLQSEVLELKANAERAAEGTVIEAKLDKGRGAVATVLVQRGTLKVGDILVAGHAWGRVRALLNDQGEAVRDAAPSMPVEVLGFQETPEAGDRFAVVENEARAREVADYRMRLKREKAQARGSASLTEMMNQLKTGRKEFTLVVKGDVQGSLEAIVGALEKLGNDEVRARVIHGGVGGITESDVTLASASGAAIIGFNVRASKEAREAAEREGVEIRYYNIIYDLVDDVKKAMSGMLTPEIRETMLGNAKILEIFAVSKVGKVAGCLVTDGTVERGASVRLIRDNVVIHEGKLSQLKRFKDDAKEVMSGQECGMSFEAYQDMRAGDVIECYRVEEIARSL
1885025_Psp@BBE73737_1__translation_initiation_factor_IF_2                                          MSDDKKTLSLGRRGTVRQSFSHGRTKAVVVEKKKSRMPLSQDEIGARQAREEEAAIRRVEEERLAAARAEIEAAAAAEEAA-EDKKRDRKGRLTITTALERSRSLAALRRRREKEK-RASGREKVLREVILPEAITIQELANRMAERAVDVIRLLMKQGQMLKINDVIDADTAELIATEMGHTVKRVSESDVEEGLFAPDVEADTVSRPPVVTIMGHVDHGKTSLLDALRHANVAAGEAGGITQHIGAYQVEM-NGQKITFIDTPGHAAFTAMRARGAKVTDIVVLVVAADDGVMPQTIEAIAHAKAAGVPLIVAINKIDKPDAKPDRVRQELLRYEVQVESMGGDVLEIEVSATKRMNLDKLLEAILLQSEVLELKANPDRAAEGIVVEAKLDKGRGPVASVLVERGTLKVGDIVVAGSEWGRVRALLDDHGANIQSAAPSTPVEVLGFQGTPDAGDRVAVVENEARAREITEYRVRQKRENSQKRLGASLEQMMNKLQTGRKEFPLVVKTDVQGSLEAIIGALEKVGNDEVSARIIHGGVGGVTESDVSLAEASEAAIIGFNVRANAQARSAAERAGIEIRYYNIIYNLVDDVKAAMSGLLAPERRETFLGNAEILEIFNITKVGKVAGCRVVEGVVERGASVRLIRDNVVIHEGKLGTLKRFKDDVKEVHAGQECGMNFENYQDMRAGDVIECFRVEEVARTL
1709001_Mterrestris@MSIG01000008_1_23___27126_29840                                                 MSDDKKTLSLGRRGTVRQSFSHGRTKAVVVEKKKSRGPLSQDEMEARQARDVEEARRRAEDEARRKARAVREAEAAAEADA-KDRKRDRKGRLTITTALERSRSLAALRRRREKEK-RASGREKVMREVVLPEAITIQELANRMAERAVDVIRLLMKQGQMLKINDVIDADTAELVAVEMGHTVKRVSEADVEEGLYAPDVAEDTVARPPVVTIMGHVDHGKTSLLDALRQANVAAGEAGGITQHIGAYQVEM-NGQKITFIDTPGHAAFTAMRARGAKVTDIVILVVAADDGVMPQTIEAIAHAKAAGVPMIVAINKIDKPEAKPERVRTELLRYEVQVESMGGDILEVEVSATKKMNLDKLLEAILLQSEVLELKANPDRAAEGIVVEAKLDKGRGPVASVLVERGTLKVGDIVVAGSEWGRVRALLDDHGRTVPTAGPSMPVEILGFQGTPDAGDRVAVVENEARAREITEYRIRLKRDNMQKRVGASLEQMMSKLQTGRKEFPLVVKTDVQGSLEAITGALEKLGTDEVAARIIHGGVGGVTESDVTLAEASDAAIIGFNVRANAQARQSAERSGIEIRYYNIIYNLVDDVKAAMSGLLSPERRETFLGNAEILEIFNITKVGKVAGCRVVEGVVERGASVRLIRDNVVIHEGKLGTLKRFKDDVKEVHAGQECGMNFENYQDMRAGDVIECFRVEEIARTL
1482074_Hdiazotrophic@SON58214_1__Translation_initiation_factor_IF_2                                MSDDKKTLTL-RRGTVRQSFSHGRTKAVVVEKKKSRGLLNQDEIEARAQREEEEAVRRAEEERLAAAERI-EAAAKAEEEA-AERRRDRKGRLTIAAATQRGRSLASLRRRREKEK-RASGREKVLREVVLPEAITIQELANRMAERAVDVIKLLMKQGQMLKINDVIDADTAELIATEMGHTVKRVSEADVEEGLYAPDHDDDTTPRPPIVTVMGHVDHGKTSLLDALRHANVVSGEAGGITQHIGAYQVEQ-NGQKITFIDTPGHAAFTAMRARGAKATDIVILVVAADDGVMPQTIEAISHARAAGVPIIVAINKMDKPSANPDHVRTELLRHEVVVESMGGDTLEVEVSALKGTNLDKLLEAILLQSEVLELKANPDRSAEGIVIEAKLDKGRGPVASVLVQRGTLKVGDIVVAGSEWGRVRAMLNDKGEQVQEAGPSTPVEVLGFQGTPDAGDRVAVVENEARGREITEYRQRVKRETLHKSAGSSLEQMMTKLQTGRKEFPLLVKTDVQGSLEAIIGALEKLGNDEVMARVIHGGVGGITESDITLAEASEAAIIGFNVRANAQARSAADRAGIEIRYYNIIYNLVDDVKAAMSGMLSPERRETFLGNAEILEIFNITKVGKVAGCRVIEGSVERGAQVRLIRDNVVIHEGKLGTLKRFKDEVKEVHAGQECGMNFENYQDMRAGDIIECFRVEEIARTL
1439726_Mpamukkalensi@ODN72327_1__CONCAT_ODN72328_1                                                 -----------------------------------------------------------------------------------DRRRDRKGRLTITTATERGRSLAALRRRREKEK-RGSGREKVLREVILPEAITIQELANRMAERSVDVIKLLMKQGQMLKINDVIDADTAEIIATEMGHTVKRVSDSDVEEGLYAPDHDDDTTPRPPIVTVMGHVDHGKTSLLDALRHANVVSGEAGGITQHIGAYQVEQ-GGQKITFIDTPGHAAFTAMRARGAKATDIVILVVAADDGVMPQTIEAIAHAKAAGVPMIVAINKIDKPTAKPERVRTELLRHDVVVESMGGDTLEVEVSALKKLNLDKLLEGILLQSEVLELKANPDRAAEGIVIEARLDKGRGPVASVLVQRGTLKVGDILVAGSEWGRVRALLDDKGANVGAAGPSMPVEVLGFQGTPDAGDRVAVVENEARAREITEYRERQKRDTMHKSVGLSLEQMMSKLQAGHKEFPLVIKTDVQGSLEAIVGALEKLGNDEVMARVIHGGVGGITESDITLAEASE-------------ARSSA--------------------STSMSGMLSPERRETFLGNAEILEIFNITKVGKVAGCRVIEGSVERGAQVRLIRDNVVIHEGKLGTLKRFKDDVKEVHAGQECGMNFENYQDMRAGDVIECFRVEEIARTL
1122962_Pkoreensis@AULH01000001_1_87___101397_104036                                                MSDDKKTLTLSRRGTVKQSFSHGRTKAVVVETKKSRKHLSQDEIEARQAREEEEAKRRAEEEARLKERAKREAEAAVEEAR-EEKKKDRKGRLTISAALERSRSLAALKRKREKER-RGTGREKVLREVVLPEAITIQELANRMAERAVDVIRLLMKQGQMLKINDVIDADTAELIATEMGHTVKRVSEADVEEGLFDPDEAGDTQPRPPVVTIMGHVDHGKTSLLDALRHANVVAGEAGGITQHIGAYQVEQ-NGQKITFIDTPGHAAFSAMRARGAKVTDIVILVVAADDGVMPQTVEAISHAKAAGVPLIVAINKIDKPDANPERVRTELLRHEVQVESMGGDTLEVEVSAKAKTNLDKLLEMILLQSEVLELRANPDRAAEGIVIEAKLDKGRGPVATVLVDRGTLKVGDIVVAGSEWGRVRALLDDRGATVTAAGPAMPVEVLGFQGTPDAGDRVAVVENEARAREITEYRVRQKRENVAKRAGSSLEQMMSKLQTGKKEFPLVVKTDVQGSLEAIVASLEKLGNEEVAARVIHGGVGGVTESDVTLASASDAAIIGFNVRANKQARDAADRDGIEIRYYNIIYNLVDDVKAAMSGMLTPERRETFLGNAEILEVFNISKVGKVAGCRVTEGMVERGASVRLIRDNVVIHEGKLGTLKRFKDDVKEVHAGQECGMNFEAYQDMRAGDVIECFRVEEIARTL
34017_Rorientis@RAI26188_1__translation_initiation_factor_IF_2                                      MSDDKKTLSLKR-GTVRQSFSHGRSKAVVVEKKKRRLVLTSDEVDARAVREEEEAKRFAEEEARRKARKKAEEEAREEEEVREE-KRERRTKLTITSAFERGRSLAAMRRRREREKARAAGREKVIREVVIPETITIQELANRMAERAVDVIKMLMKQGQMLKINDIIDADTAQLIAEELGHGVKRVSEADVEEGLFSDDATEDMEQRPPVVTIMGHVDHGKTSLLDAIRHANVVSGEAGGITQHIGAYQVEQ-NGQKITFIDTPGHAAFTAMRARGAQVTDVVILVVAADDGVMPQTIEAINHAKAAEVPIIVAINKIDKPGADPNRVRTELLQHEIVVESMGGDTLEVEVSALKKTNLEGILEAILLQTELMELKANPDREAEGIVIEAKLDKGRGPVATVLVQRGTLEVGNILVAGAEWGRVRALIDDHGEQVGEAGPSLPVEVLGFQGTPEAGDRFAVVENEARAREVVEYRQRQRREKSQAM-TASLQQMMTRLQEGRKDFVLLIKGDVQGSVEAISGALDKLGNDEVGARVIHGAVGGITESDVTLAAASHAPIIGFNVRANRQAREAAEREGVEIRYYNIIYDLVDDVKAAMSGMLSPERRETMLGNAEILEVFNISKVGKVAGCRVTDGNVERGAGVRLIRDDVVVHEGKLSTLKRFKDEVKSVVAGQECGMAFENYQDMRAGDVIECYRVEEVARTL
1653334_Sbacterium@KPQ12757_1__translation_initiation_factor_IF_2_InfB                              MSDDKKTLTLKRRGTVRQSFSHGRTKQVVVEKVKRRSVLSESEIDARARREADEERARIEAEARARAEAARKAEERQEAEAAQEKK-DRKGRLTVTKALDRTRSVASFRRRMQRLTGKGSEKEKIAREVIVPETITIQELANRMAERGVDVIRLLMKQGAMHKITDVIDADTAQLVAEEMGHTVKRVAESDVEEGLFDADAPEVLRTRPPVVTIMGHVDHGKTSLLDAIRKTNVVSGEAGGITQHIGAYQVTSPSGGKVAFVDTPGHAAFTAMRARGAQVTDIVVLVVAADDGVMPQTIEAISHAKAAGVPLVVAINKIDKPEADPQRVRTELLQHDIQVESMGGDTLEFEVSAKTRDGLGELLEGLQLQAEILDLKANPDRPAEGTVIEAKLDRGRGPVATVLVQRGTLKTGDIVVAGAEWGRVRALISDTGDKIDEAGPSMPAEILGFNGTPEAGDRVAVVENEARAREVTEYRSRRKRDLMAARTGTSLADMMRDLKGERKEFPLVIKGDVQGSVEAIAGALEKAGNDEVSARLVHAGVGGITESDVTLAEASDAIVIGFNVRAFKEARELAARNGTEIRYYNIIYDLVDDVKAAMSGMLAPTLRETRLGEAEILEVFNVSKVGKVAGCRVLDGNVQRGAHVRLIRDNVVIHEGKLSQLKRFKDDAREVVAGQECGMAFENYQDMRKGDVIECYTVEEVKRTL
1333996_Vgotjawalensi@BAT59843_1__translation_initiation_factor_IF_2                                MSDEKKTLTLKR-GVVRQSFSHGRTKPVVVEKVKRRVLLTEEERTARAVREEEEAVRRAEREAREKAAEARKREDRHDDETKEERRRERRGRLTLVNAL-RERSLASFRRRNQRMLGRGDEKEKIAREVIVPETITIQELANRMAERAVDVVRILMKQGHMAKSTDLIDADTAQLIAEELGHTVRRVSESDVEEGLFDADVEGAQSTRPPVVTIMGHVDHGKTSLLDAIRSANVVSGEAGGITQHIGAYQVTAPTGGKVTFIDTPGHAAFSAMRARGARVTDIVVLVVAADDGVMPQTIEAIQHAKAAKVPMIVAINKIDKPDSKPERVRSELLQYEVQVESMGGEVQDVEVSAKNKTNLDGLLESIALQSEILELKANPDRPAEGTVIEAKLDKGRGSVATVLVQRGTLRTGDIIVAGTEFGRVRLLVSDKGENVAEAGPSTPVEVLGFSGTPEAGDRIAVVESEARAREITSYRAHQKREKAVARAGMSLEQMMSAAKTGRKEFPLVIKGDVQGSVEAIGGALEKLGNDEVGARILYSGVGGITESDVTLAEASNAAIIGFNVRAHKEASSAADRAGIEIRYYNIIYDLVDDVKKAMSGLLTPERRETMLGNAQILEIFKVSKVGNIAGCRVTDGTVERGANVRLIRDNVVVHEGKLSQLKRFKDDAKEVTAGQECGMSFENYQDMRAGDVIECYRVETVQRSL
2004513_Msp@PMEX01000513_1_1___3_1502                                                               ---------------------------------------------------------------------------------------------------------------------------------------------------------------------------------------------------------------------------------------------------------------------IDTPGHAAFTAMRARGAKVTDIVVLVVAADDGVMPQTAEAIAHARAAKVPI---INKIDKPDAKPERVRSELLQHEVQVESLGGETLEVEVSATKKINLDKLLDLISLQAELLDLRANPVRPAEGTVIEARLDKGRGPVATVLVQRGTLKVGDLIVGGSQWGRVRALLGDTGEARMDAGPSTPVEVLGFSGSPEAGDRVAVVETEARAREITEYRERQKREKAAARGMASLSDMMSQLKTGRKEFPLVIKGDVQGSVEAILATLEKLNTEEVAARVIHAGVGGITESDITLAEASQAAVIGFNVRAHKEARALAEQSGIEIRYYNIIYNLVDDVKAAMSGLLAPTLREDMLGNAEILEVFTISKVGKVAGCRVTDGTVQRGANVRLIRDNVVVHEGKLSTLKRFKDDVREVARGYECGLSFAGFQDLQVGDMVECYETEIVRRSL
1123229_Srosea@AUBC01000006_1_77___78467_81358                                                      MSDDKKTLSIKPRGTVRQSFSHGRTKQVVVE--RKRGTLSESERDARARREEE--ARRHEAEER--EAQAKARAERREAEDREEKRTDRRGRLTVTKALDRTRSVASYKRRMQRLQGKGATREKISREVVIPETITIQELANRMAERAVDVIRLLMKQGEMYKITDTIDADTAQLVTEEMGHTVKRVAESDVEEGLFAADTDEHLESRPPVVTIMGHVDHGKTSLLDSIRKTNVVAGEAGGITQHIGAYQVTSPSGGKISFIDTPGHAAFTAMRARGAKVTDIVVLVVAADDGVMPQTVEAISHAKAAGVPLIVAINKIDKPSANPQRVRTELLQHDVQVESMGGDTLEFEVSALTREGLDELLEGLALQAEILDLKANPERAAEGTVVEAKLDRGRGPVATVLVQRGTLKTGDIIVAGSEWGRVRALVSDVGEQVKEAGPSVPVEVLGFNGTPEAGDRVAVVENEARAREVTEYRARQKRERASARAGASLADMMRDLKGGRKEMPLVVKADVQGSLEAIVGALEKIGNDEVAARVIHAGVGGITESDVTLAEASGAVVLGFNVRAHKEARESAERVGVEIRYYNIIYDLVDDIKAVMSGMLPPQLREERLGEAEILEVFAVSKVGKVAGCRVQDGVVQRGAHVRLIRDKIVIHEGKLSQLKRFKDDAREVVAGQECGMAFENYQDMRKGDAIECYLVHEVRRTL
2172049_Rbacterium@QDFX01000004_1_215___208323_210950                                               MTDDKKTLTLKRPGMVRQSFSHGRSKAVVVEKVKRRVILTNEELGARGSREEEEARRRAAEDARRAAAEARKREDRVEEEARE-RRKEQRGRLTLTTAFERARSVASFRRRVQRMTGKI-EKEKIQREVVIPETITIQELANRMAERAVDVIRLLMKQGEMKKINDVIDADTAQLIAEEMGHTVRRVAESDVEEGLFDADDAGTQITRPPVVTIMGHVDHGKTSLLDAIRQTNVVSGEAGGITQHIGAYQVTSPLGGLITFIDTPGHEAFTAMRQRGAKATDIVVLVVAADDGVMPQTAEAISHAKAAGVPMIVAINKIDKPAAKPERVRTELLQYEVQVESLGGDILEVEVSATKRTNLDKLLELIQLQSELLDLKANPDRPAEGIVIEAKLDKGRGPVATVLVQRGTLKGGDIVVAGSEWGRVRALLNDQGKAVSEAGPSLPVEILGFQGAPEAGDRLAVVENEARAREVTEYRQRQRRDMAAARSRGSIEQMMSNLKSGRQEFPLVIKGDVQGSVEAIVQALAKVGNDEVSARVLHAGVGGITESDITLAGASGAAVLGFNVRALKEAREAAERQGVEVRYYNIIYDLVDDMRKAMSGLLAPERREEFLGNAEILEVFNISKVGKVAGCRVTEGHVERGAGVRLIRDNVVVHEGKLSTLKRFKDEVKEVQTGQECGMAFENYQDMRAGDVIECYLVTEVSRSL
1101190_Msp@ARWB01000001_1_3497___3722568_3725345                                                   MTDDKKTLTLKRSGMVRQSFSHGRTNAVVVEKVKRRVLLTNDEMGARAEREEQEARARIIREANEEAAEARKREDRQEEEAKAERRRPDRTRLTITTATGRTRSVASYRRRVQRMSGKG-EKEKLAREVVVPETITVQELANRMSERAVDVTRLLMKQGVMKKITDLIDADTAQLIAEELGHTVRRVAESDVEEGLFNPDDEGAAQTRPPVVTIMGHVDHGKTSLLDAIRNTKVVKGEAGGITQHIGAYQVESPLGGLITFIDTPGHAAFTAMRQRGAQSTDIVVLVVAADDGVMPQTAEAINHARAAGVPIIVAINKIDKPEAKPDKVRSELLQYEIQTESLGGETIEVEVSAKTGENLDKLLELIQLQAEILDLKANPDRTAEGIVVEAKLDRGRGPVATVLVQRGTLRQGDIVVAGSEWGRVRMLVNDKGASVAEAGPSTPVEILGFSGAPDAGDRLAVVDSEARAREIAEYRTRQRREQAAARSVR-LEEMMSQIK-GKKEFPLVIKGDVQGSVEAIVQALEKVGNDEVGVRVLLSGAGGVTESDVILAAASNAVVLGFNVRALKDATAAAARSGTEIRYYNIIYDLVDDIKSAMSGMLSPERREEFLGNAEILEIFAVSKVGKIAGCLVTDGVVQKGAGVRLIRDNVVIHEGKLATLKRFKEDAAEIRAGTECGMSFENYQDMRAGDVIECYRVTEVKRTL
665467_Blitoralis@SDB50992_1__translation_initiation_factor_IF_2                                    MTEDKKTLGLKRGDTVRQSFSHGRTNTVQVERKKRRINLSDDEIDARAVREEAEAKRRAEEEARLAEAERRKADDRVEEAARED-K-ERRGKLTLGNALDRARSLASIRRRRERERARTTGREKVVREVVIPETITIQELANRMAERAVEVIKLLMKQGQLVKAADIIDSDTAQLIAEEMGHTVRRVAESDVEEGLFSTEDEGDLQPRPPVVTIMGHVDHGKTSLLDAIREADVVTGEAGGITQHIGAYQVEQ-NGQKITFIDTPGHAAFTAMRARGAKVTDIVILVVAADDGVMPQTIEAIHHAKAANVPIIVAINKIDKPDGDPSRVRNELLQHEVFVESMGGEILDVEVSAIQKTNLDKLLETVLLQSELLELKANPDREAEGTVVEAKLDRGRGPVATVLVQRGTLHIGDIVVAGSEWGKVRALIDDHGVQVDAAVPSMPVEVLGFQGAPDAGDRMAVVESESRAREVTAYRARQKREKAQARLGASLAEMMNQLQAGQKVFPLLIKGDVQGSVEAITQALEALGTDEVAARVLHSGVGGITESDVTLAATSDAAIIGFNVRANAQARNAAEAEGIEIRYYNIIYNLVDDVKAAMSGMLSPERRETMLGNAEILEIFNISKTGKVAGCRVTDGVVQRGAHVRLIRDNVVIHEGKLSTLKRFKDEVREVPTGQECGMAFESYEDMRPGDVIECYRVEEIARSL
1122131_Kadipata@KE383992_1_412___456452_459145                                                     MNDDKKTLSLKRDGTVRQSFSHGRTNTVVVEK-KKRVLLSSDELDARAIRDEIDAIRRAEEEARLAEAAKRQAEDRAEAALREERR-GPRGRLTLSNALDRERSLASVRRRRERD--RNAGREKVSREVTIPETITIGDLANRMSERAVDVIKFLMKQGQLLKATDVIDADMAQIIAEDMGHTVRRVAESDVEEGLFDNEEQGELVSRPPVVTIMGHVDHGKTSLLDAIRKTNVQTGEAGGITQHIGAYQVEQ-NGQKITFIDTPGHAAFTAMRSRGAKATDIVILVVAADDGVMPQTIEAINHARAANVPVIVAINKIDKPSADPTRVRTELLQHEVFVESMGGETLDVELSAKTGQNLDKLLETVLLQAEVLDLKADPNRSAEGTVIEAKLDKGRGPVATVLVQRGTLRPGDIVVAGSEWGRVRALLNDRGTAMPEADPSMPVEVLGFQGAPAAGDRFAVVPSESRAREIADYRARQKREKQVARQTASLAEMMSQRKSGLKEFPLVIKGDVQGSVEAIAGALEALGTDEVQARIILSGVGGVTESDVTLAATSNAAIIGFNVRANKQARDVADREGIEIRYYNIIYDLVDDVKAAMSGLLTPERRETMLGNAEILEVFHISKVGKVAGCRVTDGTVERGAHVRLIRDNVVIHEGKLSTLKRFKDEVKEVPAGQECGMAFEKYEDMRAGDIIECYRVEEIKRSL
1122133_Ksoli@SHF64390_1__translation_initiation_factor_IF_2                                        MNDDKKTLSLKRDGTVRQSFSHGRTNTVVVEK-KKRVLLSTDELDARAVRDEEDAKRRAEEEIRLAEAAKRQAEDRAEAAVKEERR-APRGRLTLSNALDRERSLASVRRRRERE--RAAGREKISREVILPETISIGDLANRMAERAVDVIKFLMKQGQLLKATDVIDADMAQLIAEDMGHTVRRVAESDVEEGLFDQDAEAEQITRPPVVTIMGHVDHGKTSLLDAIRKTNVVSGESGGITQHIGAYQVEQ-NGQKITFIDTPGHAAFTAMRQRGARATDIVVLVVAADDGVMPQTIEAINHARAAKVPVIVAINKMDKPDADPTRVRTELLQHEVFVESMGGETLDVEVSAKTGANLDRLLETILLQSEVLDLKADPRRVADGVVIEAKLDRGRGPVATVLVQGGTLHPGDIVVAGSEWGRVRALINDQGQTVSEAPPSMPVEVLGFQAAPEAGDRFAVVESEARAREIADYRARQKREKSVARQTASLAEMMSQRQSGLKEFPLVIKGDVQGSVEAIIGALDALGTSEVVARIIHSGVGGITESDVTLAAASNAAIIGFNVRANKQARDVSDRDGIEIRYYNVIYDLVDDVKQAMSGLLTPERRETMLGNAEILEIFHITKVGKVAGCRVTDGTVERGANVRLIRENVVIHEGKLSTLKRFKDEVKEVPAGQECGMAFEKYEDMRAGDVIECYRVEEIKRSL
2013666_Abacterium@PKP76420_1__translation_initiation_factor_IF_2                                   MTDERKTLSLKRTGHVRQNFSHGRSKSVVVEKKKKRTLLTEEEKAARAEREAEEARRFAEEDERRDAAAARAAEARAEQEARAER-RERRGKLTITKAFDRQRSLASMRRRVERER-KKQDPQKIVREVVIPEIITIQELANRMAERAVDVMKILMKQGIMLKITDVIDSDTAQLVAEELGHSVKRVAESDVEEGLVGADTDEAKLPRAPVVTVMGHVDHGKTSLLDALRKTDVAAGEAGGITQHIGAYQVNLSSGESITFLDTPGHAAFTSMRARGAKATDIVVLVVAADDGVMPQTIEAISHAKAAGVPMIVAINKMDKPDADPTRVKNELLQHEVVVEDFGGDVLAVPISAKTGLGLDKLEETILLQAELLDIRANPDRLAEGIVVEAKLDRGRGPVGTVLVQRGTLHVGDIIVAGAEWGRVRALINDHGENVQSAGPSQPVEVLGLGGAPEAGDVMSVVESEGRAREVTDYRQRVQRDKRVGTG--SLDQMLSQLKEDRKELPIVVKADVQGSAEAIVQALEKLGTDEVTARVLHVGVGGVTESDITLATASNAPIIGFNVRANAQARDAARQAGVEIRYYSVIYDLVDDIKAALSGMLSPELRETFLGNAEILEIFNISKTGKVAGCRVTEGVMRRGSHVRLIRDDVVIHEGKLSTLKRFKDEVKEVQSGQECGMAFEGYQDMRKGDVIECFDVEVVKRSL
402881_Plavamentivor@ABS65226_1__translation_initiation_factor_IF_2                                 MTDERKTLSLKRTGHVRQNFSHGRSKSVVVEKKKKRTLLTEEEKNARAEREEEEARRFAEEDARREAAAARAAEARADQSTRAER-RERRGKLTITKAFERQRSLASMRRRVERER-KKQEPQKIIREVVIPEVITIQELANRMAERAVDVMKILMKQGIMLKITDVIDSDTAQLVAEELGHTVKRVAESDVEEGLVGADIEEAKQARAPVVTVMGHVDHGKTSLLDALRKTDVAAGEAGGITQHIGAYQVNLSSGERITFLDTPGHAAFTSMRARGAKVTDIVVLVVAADDGVMPQTIEAINHAKAAGVPMIVAINKMDKPEADPTRVKNELLQHEVVVEDFGGDVLTVPISAKTGMGLDKLEETILLQAELLDIRANPDRAAEGIIVEAKLDRGRGPVGTVLVQRGTLKVGDIIVAGAEWGRVRALINDRGENVESAGPSVPVEVLGLGGAPEAGDVISVVESEGRAREVTAYRQRLQRDKRVGTG--SLDQMLSQLKEDKKELPIVVKADVQGSAEAIVQALEKLGTDEVTARVLHVGVGGVTESDVTLATASRAPIIGFNVRANTQARDAARQAGVEIRYYSVIYDLVDDIKAAMSGMLSPELRETFLGNAEILEIFNISKTGKVAGCRVTEGVVRRGSHVRLIRDDVVIHEGKLSTLKRFKDEVKEVQSGQECGMAFEGYQDMRKGDVIECFDVEVVQRSL
2013658_Abacterium@PKQ09682_1__translation_initiation_factor_IF_2                                   MTDERKTLSLKRTGHVRQNFSHGRSKSVVVEKKKKRTLLTEEEKAARADREEEEAQRFAEEDARREAAAARSAEARTDQQTRAER-RERRGKLTITKAFDRQRSLASMRRRVERER-KKQEPQKIIREVVIPEIITIQELANRMAERSVDVMKILMKQGIMLTVTDVIDSDTAQLVAEELGHTVKRVAESDVEEGLVGDDAAETKKPRAPVVTVMGHVDHGKTSLLDALRKTDVATGEAGGITQHIGAYQVNLSSGERITFLDTPGHAAFTSMRARGARVTDIVVLVVAADDGVMPQTVEAINHAKAAGVPMIVAINKMDKPEADPSRVKNELLQHEVVVEDFGGDVLAVPISAKTGEGLDKLEETILLQAELLDIAANPDRAAEGIVVEAKLDRGRGPVGTVLVQRGTLNVGDIIVAGAEWGRVRALINDRGENVPSAGPSVPVEVLGLGGAPEAGDVMSVVDGEGRAREITDYRQRLQRNKRVGTG--SLDQMLSQLKENRKELPIIVKADVQGSAEAIVQALEKLGTDEVSARVIHVGAGGITESDVTLATASNAPIIGFNVRANVQARDAARQAGIEIRYYSVIYDLVDDIKAALSGMLSPELRETFLGNAEIVEVFNISKVGKVSGCRVTEGVVRRGSHVRLIRDDVVIHEGKLSTLKRFKDEVMEVQSGQECGMAFEGYQDMRKGDVIECFDIEVVTRSL
1895708_Abacterium@OJU57987_1__translation_initiation_factor_IF_2                                   MSD-RQPLSLKKTSTVKQSFSHGRTKAVVVEKKRARV-LTDEEKEARSVEEEEEAKLRAAEEVRLAEAEKRKAEDRAEETAREEG-RDRRGKLTVTRALDRTRSVAAFRRHLQRVN-KGAAPAG-PREVTVPETITVAELANRMARRAVDVIKVLMKNGIMATVNDVIDADTAELVATEYGHVVKRVAESDVLEGLKGEDDEAARRPRPPVVTVMGHVDHGKTSLLDAFRRADVASSEAGGITQHIGAYQVQMKSGQKITFLDTPGHAAFTAMRARGAKVTDIVVLVVAADDGVMPQTAEAIAHARAAGVPIIVAVNKIDKPDANPQRVKTELLQHEIQVEDLGGETLAVEVSAIKGTGLDKLEEAILLQAELLDLKANPERTAEGAVVEAKLDRGRGPVATVLVQRGTLKQGDIVVAGSEWGRVRALVNERGEAVEAAGPSIPVEVLGLSGAPEAGDEFVVVDSEARAREVTEYRARKRREARQATN--TLDQLLKSRNEEKKLLPLVIKADVQGSVEAIQGALEKMGTDEVGVQVLQGGVGGITESDVILAHASGAAIIGFNVRANAQARERAKRDGVDIRYYNIIYNVVDDIKAVLSGMLAPETREKFLGNAEILEVFAISKVGKVAGCRVTEGVVRRGAKVRLVRDHVVVHEGELSTLKRFKDEVREVQTGQECGMSFANYQDIAKGDVIECYEVETIQRAL
1948408_Abacterium@DHWN01000154_1_38___28504_29445                                                  -------------------------------------------------------------------------------------------------------------------------------------------------------------------------------------------------------------------------MSHGKTSLLDALRKTDVVAGEAGGITQHIGAYQVQMHNGSRITFLDTPGHAAFTAMRARGAKVTDLVVLVVAADDGVMPQTVEAINHARAAGVPMIVAVNKIDKADANPTRVKTELLQHEIQVEDLGGETLSIEVSATKGTNLDKLEEAILLQAEVLDLKANPDRAAEGAVVEAKLDKGRGPVATALVQRGTLKVGDILVAGSEWGRVRLLINDRGETVQSAGPATPVEVLGLSGVPEAGDEFAVVPDEGRAREVTEYRARKRRETRQKNL--------------------------------------------------------------------------------------------------------------------------------------------------------------------------------------------------------------------------
1120955_Amarina@RAI22191_1__translation_initiation_factor_IF_2                                      MSEDKKTLSLRRDDTVRQSFSGGRSKAVVVEKKRRR--LTEDERDARAVREEIEAARRAEEEKRLAEAARRQAEDRAETEAREDRRTDRRGRLTVTNALERERSLASIRRKREKEKRQQSPNEKITRDVVIPEAISVQDLANRMAERAVDVIRLLMKSGTMVKITDILDADTAQIVAEEMGHKVRRVAASDVEEGLFDPDDTEDLLPRPPVVTIMGHVDHGKTSLLDAIRETKVVAGEAGGITQHIGAYQVEK-NGQKITFIDTPGHAAFTAMRARGAQATDIVVLVVAADDGVMPQTVEAINHARAAGVPMIVAINKIDKPDADPMRVKTDLLQHSVVTESMSGDTLEVEVSATKRMNLDGLLEAILLQSELLDLKANPNRSAEGIVVEAQLDRGRGPVATVLVQRGTLHSGDIIVAGSEWGRVRALIDDTGAQVKEAGPSRAVEVLGFQGTPEAGDRVAVVDSEGRAREISEYRQRVRREKAVARQGQSLEQMMNQLQVGTKTFPLVIKGDVQGSVEAIIGALDKISTDEVAADIVHSGVGGITESDITLAAASNAAVLGFNVRANKQAREAAARDGVEIRYYNIIYDLTDDVKAAMSGMLSPERRETFIGNAEILEVFNITKVGKVAGCRVTEGKVERGAGVRLIRDNVVVHEGRLSTLKRFKDEVREVPGGQECGMAFEKYEDMRVGDIIECYRVEEVARTL
1120956_Apfennigii@JHZK01000011_1_84___83379_85979                                                  MSEDKKTLSIGRDGTVRQSFSGGRSKSVVVEKKRRRVLLTEEERGARMVREEEDARRRAEEEERLAEAQRRKEEERTEAETREERRAERRGRLTVTNALERERSLASIRRKREKEKRQQSPGEKIIRDVTIPEAISVQELANRMAERAVDVIRLLMKQGTMVKITDILDADTAQLVAEEMGHNVRRVAASDVEEGLFGPDADEDMHQRPPVVTIMGHVDHGKTSLLDAIREANVVSGEAGGITQHIGAYQVEK-NGQKITFIDTPGHAAFTAMRARGAQATDIVILVVAADDGVMPQTIEAINHARAAEVPIIVAINKIDKPEADPNRVKTELLQHEVITESMSGETLEVEVSALKRQNLDGLLEAVLLQSELLDLKANADRSAEGIVIEAELDKGRGPVATVLVQRGTLNAGDILVAGSEWGRARALIDDHGEQVKEAGPSMPVEVLGFQGTPSAGDRVAVVENEQRAREISEYRQRVKREKHAARQGQSLEQMMNQLQTGTSNVPLVIKGDVQGSVEAIVGALEKISTEEVRANIMHAGVGGITESDITLAAASGAMVIGFNVRANKQAREAAERDGVDIRYYNIIYDLTDDVKAAMSGLLSPERRETFIGNAEILEVFNITKVGKVAGCRVTEGKVERGAGVRLIRDNVVVHEGKLSTLKRFKDEVREVPGGQECGMAFENYQDMRVGDVIECYRVEEVARTL
1120983_Acoralli@KB894572_1_501___565596_568589                                                     MSDDKKTLSLRRGGTVRQSFSHGRSKAVVVEKKKRRVVLTDQESRARATREEEEARKEREELDRIREAERKREEVRAEEEAAADRR-DRRTKLTITTALDRGRSLAAMRRRREKEK-RASGREKIVREVILPETITIQELANRMAERGVDVIKLMMKQGQMHKITDVIDADTAELIATEMGHTVKRVSESDVEDGIFDPDDDGVLETRPPVVTIMGHVDHGKTSLLDALRKANVVSGEAGGITQHIGAYQVEQ-DGQKITFLDTPGHEAFTSMRARGATATDIVILVVAADDGVMPQTVEAIAHARAAEVPIIVAINKIDKPGADPSRVRTELLQHEIVVESMGGDTLEVEVSALKQTNLDKLLDAILLQTEVLELKANPDRVAEGIVIEAQLDRGRGPVATVLVHRGTLRVGDIVIAGTEWGRVRALINDRGEQVSEAAPSMPVEVLGLQGTPHAGDRFAVVENEARGREIAEYRQRVRREKQSAKPA-SLEQMMSDLKLGRAEFPLVIKGDVQGSVEAIIGALEKLNTDEVAARVLHSGVGAITESDITLAEASGAAIIGFNVRANRQARDAADRAGVELRYYNIIYNLVDDVKAAMSGMLSPERRETFLGNAEILEVFNITKVGKVAGCRVTEGMVERGASVRLLRDNVVIHEGKLGTLKRFKDEVKEVQSGQECGMAFEKYEDIRAGDVIECYRVEEVARSL
2067569_Pcarbonis@PUDR01000004_1_343___357338_360103                                                MNDDKKTLGIKRGGTVRQSFSHGRSKAVVVEKKKRRVVLTQEEAAARMVREEEEAARRAI------EDAQRKAEERAEEEAKADR-RDRRSKLTISAATDRSRSLASLRRRREKEK-RGQAREKISREVILPEAITIQELANRMAERSVDVIKLLMKQGQMLKINDVIDADTAELIASELGHTVKRVSESDVEEGLFTSDIEGSLLPRPPVVTIMGHVDHGKTSLLDAIRNSKVVSGEAGGITQHIGAYQVEK-NGQKITFIDTPGHAAFTQMRARGAKATDIVILVVAADDGVKPQTKEAVAHAKAAGVPIIVAINKIDKPAADPQRVRTELLHDEIVVEAMGGDTIDVEVSAKTGHNLDRLLEMVLLQAEVLELRANPDRTAEGLVIEAQLDKGRGPVATVLVQKGTLRVGDILVAGGEWGKVRALLDEDGNQVKEAGPSKPVEVLGFQGTPEAGDQVAVVENEARAREIADYRLRQKRDRLSVLKGSSIEQMMSRLQTGRKEFPLVVKADVQGSAEAIAHALDKIGNEEVGARILHAGVGGITESDITLAAASNASIVGFNVRANKQARELAEREGIDIRYYNIIYDLVDDVKAAMSGMLTPERRETFIGYASIREIFDITKVGKVAGCLVTEGVVERGAEVRLLRENVVVHQGKLGTLKRFKDEVKSVESGQECGMNFENYQDMRVGDVIECFRVEQIARSL
1402210_Pphragmitetus@CP032312_1_192___211767_214508                                                MNDDKKTLGLKRGGTVRQSFSHGRSKAVVVEKKKRRVVLTQEEAAARAQREEEEAIRRAA------EEAVRRVEERVEEEEAA-R-RDRRSKLTISAATDRSRSLASLRRRREKEK-RGQAREKISREVILPEVITIQELANRMAERSVDVIKLLMKQGQMLKINDVIDADTAELIASELGHTVKRVSEADVEDGLFSADEEGTLISRPPVVTIMGHVDHGKTSLLDAIRNSKVVTGEAGGITQHIGAYQVEK-NGQKITFIDTPGHAAFTQMRARGAKATDIVVLVVAADDGVMPQTKEAISHAKAAGVPIIVAINKIDKPAADPNRVRTELLHDEIVVESMGGDTIDVEVSAKTGLNLDRLLEMILLQSEVLELRANPERTAEGLVIEAQLDKGRGPVATVLVQKGTLRVGDILVAGGEWGKVRAMLDEDGNQVKEAGPSKPVEILGFQGTPDAGDQVAVVENEARAREIVDYRQRQKREKLSVLKGSSLEQMMSRLQSGRKDFPLVVKADVQGSAEAIAHALEKLGNDEVGARILLSGVGGITESDVTLATASNASIIAFNVRANKQAREAAEREGIEIRYYNIIYDLVDDVKAAMSGMLAPERRETFIGYAEIREIFDITKVGKVAGCLVTEGIVERGAEVRLIRDNVVVHEGKLGTLKRFKDDVKSVESGQECGMNFVNFQDMRVGDVIECFRVEQIARTL
991905_Pgilvum@ADZ72720_1__translation_initiation_factor_IF_2                                       MNDDKKTLGLKRGGTVRQSFSHGRSKAVVVEKKKRRIVLTQEEAAARAEREEEEAKRRAE------QEAIRRAEERAEEEEKA-R-RDRRSKLTISAATDRSRSLASLRRRREKEK-RGQTREKISRDVVLPEAITIQELANRMAERAVDVIKLLMKQGQMMKINDVIDADTAELIAAELGHTVKRVSESDVEEGLFSADAEDTLLPRPPVVTIMGHVDHGKTSLLDAIRNAKVVSGEAGGITQHIGAYQVEK-DGNKITFIDTPGHAAFTQMRARGARATDIVVLVVAADDGVMPQTREAISHARAAGVPIIVAINKIDKPSADPNRVRTELLNDEIVVESMGGDTIEVEVSAKTGQNLDRLLEMIVLQAEVLELKANPNRTAEGLVIEAQLDKGRGPVATVLVQKGTLRVGDILVAGAEWGRVRAMLDENGQQVKEADPSKPVEVLGFQGTPEAGDMVAVVENEARAREIVDYRQRQKREKASVVRGSSLEQMMNRLQEGKKEFPLVIKADVQGSAEAIAHAVEKLGTDEVAARILHSGVGGITESDITLAAASNAPIIGFNVRANKQAREAADREGIEIRYYNIIYDLVDDVKAAMSGLLSPERRETFLGNAEIKEIFHISKVGKVAGCLVTEGVVERGAEVRLIRDDVVVHEGKLGTLKRFKDEVKSVESGQECGMNFVNYQDMRPGDIIECFRVEQIARTL
735517_Lsuaedae@SHL24979_1__bacterial_translation_initiation_factor_2__bIF_2_                       MSDDKKTLGLKRGGTVRQSFSHGRSKAVVVEKKKRRVVLTKEEAAARAERAEIEAKRRAE------EDAKRRAEERAEEEAKADR-RDRRSKLTISAATERSRSLASMRRRQEKAK-RGQTREKISREVILPEAITIQELANRMAERAVDVIKLLMKQGQMMKINDVIDADTAELIASEMGHTVKRVSESDVEEGLFSADAPESLQSRPPVVTIMGHVDHGKTSLLDAIRNAKVVAGEAGGITQHIGAYQIEQ-NGNKITFIDTPGHAAFSQMRARGAKSTDIVILVVAADDGVKPQTKEAIAHAKAADVPIIVAINKMDKPAADPNRVRTELLNDSIVVEAMGGDVIDVEVSAKQGTNLDKLLEMILLQAEVLELQANPNRTAEGIVIEAQLDRGRGPVATVLVQKGTLRPGDILVAGAEWGRVRAMLDEDGNQVKEADPSKPVEVLGFQGTPAAGDMVAVVENEARAREIVDYRQRQIREKASVVAGASLEQMMNRLQEGRKEFPLVLKGDVQGSVEAISHALAELGTDEVAARILMAGVGGITESDITLAMASKAPIFGFNVRANKQAREAAAREGVEIRYYNIIYDLVDDIKAAMSGLLSPERRETFLGNAEIREIFNITKVGKVAGCLVTEGIVERGAEVRLIRNDVVIHEGKLGTLKRFKDEVKTVESGQECGMNFVNYQDMRPGDIIECFRVEQIARTL
2171494_Lsp@PVB61311_1__translation_initiation_factor_IF_2                                          MSDDKKTLGLKRGGTVRQSFSHGRTKAVVVEKKKRRLVLTKEEAAARAVREQEEEARRAA------EAAQRKIEERAEAEETAER-RDRRSKLTISAATDRARSLASMRRRQEKAK-RGQVREKISREVVLPEAITIQELANRMAERAVDVIKLLMKQGQMLKMNDVIDADTAELIAEEMGHTVKRVSEADVEEGLFTEDDESAKQPRPPVVTIMGHVDHGKTSLLDALRKSKVVTGEAGGITQHIGAYQVDQ-GGQKITFIDTPGHAAFSQMRARGAKSTDIVILVVAADDGVKPQTKEAIAHAKASGAPIIIAINKMDKPEADPNRVRTELLSDELVVESMGGDVIDVEVSAKTGQGLDKLLEMILLQAEVLELQANPDRTAEGVVIEAQLDRGRGPVATVLVQKGTLKPGDIVVAGSEWGRVRAMLDENGKQVKEAGPSKPVEVLGFQGTPEAGDMVAVVENEARAREITDYRQRQVREKASVVAGASLEQMMNRLQEGKKEFPLVLKADVQGSAEAIAHALHELGTDEVGARILLSGVGGITESDVTLAAASKAPIIGFNVRANKQAREAASRDGIEIRYYNVIYDLVDDIKSAMSGLLSPERRETFLGNAEIKEVFHISKVGKVAGCLVTEGVVERGANVRLIRDDVVIHEGELGTLKRFKDEVKSVESGQECGMNFVKYQDMRPGDIIECFRVEQIARTL
1905358_Abacterium@OJJ12671_1__translation_initiation_factor_IF_2                                   MSDDKKTLGLKRGGTVRQSFSHGRSKAVVVEKKKRRVVLTPEEAKARQEREEEEAKRRAA------AEAQRKQEERAEAEEQADR-RDRRSKLTISAATDRTRSLASMRRRQEKAK-RGQVREKVMREVTLPEAITIQELANRMAERAVDVIKLLMKQGQMLKINDVIDADTAELIAEEMGHTVKRVSEADVEEGLFSDDDEGTLQPRPPVVTIMGHVDHGKTSLLDAVRKAKVATGEAGGITQHIGAYQVEQ-DGNKITFIDTPGHAAFSQMRARGAKSTDIVILVVAADDGVMPQTKEAIAHAKAADVPIIIAINKMDKPDADPNRVRTELLSEEIVTESMGGDVIDVEVSAKSGQNLDKLLEMILLQSEVLELQANPDRTAEGIVIEAQLDRGRGPVATVLVQKGTLKPGDILVAGSEWGRVRAMLDENGKQVSEAGPAKPVEVLGFQGTPAAGDMVAVVENEARAREITDYRQRQIREKASVVAGTSLEQMMNRLQEGRKEFPLVLKADVQGSAEAIAHALNELGTDEVGARILLSGVGGITESDITLAAASKAPILGFNVRANKQAREAAQRDGIEIRYYNVIYDLVDDIKAAMSGLLSPERRETFLGNAEIKEIFHISKVGKVAGCLVTEGVVERGAQVRLIRDDVVIHEGELGTLKRFKDEVKSVESGQECGMNFTKYQDMRPGDVIECFRVEHIKRTL
1881061_Ssp@SDU46580_1__bacterial_translation_initiation_factor_2__bIF_2_                           MSEDKKPLGLKRSGTVRQSFSHGRTKAVVVEKKKRRVVLTNDESAARQEREEEEDRRRAE------EDARRKVAARREAEEKEDR-RDRKSKLTITSATERNRSLASLRRRREKEK-RAQVREKISREVVLPEAITIQDFANRMAERAVDVIKLLMKQGQMLKINDVIDADTAELIAEEMGHTVKRVSESDVEEGLFSADSEDTLEQRPPVVTIMGHVDHGKTSLLDALRRSKVVQGEAGGITQHIGAYQVEL-DGNKITFIDTPGHAAFTQMRARGAKATDIVILVVAADDGVMPQTKEAIAHAKAANVPIIVAINKMDKPSADPQRVRTELLQDEIVVESMGGDVIEVEVSALKEMNLDKLLEMILLQSEVLELKANPNRTAEGIVIEAQLDKGRGPVATVLVQKGTLKVGDILVAGSEWGRVRAMLDEESQQVKEAGPSKPVEVLGFQGTPEAGDMVAVVENEARAREIVEYRQRQKREKASVVAGSSLEQMMNRLQEGHQEFPLLIKGDVQGSVEAIGGALDKLGTDEVKARILHAGVGGITESDVTLAAASGAPIIGFNVRANKQARDAAEREGIEIRYYNIIYNLVDDVKAAMSGLLSPERRETFLGNAEILEIFNITKVGKVAGCRVTEGTVERGAEVRLIRDDVVIHEGKLGTLKRFKDEVKVVQSGQECGMNFENYQDMRPGDVIECYRVEEVARTL
2135615_Ssp@RKE24805_1__translation_initiation_factor_2__bIF_2_                                     MSEDKKTLGLKRSGTVRQSFSHGRTKAVVVEKKKRRVVLTEDEAAARQRRDEEEERLRAI------EEERRKVEARQEAEEAADR-KDRRSKLTISSATERSRSLASLRRRREKER-RAQVREKISREVVLPEAITIQELANRMAERAVDVIKLLMKQGQMLKINDVIDADTAELIASEMGHTVKRVSESDVEEGLFSADSDDALESRPPVVTIMGHVDHGKTSLLDALRRSNVVQGEAGGITQHIGAYQVEQ-GGHKITFIDTPGHAAFTQMRARGAKATDIVILVVAADDGVMPQTKEAIAHAKAAGVPIIVAINKIDKPSADPSRVRTDLLREDIVVESMGGDVIDVEVSALKQLNLDKLLEMILLQSEVLELKANPSRTAEGIVIEAQLDKGRGPVATVLVQKGTLKVGDILVAGSEWGRVRAMLDENGQQVKEAPPSKPVEVLGFNGTPAAGDMVAVVENEARAREIVDYRQRQKRDKASVLAGASLEQMMNRLQQGHKEFPLVIKGDVQGSVEAIAGALDQLGTDEVKARILHAGVGGITESDVTLATASSAPIIGFNVRANKQARDAAEREGIEIRYYNIIYNLVDDVKAAMSGLLSPERRETFLGNAEILEIFNITKVGKVAGCRVTEGIVERGAQVRLIRDNVVIHEGKLGTLKRFKDEVKEVNAGQECGMNFENYQDMRPGDIIECYRVEEVARTL
665038_Bcorrubedonen@PTW63005_1__translation_initiation_factor_2__bIF_2_                            MSDDKKTLSLSR-GTVRQSFSHGRTKQVVVEKKKRRMMLTADEAAARAVRAEIDAKRRAE------EEAQRQAEEREEEAEKEDR-PDRKSKLTINSNFNRGRSLAALRRRREKEK-RAQVREKVMREVTIPDAITIQELANRMSERSVDVIKLLMKQGQMLKINDVLDADTAQLLVEEMGHTAKRVSESDVEEGLFSTDNDTDLQPRAPVVTIMGHVDHGKTSLLDALRHANVVSGEAGGITQHIGAYQVVQ-NGQKITFIDTPGHAAFSAMRARGAKSTDIVILVVAADDGVMPQTKEAVAHARAADVPIIVAINKIDKPGADPNRVRTELLSEGIVVESMGGDTIEVEVSAKEKTNLDKLLEMILLQSEVLELRANPNRTAEGTVIEAQLDKGRGPVATVLVQKGTLRVGDILVAGSEWARVRAMLDENGNQVKEAPPSKPVEVLGFQGTPEAGDLVAVVENEGRAREIVDYRQRQKREKASITAGTSLEQMMNRLQEGKKEVSLVIKSDVQGSAEAIVGALDALGTDEVAARVLHSGVGGITEADVTLAAASNAPIIGFNVRANKQAREAAEREGIEIRYYAVIYDLVDDVKATMSGLLSPERRETFLGNAEVLQVFNISKVGKIAGCLVTEGIVERGAEVRLIRDDVVVHEGKLATLKRYKDDVKSVESGQECGMNFEKYQDMRPGDVIECFRVEQIARTL
1876515_Nmarinus@OXT01837_1__translation_initiation_factor_IF_2                                     MSDDT-KLGLRPSGTVRQNFSHGRSKAVVVETKKRKFTLSSAEMEARAAREAQEAKRLAEEDAKREEAERKAAEARAEAEAKEERRRDRRGKLTLNRALERSRSLSSMRRRQEKAR-RGSGREKVMREVTVPETISVQDLAQRMAERAVDVVKLMMQQGQMLKPGDIIDADTAELIATEMGHTVKRVSESDIELGLHDEDREEDMQSRPPVVTIMGHVDHGKTSLLDAIREANVVSGEAGGITQHIGAYQVEK-DGQKITFIDTPGHAAFTAMRARGAEVTDIAILVVAADDSVMPQTIESINHAKAAGVPIIVAINKIDKPAADASKVRTELLQHEVFVESMGGEVLDVEVSATKKTNLDGLLEAILLQSELLDLKANPDRPAEGSVVEAQLDKGRGSVATVLVQAGTLRTGDIVVAGNEWGRVRALVDSTGEQLKEAGPSMPVELLGLSGTPQAGDRLAVVENEARAREISDYRQRLAREKQVARQGSSLEQMMAQAQAQITEFPLLIKADVQGSAEAIIGALEKVGNDEVQVRVVHAGAGAITESDISLAEASNAAIIAFNVRANKQARDASEQNGTEIRYYNIIYDLVDDVKAAMSGLLSPEMRETFIGYAEILEVFNITKVGKVAGCRVTEGRVERGAGVRLLRDNVVIHTGKLKTLKRFKDEVSEVQSGQECGMAFENYEDIREKDVIECFTVEEVARSL
1514904_Amarina@KPB01930_1__translation_initiation_factor_IF_2                                      MSDDKRTLSL-KGGTVRQNLSHGRSKQVVVETRKRKFLLSKNEMDARLERAAEMTRRRAEEEFRRK--EEA----KADEQRKE-RRRQRRGKLTLANATERSRSMAAMRRRQEKIK-RASGREKVAREVQLPETITIQELAQRMAERSVDVVKYLMKEGQMMKPGDLIDADLAQLIAEEFGHTVKRVTEADVEEGIFDQDKEEDLEARAPVVTIMGHVDHGKTSLLDAIRNARVTAGEAGGITQHIGAYQVEQ-SGQKITFLDTPGHAAFTAMRARGAQATDIAVLVVAADDAVMPQTIESIAHIKASGVPMIVAINKIDKPTADPQKVRTDLLQHEVFVESMGGDTQEVEVSALKGTNLDGLLEAILLQSEVLELKANPNRSAEGTVVEAKLDKGRGAVATVLVQTGTLKVGDILVAGSQWGKVRALVNDQGEQVSEALPSTPVEVLGLNGTPQAGDRVAVVDSEARAREISDYRQRVDREKAVARQGASLEQMMALAADDRAEFPLLIKGDVQGSVEAINGALEKMSTEEVIARVVHSGAGGITETDVSLAESTGAAIMGFNVRANKQARDAAEAAGVEIRYYNIIYNLLDDVKAAMEGLLTPERRETFLGNAEMLEIFNITKVGKIAGCRVTEGKVERGAGVRLIRDNVVIHEGKLKTLKRFKDEVAEVPSGQECGMAFENYEDIREGDIVECFRVEEIARKL
1120961_Akielensis@KB894529_1_432___466643_469423                                                   MSDDKRTLSL-KGGTVRQNLSHGRSKQVVVETRKRKFLLSKNEMDARMERAAEMTRRRAEEDFRRK--EEA----KADEQRKE-RRRQRRGKLTLANATERSRSMAAMRRRQEKIK-RASGREKVAREVQLPETITIQELAQRMAERSVDVVKYLMKEGQMMKPGDLIDADLAQLIAEEFGHTVKRVTEADVEEGIFDQDKVEDLETRAPVVTIMGHVDHGKTSLLDAIRNARVTAGEAGGITQHIGAYQVEQ-NGQKITFLDTPGHAAFTAMRARGAQATDIAILVVAADDSVMPQTIESIAHIKASGVPMIVAINKIDKPSADPQKVRTELLQHEVFVESMGGDTQEVEVSALKGTNLDGLLEAILLQSEVLELKANPNRSAEGTVVEAKLDKGRGAVATVLIQTGTLKTGDIIVAGSQWGKVRALINDQGEQIAAGLPSMPVEILGLSGTPQAGDRMAVVDSEARAREITDYRQRLDREKAVARQGASLEQMMALAADDRAEFPLLIKGDVQGSVEAINGALDKMSTEEVIARVIHSGAGGITETDVSLAESTGAAIMGFNVRANKQAREAAEAAGVEIRYYNIIYNLLDDVRAAMEGLLSPERRETFLGNAEMLEIFNITKVGKIAGCRVTEGKVERGAGVRLIRDNVVIHEGKLKTLKRFKDEVAEVPSGQECGMAFENYEDIREGDVVECFRVEEIARKL
2184161_Pbacterium@RKF08537_1__translation_initiation_factor_IF_2                                   MSDDKRTLSMRRDGTVRQKMGGGRTNTVVVETRKRKFTLSQSEIEARRAREADEQRRK-EDEARREEREEAEQEQRAEAEAAE-RKGNRRGKLTLANVTERSRSLSAMRRRQEKIK-RASEREKISREVRLPETITIQELAQRMTERAVDVVKFMMKQGQMMKPGDLIDADTAELIAEEFGHTVRRVSESDVEEGLFGDDKPEDMKPRPPVVTIMGHVDHGKTSLLDAIRNANVVSGEAGGITQHIGAYQVEK-DGQKITFLDTPGHAAFTAMRARGAQATDIAILVVAADDSVMPQTIESIAHIKAAGVPMIVAINKIDKPEADASKVRTELLQHEVFVESMGGETQDVEVSALKGTNLDGLLDSILLQSEILELKANPDRTAEGVVVEAKLDKGRGAVATVLVQAGTLKTGDIVVAGDEWGKVRAIINDRGENLDEAEPSLPVEILGLNGTPQAGDKVAVVENEARAREVSDYRQRKTREISVARQGASLEQMMAAAKDETAEFPLVVKGDVQGSVEAILGALEKLGTDEVKARIIHSGAGGITETDVSLAESTGAAIMGFNVRANKQARDAAEAAGVEIRYYNIIYNLLDDVKAAMEGLLSPERRETFLGNAEILEVFNITKVGKVAGCQVTEGKVERGAGVRLVRDSVVIHEGKLKTLKRFKDEVQEVPVGQECGMAFENYEDIRAGDVIECFRVEEVARTL
1951948_Hbacterium@DDSN01000089_1_2___526_2190                                                      MSDEPKPLTLSRTGTVRQSFSHGRTKQVAVEVKEKRTIITDDETRRREAEREEEQRRALEEAQRKMAEARRRAEE-PEHRAPA-ERKKREGRLTLDMVEDRVRSLAAYRRAQQKEKERRGAREQIKREVIIPETITVQELSNRMAVRVADIIKFMMRQGQMVKQADELDADTAELIATDFGHTVRRVAESDVEEGLAGEDAAETLKPRPPVVTVMGHVDHGKTSLLDALRQTDVVSGEAGGITQHIGAYQVRLTDGQRVTFLDTPGHAAFSAMRARGAQITDIVVLVVAADDGVMPQTVEAIHHAKASGAPIIVAINKIDKPDANPTRVLTDLLQHEIVTEQHGGDTLAVEVSALKKTGLDKLVETILLQSEVMDLKANPDRAAEATVIESKLDKGRGR-------------------------------------------------------------------------------------------------------------------------------------------------------------------------------------------------------------------------------------------------------------------------------------------------------------------
1759059_Cbacterium@ANP46375_1__translation_initiation_factor_IF_2                                   MSDDPKPLTLTRTGTVRQSFSHGRTKQVAVEVREKRSIISDEEARRRDADREEDQRRALDDAQRRKAEARRRAQAQAERAAAA-ERKKREGKLTLDMVEDRVRSLAAYRRAQQKEKERR-GRDQIKREVIIPESITVQELSNRMAVRVADIIKYMMRQGQMMKQSDELDADTAELIATEFGHSVKRVAESDVEEGLSGEDVDDHLLPRPPVVTIMGHVDHGKTSLLDALRQTDVVSGEHGGITQHIGAYQVRLPDGQRVTFLDTPGHAAFSAMRARGAQVTDIVVLVVAADDGVMPQTVEAIHHARASGAPIIIAINKIDKPDANPTRALTDLLQHEIVTEAHGGDTLAVEVSALKKIGLEKLVETILLQAEVMDLKANPDRPAEATVVESKLDKGRGTVATVLVQKGTLKRGDIVVVGAQVGRVRAITNERGQQLQSAGPSEPVEIMGLEGVPEPGDVLNVVENEPRAREVANYRARAKKLKTTSGPRTSLESMMAKFKDTAKELPILIKADVQGSAEAIVGSLDKLAHEEVRARVVLSGVGAINESDVQLAKGSGAPVIGFNVRASKEARDLAEREGVEIRYYAIIYDLIDDIKGVMSGMLAPHTRETFLGNAEILEVFNISKVGKVAGVKVTEGVVRKGAKVRILRDNVVIQEGTLTTLKRFKEEVDQVQMGQECGMSFGQFQDIKQGDVIECFNVEVVQRSL
1752192_Abacterium@LNEK01000042_1_108___99978_102569                                                MSDDPKPLTLTRTGTVRQSFSHGRTKQVAVEVREKRSIISDEEARRRDAERDDESRRALEDAQRRKSDARRRAQE-AEPATEA-ERKERKGKLTLDMVEDRVRSLAAYRRAQQKEKERRSGREQIKREVIIPESITVQELSNRMAVRVADIIKFMMHQGQMLKQSDELDADTAELIATELGHTVKRVAESDVEEGLEGTDTDENLLPRPPVVTIMGHVDHGKTSLLDALRQTDVAAGEAGGITQHIGAYQVRVKSGERVTFLDTPGHAAFTAMRARGAQVTDIVVLVVAADDGVMPQTVEAINHAKASGAPIIIAINKIDKEDANPTRVLTDLLQHEIVTEAHGGDTLAVEVSAKQKLNLDKLVETILLQSEVLDLKANPDRPAEATVIESKLDRGRGTVATVLVQKGTLKRGDIVVVGAQMGRVRALTNERGQQLQSAGPSEPVEIMGLEGVPDPGDTLNVVENENRAREVANYRARAKKQRTTGGGQVSLESMMAKFKDTAKELPILIKADVQGSAEAIVGSLDKLAHEEVRARVVLSGVGAINESDVQLAKGSGAPIIGFNVRASKEARDLAEREGVEIRYYAIIYDLIDDIKGVMSGMLAPQMRETFLGNAAVLEVFNISKVGKVAGCRVTDGVVRKGAKVRILRDNVVIQEGVLSTLKRFKDEVDQVVSGQECGMSFGPFQDIKQGDVIECFNVEVVQRSL
1121034_Nirakense@AUCG01000003_1_81___80554_83325                                                   MSDRKRTLGLGGG-TVRQSFSHGRGKEVAVEVKRKKTFLSDAEREARLEEA-AEARIIAEAEARAREETVRNRLEREEAERKEEGKKDRRGKMTISQALDRGRSMAAAKRARERERMR-RQTQKVTRDVTIPEVITVGDLANRMAERGADVVKALMRMGVMATITQTIDADTAELVVQELGHRPFRVSESDVEIGVKGQDRLEDLRSRAPVVTVMGHVDHGKTSLLDALRRTDVAAREAGGITQHIGAYQVVLKSGAKITFIDTPGHAAFTEMRARGANVTDVVVLVVAADDGVMPQTIEAINHAKAAGVPIIVAINKCDLPSAKPDRVRQELLQHELVVEGMGGDILDVEVSAKAGLNLDKLEEAILLQAEILELKANPNRTAEGVVVEAKLDKGRGPVATVLVKRGTLKVGDIVVAGSEWGRVRALVNDRGSNVPDADPATPVEVLGLGGVPLAGEEMAVVESEARAREITEYRARKKRE---AESKSSLEQMFKQIQAEAKELPIVIKGDVQGSVEAISGALEKLENVEVKVRVLTSGVGAITESDITLANASKGLVVGFNVRANPQARDMSKRDGVEIRYYSIIYDIIDDVKQMLTGMLAPTLREKFLGNAQILQVFNITKVGKVAGCRVSEGIVKRGAKVRLLRDNVVIHEGTLKTLKRMKDEVREVREGFECGMAFENYDDIREGDTIEAFEMEEIARVL
1523418_Aproteobacter@KPF86789_1__translation_initiation_factor_IF_2                                MSDRKRTLGLGGAGTVRQSFSHGRGKEVAVEVKRKKTFLSDAEREARIEAE-AEAAVAADAAARASEDTVRRRLERAEAERRDEAKKDRRGKMTISQALERGRSMAAAKRARERERLR-RQTQKVTRDVIIPEVITVGDLANRMAERGADVVKSLMRMGVMATITQTIDADTAELVVQELGHRPVRVAESDVEIGVMGEDVAEDLVSRPPVVTVMGHVDHGKTSLLDALRKTDVAGREAGGITQHIGAYQVQLKSGSKITFIDTPGHAAFTEMRARGANVTDVVVLVVAADDGVMPQTIEAIRHAKAAGVPIIVAINKCDLPSAKPDRVRQELLQHELVVEGMGGDVLDVEVSAKAGINLDKLEEAILLQAEILELKANPRRTADGVVVEAKLDKGRGPVATVLVKRGTVKVGDIVVAGSEWGRVRALVNDRGINVPDAPPAMPVEVLGLGGVPLAGEEMVVVDSESRAREITEYRARKKRE---AESKSSLEQMFKQIQAEAKELPIVIKGDVQGSVEAISGALEKLEHTEVKVRVLTSGVGAITESDITLANASKGLVVGFNVRANPQARDMAKRDGVEIRYYSIIYNIIDDVKQMLTGMLSPTLREKFLGNAHILQVFNITKVGKVAGCRVSEGIVKRGAKVRLLRDNVVIHEGTLKTLKRMKDEVREVREGFECGMAFENYDDIREGDTIEAFEMEEIARAL
1003237_Namazonense@EGY02298_1__translation_initiation_factor_2_InfB                                --------------------------------------------------------------------------------------------MTISQALGRGRSMAALRRAREREKQR-RQTQKVTRDVIIPEVITVQELANRMAERGADVIKALMRMGVMATITQNIDTDTAELIVTEFGHRAHRVSEADVEVGVKGVDRDEDLSPRPPVVTVMGHVDHGKTSLLDALRHTDVASREAGGITQHIGAYQVQLASGSRITFIDTPGHAAFTEMRARGANVTDVVVLVVAADDGVMPQTVEAIQHAKAAEVPIIIAINKCDLPGAKPDRVRQELLQHGLVVEAMGGDVLDVEVSAKTGKGLDKLEENILLQAEILELKANPARTAEGVVVEAKLERGRGSVATMLVQRGTLKVGDIVVAGSEWGRVRALVNDRGQNVESAGPATPVEVLGLNATPLAGDEFSVVESEARAREITEFRQRKKRE---AQVQSSLEQMFKQIQAEVKELPLVIKGDVQGSIEAISGTLEKLDNAEVKVRVLHSGVGAINESDVTLANASRGIIIGFNVRANPQAREMAKRDNAEIRYYSVIYDIIDDVRALLTGMLKPVLRERFLGNAQILEVFNITKVGKVGGCRVTEGIVKRGAGVRLLRDNVVIHEGTLKTLKRFKDEVKEVREGYECGMAFENYDNIQAGDVIEAYEMEEVARAL
2220096_Iprofundi@CP030126_1_2969___3120610_3123330                                                 MTDRGKTLGL---GTVRQSFSHGRQNTVAVEVKRKRTFLSEAEREKRLVEEAREEAAAAERAA-ALEDTVRRRMEREEAERKEERKKDRRGKLTVSQALDRGRSMAAARRARERERQR-RQTQKVTRDVTIPEVITVQELANRMAERGADVIKTLMRMGVMATITQAIDADTAELVVTELGHRPYRVSEADVEIGVRGEDRPEDMKPRPPVVTVMGHVDHGKTSLLDALRKTDVAAREAGGITQHIGAYQVQLESGA-ITFIDTPGHAAFTEMRARGANVTDVVVLVVAADDGVMPQTVEAIRHAKAAKVPIIVAINKCDLPSAKPDRVRNELLQHELVVEAMGGDVLDVEVSAKSGLNLDKLEENILLQAEILELRANPDRPAEGVIVEAKLDKGRGPVGTVLVQRGTIRVGDIVVAGSEWGRVRALVNDRGQNVQEAGPASPVEVLGMNGVPLAGDDLAVVENEARAREITEYRQRKKRE---ALAQQSLEQMFSKIQADVKELPVVIKGDVQGSVEAIAGALEKVDNAEVKVRVLMSGVGAITESDITLANASDGLVIGFNVRANPQAREMAKRDGVEIRYYSIIYNIIDDVKQMLTGMLAPSLRERFLGNAQIQEVFNITKVGKVAGCRVVEGIVKRGAKVRLLRDNVVIHEGTLKTLKRFKDEVREVREGFECGMAFENYDDIRPGDLIEAFEMEEVAREL
414684_Rcentenum@ACJ00280_1__translation_initiation_factor_2_InfB                                   MTDRKKTLGL---GTVRQSFSHGRQKTVAVEVKRKRTFLSEAEREQRLAEEAAEAAAAAEAAA-AADETLRRRMERAEAERKEERKKERRGKLTVSQALERGRSLAAARRARERERQR-RQTQKVTRDVTIPEVITVQELANRMAERGADVIKTLMKMGVMATITQTIDADTAELVVTELGHRPHRVSEADVELGVIGQDRTEDLRPRPPVVTVMGHVDHGKTSLLDALRHTDVAGREAGGITQHIGAYQVQLPSGSKITFIDTPGHAAFTEMRARGATVTDVVVLVVAADDGVMPQTVEAIRHAKAAKVPIIVAINKCDLPQAKAERVRNELLQHDLVVEDMGGEVLDVEVSAKTGKGLDRLEEAILLQAEILELKANPERPAEGTIVEAKLDKGRGPVGTVLIRRGTLRVGDIVVAGSEWGRVRALVNDRGQAVDEAGPATPVEVLGLTGVPLAGDDLAVVGTEARAREITEYRQRKKRE---AQAQQSLEQMFSKIQAEAKELPVVIKGDVQGSVEAIAGALEKADNSEVKVRVLFSGVGAITESDVTLANASDGLIIGFNVRANPQAREMAKRDGVEIRYYSIIYNIIDDVKQMLTGMLAPTLREKFLGNAQIQEVFNITKVGKVAGCRVVEGTVKRGAKVRLLRDNVVIHEGTLKTLKRFKDEVKEVREGFECGMAFENYDDIRAGDLIEAFEMEEVARAL
2171757_Rbacterium@QGNJ01000002_1_62___80667_83423                                                  MSDRKRKLSLGGGGVVRQQFSHGRGKDVAVEVKAKRIILSDAERDTRLEER-AQAALVAEPEPVAADETIRRRLEKEEAERREEKKKDRRGKLTISQALERGRSLAAARRARERERLR-RQTQKVTRDVTIPEVITVGDLANRMAERGADVIKTLMRMGVMATITQTIDADTAELVVQELGHRPIRVSEADVEIGIGGQDEAADLLPRAPVVTVMGHVDHGKTSLLDALRKTDVAAREAGGITQHIGAYQVQLQSGSKITFIDTPGHAAFTEMRARGANVTDVVVLVVAADDGVMPQTAEAIRHAKAAKVPIIVAINKCDLPAAKPERVRNELLQHELVVEAMGGDVLDVEVSAKTGLNLDKLEEAILLQAEILELKANPNRAAEGVVVEAKLDKGRGPVATVLVKRGTLTVGDIVVTGSEWGRVRALVNDRGQNVADAGPAAPVEVLGLNGVPLAGEDMVVVESEGRAREITEYRARKKRE---AEAKSSLEQMFKQIQAEAKELPIVIKGDVQGSVEAIAGALEKLENTEVKVRVLMSGVGAITESDITLANASKGLVVGFNVRANPQARDMAKRDGVEIRYYSIIYDIIDDVKQMLTGMLSPTLREKFLGNAQILQVFNITKVGKVAGCRVSEGIVKRGAKVRLLRDNVVIHEGTLKTLKRMKDEVKEVREGFECGMAFENYDDIREGDIIEAFEMEEIARAL
1226968_Ahumicireduce@ANC92619_1__translation_initiation_factor_IF_2                                MTDQKA-----SK-QVRQSFSHGRSKAVTVEVKRKRHVLTREELESRLAFEAEEAAAPAEAPT-AAAETLRQRLEREEAERREEKRADRKTKLTVSQALGRTRSLAAVRRARERERLR-RQTAKVTRDVVLPEVITVQELANRMAERGADVIKALMRMGVMATINQTIDADTAELVITEFGHRVRRVSESDVEIGLRAEEEGAILVPRPPVVTIMGHVDHGKTSLLDALRQTDVVSGEAGGITQHIGAYQVQLESGAKITFIDTPGHAAFTEMRARGANVTDVVVLVVAANDGVMPQTIEAIRHAKAAKVPIIVAINKCDLPDAKPERVRQELLQHELVVEEMGGDVLDVEVSAKAKRNLNKLEEAILLQAEILELRANPERAAEGVVIEAKLERGRGSVATVLVQRGTLKVGDVFVTGAEWGRVRALINDRGQTVNEAAPAVPVEVLGLNGTPMAGDDFTVVESEARAREIAEFRQRKKRE---AVVASSLQDMFSRIQAEAKELPVVIKGDVQGSIEAIASSLEKLENTEVKVRVLHNSVGAINESDITLANASNAMIIGFNVRANPQARDLAKRDGVEIRYYSIIYNVIDDVKAALTGLLSPTLRERFIGYATIREVFNITKVGKVAGCMVTQGTVKRGAGVRLLRDNVVIHEGTLKTLKRFKDEVKDVREGYECGMAFENYDNIQAGDQIEAFEIEEIAREL
1948434_Abacterium@DBMZ01000163_1_2___815_3448                                                      MSD-KSTLSLGGNTALRGGQAGGRAKTVQVEVRRKRVPLTAAERAKRMGKNAVEAAPAS-----PLKEARRRAMEEAAEKAKT-RREARQGKMTISQALERQRSLASVRRQREKARMR-EAAVKQVRDVIIPDTITVQELANRMAERAADVVKELMKLGIMATVTQNIDAETAELVTIEFGHKVSRVSDSDIEDGLGGEDDEASLLPRPPVVTIMGHVDHGKTSLLDAIRQTDVAAGESGGITQHIGAYQITTAQENVITFIDTPGHAAFTEMRLRGANTTDIVILVVAADDSVKEQTIEAINHAKAAGCPIIVAVNKCDKPGADPSKVRSDLLQHEIITEDFGGDILAVNVSAHTGEGLERLEEAIMLQAELLELKANPNREAEGSVIEAKVERGRGSVATVLVQRGTLSVGDIFVIGAESGRVRALLNERGEQLKTATPSMPVEILGLNGTPMAGDNFTVVETDTRAREIAEYRRRVIRE---KEAVSSVEQMLSAIAAEAEELPVVIKTDVHGSLEAIKVALENLGTEQVKVRFLTGGVGALSESDISLAAASNAIVIGFNVRAIPQARDLAKRDGVEIRYHSIIYELIDEVKAAMGGLLSPDTQEDFIGYAEIRQVFAVSKVGKIAGCFVTEGVIKRGCKVRLLRDNVVIHEGNLKTLKRFKDEVKEVRDGFECGMAFENYSDIQEGDVIECFELTQVARTL
1811626_Scluster@LUQE01000017_1_5__CONCAT_LUQE01000017_1_6                                          MSD-KGRLTLGG-GQLRATPGAGR-RTVQVEVRRKRAP------------------------AEPLAEARRAALEKAEEERRD-RRDGRQGKMTITQALDRQRSLASVRRQREKARMREQQQVKQVRDVIVPDTLTVGELANRMAERTADVVKELMKLGVMATATQTIDGETAELIVQELGHRAQRVSESDVEIGLEGEDDAASLKSRPPVVTVMGHVDHGKTSLLDAIRRTDVAAGESGGITQHIGAYQISTQAGNTITFIDTPGHEAFTEMRSRGADITDIVILVVAADDSVMAQTVEAINHSKAAGCPVIVAVNKCDKPDADPQRVRNDLLQQEIITEDFGGDVLCVDVSALTGQGLDRLEEAIMLQSELLELKANPDRAADGVVVEAKVERGRGSVATVLVQRGTLKQGDILVVGAESGRVRALLDDRGQKLTEAGPGRPVEILGLNGTPMAGDNCVVVESEARAREIAEYRTRQIKD---REARGSVEQMLSAIAASA-------------------------------MRILSAGVGAISESDISLAAASNALVVGFNVRAIPQARDLAKRDGMEIRYHSIIYELIDEVKSAMGGLLSPDTQEEFIGYAEIRQVFGVSKIGKVAGCMVTEGIIKRGCSVRLLRDNVVIHEGSLKTLRRFKDEVKEVREGFECGMGFENYSDIQEGDMIECFEIREVARTL
1986629_CPsp@RPG98762_1__translation_initiation_factor_IF_2                                         MSD-KGKLTLGG-GTLRANTGAGR-RTVQVEVRRKRAPLTAQERAARVKKPGMDVAAPAV-PAEPLAEARRAALEKAEEERRD-RRDGRQGKMTITQALERQRSLASVRRQREKARMR-EQQVKQVRDVVIPDSISVAEFANRMAERTADVVKELMKLGVMATAAQTIDGETAELVAQEFGHRAQRVSESDVEIGLEGEDDDDSLQPRPPIVTVMGHVDHGKTSLLDAIRQTDVAAGESGGITQHIGAYQIKTPAGNAITFIDTPGHEAFTEMRSRGANITDIVILVVAADDSVMQQTVEAINHAKAAGCPVIVAVNKCDKPEADPKRVRNDLLQHEIITEEFGGDVLCVDVSAVTGQGLDKLEEAIMLQSELLELTANPARAASGVVVEAKVERGRGSVATLLVQKGTLKLGDIFVVGAESGRVRALLDDRGKNLESAGPGQPVEILGLNGTPMAGDNCVVVESEARAREIAEYRTRQMKD---REARGSVEQMLSAIAAEAEELPVVIKTDVHGSLEAIRVALEKLGTDQVKVRILSAGVGAISESDISLSAASNAIVIAFNVRAIPQARDLAKRDGVEIRYHSIIYELIDEVKSAMGGLLSPDTQEDFIGYAEIRQVFGVSKIGKVAGCMVTEGIIKRGCKVRLLRDNVVIHEGSLKTLRRFKDEVKEVREGYECGMGFENYSDIQEGDMIECFELREVARTL
1948362_Abacterium@DCQV01000009_1_11___9359_11956                                                   MSD-KGKLTLGG-GQMRAGATGAR-RTVQVEVRRKRAPLTAQERAARVRKPAADAATPA---AAPLVSARREALERAAEERRE-RRDGRQGKMTITQALERQRSLASVRRQREKARMR-DQQVKQVRDVIIPDTISVTELANRMAERTADVVKELMKLGVMATATQTVDGETAELIAQELGHRAQRVSDSDVESGLEGDDDEASLKPRPPVVTVMGHVDHGKTSLLDAIRRTDVAAGESGGITQHIGAYQINTASGNLITFIDTPGHEAFTEMRSRGANITDIVILVVAADDSVMMQTVEAINHAKAAGCPVIVAVNKCDKPEADPKRVRNDLLQHEIITEDFGGDVLCVDVSAISGQGLDKLEEAIMLQAELLELKANPDRAATGVVVEAKVERGRGSVATLLVQRGTLKQGDIFVIGAESGRVRALLDDRGKTLKMALPGQPVEILGLNGTPMAGDSCVVVETEARAREIAEYRTRQIKE---REARGSVEQMLSAIAAEAEELPVVIKTDVHGSLEAIRVALEKLGTDQVKVRILSSGVGAISESDISLSSASNAIVIGFNVRAIPQARDLAKRDGVEIRYHSIIYELIDEVKAAMGGLLSPDTQEDFIGYAEIRQVFGVSKVGKVAGCYVTEGVIKRGCKVRLLRDNVVIHEGSLKTLKRFKDEVKDVREGFECGMGFENYSDIQEGDMIECFELREVARTL
909943_Scluster@EHI48456_1__translation_initiation_factor_IF_2                                      MSE-KSKLTLGGGTALRGGN-TGRAKNVQVEVRRKRVLLTAAERANRMSKTQEEVSQPE--PGEVLREARRRAMEEKQAAAVQ-RRGDRRGKMTISQALGRQRSLASVRRQREKARMR-SQQVKQVRDVVIPDTITVQELANRMAERAADVVKELMKQGIMATVTQTIDAETAELVTLEFGHRVQRVSESDIEDGLSGPDADGDLKPRPPVVTVMGHVDHGKTSLLDAIRATDVAAGESGGITQHIGAYQIETKAGNLITFIDTPGHEAFTEMRSRGATTTDIVVLVVAADDSVKAQTVEAINHAKAADCPIIVAVNKCDKPDADPLRVRNDLLQYELVTEDYGGEILCVDVSAHTGSGLDKLEEAMMLQAELLELKANPDRAAEGTVVEAKVERGRGSVATVLVQRGTLQVGDIFVSGAESGRVRALLNDKGKQLKQALPGQPVEVLGLNGTPMAGDLFSVVESESRAREIAEYRKRRIRD---KEAVSSVEQMLTAIAAEAEELPIVIKTDVHGSLEAIRNALEKLGTEQVKARILTGGVGALSESDISLAAASNAMVIGFNVRAIPQARDLAKRDNVEIRYHSIIYELIDEVKAAMGGLLRPDSQENFIGYAEIRQVFSVSKSGKVAGCMVTEGIIKRGCKVRLLRDNVVIHEGSLKTLRRFKDEVKEVRESMECGMAFENYSDIQEGDMIECFEIKEVARTL
1948375_Abacterium@DEBO01000041_1_6___4280_5593                                                     --------------------------------------------------------------------------------------------------------------------------------------------------------------------------------------------------------------------------------------------------------------------------------MRSRGAVTTDIVVLVVAADDSVKAQTIEAINHAKAAGCPIIVAVNKCDKPEADPRRVRNDLLQHEIVTEDFGGDILCVDVSAHTGSGLDKLEEAILLQAELLELKANPDRDAEGTVVEAKVERGRGSVATVLVQRGTLRVGDVFVTGAESGRVRALLNDKGKQLKLALPGQPVEVLGLNGTPMAGDQFSVVETESRAREIAEYRSRRNRD---KQAVSSVEQMLTAIAAEAEELPIVIKTDVHGSLEAIRTALDKLGTEQVKARILTGGVGALSESDISLAAASQAMVIGFNVRAIPQARDLAKRDNVEIRYHSIIYELVDEVKAAMGGLLSPDSQEDFIGYAEIRQVFSVSKSGKVAGCMVTEGIIKRGCKVRLLRDNVVIHEGSLKTLRRFKDEVKEVRESTECGMAFENYSDIQEGDMIECFEVTEVARTL
1948398_Abacterium@DGPQ01000080_1_29___31910_34522                                                  MSE-KSKLSLGGNAPLRGNAVSSRGKTVQVEVRRKRVGLTAAERANRISKSEAENAVPE--P---LREARRRALEQKQASAQK-RREGRQSKMTISQALGRQRSLASVRRQREKARMQ-DQQVKQVRDVIIPDTVTVQELANRMAERAADVVKELMKLGIMVTATQTIDAETAELVTIEFGHKVQRVSDSDIEDGLSGPDAEEMMKPRPPVVTVMGHVDHGKTSLLDAIRQSDVAAGESGGITQHIGAYQIVTGNENTITFIDTPGHAAFTEMRLRGATTTDIVVLVVAADDSVKAQTIEAINHAKAAGCPIIVAVNKCDKPDAQPQIVRNDLLQHEIVTEDFGGDVLCVDVSAHTKQGLDKLEEAMMLQAELLELKANPDRAAEGTVIEAKVERGRGSVATVLVQRGTLSVGDIFVVGAEFGRVRALLNDKGAQLKTATPGQPVEVLGLNGTPMAGDPFSVVETESRAREIAEYRHRRIRD---KEAVGSVEQMLSAIAAEAAELPIVIKTDVHGSLEAIRVALEKLGTDQVKVKILTGGVGGLSESDISLAAASQAMVIGFNVRAIPQARDLAKRDGVEIRYHSIIYEVIDEVKAAMGGLLSPDTQENFIGYAEIRQIFSMSKYGKVAGCMVTDGIIKRGCKVRLLRDNIVVHEGSLKTLRRFKDEVKEVRESMECGMAFENYSDIQEGDMIECFELTEVARTL
488538_CPmarinum@ADE39823_1__Translation_initiation_factor_2                                        MSD-KSKLTLGN-GKMRTGPSAGR-KTVQVEVRRKRAPLTAQERAARVKKPPEGNAPDEPEPEVPLVEARRAALERAGEEERA-KRDNRQGKMTINQALERQRSLASVKRQREKARMR-EQQVKQVRDVIIPDTISVSELANRMAERTADVVKELMKLGIMATATQTIDGETAELVVSEFGHKVQRVSESDIEIGLTGDDAEDNLQPRPPVVTVMGHVDHGKTSLLDAIRRTDVAAGESGGITQHIGAYQITTANKNVITFIDTPGHEAFTEMRSRGANITDIVVLVVAADDSVMAQTVEAINHAKAAGCPVIVAVNKCDKPEADPQRVRNDLLQQEIVTEDFGGDVLCVDVSAHTGLGLDKLEEAIMLQSELLELRANPDRNADGVVIESKVERGRGSVATLLVQRGTLRQGDIFVIGAESGRVRALLDDRGQKLKEAGPGQPVEILGLNGTPMAGDNCVVVETEARAREIAEYRTRRNKD---HDARGSVEQMLSAIAAEAEELPVVIKTDVHGSLEAIRVALEKLGTEQVKVRMLSSGVGALSESDISLAAASNAIVIGFNVRAIPQARDLAKRDGVEIRYHSIIYELIDEVKAAMGGLLSPDTQEDFIGYAEIRQVFGVSKVGKVAGCMVTEGVIKRGCKVRLLRDNVVIHEGALKTLKRFKDEVKEVREGFECGMGFENYSDIQEKDMIECFEIREIARTL
2162573_Scluster@QBYK01000001_1_29___29270_31876                                                    MSD-KGKLTLGN-SKLRAGPSGAR-KTVQVEVRRKRAPLTAQERAARVAKTDTDMSLAASSAEVPIISARRAALEQASEERRS-RREGRQGKMTITQALDRQRSLASVKRQRERARMR-EQQVKQVRDVVIPDNITVGELANRMAERTADVVKELMKIGIMATATQPIDGETAELVVGEFGHRAQRVSESDIEIGLSGDDPSESLKSRPPVVTVMGHVDHGKTSLLDSIRRTDVAAGESGGITQHIGAYQINTIADNVITFIDTPGHEAFTQMRSRGADITDIVVLVVAADDSVMMQTIEAINHAKAAGCPTIVAVNKCDKPEADPARVRSDLLQHEIITEDFGGDVLCVDVSAHTGMGLNKLEEAIMLQAELLELKANPDRPAEGVVVESKVERGKGSVATVLVQRGTLKQGDIFVIGAESGRVRALLDDRGKTLESAEPGQPVEILGLNGTPMAGDSCVVVESEARAREIAEYRKRRNRD---HEARGSVEQMLSAIAAEAEELPVVIKTDVHGSLEAIRVALEKLGTEQVKVRLLSAGVGALSESDISLASASNAIVVGFNVRAIPQARDLAKRDGVEIRYHSIIYELIDEVKTAMGGLLSPDTQEDFIGYAEIRQVFGVSKIGKVAGCLVTQGVIKRGCKVRLLRDNVVIHEGSLKTLKRFKDEVKEVRESLECGMGFESYSDIQEGDVIECFELREVARTL
1948411_Abacterium@DJCL01000100_1_8___5593_8184                                                     MSE-KTKLSLGG-PPRRGAEVARRGKTVQVEVRRKRAPLTATERANRIKRS----GSDA--PEKEESSIRRRALEEAQSRAKE-RRETRQ-KLTISEALERQRSLASVRRQREKARMREAQQVKQVRDVIIPDSITVSELANRMAERAADVVKELMKQGIMVTATQTIDAETAELVTIEFGHKALRVSESDIEIGLSGADSEDSLKTRPPVITIMGHVDHGKTSLLDAIRKTDVAGSESGGITQHIGAYQIKTQADNIITFIDTPGHEAFTEMRLRGASTTDIVVLVVAADDSVKAQTIEAINHAKAAKCPIIVAVNKCDKPDADAQRVRSDLLQYEIVTEDFGGEIQCIDVSAHTGQGLDKLEEAMMLQAEILELKANPERPAEGSVIEAKVERGRGSVATVLVQRGTLKVGDIFVVGAEYGKVRALLNDRGANLKEAFPGQPVEVLGLNGTPMAGDQIVVVQTESRAREIADYRSRQARD---KEAVTSVEQMLSAIAAEAEELPVVIKTDVHGSLEAIKVALDKLATEQVKVRILTGGVGALSESDISLAAASQAIVVGFNVRAIPQARDLARRDGVEIRYHSIIYEVIDEIKLAMGGLLSPDQQEEFIGYAEIREVFSVSKLGKVAGCYVTEGVIRRGCKVRLLRDNVVIHEGSLKTLKRFKDEVKEVKDGTECGMAFDNYSDIQSGDMIECFEVKEVARTL
1948355_Abacterium@DBVF01000139_1_2___467_1954                                                      ----------------------------------------------------------------------------------------------------------------------------------------------------------------------------------------------------------------------MGHVDHGKTSILDAIRKADVAAGESGGITQHIGAYQVTSAAGNTITFIDTPGHEAFTEMRMRGANITDIVILVVAADDGVMQQTIEAINHARAAACPVIIAINKCDKPEADPQRVRNELLSHEIVTEDFGGDVLAVDVSAHSGMGLDRLEEAVMLQAELMELKANPDAEAEGAVIEAKVERGRGSVASLLVTRGTLDVGDVFVVGAETGRVRAMYDDRGRAVKTAKPGDAIEVLGLNGTPMAGDRLTVVENEARAREVSEYRQRSQRT---KDTVASVEQMLSAIAAEAEELPVVLKTDVHGSLEAIRTAIDKLGTDQVKVRILSSGVGAINESDISLAAASTGLVIAFNVRANPQARDQARRDSIEIRYHSIIYELIDEVKAAMSGLLSPDRKEEFIGYAEIREVFNITKVGKIAGCYVTEGVIKRGCNVRLLRDNVVVHEGSLKTLKRFKDEVKDVREGQECGMAFENYSDILAGDLIECFEVQEIARTI
1658455_Abacterium@LFEU01000044_1_18___16369_18924                                                  MS--KGKLTLGGGGTATRTQTSKSARPVQVEVVRRRSALTEEERVARNKPKVSDNGEQE-------ALSRRERMEQEEEEARA-KRGQRRGKITISEALERQRSLASLRREREKARLR-NQSVKQSRDVTIPDGITVQELSNRMAERAADVIKELMKLGVMATVTQTIDAETAELVVLELGHKPNRVSEADIDLTEDEADDPNTLKPRPPVVTIMGHVDHGKTSLLDAIRSTDVAAGESGGITQHIGAYQVKTNAGNSITFIDTPGHEAFTEMRMRGANITDIVILVVAADDGVMEQTIEAINHAKAAECPIIIAINKCDKPEADSQRVRNELLSHNIVTEDFGGEVLCVDVSAHTKAGLDKLEETIMLQAELLELKANPDRAAEAAVIEAKVERGRGSVASVLILKGTLEVGQIFVVGAETGRVRAMVDDRGNNVEIAKPGDAVEVLGLNGTPMAGDRLSVVENEARAREVSEYRTRVLRE---KESAGTVEQMLSAIASEAMELPLVIKTDVHGSLEAIKAALDKLGTDQVKARILSSGVGAISESDISLAAASQGIVLAFNVRANPQARSQARRDGVEIRYHSIIYELIDDVKAAMSGLLSPERQENFIGYAEILEVFNITKVGKIAGCKVTEGIIKRGCKVRLLRDNVVVHEGNLKTLKRFKDEVKEVREGQECGMAFENYSDLVAGDMIECFEIEEIARTL
570967_Ffenggangensi@JMLV01000002_1_192___176211_178865                                             MTTDKDKLELKKKGQVRQSFSHGRSKTVQVEVKRKRAY--EIENDHNLTRA--DARL--EAERRAREEARKRAEEREEEEAREERKKQRRGKLTITRALERQRSLAAVRRRREKEKER-EQQQKIIRDVVIPEAITVQELANRMAERGGEVVKTLMKLGVMATINQTIDADTAELVVTEFGHNAQRVSDEDVETGLEGPDPESSLQPRPPVITVMGHVDHGKTSLLDALRSTDIVAHEAGGITQHIGAYQIVVEGGSKITFIDTPGHAAFTEMRARGANVTDLVILVVAADDGIKDQTVEAINHAKAAGVPIVVAINKCDKPEADPERVKTELLQYELVPEDMGGDIICVEVSAISREGINDLVESLLLQSELLELKANPERAASGVVVEARLEQGRGSVATVLIQRGTLRVGDIFVTGSESGRVRALLNDRGDKIQQAGPSEPVEVLGLNGTPEAGDDFVVVEDDARAREVADFRAEKKRMTQLASASGSLEQMMDRIKEEAQSMPVVIKSDVHGSLEAITTALEKLATDEVKIQVLHAGVGGINESDVTLARASGAPIIAFNVRANAQARDLARRDGVEIRYYSIIYNVIDDMKALLSGMLAPEQRETFLGYAEIREVFNITRVGKVAGCMITEGQVKRGAKVRLLRDNVVIHDGTLKTLKRFKDEVKEVQQGYECGMAFENYNDIQVGDQIECYEIREIARSL
552518_Elitoralis@KJV07350_1__hypothetical_protein_VZ95_20050                                       --------------------------------------------------------------------------------------------------------------------------------------------------------------------------------------------------------------------------------------------------------------------------------------------------------------------------------------------------------------------------------------------------------------------------------------------------------------------------------------------------------------------------------------------------------------------------------------------------------------------------------------------------------MITEGLVKRGNKVRLLRDNVVIHEGTLKTLRRFKEEVKEVRQGFECGMAFDNYNDLKIGDMIECFEIVEEARTL
2022747_Ecyanobacteri@OYQ18063_1__translation_initiation_factor_IF_2                                MTNNKGKLELKKPQQVRQSFSHGRSKTVQVEVKKKRVHLTEEERAHRLKRA--DAKRAAEVERQKREEAVIRAEEREAEEAVEESKADRRGKITVNQALDRMRSMASMRRAREKERLR-Q-RQKVLREVIIPDAITVQELASRMAERGGEVIKALMRMGVMATINQTIDGDTAELIVQEFGHTPKRASDSDVEIGLRGEDRAEELLPRAPVVTVMGHVDHGKTSLLDALRSTDVAGREAGGITQHIGAYQVKLESGAQITFIDTPGHEAFTEMRARGANVTDIVVLVVAADDGIMPQTVEAIQHAKAANVPIVVAINKIDKPAANVAKVHNELLAHELVVEALGGDVIAIEVSAKARTNLDKLEEAILLQAEILELTANPNRPAEGIIVEAKLDRGRGSVATCLIQRGTLRVGDIFVAGSEWGRVRALVNDKGEQVREAGPSVPVEVLGLQGTPMAGDEMVVVDSEARARDVVQYRQQRRRD---AEARGTVEQMLSQIAAEAKELPLVIKSDVQGSLEAIIASISRLSTDEVATRILSSGVGAISESDVTLARASGAMIIAFNVRANAQAREMARRDGVDIRYYSIIYNVVDDVKAALSGMLAPEMRENFLGYAEIREVFNTSKVGNVAGCMVTEGLVKRGNKVRLLRDNVVIHEGTLKTLRRFKDEVKEVKSGFECGMAFENYNDIKVGDVIECFEIVEEARSL
1895706_Abacterium@OJW53412_1__translation_initiation_factor_IF_2                                   MTNTKKTLTLKKGAHVRQSFTHGRSKTVTVEVKKKRVVLTPQQVEERL------------MKTQVAERTRQEAEQLEEDQ--KEKKRPRRGKLTIVQALEPGRSLAAMKRLREKRKLA-EKQQKVIREVIIPEVITVQELASRLAERSSDVIKVLMNMGVMATITQSIDADTAELIATEFGHQVKRVSESDIEIGLHIDEDLSQMKPRPPVVTIMGHVDHGKTSLLDALRKTDVVAGEAGGITQHIGAYQVILNSGDKITFIDTPGHAAFTEMRARGANVTDIVVLVVAADDGVKDQTIEAIRHAKAANVPIIIAINKIDKPEADPERVRNMLMQHEIFLEKVGGDILDVEVSAKQGLNLDKLEETILLQAEILDLKATPNRPAEGVVVESKLERGRGVVATVLVQKGTLKVGDLFVAGAEHGRVRALLDDRGNQIDEAGPSVPVEILGFNGAPMAGDDFVVVDNENRAREVSEFRQRQARE---AKSLSTMEQMFTQIAAEIKELPVIIKSDVQGSMEAISGSLTKLSTDEVKVNILHSAVGEITESDVTLAKASHAIIIGFNVRANPQAREAARRDGIEIRYYSIIYDVVDDMKAALGGLLAPTLREKYLGAATIRNVFSISKVGKIAGCMVTEGIVKRGAKVRLLRDNIVIHEGTLKTLKRFKDEVKEVREGYECGMAFENYNDIKEGDTIECFEIEEITRTL
1797230_Abacterium@OFX05704_1__translation_initiation_factor_IF_2                                   MTDNKKTLTLKKGKHVRQSFSHGRSKTVTVEVKRKRVILTQQQIQERL------------IKTQVESSSRAKIEEKAEEP--LEKKRPRRGKITVVQALEPTRSLAAMRRLREKRKMA-EVKQKVIREVVIPEVITVQELSNRLAERGADVIKALMKMGVMATITQSIDADTAELIATEFGHQVKRVSESDIEIGLHIDEDPVLLKPRPPVVTVMGHVDHGKTSLLDALRKTDVVAGEAGGITQHIGAYQVTLSSKDKITFIDTPGHAAFTEMRARGANVTDIVVLVVAADDGVKDQTIEAIHHAKAANVPIIIAINKMDKPGANPEQVRNMLMQHEIFLEKVGGDILDVEVSAKTGLNLNKLEETILLQAEILELKANPDRTAEGVVVESKLERGRGVVSTVLVQKGTLRVGDLFVAGAEYGRVRALIDDRSHQIDAAGPSVPVEVLGFNGAPMAGDDFVVVENENRAREISEFRHRRARE---AKSISTMEQMFSKISEEVRELPLIIKSDVQGSMEAISGSLARLSTEEVKVKILHQAVGEITESDVTLAKASRAMIIGFNVRANPQAREAARRDGIEIRYYSIIYDVVDDIKAALGGLLAPTLREKYLGKAQIRNIFSIPKVGKVAGCMITEGLVKRGSKVRLLRDNIVIHEGSLKTLKRFKDEVKEVREGYECGMAFENYNDIKENDSIECFEIEEISRTL
1207063_Oindicum@EKE78359_1__translation_initiation_factor_2                                        MTKEKRRMSLTKTGQVRQSFSHGRSKTVTVEVKRKRAILTEKERAARIKRS-ERPDVEAEPEAEPEIVDRRTAMERAEEDAREERRRQRRGKLSINDALDRQRSLASVRRQREREKQRQNQRHKVVRDVVIPETITVQELANRMAERGTDVIKALMRMGVMATINQPIDADTAELVVSEFGHNMRRVAESDVEFSIRRADAPEATQPRPPVVTIMGHVDHGKTSLLDALRKTDVAAREAGGITQHIGAYQVNLPSGQKITFLDTPGHEAFTSMRARGANVTDLVVLVVAADDGIMAQTVEAITHAKAAKVPIIVAVNKIDKPGANPQRVHQELLQHELVVEDLGGDVLCVNVSAKEGTNLDKLEEAILLQAEILDLKANADRQAEGAIVEAKVERGRGSVATVLIQRGTLKVGDVFVAGAEWGRVRALLDDKGNQIEEAGPSAPVEVLGLNGTPQAGDEFIVVDNENQARDIAEYRQAKLRQ---QTATSTLEQMFTQLAEAKKELSVIIKSDVQGSTEAIRASLEKLENDEVAVRVLQAGVGAFNESDVTLAKASNALMIGFNVRANPQARDLARRDGVEMRYYSIIYNVVDDVKALLSGMLSPVVRETHIGNAEIREVFNITKVGKVAGCMVTEGMVKRGAKVRLLRDNVVIHEGTLKTLRRFKDEVREVNNGYECGMAFENYDDIRNGDVIECFEVEEVARAL
1895707_Abacterium@OJV45367_1__translation_initiation_factor_IF_2                                   MAD-TSQIDLKKNGQVRQSFSHGRSKTVTVEVKKKRFVLTNKEWDTRL-------------------TARKAEETVEEKQVKVEPKRKRP-KVSINSLDERTRSLASMRRAKEKFKNRLDDSAKIIREVIVPETISVQDLANRMATRGADVVKSLIRMGMMVTINQFIDADTAEIIITEYGHKIKRVSDADVEFGIKGEDNPQDLRPRAPVVTIMGHVDHGKTSLLDALRKTDVVSSEAGGITQHIGAYQVTMSSGKKITFIDTPGHAAFTEMRARGANVTDVVVLVVAADDGIKEQTIEAIRHAKAAKVPIVVAINKVDKPDAQPDRVRMELLQHEIVVEKLGGDVLDVEVSAKTSINLEKLEEAILLQSEILDLNANPSRPAEGIIIEAKMERGRGAVATVLVQKGSLKIGDIFIAGNEWGRVRALVDERGNKKDRAGPSVPVEVVGLTGVPLAGDDFIVLGDETKARQIADYRKQRQRE---HLASRTMEQMMSQIAAETKELPVLVKSDVQGSLEAIIGSLEKIGSNEVSVRILHAAVGGINESDVTLASASNAIIVGFNVRANPQARDLAKRDEVDIRYYSIIYNVIDDIKAALSGLLSPIMKEKFLGYASIRDVFNITKIGKVAGCMITEGIVKRGAKVRLLRDNVVIHEGSLKTLKRFKDEVKEVKDGFECGMAFENYHDIRAGDVIECFEIEEIARTL
1122607_Ndenitrifican@AUFM01000015_1_442___461686_464292                                            MTT-KKKLSLGKSDQVKQSFSHGRSKTVQVERRKKRAGLSAEERERRTRQQAAAAATPAAEPAPAP--DRRQALERDEEAARADRRRQRRGKLTVSQALGRSRSLASVRREREKQRLREEQ--KQIRDVVIPDAITVQELANRMAERAGDVIKSLMKMGMMATITQSIDSDTAELVVAEFGHRSKRVSESDVELQLQGDDAPEDMQPRAPIVTVMGHVDHGKTSLLDALRRSDVAGGEAGGITQHIGAYQVTVPSGAKITFLDTPGHEAFTEMRARGANVTDIVVLVVAADDGIMAQTVEAIRHAKAAGCPIIVAVNKCDLPDSDPSRVRQELLQHEIVVEEMGGDVLAVDVSAKTRAGLDKLEEAILLQAEVLEVKANPDRRAEGAVIEAKMEKGRGSVATVLVTKGTLKVGDIFVAGAEWGRVRALLGDHGQRTDNAGPSIPVEVLGLQGTPVAGDEFAVVETEAQAREIAEYRQRVMRE---KSAAGSVEQMLSAIAAQAEELPVVIKTDVHGSLEAIRSTLEKISNDAVAVRILHGAVGGISESDVALAKASSALIIGFNVRANPQARDMAQQEGLEIRYYSIIYELIDDIKAALTGMLSPDLKEEFLGNAEIREVFNITKVGKVGGCMVTEGMLRRAAKVRLLRDSVVIHEGTLKTLKRFKDEVKEVREGYECGAAFENYNDIQAGDLIECFEVKEVARSL
1946924_Msp@DIMG01000033_1_143___138885_141446                                                      MTDNKSTLSLKGGQHITQTLA-GQSRGVTIEVRKKRGALTNDEREVRLEDDEEEAKRRAEAEKTGKAEDLRRRLEEEEDRIKEPR-TDHRGRLTVNQVLASGRSLASVRRARQKARA-MKVQPKQAREVIVPETITVQELANRMAERGGDLIKSLMKMGVMATINQTIDADTAELIILEFGHKIKRVTEADVEVGIEGDDSEQDLESRPPVVTIMGHVDHGKTSLLDALRSTDVVAGEAGGITQHIGAYQITLESSQKITFLDTPGHAAFTEMRARGANVTDIVVLVVAANDSIMPQTIEAISHAKAAGVPMIVAINKVDLPDANPMKVKQDLLQHNVQVEEMGGDVLCVELSAKKRINLDKLEEAILLQAEILDLKANPKRAAQGAVVESKMERGRGSVATVLIQKGTLSIGDIFVVGSEWGRVRALLDDKGQNIVKAEPGRPVEVLGLSGTPESGDQFSVVETEGKAREIVDYRLRKKKE---KDAIVSFEQLLAQSR-NKKELPIIIKADVHGSVEAIAGSLAKIDNAEVGVKVLYSGVGPISESDITLANASKAFVVGFNVRANAQARELAKRDKVEIRYYNIIYNIIDDVRAVLGGMLSPTIREEYLGHAQVRQVFNITKVGKIAGCMITSGIVKRGSQVRLLRDDVVIHEGMLKTLKRFKDEVKEVREGMECGMAFENYDDLKDGDIIECYDVKEETRTI
1803508_Abacterium@OIN86391_1__translation_initiation_factor_IF_2                                   MTDKKSTLSLKGGQHITQTLA-GQSRGVTIEVRKKRGALTNDEREVRLEDDEEEAKRRAEAEKTGKAEDLRRRLEEEEDRIKAER-NNTRGRLTVNQVIISGRSLAAVRRARQKARA-MKVQVKQSREVIVPETITVQELANRMAERGGDLIKSLMKMGVMATINQTIDPDTAELIIIEFGHKIRRVTEADVEVGIEGDDLDLDLISRPPVVTIMGHVDHGKTSLLDALRSTDVVAGEAGGITQHIGAYQVTMPSGDKITFLDTPGHAAFSEMRARGANVTDIVVLVVAANDSIMPQTIEAISHARAANVPMIVAINKIDLPDANPMKVKQDLLQYNVQVEDMGGDVLCVELSAKKKINLDKLEETILLQAEILDLKSNPNRAALGTVVESKMERGRGSVATVLIQKGTLSIGDIFVVGSEWGRVRALLDDKGQNLVKAEPGRPVEILGISGTPESGDQFAVVESEGKAREIVDYRMRKKKE---KEAVISFEQLLAQSR-NKKELPVIIKGDVHGSVEAIVGSLNKIEQTEVGVKILFSGVGPISESDVTLAKASNAFVVGFNVRANAQAREMAKRDKVEIRYYNIIYNIIDDVKAVLGGMLSPLVREEYLGQAEIRQVFNITKVGKIAGCMVQGGMVKRGSKVRLLRDDVVIHEGMLKTLKRFKDEVKEVREGMECGMAFENYDDIKDGDIIECYDVKEETRTI
1797220_Abacterium@OFW88694_1__translation_initiation_factor_IF_2                                   MTE-KTTLSLKGAQHITQTLA-GQSRGVQIEVRKKRGALTSDEKNVRLEEEEEEAKRRAQAEATGKAEELRRRIEEEEDRKKEDR-SDSRGRMTVNQVLENARSLSAVKRARQKAKS--KVQVKQYRDVIVPETITVQELANRMSERGGDVIKSLMKMGVMATINQSIDADTAELIILEFGHRIKRVTEADVEIGIDGTDDETNLVFRPPVVTIMGHVDHGKTSLLDALRLTDVVSGEAGGITQHIGAYQITVGSGQKITFLDTPGHAAFTEMRARGANVTDIVVLVVAANDSIMPQTIEAISHAKAANAPMIVAINKIDLPDANPMKVKQDLLMHDVQVEEMGGDVICVELSAKKKINLDKLEEMILLQAEVLNLRANPARAAVGAVVESKVEQGRGSVATVLIQNGTLRIGDIFVVGSEWGRVRALLDDKGKQIKTAIPGQPVEVLGLSGTPDAGDSFTVVANEPKAREIVDYRLRKKKE---KEAIVSFEQLLAQAR-NKKELPIIIKADVHGSVEAIAGSLSKMDNTEVGVRVLHTGVGAITESDVTLAKASGAFLVGFNVRANAQARDMAKRDKVEIRYYNIIYNIIDDVKGMLGGMLSPLVREEYLGQAQIREVFNVTKVGKIAGCMVTTGSVKRGAKVRLLRDDVVIHEGTLKTLKRFKDEVKEVQTGMECGMAFENYEDIREGDIIECFEVKEETRTL
1946921_Msp@DEPL01000041_1_2___502_2211                                                             -----------------------------------------------------------------------------------------------------------------------------------------------MAEKSGDVVKALMKMGMMATINQTIDADTAELLIEEFGHTIKRVTEADIEIGLEGVDSEADLIARPPIVTIMGHVDHGKTSLLDALRQTNVVSGEAGGITQHIGAYQVEVKDKDKVTFIDTPGHAAFTQMRARGANITDIVILVVAANDSVMPQTIEAISHAKAAEVPLIVAINKIDLPDANPQKVKNDLLQHEVIGEDMGGDTMMVEVSAKSKMNLDKLLEAILLQAEVLELKANPNREARGTVVEAKMEKGRGSVATVLVDNGTLKSGDIFVVGGEWGRVRNLFDDKGKQVDKAVPGQPVEVLGLQGTPEAGDELVVVKDEARARAIVDYRRRKKRD---VAAALTIEQMMANNKNKK-ELPVLIKADVHGSIEAITGSLNKMDNEELAVRVIYSGVGGITESDVTLARASNAFIVGFNVRANAQARELAQRESVNLRYYNIIYNVIDDVKEVLSGMLSPKIREELIGYAEIREVFNITKVGKIAGCMVTSGTVKKGNKVRLLRDDVVIHEGTLKTLKRFKDEVKEVREGMECGMAFEKYDDIKAGDVIECSDIIEEAQTI
856793_Maeruginosavo@AEP09440_1__translation_initiation_factor_IF_2                                 MTDES-TLSLKGGGAAAPRAATRGGKSVAVEVRRKRSGLTSEEREARIEESEDEDDRSIPAIVTQPAEQARQRLEQEEEQQKAERSGDNNGRLTVQKALMRGRSLAATRRARAKAHR-SAEQQKVLREVVLPEFITVQELANRMTERSSDVVKALMKLGVMATITQTIDADTAELIVTEFGHTIKRVTEGDVEIGIEGTDTEGDLLPRPPVVTIMGHVDHGKTSLLDALRATDVVAGEAGGITQHIGAYQVTMPSGHKITFLDTPGHAAFTEMRARGANVTDIVVLVVAANDSIMPQTIEAINHAKAAGVPIIVAINKIDLPDANPNKVRQDLLQHEIVLEEMGGDTMAVELSAKKKINLDKLEETILLQAEMLNLRANPNRRANGTVVEAKLEQGRGNVATVLVENGTLRVGDIFVAGAESGRVRALLDDRGNSVKQALPGQPVEVLGLQGAPEAGDKINVVEDDARAREIAAYRARKKRE---QAASITLEQMIAAAKEEKTTLPVVIKADVHGSVEAIAGSLQKIDNPDVMVRVLHSGVGGITESDIILAKASNAMIIGFNVRANAQARTLAERDGVNIRYYSIIYNIIDDAKAILSGMLAPNLREEYLGQASIRQVFNITKVGKVAGCMITNGVVKRGSKVRLLRDDVVIHEGTLKTLKRFKDEVKEVKEGMECGMAFENYDDIKDGDVIECFDIVSEARTV
1946923_Msp@DHXB01000137_1_3___374_2848                                                             MSEDK-TLSL-GSAKIKQNIG-SGSSGISVEIRRS-RKTASNEREARIEEEEDDKDKGLPREKTKVKQSQRERLEQAEEKERADR-GDRRGKLTVTQVLDRGQSMAALKRARAKAKA-AQEAAKVTREVVVPEIITVGELANRMSEKSGDVIKALMKMDVMATITQAIDADTAELIVEEFGHKIKRVTEADVEIGLTGEDKDEDLMPRPPVVTIMGHVDHGKTSLLDAMRSTDVVAGEAGGITQHIGAYQVTMPSEKKITFLDTPGHAAFTEMRARGANVTDIVVIVVAANDSIMPQTVEAINHAKAANVPLIVAINKIDLPDANPNKVKQDLLQHEVVIEDMGGETLCVEVSAKKKMNLDKLEEAILLQSEILDLKANPNRVAQGTVVEAKLEQGRGSVATILIERGTLEIGDIFVVGSEWGRVRALVNDKGKNVKKAIPGEPVEVLGLNGTPDSGDSFQVVKNEGKAREVVAYRQRVKAE---KKSMASLEILMAAVKEEKKTLPVIIKGDVHGSVEALLGSLEKIENEEVAVKPLHTGVGGITESDVTLAKASGALIIGFNVRANAQARDMAKRENVDVRYYNIIYNVIDDVKGILSGMLDPVHREQYLGQAEIREVFNITKVGKVAGCMVTAGNVKRGSHVRLLRDDVVIHEGKLKTLKRFKDEVKEVREGMECGMAFENYDDIKEGDIIECFDVIEESRSL
1946913_Msp@DCXL01000004_1_234___239184_241676                                                      MSDEK-TLSL-GSAKAKQSL---GGNGVAVEIRRSRRKLTADERDARIEDEVEEAKKPKPAGGS-VKEDLRKKLEQAQEAARQER-SDRNGKLTVTQVLERSQSLAALKRARAKAKA-AKEAAKVAREVVVPEMITVQELANRMTEKSGDVIKALMNMGTMATINQMIDADTAELIIDEFGHKIKRVTEADVEIGLGGEDRDEDMVARPPVVTIMGHVDHGKTSLLDAFRSTDVVAGEAGGITQHIGAYQIKSSTGQKITFLDTPGHAAFTEMRARGANVTDIVVIVVAANDSIMPQTIEAINHAKAAKVPLIVAINKIDLPDANPMKVKQDLLQHEVVIEEMGGEVLCVEVSAKQRTNLDKLEEIILLQAELLDIKANPNRQAQGNVVEAKLEQGRGSVATVLITKGTLNKGDIFVAGSEWGRVRALINDKGKQIKEAIPGQPVEVLGLNGTPEAGDSFVVVDNEAKAREVVDYRNRKKLE---KKSLASLELLMAQAKESRTTMPIVIKGDVHGSVEALLSSLKKIENPDIAVQALHTGVGGITESDVTLANASGALIVGFNVRANAQARDLAKRDGVDIRYYNIIYNVIDDVKSILAGMLSPLEREEYLGQAEIREVFNVSKVGKVAGCMVTAGEVKRGSHVRLLRDDVVIHEGRLKTLKRFKDEVKEVREGMECGMAFESYDDIKEGDIIECFEVKEEARTL
1946909_Msp@DDIM01000020_1_90___89906_92479                                                         MTDAK-TLSL-GSAKASQRLG--GSGGVSVEIRRSRKAGAIEGHDERIEEEKEDAEKAKDEAKVEEKKSAREILEKEEEREKESR-NSRRGKMTVTQVLTRGQSMAALKRARARAKA-AQEAQKVKREVILPEHITVQELANRMTEKGGDVIKKMMELGVMATINQTIDADTAELVIEEFGHTLRRVTEADVEVGINPQDDEADLVSRPPVVTIMGHVDHGKTSLLDAMRQTDVVAGEAGGITQHIGAYQIQSASGNKITFLDTPGHAAFTEMRSRGANVTDIVVIVIAANDSIMPQTIEAINHAKAADVPMIIAINKIDLPDANVNKAKQDLLQHDVVIEDMGGDVLCVEVSAKKKMNLDKLEEAIFLQSEILDLKANPNREAHGTVVESKLEQGRGSVATVLMQNGTLKIGDIFVVGAEWGRVRALINDKGVQIEQAIPGLPVEVLGLNGTPNAGDAFAVVQNEARAREIVEYRVRKNLD---QKSLNSLESMMASVKAEKKTLPVLIKGDVHGSVEALLGSLEKLDNDELAVQALHTGVGGITESDVTLANASNAVIIGFNVRANAQARDLAKRDGVDIRYYNIIYNVIDDIKAILSGMLSPVEREEYLGQAEIREVFNITKVGKIAGCMMTTGMVKRGAKVRLLRDDVVIHEGMLKTLKRFKDEVKEVKEGMECGMAFENYDDIKTGDIIECFEVIEEQREL
349221_Maeruginosavo@PZO85059_1__translation_initiation_factor_IF_2                                 MSEKKKTLSLKGNAQARQNLS-GGSRGTVVEVRRRRVALSSAEREARAAQPEDERDSEIEPKMT--IEEARRRLEEAEEKAREPR-GERSGKLTVSKVLDGGRSLASVKRAREKARKIAKEAQKVYREVVIPEVITVQELANRMAERSADVVKALMKLGVMATINQSIDADTAELIVTDFGHTVRRVTESDVETDLGGEDTAEQLVSRPPVVTIMGHVDHGKTSLLDALRSTDVVSGEAGGITQHIGAYQVTLKSGDKITFLDTPGHAAFTEMRARGANVTDIVVLVVSAADSIMPQTIEAINHAKAAGVPIIVAVNKVDLPDANPQKVKQDLLQHEIIVEELGGDTMCVEISAKKRINLDKLEEAILLQAEVLELKVNPNRDAVGAVVESKMEIGRGSVATVLIQRGTLKQGDIFVVGAEWGRVRALYDDRGNQLQKAVPGQPVEVLGLTGTPDAGDILNVVENEAKAREVSEYRARKKRE---RASALRFEDILAAAKANKKILPVLIKGDVHGSVEAIIGSLGKLESTEIGIQVLHSGVGGITESDITLAKASNAFVIGFNVRANAQARVQAEREGVQIRYYNIIYNVIDDARAVLSGMLSPTRREDYLGQAEIRQVFNITKVGKIGGCMVTTGMVKRGAGVRLLRDNVVIHEGTLKTLKRFKDEVKEVKEGMECGMAFEGYEDIKEGDIIECYQVVEEARTL
1946939_Msp@DLGR01000005_1_2___539_3070                                                             MSEEKKTLSLKGSAQARQNLS-GGNRGTVVEVKRRRVPLSSAEREARASQPSNE---GISKKDT--SDDARRRLEEKEEKAREGR-NDRGGKLTVTKVLEGGRSLAAVKRAREKARKMAKEAQKVFREVTIPEFITVQDLANRMTERGADVIKALMKLGVMATINQSIDADTAELIVADFGHTVRRVTESDVETNLGGEDKAEQMVSRPPVVTIMGHVDH----------------GEAGGITQHIGAYQVTLPSGAKITFLDTPGHAAFTEMRARGANVTDIVVLVVAANDSLMPQTIEAINHAKAAKVPLIVAINKIDLHDANPQKVRQDLLSHEVVVEELGGDTMAIEISAKKKLNLDKLEEAILLQAEVLELKVNPNRPAEGAVVESKMEIGRGSVATVLVQKGTLKQGDIFVVGAQWGRVRAIYDDRGVQLQQAVPGQPVEVLGLTGTPDAGDILNVVPNEAKAREVSEFRARKKRE---KASAMRFEDILAAAKANKKVLPVVIKGDVHGSVEAIIGSLHKLENNEIGVQVLHSGVGAITESDITLARASNAFVVGFNVRANAQARVQAEREGVQIRYYNIIYNVIDDAKAVLSGMLSPSRREDYLGHADIRQVFNITKVGKIGGCMVTAGIVKRGAGVRLLRDNVVIHEGTLKTLKRFKDEVKEVKEGMECGMAFENYEDIKEGDVIECYQVVEEARTL
1123362_Tlitoreum@SDF75224_1__translation_initiation_factor_IF_2                                    MDDQKKKLSLGKTGQVKQSFSHGRSKTVQVEVRRRR--LTAEEREARAARRVTEETVSPAQDAVASPVDRRQALERAAEAAREERKTPRRGKLTISDAL-RVRSLASVRRARERERQRSQGAVKQSRDVVVPETITVQELANRMAERGGEVIKSLMKMGVMATINQIIDADTAELVAQEFGHKVRRVAESDVELGMLGDDKVEDLRPRCPVVTVMGHVDHGKTSLLDAIRQADVASGEAGGITQHIGAYQIEVPSGDKITFIDTPGHEAFTEMRARGANVTDIVILVVAADDGIMAQTVEAIRHARAAKVPVIVAVNKIDKPDADPQRVRTELLQHEIVVEDMGGDVQAIDVSALTKQGLDTLLEAIALQAEVLELKANPDRAATGVVIEAKVERGRGSVATVLVQRGTVRTGDVFVAGAEWGRVRALVNDRGEPSESAGPSEPIEVLGLQGTPTAGDDFVVVENESRAREIADYRQRLLRE---KSAAGTVEQMLSAIQSEADELPLVIKTDVHGSLEAIRATLEKLETSVVKPRILHSAVGGISESDVSLAGASGGIIVGFNVRANPQAREMARRDGMEIRYYSIIYDLIDDVKALLTGMLAPELKEEFLGYAQIRQVFNITKVGKVAGCMVTDGVIKRGCKVRLLRDNVVIHEGSLKTLKRFKDEVREVREGYECGMAFENYDDIREGDQIECFELKEVARTL
1401328_CEfaulkneri@AHC73296_1__translation_initiation_factor_IF_2                                  MDDEKKTLSIGKSAQVKQSFSHGRSKTVQVEVRRRRMFLTAEEREVRSIKRVNKVKL--PDVNILTPISRRQTMERAIETSREERKGSRRGKLTITDAL-RMRSLASVRRARERERKRGPGSIRQSRDVIVPETITVQELANRMAERGGDVIKTLMKMGFLATINQMLDADTAELVAQTLGHKVRRVAESDVELGMAGEDSYADLQPRPPVVTVMGHVDHGKTSLLDAIRQADVASSEAGGITQHIGAHQIELPSRDKITWIDTPGHESFTEMRARGANVTDIVLLVVAADDGIMAQTIEAIRHAKAANVPIIVAVNKIDKPEADPERVRTDLLQHAIVVEDMGGDVQAVDVSAQTKHGLSVLLEAIIVQAEILELKANPNRAASGIVIEAKVERGRGSVATVLVQRGTLRTGNVFVAGAEWGRVRALINDRGKSAEIAIPSDPVEVLGLQGTPIAGDDFVVVENENRAREIANYRRRRLRE---KSAVGTVEQMLSAIKSEAAELPLVLKADVHGSLEAIRASIEKMENRLVKPRILHAAVGGISESDVSLARASSAIVVGFNVCANPQAREMARLDGMELRYYSIIYDLIDDMKTLLTGMLAPELNEEFLGYAEIRQIFDITKVGKVAGCMVREGVIKRACKVRLIRDNVVIHEGSMKTLKRFKEEVREVREGYECGIAFESYDDIREGDQIQCLDLKEVARTL
1193729_CEfaulkneri@AFX98280_1__translation_initiation_factor_IF_2                                  ---QKKTLSLGKSAQVKQSFSHGRSKTVQVEVRRRRMFLTAEEREVRSTKRVNRVTL--SNVNVLTPVNRRQAMERAIEAAREDRKSSRRGKLTISDAL-RMRSLASVRRARERERQRGQGTIRQSRDVIVPETITVQELANRMAERGGEVIKTLMKMGFLATINQMIDADTAELVAQALGHKVRRVAESDVELGMTGEDSYADLQPRPPVVTVMGHVDHGKTSLLDAIRQADVASSEAGGITQHIGAHQIELPSRDKITLIDTPGHESFTEMRARGANVTDIVLLVVAADDGIMAQTIEAIHHAKAANVPIIVAVNKIDKPEANPQRVRTDLLQHAIVVEDMGGEVQAIDVSAQTKHGLSLLLEAIVVQAEILELKANPNRAAAGIVIEAKVERGRGSVATVLVQRGTLRTGNVFVAGAEWGRVRALVNDRGKSAEIASPSDPIEVLGLQGTPIAGDDFVVVENENRAREIADYRQRRLRE---KSAIGTVEQMLSAIKSEAAELPLVIKTDVHGSLEAIRASIEKLENRLVKPRILHAAVGGISESDVSLASASGGIVVGFNVRANPQAREMARRDGMELRYYSIIYDLIDDMKTLLTGMLAPELNEEFLGYAEIRQIFNISKVGKVAGCMVMEGIVKRSCKVRLLRDNVVIHEGSMKTLKRFKEEVREVREGYECGIAFENYDDIREGDQIECLNLKEVARTL
1946906_Msp@DCMQ01000035_1_9___6620_9169                                                            MSENK-TLSLKSKS-------AP--KKGVVEVKRKRQILTTEEREKRAIDQQEEADAKKEKEAAKAAEELRQLIEEGEERSKEDKKNRRGGKITVTQALDKSISLAAQKRAREKARLSAKEAKKVVREVVVPETITVQELANRMSERSADIVKSLMKMGVMATINQVIDADTAELIVDEFGHKISRVTEADVEIGIEGDDVDENLEPRPPVVTIMGHVDHGKTSLLDAMREANVVAGEAGGITQHIGAYQIQSSTGQKITFLDTPGHAAFSEMRARGANVTDIVILVVAANDSIMPQTVEAINHAKAAGVPLIVAINKIDLPDSEAYKVKQDLLQYEVVVEELGGDTQCVEISAKKRMNLDTLEEAILLQAEVLDLKANPNRDAIAVVVESKQEQGRGSVATVLIEKGTLNIGDIFVAGTEWGRVRAILDDKGNRIKEAIPGLPVEILGLNGTPDSGEKLVVVKDEAKAREIQNYRIRKRREN--ANLSSGFEALLAKSQESKTILPVLIKADVHGSVEAIMGSLDKIDNPDVDVKVLHNGVGGITESDITLAKASNALIIGFNVRANAQARDMAQRDGVDVRYFNVIYNIIDDVKAILGGMLDPTLREEYLGQAEIREVFNITKVGKVAGCMVSAGVVKRGSKVRLLRDDVVIHEGTLKTLKRFKDEVKEVREGMECGMAFENYDDIKAGDVIECYDVTEEARVL
1946918_Msp@DELD01000010_1_21___14504_17059                                                         MSEKK-TLSLKTDK-------AAGGKKAVVEVKRKRQILTQDERDKRAIDQEAEAEAAKEKEKAAAPDELRQLIEENEEQSKDERKGKRGGKITVTQALNKSMSLAAQKRAREKARLSAKEAKKVVRAVVVPETITVQELANRMSERSADIVKSLMKMGVMATINQVIDADTAELVVDEFGHKISRVTEADVEIGIEGEDDEGTLESRPPVVTIMGHVDHGKTSLLDAMRQANVVAGEAGGITQHIGAYQIKSSTGQKITFLDTPGHAAFSEMRARGANVTDIVILVVAANDSIMPQTIEAINHAKAAGVPLIVAINKIDLPDAESYKVKQDLLQHEVIVEELSGDVQCVEISAKKRLNLDTLEEAILLQSELLDLKANPNREAVAVVVESKQEQGRGSVATVLIEKGTLHIGDIFVAGTEWGRVRAILDDKGARIKEAVPGQPVEILGLNGTPDSGEKMVVVKDEARAREIQDYRVHKRREN--ANLSSGFEALLAKSLDSKTILPVLIKGDVHGSVEAIIGSLDKIDNPDVDVKVLHNGVGGITESDITLAKASNALIIGFNVRANAQARDMAQRDGVDMRYFNVIYNIVDDVKALLSGMLAPHIREEYLGQAEIREVFNITKVGKVAGCMVSTGTVKRGSKVRLLRDDVVIHEGTLKTLKRFKDEVKEVREGMECGMAFENYDDIKANDVIECYDVTEEVRVL
1946928_Msp@DIUZ01000002_1_363___339003_341531                                                      MSNKDKTLSLKGNGQVRQSFSGGRTKSVAVEVRRQRGTQTDLEREKRAANKETVNAADI-------VRTARQKMEEAEKEAAIARERERANRMTVTQALEGGRSLASVRRARQKSKNK-LDSKKQVREVVLPETITVQELANRMAERSGNLIKSLMKMGVMSTVNQNIDADTAELLILEFGHTVKRVTEADIEVGIEGEDTGTDLINRPPVVTIMGHVDHGKTSLLDALRSTNVVAGEAGGITQHIGAYQITAPSGQKITFLDTPGHAAFSEMRARGANVTDIVVLVVAANDGIMPQTIEALNHAKAAGVPIIVAINKIDLPDANPTKVKQELLQHDIIVEDMGGETQVVEVSAKQRLGLDTLEEAILLQAEVLDLKANPNRHAVGTVIESRMEVGKGSVATVLIDKGTLKQGDIFVTGAEWGRVRVMHNDQGKQIKEAIPGQPVEVMGLQGTPDAGDDFVVVENEAKARDITEYRTKKKRDV----AQLQMEQLFAGAKTGKVTLPVIVKADVHGSVEAIIGSLKKIDNVDLIINVIHSGVGGITESDVSLATGSKAPIIGFNVRANAQARDLASKNAVDIRYYSIIYNVIDDVKALMGGMLSPTLREEFIGNAEIREVFNITKVGKIAGCMVTTGYVKRGAKVRLLRDNVVIHEGKLKTLKRFKDEVKEVKEGTECGMAFENYEDIRPKDVIECFDVISESRSV
1150469_Pphotometricu@CCG07568_1__Translation_initiation_factor_IF_2                                MTNA-KKLELRKSGQVRQSFSHGRSKVVQVEVRKKRPLLTATELEGRR---EDAARRVREEEA-----KRKAIDAREEEEAKEDKKKEKRGKLTISVALERGRSVAALRRAKQKEKRKA-LSERVVRDVIIPDTITVQELANRMAERGANVIKALMKMGVMATINQSIDADTAELVVSEFGHQARRVSESDVELGLVAPDTDDDLVSRPPVVTVMGHVDHGKTSLLDAMRSTNVVSGEAGGITQHIGAYQVIRESGQRITFIDTPGHAAFTAMRARGARVTDIVVLVVAANDGIMPQTVEAIRHARAAGVPVVVAINKIDLPDANPDKVRQDLLQHELVVEDLGGDVLTVEVSAKKRLNLEKLEEAILLQAEVLDLKANPGRACQGVVIEAKVEKGRGSVATILVSRGTLKVGDIFVAGAEWGRVRALVDDRGARVVEATPAMPVEVLGFQGTPAAGDDFIVVEDENRAREVSEYRRRKERE---AQQKGTMEQMFERIQAEAKELPVVIKADVQGSVEALVGTLEKLGNNDVKIRVLHAAVGGINESDVTLAKASDGLIVGFNVRANPQARDMARRDGVKIRYHSIIYAVADEVKALLSGMLDPTYKEHFIGYAQIREVFNITKVGRVAGCMVTEGVVKRGTKVRLLRDDVVVHEGTLSQLKRFKDDVREVREGYECGMSFENYNDIQVGDMIECIEVEQVAATL
269796_Rrubrum@ABC24575_1__bacterial_translation_initiation_factor_2__bIF_2_                        MTNA-KKLELKKSGQVRQSFSHGRSKVVQVEVRKKRPALTSEEMQGRR------------EEA-----ERKRLEEREEEEAREDKKKEKRGKLTVTAALERGRSVAALRRAKQKEKRKA-SAERVVREVIIPDVINVQELANRMAERGANVIKTLMKMGVMATINQTIDADTAELVVAEFGHASRRVSDSDVELGLGAPDGTEVLTSRPPVVTVMGHVDHGKTSLLDAMRKTDVAGGEAGGITQHIGAYQVVTKSGQKITFIDTPGHAAFTAMRARGARVTDIVVLVVAANDGIMPQTIEAIRHARAAEVPVVVAINKMDLPDANPEKVRTDLLQHELVVEQLGGDVLNVEVSAKRRLNLDKLEEAILLQSEILDLKANADRACQGVVIEAKVEKGRGSVATILVQKGTLKVGDIFVAGAEWGRVRALVDDHGNRVIAATPAMPVEVLGFQGTPAAGDDFIVVEDENRAREISEYRQRKDRD---AQQRTTMEQMFERIQAEARELPVVIKADVQGSVEALVGTLEKLGNDDVKIRVLHAAVGAINESDVTLAKASDGLIIGFNVRANPQAREMARRDGIDIRYHSIIYAVADEVKALLSGMLEPTFKESFIGYAAIREVFNITKVGKVAGCMVTEGIVKRGAKVRLLRDNVVIHEGSLSQLKRFKDDVREVREGYECGMSFETYNDIQVGDVIECFEMEEVAAVL
1952857_Rbacterium@DGNZ01000415_1_13___10859_13024                                                  -------------------FA------VPVE-------RTEAERPSRT-----------E----------------EPTAADA-KKVERRGKLTIAEAEEHRRSLASVKRQRERDKEKLRSGGRVIRDVVIPETITVQELANRMAERGGAVVKKLMEMGVMATITQSIDADTAELVVQEFGHRLKRVSDADVEENLNGKDDAAALTTRAPVVTIMGHVDHGKTSLLDALRESDVANHEAGGITQHIGAYQVRTSDGNVVTFIDTPGHAAFTEMRARGAKVTDIVVLCVAADDGIMPQTIEAIHHAKAAGVPMIVAINKMDKAGADANRISTDLLSHDIQVEDMGGDVLAIPVSALKKTGLDKLLEAINLQAELLELKANADRPAAGVVVEAKMEQGRGSVATVLVQHGTLNVGDIFVAGAEWGRVRAMNDAAGKSHNSAGPSFPIEVLGLNGTPMAGDEVVVVDSENKAREVTEFRQRRDRD---TRAASTLEQMFEKIKEEAEMLPIVIKADVHGSLEAIVGAMANMSTDEVQVQVLHSGVGGINESDVTLARASNAFVVGFNVRANPQARAAAKRDSVDIRYYSIIYDLIDEVKTMLSAMLAPDVSEEFLGNAEVREVFNVTKVGKIAGCMIIEGQVKRGARVRLLRDDVVIHEGELSQLKRFKDDVKEVKEGYECGMAFANYNDIQIGDKIECFEVKETIREL
1898112_Rbacterium@PCH84950_1__translation_initiation_factor_IF_2                                   MAEEKPKLELKKTGQVRQNFSHGRSRMVTVEVRKKRTFLTEEEKASRA-----------E----------------EKAAPPP-KQRPRRGKLTIAEALDRTRSLASIKRAREKEKQQQLSGKKIIRDVIIPETITVQELANRMAERSVDVIKTLMNMGVMATITQIVDADTAELVVAEFGHNLKRVSESDVELGLKGEDDTASLVSRPPVVTVMGHVDHGKTSLLDAIRETDVAAHEKGGITQHIGAYQVTLSSGAKISFIDTPGHAAFTEMRARGANVTDLVVLCVAADDGVMPQTIEAIDHAKAAKVPIIVAINKIDKEGANPARIRTDLLQHDLVLEEMGGDVLAVEVSATEKTNLDKLEETILLQAELMDLKANPDRSAEGVVVEAKMEQGRGSVATVLVQRGTLKVGDIFVAGDEWGRVRALIDVHGENLDEAGPSMPVEVLGLNGTPNAGEEVAVVESEGRAREVVDFRQRRIRD---EKAAGTLEQMFEKIKEDLQMLPVVIKADVKGSVEAIIGALNNMATDEVKAHVLHSGVGGINESDITLANASGGVVIGFNVRAN-QARELARQDNVEIRYYSIIYDLLDD-KKTLSGMLAPTIKENLLGYAEIREVFNISKVGKIAGCMVTEGVVRRGAKVRVVRDEIVIHEGELSQLKRFKDDAKEVKDSTECGMGFANFHDLEVGDMVECFETEEISREL
[truncated: 510,832 more chars]
