# Supplementary material for: Components of iron–Sulfur cluster assembly machineries are robust phylogenetic markers to trace the origin of mitochondria and plastids
Source: PLoS Biol. 2023 Nov 8;21(11):e3002374. doi: 10.1371/journal.pbio.3002374 (PMC10631705; doi:10.1371/journal.pbio.3002374)
Supplement: S1 Data — (ZIP) [file pbio.3002374.s017.zip › S1 Data/Concatenations/ISC/ISC_Alpha/tree/Concat_ISC_Alpha.tree]

(1986627_Pbacterium@ISC:0.406726,(((((((((((12312346_Abacterium@ISC:1.59454,12312345_Abacterium@ISC:0.79358)100:0.387917,(((1286528_Nhelminthoeca@ISC:0.256048,222891_Nsennetsu@ISC:0.373732)100:0.996164,1401685_CXpacificiensi@ISC:3.03995)99:0.431187,((((1410384_Wendosymbiont@ISC:0.105951,((118728_Wendosymbiont@ISC:0.0407781,570417_Wendosymbiont@ISC:0.0484873)100:0.0301075,169402_Wendosymbiont@ISC:0.132587)99:0.0131802)92:0.0102302,246273_Wendosymbiont@ISC:0.0489674)93:0.00622236,(163164_Wendosymbiont@ISC:0.0521421,292805_Wendosymbiont@ISC:0.0786788)91:0.00348515)100:0.386391,((1359163_CNlotoris@ISC:0.321265,(269484_Ecanis@ISC:0.0894064,302409_Eruminantium@ISC:0.15076)100:0.238954)91:0.080242,(212042_Aphagocytophi@ISC:0.435889,234826_Amarginale@ISC:0.397893)100:0.32833)100:0.195785)100:0.306422)100:0.250848)93:0.0720591,(((((((((272947_Rprowazekii@ISC:0.105399,293613_Rcanadensis@ISC:0.0600365)100:0.0603631,336407_Rbellii@ISC:0.104235)100:0.236158,1961830_Rendosymbiont@ISC:0.309479)100:0.148706,2026788_Rbacterium@ISC:0.601115)100:0.219282,((752179_Omassiliensis@ISC:0.324582,(357244_Otsutsugamush@ISC:0.112504,1359168_Ochuto@ISC:0.108506)100:0.247238)100:0.463134,2115978_CPtrachydisci@ISC:1.14389)100:0.117316)100:0.247244,((1797231_Abacterium@ISC:0.236108,1951237_Rbacterium@ISC:0.253668)97:0.0860879,1951236_Rbacterium@ISC:0.431544)100:0.683611)97:0.0578875,1528098_Rbacterium@ISC:0.715094)55:0.0293282,(2486578_Rendosymbiont@ISC:0.69903,1895704_Abacterium@ISC:0.588901)100:0.276278)67:0.0344394,(696127_CMmitochondrii@ISC:0.756862,86106_Eof@ISC:0.573257)100:0.18957)99:0.0864388)87:0.0670152,1973901_Abacterium@ISC:0.613203)78:0.0301191,((1973900_Abacterium@ISC:0.299376,1948417_Abacterium@ISC:0.353787)100:0.191527,((1948415_Abacterium@ISC:0.476436,1948350_Abacterium@ISC:0.453201)100:0.0967255,((1948416_Abacterium@ISC:0.27111,1948380_Abacterium@ISC:0.39318)100:0.0910974,1948418_Abacterium@ISC:0.475825)99:0.061683)100:0.183268)97:0.0624152)100:0.094521,1895707_Abacterium@ISC:0.967679)48:0.0128116,((((1544451_Tsp@ISC:0.104903,(1891279_Tindica@ISC:0.0345415,1947674_Tsp@ISC:0.0247933)100:0.0710996)100:0.319238,(((1082_Pfulvum@ISC:0.178455,(342108_Mmagneticum@ISC:0.0607816,2053833_Msp@ISC:0.0805073)100:0.0511685)100:0.0665512,((55518_Mgryphiswalde@ISC:0.0567551,1895778_Msp@ISC:0.04675)100:0.0651034,1437059_Mmoscoviense@ISC:0.114569)100:0.0734451)100:0.100002,2032658_Abacterium@ISC:0.291634)100:0.0790025)80:0.0298801,(((1802022_Rbacterium@ISC:0.302561,1802023_Rbacterium@ISC:0.307259)98:0.0499206,1974092_Rbacterium@ISC:0.245271)98:0.0343562,(28181_Mblakemorei@ISC:0.321651,((1123355_Tpusilla@ISC:0.0573331,1867952_CTmagnetica@ISC:0.108872)100:0.253032,1288970_Msp@ISC:0.243156)93:0.0354818)95:0.0642521)88:0.0313476)97:0.0380522,(1264899_Zcompransoris@ISC:0.4621,((((2032646_Mbacterium@ISC:0.228266,2032649_Mbacterium@ISC:0.26593)100:0.0951781,((2032647_Mbacterium@ISC:0.124643,2032648_Mbacterium@ISC:0.118506)100:0.229167,(2032651_Mbacterium@ISC:0.367071,(2032650_Mbacterium@ISC:0.171069,2032652_Mbacterium@ISC:0.277506)100:0.118548)98:0.0340817)97:0.0537919)99:0.0657993,(1434232_Maustralis@ISC:0.270507,156889_Mmarinus@ISC:0.244551)100:0.106683)100:0.455946,1948447_Abacterium@ISC:0.495079)72:0.0411666)77:0.0594876)73:0.104307)89:0.0601553,((((1973897_Abacterium@ISC:0.929405,(244582_CPsymbiosus@ISC:0.392443,(91604_CPacanthamoeba@ISC:0.14383,985867_COthessalonice@ISC:0.147771)100:0.381829)100:0.171143)82:0.0391498,1797211_Abacterium@ISC:1.19273)69:0.0732191,((((((1082868_Hcurviuscula@ISC:0.249201,(1321371_Hundulata@ISC:0.196519,1399147_Hobtusa@ISC:0.277169)99:0.0544985)100:1.12636,1895705_Abacterium@ISC:0.933739)100:1.29534,1919268_Abacterium@ISC:2.35087)99:0.239104,1951533_CPbacterium@ISC:0.890295)93:0.0725304,1951934_Hbacterium@ISC:1.00915)79:0.0259068,1970491_Abacterium@ISC:0.904085)77:0.0785861)37:0.0335514,((1274402_CHpenaei@ISC:1.34283,(1797230_Abacterium@ISC:0.242753,1895706_Abacterium@ISC:0.195919)100:0.451606)83:0.112798,(((244581_CPacanthamoeba@ISC:0.500091,1629334_Cvaricaedens@ISC:0.546246)98:0.0994694,1948365_Abacterium@ISC:0.773288)98:0.0696912,1414854_CNamoebiphila@ISC:0.607271)89:0.0379709)56:0.0431508)31:0.0476651)100:0.926127,1986869_Rbacterium@ISC:0.424733)100:0.360603,2013095_Abacterium@ISC:0.375766)74:0.0534383,(1986631_Pbacterium@ISC:0.290064,2007300_Aproteobacter@ISC:0.360539)99:0.0984141)64:0.0379418,1986644_Pbacterium@ISC:0.31432);
