# Supplementary material for: Components of iron–Sulfur cluster assembly machineries are robust phylogenetic markers to trace the origin of mitochondria and plastids
Source: PLoS Biol. 2023 Nov 8;21(11):e3002374. doi: 10.1371/journal.pbio.3002374 (PMC10631705; doi:10.1371/journal.pbio.3002374)
Supplement: S1 Data — (ZIP) [file pbio.3002374.s017.zip › S1 Data/Concatenations/ISC/ISC_Alpha/alignments/CyaY_Alpha.fasta]

>2013095_Abacterium@PPR36818.1| hypothetical protein CFH30_01232, partial
----------------------------------------------------LIEENHED-----F-EVDF-EEEVLKFEK--DDQIYILSFHEPTSQIWLSSPISGAHHFELKDKKN---------------------------------SKSWYSTRD-----IKLNLYDLILNEINKSNDS---------------
>1986644_Pbacterium@OUU53163.1| hypothetical protein CBC25_01500
-----------------------------------MNQFIDKAKETMDEIFNLIESKYDK-----F-EVDF-EDENLRIDSVANNNVFIVSIHSPTSQIWLSSPISGAHHFKMSSSSP----------------------------------ITWESTRD-----KEIKLLDLLISELEK-------------------
>1986627_Pbacterium@OUT43894.1| hypothetical protein CBB73_05420
------------------------------MI-IKMSKFKIEAKKILDELFSFVENEFDN-----F-DVDY-EDENLVIQTLDEKKTFIXSIHQPSSQIWLSSPISGAHHFEKDNNSL-----------------------------------NWKSTRD-----QNIILHKLLKSELKVVDD----------------
>1986631_Pbacterium@RPG14234.1| iron donor protein CyaY
----------------------------------MINNFQNLAKKTLDDIFNIAEKKSPD-----F-DVDF-EGENLMIEI--DNSTFVLSIHNPTQQIWMSSPVSGAHHFECKEEGS---------------------------------NYQWISTRD-----NSIDLFDKLDMELSSFL-----------------
>2486578_Rendosymbiont@AZL15427.1| hypothetical protein EF513_02520
------------------------------M----QMNVIAKAKEEIEVLFDLIDAYD------EY-EVDL-TQGILYIET--DFGSYVINVHEVMQELWVSSPKTGAHHFKFDIIQQ-----------------------------------QWITAK------NK-ELRELFTTELNIKF-----------------
>1973897_Abacterium@PIZ33170.1| iron donor protein CyaY
------------------------------------MHISKRAEIEINKIFDWCEENDLD-------DVDI-NSQELVLRC--ESGIYQVNYHGVTQQIWVSSPVTGAHHFHLKGD-------------------------------------VWVSTRCD----TK-KLWDILTEELFIQ------------------
>1895704_Abacterium@OJV13176.1| iron donor protein CyaY
---------------------------------MNTAEFDKIASKLIAEISDKCDEY-------EL-DSDC-NNGVLYIET--DSGTYVINKHAPTMQIWLSSPVSGAKHFVLSD--S-----------------------------------AWICTKT-----NV-KLLEIIEKEL--------------------F
>1973900_Abacterium@PIR38751.1| iron donor protein CyaY
---------------------------------MNSTQFKQMADETLQNLSDSLEEADTDY---QL-DVDL-LDGILNIEL-PDGGQYVINRHDASMQIWLSSPISGAGHFSYNN--G-----------------------------------TWLTSD------GR-NFIDTIKDEIKNATGVVI-------------
>1948417_Abacterium@DITJ01000103.1_10|  10059 10382
---------------------------------MSNADFLEVAEETLKNIANAIEEADSSF---EL-DVDA-TGDSLNIEF-PDGSKYLINIHGSSSEIWVSSPLSGASHFGYDEDDG-----------------------------------TWKDSS------EN-DLFELVTEELEDLGGISIRL*----------
>342108_Mmagneticum@BAE51841.1| Protein implicated in iron transport
------------------------------MS-LDESRFASLADPLLERIGDAVEDAMED-----A-DAEL-HAGILTLTL-PGIGQYVINKHAPNREIWLSSPKSGAHHFGWTG--E-----------------------------------QWISTRN-----AELELLGLLRAEIGVEV-----------------
>2053833_Msp@RAU21456.1| iron donor protein CyaY
------------------------------MS-LDESRFVSLADQLIEHIADAVEDALDK-----A-DADI-QSGILTITL-PGVGQWVINKHTPNREIWVSSPKSGAYHFAHND--G-----------------------------------GWVSTRD-----ASVAMVPLLAAELGVEL-----------------
>1082_Pfulvum@SEH48667.1| frataxin
------------------------------MS-LEESHFIALADPLLERLAEAIEDGRDD-----A-DAEL-EGGVLTVTL-DHGGTYVINKQTPNREIWLASPKSGAHHFVWRD--E-----------------------------------RWVSTRD-----PALALLPLLSAELGVPLT----------------
>55518_Mgryphiswalde@AVM77745.1| frataxin-like protein
------------------------------MS-VEESRFTAAADEFLSRAADLIDDALGD----DI-DAEL-QGGILTLSL-ETGGQYVINKHTPNRQIWMSSPASGASHYDFAD--G-----------------------------------QWLSTRD-----PSKTLPTVLAAELNAKFGVTLAF-----------
>1895778_Msp@OJX80872.1| iron donor protein CyaY
------------------------------MS-TDESRFTSAADQLLNRMADTIDDLLGD----DV-DAEL-QGGILTLSL-ESGGQYVINKHAPNRQIWMSSPVSGASHYDYAD--G-----------------------------------QWQSTRD-----PAAKLPQVLAAELKAKFGIDIEF-----------
>1437059_Mmoscoviense@OAN50896.1| hypothetical protein A6A05_11550
------------------------------MT-MDLSRFNTLADDTIEAIADKVDDLLGD----KI-DADL-QGGILTMTIGGGGGQYVVNKNGPMRQVWLASPVSGAWHFEWDES-G-----------------------------------HWLSTRE-----PKLALDAILAQELNDRFGVTVAF-----------
>1891279_Tindica@AXO14090.1| iron donor protein CyaY
M----------------------------TVA-LEETRFHQLADETIETLSDVIDDALGD----DL-DVDL-QSGILTIEL-DSGEQFIINKHGPNRQVWLSSPVSGASHYDFDEDNE-----------------------------------TWTSTRG-----ST-TLHDQLSADLAVKTGNKLDLG----------
>1947674_Tsp@DENO01000251.1_9|  8210 8542
------------------------------MA-LEETRFHQIADETIETLSDVIDDALGD----DL-EVDL-QSGILTIEL-DSGEQFIINKHGPNRQVWLSSPVSGASHYDFDEDNE-----------------------------------TWTSTRG-----ST-TLHDQLSADLAVKTGNKLDLG*---------
>1544451_Tsp@OKH88461.1| protein implicated in iron transport
------------------------------MA-LEETLFHRLADETIENISDVIDDAVGD----KI-DVDL-EAGILTIEL-DSGEQFIINKHALNRQIWMSSPVSGASHYDYDEDTE-----------------------------------SWRSTRG-----AT-TLHEQLATDLAVKTGHKIALD----------
>1974092_Rbacterium@PIW29519.1| iron donor protein CyaY
------------------------------MS-LDDTAFARIADETLEAVMDAVEGALGD----QA-DVDL-DGGILTIDL-DAGGQYVINKHAPNRQIWMSSPKSGATHYEYDAKAA-----------------------------------GWRCTRS-----GS-RFDETLAAELKTLTGVAVRL-----------
>28181_Mblakemorei@OEJ68688.1| iron donor protein CyaY
---------------------------------MDASAFEELAAKTLESLFEAIDDAIGD----DA-DVDF-DNGILTVEL-EDGRAYVVNKHAPNLQIWLSSPISGAAHFAFDEAIG-----------------------------------AWLSTRG-----GE-TLMEVLNTEFSQIAGEQVSLS----------
>1288970_Msp@CCQ74062.1| Putative iron-sulphur cluster (FeS) metabolism CyaY proteins
---------------------------------MELSAFETIADTTLGSYAEIIDEAIGD----VA-DVDF-QSGILTIEL-DSGGQYVINKQAPTRQVWVSSPVSGASHFTYED--G-----------------------------------VWRATRS-----DD-VLAEMLSKELTDKTGVTVAL-----------
>1123355_Tpusilla@JHYO01000013.1_90|  97719 98027
------------------------------MS-FDENQFHDIADAFLDSLFEQLDEQIGD----HA-DVDV-EDGILNIEL-DAGGTYIINKHAPNKQIWMASPKSGATHYEYKE--G-----------------------------------DWIGTRD-----DA-DLVKRLCEELNVTLS*---------------
>1867952_CTmagnetica@SCA56774.1| Protein CyaY
------------------------------MP-LDESQYHTLADELLEKLFDELDEAIGD----VA-DIDL-QDGILNIEF-DAGGVYIINKNAINREIWMASPKSGASHYAYVE--G-----------------------------------AWTGTRD-----QA-DFLARLGDELKVSLS----------------
>2032658_Abacterium@PDZW01000004.1_27|  30153 30473
------------------------------MS-LDESRFAALAAQLLSRLSDLAEEA-------GL-DADL-QGNVLTLEL-EDGRQFVINSHAPLRQIWLSSPVSGASHYEAVAEGV-----------------------------------AWRSTRG-----GA-DFFETLSADIKKATGLPVAF*----------
>1802023_Rbacterium@OHC83809.1| iron donor protein CyaY
---------------------------------MTEAEFERLATAALTRFAETLERNLGA----AA-EVDF-QGGILTIVL-DRGGTYVINKHAPNRQIWLSSPRSGASHYGFDAARA-----------------------------------AWIDTRA-----GR-ALADVLAEELGEVASGPLDLG----------
>1948447_Abacterium@DLRN01000091.1_31|  26530 26856
---------------------------------MDESEFHALAGATLEALMDRIDEVAGD----VL-EAEL-IDEVLTITL-EDDSQYVLNRHTINRELWLSSPKSGAGHYVYDKVAK-----------------------------------AWTDRRR-----GR-DLYALLENELSAAAGCSLRFA*---------
>293613_Rcanadensis@ABV73706.1| frataxin-like protein
M------------------------IYILIMNIMNNAEFSKIAETTIAYIVEKIEEQDKEA---SI-DVDL-QGDILNLDT--DKGIYVINKQSAAKEIWLSSPVSGPYHFFYEQ--G-----------------------------------KWRNRA------GL-ELIIILADELGIDFSNIK-------------
>336407_Rbellii@ABE04890.1| CyaY
---------------------------------MNNSEFSKIAETVIAHIADRIEEQNQD-----I-DVDL-QSDILSIDT--TDGIYVINKQSAAKEIWLSSPVSGPYHFFYEQ--G-----------------------------------KWKNRA------GL-ELMSILTDELGIDF-----------------
>272947_Rprowazekii@CAA14783.1| CYAY PROTEIN (cyaY)
---------------------------------MNNTAFSKLAETTIVYIVDKIEEQDLEG---II-DVDL-QGDILNLDT--ENGIYVINTQSASKEIWLSSPVSGPHHFFYEQ--G-----------------------------------KWKSRI------GF-ELMVLLTEELGIRFDKYEIF-----------
>1961830_Rendosymbiont@OZG31794.1| iron donor protein CyaY
---------------------------------MDNTEFAKLAEQTISLIAEIIETEDKDC---LI-DIDF-QGDILTLTT--NQGIFVINKHSAAKEIWLSSPISGPYHFYYTT--GIANSGEFGTRSDGAMSISNRRTMSDDVTNFSSIDYRWQSKS------SD-DLIDILQQELKINFKNTSKT-----------
>2026788_Rbacterium@PCJ27141.1| iron donor protein CyaY
------------------------------MK-DHDIEFVQESERIITEIADAIEDQDEEC---LI-DVDL-NSSILTLTA--EQGTFVINKQTAAQEIWLSSPISGPYHFKKDK--G-----------------------------------YWRSRD------GT-ELFEILAKELPINIKW---------------
>1264899_Zcompransoris@PWR21780.1| iron donor protein CyaY
------------------------------MA-LDDKDYRRQLEACLGHWLDVLEATGAFD------ELDL-ADGVLQAET-EDGKVFILNRHLPLKQVWLSSPVSGAHHYAFDEGRG-----------------------------------GWFSTRG-----GE-ALADRLRADLGQIG------------IGIAG
>1948350_Abacterium@DBAU01000038.1_13|  10949 11272
------------------------------MT-INESAFHDRCGEDIARLQDALEAQDTQG---LL-DIDG-QDGMLSVKL-EDGRTFVISRHTAARELWLSSPVSGGHHFRPVG--D-----------------------------------GWVLPN------GQ-TFPRLFLDELNHLTGQAFHA*----------
>357244_Otsutsugamush@CAM80062.1| putative iron-binding and oxidizing protein
---------------------------------MLERSFIVLASQAISQIADSIILQDLDG---II-DVNFIDEMILYITI--STKQFVITGHTFARQIWLVSPISGPHHFSYID--N-----------------------------------KWLNRD------KQ-DIWPLLQTEINQLTGFNIHLNASNE------
>1359168_Ochuto@KJV55781.1| iron donor protein CyaY
---------------------------------MLENDFVVLASKAISQIADNIILEDPKG---II-DINFVDEMILYVTI--STKQFVITGHTSARQIWVVSPISGPHHFSYIN--N-----------------------------------RWLNRN------KQ-DLLLLIHSEINQLINFNVHLNTSNE------
>752179_Omassiliensis@CANJ01000020.1_33|  36861 37193
---------------------------------MLEGDFLVLANKTINHIADSIVSQDNTG---LI-EVNFDGDAILHIIV--SDKQFVINIHVAARQIWLASPVSGPHHFNYIA--G-----------------------------------KWLGRN------KE-DLLSLISLELNNFVDFNINLNKLSE-----*
>1951236_Rbacterium@DDCV01000122.1_5|  5117 5431
---------------------------------MRETEFINVCEQELEKIGEMLEKKDVNS---AL-DIEY-LDGILNIEIVANGKKYVINRNSGNQKIWYSSPFSGADYFTYDDNKN-----------------------------------SWFNDS------GV-ELSAKLFNELDQILND*--------------
>1951237_Rbacterium@DDPT01000011.1_25|  23947 24255
---------------------------------MLEKDFLKYCEASLIKLCEDVENIDKNS---KL-DVEY-SDGILEIIINSTKQTYIINRNSGNQKIWYSSPFTGADYFSFDEKSG-----------------------------------NWLSAK------GE-ELTQKLFSELKTII*----------------
>1528098_Rbacterium@AIL65116.1| frataxin-like protein
------------------------------------MEFNILAINSLENLYEKLETNEAFN---DL-EIDFVNNEVLYIAS-EKNQEYVINKHSPSRQIWFSSPLTGTYYFSYDISKK-----------------------------------LWLDKE------GK-ELEDLIIGELKRII-----------------
>1607817_CAlacustris@KKB96887.1| Protein CyaY
---------------------------------MQEIEFNNLAQIELSKLYELLVGTSKYS---DL-DTEL-TDGIVYITL-PTDRQYVINKHYPSKQIWLSSPISGASYYSYDLLQD-----------------------------------KFINKD------NQ-ALIEKILIEISVYE-----------------
>1973901_Abacterium@PIR32413.1| iron donor protein CyaY
---------------------------------MEETQYHKYADAALEELLEYLEGLEDEY---DI-YPEL-ESGVLSLTM-ADDRQYVINKHTPSKQIWVSSPYSGAGYYEYAE--G-----------------------------------VWQPKRVANSALGK-NLREFIMAEVMENLDD---------------
>1948416_Abacterium@DITS01000027.1_44|  50314 50649
------------------------------M--LDDAHYHAIVAATLVHISDQLEQAYDDGDLDEL-DYDE-GAGILSIIT-ASGRTFIISRHAPSNQLWLASPISGGLHFEYHTDKA-----------------------------------CWCLPD------GR-TLNQILAVDLEKTAKIHVVL*----------
>1948380_Abacterium@DDZS01000071.1_19|  13532 13867
------------------------------M--TDEFHFHAYANATLQHIFDQLEQAYDDESLEDL-DYDE-GSGILSIVT-PSGQTFIVSKHGPSQQLWLPSPISGGLHADFNESEQ-----------------------------------EWLLPD------GR-DLKDVLAEDLVTTAGIRIRL*----------
>1948418_Abacterium@DITH01000026.1_10|  8971 9291
---------------------------------MDDTTYHRLADQTLAHLADALEAAYDDG---KLEDLEL-EGSVLTIIT-AAERTLVVSKHAPSQQIWLASRQSGGLHFSAGEN-G-----------------------------------GWQLSD------GR-TLDAVLAHELAHD-GIAVTL*----------
>1948415_Abacterium@DIUV01000015.1_62|  55223 55561
---------------------------------MDETNFHKTADAYLESLFDLLEEQDEAA---EL-DITF-EGNVLAIFISETGKQFLLSKHSPSQQLWLASPISGGLHFSLNKQEN-----------------------------------EWELKD------GR-TLLVILEEEINFLTHGGFELLPEK*------
>244581_CPacanthamoeba@AIL13366.1| hypothetical protein IM40_07445
------------------------------M--QTNLNFKLVAEKTFESLSSILEDVLED----KG-EIED-TGGILKILL-SNSNTVLLNFHTPTSQIWLSSPLSGALHFSWDDQQR-----------------------------------KWLSTRSP----HE-DLFTFLERDLSQLCGFSVDLK----------
>1629334_Cvaricaedens@GAO98440.1| frataxin-like protein
---------------------------------MNKTDFMNQVHDTLQGLAEMLENQLDE----HN-DIDI-REGFLQITF-PAGHIWLLNRHGPTQEIWLSSPITGGLHFRFHEDIQ-----------------------------------RWISTRS-----SQDELFSFLERELSAFSNSATAIHLTS-------
>91604_CPacanthamoeba@AIK97006.1| hypothetical protein ID47_10095
-----------------------------------MTNIRALARQTLHLIAIFIEENVPE-----V-EVEP-GEEDVLIID-SHDQNFLLNYHGVTQQIWYSSAMSGAHHFALAED-G-----------------------------------VWHCTRS-----KN-TLDDVLSKELSHLCQRDVIIPNA--------
>985867_COthessalonice@AEWF01000003.1_113|  126971 127291
-----------------------------------MINIRALARQTLQHIAEFVEDHMPE-----V-EVEP-GEEDVLIID-NYNRHFLLNYHGVTQQVWYSSAISGAHHFALTEA-G-----------------------------------VWHCTRS-----ED-TLSQLLSRELSHICQRDINIPYA*-------
>244582_CPsymbiosus@JQAK01000001.1_1038|  1154845 1155159
------------------------------M--MSFDSFDSIAQQTLHHLADHLEAQT------DL-DIEL-TGLQLTICD-DRRQTFLLNFHGPTNQMWLSSPATGAHHFQWNG--T-----------------------------------AWVSTRT-----EL-SLFEILSADMQQLFKETVEF*----------
>1895706_Abacterium@OJW49056.1| iron donor protein CyaY
-----------------------------------MEDFHKASSQTLEELAEFFETWP------QA-EVDL-LEESLTITL-PKKHQYLINKHGVTRQIWLSSPFTGAHHFQLKK--N-----------------------------------QWRCTRT-----DI-LLEDLLIEERKIHVA----------------
>269484_Ecanis@AAZ68723.1| CyaY protein
-----------------------------MSHSLCISDFQALSYNLLNTLTEMIDRVDIDG---VL-ECEN-CDGVVKISD-SNGNLYIINKHEPSMQIWVASPISGSVRFSYDKSLS-----------------------------------AWINDK------SD-ELFNFLRVEMKVLFDIVI-------------
>302409_Eruminantium@CAI28162.1| Putative CyaY protein
-----------------------------MPHFLCVSDFQSLSYNVLDTLVNMIDAADLDG---VL-ECEN-CNGVVSISD-GKGNVYIVSKHEPSLQIWVASPISGSVRFSYNKSLN-----------------------------------IWVNNN------ND-ELFHFLKSEINMLFNVMI-------------
>1359163_CNlotoris@KJV69152.1| frataxin-like domain protein
-----------------------------MVKSLSISQFQNLACESLNSLLFLIENADYNN---VL-ECDS-YEGLIKIAS--EKNEYVISKHDFSMQIWVSSPLSGSVRFSYDSDLK-----------------------------------IWCNEA------GC-NLVEFIKKEMHLLFNIVI-------------
>212042_Aphagocytophi@ABD43816.1| frataxin-like domain protein
MG------------CFASSSKDFAIRALLMVDKGSGVSYLDLARGALDSLVSMVEEKSSSAGS-LL-SCDS-NGDVVEISD--GDSDYLISWHAQTQQIWVASPVSGSVRFVYDADQG-----------------------------------LWCEQRS-----GR-ELFAFVRQEICEIF----------------C
>234826_Amarginale@AAV86302.1| hypothetical protein AM166
--------------------------MCSVMKSSPTSDLKVVARDALDSLLSMIEQVDVEG---RI-ECDV-GDGIIEATC--DGLVYLISWHQPSSQIWVASPISGSVRFSYNADDA-----------------------------------SWRDTQN-----AR-ELLSFVKQDICAAFGPREQ------------
>1895707_Abacterium@OJV46454.1| iron donor protein CyaY
M------------------------IVEQGIL-TSDGQFESYIDYFFQRIVEHLEDTYGSC---IE-DIIS-APGIVEIIV-NKRSKIVINQHIPMKQIWYASPLSGASHFKASE--G-----------------------------------EWVSTQDH----DK-KFINLLQEELSVLLNQSVKVPNVS-------
>1082868_Hcurviuscula@PPE05327.1| frataxin-like protein
-----------------------------------MYTFLESAQALLNELFFRLHDFEEIL---HW-DINE-REGVMEVRIPGVPSVYLIHRHDALQQIWLSSPLSGGWHFSFDGQRN-----------------------------------GWYDTRR-----DQ-PLFSMLFLELKPYIPKSLW-------GKWE-
>1321371_Hundulata@ETZ04776.1| hypothetical protein K737_300834
-------------------------------------MFAEFAQILLDEIFSRIHAFESIL---SW-DINE-RSGVLEVKIPAVPSVYLIHQHNTLEQIWLSSPLSGGWHFTFDASSN-----------------------------------TWYDTRK-----KY-PFFLMLFSEFKPHIPKSLWIDSLLKEHKVSV
>1399147_Hobtusa@ETZ07422.1| frataxin-like protein
-------------------------------------MFRESAKLLLDTLFDRVYDLESFL---NW-DINE-REEALEIKIPEISSVYLIHQHNALEQIWLSSPISGGWHFVFNPK-H-----------------------------------GWIDTRG-----KR-PFFLMLFSEFKPYIPEFLWKSSWLEEKSA--
>1895705_Abacterium@OJU73105.1| hypothetical protein BGO07_02880
------------------------------M--SLMSDFSFFVQKSLDALFSGLLPLEDQ----GV-ELEE-SSMGLKIIL-PDQKIYVIHGHLDLQQLWVSSPLSGGWHFVLDPILG-----------------------------------QWKDTRG-----HQ-TLEEFFLKEFHKFELPSFLVRIL--------
>222891_Nsennetsu@ABD46160.1| hypothetical protein NSE_0400
MAGNRLRKQRMKRWCYI-WPRGFPWIFLHAM--NSEIHFAKLSAVVFDEIVALAGRSPLCD------EYDC-NEGVVELFL--RQGAFLIVGKADLGEIWVSSLAIGAERFYLDD--GK----------------------------------RFVNKS------GE-EIVSWIKKILQL-------------------
>1286528_Nhelminthoeca@AHX11331.1| frataxin-like domain protein
------------------------------M----TTSFDELSAGVFEEVVTLVEGCNSCI------DYEC-LASSVEILT--KKGVLLINKKLDLMELWISNTVIGSMRFSMDQDRG-----------------------------------CFINKD------GE-EIFAWVNNFLSSEG-----------------
