# Supplementary material for: Components of iron–Sulfur cluster assembly machineries are robust phylogenetic markers to trace the origin of mitochondria and plastids
Source: PLoS Biol. 2023 Nov 8;21(11):e3002374. doi: 10.1371/journal.pbio.3002374 (PMC10631705; doi:10.1371/journal.pbio.3002374)
Supplement: S1 Data — (ZIP) [file pbio.3002374.s017.zip › S1 Data/Concatenations/ISC/ISC_Alpha/alignments/IscA_Alpha.fasta]

>12312345_Abacterium@PPR17973.1| Iron-binding protein IscA
-------------------------------------------------------------------------------------------------------------------------------------------------------------------------------M-ALIQISETAQSQMASMLYK-----R-----G-------TPD--S-FIRLGIKTA-GCSGLAYKLEYA---D--N-KD-LG----DEEI------NF-----ET--VKVLIDAKSLIYLVGTEVDYEE-DDL-RQGFVFNN-------------------------P----NKKGECGCGESFTV-----------------------------------
>12312346_Abacterium@PPR09404.1| Iron-binding protein IscA
-------------------------------------------------------------------------------------------------------------------------------------------------------------------------------M-QVLSLTPVAKEKMRGLLSA-----Q-----A-------GKY--S-YIRIGTRTK-GCAGVSYKIEFA---D--M-VE-MG----DEHL------NI-----DG--LDIVIDNKSLLYLIGLVIDFKE-TDL-ESGFVFEN-------------------------P----NKKGECGCGESFFV-----------------------------------
>1951951_Hbacterium@DHXH01000008.1_322|  322282 322641
----------------------------------------------------------------------M-----------------------------------------A---------------------------------------------------------RRP-RP-QLVTLTDAAAERVQEIMSE-----K-----G-------AGF-----LRVGVKNG-GCAGMEYVMDYV---D--A-PA-DL----DEVV------ED-----KG--VKIVVDAKAVLFLLGSVVDYET-TML-HEKFVFRN-------------------------P----NETDACGCGESVTI-APAAA-E*--------------------------
>1608422_Halgicola@RIJ28971.1| iron-sulfur cluster assembly accessory protein
----------------------------------------------------------------------M-----------------------------------------A---------------------------------------------------------RRP-RP-QLIKLTDEAARRVEEIMSE-----K-----G-------AGY-----LRVGVKNG-GCAGMEYVMDYV---D--A-PA-EL----DEVV------ED-----NG--VKIVVDSKAVLFLLGSIVDYET-TLL-HEKFVFRN-------------------------P----NQTDACGCGESVTI-NPAAA-E---------------------------
>568102_Hlitoralis@NCSS01000006.1_412|  419113 419472
----------------------------------------------------------------------M-----------------------------------------A---------------------------------------------------------RRP-RP-QLVTLTDAAATRVQEIMSE-----K-----G-------AGY-----LRVGVKNG-GCAGMEYVMDYV---T--A-PE-KF----DEVV------ED-----KG--VKIVVDAKAVLFLLGSIVDYES-TPL-HEKFVFRN-------------------------P----NETDACGCGESVTI-MPAEA-S*--------------------------
>2305467_Hsp@RIJ18861.1| iron-sulfur cluster assembly accessory protein
----------------------------------------------------------------------M-----------------------------------------A---------------------------------------------------------RRP-RP-KLVTLSDAAAERVCEIMEE-----K-----G-------AGY-----LRVGVKNG-GCAGMEYVMDYV---D--A-PE-EL----DEIV------ED-----NG--VKIVVDAKAVLFLLGSIVDFET-TML-HEKFVFRN-------------------------P----NQTDACGCGESVTI-APATL-----------------------------
>545261_Haquimarina@NCST01000019.1_223|  225422 225715
-------------------------------------------------------------------------------------------------------------------------------------------------------------------------------------------------MDE-----Q-----G-------AGY-----LRVGVKNG-GCAGMEYVMDYV---D--E-PE-EL----DEIV------ED-----NG--VRIVVDSKAILFLLGSVVDFET-TAL-HEKFVFRN-------------------------P----NQTDACGCGESVTI-APAVA-EG*-------------------------
>1906738_Hsp@CP017718.1_596|  613986 614345
----------------------------------------------------------------------M-----------------------------------------A---------------------------------------------------------RRP-RP-KLVTLTDAAAARVGEIMSE-----K-----G-------AGF-----LRVGVTNG-GCAGMEYVMDYV---E--A-PE-PL----DEIV------ED-----KG--VKIVVDAKAVLFLLGSIVDYET-TLL-HEKFTFTN-------------------------P----NQTDACGCGESVTI-IPAAA-E*--------------------------
>1986605_Hsp@OUX95166.1| FeS assembly scaffold SufA
----------------------------------------------------------------------M-----------------------------------------A---------------------------------------------------------RRP-RP-KLVTLTEAAAKQVEHIMSE-----R-----G-------AGY-----LRVGVTNG-GCAGMEYVMDYV---S--E-PS-AL----DEII------ED-----KG--VRIVVDAKAVLFLLGSVIDYET-TLL-HEKFIFSN-------------------------P----NQTDACGCGESVTI-VAATV-D---------------------------
>1951952_Hbacterium@DHQQ01000011.1_59|  50521 50880
----------------------------------------------------------------------M-----------------------------------------A---------------------------------------------------------RRP-RP-KIVTLSEAAAARVKEIMSE-----R-----D-------TGY-----LRVGVKNG-GCAGMEYVMDYV---A--A-PE-AL----DELV------ED-----HG--VKIVIDAKAVLFLIGTVVDFET-TLL-HEKFVFRN-------------------------P----NQTDACGCGESVTI-QPAIA-S*--------------------------
>1986776_Hbacterium@OUY00564.1| FeS assembly scaffold SufA
----------------------------------------------------------------------M-----------------------------------------A---------------------------------------------------------RRP-RP-KLVTLTDAAAERVREIMER-----K-----G-------SGY-----LRVGVKNG-GCAGMEYVMDYA---D--Q-PE-AF----DEIV------ED-----NG--VKIVVDAKAVLFLLGSVVDYEV-TPL-HAKFVFNN-------------------------P----NQTDACGCGESVTI-IPVVE-EA--------------------------
>1951945_Hbacterium@DDIN01000006.1_171|  192999 193364
----------------------------------------------------------------------M-----------------------------------------A---------------------------------------------------------RRP-RP-KLVTLTDAAAKRVREIMEN-----K-----G-------SGF-----LRVGVKNG-GCAGMEYIMDYA---D--A-PE-PF----DEVV------ED-----NG--VKILVDAKAVLFLLGSVVDYEI-TPL-HAKFVFNN-------------------------P----NQTDACGCGESVTI-IPAIA-DAE---*---------------------
>1946637_Hsp@DHZF01000023.1_13|  8000 8356
----------------------------------------------------------------------M-----------------------------------------A---------------------------------------------------------RRP-RP-KPVKLTDAAATRVKEIMQE-----K-----G-------AGY-----LRVGVKNG-GCAGMEYVMDYA---E--A-PE-TL----DEVV------ED-----NG--VTIVIDAKAVLFLLGSEVDYEV-TPL-HEKFVFRN-------------------------P----NQTDACGCGESVTI-IPATA-*---------------------------
>1280946_Hberingensis@KCZ55455.1| hypothetical protein HY29_12085
-------------------------------------------------------------------------------------------------------------------------------------------------------------------------------------------------MQE-----K-----G-------AGY-----LRVGVKNG-GCAGMEYVMDYA---T--A-PE-TL----DEVV------ED-----NG--VTILIDAKAVLFLLGSEVDYEV-TPL-HEKFVFRN-------------------------P----NQTDACGCGESVTI-VPAVD-A---------------------------
>81029_Hadhaerens@HAE28972.1| TPA_asm: iron-sulfur cluster assembly accessory protein
----------------------------------------------------------------------M-----------------------------------------A---------------------------------------------------------RRP-RP-KPVKLSDAAAARVKEIMEE-----R-----G-------AGY-----LRVGVKNG-GCAGMEYVMDYA---M--A-PE-PL----DEVV------ED-----NG--VTILIDAKAVLFLLGSEVDYEV-TPL-HEKFVFNN-------------------------P----NQTDACGCGESVTI-VPAAN-A---------------------------
>1946620_Hsp@DEMW01000040.1_138|  140216 140572
----------------------------------------------------------------------M-----------------------------------------A---------------------------------------------------------RRP-RP-KPVKLSDAAAMRVKEIMQE-----R-----G-------AGF-----LRVGVKNG-GCAGMEYVMDYA---M--A-PE-PL----DEVV------ED-----NG--VTILIDAKAVLFLLGSEVDYEV-TPL-HEKFVFRN-------------------------P----NQTDACGCGESVTI-IPATV-*---------------------------
>1629720_Hbacterium@KJS27123.1| FeS assembly scaffold SufA
----------------------------------------------------------------------M-----------------------------------------A---------------------------------------------------------RRP-RP-KPVKLTDAAAMRVKEIMEE-----R-----G-------AGY-----LRVGVKNG-GCAGMEYVMDYA---M--A-PE-TL----DEVV------ED-----NG--ITILIDAKAVLFLLGSEVDFEM-TPL-HEKFVFRN-------------------------P----NQTDACGCGESVTI-VPAVA-D---------------------------
>1280947_Hchukchiensis@KCZ56005.1| hypothetical protein HY30_07050
-----------------------------------------------------------------------------------------------------------------------------------------------------------------------------------MTLTDAAAVRVKEIMNE-----R-----G-------AGF-----LRVGVKNG-GCAGMEYVMDYA---M--A-PE-PL----DEVV------EE-----NG--VTILIDGKAVLFLLGSQIDYET-TLL-HEKFVFRN-------------------------P----NQTDACGCGESVTI-VPAVD-A---------------------------
>228405_Hneptunium@ABI76910.1| iron-sulfur cluster assembly accessory protein
----------------------------------------------------------------------M-----------------------------------------A---------------------------------------------------------RRP-RP-KPVRLSDAAAERVKDIMAE-----R-----G-------MGY-----LRVGVTNG-GCAGMEYVMDYA---S--E-PA-AL----DEVV------ED-----NG--VTILIDAKAVLFLLGSELDYET-TLL-HEKFVFRN-------------------------P----NQTDACGCGESVTI-VPAAA-E---------------------------
>582402_Hbaltica@ACT59138.1| iron-sulfur cluster assembly accessory protein
----------------------------------------------------------------------M-----------------------------------------A---------------------------------------------------------RRP-RP-KIVTLSDAAAKRVKEIMSE-----R-----G-------AGF-----LRVGVKNG-GCAGMEYVMDYA---Q--A-PE-PL----DERV------AD-----ND--VEIVVDAKAVLFLLGSQIDYEV-SPL-HSKFVFRN-------------------------P----NQTDACGCGESVTI-APFED-VAE-------------------------
>1951950_Hbacterium@DHZO01000023.1_6|  3105 3470
----------------------------------------------------------------------M-----------------------------------------A---------------------------------------------------------RRP-RP-KLVTLTDAAAARVKEIMSE-----R-----G-------AGF-----LRVGVKNG-GCAGMEYVMDYV---D--E-PS-SM----DERV------ED-----NG--VEIVVDAKAVLFLIGSVVDFEE-TML-HSKFVFRN-------------------------P----NESDACGCGESVTL-TAFVD-ADD---*---------------------
>1951957_Hbacterium@DLHI01000002.1_190|  177974 178336
----------------------------------------------------------------------M-----------------------------------------A---------------------------------------------------------RRP-RP-KVVTLTDAAAERVREVMAD-----R-----S-------AGF-----LRVGVKNA-GCAGMEYTMDYV---A--E-AS-PA----DERV------DE-----NG--VSIVIDAKAVLFLLGSVIDYEV-TPL-HSKFTFRN-------------------------P----NQTDACGCGESVTI-VPARA-AE*-------------------------
>1970554_Rbacterium@OYW41345.1| FeS assembly scaffold SufA, partial
----------------------------------------------------------------------M-----------------------------------------A---------------------------------------------------------RRP-RP-KVVTLTDAAAERVREVMAD-----K-----G-------AGF-----LRVGVKNA-GCAGMEYTMAYV---A--D-AA-PT----DERV------DD-----NG--VSIVIDAKAVLFLLGSVIDHEV-TPL-HSKFTFRN-------------------------P----NQTDACGCGESVTI-VPA-------------------------------
>1123059_Rantarcticum@KB823011.1_262|  276843 277199
----------------------------------------------------------------------M-----------------------------------------T---------------------------------------------------------RRP-RP-KLVTLSDAAAAEVKDILAE-----R-----G-------EGH-----LRVGVKNG-GCAGMEYFMDYV---S--E-IS-PL----DEVV------ED-----KD--VSIVVDAKAVLFILGSEIDHET-TLL-HSKFVFRN-------------------------P----NQTDACGCGESVTI-IPAVV-*---------------------------
>1121948_Hbalneolensis@AUAC01000002.1_489|  493662 494036
-------------------------------------MT----------------------------VTTR-----------------------------------------T---------------------------------------------------------RRP-RP-KLVTLTDAAAARVREILDE-----R-----G-------EGY-----LRVGVTNG-GCAGMEYVMDYV---S--E-IE-KF----DEVV------ED-----KD--VQIVVDAKAVLFILGSVVDYEV-DVM-SSKFTFKN-------------------------P----NQTDACGCGESVTI-VPFTV-E*--------------------------
>568099_Ltaeanensis@RKQ71286.1| iron-sulfur cluster assembly protein
-------------------------------------MTE------------------------AL-TKTR-----------------------------------------S---------------------------------------------------------RRP-RP-KLVTLTDAAAEQVKSILAE-----R-----D-------KGY-----LRVGVKNG-GCAGMEYIMDYV---P--E-IE-KF----DEVV------ED-----NG--VKIVVDAKAVLFILGSVVDYEV-DIL-SSKFTFKN-------------------------P----NQTDACGCGESVTI-VPAAF-----------------------------
>287478_Hbalneolensis@QIKS01000300.1_6|  3707 4069
-------------------------------------ME-------------------------------T-----------------------------------------T---------------------------------------------------------KRA-KP-QLVTLTDAAALRVREILAE-----R-----G-------QGY-----LRVGVKNG-GCAGMEYMMDYV---A--E-IE-KF----DELV------ED-----KG--VQIVVDSKAVLFLLGSEVDYET-ELL-HSKFVFRN-------------------------P----NQTDACGCGESVTI-IPVSQ-*---------------------------
>1123503_Wmaritima@KB908061.1_9|  10191 10553
----------------------------------------------------------------------------------------------------------------M---------------------------------------------------------SRP-RP-KAVTLSERAATRIKTLLER-----Q-----G-------KGF-----LRVGVKNG-GCAGMEYTLDYV---D--A-PD-PL----DERV------ED-----KG--VEIVIAGKSLLFLLGSEIDYET-TAL-HSKFVFRN-------------------------P----NQTDACGCGESVTI-VPVHM-DNA---*---------------------
>1666904_Osp@KPP82745.1| iron-sulfur cluster assembly protein IscA
----------------------------------------------------------------------------------------------------------------M---------------------------------------------------------ARE-RP-KPVTLTEQAAKRVRALMER-----E-----G-------KGF-----LRVGVKNG-GCAGMEYTMDYV---E--A-PA-PL----DERV------ED-----QG--VEIVIDSKAILFLLGSQIDYEI-TPL-HAKFVFRN-------------------------P----NQTDACGCGESVTI-IPVAN-AV--------------------------
>144026_Msalignorans@SDM58715.1| iron-sulfur cluster assembly protein
----------------------------------------------------------------------M-----------------------------------------A---------------------------------------------------------RRE-RP-KAVTLSEAAATRVKSIMAM-----R-----G-------AGF-----LRVGVKNG-GCAGMEYVMDYV---D--E-PE-VL----DERV------ED-----KG--VEIVLESKALLFLLGTELDYET-TPL-HSKFVFRN-------------------------P----NQTDACGCGESVTI-VPVRE-N---------------------------
>394221_Mmaris@ABI65613.1| iron-sulfur cluster assembly accessory protein
----------------------------------------------------------------------M-----------------------------------------A---------------------------------------------------------VRE-RP-KAVSLTEAAAERVKALMAQ-----R-----G-------AGF-----LRVGVKNG-GCAGMEYEMAYV---D--A-PG-PL----DERV------ED-----HG--VEIVLESKALLFLLGTQIDYEI-SPL-HAKFVFNN-------------------------P----NQTDACGCGESVTI-VPVKE-V---------------------------
>314254_Osp@EAP91149.1| HesB/YadR/YfhF
----------------------------------------------------------------------------------------------------------------M---------------------------------------------------------ARQ-RP-KAVTLTEAAATRVKKLMAD-----R-----D-------LGY-----LRVGVKNG-GCAGMEYVMDYV---A--E-PD-PL----DERV------ED-----QG--VEIVVDAKSLLFLLGAQIDYEV-TPL-HAKFVFRN-------------------------P----NETDACGCGESVTL-VPAQV-AD--------------------------
>1852617_Osp@LYSW01000034.1_17|  20037 20396
----------------------------------------------------------------------------------------------------------------M---------------------------------------------------------TRA-RP-KAVTLTDAAADRVKALMAD-----K-----E-------AGY-----LRVGVKNG-GCAGMEYVMDYV---S--E-PD-PL----DERV------ED-----QG--VEIVVDAKSLLFLLGSQLDYEV-TPL-HAKFVFKN-------------------------P----NETDACGCGESVTL-IPVNL-DN*-------------------------
>2135793_Msp@PWE17291.1| FeS assembly scaffold SufA
----------------------------------------------------------------------------------------------------------------M---------------------------------------------------------TRP-KP-KAVTLTDAAAERVKALMAK-----N-----G-------KGY-----LRVGVTNG-GCAGMEYMMDYV---S--E-PE-PF----DERV------ED-----KG--VEIVVESKALLFLLGSEIDYEV-TPL-HAKFVFRN-------------------------P----NETDACGCGESVTL-TPAQL-ES--------------------------
>1948361_Abacterium@DCRT01000066.1_6|  4339 4698
----------------------------------------------------------------------------------------------------------------M---------------------------------------------------------TRE-RP-KALNLTDAAAERVKELMAS-----R-----D-------AGF-----LRVGVKNG-GCAGMEYVMEYV---A--E-PD-PL----DERV------ED-----KD--VAIVVDGKSLLFLLGSTIDYET-TTL-HSKFVFRN-------------------------P----NETDACGCGESVTL-VAATL-DR*-------------------------
>1161401_Ecaribicus@ASJA01000007.1_25|  27777 28127
--------------------------------------------------------------------------------------------------------------------------------------------------------------------------MLA-AG-NIVSLTDAAADRVKELMAA-----K-----D-------KGF-----LRVGVKNG-GCAGMEYTMDFV---A--E-PE-KL----DERV------ED-----KG--VEIVVDSKAVLFLLGATIDFET-TKL-HSKFVFSN-------------------------P----NQTDACGCGESVTI-VPAAR-*---------------------------
>1752192_Abacterium@LNEK01000020.1_445|  419375 419737
----------------------------------------------------------------------M-----------------------------------------S---------------------------------------------------------RRP-RP-KIVTLSDAAAARVNEIMAK-----G-----D-------RPY-----LRVGVVNG-GCAGMEYVLDYA---A--A-PE-TF----DELV------ED-----KG--VSILVKADAVMFLLGSEIDYET-TRL-ASKFVFRN-------------------------P----NQTDACGCGESVTI-VPVKA-EH*-------------------------
>1759059_Cbacterium@ANP44425.1| FeS assembly scaffold SufA
----------------------------------------------------------------------M-----------------------------------------T---------------------------------------------------------RRP-RP-KIVTLTDAAAGRVREIVAK-----G-----D-------KPY-----LRVGVVNG-GCAGMEYTLDYA---A--E-PA-PF----DELV------ED-----QD--VKILVAADAVLFLLGSQIDYET-TRL-ASKFVFRN-------------------------P----NQTDACGCGESVTI-VPAKA-EA--------------------------
>1951948_Hbacterium@DDSN01000051.1_45|  39907 40263
----------------------------------------------------------------------M-----------------------------------------S---------------------------------------------------------RRP-RP-KIVTLTEAAAVRVKAVMTA-----S-----A-------KTY-----LRIGVKNG-GCAGMEYVMDYA---D--A-PA-PF----DEIV------ED-----KG--VLILVKADAILFLLGSEIDYET-SRL-ASKFVFNN-------------------------P----NQTDACGCGESVTI-EPAKA-*---------------------------
>1690484_Hbacterium@AMS29108.1| FeS assembly scaffold SufA
-------------------------------------MNSP-----------------------DL-IPTR-----------------------------------------T---------------------------------------------------------RRP-RP-QVVSLTDAAAERVRDVMAK-----S-----E-------KPY-----LRVGIKNG-GCAGMEYVMAYA---E--A-PD-PL----DEVV------ED-----KG--VKILVASNAILFLVGSVVDVEN-TKL-HSKFVFKN-------------------------P----NETDACGCGESVTI-VPATS-EA--------------------------
>1974086_Rbacterium@PIW28973.1| FeS assembly scaffold SufA
--------------------------------------------------------------------------------------------------------------------------------------------------------------------------MTA-KK-QALTISDRAAERVKDILAS-----R-----G-------AGY-----LRVGVKKG-GCAGMEYVMDYI---T--A-PE-PL----DEIV------ED-----KG--VTIVVDATSLLFLLGSQIDWDV-TPI-SSKFVFRN-------------------------P----NETDACGCGESVTL-VPAEA-EH--------------------------
>751586_Bdiminuta@EGF94441.1| chain B, Crystal Structure Of Isca Native
-----------------------------------------------------------------------------------------------------------------------------------------------------------------------------------MTLTDAAAARVREIMDN-----A-----E-------KDY--V-GLRVGVKNS-GCAGQEYTFAYA---E--E-AL-PL----DEVV------ED-----KG--VTILIEPKAVLFLIGTEIDYEV-TKL-ASKFVFRN-------------------------P----NETDACGCGESVTI-IPAAA-LDA---D---------------------
>588932_Bnaejangsanen@ANF54178.1| FeS assembly scaffold SufA
-------------------------------------MTE------------------------LQ-TTTR-----------------------------------------P---------------------------------------------------------RRP-RP-KAVTLTDAAAARVREIMDN-----A-----E-------KDY--V-GLRVGVKNS-GCAGQEYTFAYA---E--E-IQ-PL----DEVV------ED-----KG--VTILIEPKAVLFLIGTEIDYEV-TKL-ASKFIFRN-------------------------P----NETDACGCGESVTI-IPAAA-LDA---D---------------------
>2033726_Bsp@PRA22449.1| FeS assembly scaffold SufA
-------------------------------------MTE------------------------LQ-TAAR-----------------------------------------P---------------------------------------------------------RRP-RP-KAVTLTDAAAERVREIMAN-----A-----E-------KDY--V-ALRVGVKNG-GCAGQEYTFAYA---E--Q-IE-PL----DEVV------ED-----KG--VTILIEPKAVLFLIGSEIDYET-TKL-ASKFVFRN-------------------------P----NETDACGCGESVTI-IPAAA-LDA---D---------------------
>1946140_Bsp@DLIT01000132.1_7|  5688 6086
-------------------------------------MTE------------------------LQ-TAAR-----------------------------------------P---------------------------------------------------------RRP-RP-KVVTLTEAAAERVREIMAN-----A-----Q-------KDY--V-GLRVGVKNG-GCAGQEYTFAYA---E--E-IG-PM----DEVV------ED-----KG--VTILIEPKAILFLIGTEIDFET-TRL-ASKFVFRN-------------------------P----NETDACGCGESVTI-VPASA-LDA---N*--------------------
>1946144_Bsp@DBBK01000193.1_5|  3534 3929
-------------------------------------MTE------------------------LQ-TTTR-----------------------------------------P---------------------------------------------------------RRP-RP-KAVTLTDAAAERVQEIMTN-----A-----E-------RPY--V-ALRVGVKNG-GCAGQEYTFAYA---E--Q-IE-PL----DEVV------ED-----KG--VTILIDPKAILFLIGSEIDYET-TKL-SSKFVFRN-------------------------P----NQTDACGCGESVTI-IPAKA-LDA---*---------------------
>1938605_Bsp@AQR61776.1| FeS assembly scaffold SufA
-------------------------------------MTD------------------------LQ-TTAR-----------------------------------------P---------------------------------------------------------RRP-RP-KAVTLTDAAAERVREIMAN-----A-----E-------KPY--V-ALRVGVKNG-GCAGQEYTFAYA---E--A-IA-PL----DEVV------ED-----KG--VTILIDPKAILFLIGSEVDYET-SKL-SSKFVFRN-------------------------P----NQTDACGCGESVTI-IPAKA-REA---D---------------------
>1391729_Babyssalis@GAD59316.1| iron binding protein SufA for iron-sulfur cluster assembly
-------------------------------------MTE------------------------LQ-TTAR-----------------------------------------P---------------------------------------------------------RRP-RP-KAVTLTDAAAARVKAIMAK-----A-----E-------QPY--V-GLRVGVKNG-GCAGQEYTFAYA---E--A-VE-PL----DEVV------ED-----KG--VTILIDPKAVLFLIGTEIDYET-SKL-ASKFVFRN-------------------------P----NETDACGCGESVTI-IPAKG-----------------------------
>41276_Bvesicularis@ASE38110.1| iron-sulfur cluster assembly accessory protein
-------------------------------------MSE------------------------LQ-ATSR-----------------------------------------P---------------------------------------------------------RRP-RP-KAVTLTDAAAERVREILDN-----A-----E-------NDH--I-GLRIGVKNG-GCAGQEYTFAYA---D--E-IG-PM----DEVV------ED-----KG--VTILIEPRAVLFLIGTEIDYET-TRL-ASKFVFNN-------------------------P----NQTDACGCGESVTI-VPVAA-D---------------------------
>1946130_Bsp@DIGV01000041.1_91|  96540 96938
-------------------------------------MTD------------------------LQ-TQTR-----------------------------------------P---------------------------------------------------------RRP-RP-KVVTLTDAAAARVRELMDN-----A-----D-------RKC--V-GLRVGVKNG-GCAGQEYTFAYA---D--E-IG-PM----DEVV------ED-----KG--AVVLIEPKAILFLIGSEIDFET-TRL-SSKFVFRN-------------------------P----NETDACGCGESVTI-IPATS-TEA---S*--------------------
>1736353_Bsp@KQS56313.1| FeS assembly scaffold SufA
-------------------------------------MTD------------------------LQPATPR-----------------------------------------A---------------------------------------------------------RRP-RP-KAVTLTDRAAERVQEIMAN-----A-----E-------QPY--I-GLRVGVKNG-GCAGQEYTFAYA---D--A-VQ-PL----DEVV------ED-----KG--VTILIEPKAVLFLIGTEIDYET-TKL-SSKFVFNN-------------------------P----NQTDACGCGESVTI-VPLTR-A---------------------------
>450851_Pzucineum@ACG78126.1| HesB/YadR/YfhF family protein
------------------------M-----------ANLE------------------------VT-PQPR-----------------------------------------Q---------------------------------------------------------RRP-RP-KVVTLTERAAERVREIMGK-----A-----D-------KPY--A-GLRVGVKNG-GCAGQEYVLEYA---E--T-AD-PM----DEVV------ED-----KG--VTILVEPKAVLFLIGSEIDYEV-SKL-SAKFVFHN-------------------------P----NETDACGCGESVTI-QPAKL-D---------------------------
>1813876_Phankyongense@RAK61441.1| FeS assembly scaffold SufA
------------------------M-----------ENLS------------------------VT-PQPR-----------------------------------------A---------------------------------------------------------RRP-RP-KVVTLTERAADRVREIMGK-----A-----D-------KPY--M-ALRVGVKNG-GCAGQEYVLEYA---E--A-AN-PL----DEVV------ED-----KG--VTILVEPKAVLFLVGTEIDYEA-TKL-SAKFVFRN-------------------------P----NETDACGCGESVTI-EPASA-E---------------------------
>1801944_Psp@OHB27138.1| FeS assembly scaffold SufA
------------------------M-----------THLD------------------------IT-PTPR-----------------------------------------P---------------------------------------------------------RRP-RP-KVVTLSDAAAARVKEIMAK-----A-----D-------KPY--V-GLRVGVKNG-GCAGQEYVLEYA---E--T-RE-PL----DEVI------ED-----KG--VTILVEPKAVLFLVGSEIDYEV-TKL-SAKFVFRN-------------------------P----NETDACGCGESVTI-QPAKL-D---------------------------
>1445034_Pkunshanense@RAK69031.1| FeS assembly scaffold SufA
------------------------M-----------TNVD------------------------LTPSAPR-----------------------------------------P---------------------------------------------------------RRP-RP-KVVTLTEAAAARVREIMSK-----A-----E-------KPY--A-GLRVGVKNG-GCAGQEYVLEYA---E--D-AH-PL----DEVV------ED-----KG--VTILVEPKAVLFLLGTEIDYEV-NRL-SAKFVFRN-------------------------P----NETDACGCGESVTI-EPAKP-E---------------------------
>190650_Cvibrioides@AAK23833.1| HesB/YadR/YfhF family protein
---------------------------------------------------------------------------------------------------------------------------------------------------------------------------------------------MKEIMDK-----A-----D-------QPY--A-GLRVGVKNG-GCAGQEYVFEYA---K--E-KG-PI----DEVV------ED-----KG--VTILIEPKAVLFLVGTEIDYEV-TKL-SSKFVFHN-------------------------P----NETDACGCGESVTI-QPAAE-ALD-------------------------
>1801945_Psp@OHB34836.1| FeS assembly scaffold SufA
------------------------M-----------ENLS------------------------LT-PAPR-----------------------------------------A---------------------------------------------------------RRP-RP-KVVTLTDAAAARVREIMDK-----A-----E-------KPY--A-GLRVGVKNG-GCAGQEYILEYA---A--T-AD-SL----DEVV------ED-----KG--VTILVEPKAVLFLIGTVIDYET-TRL-ASKFVFRN-------------------------P----NETDACGCGESVTI-TPAAA-DQD---EA--------------------
>1382303_Cbacterium@JPOM01000001.1_1395|  1421892 1422287
------------------------M------------TPE------------------------LI-PTPR-----------------------------------------T---------------------------------------------------------RRP-RP-KVVTLTDRAAARVREIMAK-----A-----E-------KPY--A-GLRVGVKNG-GCAGQEYVLQYA---E--A-AD-PL----DEVV------QD-----KG--VTILVEPKAVLFLIGTEIDYET-TRL-AAKFVFRN-------------------------P----NETDACGCGESVTI-VPAAA-EA*-------------------------
>1970502_Cbacterium@OYW95499.1| FeS assembly scaffold SufA
------------------------M-----------EQPN------------------------LA-PAPR-----------------------------------------A---------------------------------------------------------RRP-RP-QVVSLTDAAVARVRDIMAR-----A-----E-------KPY--A-GLRVGVKNG-GCAGQEYVLDYA---E--A-AD-PM----DEVV------ED-----KG--VTILVEPKAVLFLIGTVVDYET-TAL-SSKFVFRN-------------------------P----NETDACGCGESVTI-VPQPD-QA--------------------------
>2015570_Abacterium@OYU70350.1| FeS assembly scaffold SufA
------------------------M-----------ENLN------------------------LTTSTPR-----------------------------------------P---------------------------------------------------------RRP-RP-KVVSLTPEAAARVQEIMAK-----A-----D-------QPY--A-GLRVGVKNG-GCAGQEYVLEYA---Q--S-AN-PL----DEVV------ED-----HG--VTILVEPKAVLFLIGTVIDYEV-TKL-SAKFVFRN-------------------------P----NETDACGCGESVTI-EPGRA-LEA-------------------------
>1736445_Psp@KQW94401.1| FeS assembly scaffold SufA
------------------------M-----------SDLN------------------------LT-PAPR-----------------------------------------A---------------------------------------------------------RRP-RP-KVVTLTDAAAERVRAIMAK-----A-----E-------KPY--A-GLRVGVKNS-GCAGQEYILEYA---E--E-SG-PL----DEVV------ED-----KG--VTILIEPKAVLFLVGTEIDYVT-TKL-SSKFQFRN-------------------------P----NETDACGCGESVTI-APAKP-ADA-------------------------
>1951539_Cbacterium@DGYN01000122.1_11|  9471 9851
----------------------------------------------------------------ME-TTLR-----------------------------------------S---------------------------------------------------------RRE-RP-KVVTLTDSAAARVREIMDR-----A-----E-------KPY--A-GLRVGVKNG-GCAGQEYTMEYA---S--E-RL-PL----DEVI------EE-----KG--VTVLIEPKAVLFLVGSVIDYET-TKL-SSKFTFRN-------------------------P----NETDACGCGESVTI-IPAEA-S*--------------------------
>31967_Pimmobile@CVJQ01000001.1_1795|  1850620 1851030
------------------------M-----------ETIG------------------------VT-PQLR-----------------------------------------P---------------------------------------------------------RRP-RP-KVVTLTERAAERVREIMARKAQDAA-----E-------PPY--L-GLRVGVKNG-GCAGQEYVLDYA---T--E-AG-PL----DEVV------ED-----KG--VTILVEPKAVLFLIGTEIDYEV-SKL-SAKFTFRN-------------------------P----NETDACGCGESVTI-VPATD-A*--------------------------
>69666_Cmirabilis@ATQ44991.1| FeS assembly scaffold SufA
M-----------------------M-----------TMEP------------------------QI-NAPR-----------------------------------------P---------------------------------------------------------RRP-RP-KIVTLTDAAATRVKEIMAR-----KAEQEPD-------KPY--A-GLRVGVKNS-GCAGQEYILAYA---E--A-AD-PL----DEVV------ED-----KG--VTILIEPKAVLFLVGTEIDYEI-TRL-SSKFVFRN-------------------------P----NETDACGCGESVTI-EPAKT-PLL-------------------------
>1946063_Asp@DDPE01000002.1_32|  36508 36894
--------------------------------------ME------------------------TA-VSFR-----------------------------------------P---------------------------------------------------------RRP-RP-AIVSLTDAAAKQVKAIMAR-----A-----D-------KPY--T-GLRVGVKAG-GCAGQEYVLSYA---E--A-AD-PL----DEVV------TD-----KD--VTILIEPKAVLYLVGTVIDYET-TKL-SSKFVFNN-------------------------P----NETDACGCGESVTI-TPVQA-D*--------------------------
>2135738_Asp@PTW96905.1| iron-sulfur cluster assembly protein
--------------------------------------ME------------------------TT-VTVR-----------------------------------------P---------------------------------------------------------RRP-RP-AIVSLTEAAAAQVKAIMAR-----A-----D-------KPY--A-GLRVGVKQG-GCAGQEYVLSYA---E--A-AD-PL----DEVV------ND-----KD--VTILIEPKAVLYLVGTVIDYET-TKL-ASKFVFQN-------------------------P----NETDACGCGESVTI-KPAAT-ESD-------------------------
>78587_Aexcentricus@BBF82299.1| iron binding protein SufA for iron-sulfur cluster assembly
------------------------------------MDIQ------------------------PV-ITPR-----------------------------------------P---------------------------------------------------------RRP-RP-AIVSLTDAAAAQVKAIMAR-----A-----D-------KPY--V-GLRVGVKQG-GCAGQEYVLSYA---E--A-AD-PL----DEVV------TD-----KG--VTILIEPKAVLYLVGTVIDYET-TKL-ASKFVFNN-------------------------P----NETDACGCGESVTI-KPAAT-ESD-------------------------
>260084_Ataihuensis@SCW31628.1| iron-sulfur cluster assembly protein
--------------------------------------ME------------------------VQ-VTPR-----------------------------------------V---------------------------------------------------------RRP-RP-AVVSLTDAAAAQVKAIMAK-----A-----E-------KLY--V-GLRVGVKQG-GCAGQEYVLSYA---E--E-VG-PI----DEVV------TD-----KG--VTILIEPKAVLYLVGTVIDYET-TKL-ASKFVFNN-------------------------P----NETDACGCGESVTI-KPADG-E---------------------------
>715226_Abiprosthecum@EGF90416.1| iron-sulfur cluster assembly accessory family protein
------------------------------------MDII------------------------PN-IAPR-----------------------------------------P---------------------------------------------------------RRP-RP-AVVTLTDAAADQVKAIMAR-----A-----D-------NSY--A-GLRVGVKQG-GCAGQEYVLSYA---D--A-IG-PL----DEVV------SD-----KG--VTVLIDPKAVLYLVGTVIDYET-TKL-ASKFVFRN-------------------------P----NETDACGCGESVTI-KPAAA-E---------------------------
>1121123_Baveniformis@KE386797.1_7|  6328 6708
----------------------------------------------------------------MD-AETV-----------------------------------------R---------------------------------------------------------RRP-RP-QVVRLTEAAAERVREIMAR-----A-----E-------KPA--A-ALRVGVKNG-GCAGQEYVVSYA---E--T-ID-PL----DEVV------ED-----KG--AKVVIEPKAVLFLLGSEIDYET-TRL-ASKFVFRN-------------------------P----NETDACGCGESVTI-VPAPE-A*--------------------------
>1797585_Cbacterium@OGN44293.1| FeS assembly scaffold SufA
-------------------------------------MSE------------------------LQ-TSAR-----------------------------------------P---------------------------------------------------------RRP-RP-AVVTLTEAAAARVRELCEA-------------------NGH--A-ALRVGVRNG-GCAGQEYTFAFA---E--E-IQ-PF----DEVV------TD-----KG--ATVVIDPKAILFLIGAEIDFET-TRL-ASKFVFRN-------------------------P----NETDACGCGESVTI-VPAKA-EE--------------------------
>2201350_Psp@AWM77579.1| FeS assembly scaffold SufA
ME---------------------PM-----------TPET------------------------LA-STPR-----------------------------------------P---------------------------------------------------------RRP-RP-QVVSLTPAAADRVREIMSR-----S-----E-------TPL--A-GLRVGVKNG-GCAGQEYVLDYA---E--A-MN-PL----DEVV------TD-----QG--VTILVEPSAVLFLLGTVIDFEV-TRL-SSKFVFRN-------------------------P----NQTDACGCGESVTI-QPAAA-PDA-------------------------
>1946125_Bsp@DDOJ01000015.1_103|  103802 104194
-------------------------------------MTD------------------------LT-TTRP-----------------------------------------A---------------------------------------------------------RRP-RP-QAVRLTEAAADRIRQLTEA-----A-----S-------GPC--A-GLRIGVKNG-GCAGQEYTVEYA---E--R-VE-PL----DEVV------ED-----KG--ATVLIDPKAILFLIGSEIDFQV-TDL-ASKFVFRN-------------------------P----NQTDACGCGESVTI-TPVAQ-DA*-------------------------
>2293980_Bsp@QUOQ01000004.1_55|  52341 52745
------------------------M-----------TLSASP---------------------PQA-TSPR-----------------------------------------E---------------------------------------------------------PRK-RP-PIVTLTEAAAARVLEIMRR-----A-----P-------RPY--A-GLRVGVKNA-GCAGQEYTLDYA---E--E-AR-PT----DEIV------ES-----RG--VKILIEPKAILFLIGSEIDWEV-TRL-SSKFVFRN-------------------------P----NQTDACGCGESVTI-VPAKQ-A*--------------------------
>1951944_Hbacterium@DCNN01000029.1_5|  4156 4518
------------------------M--------------------------------------------EI-----------------------------------------K---------------------------------------------------------TRQ-KP-KLISLSDNAAERLKAIIAN-----G-----E-------KPY-----LRVGVKNG-GCAGMEYTMEYA---D--A-PE-KY----DELV------ED-----KG--VQILIAANAVLFLIGTEIDLET-NKF-HSKFTFRN-------------------------P----NQTDACGCGESVTI-VPAKA-*---------------------------
>1951949_Hbacterium@DHHV01000014.1_11|  8021 8374
----------------------------------------------------------------------------------------------------------------M---------------------------------------------------------LTS-RA-QIVSLTPAAADRVKAIMQA-----S-----D-------KPF-----LRVGVTKG-GCAGMEYVMDYA---D--A-PE-RF----DEVI------ED-----KG--VRIVIAASAVLFLLGAEIDYEA-GKL-SSRFVFKN-------------------------P----NQTDACGCGESVSI-TPAAM-*---------------------------
>1437817_Msp@GBD49327.1| FeS assembly scaffold SufA
-------------------------------------------------------------------------------------------------------------------------------------------------------------------------------------MTDRAAQRVRTIIER-----S-----E-------TPL--A-GLRIGVKTG-GCAGMEYTMAYA---A--E-AG-AL----DEIV------ED-----KG--VKVMIDPKAILYLLGTEMDFVT-EKL-TQRFVFNN-------------------------P----NQTSACGCGESVAI-TPALP-ESY---VSAN------------------
>1101190_Msp@ARWB01000001.1_1196|  1284521 1284907
-------------------------------------MA-------------------------------------------------------------------------A---------------------------------------------------------SRP-RP-KVMTLTDRAANRVRSIVER-----S-----E-------TPI--A-GLRIGVKTG-GCAGMEYTLDYA---A--A-AQ-PL----DEVV------ED-----KG--VTVLIDPKAVLYLLGTEMDFVT-EKL-TQRFVFNN-------------------------P----NQVSACGCGESVSI-TPALP-ESY---QPVA*-----------------
>2172049_Rbacterium@QDFX01000002.1_219|  225078 225458
----------------------------------------------------------------------------------------------------------------M-------------------------------------------------------------GF-PIMRLTDRAADRVREIMER-----S-----Q-------SSA--A-GLRVGVKKG-GCAGMEYTMDYA---A--E-AQ-PG----DEVI------ED-----KG--VKVLIDPKAVLFLLGTEMDYVT-EKM-ASRFVFNN-------------------------P----NQTSACGCGESIEI-VPAKP-EAL---QAAAQAR*--------------
>1752229_Rbacterium@LNFH01000279.1_13|  11969 12346
----------------------------------------------------------------------------------------------------------------M---------------------------------------------------------PLP-KM-QAMRLTQAAADRVRDLVEA-----S-----G-------HAS--A-GLRVGVTKG-GCAGMEYTMEFV---D--A-PG-KF----DEIV------ED-----RG--VRVFIDAKAVLYLLGTEMDYVT-DKL-SAKFVFNN-------------------------P----NQTSACGCGESIAL-TPARP-EAL---GAV*------------------
>1868589_Pcathodiphilu@AVO47596.1| Fe-S cluster assembly scaffold SufA
-----------------------------------------------------------------------------------------------------------------------------------------------------------------------------------MRLTQAAADRVRELVEA-----S-----G-------HAS--A-GLRVGVTKG-GCAGMEYTMEFV---D--A-PA-KF----DEIV------ED-----RG--VRVFIDAKAVLYLLGTEMDYVT-DKL-SAKFVFNN-------------------------P----NQTSACGCGESIAL-TPARP-EAL---GAA-------------------
>1970321_Asp@OYX87248.1| Fe-S cluster assembly scaffold SufA
--------------------------------------------------------------------MNA-----------------------------------------T---------------------------------------------------------VRP-RP-PVMRITDAAAARLHQIMGR-----S-----D-------PPA--L-AVRIGVKNG-GCAGMSYTMDYA---T--E-IR-PA----DDVV------ED-----KG--VKVIIDPKAVLFLLGTEMDFKT-DKL-SAQFVFNN-------------------------P----NQTSACGCGESVAI-TPVTP-DAV---QQFAPTTHAS------------
>438753_Acaulinodans@BAF89607.1| HesB protein
MR--------------------NVSA----------GLEPA-----------------------WFGEKFM-----------------------------------------A---------------------------------------------------------PRP-RP-AVMRITEAAAARVRQIMAR-----T-----D-------PPP--V-AVRVGVKNG-GCAGMSYTMDYA---T--E-IL-PT----DEVV------ED-----KG--VKVIIDPKAVLFLLGTEMDFKT-DKL-ASQFVFNN-------------------------P----NQTSACGCGESVAI-TPAKE-DAL---SL--------------------
>258594_Rpalustris@CAE27911.1| Protein of unknown function, HesB/YadR/YfhF
---------------------------------------------------------------------MA-----------------------------------------T---------------------------------------------------------ARP-RP-QVMRLTDAAAGRVKELMVR-----A-----D-------SEI--L-GLRVGIKNG-GCAGQSYTVEYA---H--D-IK-PN----DEVI------ED-----KG--VKILVDPKAVLFLLGTEMDYKA-DRM-QAQFVFNN-------------------------P----NQISACGCGESVEL-KPASI-DG--------------------------
>323098_Nwinogradskyi@ABA04920.1| HesB/YadR/YfhF
------------------------MT----------DMTPG-----------------------TPA-TKP-----------------------------------------K---------------------------------------------------------PRP-RP-QVMRLTDAAATRVKELAAR-----A-----D-------SEI--V-GLRVGIKNG-GCAGQSYTVEYA---H--D-IR-PT----DEVV------ED-----KG--VKILVDPKAVLYLLGTEMDYKA-EKM-QAQFVFNN-------------------------P----NQVSACGCGESVQL-TPAKI-DG--------------------------
>1094929_Bsp@AUOJ02000011.1_51|  54533 54937
------------------------MT----------NMTPAS---------------------PTPA-AKP-----------------------------------------K---------------------------------------------------------PRP-RP-QVMKLTEAAAQRITELTRR-----A-----D-------SEI--V-GLRVGIKNG-GCAGQSYTVEYA---H--E-IR-PS----DEVV------ED-----RG--VKILVDPKAVLFLLGTEMDYKA-DKM-QAQFIFNN-------------------------P----NQVSACGCGESVQL-TPAKV-*---------------------------
>504832_Ocarboxidovor@ACI93124.1| iron-sulfur cluster assembly accessory protein
------------------------MT----------GMSPD-----------------------TPATGAK-----------------------------------------P---------------------------------------------------------IRP-RP-QVMRLTEAAASRVRELASR-----A-----D-------SEI--I-GLRVGIKNG-GCAGMEYTVEYA---H--D-VR-PT----DEVV------ED-----KG--VKILVDPKAVLFLLGTEMDFKV-DKM-AAQFVFNN-------------------------P----NQTGACGCGESVQL-TPAKA-DG--------------------------
>1429916_Asp@ETR75011.1| hypothetical protein X566_19705
-----------------------------------------------------------------------------------------------------------------------------------------------------------------------------------MRLTDAAAARIRELTER-----S-----D-------KPI--A-GLRVGVKNG-GCAGMSYTVEYA---D--E-IK-TS----DEIV------ED-----KG--VKVLVDPKAVLFLLGTEMDFKV-DKM-AATFVFNN-------------------------P----NQTSACGCGESVSI-TPAKL-PA--------------------------
>1736466_Psp@KQZ00732.1| hypothetical protein ASD45_07605
---------------------------------------------------------------------MA-----------------------------------------T---------------------------------------------------------ARP-RP-QVMRLTEAAADRIKAVMAK-----A-----D-------KPV--A-GLRVGVKNG-GCAGMEYTMEYA---D--A-VK-PT----DEVI------ED-----KG--VKILVDPKAVLFLLGTEMDFKT-EKL-SSQFVFNN-------------------------P----NQTSACGCGESVQL-TPAQL-SGE---EKTAH-----------------
>1895814_Rbacterium@OJY46144.1| Fe-S cluster assembly scaffold SufA
---------------------------------------------------------------------MA-----------------------------------------T---------------------------------------------------------ARP-RP-QVMRLTDAAAARIKDVMAR-----A-----T-------EPV--E-GVRVGVKNG-GCAGMEYTMEYA---T--A-VN-PT----DEVV------ED-----KG--VKILVDPKAILFLLGTEMDYKV-DKL-SAQFVFNN-------------------------P----NQTSACGCGESVQL-TPAKP-EAM---ASS-------------------
>1702325_Csp@ALA19849.1| hypothetical protein AL346_18625
-----------------------------------------------------------------------------------------------------------------------------------------------------------------------------------MGMSDAAAERVKAIIAS-----A-----D-------RPI--V-GVRVGVKNG-GCAGMEYTMEYA---E--A-IK-PG----DEVI------ED-----KG--VTILVDPKAVLFLLGTEMDYKV-DKL-SAQFVFNN-------------------------P----NQTSACGCGESVAI-TPARP-EQL---AGA-------------------
>1411123_Rbacterium@JQNH01000001.1_1078|  1181025 1181405
----------------------------------------------------------------------------------------------------------------M---------------------------------------------------------PLP-SL-KVVTLTDAAANRIKEIIAK-----A-----D-------RPI--A-GVRVGVKNA-GCAGMSYTMEYA---E--A-PK-PG----EDVV------ED-----KG--VKVFIDPKAVLFLLGSEMDFQT-TKL-SSQFVFNN-------------------------P----NQTGACGCGESVAI-TPAKP-ERL---QAAE*-----------------
>2082949_Msp@AWM86873.1| Fe-S cluster assembly scaffold SufA
----------------------------------------------------------------------------------------------------------------M---------------------------------------------------------ALP-GF-KVVTLTDAAASRVKDIIAK-----A-----D-------RPI--V-GVRVGVKNG-GCAGMSYTMEYA---E--S-VS-PL----DEVV------ED-----KG--VTVLIDPKAVLFLLGTEMDYQT-TKL-SSQFVFNN-------------------------P----NQTSACGCGESVAI-TPANP-DKV---QAST------------------
>549386_Mguangxiensis@SCY79001.1| iron-sulfur cluster assembly protein
----------------------------------------------------------------------------------------------------------------M---------------------------------------------------------ALP-GF-KVVTLTDAAANRVKDIIAK-----A-----D-------KPI--V-GVRVGVKNG-GCAGMSYTMEYA---E--N-VN-PL----DEVV------ED-----KG--VTVLIDPKAVLFLLGTEMDFQT-TKM-SSQFVFNN-------------------------P----NQTSACGCGESVAI-TPATP-PAL---HTAG------------------
>2249811_Msp@QMKH01000006.1_151|  152037 152417
----------------------------------------------------------------------------------------------------------------M---------------------------------------------------------ALP-GF-KVMTLTDAAANRVKAIIAK-----A-----E-------RPL--V-GVRVGVKNG-GCAGMSYTMEYA---E--S-VN-PL----DEVL------ED-----KG--VKVLIDPKAVLFLLGTEMDFQT-TKM-SSQFVFNN-------------------------P----NQTSACGCGESVAI-TPATP-DAL---ETVQ*-----------------
>2109933_Asp@PSC05838.1| Fe-S cluster assembly scaffold SufA
--------------------------------------------------------------------------------------------------------------------------------------------------------------------------MLP-KL-KVMNLTDAAAARVKEIIEN-----S-----E-------TPI--V-GVRVGVRNG-GCAGMSYTIEYA---D--S-IR-PG----DEVV------ED-----KG--VTVLVDPKAVLFLLGTVMDFRV-TKL-SSQFVFEN-------------------------P----NQTSACGCGESVAL-TPANP-EQL---ASAGA-----------------
>1125973_Bsp@JNLC01000016.1_189|  213191 213577
---------------------------------------------------------------------MA-----------------------------------------E---------------------------------------------------------PRP-RI-PVMRLTDAAATRVREIMAR-----A-----E-------KPV--V-GLRVGVKNG-GCAGMEYTMEFA---E--E-AG-RF----DEVV------ED-----KG--VKVLIDPKAILYLLGTEMDFKA-DKM-TAQFVFNN-------------------------P----NQTSACGCGESVAI-TPARR-EAV---EAGA*-----------------
>639283_Snovella@ADH88661.1| iron-sulfur cluster assembly accessory protein
---------------------------------------------------------------------MA-----------------------------------------D---------------------------------------------------------LRS-RP-PVMTLTDAAAERVRAIIAR-----S-----D-------KPV--A-GLRVGIKNA-GCAGMEYTMEFA---E--E-AG-RF----DEVV------ED-----KG--VKVLIDPKAIMYLLGTQMDYKT-DKL-SAQFVFNN-------------------------P----NQTSACGCGESVAI-TPVKR-DVA---DAHA------------------
>2015577_Rbacterium@OYU50268.1| Fe-S cluster assembly scaffold SufA
-----------------------------------------------------------------------------------------------------------------------------------------------------------------------------------MSLSDAAAERIRTAIAA-----A-----E-------KPI--V-GIRVGVKNG-GCAGMSYTMEYA---E--A-KA-PH----DEVI------EE-----KG--VTVLIDPKAVLFLLGTEMDVKT-DKF-ASTFVFNN-------------------------P----NQTSACGCGESVAI-TPATP-DAL---TL--------------------
>2293567_Msp@RFB80785.1| Fe-S cluster assembly scaffold SufA
-----------------------------------------------------------------------------------------------------------------------------------------------------------------------------------MSLTDAAAERVKEIMAA-----K-----Q-------EPV--A-GLRIGVKNG-GCAGMSYTMEFA---Q--Q-AA-PL----DEVI------ED-----KG--VKVLIDPKAVLFLLGTEMDFKT-DKL-SSGFVFNN-------------------------P----NQTSACGCGESVAI-TPAKA-EEV---AGAPH-----------------
>419610_Mextorquens@ABY32353.1| FeS assembly scaffold SufA
---------------------------------------------------------------------------------------------------------------------------------------------------------------------------MS-SF-KVITLTDRAADRLKAIMAD-----A-----E-------TPI--A-GLRVGVKNG-GCAGMSYTMEYA---E--E-RK-AG----EDVI------ED-----RG--VTVFIDPKAVLFLLGTEMDFQT-TKL-SSQFVFNN-------------------------P----NQTSACGCGESVAI-TPVNP-ERL---TAGATA----------------
>1736382_Msp@KQT61477.1| Fe-S cluster assembly scaffold SufA
---------------------------------------------------------------------------------------------------------------------------------------------------------------------------MS-GF-KVISLTDRAAERLKAIMAD-----A-----E-------RPI--A-GLRVGVKNG-GCAGMSYTMEYA---E--E-RK-TG----EDVI------ED-----RG--VTVFIDPKAVLFLLGTEMDFQT-TKL-SSQFVFNN-------------------------P----NQTSACGCGESVAI-TPVTP-DRL---PAAV------------------
>582675_Mgossipiicola@SFH08124.1| iron-sulfur cluster assembly protein
--------------------------------------------------------------------------------------------------------------------------------------------------------------------------MAS-NF-KVLSLTDAAADRIKAIIAE-----A-----D-------RPI--A-GLRVGVKNG-GCAGMSYTMEYA---D--G-QK-PG----EDMV------ED-----RG--VKVFVDPKALLFLLGTQMDFTT-TKL-ASQFVFNN-------------------------P----NQTSACGCGESVAI-TPVNP-EAV---RASA------------------
>631454_Lbaratangense@ESR25097.1| Iron binding protein SufA for iron-sulfur cluster assembly
--------------------------------------------------------------------MNV-----------------------------------------A---------------------------------------------------------VRP-KP-KVMTLTDAAAARIRAIMES-----S-----E-------REI--L-GLRVGVKNG-GCAGMSYTMEYA---E--E-KA-PF----DEVV------ED-----RG--VTILIDPKAVLFLLGTEMDYRT-EKL-ASQFVFNN-------------------------P----NQTSACGCGESVAL-TPARL-EE--------------------------
>1895816_Rbacterium@OJY35754.1| Fe-S cluster assembly scaffold SufA
---------------------------------------------------------------------MG-----------------------------------------A---------------------------------------------------------PLR-KI-QVISLTEAAAARVKEIMAV-----A-----D-------EPV--L-GVRVGVKNG-GCAGMSYTMEYA---K--E-TK-PL----EDVL------ED-----KG--VRIFIDPKAVLFLLGTEMDVKV-DKF-SSGFVFNN-------------------------P----NQTSACGCGESVAI-TPAAP-DQM---DALAR-----------------
>1653334_Sbacterium@KPQ12405.1| iron-sulfur cluster assembly protein IscA
--------------------------------------------------------------------------------------------------------------------------------------------------------------------------MFG-GL-KVISLTDAAADRVKEIIAN-----A-----D-------KPI--E-GVRVGVRNA-GCAGMAYTMEYA---E--T-AT-PG----DDVV------ED-----KG--VKVFVDPKAVLFLLGTEMDFEV-TKL-ASQFVFNN-------------------------P----NQTSACGCGESVAI-TPAKL-EPV---AETNSPAR--------------
>1177755_Mhalotolerans@ODA68815.1| Iron-binding protein IscA
-------------------------------------MKERP---------------------HTSYLDTM-----------------------------------------S---------------------------------------------------------TRP-QP-KVMTLSEAAAERVRTLMSR-----S-----D-------KPI--A-GLRVGVKNG-GCAGMEYTMEYA---E--S-AD-PM----DEVV------ED-----KG--VKLLIDPKAVLFLLGTEMDYRT-DRL-TSGFVFNN-------------------------P----NQTSACGCGESVEL-TPAAE-AAR---RGFEPTQRAS------------
>1384459_Mcaenitepidi@BAQ17211.1| iron binding protein SufA for iron-sulfur cluster assembly
----------------------------------------------------------------------M-----------------------------------------T---------------------------------------------------------NRP-RP-QAMSITEAAAERLRKLGAA-----S-----G-------PEM--E-AVRIGIKNG-GCAGMEYTMEYA---A--E-RK-PH----DEVV------ED-----KG--VTILIDPSALMFLLGTEMDYQV-SQM-RSGFVFNN-------------------------P----NQTSACGCGESVML-KPAGQ-PDP---QPANIAE---------------
>1774971_Mmarginalis@ODR97861.1| Fe-S cluster assembly scaffold SufA
----------------------------------------------------------------------M-----------------------------------------N---------------------------------------------------------TRP-RP-QAMRLTEAAAERIRKLSAA-----S-----G-------TEI--D-GVRIGVKNG-GCAGMEYTMEYA---Q--E-RG-PH----DEVV------ED-----RG--VRLLIDPTAVMFLLGTEMDYQV-NEM-RSGFVFNN-------------------------P----NQTSACGCGESVML-QAATE-RDT---AEASSD----------------
>1951936_Hbacterium@DFXC01000117.1_13|  14314 14712
----------------------------------------------------------------------M-----------------------------------------S---------------------------------------------------------IRP-RP-QVMSLTEAAAERIRALSVA-----S-------------KEI--A-GVRIGVKNG-GCAGMEYTMEYA---Q--A-RG-PH----DELI------ED-----KG--VKLLIDPTAVMFLLGTEMDYRT-DRM-RSGFVFNN-------------------------P----NQTSACGCGESVSL-KPASE-AAQ---SGSEASEPTS*-----------
>2219703_Rbacterium@PZF76182.1| Fe-S cluster assembly scaffold SufA
-------------------------------------MA------------------------------SA-----------------------------------------N---------------------------------------------------------PRP-KP-QVMKLTDAAADRVREIMAK-----S-----E-------KPV--V-GLRIGVKNG-GCAGMEYTMEWA---E--D-QK-PF----DEVV------ED-----KG--VKVLIDAKAMMFLLGTEMDYQT-TTL-KSGFVFNN-------------------------P----NQVSACGCGESVQL-KPANA-----------------------------
>1187851_Rsp@EJW11227.1| Iron binding protein SufA for iron-sulfur cluster assembly
---------------------------------------------------------------------MA-----------------------------------------S---------------------------------------------------------VRP-KP-QVIRLTDAAAARIKEIIAK-----T-----D-------KPI--A-GLRIGVEKG-GCAGMSYTMDYA---D--T-VA-PG----DEVV------DD-----KG--VRILIDPKAVLFLLGTEMDFKT-EKM-SSGFVFSN-------------------------P----NQISACGCGESVEI-RPAEA-ADA---RAV-------------------
>1852618_Psp@LYSZ01000001.1_617|  715370 715735
----------------------------------------------------------------------------------------------------------------M---------------------------------------------------------PRP-RP-KVVTLTDKAASRMSEIMAN-----A-----D-------ENF--I-GVKIGVKNG-GCAGMEYTMDYA---T--E-AA-PL----DEVV------EE-----NG--IKILIDPKAILFLIGTQIDFVT-EKL-SQRFVFNN-------------------------P----NQTDACGCGESVTI-VPQKL-DA*-------------------------
>1953057_Pbacterium@DGNI01000017.1_5|  2972 3337
----------------------------------------------------------------------------------------------------------------M---------------------------------------------------------ARP-RP-KVVTLTDKAAARMTEIMGE-----A-----D-------ENY--I-GVKIGVKNG-GCAGMEYTMAYA---T--E-AG-PL----DEVV------EE-----NG--IKVLIDPKAILFLIGTEIDYVT-EKL-SQRFVFNN-------------------------P----NQTDACGCGESVTI-TPQKA-DA*-------------------------
>2292771_Psp@RFB06319.1| iron-sulfur cluster assembly accessory protein
----------------------------------------------------------------------------------------------------------------M---------------------------------------------------------ARQ-RP-KVLTLTDRAAERMTEIMSS-----A-----D-------ENF--I-GVKIGVKNG-GCAGMEYTMDYA---T--E-KG-PL----DEVV------EE-----NG--ITILIDPKAILFLLGTEIDFVT-EKL-SSRFVFNN-------------------------P----NQTDACGCGESVTI-VPAKA-DA--------------------------
>2058213_Mflavus@PQA88972.1| Fe-S cluster assembly scaffold SufA
----------------------------------------------------------------------------------------------------------------MA--------------------------------------------------------RRP-RP-KVITLTDRAAERMQEIMSA-----A-----D-------ENY--I-GVKIGVKNG-GCAGMEYTMDYA---T--E-QA-AL----DEVV------EE-----NG--IKILIDPKAILFLIGTEVDYVT-EKL-SQRFVFNN-------------------------P----NQTDACGCGESVTI-VPAKA-EA--------------------------
>314260_Pbermudensis@ADM10039.1| HesB/YadR/YfhF
----------------------------------------------------------------------------------------------------------------M---------------------------------------------------------PRP-RP-KALTLTDAAAERMREIMAA-----A-----D-------DAF--I-GVKIGVKNG-GCAGMEYTMDYA---T--D-RA-PL----DEVV------ED-----RG--ITILIDPKAILFLLGTEVDYVT-EKL-SSRFVFNN-------------------------P----NQTDACGCGESVTI-VPARN-EA--------------------------
>1519374_Ametriothermo@SNT73257.1| iron-sulfur cluster assembly protein
----------------------------------------------------------------------------------------------------------------M---------------------------------------------------------ARA-RP-KAVTLTDAAAARMREIMDG-----A-----D-------GKY--V-GVRIGVKKG-GCAGMEYVMDYA---S--E-AG-PL----DEVV------ED-----NG--IRILIDPKAILFLLGTEIDYVT-DKL-SQRFVFNN-------------------------P----NQTDACGCGESVTL-TPAQM-DA--------------------------
>402881_Plavamentivor@ABS64862.1| iron-sulfur cluster assembly accessory protein
----------------------------------------------------------------------------------------------------------------M---------------------------------------------------------ARP-TP-KAITLTEIAAARMKEIMAA-----S-----S-------GKY--I-GVRIGVKNG-GCAGMEYTMEYA---E--D-VK-PL----DEVV------ED-----RD--VKILIDPKAILFLLGTEMDYSE-EKF-SAGFRFNN-------------------------P----NQTDACGCGESVSI-TPATL-----------------------------
>2013658_Abacterium@PKQ02219.1| Fe-S cluster assembly scaffold SufA
----------------------------------------------------------------------------------------------------------------M---------------------------------------------------------ARP-IP-KAITLTEAAAERMKEIMAA-----S-----G-------GRY--I-GVRIGVKNG-GCAGMEYTMEYA---E--N-QQ-LL----DEVV------ED-----RG--VKILIDPKAILFLLGTEMDFTT-EKF-SSGFRFNN-------------------------P----NQTDACGCGESVSI-TPASV-----------------------------
>2013666_Abacterium@PKP78582.1| Fe-S cluster assembly scaffold SufA
----------------------------------------------------------------------------------------------------------------M---------------------------------------------------------ARP-IP-KAITLTEAAAERMKEIMAA-----S-----D-------GKY--I-GVRIGVKNG-GCAGMEYTMEYA---E--D-QQ-PL----DEVV------ED-----RG--VKILIDPKAILFLLGTEMDYAT-GKF-SSGFRFNN-------------------------P----NQTDACGCGESVTI-TPASV-----------------------------
>2024848_Psp@MAB14355.1| Fe-S cluster assembly scaffold SufA
----------------------------------------------------------------------------------------------------------------M---------------------------------------------------------QRE-RP-KAISLTDRAAERMKAIMSA-----S-----E-------GKY--V-GVRIGVKNG-GCAGMEYTMDYA---E--E-AN-PM----DEVV------ED-----HG--IKILIDPKAILFLLGTEMDYET-DKF-SSGFRFNN-------------------------P----NVTDACGCGESVTI-VPAQA-D---------------------------
>1247963_Poceani@JPHU01000001.1_70|  74782 75177
-------------------------------------MSEQ----------------------ART-ETPA-----------------------------------------R---------------------------------------------------------RRA-RP-EVVTLTERAADRMKAIMAA-----A-----D-------GAY--V-GVRIGVKNG-GCAGMEYTLDYA---T--E-KA-PL----DEEV------TS-----EG--VRILIDPKAILFLLGTRIDYVT-EKL-SAKFVFEN-------------------------P----NQTDACGCGESVTI-VPAAA-Q*--------------------------
>1952820_Rbacterium@DBUX01000032.1_23|  28448 28816
-------------------------------------MT-------------------------------------------------------------------------I---------------------------------------------------------KYE-IP-KAISLTDRAAERIKLIMSR-----A-----E-------TPK--I-GVRLGVKNG-GCAGMEYTMDYA---E--A-RD-PL----DEVV------ED-----KG--VMILIEPKAVLFLLGTQMDYEE-GVM-SSGFIFNN-------------------------P----NQTDACGCGESVTI-VPANA-R*--------------------------
>1952833_Rbacterium@DKNW01000052.1_25|  28225 28593
-------------------------------------MT-------------------------------------------------------------------------Q---------------------------------------------------------KYE-IP-KAISLTDRAADRIKDIMAR-----A-----E-------TPK--I-GVRLGVKNG-GCAGMEYTMDYA---D--M-RD-PL----DEVV------ED-----KG--VMILIEPKAVLFLLGTQMDYEE-GVM-SSGFIFNN-------------------------P----NQTDACGCGESVTI-VPADA-R*--------------------------
>1952830_Rbacterium@DJLM01000037.1_24|  29898 30275
-------------------------------------MS-------------------------------------------------------------------------Q---------------------------------------------------------TYE-LP-KAITLTDRAAERVKSIMAK-----S-----E-------TPK--I-GIRLGVKNG-GCAGMEYTMDYA---E--E-KQ-PL----DEVV------ED-----KG--VTILIEAKAVLFLLGTEMDWEE-DKL-SAGFRFNN-------------------------P----NQTDACGCGESVTI-VPAQA-PVK---Q*--------------------
>1952827_Rbacterium@DHZE01000005.1_12|  10755 11126
-------------------------------------MT-------------------------------------------------------------------------T---------------------------------------------------------VRE-RP-KAVTLTDRAADRVKAIMAN-----A-----K-------EDF--V-GVRIGVETG-GCAGMAYTMDYA---E--D-IA-PL----DEIV------ED-----KG--VRILIDPKAILFLIGTEMDWEQ-DTF-TSGFKFKN-------------------------P----NAVDACGCGESFTI-TPAAA-SN*-------------------------
>1282876_Aproteobacter@BAOK01000001.1_1388|  1396583 1396954
-------------------------------------MT-------------------------------------------------------------------------T---------------------------------------------------------VRE-RP-KAVTLTDRAAERVKAIMSN-----A-----K-------EDF--V-GVRIGVETG-GCAGMAYTMDYA---E--D-IA-PL----DEIV------ED-----KG--VRILIDPKAILFLIGTEMDWEQ-DTF-TSGFKFNN-------------------------P----NAVDACGCGESFTI-TPAVA-SS*-------------------------
>2183982_Tsp@RMA85026.1| iron-sulfur cluster assembly protein
----------------------------------------------------------------------M-----------------------------------------A---------------------------------------------------------KRE-RP-KAITLTDAAAARVKEIIEN-----S-----D-------KEI--V-GVRIGVEKG-GCAGMAYTMEYA---E--E-IG-PM----DEVV------ED-----KG--VRVLIDPKAILFLLGTEMDYEV-GKL-SSTFQFNN-------------------------P----NAIDACGCGESVTI-QPVPE-DAL---Q---------------------
>1952829_Rbacterium@DJCF01000203.1_5|  3204 3575
-------------------------------------MN-------------------------------------------------------------------------Q---------------------------------------------------------TLQ-LP-KTITLTNAAADRVKHIMAQ-----S-----D-------EDY--L-GVRLGLKNA-GCAGMEYTMEYA---T--E-IL-PQ----DEVV------ED-----KG--VTVLVDIKAVLFLIGTEMDFQT-EKL-ASGFVFNN-------------------------P----NQTDACGCGESVTL-APAKT-PN*-------------------------
>648757_Rvannielii@ADP72088.1| iron-sulfur cluster assembly accessory protein
----------------------------------------------------------------------------------------------------------------M---------------------------------------------------------SSS-FG-KVVTLTDSAAERVKAIIGR-----S-----E-------TPV--V-GLRVGIKKG-GCAGMEYTMEYA---A--E-AR-PL----EEVV------ED-----KG--VRILIEPSAILYLLGTEMDYKT-EKF-VSGFVFKN-------------------------P----NQTSACGCGESVEL-SPAQT-VGE-------------------------
>933063_Dthermohaloph@RIA56684.1| iron-sulfur cluster assembly protein
----------------------------------------------------------------------M-----------------------------------------A---------------------------------------------------------SAT-PL-KVMTLTDAAAKRLSEIIEA-----S-----D-------KPV--A-GVRVGLKKG-GCAGMEYTMDYA---T--E-IG-PM----DEVI------EE-----KG--VKLLIEPQAVLFLLGTEMDYEE-GKL-SSGFVFNN-------------------------P----NQTSACGCGESVEI-QPAAE-AGV---AEGADTR---------------
>1948408_Abacterium@DHWN01000159.1_9|  5142 5528
-------------------------------------MD-------------------------TV-VQRR-----------------------------------------S---------------------------------------------------------KRE-RP-KAIRLSESAAARIRDIMAA-----A-----D-------GKV--R-GVRVGVTNG-GCAGMAYTMDYA---D--A-PQ-PF----EEVV------ED-----QG--VKVFIDPKAIMFLIGTEMDFVR-EKL-GARFVFNN-------------------------P----NQTAACGCGESVTL-KPVEA-E*--------------------------
>1895708_Abacterium@OJU56452.1| Fe-S cluster assembly scaffold SufA
-------------------------------------MNAT-----------------------VE-KQSR-----------------------------------------P---------------------------------------------------------RRE-RP-KAIRLSDAAADRIREIMNG-----A-----D-------ANY--T-GVRVGVTNA-GCAGMSYTMDYA---D--E-AK-PF----EEVV------ED-----KG--VKIFIDPKAIMFLIGTEMDYVR-EKM-GARFVFNN-------------------------P----NQTAACGCGESVSI-TPAAK-QA--------------------------
>1948371_Abacterium@DEIC01000086.1_33|  30899 31294
-------------------------------------MTE------------------------TA-TPAR-----------------------------------------S---------------------------------------------------------RRE-RP-KPVRLTDAAAERIRAIMAG-----S-----A-------TPV--F-GLRVGVKNA-GCAGQAYTMEYA---T--A-AR-PL----DEVI------ED-----KG--VRILIEPKSILFLIGTELDFVT-DRL-SQKFVFRN-------------------------P----NETDACGCGESVAI-TPASD-AKA---*---------------------
>1458461_CPectocarpi@CDO60936.1| Iron binding protein SufA for iron-sulfur cluster assembly
----------------------------------------------------------------------------------------------------------------M-------------------------------------------------------------AG-QVITLTDTAAERIKAIIDR-----S-----D-------EPI--V-GVRLGLENA-GCAGMAYKLDYA---T--E-TA-PL----DEVV------ED-----KG--VKILIDAKSILFLLGMEMDYEE-TKL-RSGFVFNN-------------------------P----NQTDACGCGESVTL-TPAKA-PVA---EERPST----------------
>1655605_Pbacterium@KRO64092.1| hypothetical protein ABS03_01820
------------------------------------------------------------------------------------------------------------------------------------------------------------------------------MN-PIIKLSDNAASRIKEIMSN-----A-----E-------KES--I-GVRVSVKSG-GCAGMSYVMEYT---K--A-IN-PS----DEVI------ED-----KG--VKVYVDASAVMYLLGTEMDYKK-EEF-SSSFVFNN-------------------------P----NETERCGCGESFKI-G---------------------------------
>2162023_Pbacterium@QBYE01000002.1_83|  71658 71990
------------------------------------------------------------------------------------------------------------------------------------------------------------------------------MN-SIIKLSDNAASRIKEIMSG-----A-----E-------ENA--I-GVRVSVKSG-GCAGMSYVMEYS---K--E-IN-PN----DEVI------ED-----KG--VKVYIDSAAVMYLLGTEMDYKK-EDF-SSTFVFNN-------------------------P----NETERCGCGESFKV-*---------------------------------
>2162047_Pbacterium@QCJE01000002.1_45|  29159 29494
------------------------------------------------------------------------------------------------------------------------------------------------------------------------------MN-SIITLSDNAANRIKEIMSG-----A-----E-------KNA--L-GVRVSVKSG-GCAGMSYVMEYS---K--K-IN-PN----DEVI------ED-----KG--VKVFIDSAAVMYLLGTEMDYKK-EDF-SSTFVFNN-------------------------P----NETERCGCGESFKI-G*--------------------------------
>1977864_CPsp@ARJ48102.1| Fe-S cluster assembly scaffold SufA
------------------------------------------------------------------------------------------------------------------------------------------------------------------------------MN-PIIKLSDNAALRIKEIMSN-----A-----E-------KNA--V-GVRVSVKSG-GCAGMSYVMEYS---K--E-IN-PN----DELI------ED-----KG--VKVYIDSAAVMYLLGTEMDYKK-EDF-SSSFVFNN-------------------------P----NETERCGCGESFKV-----------------------------------
>2162055_Pbacterium@QCOL01000008.1_24|  22689 23021
------------------------------------------------------------------------------------------------------------------------------------------------------------------------------MN-PIIKLSDNAALRIKEIMSN-----A-----E-------KNA--I-GVRVSVKSG-GCAGMSYVMEYS---K--E-VN-PN----DELI------ED-----KG--VKVYIDSAAVMYLLGTEMDYKK-EDF-SSSFVFNN-------------------------P----NETERCGCGESFKV-*---------------------------------
>2162038_Pbacterium@QCDD01000002.1_83|  73211 73546
------------------------------------------------------------------------------------------------------------------------------------------------------------------------------MN-PIIKLSENAANRIKEIMSS-----A-----E-------KDA--L-GVRVSVKSG-GCAGMSYVMEYS---K--E-LN-PN----DEVI------ED-----KG--VKVFIDSAAVMYLLGTEMDYKK-EDF-SSTFVFNN-------------------------P----NETERCGCGESFKV-E*--------------------------------
>2162046_Pbacterium@QCHE01000001.1_38|  28135 28470
------------------------------------------------------------------------------------------------------------------------------------------------------------------------------MN-PIIKLSDNAANRIKEIMST-----A-----E-------KSA--L-GVRVSVKSG-GCAGMSYVMEYS---K--E-IN-PN----DELI------ED-----KG--VKVFIDSAAVMYLLGTEMDYKK-EEF-SSSFVFNN-------------------------P----NETERCGCGESFKI-S*--------------------------------
>439493_CPsp@EDZ60883.1| HesB protein
------------------------------------------------------------------------------------------------------------------------------------------------------------------------------MN-PIIKLSDNAALRIKEIMSN-----A-----E-------KDS--L-GVRVSVKTG-GCAGMSYVMEYT---K--E-AN-PN----DEVI------ED-----KG--VKVFVDSAAVMYLLGTEMDYKK-EEL-SSSFVFNN-------------------------P----NETERCGCGESFKI-E---------------------------------
>1265756_CPubique@KI421433.1_283|  272309 272644
------------------------------------------------------------------------------------------------------------------------------------------------------------------------------MN-PIIKLSDNAALRIKEIMSN-----A-----E-------KDS--L-GVRVSVKTG-GCAGMSYVMEYT---K--E-IN-PN----DEVI------DD-----KG--VKVFVDSAAIMYLLGTEMDYKK-EEL-SSSFVFNN-------------------------P----NETERCGCGESFKI-E*--------------------------------
>2162022_Pbacterium@QBYD01000014.1_12|  10507 10842
------------------------------------------------------------------------------------------------------------------------------------------------------------------------------MS-PIIKLSDNAALRIKEIMSN-----A-----E-------KDS--L-GVRVSVKTG-GCAGMSYVMEYT---K--E-AN-PN----DEVI------ED-----KG--VKVFVDSAAVMYLLGTEMDYKI-EEL-SSSFVFNN-------------------------P----NETERCGCGESFKI-E*--------------------------------
>1388755_CPsp@SMF72710.1| iron-sulfur cluster assembly protein
------------------------------------------------------------------------------------------------------------------------------------------------------------------------------MN-PIIKLSDNAAQRIKEIMSQ-----A-----E-------KDA--L-GVRVSVKSG-GCAGMSYVMEYT---K--K-AN-PG----DEII------ED-----KG--VKVFVDSAAIMYLLGTEMDYKK-EEL-SSSFVFNN-------------------------P----NETERCGCGESFKI-G---------------------------------
>335992_CPubique@AAZ21564.1| hesB protein
------------------------------------------------------------------------------------------------------------------------------------------------------------------------------MN-PIIKLSDNAASRIKEIMSG-----V-----E-------SNS--I-GVRVAVKSG-GCAGMSYVMEYA---K--E-IN-LS----DEII------ED-----KG--VKVFVDAAAVMYLLGTEMDYKK-EEF-SSSFVFNN-------------------------P----NESERCGCGESFKV-----------------------------------
>859653_Aproteobacter@AFS47097.1| Iron-sulfur cluster assembly accessory protein
------------------------------------------------------------------------------------------------------------------------------------------------------------------------------MT-QIIKLSDNAADRIKEIMSD-----A-----E-------KDA--L-GVRVSVKSG-GCAGMSYVMEYT---K--E-AN-PA----DEIV------EE-----KG--VKVFIDPAAVLYLLGTEMDYKK-EEF-SSSFVFNN-------------------------P----NETERCGCGESFKV-----------------------------------
>2162031_Pbacterium@QBZW01000002.1_90|  82315 82650
----------------------------------------------------------------------------------------------------------------------------------------------------------------------------M-TK-QVISLSDNAADRIKEIMSS-----A-----E-------NDS--I-GVRVGVKSG-GCAGMSYIMEYT---K--E-IN-PN----DELI------ED-----KG--VKVFIDPAAVMYLFGTEMDYKK-EEF-SSQFVFNN-------------------------P----NETERCGCGESFKV-*---------------------------------
>1696175_Pbacterium@OCW82965.1| hypothetical protein AKH20_00815
----------------------------------------------------------------------------------------------------------------------------------------------------------------------------M-TK-QVISLSDQAANRIKEIMSS-----A-----E-------NGS--I-GVRVGVKSG-GCAGMSYIMEYT---K--E-IN-PN----DEVI------ED-----KG--VKVFIDPAAVMYLFGTEMDYKK-EQF-SSQFVFNN-------------------------P----NETERCGCGESFKV-----------------------------------
>1696173_Pbacterium@OCW77050.1| hypothetical protein AKH19_03665
----------------------------------------------------------------------------------------------------------------------------------------------------------------------------M-TK-QIITLSDNAAQRIKEIMSN-----A-----E-------KDS--L-GVRVGVKSG-GCAGMSYIMEYT---K--E-AN-PN----DEVI------ED-----KG--VKVFIDSAAVMYLLGTEMDFKK-EKF-SSQFVFNN-------------------------P----NETERCGCGESFKI-----------------------------------
>2162002_Pbacterium@QCPT01000009.1_12|  9460 9795
----------------------------------------------------------------------------------------------------------------------------------------------------------------------------M-TK-QIISLSDNAAKRIKEIMSS-----A-----E-------KES--L-GVRVGVKSG-GCAGMSYIMEYT---K--E-AK-PN----DELI------ED-----KG--VKLFIDSAAIMYLLGTQMDYKK-DDF-SSSFVFKN-------------------------P----NETERCGCGESFKI-*---------------------------------
>1977865_CPsp@ARJ48640.1| Fe-S cluster assembly scaffold SufA
----------------------------------------------------------------------------------------------------------------------------------------------------------------------------M-TK-QIITLSDNAAARIKEIMSK-----D-----Q-------QNS--L-GVRVGVKSG-GCAGMSYIMEYT---K--E-IN-PN----DELI------ED-----KG--VKVFIDSAAVIYLLGTEMDYKK-DQF-SSSFVFNN-------------------------P----NETERCGCGESFKI-----------------------------------
>2162053_Pbacterium@QCNR01000034.1_2|  223 558
----------------------------------------------------------------------------------------------------------------------------------------------------------------------------M-TN-PIIKLSDNAANKIKDIMSE-----A-----Q-------KDS--I-GVRIGVKAG-GCAGMSYIMEYA---K--N-LN-PN----DEVI------ED-----KG--VKVFIDAGAVMYLLGTEMDYKT-EEF-SSSFVFKN-------------------------P----NETERCGCGESFKI-*---------------------------------
>2162024_Pbacterium@QBYF01000001.1_137|  129453 129788
----------------------------------------------------------------------------------------------------------------------------------------------------------------------------M-SE-KVIKLSDKAVNRIKEIMSQ-----A-----Q-------NST--I-GVRIGVKSG-GCAGMSYVMEYA---K--E-IK-PN----EEVI------ED-----NG--VKVLIDPKAIMYLLGTEMDYKE-EKF-SSQFFFKN-------------------------P----NETERCGCGESFKV-*---------------------------------
>1986803_CPsp@RPG99620.1| iron-sulfur cluster assembly accessory protein
----------------------------------------------------------------------------------------------------------------------------------------------------------------------------M-SE-KVIKLSDNAVSRIKEIMSQ-----A-----E-------NST--I-GVRVGVKSG-GCAGMSYIMEYA---E--D-VK-PN----EEII------ED-----KG--VKVLIDPKAIMYLLGTEMDYKR-EKF-SSQFVFKN-------------------------P----NETERCGCGESFKV-----------------------------------
>1986805_CPsp@OUW10901.1| Fe-S cluster assembly scaffold SufA
----------------------------------------------------------------------------------------------------------------------------------------------------------------------------M-NE-QIIKLSDNAVSRIKEIMSK-----A-----E-------DST--I-GVRIGVKSG-GCAGMSYVMEYA---K--E-IK-PN----EEVV------ED-----KG--VKVFIDPKAVMYLLGTEMDYKK-EKF-SSQFVFNN-------------------------P----NETERCGCGESFKI-----------------------------------
>1144932_CPubique@ATTF01000010.1_12|  7420 7755
----------------------------------------------------------------------------------------------------------------------------------------------------------------------------M-SE-QVIKLSINAAERIKEIMSK-----A-----E-------DKA--I-GVRVGVKSG-GCAGMSYVMEYA---K--D-IK-PN----EEVI------EE-----KG--VKVLIDPKAIMYLLGTEMDYKK-EQF-SSQFIFKN-------------------------P----NETERCGCGESFKV-*---------------------------------
>2162056_Pbacterium@QBVU01000002.1_108|  106935 107270
----------------------------------------------------------------------------------------------------------------------------------------------------------------------------M-SE-QVLKLSTNAAERIKEIMSK-----S-----E-------DKA--I-GVRVGVKSG-GCAGMSYVMEYA---K--D-IK-PN----EEVI------EE-----KG--VKVLIDPKAIMYLLGTEMDYKK-EKF-SSQFVFKN-------------------------P----NETERCGCGESFKV-*---------------------------------
>2161991_Pbacterium@QCMS01000001.1_78|  79737 80072
----------------------------------------------------------------------------------------------------------------------------------------------------------------------------M-NQ-QVIKLSINAAERIKEIMSK-----A-----E-------DKA--I-GVRVGVKSG-GCAGMSYVMEYA---K--D-IK-PN----EEIV------ED-----RG--VKVLIDPKAIMYLLGTEMDYKK-EKF-SSQFIFKN-------------------------P----NETERCGCGESFKI-*---------------------------------
>2162037_Pbacterium@QCAW01000014.1_20|  18915 19250
----------------------------------------------------------------------------------------------------------------------------------------------------------------------------M-NE-QIIKISQNAANKIKEIMSQ-----D-----K-------NSS--I-GIRVGVKTG-GCAGMSYVMEYA---K--E-IK-PN----EEVI------ED-----KG--VKVLIDPKAIMYLLGTEMDFKK-EKF-NSQFIFKN-------------------------P----NETERCGCGESFKV-*---------------------------------
>2161996_Pbacterium@QCNT01000003.1_146|  131331 131666
----------------------------------------------------------------------------------------------------------------------------------------------------------------------------M-SE-QVIKLSENAANRIKEIMSK-----A-----D-------GKT--I-GVRVGVKSG-GCAGMSYMMEYA---K--E-PK-KN----EEVI------ED-----KG--VKVFIDANAVMYLLGTEMDYKA-DKF-SSQFVFKN-------------------------P----NETERCGCGESFKV-*---------------------------------
>2162019_Pbacterium@QCOH01000006.1_57|  47011 47346
----------------------------------------------------------------------------------------------------------------------------------------------------------------------------M-SE-QVIKLSENAANRIKEIMSK-----A-----D-------NTT--I-GVRVGVKSG-GCAGMSYIMEYA---K--E-AK-KN----EEVI------ED-----KG--VKVFIDANAVMYLLGTEMDYKT-DKF-SSQFVFKN-------------------------P----NETERCGCGESFKV-*---------------------------------
>2161987_Pbacterium@QCJD01000013.1_9|  6485 6820
----------------------------------------------------------------------------------------------------------------------------------------------------------------------------M-TK-QIISLSENAAERIKEIMSE-----A-----G-------DKF--L-GVRVGVKSG-GCAGMSYVMEYA---K--E-IN-PN----DEVI------DE-----KG--VKVFIDPAAVIYLLGTEMDYKK-DNF-STSFTFNN-------------------------P----NETERCGCGESFKI-*---------------------------------
>939306_Aproteobacter@AZHR01000043.1_5|  2497 2832
----------------------------------------------------------------------------------------------------------------------------------------------------------------------------M-TK-QIITLSDNAAQRIKEIMAN-----T-----K-------DPS--I-GVRIGVKSG-GCAGMSYVMEYA---K--S-SN-SN----DEVI------ED-----KG--VKVLIDPSAVMYLLGTEMDYKK-EEL-SSTFVFKN-------------------------P----NETERCGCGESFKV-*---------------------------------
>2162008_Pbacterium@QCSA01000002.1_55|  50538 50873
----------------------------------------------------------------------------------------------------------------------------------------------------------------------------M-TK-QIITLSDNAAQRIKEIMAN-----A-----K-------DPS--I-GVRIGVKSG-GCAGMSYIMEYA---K--S-SN-SN----DEVI------ED-----KG--VKVLIDPGAVMYLLGTEMDYKK-EEL-SSTFVFKN-------------------------P----NETERCGCGESFKV-*---------------------------------
>939346_Aproteobacter@AZYB01000001.1_91|  79372 79707
----------------------------------------------------------------------------------------------------------------------------------------------------------------------------M-TK-QIITLSDNAAQRIKEIMAN-----A-----K-------EPS--I-GVRVGVKSG-GCAGMSYVMEYA---K--S-SN-SN----DEVI------ED-----KG--VKVLIDPGAVMYLLGTEMDYKK-EEL-SSTFVFKN-------------------------P----NETERCGCGESFKI-*---------------------------------
>1131276_Aproteobacter@AQVO01000002.1_132|  127333 127668
----------------------------------------------------------------------------------------------------------------------------------------------------------------------------M-TK-QIITLSDKAAHRIKEIMSN-----A-----K-------EPS--I-GVRIGVKSG-GCAGMSYVMEYA---K--S-SN-SN----DEVI------ED-----KG--VKVLIDPNAVMYLLGTEMDYKK-EEL-SSTFVFKN-------------------------P----NETERCGCGESFKI-*---------------------------------
>2162007_Pbacterium@QCRZ01000025.1_4|  1568 1903
----------------------------------------------------------------------------------------------------------------------------------------------------------------------------M-TK-QIITLSDRAAIRIKEIMAS-----S-----K-------EPS--I-GVRIGVKSG-GCAGMSYVLEYA---K--T-SN-SN----DEII------EE-----KG--VKVLIDPKAIMYLLGTEMDYKK-EEL-SSTFVFKN-------------------------P----NETERCGCGESFKI-*---------------------------------
>1946225_CPsp@DCWU01000083.1_10|  7595 7930
----------------------------------------------------------------------------------------------------------------------------------------------------------------------------M-SK-QVITLSDRAAKRVKEIIAQ-----A-----K-------EPI--I-GVRVGVATG-GCAGMSYVMEYA---I--K-AN-PN----DEII------ED-----KG--VKVLIDPNAIMYLLGTEMDYKK-EEL-SSTFVFKN-------------------------P----NETERCGCGESFKI-*---------------------------------
>2162014_Pbacterium@QCLK01000011.1_3|  1169 1504
----------------------------------------------------------------------------------------------------------------------------------------------------------------------------M-NK-QVITLSDRAAERVKEIIAG-----A-----K-------EPI--V-GVRVGVASG-GCAGMSYVMEYA---K--S-TN-PN----DEII------ED-----KG--VKVLIDPKAIMYLLGTEMDYKK-EEL-SSTFVFKN-------------------------P----NETERCGCGESFKI-*---------------------------------
>1986830_CPsp@OUU67579.1| Fe-S cluster assembly scaffold SufA
----------------------------------------------------------------------------------------------------------------------------------------------------------------------------M-TK-QVITLSDRAASRVKEIMAA-----A-----G-------KSI--V-GVRVGVKSG-GCAGMSYIMEYA---K--Q-VS-PS----DEVV------ED-----KG--VKVLIDPKAIMYLLGTEMDYKK-EEL-SSSFVFKN-------------------------P----NETERCGCGESFKV-----------------------------------
>2162054_Pbacterium@QCOG01000003.1_162|  162557 162889
------------------------------------------------------------------------------------------------------------------------------------------------------------------------------MS-QVIKLSDKAADRIKSILSN-----------D-------KSS--L-GVRIGVKSG-GCAGMSYVMEYA---K--T-EN-PN----DEMI------EE-----KG--VKVFIDPGAVMYLLGTEMDYKE-EEF-SSSFVFNN-------------------------P----NETERCGCGESFKI-E*--------------------------------
>2161995_Pbacterium@QCNP01000001.1_810|  786412 786741
------------------------------------------------------------------------------------------------------------------------------------------------------------------------------MT-QVIKLSDKAADRIKEILSQ-----------N-------KDS--L-GVRIGVKSG-GCAGMSYIMEYA---K--T-QQ-PN----DELI------ED-----KG--VKVFIDPSAIMYLLGTEMDYKV-EEF-SSSFVFNN-------------------------P----NETERCGCGESFKI-*---------------------------------
>938639_Aproteobacter@ATTB01000011.1_12|  9598 9933
----------------------------------------------------------------------------------------------------------------------------------------------------------------------------M-TK-QLITISDNAAKRIKEILSN-----A-----E-------SGV--K-GVRVSVKSG-GCAGMEYEMTYL---K--E-TI-PN----DEVV------KD-----NN--VEVFIDPKAIMYLLGTKMDYKE-DKF-SSSFVFNN-------------------------P----NETERCGCGESFKI-*---------------------------------
>1925548_CFubiquis@CP024034.1_676|  617456 617791
----------------------------------------------------------------------------------------------------------------------------------------------------------------------------M-TK-QLITISDNAAKRIKEILSN-----A-----E-------TGV--K-GVRVSVKSG-GCAGMEYEMTYL---K--E-TI-PN----DEVV------KD-----NG--VEVFIDPKAIMYLLGTKMDYKE-DKF-SSSFVFNN-------------------------P----NETERCGCGESFKI-*---------------------------------
>1002672_CPsp@AEA81797.1| iron binding protein SufA for iron-sulfur cluster assembly
----------------------------------------------------------------------------------------------------------------------------------------------------------------------------M-SS-QVISITDAAAERINEIMSN-----A-----K-------DNT--IEGVRVNVVTG-GCAGMSYEMNYI---N--E-KS-PG----DEVI------ED-----KG--VKVYIDPKAIMYLLGTVMDYKK-DKF-SSSFVFNN-------------------------P----NETERCGCGESFKI-----------------------------------
>684719_Aproteobacter@EMH80277.1| Iron-sulfur cluster assembly accessory protein
------------------------------------------------------------------------------------------------------------------------------------------------------------------------------MS-SILTFSNQAKTRLKEIMSS-----D-----E------YKNA--L-GLRISVKSG-GCAGMTYDMNYV---E--Q-LI-DG----DEKI------EV-----EG--VNVFIDPKAIMYLLGTEMDYKV-DKF-TSSFVFNN-------------------------P----NETERCGCGESFKI-----------------------------------
>2015799_Hbacterium@PKEY01000008.1_5|  3693 4079
-------------------------------------MA-------------------------------------------------------------------------T---------------------------------------------------------ARP-RP-KVMTLTDAAAERVRQIMAS-----R-------------PDV--I-GLRVGVKNG-GCAGMEYTMTWA---T--E-QN-EL----DEVV------DD-----KG--VRILIDPKAVLFLLGTEMDYKV-DKF-SAQFVFNN-------------------------P----NQVSACGCGESVTL-APAPK-ERL---EAIKS*----------------
>1970390_Hsp@OYY00841.1| Fe-S cluster assembly scaffold SufA
-----------------------------------------------------------------------------------------------------------------------------------------------------------------------------------MTLTPVAAERIRTLMAS-----K-----G-------DGI--A-GLKIGVKKG-GCAGMEYTMTWA---S--D-VG-RL----DEVI------EV-----DG--ARVIVDPAAILYLIGTEMDYKT-DKL-ASQFVFNN-------------------------P----NQKSACGCGESVQL-EPAAG-AEA---ARD-------------------
>1029756_Hnitrativoran@AHB49447.1| FeS assembly scaffold SufA
-------------------------------------MTEK-----------------------TT-IATP-----------------------------------------T---------------------------------------------------------RRP-RP-KVMTLTPAAAARVRSIMAS-----K-----G-------PDI--A-GLKIGVKKG-GCAGMEYTMTWA---E--S-VD-KF----DEVV------EQ-----DG--ARVIVDPQAVLYLLGTEMDYKT-DKL-SSTFVFNN-------------------------P----NQQSACGCGESVNL-VPAHE-DAG---EAAE------------------
>1752223_Rbacterium@LNEA01000349.1_2|  285 674
-------------------------------------MS-------------------------------------------------------------------------T---------------------------------------------------------PRP-RP-TVLSLTPAAAARVKSIMAA-----K-----G-------PDV--A-GLKIGIKKG-GCAGMEYTMEWA---T--S-AG-KF----DEVV------EQ-----DG--ARVIIDPQAVLYLLGTQMDYKV-DKL-SAQFVFNN-------------------------P----NQSSACGCGESVNL-TPVDK-GRL---EALKA*----------------
>2024831_Fsp@MAI47907.1| Fe-S cluster assembly scaffold SufA
-----------------------------------------------------------------------------------------------------------------------------------------------------------------------------------MTLTDAAAYRVRSIMAS-----K-------------PDA--V-GLKIGLKKG-GCAGMEYTLEWA---E--E-AG-KF----DEIV------EQ-----DG--AKVLIDPMATLYILGTEMDYQV-DKL-SAQFVFNN-------------------------P----NQTSACGCGESVEL-KPADQ-ARL---EEIKA-----------------
>82_Hsp@PPC81923.1| Fe-S cluster assembly scaffold SufA
-----------------------------------------------------------------------------------------------------------------------------------------------------------------------------------MTISDAAAGRLKAIMES-----K-------------PGV--V-GLRLGIKKG-GCAGMEYTMAWA---E--S-QD-RF----DEVV------ED-----KG--VKLLIEPMAIMYLLGTEMDYKT-DKL-ASQFVFNN-------------------------P----NQKSACGCGESVNL-IPVAK-DQL---DAFKV-----------------
>670307_Hdenitrifican@AGK58738.1| iron-sulfur cluster assembly accessory protein
----------------------------------------------------------------------------------------------------------------------------------------------------------------------------M-MP-KVMTLTDAAATRVASLVAQ-----K-------------PGV--K-ALKIGVKKG-GCAGMEYTMTWA---D--E-IG-KF----DEVI------EE-----KG--AVVLIDPAAIMYLLGTEMDFKV-DKL-SSQFVFNN-------------------------P----NQKSACGCGESVNI-EPAVP-EGF---APTDH-----------------
>1892846_Hsp@FPEJ01000003.1_81|  84673 85056
-------------------------------------MP-------------------------------------------------------------------------T---------------------------------------------------------LRM-MP-KVMTMTPAAVRRISALMAG-----N-------------PNA--L-GLKIGVKKG-GCAGMEYTMTVA---E--E-KG-AH----DEVV------EQ-----DG--AVLLIEPSAIIYLLGTEMDYKT-DKL-ASQFVFNN-------------------------P----NQRSACGCGESVNL-VPAGE-GAG---TSAE*-----------------
>121290_Hsulfonivoran@KWT70501.1| Iron binding protein SufA for iron-sulfur cluster assembly
-------------------------------------MP-------------------------------------------------------------------------T---------------------------------------------------------LRV-MP-KIVTLTAAAARRIRSLMDA-----N-------------PKA--L-GLRVGIKKG-GCAGMEYTMAMV---E--E-KS-PH----DEVI------EQ-----DG--AILLIEPTAIMYLLGTEMDFQT-DKL-SSQFVFNN-------------------------P----NQRGACGCGESVNL-VPAAE-KAP---HAD-------------------
>1333996_Vgotjawalensi@BAT60841.1| iron-binding protein IscA
-------------------------------------MA-------------------------------------------------------------------------T---------------------------------------------------------PRP-RP-QVMSITDAAAARIAEIMSK-----A-----G-------SDA--A-GIRVGVEKG-GCAGMSYKVELA---K--D-TK-PG----DEVI------DS-----NG--HRVLIDPTAVLFLLGTQMDYKI-DKM-SATFVFNN-------------------------P----NQTSACGCGESVAI-TPAQV-LS--------------------------
>569860_Mligni@REF84156.1| iron-sulfur cluster assembly protein
----------------------------------------------------------------------------------------------------------------M---------------------------------------------------------AKA-KF-PIMTLTQAAADRVRTLMAD-------------------RAI--A-GLRVGVKNG-GCAGMSYTLDYA---E--A-IG-PY----DEVV------ED-----KD--VKVIVDPKALMFLLGTEMDFRT-DKL-GSGFTFNN-------------------------P----NQTGACGCGESVAI-TPASE-AQI---AEARG-----------------
>876269_Mstellata@ARWA01000001.1_2234|  2436764 2437135
--------------------------------------------------------------------------------------------------------------------------------------------------------------------------MAS-RF-AIMSVTEAAAARVRDLTET-----A-----G-------KPV--L-GLRVGVKNG-GCAGMAYTVEFA---D--E-LG-PL----DEVV------ED-----KG--VKLVVDPKALMFLLGTEMDYET-STV-SSGFVFRN-------------------------P----NQVGSCGCGESVTL-KPADA-VSA---SS*-------------------
>663610_Maurea@JQKO01000013.1_46|  42224 42586
----------------------------------------------------------------------------------------------------------------M---------------------------------------------------------PNS-QF-AVVSLSEAAAARARHLIEA-----A-----G-------RPV--A-GIKVGVKNG-GCAGMSYTLDLA---D--E-IQ-AG----DEVV------ED-----QG--VKILIAPADLMFLLGTKLDFEA-SKF-ASSFQFQN-------------------------P----NQTGACGCGESVSI-TPAGQ-P*--------------------------
>1612308_Mpalsarum@SFK32308.1| iron-sulfur cluster assembly protein
----------------------------------------------------------------------------------------------------------------M---------------------------------------------------------SNT-KF-AVLSLTEAAAERARQLIAD-----A-----G-------RPI--A-GIKVGIKNG-GCAGMTYTLDLA---D--E-VA-AG----DEIV------ED-----QG--VKILIAPKDLMFLLGTKLDFET-TKF-ASTFSFSN-------------------------P----NQISACGCGESVAI-TPATE-RV--------------------------
>395965_Msilvestris@ACK51143.1| iron-sulfur cluster assembly accessory protein
----------------------------------------------------------------------------------------------------------------M---------------------------------------------------------ANS-KF-SVLSLTEAAAARARDLIAG-----A-----G-------KPV--A-GIKVGIKNG-GCAGMTYTLDLA---D--E-VT-PG----DEIV------ED-----QG--VNILIAPKDLMFLLGTKLDFET-DKF-AASFTFKN-------------------------P----NQTSACGCGESVSI-TPAHG-----------------------------
>1978229_Bbacterium@PNE11475.1| Fe-S cluster assembly scaffold SufA
----------------------------------------------------------------------------------------------------------------M---------------------------------------------------------ANP-QF-AILSLTEAAAARARNLIAS-----A-----G-------RPV--A-GLRVGIKVG-GCAGMTYTMDLA---E--E-VR-PA----DEII------ED-----QG--VKILIAPKDLMFLLGTKLDFET-TTL-QASFTFQN-------------------------P----NQTGACGCGESVSI-TPAGD-VRE---KAV-------------------
>2004513_Msp@PMEX01000190.1_4|  4813 5181
----------------------------------------------------------------------------------------------------------------M---------------------------------------------------------ANP-QF-AVLSLTEAAAARARNLIEA-----A-----G-------RPV--A-GLRVGIKKG-GCAGMTYTMDLA---D--E-VG-PA----DEVI------ED-----QG--VKILIEPKDLMFLLGTKLDFET-TTL-QSSFTFQN-------------------------P----NQTGSCGCGESVSI-APAGE-AQE---*---------------------
>395964_Macidiphila@KE386496.1_2580|  2863874 2864251
----------------------------------------------------------------------------------------------------------------M---------------------------------------------------------GQS-NF-AVLTLTEAAAARARSLIEG-----A-----G-------RPV--A-GIRVGVKSG-GCAGMAYTMELA---D--A-IE-SA----DEIV------ED-----QG--VKVLVAPKDLMFLLGAKIDFET-DKF-QASFTFQN-------------------------P----NQTSSCGCGESVAI-TPASP-PLA---QAL*------------------
>395963_Bindica@ACB93762.1| iron-sulfur cluster assembly accessory protein
----------------------------------------------------------------------------------------------------------------M---------------------------------------------------------ANS-AF-SILSLTDNAAARTRELLAQ-----A-----G-------NAD--K-LLKIGIKNG-GCAGMSYTLDLI---D--E-LG-PL----DEII------ED-----KG--VRLAVAPQDVMFLLGTQVDFVT-DRL-GSSFTFRN-------------------------P----NQTGSCGCGESVSI-TPAQP-ETA---RS--------------------
>1123229_Srosea@AUBC01000017.1_88|  91569 91958
--------------------------------------------------------------------------------------------------------------------------------------------------------------------------MFG-NL-KVVTLTDAAAERIKTIVGK-----SGKGETG-------KPV--E-GLRVGVKNG-GCAGMSYVMDLV---E--S-PL-PG----DEVV------ED-----KG--AKVFVDPKAVLFLLGTQMDFKV-DKL-SAQFVFNN-------------------------P----NQTSACGCGESVAL-SPAKL-DGA---DAH*------------------
>1079_Bviridis@ALK08935.1| Iron-binding protein IscA
----------------------------------------------------------------------M-----------------------------------------T---------------------------------------------------------VRP-KM-QVLRLTDSAAAQVRQLMDA-----T-----E-------TPI--V-GLRVGVKKG-GCAGMAYTVDYA---T--E-VR-PG----EEVV------EQ-----GG--AKVVIEPGAIMFLLGAEMDYRT-EKL-SAQFVFNN-------------------------P----NETASCGCGESVAL-APAEG-AVA---A---------------------
>1736378_Asp@KQT83519.1| FeS assembly scaffold SufA
---------------------------------------------------------------------------------------------------------------------------------------------------------------------------MS-RF-AVMSMTDAAAQRVRDIVSV-----K-----G-------GDA--L-GLRIGIKKG-GCAGMEYTVDLA---T--E-AK-PF----EDTV------ER-----DG--ARVYVAPEAVMFLLGTEMDYEQ-TVL-RSGFTFRN-------------------------P----NQTSACGCGESVEL-KPADP-AAL---AAHA------------------
>2066697_Mendophytica@PKMZ01000001.1_900|  995021 995398
---------------------------------------------------------------------------------------------------------------------------------------------------------------------------MG-RF-AIMTMTDAAAERVRDIVAA-----R-----D-------GEA--A-GIRVGVKKG-GCAGMEYTIDLA---S--E-AK-PG----EDVI------ER-----DG--ARVFVAPEAVLFLLGTQMDYEQ-TVL-RSGFVFNN-------------------------P----NQTSACGCGESVEL-RPADP-AAT---QRQPA*----------------
>1736384_Asp@KQT79276.1| FeS assembly scaffold SufA
---------------------------------------------------------------------------------------------------------------------------------------------------------------------------MG-RF-TVMTMTDAAASRVRDIVAS-----K-----G-------GDA--L-GLRVGIKKG-GCAGMEYTVELA---K--D-AQ-PR----EDQV------ER-----DG--ARVFVAPEAVLFLLGTEMDYEE-TKL-RSGFTFRN-------------------------P----NQTSACGCGESVEL-KAADL-KAM---ADAQSA----------------
>287752_Amanganoxydan@EAS51009.1| iron-sulfur cluster assembly accessory protein
---------------------------------------------------------------------------------------------------------------------------------------------------------------------------MG-RF-TVMSMTDAAAERVKAITSS-----K-----G-------EDA--L-GLRVGIKKG-GCAGMEYTIDLA---T--E-AN-PN----EDMI------EK-----DG--ARVLVAPEAVLFLLGTEMDYEE-TVL-RSGFTFRN-------------------------P----NQTSACGCGESVEL-KQADL-AAL---AGQPG-----------------
>937218_Fmanganoxydan@SMD03917.1| iron-sulfur cluster assembly protein
---------------------------------------------------------------------------------------------------------------------------------------------------------------------------MG-RF-SVLSMTDAAADRVKSIVAS-----K-----G-------GDA--L-GIRVGVKKG-GCAGMEYTIDLA---T--E-AK-PN----EDSI------EQ-----DG--AKVFVAPEAVLFLLGTEMDYEE-TVI-RSGFVFRN-------------------------P----NQTSACGCGESVEL-KAADL-KAL---AEQRASA---------------
>314231_Fpelagi@EAU42550.1| hypothetical protein FP2506_06911
------------------------M-----------VLTDRRAIR-------------YQTVRQVA-GERT-----------------------------------------E---------------------------------------------------------IMG-RF-QVLSITDAAASRVQAILDN-----A-----A-------ADA--L-GVRVGVKKG-GCAGMEYTVELA---K--D-HR-EN----EDVV------EK-----DG--ARVYIAPEAVLFLLGTEMDYEE-TVL-RSGFVFNN-------------------------P----NQTSACGCGESVEL-KAADL-KVL---AEQRAGA---------------
>1166073_Ajatrophae@SDO78767.1| iron-sulfur cluster assembly protein
---------------------------------------------------------------------------------------------------------------------------------------------------------------------------MS-RF-SVMSLTDAAAERVNEIVAM-----R-----G-------GDA--A-GVRIGIKKG-GCAGMEYTIDLA---E--D-GR-PG----EDVV------ER-----NG--ARVFVAPEAVLFLLGTQMDYEV-TRL-RSGFTFNN-------------------------P----NQTSACGCGESVEL-KKADL-AAL---SAAQHA----------------
>1166078_Aphyllosphaer@SFF03631.1| iron-sulfur cluster assembly protein
---------------------------------------------------------------------------------------------------------------------------------------------------------------------------MG-RF-SVLSMSDAAAERVRAIVDA-----R-----G-------GEA--E-GIRVGVKKG-GCAGMEYTIDLV---T--E-PK-PG----EDVV------EH-----AG--ARVFVAPEAVLFLLGTRMDYEE-TTL-RSGFTFVN-------------------------P----NQTSACGCGESIEL-KPADS-AKV---AAARSAA---------------
>1365950_Csalsifontis@SJZ57422.1| iron-sulfur cluster assembly protein
---------------------------------------------------------------------------------------------------------------------------------------------------------------------------MG-RF-AVMTITDAAANRVRDIMAA-----K-------------DNA--K-GVRIGVKKG-GCAGMEYTVDLV---T--E-PN-GQ----DDVV------EQ-----DG--ARVFVAPEAVLFLLGTQLDYED-TVL-RSGFVFNN-------------------------P----NQTSACGCGESVEL-KQADL-SAL---GA--------------------
>354351_Pasaccharolyt@RBO91984.1| iron-sulfur cluster assembly protein
---------------------------------------------------------------------------------------------------------------------------------------------------------------------------MG-RF-AIMTLTDAAAERVREIQAS-----H-------------EDA--L-GIRVGVKKG-GCAGMEYTIALA---E--E-AK-AG----DDLI------EL-----DG--AKVYIAPEAALFLLGTQMDFEV-TTL-RTGFVFNN-------------------------P----NQTSACGCGESVEL-TPVSQ-EAL---DAAHNAA---------------
>204722_Bsuis@AAN29865.1| HesB/YadR/YfhF family protein
---------------------------------------------------------------------------------------------------------------------------------------------------------------------------MG-RF-AVITLTDAAANRVHEIMTS-----R-------------EDA--L-GIRVGVKKG-GCAGMEYTIELV---T--E-AK-AG----DDLI------EK-----DG--AKVFIAPEAVLFLLGTQMDFEV-TTL-RTGFVFNN-------------------------P----NQTSACGCGESVEL-KPASP-ESL---RQMQGTA---------------
>1144343_Psp@EJN06562.1| FeS assembly scaffold SufA
---------------------------------------------------------------------------------------------------------------------------------------------------------------------------MG-RF-SVITLTDAAASRVGEIVAT-----R-------------ENA--L-GIRVGIKKG-GCAGMEYTIDLV---T--E-AK-AG----DDVI------EK-----DG--SKVFVAPEAVLYLLGTEMDFEV-TKL-RTGFVFNN-------------------------P----NQTSACGCGESVEL-TPAKP-EAL---ASAAS-----------------
>1293442_Fovis@RAK28597.1| iron-sulfur cluster assembly protein
---------------------------------------------------------------------------------------------------------------------------------------------------------------------------MS-RF-SVLSLTDAAVARVQEIMAS-----H-------------EGS--L-GIRVGVKKG-GCAGMEYTIDLV---Q--E-PK-AG----DDVV------EK-----NG--AKVFVAPEAVLFLLGTQMDFEV-TTL-RTGFVFNN-------------------------P----NQTSACGCGESVEL-APASP-DSL---NEALGAA---------------
>314237_Pleguminum@PYE89665.1| iron-sulfur cluster assembly protein
---------------------------------------------------------------------------------------------------------------------------------------------------------------------------MG-RF-AVMTVSDAAAARVREIVGN-----R-------------EGA--Q-GIRIGVKKG-GCAGMEYAVDLV---T--E-PN-IR----DDMV------EK-----DG--ARVFIAPEAVLFLLGTRMDFEV-TTL-RTGFVFNN-------------------------P----NQTSACGCGESVEL-TPASS-EAL---QQAQSAA---------------
>1349819_Asp@ALN73339.1| hypothetical protein M673_11470
---------------------------------------------------------------------------------------------------------------------------------------------------------------------------MG-RF-AVITLTDTAAERVRSITAA-----N-------------GEA--L-GIRVGIKKG-GCAGMEYTIALA---D--G-PK-PG----EDVV------EH-----EG--ARVFVAPEAVLFLLGTRMDYEE-TVL-RSGFVFNN-------------------------P----NQTSACGCGESVEL-KPVDA-KQL---ETADA-----------------
>1638161_Asp@BBWH01000001.1_160|  161322 161774
------------------------MKA-------SLALAAQA----------------NHLFESIE-TGSE-----------------------------------------D---------------------------------------------------------LMG-RF-AIMSMTEAASERVRSIVSS-----R-----G-------DTA--S-GIRVGVKKG-GCAGMEYTIALA---D--A-AA-PG----EDVV------EY-----AG--AKVFVSPEAVLFLLGTQMDYEE-TTL-RSGFVFNN-------------------------P----NQTSACGCGESVEL-KKADL-AAL---AGADA*----------------
>2341112_Abacterium@AZN71879.1| Fe-S cluster assembly scaffold SufA
---------------------------------------------------------------------------------------------------------------------------------------------------------------------------MG-QF-AVMTMTDAAAKRVKAIVAN-----A-----N-------QPA--E-GIRVGIKKG-GCAGMEYTVELV---D--A-PS-AK----DDLI------EA-----DG--ARVYVAPEAVLFLLGTQMDYET-TKL-RSGFVFNN-------------------------P----NQTSACGCGESVEL-KPADL-EAL---AKRGDAVIRGDA----------
>2037914_Phaloflavum@NWUC01000015.1_39|  28610 29008
---------------------------------------------------------------------------------------------------------------------------------------------------------------------------MG-QF-AVMTMTDAAAERVRAIVGN-----A-----S-------EPA--K-GIRLGIKKG-GCAGMEYTVDLA---T--E-AR-PA----DDVV------ER-----DG--ARVYVAPEAVLFLLGTEMDFEV-TTL-RSGFVFNN-------------------------P----NQTSACGCGESVEL-KAADL-QAL---ARSEGSVVRAGS*---------
>93369_Psalicylatoxi@PWJ85922.1| iron-sulfur cluster assembly protein
---------------------------------------------------------------------------------------------------------------------------------------------------------------------------MG-RF-AVINMTERAAARVNEIVAS-----R-------------DNA--R-GIRLGIKKG-GCAGMEYTIDLV---T--E-PN-PG----DDHI------ER-----DG--AHVYVAPEAALFLLGTEMDFEV-TTL-RTGFTFTN-------------------------P----NQSSACGCGESVEL-KPADL-KQL---AEARATDAA-------------
>2108445_Msp@CP031834.1_2506|  2600110 2600517
-------------------------------------------------------------------MGME-----------------------------------------N---------------------------------------------------------EMG-RF-AVISMTEKAASRVNEIVAT-----R-------------EGA--Q-GIRLGIKKG-GCAGMEYTVDLV---T--E-PN-PK----DDHI------ER-----DG--AHVYVAPEAALFLFGTVMDFEV-TQL-RTGFTFTN-------------------------P----NQSSACGCGESVEL-KPADL-KQL---AEARASAGAA*-----------
>1736420_Asp@KQU75340.1| FeS assembly scaffold SufA
---------------------------------------------------------------------------------------------------------------------------------------------------------------------------MG-RF-AVISMTDRAAERVREIMAT-----R-------------ENA--R-GIRLGIKKG-GCAGMEYTVDLV---T--E-PN-PK----DDHI------ER-----DG--AHVYVAPEAALFLFGTQMDFEV-TTL-RTGFTFSN-------------------------P----NQSSACGCGESVEL-KPADL-KAL---AEARAQSPA-------------
>1449348_Mamorphae@OWK18501.1| FeS assembly scaffold SufA
---------------------------------------------------------------------------------------------------------------------------------------------------------------------------MG-RF-AVITMTEKAADRVREIVAT-----R-------------DNA--H-GIRLGIKKG-GCAGMEYTVDLV---T--E-PN-TK----DDHI------ER-----DG--AHVYVAPEAALFLFGTEMDFEQ-TTL-RTGFTFRN-------------------------P----NQSSACGCGESVEL-KPADL-KAL---AEARASA---------------
>1873176_Pmanganicus@OQM76656.1| Fe-S cluster assembly scaffold SufA
---------------------------------------------------------------------------------------------------------------------------------------------------------------------------MG-RF-AVISMSEKAAARVLEIVGA-----R-------------ENA--H-GIRLGIKKG-GCAGMEYTVDLV---T--E-PS-LK----DDHV------ER-----DG--AHVYVAPEAALFLLGTEMDFEA-TTL-RTGFTFRN-------------------------P----NQSSACGCGESVEL-KPADL-KAL---AEARAQSAV-------------
>1953060_Pbacterium@DDFA01000080.1_43|  37021 37401
---------------------------------------------------------------------------------------------------------------------------------------------------------------------------MG-RF-TVISMTDKAADRVREIVAA-----R-------------DNA--Q-GIRVGIKKG-GCAGMEYTVDLV---T--E-PK-AS----DDHI------ER-----EG--AHVWVAPEAALYLLGTEMDFEV-TQL-RTGFTFRN-------------------------P----NQSSACGCGESVEL-QAADL-KAL---AEARASA*--------------
>266779_Csp@ABG63170.1| FeS assembly scaffold SufA
---------------------------------------------------------------------------------------------------------------------------------------------------------------------------MG-RF-QVMTMTDAAAARVREIVET-----R-------------EGA--H-GIRVGIKKG-GCAGMEYTIDLV---T--E-PN-PK----DDHI------ER-----DG--VHVYVAPEAALFLLGTEMDFEV-TRI-RTGFVFNN-------------------------P----NQSSACGCGESVEL-KPADL-KAL---AEARETGAA-------------
>472175_Nbasaltis@KFB09910.1| FeS assembly scaffold SufA
---------------------------------------------------------------------------------------------------------------------------------------------------------------------------MG-RF-QVISLTDAAATRVREIVDA-----R-------------EDA--A-GVRVGIKKG-GCAGMEYTVDLV---T--E-PN-PA----DDHV------EH-----EG--AHVYVAPEAALFLLGTQMDFEV-TTL-RTGFVFNN-------------------------P----NQSSACGCGESVEL-KPADL-KAL---AEARAQNA--------------
>69279_Adefluvii@EXL09076.1| FeS assembly scaffold SufA
---------------------------------------------------------------------------------------------------------------------------------------------------------------------------MA-RF-SVMTLTDRAAGRVREIVAM-----R-------------EGA--H-GIRLGVKKG-GCAGMEYTIDLV---T--E-PD-PK----DDHV------EH-----EG--AHVYVAPEAALFLLGTEMDFEV-TTL-RTGFVFRN-------------------------P----NQSSACGCGESVEL-KPADL-KAL---AEARAAAEA-------------
>1756988_Nsp@CP029208.1_3002|  3177922 3178302
---------------------------------------------------------------------------------------------------------------------------------------------------------------------------MS-RF-QVMTMTDAAAGRVRDIVAA-----R-------------EGA--K-GVRVGIKKG-GCAGMEYTVDLV---T--E-AD-PK----DDHV------EH-----EG--AHVYVAPEAALFLLGTQLDFEV-TKL-RTGFTFNN-------------------------P----NQTSACGCGESIEL-QPADL-KAL---AEARGAA*--------------
>1895815_Rbacterium@OJU05397.1| Fe-S cluster assembly scaffold SufA
---------------------------------------------------------------------------------------------------------------------------------------------------------------------------MR-RF-QVISMTDAAAARIRDIVDT-----R-------------EGA--Q-GVRVGVKKG-GCAGMEYTVDLV---T--E-AN-PK----DDHI------EH-----EG--ANVWVAPEAALFLLGTEMDFEV-TKL-RTGFTFRN-------------------------P----NQTSACGCGESVEL-KPAEL-KAL---AEARAGAT--------------
>1381123_Asp@AYOD01000001.1_106|  119916 120305
---------------------------------------------------------------------------------------------------------------------------------------------------------------------------MA-RF-QVLTLTDEAAARVRNIVAA-----R-------------EGA--A-GIRVGIKKG-GCAGMEYTVDLV---T--A-AN-PK----DDHV------ER-----DG--AHVYVAPEAALFLLGTEMGFET-TKL-RSGFTFNN-------------------------P----NQSSACGCGESIEL-QPADL-KAL---AEARGQGAVA*-----------
>2495581_Msp@RST85277.1| Fe-S cluster assembly scaffold SufA
---------------------------------------------------------------------------------------------------------------------------------------------------------------------------MG-RF-QVMTMTDVAARRVREIIDG-----R-------------DGA--R-GVRVGVKKG-GCAGMEYTIDLV---T--D-PD-PR----DDHI------ER-----DG--AHVYVAPEASLFLLGTEMGFET-TTL-RSGFTFTN-------------------------P----NQSSACGCGESVEL-KPADL-KAL---AEARAAADAA------------
>2126741_Nsp@PSM17924.1| Fe-S cluster assembly scaffold SufA
---------------------------------------------------------------------------------------------------------------------------------------------------------------------------MG-RF-QVISITEAAAARVREIVES-----R-------------DGA--Q-GVRVGIKKG-GCAGMEYTVDLV---T--E-AD-PK----DDHV------EH-----GG--AHVYVAPEASLFLLGTEMGYEV-TTL-RSGFTFSN-------------------------P----NQSSACGCGESVEL-KPADL-KAL---AEARGAV---------------
>2294114_Msp@RFC64870.1| Fe-S cluster assembly scaffold SufA
---------------------------------------------------------------------------------------------------------------------------------------------------------------------------MG-RF-SVISMTDRAAERVREIVAT-----R-------------GGA--K-GIRLGIKKG-GCAGMEYTVDLV---T--E-PK-PG----DDHI------EH-----AD--ANVWVAPEAALFLLGTQMDFEV-TQL-RTGFTFNN-------------------------P----NQSSACGCGESVEL-KPADL-KAL---AEARAGA---------------
>1953059_Pbacterium@DCDI01000178.1_62|  49986 50372
---------------------------------------------------------------------------------------------------------------------------------------------------------------------------MG-RF-SVMSLTDRAAERVREIVDD-----R-------------DEV--H-GIRVGVKKG-GCAGMEYTIDLV---S--E-VN-AK----DDHV------EH-----DG--AHVYVAPEAALFLLGTQMDFET-TKL-RSGFVFNN-------------------------P----NQSSACGCGESVEL-QPADL-KAL---AEARAQGAA*------------
>1121003_Aaerolatum@SFI75762.1| iron-sulfur cluster assembly protein
---------------------------------------------------------------------------------------------------------------------------------------------------------------------------MG-RF-QIMAVTDAAAARVREIVEA-----R-------------EGA--M-GIRVGVKKG-GCAGMEYTIDLV---T--E-PK-AG----DDHI------EH-----ND--AHVWVAPEAALFLLGTQMDFEK-TTL-RTGFTFHN-------------------------P----NQSSACGCGESVEL-KPADL-KTL---AEARAAAAAS------------
>935261_Asp@JAGL01000007.1_116|  125258 125644
---------------------------------------------------------------------------------------------------------------------------------------------------------------------------MR-SF-QIMTMTDAAAARVREIVES-----R-------------ENA--R-GIRVGIKKG-GCAGMEYTIDLV---E--N-PN-PK----DDHI------EH-----AG--AHVWVAPEAALYLLGTEMDFER-TTL-RTGFTFHN-------------------------P----NQSSACGCGESVEL-KPADL-KKL---AEARAAGAA*------------
>71433_Mamorphae@PZO75216.1| Fe-S cluster assembly scaffold SufA
---------------------------------------------------------------------------------------------------------------------------------------------------------------------------MG-RF-AVITLSDSAAGRIHEIVEA-----R-------------EGA--R-GLRVGIKKG-GCAGMEYTVDLV---T--E-PL-AK----DDHV------EH-----AG--AHVWVAPEAALYLLGTTMDFES-TTL-RTGFVFRN-------------------------P----NESSACGCGESVEL-KPADL-KAL---AEARAAAA--------------
>1871068_Pbacterium@MBA89538.1| Fe-S cluster assembly scaffold SufA
---------------------------------------------------------------------------------------------------------------------------------------------------------------------------MA-RF-EIMTMTDAAAARVREVVES-----K-------------DDV--L-GVRVGIKKG-GCAGMEYTIDAV---T--E-PD-EK----DDVI------ER-----DG--AKVWVDPAATLYLIGTQMDFEV-TTL-RSGFVFNN-------------------------P----NQSSACGCGESVEL-RPADL-KAL---AEARGTA---------------
>1120961_Akielensis@KB894528.1_703|  741543 741926
---------------------------------------------------------------------------------------------------------------------------------------------------------------------------MA--F-AIMTMTDAAATRVREIVAN-----RA----D-------EGA--L-GVRVGIKKG-GCAGMEYTVDLV---T--E-PN-AA----DDHI------TH-----AD--ANVWVDPAAMLYLLGTQMDFEV-TKL-RAGFVFNN-------------------------P----NQSSACGCGESVEL-KPADL-KEL---AEARGQV*--------------
>1514904_Amarina@KPB01456.1| FeS assembly scaffold SufA
---------------------------------------------------------------------------------------------------------------------------------------------------------------------------MA--F-AIMTMTDAAATRVREIVAN-----RA----G-------EGA--K-GVRVGIKKG-GCAGMEYTVDLV---T--E-PD-SA----DDHI------SH-----DG--ADVWVDPAAMLYLLGTQMDFEV-TKL-RTGFVFNN-------------------------P----NQSSACGCGESVEL-KPADL-KEL---AEARGQV---------------
>2184161_Pbacterium@RKF08142.1| Fe-S cluster assembly scaffold SufA
---------------------------------------------------------------------------------------------------------------------------------------------------------------------------MA--F-AIMTMTDQAADRVREIVAG-----RA----E-------QGA--Q-GVRVGIKKG-GCAGMEYTVDLV---T--E-PD-PK----DDHI------SH-----AG--AHVWVDPAAMLYLLGTQMDFEV-TKL-RTGFVFNN-------------------------P----NQSSACGCGESVEL-KPADL-KEL---AEARGEL---------------
>2135647_Rsp@PYE27258.1| iron-sulfur cluster assembly protein
---------------------------------------------------------------------------------------------------------------------------------------------------------------------------MG--F-AVMSLSDAAAQRVNAIVDH-----A-----G-------GDT--K-GIRLSIKKG-GCAGMEYAVDLV---S--E-PN-AK----DDLI------EH-----AG--ARVWVAPEAVLYLLGTRMDFEV-TKM-RSGFTFNN-------------------------P----NQTSACGCGESVEL-KPADL-AAL---AAKGDAVVRVG-----------
>28320_Mdimorpha@PTM90233.1| iron-sulfur cluster assembly protein
---------------------------------------------------------------------------------------------------------------------------------------------------------------------------MA--F-AVMTITDAAADRVRAIVDN-----A-----G-------GDA--K-GIRVGIKKG-GCAGMEYSVDLV---T--E-PN-AK----DDLV------EH-----AG--ARVWVAPEAVLYLLGTEMDFEV-TTL-RSGFTFHN-------------------------P----NQTSACGCGESVEL-KPADL-AAL---AATGNPTVRAG-----------
>1953064_Rbacterium@DEZG01000026.1_34|  31132 31521
---------------------------------------------------------------------------------------------------------------------------------------------------------------------------MA--F-AVMKLTDAAADRVKAIVDN-----A-----G-------DGA--S-GIRVGIKKG-GCAGMEYSIDLV---T--E-AN-AK----DDLI------EK-----NG--ARVWVAPEAVLYLLGTEMDFEV-TTL-RSGFTFHN-------------------------P----NQTSACGCGESVEL-KPADL-AAL---AAAGQPSVRA*-----------
>464029_Roryzae@OLP59799.1| Fe-S cluster assembly scaffold SufA
---------------------------------------------------------------------------------------------------------------------------------------------------------------------------MA--F-AVMSMTDAAASRVRDIVEN-----A-----G-------GDA--M-GIRVSIRKG-GCAGMEYAVDLV---T--E-AS-PK----DDLV------EH-----QG--AKVYVAPEAVLYLLGTRMDFET-TTL-RSGFTFNN-------------------------P----NQTSACGCGESVEL-KPADL-AAL---AARGDAVVRAS-----------
>1736543_Rsp@KQY14452.1| FeS assembly scaffold SufA
---------------------------------------------------------------------------------------------------------------------------------------------------------------------------MG--F-AIMTLTDAAAGRVKAIVEN-----A-----G-------GEA--R-GIRVGIKKG-GCAGMEYAVDLV---I--E-PN-PK----DDLV------EH-----QG--AQVWVAPEAVLYLLGTRMDFEV-STL-RAGFTFTN-------------------------P----NQTSACGCGESVEL-KPADL-AAL---AAKGDAVVRAS-----------
>1914541_Rsp@AUC09947.1| Fe-S cluster assembly scaffold SufA
---------------------------------------------------------------------------------------------------------------------------------------------------------------------------MG--F-AIMTMTGAAASRVKAIVEN-----S-----G-------PDA--K-GVRVGIKKG-GCAGMEYTIDLV---T--E-PD-AK----DDLV------EF-----EG--AKVWVQPSAVLYLLGTQMDFEV-TKM-RSGFTFNN-------------------------P----NQTSACGCGESVEL-KPADL-AAL---AKQREAEASV------------
>1183428_Agenomosp@CUX21709.1| Putative sufA, Iron-sulfur cluster assembly 1 homolog
---------------------------------------------------------------------------------------------------------------------------------------------------------------------------MG--F-AIMTMTGAAASRVKAIVEN-----S-----G-------PDA--R-GVRVGIKKG-GCAGMEYTIDLV---T--E-PD-AK----DDLV------EF-----EG--AKVWVQPSAVLYLLGTQMDFEV-TKM-RSGFTFNN-------------------------P----NQTSACGCGESVEL-KPADL-AAL---AKQREAEASV------------
>2052828_Abohemicum@KXG86129.1| FeS assembly scaffold SufA
---------------------------------------------------------------------------------------------------------------------------------------------------------------------------MG--F-AVMTMTEAAASRVKAIVEN-----S-----G-------PDA--R-GLRVGIKKG-GCAGMEYTIDLV---T--E-PS-AK----DDLI------EF-----QD--AKVWIEPSAVLYLLGTQMDFEI-TKM-RSGFTFTN-------------------------P----NQTSACGCGESVEL-KPADL-AVL---AKQRQEALSV------------
>2127050_Rsp@PST18923.1| Fe-S cluster assembly scaffold SufA
---------------------------------------------------------------------------------------------------------------------------------------------------------------------------MG--F-AVMSMTDAAAARVKAIVGN-----S-----G-------PDA--K-GVRVGIKKG-GCAGMEYTIDLV---T--E-PN-AK----DDLI------ER-----DG--AKVWVEPSAVLYLLGTEMDFEV-TTL-RSGFTFTN-------------------------P----NQTSACGCGESVEL-KPADL-AAL---AAQRQAAQPA------------
>61013_Ryanglingense@OWK24590.1| FeS assembly scaffold SufA
---------------------------------------------------------------------------------------------------------------------------------------------------------------------------MG--F-AVMSMTGTAAARVKAIVEN-----S-----G-------PDA--K-GIRVGIKKG-GCAGMEYTIELV---S--E-PN-AK----DDLI------ER-----DG--AKVWVEPSAVLYLLGTEMDFET-TTL-RSGFTFTN-------------------------P----NQTSACGCGESVEL-KPADL-AAL---AARGDAVVPAAH----------
>2060726_Nsp@AXV15453.1| Fe-S cluster assembly scaffold SufA
---------------------------------------------------------------------------------------------------------------------------------------------------------------------------MG--F-AVMTMTEAASARVKQIVAG-----S-----G-------PDA--K-GVRVGIKKG-GCAGMEYTIDLV---T--E-PN-PK----DDLI------ER-----DG--ARVWIEPSAVLYLLGTEMDFEV-TKM-RSGFTFVN-------------------------P----NQTSACGCGESVEL-KPADL-AAL---AKQREAEAHA------------
>1125847_Rsp@CCF19573.1| FeS assembly scaffold SufA
---------------------------------------------------------------------------------------------------------------------------------------------------------------------------MG--F-AVMSMTDAAADRVKAIVGN-----S-----G-------PDA--K-GVRVGIKKG-GCAGMEYTIDLV---T--E-PN-PK----DDLI------EH-----AG--ARVWVEPSAVLYLLGTRMDFES-TKM-RSGFTFVN-------------------------P----NQTSACGCGESVEL-KPADL-AAL---ARERAEQSHAG-----------
>391_Rsp@PJI44080.1| Fe-S cluster assembly scaffold SufA
---------------------------------------------------------------------------------------------------------------------------------------------------------------------------MG--F-QVMTMTDAAAARVRAIVGN-----S-----G-------PDA--K-GIRVGIKKG-GCAGMEYTIDLV---T--E-PN-PR----DDLI------ER-----DG--ASVWVEPSAVLYLLGTQMDFET-TTL-RSGFTFTN-------------------------P----NQTSACGCGESVEL-KAADL-AEL---ARRKQEDAAVAG----------
>1842536_Asp@AOG12387.1| FeS assembly scaffold SufA
---------------------------------------------------------------------------------------------------------------------------------------------------------------------------MG--F-QVMTMSDAAAARVRAIVEN-----S-----G-------PDA--K-GIRVGIKKG-GCAGMEYTIDMV---T--E-PN-PR----DDRI------EK-----DG--ASVWIDPAAVLYLLGTEMGFET-TTL-RSGFTFHN-------------------------P----NQTSACGCGESVEL-KAADL-SEL---AKQRQAAPA-------------
>1953065_Rbacterium@DFQL01000095.1_40|  36228 36614
---------------------------------------------------------------------------------------------------------------------------------------------------------------------------MG--F-QVMTMSDAAAARVRAIVEN-----S-----G-------PDA--K-GIRVGIKKG-GCAGMEYTIDLV---T--E-PN-AK----DDRI------EK-----DG--ATVWIDPAAVLYLLGTEMGFET-TTL-RSGFTFHN-------------------------P----NQTSACGCGESVEL-QAADL-AEL---ARQRQTATA*------------
>373_Avitis@RCU54036.1| Fe-S cluster assembly scaffold SufA
---------------------------------------------------------------------------------------------------------------------------------------------------------------------------MG--F-AVMTMTDAAAARVKEIVEN-----S-----G-------PDA--K-GIRVGIKKG-GCAGMEYTIDLV---T--E-PN-PR----DDLI------AR-----DG--ASVWLEPAAVLYLLGTEIDFET-TTL-RSGFTFRN-------------------------P----NQTSACGCGESVEL-KAADL-AEL---AKQRQAVHV-------------
>1370122_Rundicola@JHXQ01000002.1_203|  221691 222077
---------------------------------------------------------------------------------------------------------------------------------------------------------------------------MG--F-AVMTMTDVAANRVKEIVEG-----S-----G-------ADA--K-GIRVGVKKG-GCAGMEYTIDLV---T--D-PN-PK----DDHI------ER-----DG--AHVWIDPAAILYLLGTQIDFET-TTL-RSGFTFRN-------------------------P----NQTSACGCGESVEL-KAADL-AEL---AKAKEIAAN*------------
>1736335_Rsp@KQQ72629.1| FeS assembly scaffold SufA
---------------------------------------------------------------------------------------------------------------------------------------------------------------------------MG--F-AVMTITDAAAQRVNQITSN-----S-----G-------PDA--L-GLRVGIKKG-GCAGMEYTIDLV---T--V-PN-AK----DDLI------ER-----DG--AKVWIEPSAVLYLLGTQMDFET-TKM-RSGFTFVN-------------------------P----NQTSACGCGESVEL-KPADL-AAL---AQQRTTQSPAA-----------
>274592_Hmarina@PWW04308.1| iron-sulfur cluster assembly protein
---------------------------------------------------------------------------------------------------------------------------------------------------------------------------MA--F-EIMTMTQAAADRVKAVLAS-----S-----D-------GPA--A-GIRVGIKKG-GCAGMEYTIDLV---R--E-PD-AR----DDKI------ER-----DG--ARVYVAPEAVLFLLGTEMGFES-TTL-RSGFTFHN-------------------------P----NQTSACGCGESVEL-KPADL-AKL---AEAGNPVVRAG-----------
>714899_Hhalophila@SOE08454.1| iron-sulfur cluster assembly protein
---------------------------------------------------------------------------------------------------------------------------------------------------------------------------MG--F-DVMTLTPAAAERVNAILKT-----S-------------DNA--E-GIRVSIKKG-GCAGMEYAIDLA---T--E-VN-EK----DDRI------ER-----DG--ATVFVAPEAVLYLLGTEMDYEV-TKL-RSGFVFNN-------------------------P----NQTSACGCGESVEL-KPADL-ARL---AAEGNAVVRTD-----------
>1620421_Hsp@AKI00397.1| FeS assembly scaffold SufA
---------------------------------------------------------------------------------------------------------------------------------------------------------------------------MG--F-AVMTLTAAAAERVKTVIKA-----S-------------DDA--T-GIRVSIKKG-GCAGMEYAIDLA---R--E-VN-PK----DDRI------ER-----DD--AVVFVAPEAVLYLLGTEMDYEV-TKL-RSGFVFNN-------------------------P----NQTSACGCGESVEL-KPADL-AKL---AEAGNPVVRVD-----------
>411684_Hphototrophic@EDQ33393.2| FeS assembly scaffold SufA
---------------------------------------------------------------------------------------------------------------------------------------------------------------------------MG--F-AVMTLTPAAAERVKTIVRN-----E-------------EGA--E-GIRVSIKKG-GCAGMEYAIDLA---T--E-IN-PK----DDRI------ER-----DG--AAVFVAPEAVLYLLGTEMDYEV-TKL-RSGFVFNN-------------------------P----NQTSACGCGESVEL-KPADL-AKL---AEAGNPVVRTD-----------
>1876515_Nmarinus@OXS99188.1| Fe-S cluster assembly scaffold SufA
---------------------------------------------------------------------------------------------------------------------------------------------------------------------------MG--F-SLVNLTDDAVHRIHEIVAD-----R-------------DGA--L-GLRLGIKKG-GCAGMEYTVDLV---T--E-PD-PK----DDHV------EV-----DG--AHLWIAPEAMLFLLGTEVGFEK-SPL-RTGFTFRN-------------------------P----NESSACGCGESVEL-EAADL-KEL---AEARKSA---------------
>1486262_Mendophytica@AJY48319.1| FeS assembly scaffold SufA
---------------------------------------------------------------------------------------------------------------------------------------------------------------------------MG--F-QVITLTDAAATRVNEIIGN-----S-----G-------PEA--L-GIRVSIKKG-GCAGMEYAVDLV---TGDN-RN-DK----DDFV------EH-----SG--ARVWVDPAAALYLLGTEMDFEV-TKL-RTGFVFRN-------------------------P----NETSACGCGESVEL-KAADL-AEL---AKARQAAAH-------------
>744979_Asp@EFL90129.1| FeS assembly scaffold SufA
---------------------------------------------------------------------------------------------------------------------------------------------------------------------------MS-RF-AVITLTDAAISRVDEIVAN-----A-------------DDA--K-GIRIGVKNG-GCAGMEYTVDLV---T--A-PE-AG----DDAI------PA-----GD--NTVFIAPQAVLFLLGTQMDFEV-TKL-RSGFVFNN-------------------------P----NQTSACGCGESVTL-IAASP-DAL---EDA-------------------
>665038_Bcorrubedonen@PTW60559.1| iron-sulfur cluster assembly protein
---------------------------------------------------------------------------------------------------------------------------------------------------------------------------MG-KF-QVITLTDAAAERVRDIMAN-----S-----G-------KDA--L-GLKVGIKKG-GCAGMEYTLDYV---S--E-AD-PA----DDMV------ET-----KG--VRVYVDPSAVLFLLGTEMDYEE-TKL-RNGFVFNN-------------------------P----NQTSACGCGESVEI-TPASP-EAL---AH--------------------
>1402210_Pphragmitetus@CP032312.1_2425|  2659662 2660039
----------------------------------------------------------------------M-----------------------------------------A---------------------------------------------------------LAR-KM-QIMKVSPAAAERVRELVDG-----A-----D-------EPK--A-GLRISIKKG-GCAGMEYAMALV---D--G-VQ-PG----DDVI------EA-----DG--AKVFIDPAAVLYLIGSEMDFET-TKF-RSGFVFRN-------------------------P----NEVSSCGCGESVSL-KAADP-AAL---SA*-------------------
>2067569_Pcarbonis@PUDR01000006.1_56|  61676 62056
----------------------------------------------------------------------M-----------------------------------------A---------------------------------------------------------SAR-KF-QIMKVTPAAAGRVLELMQD-----A-----D-------TPK--L-GLRVGIKKG-GCAGMEYTMSMV---E--T-AD-PR----DDVV------ES-----DG--ARVFIDPSAVLFLIGSEMDFEV-TKF-RAGFVFRN-------------------------P----NEVSSCGCGESVSL-KAADP-AAL---ALS*------------------
>991905_Pgilvum@ADZ70783.1| HesB-like protein
----------------------------------------------------------------------M-----------------------------------------A---------------------------------------------------------TAR-RF-QVMTLTKAAAERVRDLIDN-----A-----D-------RAV--L-GLRVGIKKG-GCAGMEYTMSLV---E--Q-AD-PR----DDVI------DD-----QG--ARIYVDPSAVLFLLGTEMDFET-TKF-RSGFVFRN-------------------------P----NEVSACGCGESVSL-KPADT-AAL---AR--------------------
>1905358_Abacterium@OJJ12440.1| Fe-S cluster assembly scaffold SufA
----------------------------------------------------------------------M-----------------------------------------A---------------------------------------------------------SAS-KF-QVMTLTDAAAERVCELVDN-----A-----D-------KPA--L-GLRVGIKKG-GCAGMEYAMDLV---E--E-AS-PG----DDVI------ED-----KG--AKIFVDPSAVLFLLGTEMDFEV-TKF-RSGFVFKN-------------------------P----NEVSACGCGESVSL-QAADL-SAH---ARN-------------------
>2171494_Lsp@PVB63659.1| Fe-S cluster assembly scaffold SufA
----------------------------------------------------------------------M-----------------------------------------A---------------------------------------------------------SAG-KF-QVMTLTDAAAGRVRELVEN-----S-----D-------GKA--I-GLRVGIKTG-GCAGMEYTMDLV---E--E-AR-AG----DDVI------ED-----KG--VKLFVDPSAVLFLLGTEMDFEV-TKF-RSGFVFRN-------------------------P----NEVSACGCGESVSL-QAADM-NAA---AR--------------------
>735517_Lsuaedae@SHM72482.1| iron-sulfur cluster assembly protein
----------------------------------------------------------------------M-----------------------------------------G---------------------------------------------------------AMR-KF-QVMTLTEAAAERVRELVEN-----S-----D-------KDV--L-GLRVGIKKG-GCAGMEYTMELA---E--E-AK-AG----DDVI------ED-----KG--VRLYVDPSAVLFLLGTEMDFEV-TKF-RSGFIFKN-------------------------P----NEVSACGCGESVSL-QAADP-NAL---SAGA------------------
>1881061_Ssp@SDU12782.1| iron-sulfur cluster assembly protein
--------------------------------------------------------------------------------------------------------------------------------------------------------------------------MAS-KF-QVLTLTEAAAGRVREILEN-----S-----D-------RDA--L-GLRVGIKTG-GCAGMEYDMSLV---E--E-AR-SG----DDVI------ED-----KG--VRIYVDPSAVLFLLGTEMDHEV-TKF-RSGFVFRN-------------------------P----NEVSACGCGESVSL-KAADS-GGL---HPADAVG---------------
>2135615_Ssp@RKE41153.1| iron-sulfur cluster assembly protein
--------------------------------------------------------------------------------------------------------------------------------------------------------------------------MGS-RF-QVLKLTDAAAERVREIVGN-----S-----A-------KPV--L-GLRVGIKKG-GCAGMEYDMSLV---E--E-AK-PG----DDVI------DD-----KG--VKIFIEPSAALFLLGTEMDHEV-TKF-RSGFVFRN-------------------------P----NEVSACGCGESVSL-KEADA-EAF---AAQG------------------
>2211145_Csp@QODK01000002.1_257|  300911 301297
--------------------------------------------------------------------------------------------------------------------------------------------------------------------------MVG-RF-QVLSITDDAAERIREIVAN-----A-----S-------DPI--K-GIRVGVKNG-GCAGMEYVLDKV---V--D-PD-PK----DDLV------ED-----KG--VSVYVDPKAVLFLLGTEMGYEV-TKF-RTGFTFNN-------------------------P----NQTSACGCGESVAL-TPVDP-TAL---ESMRKAQ*--------------
>372072_Cgelatinilyti@SNZ07989.1| iron-sulfur cluster assembly protein
--------------------------------------------------------------------------------------------------------------------------------------------------------------------------MTG-RF-QVLSITDEAAERIRSIVDG-----S-----D-------DSL--Q-GIRVGVKNG-GCAGMEYVLDKV---T--D-PD-PK----DDLV------ED-----KG--VRVYVDPKAVLFLLGTEMGYEV-TKF-RSGFTFNN-------------------------P----NQSSACGCGDSVSL-TPVDP-SAL---EKLREHA---------------
>1162980_Chaloalkalito@QNUM01000003.1_263|  309798 310184
--------------------------------------------------------------------------------------------------------------------------------------------------------------------------MAG-RF-QVLSISDEAADFIRSIVDG-----S-----D-------EPI--K-GIRIGVKNG-GCAGMEYVLDKV---T--E-VN-PA----DDLV------ED-----KG--VSVYVDPKAVLFLLGTELGYEQ-TKF-RSGLTFNN-------------------------P----NQTSACGCGESVEL-TPVDP-SAL---DAMRNNA*--------------
>655353_Cmarisflavi@SFO26288.1| iron-sulfur cluster assembly protein
--------------------------------------------------------------------------------------------------------------------------------------------------------------------------MAG-KF-QVLTISDEAADFIRSVVNA-----S-----D-------EPV--K-GIRIGVKNG-GCAGMEYVLDKV---T--D-VN-PA----DDLV------ED-----KG--VSVFVDPKAVLFLLGTELGYEQ-TKF-RSGLTFNN-------------------------P----NQTSACGCGESVEL-TPVDP-SAL---EAMKSHA---------------
>1798205_Csp@SNY93767.1| iron-sulfur cluster assembly protein
--------------------------------------------------------------------------------------------------------------------------------------------------------------------------MAG-KF-NVLSISDDAAERIRTIMES-----S-----D-------VAI--K-GIRIGVKNG-GCAGMEYVLDKV---V--D-ID-PA----DDVV------EE-----KG--VSVFVDPKAVLFLLGTEMGYEV-GKF-RTGFTFNN-------------------------P----NESSACGCGESVSL-TPVDP-SKL---EALKAAQ---------------
>34017_Rorientis@RAI29200.1| Fe-S cluster assembly scaffold SufA
--------------------------------------------------------------------------------------------------------------------------------------------------------------------------MKS-RF-DVLSLTPEAAARVREIVEN-----S-----E-------AGS--G-GLRIGVKNG-GCAGMSYTMDIA---V--E-PE-AG----DEVV------TA-----EG--ATVYVDPKAVLFLLGTELDYEV-TKL-RSGFVFNN-------------------------P----NQTSACGCGESVAL-TAADP-TAL---QH--------------------
>1122133_Ksoli@SHG07976.1| iron-sulfur cluster assembly protein
----------------------------------------------------------------------M-----------------------------------------G---------------------------------------------------------VRS-RF-AVMSLTEAAAGRIREIVED-----A-----D-------EPV--A-GLRIGIKKG-GCAGMEYTMQKV---A--A-PE-AK----DERI------EE-----KG--VSVFVDPSAVLFLLGTVMDFET-TKL-RSGFVFRN-------------------------P----NEVSACGCGESVML-KPAEM-PGA---SAAS------------------
>1122131_Kadipata@AUHO01000006.1_721|  749946 750332
----------------------------------------------------------------------M-----------------------------------------G---------------------------------------------------------VRS-RF-AVMTLTEAAAERIREIVED-----S-----D-------EPV--Q-GLRIGVKKG-GCAGMEYTMKAV---A--D-PD-PK----DERI------EA-----HG--ATVFVDPAAVLYLLGSVMDFET-TKL-RSGFVFKN-------------------------P----NEVSACGCGESVML-KPADP-ADA---SATAG*----------------
>1317123_Ssp@ORE95991.1| HesB-like protein
---------------------------------------------------------------------------------------------------------------------------------------------------------------------------MA-RA-AIMTLSDTAADRVRDLITN-----A-----D-------PPI--A-GLRVGIKKG-GCAGMEYTMDAV---S--E-PD-PK----DEVI------EA-----EG--ARVFVDKTAVLFLLGCRMDYEV-TKF-RSGFTFQN-------------------------P----NQVSACGCGESVEL-KEAVA-G---------------------------
>1120983_Acoralli@KB894573.1_150|  152297 152671
---------------------------------------------------------------------MT-----------------------------------------A---------------------------------------------------------ARP-KP-QVITLTEAAAERVREIMEN-----A-----D-------KPL--A-GLRIGVKKG-GCAGMEYTMDTV---E--E-PN-PA----DDRV------ED-----KG--VTVFVDPSAVLFLLGTRMDFQV-DKF-RAGFVFEN-------------------------P----NQVSACGCGESVEL-RPSSL-ENA---*---------------------
>1482074_Hdiazotrophic@SON56494.1| Iron-sulfur cluster assembly protein
----------------------------------------------------------------------M-----------------------------------------G---------------------------------------------------------VRP-KL-QVMTITDRAAERVREIMEN-----A-----E-------NDV--I-GVRVGVKNG-GCAGMSYTLDYV---S--E-PQ-PG----EDRI------DD-----KG--VSIFIDPKAVLFLLGTEMDFET-SEL-RSGFTFQN-------------------------P----NQVSACGCGESVEL-KPAQV-D---------------------------
>1439726_Mpamukkalensi@ODN71256.1| Iron-binding protein IscA
----------------------------------------------------------------------M-----------------------------------------T---------------------------------------------------------ARR-KL-SVMTISDRAAERVREIVED-----S-----D-------EGV--I-GIRVGVRNG-GCAGMSYTMDKV---S--V-PD-PA----DERV------ED-----KG--VTVFVEPKAVLFLLGTEMDFET-SQL-RSGFTFHN-------------------------P----NQVSACGCGESVNL-KAAVA-G---------------------------
>1122962_Pkoreensis@AULH01000023.1_22|  21472 21840
----------------------------------------------------------------------------------------------------------------M---------------------------------------------------------ALA-KF-AVMTLTESAAARVREIVDN-----A-------------EDA--I-GVRLGIKNG-GCAGMSYTLNLA---R--E-AQ-AG----DERV------EA-----HG--VTVFVEAKAVLFLLGTEMDFEQ-TPL-RTGFVFRN-------------------------P----NQVGACGCGESVSL-KPAEQ-PAE---A*--------------------
>1885025_Psp@BBE71378.1| iron-binding protein IscA
---------------------------------------------------------------------MA-----------------------------------------I---------------------------------------------------------ARR-KL-TVMSVTEAAAERVREIIEN-----A-----D-------EPV--A-GVRVGVKNG-GCAGMSYTMDLA---R--E-AP-AG----DERI------DE-----HG--VTVFVEPKAVLFLLGTEMDFER-TTL-KTGFVFRN-------------------------P----NQVSACGCGESVSL-KPADP-EAI---GA--------------------
>1709001_Mterrestris@MSIG01000002.1_253|  298686 299060
---------------------------------------------------------------------MA-----------------------------------------T---------------------------------------------------------ARR-KL-DVMTVTEAAADRVREILDN-----A-----D-------TPA--L-GVRVGVKNG-GCAGMSYTMELA---T--D-TR-PG----DERV------DA-----HG--VTVFVDPKAVLFLLGTQMDFER-TTL-KTGFTFLN-------------------------P----NQVSACGCGESVSL-VAAEM-SAG---*---------------------
>1123029_Psoli@SHO61413.1| iron-sulfur cluster assembly protein
-------------------------------------MNAPA-------------------------NTTA-----------------------------------------R---------------------------------------------------------PRR-RL-AVMSVTTAAAERVSEILEN-----A-----D-------LPG--G-GLRVGVRNG-GCAGMSYTMDVV---A--E-PG-AG----DEVI------DF-----EG--GRVFVDPKAVLFLLGTTMDFRV-TKL-AATFVFEN-------------------------P----NQVSACGCGESVSL-KAADP-AAL---EA--------------------
>665467_Blitoralis@SDB11528.1| iron-sulfur cluster assembly protein
---------------------------------------------------------------------MA-----------------------------------------N---------------------------------------------------------ARP-RP-SVMHLTERAAERVREIVDG-----T-----D-------KPL--L-GVRVGIKKG-GCAGMEYTLDPV---E--A-AI-PG----DDVV------SE-----HG--VNVYVDPGAILFLLGSVMDYET-TKL-RSGFVFQN-------------------------P----NEVSACGCGESVML-KPAEA-EGA---ATSA------------------
>1120956_Apfennigii@JHZK01000006.1_83|  93926 94312
----------------------------------------------------------------------------------------------------------------M---------------------------------------------------------AFP-GF-QVLTLTDAAATRVREIVDN-----A-----E-------DGA--A-GIRVGIKKG-GCAGMEYTIDLV---K--E-PD-AA----DDVV------EAG----EG--ARVFIDPSATLFLLGTEMDFEV-TKL-RTGFVFKN-------------------------P----NQTSACGCGESVEL-AAADL-SRF---QGAGA*----------------
>1120955_Amarina@RAI21554.1| Fe-S cluster assembly scaffold SufA
----------------------------------------------------------------------------------------------------------------M---------------------------------------------------------AFP-GF-QVLSLTDAATARVREIVAN-----A-----E-------APA--A-GIRVGIKKG-GCAGMEYTIDLA---R--E-AD-PS----DDKV------DLG----EG--VAVFVDPSATLFLLGTEMDFEV-TKL-RTGFVFRN-------------------------P----NQTSACGCGESVEL-QAADP-GSF---QSARA-----------------
>1121026_Aaltamirensis@SHI69794.1| iron-sulfur cluster assembly protein
---------------------------------------------------------------------------------------------------------------------------------------------------------------------------MS-RF-AIMNLTEAAAGRVREIVETR----G-----G-------ADG--A-GLRIGVKRG-GCAGMEYTIEFA---D--G-PS-AG----EDVV------EK-----DG--ARVFVSPEAVLFLLGTVMDFEV-SVL-RTGFVFNN-------------------------P----NQTSACGCGESVEL-RPADR-SLL---EQAGA-----------------
>989403_Paxinellae@KZL17582.1| Iron-binding protein IscA
--------------------------------------------------------------------------------------------------------------------------------------------------------------------------MTS-AF-QVLSITDEAAQHIRTLLDN-----N-----D-------EHP--L-GVRVAIKTG-GCAGMEYELGLV---S--E-AN-AT----DDVV------ED-----KG--VKVFVDPAATLYLLGTEMGFET-TKF-RSGFIFKN-------------------------P----NEVSACGCGESVEL-QPADL-SKF---AQKN------------------
>1807766_Pstylochi@LLWE01000018.1_359|  395518 395895
--------------------------------------------------------------------------------------------------------------------------------------------------------------------------MAA-SF-QVLSVTKDAVAQIKSLLEI-----Q-----E-------GVP--V-GLRISIKKG-GCAGMEYAMDMV---S--E-AP-KG----DDVV------EV-----DG--IKVFVDPSATLYLLGTELGFET-TKF-RSGFTFQN-------------------------P----NEVSACGCGVSVEL-KPADM-LKA---MKSN*-----------------
>1122601_Nexalbescens@KE383919.1_17|  17912 18292
----------------------------------------------------------------------M-----------------------------------------M---------------------------------------------------------NAA-TF-QVLKLTDDAADHVRELVEN-----A-----D-------GTP--L-GLRIGVKKG-GCAGMEYDMSLA---Y--E-HK-PG----DDLV------ED-----KG--VKVFVDPSAVLYLLGTEMGYET-TTF-RSGFTFKN-------------------------P----NEVSACGCGESVEL-RPSSE-ASL---TGN*------------------
>1647556_Phongkongensi@LLWC01000010.1_67|  75679 76083
--------------------------------------------------------------------------------------------------------------------------------------------------------------------------MTS-RF-APVSVTQEAADYIAALLAA-----Q-----E-------EPA--L-GLRISIKKG-GCAGMEYAMELA---S--E-EK-PG----DDMV------EA-----HG--VRVYIDPSAMLYLLGTEIGFET-TKF-RSGFTFKN-------------------------P----NELSACGCGESVEL-GRADL-ENF---LKGAPEGDTPQEA*--------
>1736374_Dsp@KQT51213.1| FeS assembly scaffold SufA
---------------------------------------------------------------------------------------------------------------------------------------------------------------------------MA--F-KIMSLTDAAAERIREIMED-----S-----D-------KPV--I-GLRVGIKNA-GCAGVSYTMDYV---S--E-PL-KG----DDHV------TD-----QG--VDVWVDPKATMYLLGTVMDFEE-SKM-SAGFTFKN-------------------------P----NQTGACGCGESVTL-KAADL-KAI---AEARATA---------------
>2082392_Dsp@PYVW01000009.1_8|  9622 10002
---------------------------------------------------------------------------------------------------------------------------------------------------------------------------MA--F-KIMSLTDAAAERITEIIED-----S-----E-------KPV--I-GLRVGIKNA-GCAGVSYTMDYV---T--E-PM-KG----DDHV------TD-----RG--VNVWIDPKATMYLLGTVMDFEH-SRM-SSGFTFTN-------------------------P----NQTGACGCGESVTL-KAADL-KAI---AEARATA*--------------
>1736575_Dsp@KRA42574.1| FeS assembly scaffold SufA
---------------------------------------------------------------------------------------------------------------------------------------------------------------------------MA--F-KIMSLSDAAAERITEIIED-----S-----D-------QPV--V-GLRVGIKNA-GCAGVSYTMDYV---T--E-PV-AG----DDHV------QD-----HG--VNVWVDPKATMYLLGTVMDFEQ-SKM-GSSFSFKN-------------------------P----NQTGACGCGESVTL-APADL-KAI---AEARAGA---------------
>2083786_Dsp@AVF05458.1| FeS assembly scaffold SufA
---------------------------------------------------------------------------------------------------------------------------------------------------------------------------MP--F-QIMSLTDAAAERITEIIED-----S-----D-------KPV--I-GLRVGIKNA-GCAGVSYTMEYV---E--A-PN-AG----DDHV------ED-----KG--VNVWVDPKATMYLLGTVMDFEA-GKM-GSSFTFNN-------------------------P----NQTGACGCGESVTL-APADL-KAL---AEARTNA---------------
>1736537_Dsp@KQX42784.1| FeS assembly scaffold SufA
-----------------------------------------------------------MPI-------ES-----------------------------------------S---------------------------------------------------------PMA--F-KIMSLTDAAAERITEIMED-----S-----D-------KPV--I-GVRVGVKNA-GCAGMAYTLDYV---A--E-PV-KG----DDHV------SD-----KG--VEVYIEPKATMFLLGTVMDFEQ-SKM-SSGFTFKN-------------------------P----NQTGECGCGESVQL-KPADL-KAI---AEARAGA---------------
>1783274_Aaurantiaca@RUT33206.1| iron-sulfur cluster assembly accessory protein
-----------------------------------------------------------------------------------------------------------------------------------------------------------------------------------MTLTENAVERINEIIED-----S-----E-------RPV--T-GVRVGVRNA-GCAGMAYTLDYV---A--E-PV-AG----DDHV------EQ-----DG--VHVYVEPKATMFLLGTIMDFEQ-SKM-SSGFTFKN-------------------------P----NQTGACGCGESVQL-KPADL-KAI---AEARAV----------------
>1643450_Dsp@AKR55764.1| Iron-sulfur cluster assembly iron binding protein SufA
---------------------------------------------------------------------------------------------------------------------------------------------------------------------------MP--F-KIMSLSDAAAERIREIMED-----S-----D-------EPV--I-GVRVGVKNA-GCAGMAYTLNYL---K--E-PV-PG----DDHV------AE-----KG--VDVYVEPKATLFLLGTVMDYKE-SKM-SSGFTFDN-------------------------P----NKTGECGCGESVQL-KPADL-KAL---AEARAHV---------------
>443610_Dgeojensis@KKB11234.1| FeS assembly scaffold SufA
---------------------------------------------------------------------------------------------------------------------------------------------------------------------------MA--F-KIMSLTDAAAERINEIIED-----S-----D-------KPV--I-GVRVGIRNA-GCAGVAYTMDYV---T--E-AV-AG----DDHV------ED-----KG--VDVYLDPKATMFLLGTVMDFEE-TKM-SSSFTFKN-------------------------P----NQTGACGCGESVQL-QPADL-KAI---AEARGAEGARV-----------
>665118_Denhydra@SFZ82675.1| iron-sulfur cluster assembly protein
-------------------------------------------------------------------------------------------------------------------------------------------------------------------------------M-KIMSLTEAAAERVREIMAD-----S-----D-------KPV--T-GVRVGVKNA-GCAGMAYTMTYV---A--E-PV-PG----DDHV------AD-----RG--VNVYIEPKATLFLLGTVMDFEE-TLL-TSGFTFKN-------------------------P----NQTGSCGCGESVHL-KAADL-KSL---SEARASA---------------
>1736675_Dsp@CP012945.1_4625|  4777165 4777545
---------------------------------------------------------------------------------------------------------------------------------------------------------------------------MP--L-KIMSLTDAAVERINEIIED-----S-----E-------KPV--V-GVRVGIKDA-GCAGQSYTLAYV---S--E-PV-QG----DDHI------EE-----KG--VHVYVEPKATLFLLGTVMDFEE-DIL-KSGFTFKN-------------------------P----NQTGECGCGESVQL-KPADL-KAL---AEARAHA*--------------
>1895753_Dsp@OJX53785.1| FeS assembly scaffold SufA
---------------------------------------------------------------------------------------------------------------------------------------------------------------------------MP--L-KIMSLTDAAAERVREIMDD-----S-----T-------TPV--V-GVRVGIKNA-GCAGQSYTLDYL---A--A-PV-PG----DDHI------SD-----KG--VDVYIEPKATLFLLGTVMDFEE-DML-KSGFTFKN-------------------------P----NQTGECGCGESVML-KPADL-KAL---AEARGAA---------------
>440168_Pluteolum@SDG66225.1| iron-sulfur cluster assembly protein
---------------------------------------------------------------------------------------------------------------------------------------------------------------------------MA--F-AIMQLTDAAAERIIEIIED-----S-----D-------RPV--I-GVRVGVRNA-GCAGMAYTLDYV---T--E-PV-QG----DDHI------RE-----KG--VDVWVEPKATLFLLGTVMDYEE-TKM-SSGFTFNN-------------------------P----NQEGACGCGESVQL-KPADL-ADL---ARARADATV-------------
>1082931_Phalotolerans@AEQ51546.1| iron binding protein SufA for iron-sulfur cluster assembly
-----------------------------------------------------------------------------------------------------------------------------------------------------------------------------------MQLTDAAAERIREIIED-----S-----D-------KPV--I-GVRVGVKNA-GCAGMAYTLDYV---E--E-AI-AG----DDHI------SD-----KG--VEVWVEPKATLFLLGTVMDFEE-TRM-SSGFTFNN-------------------------P----NQEGACGCGESVQL-KPADL-ADL---ARARAEATA-------------
>2029865_Plentulum@RZMW01000004.1_39|  41567 41959
---------------------------------------------------------------------------------------------------------------------------------------------------------------------------MS--M-KIMSISDAAAERIREIIED-----S-----D-------EPV--I-GVRVGVRNA-GCAGMTYTLDYV---T--E-AI-AG----DDHV------SD-----KG--VDIWVEPKATLFLLGTVMDFEE-SKL-SSGFTFNN-------------------------P----NQEGACGCGESVQL-KPADL-AEI---AKARAAADAPA*----------
>2248761_Psp@QMEL01000005.1_28|  29420 29806
---------------------------------------------------------------------------------------------------------------------------------------------------------------------------MP--F-AIMSLTDGAADRIREIIAD-----S-----D-------KPV--A-GVRVGVRNA-GCAGMAYTLDYV---T--E-PV-AG----DDHI------HE-----KG--VHVWIEPKATLFLLGTVMDYEQ-SKM-SSGFTFNN-------------------------P----NQEGACGCGESVQL-KPADL-AEI---AAARAAATA*------------
>2185280_Pmontanilacus@RZMX01000014.1_135|  124852 125247
---------------------------------------------------------------------------------------------------------------------------------------------------------------------------MA--L-AIMSVSETAASRIREMIED-----S-----E-------KPV--I-GVRVGVRNA-GCAGMAYTLDYV---A--E-AV-AG----DDHV------QD-----KG--VDIWVEPKATLFLLGTVMDYEE-TKL-KSGFTFNN-------------------------P----NEESACGCGESVQL-KPADL-AEL---ARARSGDSHPGL*---------
>422296_Cmarinus@AUCR01000001.1_322|  307149 307541
---------------------------------------------------------------------------------------------------------------------------------------------------------------------------MD--F-KVITLSDRAAARIAEIIER-----S-----D-------KPV--A-GVRVGVKNA-GCAGMAYTLDYV---A--E-AP-EG----DDHV------RE-----KG--VDVFVDPKATLFLLGTEMDYET-EKL-RSGFVFNN-------------------------P----NQTGACGCGESVQL-QKADL-AAL---AKARDEVQPQS*----------
>454601_Mmyrionectae@AVX04532.1| iron-sulfur cluster assembly 1 like protein, mitochondrial
---------------------------------------------------------------------------------------------------------------------------------------------------------------------------MA--L-KIMSITERAADEVKNIIAQ-----SG----D-------DDV--I-GVRVGVKNA-GCAGMAYTLDYV---K--E-KT-PG----DDHV------SE-----HG--VDVFVDPKATMFLLGTQMDFKE-ELL-GSEFTFNN-------------------------P----NQTGSCGCGESVML-EPADL-KAL---AEARANAD--------------
>1951935_Hbacterium@DEIT01000158.1_16|  14398 14793
--------------------------------------------------------------------------------------------------------------------------------------------------------------------------MQH-KP-KIMTLTDVAATRIREIIAG-----S-----D-------KPV--A-GVRVGVKNA-GCVGMEYTLDFV---E--S-PD-PA----DDIV------ED-----NG--ATLFVDPKAILFLLGSKMDYQV-DKL-SAGFVFEN-------------------------P----NQTDACGCGMSVAI-TPASE-AEL---KAFDKPVQMS*-----------
>1922226_Asp@LT703007.1_144|  156060 156464
-------------------------------------MTA------------------------IE-VNTS-----------------------------------------N---------------------------------------------------------TRA-MP-AVLSLTDAAVERIKHLMAR-----S-----E-------KDT--G-GLRIGVKNG-GCAGMEYTMDFV---D--E-PD-KF----DEVI------ED-----RG--ARVLIEAKAILFLFGTTMDYEV-TKL-RSGFVFNN-------------------------P----NQTSACGCGESIEL-TPVSA-DVL---QRG*------------------
>1074_Racidophilus@PPQ39608.1| iron-sulfur cluster assembly accessory protein
---------------------------------------------------------------------------------------------------------------------------------------------------------------------------MA-GR-PVMELTDAAAARVKTLVEK-----A-----G-------GDA--L-GLRVGVKNG-GCAGMSYTVEMA---Q--D-HK-PG----EILV------ED-----KG--AKVLIDPKAVLFLIGAQMDFET-SKL-SAAFTFKN-------------------------P----NETASCGCGESVAI-APVSE-EAL---SQFSV-----------------
>1117244_Xsp@JNIB01000001.1_4596|  5018961 5019359
------------------------M-----------SVAE------------------------TP-PVRP-----------------------------------------A---------------------------------------------------------RRS-PP-PVIRITDIAAERLREILAD-----A-------------EPG--T-AVRVGIENG-GCAGMSYKLDFT---T--D-VA-PL----DSVV------ED-----KG--VKVVVDSKAVLFLIGTEMDFKT-DKV-SSQFVFNN-------------------------P----NQTSSCGCGESVAI-TPAAA-DAS---*---------------------
>2030921_Ocluster@PCI98929.1| Fe-S cluster assembly scaffold SufA
---------------------------------------------------------------------------------------------------------------------------------------------------------------------------MT-KF-TSLTLTDRAADRVKEIMQD-----M-----G-------DEV--I-GLRVGIKKG-GCAGFEYVMEYA---E--K-IE-PL----DEVI------KT-----NG--VTVLIDSKALLFLLGTEMDFVT-EKM-SSKFTFTN-------------------------P----NQTSACGCGESVEL-TPVSD-LTL---VKATA-----------------
>283166_Bhenselae@CAF27541.1| hypothetical protein BH07400
---------------------------------------------------------------------------------------------------------------------------------------------------------------------------MS-RF-SVVNLTEAAVDRVKEIMNT-------------------KDA--R-GILIGIKKG-GCAGMEYTITLV---K--E-EI-LD----ADVV------EF-----NG--ARVFIAHDAVLFLLGTQVDYEV-TTL-RSGFVFKN-------------------------P----NQVSACGCGESVEL-RPASQ-TQL---NETYQAS---------------
>1221525_Bqueenslanden@HE997997.1_6|  6651 7025
---------------------------------------------------------------------------------------------------------------------------------------------------------------------------MS-GF-SVISLTQAAVNRVKAIMDA-------------------KDA--R-GILVGIKKG-GCAGMEYTITLV---K--E-EG-ID----ADSV------EV-----NG--ARVFIAHDAVLFLLGTQMDYEV-TTL-RSGFVFKN-------------------------P----NQVSACGCGESVEL-RPATQ-DQY---KTNQAS*---------------
>1094489_Baustralis@AGF74451.1| putative FeS assembly scaffold SufA
---------------------------------------------------------------------------------------------------------------------------------------------------------------------------MN-RF-SVINLTEAAVDRVKTIMKT-------------------EDA--R-GILVGMKKG-GCAGMEYTISLV---K--E-EI-PD----TDLV------EI-----DG--ACVFVARDAVLFLLGTQMDYEV-TTL-RSGFVFKN-------------------------P----NQISACGCGESVEI-RPVSQ-NQL---TEMYEVN---------------
>687861_Bschoenbuchen@AQX30549.1| iron-sulfur cluster assembly protein
---------------------------------------------------------------------------------------------------------------------------------------------------------------------------MG-R--SVISLTEVAIDRIKDIMKT-------------------KNA--C-GILIGIKKG-GCAGMEYTITLA---K--E-EM-HD----ADVV------EI-----DG--ARVFIARDAILFLLGTQVDYEV-TTL-RSGFIFNN-------------------------P----NQISACGCGESVEI-RPASQ-NKL---NEIYETH---------------
>696125_Bclarridgeiae@CBI76525.1| conserved protein of unknown function
---------------------------------------------------------------------------------------------------------------------------------------------------------------------------MS-HF-SIISLTESAIDRIKVIMET-------------------KNA--H-GILVGIKKG-GCAGMEYTIALV---T--E-EM-HD----ADVV------EV-----DG--ARVFIARDAVLFLLGTQMDYEV-TTL-RSGFVFNN-------------------------P----NQVSACGCGESVEI-RPVSQ-NQI---NETYKTN---------------
>360095_Bbacilliformi@ABM44597.1| putative FeS assembly scaffold SufA
---------------------------------------------------------------------------------------------------------------------------------------------------------------------------MS-RC-LVISLTEAAINRVKNIMET-------------------KDA--H-GILIGVKKG-GCAGMEYTITLV---K--E-EV-RDT--SADIV------EI-----NG--ARVFIARDAVLFLLGTQLDYEE-TAL-RSGFIFNN-------------------------P----NQISACGCGESVEI-RPISQ-NS--------------------------
>1318743_Bancashensis@ALE03870.1| Iron binding protein SufA for iron-sulfur cluster assembly
-------------------------------------------------------------------------------------------------------------------------------------------------------------------------------------------------MKT-------------------KDA--R-GILVDIKKG-GCAGMEYKVSLV---T--E-EM-HD----VDIV------EI-----KG--ARVFIARDAILFLLGMEIGYEI-TTL-RSGFTFNN-------------------------P----NQVSACGCGESVEI-RPVLP-SDL---DKLRGAH---------------
>2079010_CTsp@RCL04096.1| iron-sulfur cluster assembly protein
---------------------------------------------------------------------------------------------------------------------------------------------------------------------------MS-RF-SVLSLTDEAVVRVKEIMRI-------------------NHA--R-GILVGVKKG-GCAGMEYTVDLV---V--E-EL-SG----LDIV------EK-----DD--ARVFIAREAVLFLLGTLMDFEI-TTL-RTGFVFKN-------------------------P----NQTSACGCGQSVDI-IPASL-DML---KKK-------------------
>2079009_CTsp@RCL01895.1| Fe-S cluster assembly scaffold protein
----------------------------------------------------------------------------------------------------------------------------------------------------------------------------------MLTLTDAAVMRIKDIMRE-------------------SGA--C-GILVGVRKG-GCAGMEYTIDLA---L--E-EL-SN----LDVV------EK-----DG--ARVFVAQAAILFLLGSLIDFEI-TTL-RTGFVFKN-------------------------P----NQISSCGCGDSVEI-VPASS-NML---KKR-------------------
>2079008_CTsp@RCL00492.1| iron-sulfur cluster assembly protein
---------------------------------------------------------------------------------------------------------------------------------------------------------------------------MS-YS-HILTLTDNAAVRVKEIMQT-----H-------------KHA--R-GIMVGIKKG-GCAGLEYTIDLI---T--E-DM-STS--EMDVI------EK-----DG--GRVFIAREAVLFLLGTEMDFEV-TTF-RAGFVFRN-------------------------P----NQISTCGCGESIAV-TPASP-DLL---NKKR------------------
>1094559_Btamiae@EJF94944.1| iron-sulfur cluster assembly accessory protein
---------------------------------------------------------------------------------------------------------------------------------------------------------------------------MG-RF-SVITLTQAAQNRVVEIMEN-------------------NNV--H-GIIIGVKKG-GCAGMEYTVDLA---T--T-DI-KN----ADIV------EF-----DR--ARVYIAREAVLFLLGTQMDYEI-GTL-RTGFVFNN-------------------------P----NQTSACGCGESVEI-RPASQ-SAL---ENVTSST---------------
>1686310_Bapis@OLY45446.1| iron-sulfur cluster assembly protein
---------------------------------------------------------------------------------------------------------------------------------------------------------------------------MA-GL-SVITMTDAAKKRIRDIMQD-------------------NDA--S-GIIVGVKKG-GCAGMEYTVDLA---K--S-AI-EN----ADVA------ED-----GG--ARVYVSREATLFLLGTQIDFEE-TTL-HTGFVFNN-------------------------P----NQTSACGCGLSVEI-RPVAQ-ADL---EMAQK-----------------
>1902579_CThoelldobleri@AQS41522.1| FeS assembly scaffold SufA
---------------------------------------------------------------------------------------------------------------------------------------------------------------------------MR-RF-SVMTLTGRAVARVKEIMQN-----N-------------PDS--A-GIVIGVKKG-GCAGMEYTVELA---G--D-DI-SG----MDKV------EQ-----DG--ACVLVSPDAVLFLLGTEMDYEA-TTL-RTGFVFKN-------------------------P----NQTSACGCGESVEI-RPVPA-EAL---QGKK------------------
>2079007_CTsp@RCL03859.1| iron-sulfur cluster assembly protein
---------------------------------------------------------------------------------------------------------------------------------------------------------------------------MS-A--SVLTLTEKAAARVRELMQE-----N-------------ENA--Y-GLIVGLKKG-GCAGMEYTVHLV---R--E-DM-PG----LDFV------EK-----DG--GRVFIAPEAVLFLLGSEMDFEK-TLL-RTGFLFRN-------------------------P----NQISACGCGESVAI-RPVSR-DST---REC-------------------
>1892849_Bsp@FYAS01000044.1_27|  25722 26117
----------------------------------------------------------------------M-----------------------------------------F---------------------------------------------------------SIP-GL-KVVSLTDAAAARIREIMAQ-----SARDNPD-------APA--L-GLRVGVKKG-GCAGMEYTFEVA---R--A-LE-KG----DEVV------TE-----KD--ATVIVDAKAVLFLLGTELDFRT-DRF-SSTFVFNN-------------------------P----NQVSACGCGESVEI-RPRSE-SAL---AAQ*------------------
>1970325_Bsp@OYX02136.1| FeS assembly scaffold SufA
----------------------------------------------------------------------M-----------------------------------------F---------------------------------------------------------SIP-GL-KVVSLTDAAAARIREIMAQ-----S-----D-----GVEPA--L-GLRVGVKKG-GCAGMEYTFEVA---R--E-AA-KG----DEVV------TE-----KG--ATVIVDGKAVLFLLGTELDFRT-DRF-SSTFVFNN-------------------------P----NQVSACGCGESVEI-KPRAD-AAA---H---------------------
>428_Msporium@PWB92929.1| iron-sulfur cluster assembly accessory protein
-------------------------------------------------------------------------------------------------------------------------------------------------------------------------------M-NVMSLSDSAAERVRGLLAG-----A-----E-------NAN--I-GLRISVEKS-GCAGMAYKMELA------E-PS-PG----DEVI------EE-----KG--ARVIVAGQAVIYLLGTRMDLDV-QQF-SSSFVFQN-------------------------P----NQTSACGCGESVEL-NPVDP-SAV--------EKHVSG-----------
>107635_Msp@AZUO01000001.1_2136|  2269183 2269551
-------------------------------------------------------------------------------------------------------------------------------------------------------------------------------M-NVMSLSDSAAERVRGLLAG-----A-----E-------NAN--I-GLRISVEKS-GCAGMAYKMELA------E-PS-PG----DEVI------EE-----KG--ARVIVAGQAVIYLLGTRMDLDV-QQF-SSSFVFQN-------------------------P----NQTSACGCGESVEL-NPVDP-SAV--------EKHVSG*----------
>2052174_Mbacterium@PWB80618.1| Fe-S cluster assembly scaffold SufA
----------------------------------------------------------------------M-----------------------------------------G---------------------------------------------------------FRP-EL-NVMSLSDAAAERVRGVLAG-----A-----E-------NPR--V-GLRISIEKG-GCAGMSYKMELA------E-AG-PG----DEIV------EE-----KG--ARVIVDAKAVLFLLGTRMDVQT-TQF-SSTFVFEN-------------------------P----NQTSACGCGESVAL-TPADP-ARL---GGDDASSRTPGVA---------
>622637_Msp@KE124774.1_889|  912071 912448
----------------------------------------------------------------------------------------------------------------M---------------------------------------------------------ALP-KL-SVMTVSPAAVERVRGLLAN-----A-------------SAG--A-GLRVSVEKG-GCAGMSYKMEIA------E-PQ-KG----DEVI------ET-----DG--ARVIVDAKAVLYLLGTTMDVKT-TQF-ASTFVFEN-------------------------P----NQTSACGCGESVEL-KPADP-SRV---GLASV*----------------
>173366_Mrosea@AZG76465.1| iron-sulfur cluster assembly accessory protein
----------------------------------------------------------------------M-----------------------------------------T---------------------------------------------------------SMQ-KM-SVMNVSPAAAERVRGLLAS-----G-------------AEG--K-GLRVSVEKG-GCAGMSYKMEIA------E-PK-RG----DEVI------DI-----EG--GRVIVDAAAVLYLLGTTMDVKT-TQF-SSTFVFEN-------------------------P----NQTSACGCGESVEL-TPADP-EKV---GAASQMGSS-------------
>2056219_Msp@PHSQ01000004.1_72|  72856 73233
----------------------------------------------------------------------------------------------------------------M---------------------------------------------------------NLP-LP-NVLTLSEAATARVRALLAD-----A-----P-------TPT--T-GLKVSIEKS-GCAGMAYKMALA------E-PA-PG----DEVI------EQ-----DG--ARVIVDGKAVLFLIGTRMDVKA-ERF-STSFVFEN-------------------------P----NQTSACGCGESVAL-KPVES-LST---VNGA*-----------------
>655015_Mbryophila@ARN80599.1| Fe-S cluster assembly scaffold SufA
----------------------------------------------------------------------------------------------------------------M---------------------------------------------------------NLA-AP-AVIALSDAAVDRVRSLTAK-----A-----Q-------SPE--A-GLRISVEKG-GCAGMSYKMELA------Q-PE-PG----DEIV------EQ-----AG--ARVIVDAKAVLYLLGARMDVKT-DRF-SSSFVFEN-------------------------P----NQTASCGCGESVSL-TPAAA-PLA-------------------------
>1986852_Rbacterium@RPF96322.1| iron-sulfur cluster assembly accessory protein
-----------------------------------------------------------------------------------------------------------------------------------------------------------------------------------MTLTPAAIERVRSLINN-----S-----E-------KQG--A-MLRVGIEKG-GCAGLHYAMDYV---T--E-IL-AG----DEVV------NQ-----DD--ITIVIDPKAILYLLGTEMDFVE-DKF-SSGFKFNN-------------------------P----NETSACGCGESVEI-TPIEA-FNT-------------------------
>2175152_Pclade@RCL73694.1| iron-sulfur cluster assembly accessory protein
---------------------------------------------------------------------------------------------------------------------------------------------------------------------------MQ-KS-NILTLTPKAIERIRYLVNQ-----S-----S-------SQD--N-ILRVGIEKG-GCAGLTYSMDYI---S--E-IK-EG----DEIV------DQ-----DD--IKVVVDPKAILYLLGTEMDYVE-DKF-SSGFKFNN-------------------------P----NEVSACGCGESVEI-VPLDT-VTE---VSTAS-----------------
>1986855_Rbacterium@OUT82949.1| Fe-S cluster assembly scaffold SufA
---------------------------------------------------------------------------------------------------------------------------------------------------------------------------MV-KS-NIISLTPRAIERVNHLIDD-----S-----N-------QEN--K-ILRIGIEKG-GCAGLHYSMDYV---S--E-IS-DG----DEVV------EQ-----GG--VTIVIDPKAILYLLGTEMDYVE-EKF-SAGFKFNN-------------------------P----NETSACGCGESVEI-TPISE-LEI---K---------------------
>1951228_Rbacterium@DBMN01000195.1_7|  6431 6793
----------------------------------------------------------------------M-----------------------------------------G---------------------------------------------------------LFG-DM-PVVKLTPAAVDRVRAIIAN-----S-----S-------TPL--A-GLRLGLDKG-GCAGMTYKFEMV---A--A-AD-PK----DDVV------EV-----DG--VTVFVDPAATLYLLGTTVDFKT-DKM-ASTFVFEN-------------------------P----NQISACGCGESVSI-EPAKV-*---------------------------
>1495045_Tsp@KN050829.1_215|  231200 231571
---------------------------------------------------------------------------------------------------------------------------------------------------------------------------MT-GM-PILKLTEAAVNRIRRLQEK-----S-----G-------KPD--A-GLRISLKAG-GCAGYEYDMQWA---E--A-AN-PG----DEVV------EQ-----DG--VKVYVDPGALLYLLGSTMDYKE-DKL-KSGFVFDN-------------------------P----NQIGACGCGESVQL-KPADP-GML---EKS*------------------
>83401_Rparvum@SDG47437.1| iron-sulfur cluster assembly protein
-------------------------------------------------------------------------------------------------------------------------------------------------------------------------------M-TLLSLTDAAAERARQLLDG-----A-------------SPG--A-GLRLGVKSA-GCSGFKYTIELA---D--S-PG-AL----DDVV------EA-----KG--VRLFVDPMATMYLLGAEMDFTR-DKL-QSGFVFSN-------------------------P----NESARCGCGESVAF-G---------------------------------
>1986647_Abacterium@RPH17074.1| iron-sulfur cluster assembly accessory protein
----------------------------------------------------------------------------------------------------------------------------------------------------------------------------M-MQ-NVLNLTDKAADRVKSLIEK-----SG----D-------DAV--K-GLRVGVKKG-GCSGMEYFVEYA---A--E-KS-AM----EEEV------ED-----KG--VRIFIEPAAFMFLLGSTMDYQE-DRL-SSGFTFAN-------------------------P----NEKARCGCGQSVAF-----------------------------------
>985867_COthessalonice@AEWF01000003.1_157|  167491 167826
----------------------------------------------------------------------------------------------------------------------------------------------------------------------------M-RP-VAMSITENAKSRVRELLAQ-----R-----P-------TPA--A-GIRIGIKTK-GCSGMSYTMEFA---D--E-IS-PF----DEVI------KV-----DD--LTLMIDPKAIMFLLGTEMDYVV-EPL-HSGFVFRN-------------------------P----NEKGRCGCGKSFHV-*---------------------------------
>91604_CPacanthamoeba@AIK97037.1| hypothetical protein ID47_10295
----------------------------------------------------------------------------------------------------------------------------------------------------------------------------M-RP-VPMTLTDSAKARVRELMSQ-----R-----E-------TPA--A-GIRIGIKTK-GCSGMSYTMEFA---D--T-IS-AF----DEVV------TV-----DD--LTLMIDPKAILFLLGTEMDYVV-ETL-QSGFVFRN-------------------------P----NEKGRCGCGKSFHV-----------------------------------
>1895707_Abacterium@OJV45440.1| Fe-S cluster assembly scaffold SufA
---------------------------------------------------------------------------------------------------------------------------------------------------------------------------MS-TP-AAITITEAAIERVRHLLNQ-----R-----G-------KPS--K-GIRISVRTK-GCSGLSYTLEYT---D--D-IS-PY----DEVV------TA-----DD--IQILIDPKAIMFIVGTQMDFVE-GEL-ESGFVFTN-------------------------P----NEKGRCGCGESFHV-----------------------------------
>2013095_Abacterium@PPR38595.1| hypothetical protein CFH30_01048, partial
------------------------------------------------------------------------------------------------------------------------------------------------------------------------------------------------------------------------------------------------LEYV---D--S-VV-EG----DEVV------KF-----DD--VSIFIDPKASFFLIGTEMDYEE-NEL-ESGFKFKN-------------------------P----NEKGRCGCGESFHV-----------------------------------
>1986631_Pbacterium@RPG12600.1| iron-sulfur cluster assembly accessory protein
----------------------------------------------------------------------------------------------------------------------------------------------------------------------------------MITVTHSAVNQIKKMMTS-----R-----S-------NLP--Y-GIKLGINTK-GCSGLSYTLEYV---D--N-VD-TN----DEVL------EF-----DD--IKIFVDPKSSLFLIGTQMDYVE-GEL-ESGFKFVN-------------------------P----NEKGRCGCGESFHV-----------------------------------
>2007300_Aproteobacter@PDH55369.1| hypothetical protein CNE97_03850
----------------------------------------------------------------------------------------------------------------------------------------------------------------------------------MITLTSSAVDHIKSLFAS-----R-----N-------QNT--S-GIKIGISTK-GCSGLSYTMEFV---D--K-VD-QN----DEMF------VF-----DD--VKIFIDKKASLFLIGTQMDYIK-GEL-ESGFKFIN-------------------------P----NEKGRCGCGESFHI-----------------------------------
>1986644_Pbacterium@OUU51626.1| Fe-S cluster assembly scaffold SufA
----------------------------------------------------------------------------------------------------------------------------------------------------------------------------------MITVTSNAVNHIKKLLSS-----R-----E-------KKP--L-GIKLNIETK-GCSGLSYKMEYV---D--V-AD-KN----DELI------AV-----QD--INIYVDPKATLFLLGTTMDYEE-GVL-ESGFKFVN-------------------------P----NEKGRCGCGESFHV-----------------------------------
>1986869_Rbacterium@OUW71865.1| Fe-S cluster assembly scaffold SufA
----------------------------------------------------------------------------------------------------------------------------------------------------------------------------------MITVTSNALNQVKRLLSQ-----R-----G-------KDS--K-GIRIGIKTK-GCSGLSYTLEYV---D--E-TE-KA----DEKI------QI-----ED--INIFIDSKATLFLIGTQMDYVE-DEL-QSGFEFTN-------------------------P----NEKGRCGCGESFHV-----------------------------------
>1891279_Tindica@AXO15340.1| iron-sulfur cluster assembly accessory protein
---------------------------------------------------------------------------------------------------------------------------------------------------------------------------MA-LP-SPISVTPVALDHIKALLDS-----R-----G-------KPS--H-GIRLGVRSK-GCSGLSYTLEYA---D--D-AT-GF----EDVV------ELE----DG--VKLLIDPKAIMFVLGTEMDYEV-NKM-EEGFVFRN-------------------------P----NEKGRCGCGESFHV-----------------------------------
>1947674_Tsp@DENO01000137.1_11|  12972 13313
---------------------------------------------------------------------------------------------------------------------------------------------------------------------------MA-LP-SPISVTPVALDHIKALLDS-----R-----G-------KPS--H-GIRLGVRSK-GCSGLSYTLEYA---D--D-AS-GF----EEVV------ELE----DG--VKILIDPKAIMFVLGTEMDYEV-NKM-EEGFVFRN-------------------------P----NEKGRCGCGESFHV-*---------------------------------
>1544451_Tsp@OKH86954.1| hypothetical protein LF95_18275
---------------------------------------------------------------------------------------------------------------------------------------------------------------------------MA-LP-APINVTPSALDHIKALLAS-----R-----G-------KPS--A-GIRLGVRSK-GCSGLSYTLEYA---D--D-ES-GF----DEVV------QLD----DG--VKLMIDPKAIMFVLGTEMDYSV-DKM-EEGFVFRN-------------------------P----NEKGRCGCGESFHV-----------------------------------
>28181_Mblakemorei@OEJ65213.1| Fe-S cluster assembly scaffold SufA
---------------------------------------------------------------------------------------------------------------------------------------------------------------------------MN-LP-APINMTPAAIDQVKALLAS-----R-----G-------KPS--A-GIRIGVRTK-GCSGLSYTLEFA---D--E-VG-EF----DEEL------EV-----DG--VKVLIDPKATMFIIGTEMDYVT-DKL-ESGFVFTN-------------------------P----NEKGRCGCGESFHV-----------------------------------
>1895778_Msp@OJX80889.1| Fe-S cluster assembly scaffold SufA
---------------------------------------------------------------------------------------------------------------------------------------------------------------------------ME-LK-APISITESAAARVRTMLEK-----R-----G-------KPS--A-GVRIGVRSK-GCSGMQYTLEYA---D--E-KS-PF----DEVV------EQ-----NG--ITVLIDPKAAMFIFGTEMDWVE-EKM-QSGFVFRN-------------------------P----NEKGRCGCGESFHV-----------------------------------
>55518_Mgryphiswalde@AVM77263.1| Iron-binding protein IscA
---------------------------------------------------------------------------------------------------------------------------------------------------------------------------ME-MK-APITITESAAQRVRAMLDK-----R-----G-------KPS--A-GIRIGVRSK-GCSGMQYTLEYA---D--E-KS-PF----DEVV------EQ-----GG--ITVLIDPKAAMFIFGTEMDWVE-EKM-QSGFVFRN-------------------------P----NEKGRCGCGESFHV-----------------------------------
>1437059_Mmoscoviense@OAN50881.1| Fe-S cluster assembly scaffold SufA
---------------------------------------------------------------------------------------------------------------------------------------------------------------------------MD-MK-TPIILTDAAADRVKAMLAK-----R-----G-------KPS--A-GIRIGVRSK-GCSGMQYTLEYA---D--E-KT-QF----DEVV------EQ-----KG--VTVLIDPKAAMFVFGTEMDWVE-EQM-KSGFVFRN-------------------------P----NEKGRCGCGESFHV-----------------------------------
>2053833_Msp@RAU21466.1| Fe-S cluster assembly scaffold SufA
----------------------------------------------------------------------------------------------------------------------------------------------------------------------------M-AP-APMTITDAAAERVKSMLAK-----R-----G-------KPS--V-GIRIGVRSK-GCSGMSYTLEYA---D--E-KT-QF----DEIV------ED-----KG--VTVLIDPKATMFILGTEMDYVE-EKM-QSGFVFRN-------------------------P----NEKGRCGCGESFHV-----------------------------------
>342108_Mmagneticum@BAE51830.1| Uncharacterized conserved protein
----------------------------------------------------------------------------------------------------------------------------------------------------------------------------M-AP-APMTITDAAAERVKVLLEK-----R-----G-------KPS--V-GIRIGVRSK-GCSGMSYTLEYA---D--E-KT-QF----DEIL------ED-----KG--VTVLIDPKATMFILGTEMDFVE-DKM-QSGFVFKN-------------------------P----NEKGRCGCGESFHV-----------------------------------
>2032658_Abacterium@PDZW01000015.1_22|  30287 30625
---------------------------------------------------------------------------------------------------------------------------------------------------------------------------MT-AP-APISITDAAAERVKALIAK-----R-----G-------KPT--V-GVRIGVRSK-GCSGMSYTVEFA---D--E-KS-PY----DETV------ED-----KG--VTIFIDPKATLFILGTEMDYVE-EQM-KSGFVFRN-------------------------P----NEKGRCGCGESFHV-*---------------------------------
>1082_Pfulvum@SEH48794.1| iron-sulfur cluster assembly protein
----------------------------------------------------------------------------------------------------------------------------------------------------------------------------M-PA-APLTITDAAALRVQALLDK-----R-----G-------KPS--A-GIRIGVRSK-GCSGLSYTLEFA---D--E-RT-PY----DEIV------EH-----NG--VTVLIDPKATMFILGTEMDFVE-DKM-QSGFVFRN-------------------------P----NEKGRCGCGESFHV-----------------------------------
>1974092_Rbacterium@PIW30720.1| Fe-S cluster assembly scaffold SufA
-----------------------------------------------------------------------------------------------------------------------------------------------------------------------------------MTITDQAAERVKALLAS-----R-----G-------KPS--A-GVRVGIRTK-GCSGMSYTLEFA---D--E-KN-EF----DEVV------ED-----KG--VRIYIDPKATMFIIGTEMDFVE-DKL-ESGFVFQN-------------------------P----NEKGRCGCGESFHV-----------------------------------
>1802022_Rbacterium@OHC77463.1| Fe-S cluster assembly scaffold SufA
-----------------------------------------------------------------------------------------------------------------------------------------------------------------------------------MSLTDAAAKRVKAMLDA-----R-----G-------KPS--V-GVRIGIRTK-GCSGMSYTLEFA---D--E-KG-PF----DEVV------ED-----KG--VTILIDPKATMFIIGTEMDFVE-EQL-KSGFVFTN-------------------------P----NEKGRCGCGESFNV-----------------------------------
>1802023_Rbacterium@OHC80673.1| Fe-S cluster assembly scaffold SufA
-----------------------------------------------------------------------------------------------------------------------------------------------------------------------------------MTVTPAAALKVKALLDG-----R-----G-------KPS--A-GIRIGIRTK-GCSGMTYTLEFA---D--A-RT-PF----DEVV------ET-----QG--VTLLIDPKATMFILGTEMDYRE-DKL-ESGFVFVN-------------------------P----NEKGRCGCGESFHV-----------------------------------
>244581_CPacanthamoeba@AIL13116.1| hypothetical protein IM40_05710
--------------------------------------------------------------------------------------------------------------------------------------------------------------------------MHE-KP-PVLQVTDTAAERVKALLAS-----R-----G-------KPS--L-GIRIGIRTK-GCNGLSYTLEYA---D--E-KN-AL----DEIV------ED-----KG--IKVLIDPKALLFLLGTEMDFVQ-DQL-QSGFVFKN-------------------------P----NEKGRCGCGDSFHV-----------------------------------
>1288970_Msp@CCQ74483.1| Iron-binding protein iscA, FeS cluster assembly protein
--------------------------------------------------------------------------------------------------------------------------------------------------------------------------MSG-AM-QPIQITEAAMQQVKALLDG-----R-----G-------KPS--A-GIRIGVRTK-GCSGLSYTIEFA---D--E-RN-EF----DEIM------EQ-----DG--ITVMIDPKATMFIIGTEMDYVE-EKL-QAGFVFRN-------------------------P----NEKGRCGCGESFHV-----------------------------------
>1948416_Abacterium@DITS01000020.1_90|  85889 86224
----------------------------------------------------------------------------------------------------------------------------------------------------------------------------M-AT-APITITDNAAARIKDLMAQ-----R-----G-------KPS--A-GIKVGVRSR-GCSGMSYTIEYA---D--E-VG-KF----DEVV------EE-----KG--VKVLIDPKAIMFLIGTEMDFVE-EKL-KSGFTFVN-------------------------P----NEKGRCGCGESFHV-*---------------------------------
>244582_CPsymbiosus@JQAK01000001.1_1047|  1162767 1163102
----------------------------------------------------------------------------------------------------------------------------------------------------------------------------M-RT-VPIQVTEAALLRLRALLDQ-----R-----G-------KES--A-GIRISIRTK-GCSGLSYTLEYA---D--E-KT-AF----DEMV------EV-----EG--ITLLIDPKAIMFILGTEMDFVE-EKM-QSGFVFKN-------------------------P----NEKGRCGCGKSFHV-*---------------------------------
>1264899_Zcompransoris@PWR24103.1| Fe-S cluster assembly scaffold SufA
-----------------------------------------------------------------------------------------------------------------------------------------------------------------------------------MEVTEPAAARVRELLSK-----R-----G-------KPS--A-GVRIGIRTA-GCSGMQYTLEYA---D--E-KG-RY----DEVV------ED-----KG--VTILVDPKAVMFLIGTKMDFET-DKL-KSGFVFIN-------------------------P----NEKARCGCGESFHV-----------------------------------
>1948415_Abacterium@DIUV01000048.1_57|  58063 58398
----------------------------------------------------------------------------------------------------------------------------------------------------------------------------M-AQ-QLISISDAAAKHIASMLNQ-----R-----G-------KPS--A-GIRVGIRTR-GCSGLSYNIEYA---D--E-AQ-PY----DEVI------EE-----KG--VCVLIDPKAIMFLVGTEMDYVE-EKF-KSGFVFKN-------------------------P----NEKGRCGCGESFNV-*---------------------------------
>1123355_Tpusilla@JHYO01000018.1_25|  23049 23393
--------------------------------------------------------------------------------------------------------------------------------------------------------------------------MSE-RP-APITVTENALDRIRALLES-----R-----G-------KPS--V-GIRIGVRTK-GCSGLSYTLEFA---D--E-VN-EF----DEAF------DPA----DD--VKIMIDPKATMFIFGTEMDYVE-EKM-ASGFVFSN-------------------------P----NEKGRCGCGESFHV-*---------------------------------
>1867952_CTmagnetica@SCA58073.1| FeS cluster assembly protein
--------------------------------------------------------------------------------------------------------------------------------------------------------------------------MNE-RP-APISVTENALARIRDLLDS-----R-----G-------KPS--V-GIRIGVRTK-GCSGLSYTLEFA---D--E-IS-EF----DEVF------DPA----ED--VKIMIDPKATMFIFGTEMDFVE-EQM-ASGFVFSN-------------------------P----NEKGRCGCGESFHV-----------------------------------
>1414854_CNamoebiphila@ARN85227.1| hypothetical protein GQ61_07945
--------------------------------------------------------------------------------------------------------------------------------------------------------------------------MRE-QP-AILKITESAAERVKKLLSQ-----R-----G-------KPS--V-GVRIGVKTR-GCSGNAYTLEYA---D--A-IE-PH----DEVV------ED-----KG--VRILIDPKAVLFIIGTEMDYVE-EKL-QSGFTFKN-------------------------P----NEKGRCGCGESFHV-----------------------------------
>1895706_Abacterium@OJW46273.1| Fe-S cluster assembly scaffold SufA
----------------------------------------------------------------------------------------------------------------------------------------------------------------------------M-TQ-ALLTITESAAQRVQTLLKS-----R-----G-------KPA--Y-GIRIGLKSK-GCSGLSYTLEFA---D--E-AG-AY----DEVI------EA-----HG--VKVLIDPKAVMFLMGSQMDYVE-DKL-SSGFVFEN-------------------------P----NEKGRCGCGESFHV-----------------------------------
>1797230_Abacterium@OFX07131.1| Fe-S cluster assembly scaffold SufA
----------------------------------------------------------------------------------------------------------------------------------------------------------------------------M-TQ-PVLTLTNAAANRVKTLLEG-----R-----G-------KPS--R-GIRIGLKSK-GCSGLSYTLEFA---D--E-VG-PY----DEVI------EA-----YG--IAVLIDPKAVMFIMGSEMDYVG-DKL-SSGFVFNN-------------------------P----NAKGICGCGESFHV-----------------------------------
>1948380_Abacterium@DDZS01000067.1_35|  34242 34589
----------------------------------------------------------------------M-----------------------------------------F---------------------------------------------------------PAP-GK-AALSITDSAAVRIKELMAQ-----R-----E-------KPA--K-GIRVGVRTR-GCSGLSYTIEYA---D--D-IE-KY----DEVV------ED-----KG--VTVLIEPKAVMFLLGTQMDFVD-EKL-KSGFVFNN-------------------------P----NEAGRCGCGESFTV-*---------------------------------
>2268457_Rbacterium@QOZR01000003.1_24|  21537 21881
----------------------------------------------------------------------------------------------------------------M---------------------------------------------------------ARV-AA-ALITLTDAAAERAKTLLAR-----N-----E-------APA--A-GLRVGVKSK-GCSGLSYTIEYA---D--A-KG-PH----DEVI------ED-----KG--VTIFIDPKATMFILGSEMDYVE-DKL-QSGFVFRN-------------------------P----NEKGRCGCGESFHV-*---------------------------------
>1549855_Hjordaniae@AMW35060.1| Fe-S cluster assembly scaffold SufA
----------------------------------------------------------------------M-----------------------------------------F---------------------------------------------------------AEP-GK-KVLQLTDAAAQRVRDLVAR-----S-----E-------KPM--I-GLRVGIKTR-GCSGMSYVVEYA---E--E-KK-PF----EEVI------ED-----KG--VTILVDPMALMFVLGATMDYRV-DKF-SSGFVFDN-------------------------P----NETGRCGCGESFSV-DKSVA-TD--------------------------
>1279038_Nitersonii@KB907344.1_99|  100848 101249
-------------------------------------MASA--------------------SVTPA-SPAK-----------------------------------------P---------------------------------------------------------ARQ-AP-KILTLTDAAADRVKDLIAK-----S-----D-------KPV--I-GLRVGVRTR-GCSGLSYVVEYA---E--E-KL-PF----EDAV------ED-----KG--VTILIDPAAFMYLLGSTMDYRV-DKF-AASFVFEN-------------------------P----NETGRCGCGESFSI-DPTVQ-A*--------------------------
>414052_Cbisanense@SOD96143.1| iron-sulfur cluster assembly protein
---------------------------------------------------------------------------------------------------------------------------------------------------------------------------MA-AP-QVLTLTEAAAARVKALIAK-----S-----D-------KPV--E-GLRVGIKTR-GCSGMSYVVEYA---E--E-KK-PF----EDVV------ED-----KG--VKIFVDPSALMFILGSEMDYQE-GKM-QSGFVFTN-------------------------P----NETARCGCGESFSV-G--------------------------G------
>1238182_Csalinarum@EKV30133.1| Iron binding protein IscA
----------------------------------------------------------------------------------------------------------------------------------------------------------------------------M-SA-PVLTLTDAAADRVKTLIAK-----S-----D-------KPV--E-GLRVGVKTT-GCSGMSYVVEYA---E--E-KK-PF----EDMI------ED-----KG--VKIFIDPAAFMFLLGSTMDYEE-GKL-RSGFTFTN-------------------------P----NETARCGCGESFSV-G---------------------------------
>1629718_Rbacterium@KJS34972.1| hypothetical protein VR70_16575
----------------------------------------------------------------------------------------------------------------M---------------------------------------------------------AAF-AT-NALSLTDAAAARVKDLIAK-----A-----D-------TPA--A-GLRVGVKTR-GCSGMSYVVEYA---E--E-PR-PF----EDVV------ED-----KG--VKIFIDPTALMFIVGSVMDYRT-DKL-QSGFVFEN-------------------------P----NETARCGCGESFSV-DKGAV----------------------GV---GS
>80876_Iperegrinum@SIS73475.1| iron-sulfur cluster assembly protein
-------------------------------------MA-------------------------------T-----------------------------------------T---------------------------------------------------------PAI-PP-KPLTLTDAAAERVKSLIAR-----S-----D-------TPV--L-GLRVGVKTR-GCSGMSYTVEYV---T--E-ER-PF----EDVV------ED-----KG--VRLYIDPMALMFIIGAEMDYQD-DKM-QSGFVFNN-------------------------P----NATAHCGCGESFSV-DKSVA-QP--------------------------
>1523418_Aproteobacter@KPF84620.1| hypothetical protein IP70_15095
----------------------------------------------------------------------------------------------------------------M---------------------------------------------------------ARA-LP-KALTLTDAAASRVKELMSR-----S-----D-------KPI--I-GLRVGVKTR-GCSGMSYFVEYA---E--E-KK-KF----EEVV------ED-----KG--VTILIDPAATMFLIGSEMDYAE-DKF-QSGFTFKN-------------------------P----NEKARCGCGESFSV-----------------------------------
>1121034_Nirakense@KE386933.1_48|  35382 35726
----------------------------------------------------------------------------------------------------------------M---------------------------------------------------------ARP-LP-KAMTITDAAAERVKELMSR-----S-----D-------KPI--I-GLRVGVKAR-GCSGMSYFVEYA---E--E-KK-LF----EEVV------ED-----KG--VTILIDPAATMFLIGSEMDYAE-DKF-QSGFTFKN-------------------------P----NEKARCGCGESFMV-*---------------------------------
>414684_Rcentenum@ACI97924.1| Iron-sulfur cluster assembly accessory protein
-------------------------------------MS-------------------------------T-----------------------------------------T---------------------------------------------------------LKE-RP-KALTLTDAAAERVRLLMAR-----S-----S-------EPI--L-GLRVGVKAR-GCSGMSYFVEYA---K--D-RK-KF----EEVV------ED-----KG--VTILIDPAATMFLLGSEMDYVE-DRF-QSGFTFRN-------------------------P----NEKARCGCGESFTV-----------------------------------
>2220096_Iprofundi@CP030126.1_1942|  2044985 2045335
--------------------------------------M-------------------------------T-----------------------------------------T---------------------------------------------------------LKE-RP-KALTITDAAAERVKSLIAK-----A-----D-------KPI--I-GLRVGVKAR-GCSGMSYFVEYA---E--E-KK-KF----EEVV------ED-----KG--VTILIDPAATMFLLGSEMDYQD-DKF-QSGFTFKN-------------------------P----NEKARCGCGESFTV-*---------------------------------
>2171757_Rbacterium@QGNJ01000013.1_107|  115338 115691
-------------------------------------MG-------------------------------S-----------------------------------------T---------------------------------------------------------LKE-RP-KALTITDAAATRVKTLMAK-----S-----D-------KPI--L-GLRVGVKAR-GCSGMSYFVEYA---E--E-KK-KF----EEVV------ED-----KG--VTILIDPAATMFLIGSEMDYVE-DKF-QSGFVFKN-------------------------P----NEKARCGCGESFTV-*---------------------------------
>580166_Opacificum@KZD02835.1| Fe-S cluster assembly scaffold SufA
----------------------------------------------------------------------------------------------------------------------------------------------------------------------------M-AQ-QMITLTDAAAERARALMSR-----S-----E-------KPV--A-ALRIGVKAR-GCSGMSYVVEYA---D--E-KK-KF----EEVV------ED-----KG--VKIFIDPAAVMFLIGSEMDYQE-DKF-TSGFTFTN-------------------------P----NEKGRCGCGESFHV-----------------------------------
>1207063_Oindicum@EKE78112.1| Iron-sulfur cluster assembly accessory protein
----------------------------------------------------------------------------------------------------------------------------------------------------------------------------M-AQ-QVITLTDAAAERARALMAR-----S-----E-------QPV--A-ALRVGVKAR-GCSGMSYVIEYA---D--E-KK-KF----EEVV------ED-----KG--VKIFIDPAAVMFLIGSEMDYTE-DKF-TSGFTFVN-------------------------P----NEKGRCGCGESFHV-----------------------------------
>2022747_Ecyanobacteri@OYQ20925.1| Fe-S cluster assembly scaffold SufA
-------------------------------------------------------------------MATA-----------------------------------------T---------------------------------------------------------APA-KK-TVITLTDAAAARVKTLLEK-----R-----D-------PPA--V-ALRVGIKTR-GCSGLSYNVEYA---D--Q-KM-QF----DEVV------ED-----KG--VTVLVDPAAVMFLIGSEMDYRE-DKF-TAGFTFSN-------------------------P----NEKARCGCGESFSV-----------------------------------
>552518_Elitoralis@KJV09286.1| hypothetical protein VZ95_12430
-------------------------------------MAHAD-------------------------TSPA-----------------------------------------P---------------------------------------------------------RPA-PK-AVISLTDAAAARVKSLLEK-----R-----D-------PPA--V-ALRVGIKTR-GCSGLSYAVDYA---D--T-KM-QF----DEVV------ED-----KG--VTVLVDPAAVMFLIGSEMDYRE-DKF-TSGFTFTN-------------------------P----NEKARCGCGESFSV-----------------------------------
>1629334_Cvaricaedens@GAO99047.1| iron-binding protein IscA
----------------------------------------------------------------------------------------------------------------M---------------------------------------------------------TRE-RP-PFMTITPIAVERIKNLLAS-----R-----E-------KPS--V-GVRIGVRSR-GCSGLSYTLEYA---D--E-RL-ST----DEVI------ES-----YG--VTVLVDPKAGIFLLGTEMDFVE-EKL-QSGFVFRN-------------------------P----NEKGRCGCGESFHV-----------------------------------
>1948417_Abacterium@DITJ01000004.1_83|  82480 82830
----------------------------------------------------------------------------------------------------------------------------------------------------------------------------M-AK-APINITETAAIRIQALLEQ-----R-----G-------KPS--A-GIKVGVRSG-GCSGLAYTIEYA---D--E-IG-PY----DEVVAYPD-STD-----TK--FKVLIDPKAIMYIIGTNMDYIE-GKM-KSGFEFVN-------------------------P----NEKGRCGCGESFNV-*---------------------------------
>1973900_Abacterium@PIR38714.1| Fe-S cluster assembly scaffold SufA
---------------------------------------------------------------------------------------------------------------------------------------------------------------------------MA-LP-PPINITDNAAVRIKALLEK-----R-----G-------KPS--A-GIKVGVRSG-GCSGLSYTIEYA---D--E-IE-KF----DEVVPYPD-SDR-----EE--FKVIIDPKAVMYLIGTNMDYVE-EKM-KSGFIFMN-------------------------P----NEKGRCGCGESFHV-----------------------------------
>1948431_Abacterium@DJIB01000045.1_25|  25676 26011
----------------------------------------------------------------------------------------------------------------------------------------------------------------------------M-HT-AVMSLTESAAARVRQLMEM-----R-----T-------EPA--T-GLRIGIRTG-GCSGMAYSMEFA---R--N-KE-PL----DEVV------EE-----KG--VKLFVDSKALMYLIGTEMDYVE-DKL-QSGFVFNN-------------------------P----NEKGRCGCGESFHT-*---------------------------------
>1948360_Abacterium@DBSY01000168.1_2|  683 1018
----------------------------------------------------------------------------------------------------------------------------------------------------------------------------M-ST-AVMSLTETAAERVKHLMKT-----R-----T-------EPA--T-GLRIGIRTG-GCSGMAYSMEFA---A--D-KE-PL----DEVV------EE-----KG--VKLFVDSKAVMFLIGTEMDYVE-DKL-QSGFVFNN-------------------------P----NEKGRCGCGESFHT-*---------------------------------
>1919251_Dsp@MPNO01000006.1_40|  35923 36258
----------------------------------------------------------------------------------------------------------------------------------------------------------------------------M-NK-QAMTLTDAAADRVRHLMTR-----R-----E-------DPA--V-GLRIGIRTG-GCSGMAYQMEFA---A--E-RN-PL----DEIV------ED-----KG--VTVLIDGRALMFLVGTEMDYVE-DKL-QSGFVFNN-------------------------P----NEKGRCGCGESFHV-*---------------------------------
>1797211_Abacterium@OFW70433.1| Fe-S cluster assembly scaffold SufA
----------------------------------------------------------------------------------------------------------------------------------------------------------------------------M-NQ-FPLTVTPAALSHIKVLLRQ-----R-----E-------KPS--V-GIRIGIRTR-GCSGHAYTLEFL---D--T-EN-PQ----DERV------TY-----ED--VRIFVDPKATLFVLGTEMDYVE-KNF-ESGFVFKN-------------------------P----NEKGRCGCGESFHV-----------------------------------
>1948430_Abacterium@DJKK01000261.1_6|  4125 4472
----------------------------------------------------------------------------------------------------------------------------------------------------------------------------M-TA-PILTLTEAATDRAKLLIGQ-----S-----D-------KPV--A-GIRVGVKTR-GCSGYSYFVEYA---E--E-AL-PF----EEYV------EA-----NG--IKVYIDPMATMFILGSEMDYQE-DKL-NAGFVFTN-------------------------P----NETGRCGCGESFSV-DPQE*-----------------------------
>2015204_Rbacterium@FZLR01000060.1_18|  20061 20396
----------------------------------------------------------------------------------------------------------------M-------------------------------------------------------------MP-QVITLTDRAADRARALIAK-----S-----E-------DEV--M-GLRVGVKST-GCSGMSYYVEYA---R--E-QK-KF----EDVV------ED-----KG--VRIFIEPSATMFLFGSEMDWVE-DRF-NARFDFVN-------------------------P----NEKGRCGCGESFTV----------------------------------*
>2162568_Scluster@QBVV01000005.1_61|  51070 51429
-------------------------------------MF-------------------------------------------------------------------------Q---------------------------------------------------------FEP-GK-APITLTEAAVARAKLLMEK-----SG----D-------EKV--L-GLRVGVKTT-GCSGLSYFVEYA---T--E-QK-KF----EDKV------EE-----NG--ITLFIDPTAVMFIIGSEMDYKE-DKM-SSGFIFNN-------------------------P----NEISRCGCGESFSV-EQ*-------------------------------
>1919269_Abacterium@MPMT01000003.1_36|  37528 37884
-------------------------------------MF-------------------------------------------------------------------------Q---------------------------------------------------------FEP-GK-APVTLTDAAAARVRTLIEK-----SE----N-------EKV--L-GLRVGVKSR-GCSGMSYFVEYA---T--D-QK-KF----EDKV------EE-----KG--VTLFIDPTAVMFILGSEMDYQE-DRM-FSGFVFNN-------------------------P----NETGRCGCGESFSV-A*--------------------------------
>1123362_Tlitoreum@SDG00744.1| iron-sulfur cluster assembly protein
----------------------------------------------------------------------------------------------------------------M---------------------------------------------------------FQP-GK-APITLTEAAAERVRRLVDN-----AG----D-------EGV--I-GLRVGIKNT-GCSGLSYIVEYA---K--E-QK-RL----EDVV------ED-----KG--VKIFIDPTAVMFILGSEMDYQE-DKL-FSGFVFNN-------------------------P----NETGRCGCGESFSV-AAAQ------------------------------
>1122607_Ndenitrifican@AUFM01000011.1_281|  316587 316940
----------------------------------------------------------------------------------------------------------------M---------------------------------------------------------FQP-GK-APITLTDAAAERVKSLMAA-----KP----E-------DGV--L-GLRVGVKAK-GCSGLSYFVEYA---K--E-RK-KF----EDMV------ED-----KG--VTIFVDPTSVMFILGSEMDFQE-DKY-YSGFVFNN-------------------------P----NEESRCGCGESFNV-AS*-------------------------------
>570967_Ffenggangensi@JMLV01000003.1_229|  244766 245101
------------------------------------------------------------------------------------------------------------------------------------------------------------------------------MG-PLLTLTDRAADRVKNLISK-----SP----E-------EGV--L-GLRVGVNTR-GCSGLSYFVEYA---R--E-QK-KF----EDVV------ED-----KG--VKIFVDPTSTMFLIGSEMDYVE-DKL-ESGFTFTN-------------------------P----NEKARCGCGESFSV----------------------------------*
>2164067_Rbacterium@QXNY01000010.1_90|  92342 92677
------------------------------------------------------------------------------------------------------------------------------------------------------------------------------MG-PMLTLTDRAAERVKRLISK-----SP----E-------DGV--L-GLRVGVKTR-GCSGMSYFVEYA---K--E-QK-RF----EDVI------ED-----KG--VKIFIDPTATMFILGSEMDYQE-DKL-QSGFVFTN-------------------------P----NEKSRCGCGESFSV----------------------------------*
>1122135_Klaminariae@KB893167.1_57|  62738 63109
----------------------------------------------------------------------------------------------------------------M-------------------------------------------------------------MP-KLITLTDAAAARVKKLIDQ-----SP----D-------DGV--L-GLRVGISTK-GCSGLSYVVEYA---H--E-QK-KF----EDVV------ED-----KG--VKIFIAPTAVMYLIGSEMDFVE-DKF-QSAFVFSN-------------------------P----NEAGRCGCGESFHV-APESN-TAEL------------------P---V*
>1856302_Rbacterium@OUS14329.1| Fe-S cluster assembly scaffold SufA
----------------------------------------------------------------------------------------------------------------M-------------------------------------------------------------MP-KLITLTDAAAERVKSLMDQ-----SS----D-------DAV--L-GLRVGISTK-GCSGLSYVVEYA---K--E-QK-KF----EDIV------ED-----KG--VKIFIEPTAVMYLIGCEMDFVT-DKF-QSSFVFNN-------------------------P----NEAGRCGCGESFHV-APESN-KAEL----------------------IT
>1461337_Ainsulae@RED52342.1| iron-sulfur cluster assembly protein
----------------------------------------------------------------------------------------------------------------M---------------------------------------------------------FGT-GA-PILTLTDAAADRVRELMDQ-----G-----D-------NEV--L-GLRVGVSSK-GCSGLSYVVEYA---K--E-QK-QF----EEVV------ED-----KG--VRIFVDPAAVMFIIGSQMDYVE-SKL-DSRFTFSN-------------------------P----NETARCGCGESFST-Q---------------------------------
>2026786_Rbacterium@MAO90993.1| Fe-S cluster assembly scaffold SufA
----------------------------------------------------------------------------------------------------------------M---------------------------------------------------------FGT-GK-AIVTLTDTAAERVRSLMEK-----G-----G-------DGV--I-GLRIGVSSK-GCSGLSYVVEYA---K--D-KK-QF----EEEV------DV-----DG--AKVLIDPAATMFLIGAEIDYEE-SKL-QSGFTFRN-------------------------P----NETARCGCGESFSV-AS--------------------------------
>1811626_Scluster@LUQE01000172.1_1|  1 213
----------------------------------------------------------------------------------------------------------------M---------------------------------------------------------FEP-GK-PIVTLTDAAATQVRALMDA-----A-----D-------NDI--I-GLRIGIKTA-GCSGLQYDVQFA---T--E-TK-PF----EDKV------EE-----KG--ITLLI-------------------------------------------------------------------------------------------------------------
>1948385_Abacterium@DFSK01000132.1_1|  3 284
---------------------------------------------------------------------------------------------------------------------------------------------------------------------------------------------------------A-----D-------NDV--I-GLRVGVKTA-GCSGMQYDVQFA---T--E-QK-PF----EDKI------EQ-----DG--VTLFIDPTAVMFLIGSQMDWQE-DKF-SAKFVFNN-------------------------P----NEIARCGCGESFSV-STPS*-----------------------------
>488538_CPmarinum@ADE38262.1| Iron-sulfur cluster assembly protein
----------------------------------------------------------------------------------------------------------------M---------------------------------------------------------FDP-NK-PIVTLTDKAALHVQSLMNK-----A-----E-------SDV--I-GLRVGIKTT-GCSGMQYDVQFA---T--E-QK-PF----EDKV------EE-----KG--VTLFIDPTAVMFLIGSEMDWQE-DKF-AARFVFNN-------------------------P----NEIARCGCGESFSV-AS--------------------------------
>1948434_Abacterium@DBMZ01000092.1_3|  2363 2713
----------------------------------------------------------------------------------------------------------------M---------------------------------------------------------FDP-SK-PILTLTDKAKDHVKRLMSK-----A-----E-------SDA--M-GLRVGIKTA-GCSGLQYVVEFA---T--E-KK-PF----EDMI------EQ-----DG--VNIFIDPSAVMFLIGSEMDWVE-EKF-SSRFEFNN-------------------------P----NEAARCGCGESFTI-EG*-------------------------------
>909943_Scluster@EHI49744.1| Iron-sulfur cluster assembly accessory protein
-------------------------------------MT-----------------------QTDQ-NTTT-----------------------------------------P---------------------------------------------------------FGT-GQ-PILTLTDAAAAQARKLMGK-----A-----D-------SEA--I-GLRVGIKTA-GCSGLQYQVEFA---K--D-QK-PF----EDKI------ED-----KG--VTIFIDPAAVMFIIGSEMDWAE-DKF-ASSFTFTN-------------------------P----NETARCGCGESFTV-S---------------------------------
>1948398_Abacterium@DGPQ01000016.1_13|  13404 13775
--------------------------------------------------------------MQDQ-ILSD-----------------------------------------G---------------------------------------------------------MAM-NT-PIVTLTEAAAEQAKKLMGR-----A-----E-------DGV--I-GLRVGIKTA-GCSGLQYQVEYA---T--D-QK-PF----EDRI------ED-----KG--VTILIDPAAVMFLIGSEMDWTE-DKF-ASSFTFSN-------------------------P----NETARCGCGESFTV-S*--------------------------------
>1948355_Abacterium@DBVF01000017.1_6|  4428 4778
-------------------------------------M--------------------------------------------------------------------------M---------------------------------------------------------FDP-SK-PLLSLTDKAADHVRGLVEK-----G-----G-------DGV--I-GIRVGIRTA-GCSGMKYHVEYA---T--E-KK-PF----EDTI------TE-----KG--VTVIVDPAAVMFLIGSEMDWQE-DKF-ASGFVFSN-------------------------P----NETARCGCGESFSV-S*--------------------------------
>1946152_CEsp@DKNU01000158.1_18|  18061 18429
----------------------------------------------------------------------------------------------------------------M---------------------------------------------------------FDP-SK-PMITLTDKAADRVKSLLAG-----AN----E-------DGI--L-GLRVGVKTV-GCNGLSYFVEYA---K--D-KG-RF----EDVV------ES-----NG--VKLFIDPTSVMFIIGSQMDWEE-SAM-SSRFVFSN-------------------------P----NEIARCGCGESFTV-ADNAA-LA*-------------------------
>1009709_Aproteobacter@ATWQ01000003.1_101|  89705 90052
----------------------------------------------------------------------------------------------------------------M---------------------------------------------------------TNE-NK-PLLTLTEAAVNRVKTLMKD-----T-----E-------SEV--I-GLRIGIKTA-GCSGMKYNVEYA---T--E-IK-PF----EEKI------IS-----KD--IVICIDPAAIMFLIGSEMDYKE-QKF-SSGFEFSN-------------------------P----NEIARCGCGESFTV-A*--------------------------------
>2162572_Scluster@QBYJ01000001.1_98|  100276 100626
----------------------------------------------------------------------------------------------------------------M---------------------------------------------------------TNK-NK-PLLTLTEAAANRVKTLMKD-----T-----K-------SEV--I-GLRIGIKTA-GCSGMKYNVEYA---T--E-IK-PF----EEKI------IS-----KD--IVICIDPAAIMFLIGSEMDYKE-QKF-SSGFEFSN-------------------------P----NEIARCGCGESFTV-VQ*-------------------------------
>1009708_Aproteobacter@ARQU01000004.1_109|  112876 113226
----------------------------------------------------------------------------------------------------------------M---------------------------------------------------------TNK-NK-PLLTLTEAAANKVKTLMKN-----T-----N-------SDV--I-GLRIGIKTA-GCSGMKYNVEYA---T--E-IK-PF----EEKI------IS-----KD--IVICIDPAAIMFLIGSEMDYKE-QKF-SSGFEFSN-------------------------P----NEIARCGCGESFTV-AQ*-------------------------------
>939296_Aproteobacter@KB910566.1_84|  76728 77075
----------------------------------------------------------------------------------------------------------------M---------------------------------------------------------NNE-KK-PILTLTDAAANRVRDLMSK-----A-----D-------SEV--I-GLRIGIKTA-GCSGMKYNVEYA---K--Q-IK-PF----EEKI------VS-----KD--VIICIDPAAIMFLVGSEMDYKE-QKF-SSGFEFNN-------------------------P----NEIARCGCGESFTV-A*--------------------------------
>1986632_Abacterium@OUW58291.1| Fe-S cluster assembly scaffold SufA
----------------------------------------------------------------------------------------------------------------M---------------------------------------------------------NNE-KK-PLLTLTDAAANRVKXLMSK-----A-----X-------SXV--I-GLRIGIKTA-GXSGMKYNVEYA---K--E-IK-PF----EEKI------IS-----KD--ITIXIDPAAIMFLIGSEMDYKE-XKF-XSGFEFNN-------------------------P----NXIARCGCGESFTV-X---------------------------------
>2162580_Scluster@QCNN01000015.1_20|  16730 17065
----------------------------------------------------------------------------------------------------------------------------------------------------------------------------M-NK-DILKLTERAKNRVKLLIKK-----S-----N-------GNV--L-GIRIGVKTA-GCSGMKYHVEYA---S--D-IK-PF----EEKI------KI-----ED--LTILIDPAAVMFLVGSTMDYQE-NKF-SSGFEFSN-------------------------P----NEIARCGCGESFSV-*---------------------------------
>1952861_Rbacterium@DIHX01000147.1_6|  3347 3691
----------------------------------------------------------------------------------------------------------------M---------------------------------------------------------NAE-TP-QMITLTEAAAKRVKALIEN-----S-----D-------DKV--L-GLRVGISTK-GCSGMSYVFEYA---K--E-KQ-PY----EEEI------ET-----KG--VKVFIDPMATMYLVGAEMDYVE-DKL-KSGFVFSN-------------------------P----NEKSRCGCGESFSV-*---------------------------------
>2013069_Abacterium@PPR64376.1| Iron-binding protein IscA
----------------------------------------------------------------------------------------------------------------M---------------------------------------------------------NAE-TP-QMITLTAAAAARVKMLIES-----S-----D-------DKV--L-GLRVGISTK-GCSGMSYVFEYA---K--E-KQ-PY----EEEI------DT-----KG--VKVFIDPMATMYLVGAEMDYVE-DKL-KSGFVFSN-------------------------P----NEKSRCGCGESFSV-----------------------------------
>1898112_Rbacterium@PCH82693.1| Fe-S cluster assembly scaffold SufA
----------------------------------------------------------------------------------------------------------------M---------------------------------------------------------TDQ-TP-QMITLTDAAVDRVKTLIDN-----S-----D-------EPV--L-GLRVGISTK-GCSGMSYVFEYA---K--E-KQ-PY----EEEI------DT-----KG--AKVFIDPMATMYLVGAEMDYVE-DKM-KSGFVFSN-------------------------P----NEKSRCGCGESFNV-----------------------------------
>1655503_Abacterium@LFEN01000018.1_14|  14166 14510
----------------------------------------------------------------------------------------------------------------M---------------------------------------------------------NNE-AR-QLITLTDAAAAQVKTLVDK-----S-----D-------TAV--L-GLRVGINTK-GCSGMSYVFEYA---D--E-KR-PM----EEEI------KT-----KG--VTVLIDPMATMFLVGAEMDYVE-EKM-KSGFVFSN-------------------------P----NEKSRCGCGESFSV-*---------------------------------
>1952857_Rbacterium@DGNZ01000109.1_7|  4723 5067
----------------------------------------------------------------------------------------------------------------M---------------------------------------------------------TEQ-PK-QLITLTDAAADHVRSLMSN-----S-----E-------NPV--A-GLRVTISTK-GCSGLSYVFEYA---D--E-KR-PM----EEEI------ER-----DG--ARVFIDPMATMFLVGAEMDYED-GML-RSGFTFTN-------------------------P----NEASRCGCGESFSV-*---------------------------------
>1952854_Rbacterium@DFRF01000077.1_18|  20801 21145
----------------------------------------------------------------------------------------------------------------M---------------------------------------------------------NAL-AP-QMLTLTDAAADQVKRLIDD-----S-----D-------TPV--I-GLRVSVSSK-GCSGLSYVFEYV---E--E-KK-NL----EEEV------ES-----KG--VKIFIDPMAIMFIMGSEMDYKQ-DRL-QSGFVFNN-------------------------P----NAKNVCGCGESFSV-*---------------------------------
>1952852_Rbacterium@DCWJ01000037.1_4|  2452 2817
-------------------------------------MN----------------------------ASNT-----------------------------------------K---------------------------------------------------------SKP-TS-NQITLTDAAVKRVKSLISN-----A-----D-------KPV--L-GLRVGVTTM-GCNGHSYLVEYA---E--E-KK-PL----EDEI------QQ-----DG--ITIFVDPLAMMYLFGSTMDYVE-DKL-QSSFVFDN-------------------------P----NETGRCGCGESFSV-G*--------------------------------
>1986864_Rbacterium@OUT80669.1| Fe-S cluster assembly scaffold SufA
-------------------------------------MN-------------------------------------------------------------------------Q---------------------------------------------------------SNT-QK-ASIILTDAAVKRVKALIRK-----S-----D-------KPV--L-GLRVGVTTM-GCNGHSYLVEYA---E--E-QK-PL----EEVI------HQ-----DG--VTVFVDPLAMMYIFGATMDYVE-GKM-ESSFVFDN-------------------------P----NETGRCGCGESFSV-G---------------------------------
>2013073_Abacterium@PPR64983.1| Iron-binding protein IscA
--------------------------------------------------------------------------------------------------------------------------------------------------------------------------MDK-DF-SPIKLTSSAIKRVKTLMER-----A-----D-------SGV--L-GLRVGVTNT-GCSGHMYKVEYA---D--D-KR-PQ----EEVV------EQ-----DG--ITIFIDPLAMMFIFGSTLDYVE-DKL-QSGFVFEN-------------------------P----NEKSRCGCGESFSV-----------------------------------
>2013072_Abacterium@PPR58291.1| Iron-binding protein IscA
--------------------------------------------------------------------------------------------------------------------------------------------------------------------------MNT-AS-PPITLTESAILRVKTLMKR-----A-----D-------KSV--L-GLRIGVTNT-GCSGHMYQVEYA---E--E-VR-PL----EEVM------EQ-----EG--IKIFIDPLAMMFVFGSNLDYVE-SKL-QSGFVFEN-------------------------P----NETSRCGCGESFAV-----------------------------------
>1948365_Abacterium@DDGG01000005.1_8|  4986 5333
----------------------------------------------------------------------M-----------------------------------------A---------------------------------------------------------RAA-KR-NLFTVTPAAYERVGQLLKD-----R-----G-------KPS--L-GIRIGVRSR-GCSGLSYTLEFC---D--E-LY-PG----DEAV------DL-----ED--FKIFIDPKATMFVVGTEMDFVT-EKL-QSGFVFKN-------------------------P----NEKGKCGCGESFHV-*---------------------------------
>1951533_CPbacterium@DITM01000047.1_7|  8139 8468
-------------------------------------------------------------------------------------------------------------------------------------------------------------------------------M-SILTVTPAAVEQIKTLLKG-----R-----N-------KPS--L-GIRVGIKTR-GCSGLSYYIEFA---D--E-KN-PY----DEII------QL-----DD--VTVLIDPKAIMFVFGIVMDFET-NDL-ESGFTFKN-------------------------P----NEKGRCGCGESFHV-*---------------------------------
>1970491_Abacterium@OZA44091.1| Fe-S cluster assembly scaffold SufA
-------------------------------------MT-------------------------------------------------------------------------V---------------------------------------------------------LTP-RP-SFLKVDEKAAQKIKELLEK-----R-----N-------KPS--L-GIRIGVKSR-GCSGLSYVLEYA---D--E-ML-PL----DEKI------NV-----HG--VTIIVDSKAVMFLIGTEMHYEE-TDL-NSGFIFKN-------------------------P----NEKGRCGCGESFHV-----------------------------------
>272947_Rprowazekii@CAA14937.1| HESB PROTEIN (hesB2)
------------------------------------------------------------------------------------------------------------------------------------------------------------------------------MK-NVISLTDAAAKQVKLLIEK-----R-----A-------KPT--F-GIRVGIKSG-GCAGQTYYVEYA---D--N-KN-QF----DEVV------EE-----KG--VRILIDPKTLMYILGSEMDYVE-TNF-KSQFTFTN-------------------------P----NEKANCGCGKSFSV-----------------------------------
>336407_Rbellii@ABE05026.1| Iron-sulfur cluster assembly accessory protein
----------------------------------------------------------------------------------------------------------------------------------------------------------------------------M-KK-SVISLTDSAAKQVQLLIEK-----R-----N-------KPT--Y-GIRVGVKSG-GCAGQTYYVEYA---D--N-KN-QF----DEVV------EE-----KG--VRILIDPKALMYILGSEMDYVE-TKF-KSQFTFTN-------------------------P----NEKANCGCGKSFSV-----------------------------------
>293613_Rcanadensis@ABV73414.1| Iron-sulfur cluster assembly accessory protein
------------------------------------------------------------------------------------------------------------------------------------------------------------------------------MK-NVISLTDSAAKQIKLLIAK-----R-----D-------KPT--F-GIRVGVKSG-GCAGQTYYVEYA---D--S-KN-QF----DEIV------EA-----KG--VRILIDPKALMYILGSKMDYVE-TKF-KSQFTFTN-------------------------P----NEKGNCGCGKSFSV-----------------------------------
>1961830_Rendosymbiont@OZG31323.1| HESB protein (hesB2)
------------------------------------------------------------------------------------------------------------------------------------------------------------------------------MK-NVMSLTEAAAQQIKRLIDR-----R-----D-------KPS--F-GIRIGVKSG-GCSGLSYYVEYA---D--I-KN-KF----DEVV------ED-----KG--VRILIDPKALMYLLASEMDYVE-GKF-KSGFTFNN-------------------------P----NEKGSCGCGKSFNV-----------------------------------
>2026788_Rbacterium@PCJ24729.1| Fe-S cluster assembly scaffold SufA
-----------------------------------------------------------------------------------------------------------------------------------------------------------------------------------MSITDEAASQVKALLSQ-----R-----G-------KPS--V-GIRIGVKSG-GCSGLKYFVEYA---D--E-KN-QF----DEMI------CD-----KE--ITILIDPKALMYLLGTRMDYAE-EEF-KAGFTFTN-------------------------P----NEKAKCGCGSSFNV-----------------------------------
>752179_Omassiliensis@CANJ01000026.1_66|  70933 71307
-------------------------------------MS-----------------------SNLD-SLKS-----------------------------------------K---------------------------------------------------------AET-VK-QVITISDKAAERIKYLLKR-----R-----D-------RDS--L-GIRVGIKPG-GCSGLSYYIEYV---D--N-ES-VF----DEVV------TE-----KG--VTVFIDPKALMYLVGTEMDYVE-DRF-KSGFNFIN-------------------------P----NQKNSCGCGKSFSV-*---------------------------------
>2115978_CPtrachydisci@AVP87445.1| Iron-sulfur cluster assembly accessory protein
----------------------------------------------------------------------------------------------------------------------------------------------------------------------------M-RK-QVISISQRAADKIKDLIAQ-----R-----K-------GEA--M-GIRVSVKSG-GCSGLSYVIEYA---D--D-KL-LF----EEIV------ED-----KG--VRVLLDPKAIMYVIGSEMDYIE-DDF-KEGFVFTN-------------------------P----NEKMKCGCGKSFNV-----------------------------------
>357244_Otsutsugamush@CAM80170.1| iron-sulfur cluster assembly accessory protein
-------------------------------------MS-----------------------AINS-SQLQ-----------------------------------------I---------------------------------------------------------NEA-RK-QVITISSRAAKRIKELLAK-----R-----E-------KPS--L-GIKVGIKTG-GCSGYSYYIEYA---D--V-KG-DF----DEVI------ID-----KG--VTVLVDQKAILYLVGTTMDYIE-GKF-NSGFEFSN-------------------------P----NEKNRCGCGKSANF-----------------------------------
>1359168_Ochuto@KJV57265.1| iron-sulfur cluster assembly accessory family protein
-------------------------------------MS-------------------------SS-SQLQ-----------------------------------------V---------------------------------------------------------NKA-SK-NVITISDLAAKKIKELLIT-----R-----G-------KPS--L-GIKVGIKPG-GCSGHSYYIEYA---D--S-KG-VF----DEVI------MD-----KG--VTILIDQKAVLYLLGTTMDYIE-GKF-SSGFEFNN-------------------------P----NEKSRCGCGKSAQF-----------------------------------
>86106_Eof@AIF81811.1| hypothetical protein I862_06285
-------------------------------------MS-------------------------QI-SENN-----------------------------------------S---------------------------------------------------------SKQ-RP-AVITLTDKAVERVKYLIEK-----R-----D-------KPC--A-GIKVGVKSG-GCSGLAYTFEYA---N--E-KS-AF----DEEI------NE-----KG--VTIFIDPKAVLYLVGTTLDYID-EKI-KSGFVFVN-------------------------P----NEKGSCGCGKSFNV-----------------------------------
>696127_CMmitochondrii@AEI88595.1| iron sulfur cluster assembly accessory protein
------------------------------------------------------------------------------------------------------------------------------------------------------------------------------MS-NIISITETAANRIKALIAQ-----R-----S-------KAT--A-GIRIGIKQG-GCSGLAYTFEYA---D--E-KN-PV----DEEV------VD-----KD--VVIFIAPKAVLYLVGTELDYKD-EKV-KSGFVFLN-------------------------P----NEKSKCGCGESFSA-----------------------------------
>1528098_Rbacterium@AIL65394.1| Iron-sulfur cluster assembly protein
--------------------------------------------------------------------------------------------------------------------------------------------------------------------------MSK-KG-AIINITDNAAAQIQFLLAK-----R-----N-------KPS--L-GIRVKVKEG-GCSGLSYDIEYA---D--D-VG-SF----EERI------ED-----KG--VVVYVDPKAVIYLLGTTMDYIE-EKL-KSGFVFIN-------------------------P----NEKGRCGCGESFHV-----------------------------------
>1948447_Abacterium@DLRN01000152.1_9|  6948 7325
-------------------------------------MT----------------------EQQHA-PVSG-----------------------------------------Q---------------------------------------------------------RPP-PP-AIITISDAAAARIHIILEE-----R-----G-------KKS--A-GIRVGVRNA-GCSGLAYTLEYA---D--S-IE-NF----EEVV------VD-----KG--VTVIIDPKAVMFLIGSEMDYVE-ETL-SSGFTFNN-------------------------P----NEKGKCGCGESFHV-*---------------------------------
>2486578_Rendosymbiont@AZL15216.1| iron-sulfur cluster assembly accessory protein
----------------------------------------------------------------------------------------------------------------------------------------------------------------------------M-TR-NIITISDKAITRINELIEQ-----R-----G-------KET--P-GIRVGIKSG-GCSGLAYIVEYA---D--T-IE-PT----DIVV------IQ-----DD--VKVVIDPKAELFLIGTTMDYME-EKF-KSGFVFVN-------------------------P----NAKGQCGCGESFHT-----------------------------------
>1895704_Abacterium@OJV15815.1| Fe-S cluster assembly scaffold SufA
-------------------------------------ME-------------------------------K-----------------------------------------T---------------------------------------------------------ARP-RR-AVINISENAIKRIKELLSK-----R-----D-------KES--A-GVRVGVRSG-GCSGLSYTVEYA---D--S-VT-EF----DIVV------EQ-----DD--VKVLIDRKAELYLLGTTMDFVE-EKF-KSGFVFVN-------------------------P----NEKGRCGCGESFHI-----------------------------------
>1973897_Abacterium@PIZ33681.1| Fe-S cluster assembly scaffold SufA
----------------------------------------------------------------------------------------------------------------M---------------------------------------------------------TDA-PN-APIDITDAALLRIKELLSA-----R-----G-------KAS--Y-GIRIGLKTK-GCTGLSYAIEYA---D--A-KN-PF----DEEI------VK-----DG--IHILLDPKVIMFILGTTMDFVE-DKI-KSGFTFEN-------------------------P----NEKGRCGCGKSFHV-----------------------------------
>1919267_Abacterium@MPNF01000209.1_6|  4477 4812
----------------------------------------------------------------------------------------------------------------------------------------------------------------------------M-PE-PMIRMTDAAAERVRHLMSL-----S-----E-------EPA--V-GLRVGVRTR-GCSGLSYSVEYA---Q--E-RK-PY----EEAI------ET-----GG--VTVLIDPTAVMFLIGSVMDYKE-GMF-ESGFTFEN-------------------------P----NAKGTCGCGESFHV-*---------------------------------
>2043170_Econgregatus@PHZ84227.1| Fe-S cluster assembly scaffold SufA
----------------------------------------------------------------------------------------------------------------------------------------------------------------------------------MITITEAAAARVQEILAS-----R-----D-------TPC--H-GVRLGTSTK-GCNGLSYTVEYV---D--Q-IN-PT----DEKI------ED-----RG--ITLFIDALSVIYLIGSEMDYKD-EKF-QSGFTFSN-------------------------P----NEKGRCGCGESFHV-----------------------------------
>1951964_Kbacterium@DFVX01000053.1_18|  22589 22924
----------------------------------------------------------------------------------------------------------------------------------------------------------------------------M-SD-AVLKISEAAAERIRLLLEK-----R-----G-------KPS--L-GVRLGTTTR-GCNGLSYTVDYV---D--E-ER-PG----DEKV------TD-----KG--VTVYVDGMSMMYLIGSTMDYRE-DKF-ESGFVFEN-------------------------P----NAKGSCGCGESFNV-*---------------------------------
>1089552_Rsalinarum@KI911559.1_2745|  3016273 3016611
---------------------------------------------------------------------------------------------------------------------------------------------------------------------------MA-GP-AMISLTDAAAQRVRDLMGK-----S-----D-------QPV--S-GLRIGVKPR-GCSGLAYYFEYA---S--E-KR-QN----EDEI------DD-----KG--VKLFIDPASVMFLFGSEIDYQE-GKI-ESGFVFNN-------------------------P----NEKGRCGCGESFTV-*---------------------------------
>1082479_Lhalophila@SDF68772.1| iron-sulfur cluster assembly protein
---------------------------------------------------------------------------------------------------------------------------------------------------------------------------MM-SP-ALVTLTDNAANRMKELIAQ-----S-----D-------EPV--Q-ALRVGVRTK-GCSGLSYHFEYA---H--E-KR-EN----EDEI------ED-----KG--VKIYLEPSSIMFLFGAQIDYQE-GRI-ESGFVFNN-------------------------P----NEKGRCGCGESFTI-----------------------------------
>1948377_Abacterium@DEBC01000144.1_7|  9470 9808
---------------------------------------------------------------------------------------------------------------------------------------------------------------------------MT-TR-ELFKLTDAAADRVKHLIEK-----Q-----E-------AAD--S-VLRISVKTQ-GCSGLAYSMEYA---N--V-PL-PM----DELV------ED-----KG--VKICVDPLATMYLAGTEMDYVE-DKL-SSGFVFNN-------------------------P----NEKGRCGCGESFHV-*---------------------------------
>1948448_Abacterium@DLRH01000265.1_4|  3574 3921
----------------------------------------------------------------------------------------------------------------M---------------------------------------------------------NME-RP-PVITMTDAAVARAKELMAR-----G-----Q-------GDV--L-ALRVGVKTG-GCSGLMYEVEYA---K--E-KK-QF----EEEI------ET-----DG--VKVFIDPTAIMFLIGAEMDYTT-DKF-QSTFIFNN-------------------------P----NESDRCGCGESFRV-A*--------------------------------
>1951934_Hbacterium@DLRV01000014.1_12|  7629 7982
-------------------------------------MS-------------------------------F-----------------------------------------T---------------------------------------------------------SKL-NK-APLLVTERAKDQIKTLLQQ-----R-----G-------KEC--I-GVRIGTRTK-GCNGLSYTLEYA---E--K-QE-RF----DEVV------DC-----QD--FKILIDPKAILFILGSEMDFQT-TEL-ESGFVFKN-------------------------P----NEKGRCGCGESFHV-*---------------------------------
>69960_Rtrueperi@SDD68020.1| iron-sulfur cluster assembly protein
-------------------------------------MTTT--------------------ETAPN-AAAP-----------------------------------------A---------------------------------------------------------SPA-RP-APLTVTPAAAARVRELVAR-----A-----T-------KPV--L-GVRVGVKKA-GCSGMRYQVDYV---E--E-AG-AF----EDVV------ET-----DG--ARVYIDPMAVMFLLGSEMDYED-TKM-QSGFVFRN-------------------------P----NATGQCGCGESFSV-QS--------------------------------
>269796_Rrubrum@ABC23365.1| HesB/YadR/YfhF
---------------------------------------------------------------------------------------------------------------------------------------------------------------------------MA-LP-PPITLTEAAVARIKALMAR-----A-----D-------KPV--A-GLRVGVSTK-GCSGLSYKIDYA---E--DGPR-PF----EEVV------SQ-----DG--ATVFLESNAVMFLIGSQMDFKQ-DKL-SATFSFAN-------------------------P----NEKARCGCGESFSV-----------------------------------
>1150469_Pphotometricu@CCG07670.1| HesB/YadR/YfhF
---------------------------------------------------------------------------------------------------------------------------------------------------------------------------MA-LP-PSLHLTPAAVTRVKALMAR-----A-----D-------QPV--R-GLRVGVAQK-GCSGLSYRVDYA---E--DGPR-PL----EEVV------SQ-----DG--ATVFIEPGAVLYLIGSEMDYQE-DAL-QASFVFKN-------------------------P----NEKARCGCGESFAV-----------------------------------
>1862950_Rbacterium@ANK80078.1| Fe-S cluster assembly scaffold SufA
---------------------------------------------------------------------MF-----------------------------------------G---------------------------------------------------------APD-GK-PIMTVTERAVEQVKALIAR-----AEK--QG-------EKP--L-GVRVGVRSG-GCSGMTYNVEYA---T--E-QK-KF----EETV------DA-----AG--VKVFIDPTATMFLLGAEMDYEE-TMF-RSGFTFAN-------------------------P----NEADRCGCGESVSF-KVGED-GQPV-PQQ--------------------
>1662421_Klipolytica@LRUB01000027.1_142|  159860 160186
-------------------------------------------------------------------------------------------------------------------------------------------------------------------------------M-AVIQITDRAAEHIKAILAK-----------N-------ESA--V-GIKLGTSTH-GCSGLGYTVDYV---E--E-PV-DD----FELV------ED-----KG--VKVFVDRKSLLFLLGTEMDWED-SMF-STGFKFTN-------------------------P----NEKGRCGCGESFHV-*---------------------------------
>1122137_Kgwangyangens@AQXF01000004.1_46|  41524 41850
-------------------------------------------------------------------------------------------------------------------------------------------------------------------------------M-AVINITDKAADHIRALLAK-----------S-------DNA--V-GIRLGTSKH-GCSGLGYTVDYV---S--E-PS-AD----DELV------ED-----KG--VKVFVDRKSLLFLLGTQMDWED-SMF-ATGFKFTN-------------------------P----NEKGRCGCGESFHV-*---------------------------------
>2030814_Kbacterium@PCI62884.1| Fe-S cluster assembly scaffold SufA
------------------------------------------------------------------------------------------------------------------------------------------------------------------------------MK-SVISITDQAAERIKNLLSK-----S-------------DTA--I-GIKLGTETH-GCSGMGYTVDYV---N--E-PD-AA----LELV------ED-----KG--VKVFVDRKSLLFLLGTEMDWED-TQF-STGFKFSN-------------------------P----NEKGRCGCGESFHV-----------------------------------
>911205_Emilleporae@RMB00582.1| iron-binding apoprotein IscA
-------------------------------------------------------------------------------------------------------------------------------------------------------------------------------M-TAIEITDKAAGHIKALIAK-----------D-------DTA--V-GIRLGTSKY-GCSGLGYTVDLV---T--E-ID-PD----DEMV------ED-----KG--CKVYVDRKSLLFLLGTRMDWED-GLF-STGFTFSN-------------------------P----NEKGRCGCGESFHV-----------------------------------
>1492281_Aproteobacter@GAK32504.1| putative protein
--------------------------------------------------------------------------------------------------------------------------------------------------------------------------MTA-QT-AEFEITEKAAAHVKALMAR-----R-----E-------TPA--A-GIRLYTKAA-GCSGLMYQVDYV---D--E-PN-AD----DAVI------DV-----AG--VRLFIDQQSLPYLKGARMDWKD-DRF-ETGFVFEN-------------------------P----NAKAMCGCGESFMV-----------------------------------
>2013670_Abacterium@PKP65002.1| iron-sulfur cluster assembly accessory protein
-------------------------------------MTQ----------------------------ATT-----------------------------------------T---------------------------------------------------------NRP-APKAAVILTPGAEARIADLMAK-----A-----P-------EDA--I-GVKLSTPRR-GCSGLAYSVDYV---T--T-EA-KF----DEKI------VT-----PG--GTFYIDGASVLYLIGSTMDWRE-DDF-TAGFVFEN-------------------------P----NAKGACGCGESFMV-----------------------------------
>2013662_Abacterium@PKP89466.1| iron-sulfur cluster assembly accessory protein, partial
-------------------------------------MTQ----------------------------ATT-----------------------------------------T---------------------------------------------------------NRP-APKAAVILTPGAEARIADLMAK-----A-----P-------EDA--I-GVKLSTPRR-GCSGLAYSVDYV---T--T-EA-KF----DEKI------VT-----PG--GTFYIDGASVLYLIGSTMDWRE-DDF-TAGFVFEN-------------------------P----NAK----------------------------------------------
>2023229_Pht@AUX68624.1| iron-sulfur cluster assembly accessory protein
-------------------------------------MTE----------------------------TTT-----------------------------------------A---------------------------------------------------------TRP-APKAAVTLTAAAEARIAELMAK-----A-----P-------ADA--I-GVKLSTPRR-GCSGLAYSVDYV---T--T-EA-KF----DEKI------VT-----PG--GVFYIDGASVLYLIGSVMDWVE-DDF-TAGFVFEN-------------------------P----NAKGACGCGESFMV-----------------------------------
>266951_Eseohaensis@CP024920.1_1436|  1491417 1491776
-------------------------------------MTE------------------------------T-----------------------------------------S---------------------------------------------------------TRP-APKAAVNLTPRAEQRVADLMAK-----A-----P-------DDA--I-GVKLSTPRR-GCSGLAYSVDYV---T--E-EA-KF----DEKI------ET-----PG--GVFYIDGASVLYLVGSTMDWVE-DDF-SAGFVFDN-------------------------P----NAKGACGCGESFMV-*---------------------------------
>1811540_Esp@LUNY01000040.1_5|  3457 3816
-------------------------------------MTE------------------------------T-----------------------------------------K---------------------------------------------------------TRP-MPKAAVILTEAAEQRVADLMAR-----A-----P-------DDA--I-GVKLSTPRR-GCSGLAYSVDYV---S--E-EA-KF----DEKI------ET-----PG--GTFYIDGASVLYLVGSTMDWRE-DDF-TAGFVFEN-------------------------P----NAKGACGCGESFMV-*---------------------------------
>192812_Eflavus@ASP28969.1| iron-sulfur cluster assembly accessory protein
-------------------------------------MSE------------------------------T-----------------------------------------K---------------------------------------------------------TRP-APKAAVVLTEAAEQRVADLMAQ-----A-----P-------ADA--I-GVKLSTPRR-GCSGLAYSVDYV---T--E-EA-KF----DEKI------ET-----PG--GVFYIDSASVLYLIGSTMDWVE-DDF-TAGFVFEN-------------------------P----NAKGACGCGESFMV-----------------------------------
>314225_Elitoralis@ABC64640.1| hypothetical protein ELI_12740
-------------------------------------MAD------------------------------T-----------------------------------------K---------------------------------------------------------TRP-APKAAVILTPAAEQRVADLMAK-----A-----P-------EDA--I-GVKLSTPRR-GCSGLAYSVDYV---T--E-EA-KF----DEKI------ET-----PG--GVFYIDGASVLYLIGSTMDWVE-DDF-TAGFVFEN-------------------------P----NAKGACGCGESFMV-----------------------------------
>1951752_Ebacterium@DDCE01000039.1_28|  23041 23406
-------------------------------------MSD----------------------------TET-----------------------------------------K---------------------------------------------------------TRP-APKAAVILTAAAEQRVADLMAK-----A-----P-------EDA--I-GVKLSTPRR-GCSGLAYSVDYV---S--E-ET-KF----DEKI------ET-----PG--GVFYIDGASVLYLIGSTMDWVE-DDF-TAGFVFEN-------------------------P----NAKGACGCGESFMV*----------------------------------
>543877_Amarensis@AKM08330.1| Iron-sulfur cluster assembly accessory protein
-------------------------------------MAD------------------------------T-----------------------------------------K---------------------------------------------------------TRP-APKAAVVLTAAAEKRIADLMAQ-----A-----P-------EDA--V-GVKLSTPRR-GCSGLAYSVDYV---S--E-EQ-AF----DEKI------ET-----PG--GIFYIDGASVLYLIGSTMDWRE-DDF-TAGFVFEN-------------------------P----NAKGACGCGESFMV-----------------------------------
>874156_Emarinus@KLI64703.1| HesB/YadR/YfhF
-------------------------------------MTE-----------------------------MT-----------------------------------------K---------------------------------------------------------TRP-APKAAVNLTPAAEQRVADLMAK-----A-----P-------ADA--I-GVKLSTPRR-GCSGLAYSVDYV---S--E-EV-AF----DEKI------ET-----PG--GVFYIDGASVLYLIGSTMDWVE-DDF-TAGFTFEN-------------------------P----NAKGACGCGESFMV-----------------------------------
>2307003_Esp@RIV86509.1| iron-sulfur cluster assembly accessory protein
-------------------------------------MTE------------------------------T-----------------------------------------K---------------------------------------------------------ARP-APKAAVILTPAAEQRVADLMAR-----A-----P-------SDA--I-GVKLSTPRR-GCSGLAYSVDYV---S--E-EV-AF----DEKI------ET-----PG--GTFYIDGASVLYLIGSTMDWVE-DDF-IAGFTFEN-------------------------P----NAKGACGCGESFMV-----------------------------------
>502682_Egangjinensis@KLE31528.1| HesB/YadR/YfhF
-------------------------------------MTE----------------------------SST-----------------------------------------K---------------------------------------------------------IRP-APKAAVILTPAAEQRVADLMAK-----A-----P-------EDA--I-GVKLSTPRR-GCSGLAYSVDYV---S--E-EV-AF----DEKI------ET-----PG--GTFYIDGASVLYLVGSTMDWVE-DDF-TAGFVFEN-------------------------P----NAKGSCGCGESFMV-----------------------------------
>645517_Anamhicola@ANU06801.1| Iron-binding protein IscA
-------------------------------------MTD----------------------------TAT-----------------------------------------S---------------------------------------------------------TRP-APKAAVNLTPRAEQRIADLMAK-----A-----P-------ADA--I-GVKLSTPRR-GCSGLAYSVDYV---T--E-EV-AF----DEKI------AT-----PG--GTFYIDGASVLYLIGSTMDWVE-DDF-SAGFVFEN-------------------------P----NAKGACGCGESFMV-----------------------------------
>1581420_Eluteus@KLE34280.1| HesB/YadR/YfhF
-------------------------------------MTD----------------------------TAT-----------------------------------------R---------------------------------------------------------SRP-APKAAVVLTPAAEGRVAELMGK-----A-----P-------ADA--I-GVKLSTPRR-GCSGLAYSVDYV---T--E-EA-AF----DEKI------AT-----PG--GTFYIDGASVLYLVGSTMDWVE-DDF-TAGFVFAN-------------------------P----NAKGACGCGESFMV-----------------------------------
>1648404_Eatlanticus@AKQ41060.2| hypothetical protein CP97_01890
-------------------------------------MM-----------------------------SDT-----------------------------------------R---------------------------------------------------------TRP-APKAAVILTQSAEERVAALMAK-----A-----P-------EGA--I-GVKLSTPRR-GCSGLAYSVDYV---T--E-ET-AF----DEKI------ET-----PG--GIFYIDGASVLYLIGSTMDWVE-DDF-TAGFVFEN-------------------------P----NAKGACGCGESFMV-----------------------------------
>1784712_Exanthus@RIV92355.1| iron-sulfur cluster assembly accessory protein
-------------------------------------MTE-----------------------------TT-----------------------------------------T---------------------------------------------------------TRP-APKAAVVLTPGAEARVAALMAK-----A-----P-------ADA--I-GVKLSTPRR-GCSGLAYSVDYV---T--E-EA-PF----DEKI------ET-----PG--GMFYIDGASVLYLVGSTMDWVE-DDF-SAGFVFEN-------------------------P----NAKGACGCGESFMV-----------------------------------
>1122970_Pcryptus@AUHC01000011.1_69|  64979 65344
-------------------------------------MTD----------------------------TPT-----------------------------------------T---------------------------------------------------------TRP-APKAAVTLTPRAEARIAELMAR-----A-----P-------EGA--I-GVKLSTPRR-GCSGLAYSVDYV---T--E-EA-RF----DEKI------ET-----PG--GTFYIDGASVLYLVGSTMDWRE-DDF-SAGFVFDN-------------------------P----NAKGACGCGESFMV-*---------------------------------
>2488860_Esp@RPF71436.1| iron-sulfur cluster assembly accessory protein
-------------------------------------MSD----------------------------TET-----------------------------------------K---------------------------------------------------------TRAARK-AAVVLTPAAEQRVADLMAK-----A-----P-------DDA--I-GVKLSTPRR-GCSGLAYSVDYI---T--A-EE-GF----DEKI------ET-----PG--GMFYIDGASVLYLVGSTMDWVE-DDF-TAGFVFDN-------------------------P----NAKGACGCGESFMV-----------------------------------
>1797975_Esp@OGS49424.1| HesB/YadR/YfhF
-------------------------------------M------------------------------TET-----------------------------------------R---------------------------------------------------------TRP-APKAAVTLTPAAEARITELMAK-----A-----P-------QGA--I-GVKLSTPRR-GCSGLAYSVDYV---T--E-EA-NF----DEKI------VT-----SG--GTFYIDGASVLYLVGSTMDWVE-DDF-AAGFVFEN-------------------------P----NAKGACGCGESFTV-----------------------------------
>1844758_Esp@LXQI01000015.1_75|  68639 68839
------------------------------------------------------------------------------------------------------------------------------------------------------------------------------------------------------------------------------------------------MDYI---A--E-EQ-GF----DEKI------VT-----RG--GTFYIDGASVLYLVGSTMDWRE-DDF-AAGFVFEN-------------------------P----NAKGACGCGESFIV-*---------------------------------
>1706000_Sginsengisoli@QOCK01000001.1_1115|  1188605 1188964
-------------------------------------MN-----------------------------VQT-----------------------------------------T---------------------------------------------------------RRA-RP-AAITLTPAAEARIAELMGK-----A-----P-------EGA--I-GVKLSTPKR-GCSGLAYSVDYV---T--E-EQ-GF----DEKI------ET-----PG--GTFYVDGASVLYLIGSTMDWRE-DDF-TAGFVFEN-------------------------P----NAKGMCGCGESFMV*----------------------------------
>1958945_Eaquimixticol@RJY09531.1| iron-sulfur cluster assembly accessory protein
-------------------------------------M------------------------------ADV-----------------------------------------K---------------------------------------------------------TRE-IP-AAVELTPAAEQRVADLMAK-----A-----P-------DDA--I-GVKLSTPRR-GCSGLAYSVDYI---T--E-EV-AF----DEKI------ET-----PG--GTFYIDAASVLYLIGSTMDWVE-DDF-TAGFVFAN-------------------------P----NAKGACGCGESFMV-----------------------------------
>1946471_Esp@DFBR01000095.1_11|  4968 5324
-------------------------------------M------------------------------SDT-----------------------------------------K---------------------------------------------------------TRA-IP-AAVKLTPAAEQRVADLMGR-----A-----P-------EGA--I-GVKLSTPRR-GCSGLAYSVDYV---T--E-EV-AF----DEKI------ET-----PG--GVFYIDGASVLYLVGSIMDWVE-DDF-TAGFTFEN-------------------------P----NAKGACGCGESFMV-*---------------------------------
>1735012_Esp@KWV91453.1| HesB/YadR/YfhF
--------------------------------------------------------------------MTT-----------------------------------------T---------------------------------------------------------LKE-RP-AAVILTKGAEERVAHLMSK-----A-----P-------DDA--I-GVKLSTPRR-GCSGLAYSVDYV---T--E-EA-KF----DEKI------ET-----SG--GTFYIDGASVLYLVGSTMDWVE-DDF-TAGFVFDN-------------------------P----NAKGACGCGESFMV-----------------------------------
>2011159_Esp@AWW73264.1| iron-sulfur cluster assembly accessory protein
------------------------M------------MADT--------------------------KTRA-----------------------------------------K---------------------------------------------------------ERQ-RP-AAVILTKGAEARIAELMSK-----A-----P-------DDA--I-GVKLSTPRR-GCSGLAYSVDYV---A--Q-EA-KF----DEKI------ET-----PG--GTFYIDGASVLYLVGSTMDWVE-DDF-TAGFVFEN-------------------------P----NAKGACGCGESFMV-----------------------------------
>383381_Esp@KEO85771.1| iron-sulfur cluster assembly accessory protein
--------------------------------------------------------------------MTA-----------------------------------------T---------------------------------------------------------TRE-RP-AAVTLTKGAEARIAELMSK-----A-----P-------EDA--I-GVKLSTPRR-GCSGLAYSVDYV---T--E-EA-KF----DEKI------ET-----PG--GIFYIDGASVLYLVGSTMDWVE-DDF-TAGFVFEN-------------------------P----NAKGACGCGESFMV-----------------------------------
>476157_Aishigakiensi@CP015963.1_388|  412225 412581
-------------------------------------M------------------------------TDT-----------------------------------------K---------------------------------------------------------TRQ-VP-AAVTLTPAAEARVAELMSK-----A-----P-------DDA--I-GVKLSTPRR-GCSGLAYSVDYV---T--E-EA-KF----DEKI------ET-----PG--GVFYIDGASVLYLVGSTMDWVE-DDF-TAGFVFEN-------------------------P----NAKGACGCGESFMV*----------------------------------
>1708790_Arigui@RSEL01000011.1_3|  662 1012
---------------------------------------------------------------------MT-----------------------------------------T---------------------------------------------------------LRQ-RP-AAVILTPAAEARIAELMAK-----A-----P-------ADA--I-GVKLSTPRR-GCSGLAYSVDYV---T--E-EA-KF----DEKI------IT-----PG--GTFYIDGGSVLYLVGSTMDWVE-DDF-TAGFVFAN-------------------------P----NAKGACGCGESFMV-*---------------------------------
>2338327_Asp@CP032570.1_1522|  1545250 1545606
-------------------------------------M------------------------------TDT-----------------------------------------K---------------------------------------------------------TRQ-RP-AAVNLTPAAEARVADLMAR-----A-----P-------EGA--I-GVKLSTPRR-GCSGLAYSVDYV---S--E-EA-GF----DEKI------ET-----PG--GTFYIDGASVLYLVGSTMDWVE-DDF-TAGFVFAN-------------------------P----NAKGACGCGESFMV-*---------------------------------
>692370_Adongtanensis@ANY19067.1| Iron-binding protein IscA
-------------------------------------M------------------------------TQT-----------------------------------------T---------------------------------------------------------ARQ-RP-AAVILTPAAEARVADLMAK-----A-----P-------EGA--I-GVKLSTPRR-GCSGLAYSVDYV---T--E-ET-KF----DERI------ET-----PG--GTFYIDGPSVLYLVGSTMDWVE-DDF-TAGFVFAN-------------------------P----NAKGACGCGESFMV-----------------------------------
>2306996_Asp@RJX69267.1| iron-sulfur cluster assembly accessory protein
-------------------------------------MTD----------------------------TVT-----------------------------------------T---------------------------------------------------------LRQ-RP-AAVTLTPAAEARVADLMAK-----A-----P-------TDA--I-GVKLSTPRR-GCSGLAYSVDYV---I--E-ET-AF----DEKI------ET-----PG--GTFYIDGASVLYLIGSTMDWVE-DDF-TAGFVFEN-------------------------P----NAKGACGCGESFMV-----------------------------------
>1974094_Sbacterium@PIW53980.1| iron-sulfur cluster assembly accessory protein
-------------------------------------M------------------------------TDT-----------------------------------------K---------------------------------------------------------TRT-RP-AAVILTLAAEQRVAELMAK-----A-----P-------EDA--I-GVKLSTPRR-GCSGLAYSVDYV---T--E-EQ-GF----DEKI------ET-----PG--GTFYIDGASVLYLVGSTMDWVE-DDF-TAGFVFEN-------------------------P----NAKGACGCGESFMV-----------------------------------
>2306995_Asp@RIV75956.1| iron-sulfur cluster assembly accessory protein
------------------------M------------M------------------------------TET-----------------------------------------K---------------------------------------------------------TRQ-RP-AAVTLTEAAERRIADLMAK-----A-----P-------EGA--I-GVKLSTPRR-GCSGLAYSVDYV---T--E-EQ-AF----DEKI------ET-----PG--GTFYIDGASVLYLVGSVMDWRE-DDF-TAGFVFEN-------------------------P----NAKGACGCGESFMV-----------------------------------
>2306995_Asp@RIV80788.1| iron-sulfur cluster assembly accessory protein
------------------------M------------M------------------------------TET-----------------------------------------K---------------------------------------------------------TRQ-RP-AAVTLTEAAERRIADLMAK-----A-----P-------EGA--I-GVKLSTPRR-GCSGLAYSVDYV---T--E-EQ-AF----DEKI------ET-----PG--GTFYIDGASVLYLVGSVMDWRE-DDF-TAGFVFEN-------------------------P----NAKGACGCGESFMV-----------------------------------
>1267766_Aatlanticus@AKH43285.1| Iron-binding protein IscA
-------------------------------------M------------------------------TET-----------------------------------------K---------------------------------------------------------TRA-RP-AAVTLTPAAQQRVADLMAK-----A-----P-------EGA--I-GVKLSTPRR-GCSGLAYSVDYV---T--E-EQ-GF----DEKI------ET-----PG--GTFYIDGASVLYLVGSVMDWRE-DDF-TAGFVFDN-------------------------P----NAKGACGCGESFMV-----------------------------------
>2320269_Asp@RKF19010.1| iron-sulfur cluster assembly accessory protein
------------------------M------------M------------------------------AET-----------------------------------------K---------------------------------------------------------TRT-RP-AAVSLTPAAEQRIADLMAK-----A-----P-------EGA--I-GVKLSTPRR-GCSGLAYSVDYV---T--E-EN-NF----DEKI------ET-----PG--GLFYIDGASVLYLVGSVMDWQE-DDF-TAGFVFDN-------------------------P----NAKGACGCGESFMV-----------------------------------
>1316679_Axiamenensis@SMQ68930.1| iron-sulfur cluster assembly protein
-------------------------------------MN-----------------------------DKT-----------------------------------------T---------------------------------------------------------LRE-RP-AAVSLTKNAEARVAELMSK-----A-----P-------DDA--I-GVKLSTPRR-GCSGLAYSVDYV---T--E-EQ-GF----DEKI------ET-----PG--GTFYIDGASVLYLIGSTMDWVE-DDF-TAGFVFEN-------------------------P----NAKGACGCGESFMV-----------------------------------
>1982042_Amangrovi@CP022889.1_1744|  1791657 1792019
-------------------------------------MTE----------------------------AKS-----------------------------------------T---------------------------------------------------------LRQ-RP-AAVTLTSAAEARVAELMSK-----A-----P-------ADA--I-GVKLSTPRR-GCSGLAYSVDYV---T--E-EA-GF----DEKI------ET-----PG--GTFYIDGASVLYLVGSTMDWAE-DDF-TAGFVFDN-------------------------P----NAKGACGCGESFMV-*---------------------------------
>1044_Elongus@KEO89406.1| iron-sulfur cluster assembly accessory protein
-------------------------------------MTD----------------------------TTT-----------------------------------------K---------------------------------------------------------TRK-LP-AAVVLTKGAEERIAHLMSQ-----A-----P-------DDA--I-GVKLSTPRR-GCSGLAYSVDYV---T--E-EA-NF----DEKI------ET-----PG--GTFYIDGASVLYLVGSTMDWVE-DDF-TAGFTFEN-------------------------P----NAKGACGCGESFMV-----------------------------------
>1922225_Esp@LT702999.1_1893|  1997998 1998357
-------------------------------------MS-----------------------------TET-----------------------------------------K---------------------------------------------------------TRK-LP-AAVVLTSGAEDRIAHLMSQ-----A-----P-------DDA--I-GVKLSTPRR-GCSGLAYSVDYV---T--E-EA-KF----DEKI------ET-----PG--GLFYIDGASVLYLVGSTMDWRE-DDF-TAGFVFEN-------------------------P----NAKGACGCGESFMV*----------------------------------
>1798193_Esp@SDS78336.1| iron-sulfur cluster assembly protein
-------------------------------------MT-----------------------------TET-----------------------------------------K---------------------------------------------------------TRQ-LP-AAVTLTRGAEARIAHLMEN-----A-----P-------EDA--I-GVKLSTPRR-GCSGLAYSVDYV---T--E-EQ-KF----DEKI------ET-----PG--GTFYIDGGSVLYLVGSVMDWRE-DDF-TAGFVFEN-------------------------P----NAKGACGCGESFMV-----------------------------------
>1634516_Csp@ALG62191.1| HesB/YadR/YfhF
-------------------------------------MD-----------------------------MAT-----------------------------------------K---------------------------------------------------------TRE-RP-AAVTLTPAAEQRVANLMAK-----A-----P-------DDA--I-GVKLSTPRR-GCSGLAYSVDYV---S--E-EQ-GF----DEKI------ET-----PG--GVFYIDGASVLYLVGSVMDWVE-DDF-SAGFVFEN-------------------------P----NAKGACGCGESFMV-----------------------------------
>361183_Aepoxidivoran@ALE17762.1| Iron binding protein SufA for iron-sulfur cluster assembly
-------------------------------------MTE----------------------------TTT-----------------------------------------S---------------------------------------------------------SRA-RP-AAVILTPAAEERIAELMAK-----A-----P-------EDA--I-GVKLSTPRR-GCSGLAYSVDYV---S--E-ET-KF----DEKI------ET-----PG--GIFYIDGASVLYLVGSTMDWQE-DDF-TAGFVFEN-------------------------P----NAKGACGCGESFMV-----------------------------------
>762261_Axinjiangensi@RSEK01000005.1_72|  77982 78338
-------------------------------------M------------------------------TDT-----------------------------------------K---------------------------------------------------------TRT-RP-AAVILTPSAEQRIADLMAK-----A-----P-------EGT--I-GVKLSTPRR-GCSGLAYSVDYV---S--E-EN-AL----DEKI------ET-----PG--GVFYIDGASVLYLIGSTMQWRE-DDF-TAGFVFEN-------------------------P----NAKGSCGCGESFMV-*---------------------------------
>1962403_Nsp@PEQ12179.1| iron-sulfur cluster assembly accessory protein
-------------------------------------M------------------------------TET-----------------------------------------Q---------------------------------------------------------TRQ-RP-AAVALTPSAEARIAALMAQ-----A-----P-------EDA--I-GVKLSTPRR-GCSGLAYSVDYV---S--E-EN-AL----DEKI------ET-----PG--GLFYIDGASVLYLVGSIMDWRE-DDF-TAGFVFEN-------------------------P----NATGSCGCGESFTV-----------------------------------
>1736584_Asp@KRA81595.1| HesB/YadR/YfhF
-------------------------------------M------------------------------TET-----------------------------------------K---------------------------------------------------------IRQ-RP-AAVNLTPTAEQRIADLMEQ-----A-----P-------EGA--I-GVRLSTPRR-GCSGLAYSVDYV---T--Q-EQ-AF----DEKI------ET-----PG--GVFYIDGASVLYLIGSTMDWQE-DDF-TAGFVFQN-------------------------P----NAKGACGCGESFTV-----------------------------------
>1515612_Sfribergensis@AJA07934.1| HesB/YadR/YfhF
-------------------------------------M------------------------------TET-----------------------------------------K---------------------------------------------------------TRA-RP-AAVALTAGAEARIAKLMAA-----A-----P-------EGA--I-GVRLSTPRR-GCSGLAYSVDYV---T--K-EQ-KF----DEKI------ET-----PG--GVFYIDGASVLYLIGSTMDWVE-DDF-AAGFVFEN-------------------------P----NAKGACGCGESFTV-----------------------------------
>317655_Salaskensis@ABF52388.1| HesB/YadR/YfhF
-------------------------------------M------------------------------TDT-----------------------------------------K---------------------------------------------------------TRT-RP-AAVTLTPNAEARIARLMAA-----A-----P-------DGA--I-GVKLSTPRR-GCSGLAYSVDYV---T--E-EE-KF----DEKI------ET-----PG--GVFYIDGASVLYLIGSTMDWVE-DDF-AAGFVFDN-------------------------P----NAKGACGCGESFTV-----------------------------------
>267128_Sgranuli@AMG73754.1| HesB/YadR/YfhF
-------------------------------------MTM----------------------------TDT-----------------------------------------K---------------------------------------------------------ARI-RP-AAVTLTPGAEARVAKLMEN-----A-----P-------AGA--I-GVKLSTPRR-GCSGLAYSVDYV---T--E-ED-RF----DEKI------ET-----PG--GTFYIDGASVLYLIGSVMDWVE-DDF-AAGFVFQN-------------------------P----NAKGSCGCGESFTV-----------------------------------
>1970586_Sbacterium@OYW47108.1| iron-sulfur cluster assembly accessory protein
-------------------------------------M------------------------------NAT-----------------------------------------T---------------------------------------------------------TRI-RP-AAVTLTPAAEARVADLMAQ-----A-----P-------AGA--I-GVKLSTPRR-GCSGLAYSVDYV---S--E-EE-KF----DEKI------AT-----PG--GMFYIDGASVLYLIGSTMDWQE-DDF-AAGFVFAN-------------------------P----NAKGACGCGESFTV-----------------------------------
>1843368_Ssp@AOF95689.1| iron-sulfur cluster assembly accessory family protein
-------------------------------------MT-----------------------------VET-----------------------------------------K---------------------------------------------------------TRA-RP-AAVILTKSAEQRIADLMAQ-----A-----P-------AGT--I-GVKLSTPKR-GCSGLAYSVDYV---T--E-EA-KF----DEKI------ET-----PG--GIFYIDGGSVLYLIGSTMDWVE-DDF-TAGFTFAN-------------------------P----NAKGSCGCGESFTV-----------------------------------
>121428_Sxenophagum@DDFT01000060.1_7|  4464 4823
-------------------------------------MT-----------------------------TET-----------------------------------------K---------------------------------------------------------TRA-RP-AAVTLTPSAEQRIADLMAN-----A-----P-------EGT--I-GVKLSTPRR-GCSGLAYSVDYV---S--E-EA-KF----DEKI------VT-----PG--GTFYIDGASVLYLVGSTMDWVE-DDF-TAGFTFAN-------------------------P----NAKGACGCGESFTV-*---------------------------------
>1332080_Sbaderi@ALR19617.1| HesB/YadR/YfhF
-------------------------------------MT-----------------------------TQT-----------------------------------------K---------------------------------------------------------ARA-RP-AAVVLTPSAEQRIAELMAQ-----A-----P-------EGA--I-GVKLSTPRR-GCSGLAYSVDYV---T--D-EV-KF----DEKI------ET-----PG--GIFYIDGASVLYLVGSTMDWVE-DDF-TAGFVFNN-------------------------P----NAKGSCGCGESFTV-----------------------------------
>452662_Sjaponicum@BAI98226.1| conserved hypothetical protein
-------------------------------------MT-----------------------------VET-----------------------------------------K---------------------------------------------------------IRS-RP-AAVILTPAAEQRIADLMAQ-----A-----P-------EGT--I-GVKLSTPRR-GCSGLAYSVDYV---S--E-EA-KF----DEKI------ET-----PG--GTFYIDGASVLYLVGSTMDWVE-DDF-AAGFVFNN-------------------------P----NAKGSCGCGESFTV-----------------------------------
>2072936_Ssp@AUW59972.1| iron-sulfur cluster assembly accessory protein
-------------------------------------MS-----------------------------TEV-----------------------------------------K---------------------------------------------------------TRV-RP-AAVILTPNAEKRIADLMAK-----A-----P-------EGT--I-GVKLSTPRR-GCSGLAYSVDYV---S--E-EA-KF----DEKI------ET-----PG--GTFYIDGGSVLYLIGSTMDWVE-DDF-TAGFVFNN-------------------------P----NAKGSCGCGESFTI-----------------------------------
>2082188_Ssp@BBD00995.1| iron-sulfur cluster assembly protein
-------------------------------------MTD----------------------------VQT-----------------------------------------K---------------------------------------------------------TRA-RP-AAVLLTPSAEQRIADLMGQ-----A-----P-------EGT--I-GVKLSTPKR-GCSGLAYSVDYV---T--T-EA-KF----DEKI------ET-----PG--GVLYIDGASVLYLIGSTMNWVE-DDF-TAGFVFNN-------------------------P----NAKGSCGCGESFTV-----------------------------------
>2185111_Ssp@CP029335.1_3564|  3858135 3858497
-------------------------------------MTE----------------------------TTT-----------------------------------------K---------------------------------------------------------TRA-RP-AAVMLTPSAEGRIAELMAQ-----A-----P-------EGA--I-GVKLSTPKR-GCSGLAYSVDYV---T--E-EA-KF----DEKI------ET-----PG--GVLYIDGASVLYLIGSTMNWVE-DDF-TAGFVFAN-------------------------P----NAKGSCGCGESFTV*----------------------------------
>1206458_Nsp@GAM04529.1| HesB/YadR/YfhF protein
-------------------------------------MT-----------------------------TTT-----------------------------------------T---------------------------------------------------------SRP-RP-AAVVLTPSAEERVAKLMAQ-----A-----P-------DGA--I-GVKLSTPRR-GCSGLAYSVDYV---T--E-ES-PM----DEKI------ET-----PG--GVFYIDAASVLYLIGSTMDWQE-DDF-TAGFVFNN-------------------------P----NAKGACGCGESFTV-----------------------------------
>1114963_Nbarchaimii@KMS52758.1| hypothetical protein V474_24770
-------------------------------------M------------------------------TTT-----------------------------------------T---------------------------------------------------------ARV-RP-AAVILTANAEARITKLMGE-----A-----P-------EGS--I-GVKLSTPRR-GCSGLAYSVDYV---S--E-EA-KF----DEKI------VT-----PG--GTFYIDSASVLYLIGSVMDWKE-DDF-TAGFVFDN-------------------------P----NAKGACGCGESFTV-----------------------------------
>1884364_Nsp@SFG23548.1| iron-sulfur cluster assembly protein
-------------------------------------MT-----------------------------TTT-----------------------------------------K---------------------------------------------------------PRQ-RP-AAVVLTAGAEARIAKLMGD-----A-----P-------EGA--I-GVKLSTPRR-GCSGLAYSVDYV---T--E-EA-RF----DEKI------ET-----PG--GVFYIDGASVLYLVGSTMDWKE-DDF-TAGFVFDN-------------------------P----NAKGSCGCGESFTV-----------------------------------
>1348853_Nmalaysiense@KHK89654.1| HesB/YadR/YfhF
-------------------------------------MTT----------------------------TTK-----------------------------------------P---------------------------------------------------------VRA-HP-AAVVLTPAAEARIAKLMSQ-----A-----P-------EGA--I-GVKLSTPRR-GCSGLAYSVDYV---T--E-EE-KF----DEKI------ET-----PG--GTFYIDSASVLYLIGSTMDWQE-DDF-TAGFVFDN-------------------------P----NAKGACGCGESFTV-----------------------------------
>2172047_Sbacterium@QDFY01000004.1_254|  302586 302951
-------------------------------------MTE---------------------------TTTT-----------------------------------------S---------------------------------------------------------RRP-RP-AAVQLTTAAEQRIADLMAR-----A-----P-------AGS--V-GVKLSTPRR-GCSGLAYSVDYV---A--E-EQ-PF----DEKI------ET-----PG--GTFYIDGASVLYLIGSTMDWRE-DDF-TAGFVFDN-------------------------P----NAKGACGCGESFTV-*---------------------------------
>2315330_Ssp@RST29647.1| iron-sulfur cluster assembly accessory protein
-------------------------------------MNA----------------------------PTR-----------------------------------------A---------------------------------------------------------RAP-RP-AAITLTPAAEQRIADLMGK-----A-----P-------ADA--I-GVKLSTPRR-GCSGLAYSVDYV---T--D-EQ-AF----DEKI------VT-----PG--GTFYVDGASVLYLIGSVMDWRE-DDF-TAGFVFDN-------------------------P----NAKGSCGCGESFTV-----------------------------------
>1123267_Sastaxanthini@JONN01000001.1_1720|  1716823 1717176
--------------------------------------------------------------------MAT-----------------------------------------T---------------------------------------------------------LRP-RP-AAITLTPAAEQRVADLMAK-----A-----P-------EGA--I-GVKLSTPRR-GCSGLAYSVDYV---T--S-ED-KF----DEKI------ET-----PG--GTFYVDGGSILYLIGSVMDWRE-DDF-TAGFVFEN-------------------------P----NAKGSCGCGESFTV-*---------------------------------
>1947531_Ssp@DBAW01000267.1_4|  4076 4171
-----------------------------------------------------------------------------------------------------------------------------------------------------------------------------------------------------------------------------------------------------------------------------------------------------------MDWRE-DDF-TAGFVFAN-------------------------P----NAKGSCGCGESFTV-*---------------------------------
>1970594_Sbacterium@OYX76437.1| iron-sulfur cluster assembly accessory protein
-------------------------------------MEQ----------------------------TTT-----------------------------------------L---------------------------------------------------------RRP-RP-APLIVTEGASNRIAAILAA-----A-----P-------ADA--V-GVRLSTPRR-GCSGLAYDLAYV---T--A-AK-PA----DERI------DT-----PG--GTLFVDGGSLMYLIGSTMDWRE-DDF-TAGFVFNN-------------------------P----NAKGSCGCGESFTV-----------------------------------
>1985171_Ssp@OSZ71968.1| iron-sulfur cluster assembly accessory protein
-------------------------------------MEQ----------------------------TTL-----------------------------------------T---------------------------------------------------------RRP-RP-APVIVTEGAANRIATILKD-----A-----P-------ADA--V-GVRLSTPRR-GCSGLAYDLAYV---T--A-AK-PG----DERI------DT-----PG--GTLFIDGGSLMYLIGSTMDWRE-DDF-TAGFVFNN-------------------------P----NAKGSCGCGESFTV-----------------------------------
>1985172_Ssp@OSZ70276.1| iron-sulfur cluster assembly accessory protein
-------------------------------------M------------------------------TTT-----------------------------------------A---------------------------------------------------------TRQ-RP-AALILTPAAERRIADLMAK-----A-----P-------AGA--V-GVKLSTPRR-GCSGLAYSVDYV---T--E-AK-PF----DEKI------ET-----PG--GTFFVDGGSVLYLIGSTMDWQE-DDF-TAGFVFQN-------------------------P----NAKGSCGCGESFTV-----------------------------------
>1211806_Nkunmingense@PKB13963.1| iron-sulfur cluster assembly protein
-------------------------------------M------------------------------TTS-----------------------------------------K---------------------------------------------------------LRA-RP-AAVILTPAAEARITSLMAD-----A-----P-------AGA--V-GVKLSTPRR-GCSGLAYSVDYV---T--E-AN-PL----DERI------ET-----PG--GTFFIDGASVLYLIGSTMDWQE-DDF-TAGFVFQN-------------------------P----NAKGSCGCGESFTV-----------------------------------
>614671_Svermicompost@PXYJ01000003.1_326|  308335 308688
--------------------------------------------------------------------MTT-----------------------------------------T---------------------------------------------------------TRA-RP-AALTLTPTAEQRITDLMAR-----A-----P-------EGA--V-GVKLSTPRR-GCSGLAYSVDYV---T--D-AD-PF----DERI------DT-----PG--GTLFVDGASILYLIGSRMDWKE-DDF-TAGFVFDN-------------------------P----NAKGSCGCGESFTV-*---------------------------------
>1219033_Nlentum@BCTW01000021.1_66|  67525 67902
-------------------------------------MPDSAIK-----------------------SVET-----------------------------------------R---------------------------------------------------------IRA-RP-AAVILTPSAEQRVADLMAD-----A-----P-------EGA--I-GVKLSTPRR-GCSGLAYSVDYV---T--E-AV-PF----DERI------ET-----PG--GTFFIDGGSVLYLVGSTMDWVE-DDF-TAGFVFAN-------------------------P----NAKGSCGCGESFTV-*---------------------------------
>1842535_Bsp@AOG01417.1| iron-sulfur cluster assembly accessory family protein
--------------------------------------------------------------------MTT-----------------------------------------T---------------------------------------------------------TRT-RP-AALTLTPSAEARIAHLMQT-----A-----P-------DGA--I-GVKLSTPRR-GCSGLAYSVDYV---T--E-EV-KF----DEKI------ET-----PG--GLFYVDGGSILYLIGSVMDWVE-DDF-TAGFVFAN-------------------------P----NAKGACGCGESFTV-----------------------------------
>1736594_Ssp@KRB80761.1| HesB/YadR/YfhF
--------------------------------------------------------------------MTT-----------------------------------------T---------------------------------------------------------TRQ-RP-AALTLTPSAEARIAHLMET-----A-----P-------EGA--I-GVKLSTPRR-GCSGLAYSVDYV---T--E-AD-PF----DEKI------ET-----PG--GTFYVDGGSILYLIGSVMDWVE-DDF-SAGFVFQN-------------------------P----NAKGACGCGESFTV-----------------------------------
>1736447_Ssp@KQX25429.1| HesB/YadR/YfhF
-------------------------------------M------------------------------TTT-----------------------------------------T---------------------------------------------------------ARP-RP-AALTLTPSAEARIARLMAD-----A-----P-------EGA--I-GVKLSTPRR-GCSGLAYSVDYV---T--E-AD-PF----DEKI------ET-----PG--GTFYVDGGSILYLIGSAMDWVE-DDF-TAGFVFNN-------------------------P----NAKGSCGCGESFTV-----------------------------------
>861865_Slaterariae@SNS51218.1| iron-sulfur cluster assembly protein
--------------------------------------------------------------------MST-----------------------------------------T---------------------------------------------------------TRQ-RP-AAIILTPSAEQRIADLMAR-----A-----P-------EGS--I-GVKLSTPRR-GCSGLAYSVDYV---T--E-AD-PF----DEKI------AT-----PG--GDFYVDGGSVLYLIGSTMDWVE-DDF-SAGFVFQN-------------------------P----NAKGACGCGESFTV-----------------------------------
>266812_Sflavimaris@ASK89208.1| iron-binding protein IscA
------------------------------------MTE-----------------------------TKT-----------------------------------------K---------------------------------------------------------TRE-IP-AAIILTPAAEQRIADLMAK-----A-----P-------DDA--I-GVKLSTPRR-GCSGLAYSVDYV---S--E-EV-AF----DEKI------VT-----PG--GVFYVDGGSVLYLIGSTMDWVE-DDF-TAGFVFEN-------------------------P----NAKGACGCGESFTV-----------------------------------
>1951254_Sbacterium@DDFE01000031.1_5|  4493 4588
-----------------------------------------------------------------------------------------------------------------------------------------------------------------------------------------------------------------------------------------------------------------------------------------------------------MDWVE-DDF-TAGFVFEN-------------------------P----NAKGACGCGESFTV-*---------------------------------
>1951256_Sbacterium@DELZ01000005.1_434|  431528 431890
------------------------------------MTD-----------------------------TKT-----------------------------------------K---------------------------------------------------------TRE-IP-AAITLTPAAEQRIADLMAK-----A-----P-------DDA--I-GVKLSTPRR-GCSGLAYSVDYV---T--E-EV-PF----DEKI------IT-----PG--GVFYVDGGSVLYLIGSTMDWVE-DDF-TAGFVFEN-------------------------P----NAKGACGCGESFTV-*---------------------------------
>745310_Ssp@AGH49481.1| iron-sulfur cluster assembly accessory protein
-------------------------------------MS-----------------------------TTT-----------------------------------------A---------------------------------------------------------PRV-RP-AAIILTPSAEQRIADLMAR-----A-----P-------EGA--V-GVKLSTPRR-GCSGLAYSVDYV---T--E-AD-PF----DEKI------VT-----PG--GDFYVDGGSILYLIGSTMDWVE-DDF-TAGFVFQN-------------------------P----NAKGACGCGESFTV-----------------------------------
>1390395_Ssp@APX65474.1| HesB/YadR/YfhF
--------------------------------------------------------------------MAT-----------------------------------------T---------------------------------------------------------LRP-RP-AALNLTPSAEARVAELMAR-----A-----P-------EGA--I-GVKLSTPRR-GCSGLAYSVDYV---T--E-AK-AF----DEKI------DT-----PG--GTLFVDGGSILYLIGSTMDWVE-DDF-TAGFVFQN-------------------------P----NAKGACGCGESFTV-----------------------------------
>1141887_Ssp@PAX07801.1| iron-sulfur cluster assembly accessory protein
--------------------------------------------------------------------MAT-----------------------------------------T---------------------------------------------------------LRP-RP-AALNLTPSAHARIADLMSR-----A-----P-------DGA--V-GVKLSTPRR-GCSGLAYSVDYV---T--E-AK-PF----DERI------DT-----PG--GTLFVDGGSILYLVGSTMDWVE-DDF-TAGFVFQN-------------------------P----NAKGACGCGESFTV-----------------------------------
>185950_Sfaeni@PTW47530.1| iron-sulfur cluster assembly protein
--------------------------------------------------------------------MAT-----------------------------------------T---------------------------------------------------------LRA-RP-AALNLTATAHARIADLMAR-----A-----P-------EDA--I-GVKLSTPKR-GCSGLAYSVDYV---T--E-AK-PF----DERI------DT-----PG--GTLFVDGGSILYLIGSTMDWVE-DDF-TAGFVFQN-------------------------P----NAKGACGCGESFTV-----------------------------------
>2052949_Saeria@PGFU01000001.1_302|  303107 303472
------------------------M-----------TTA-----------------------------TTT-----------------------------------------T---------------------------------------------------------LRP-RP-AALNLTPSALARIADLMGR-----A-----P-------EGS--V-GVKLSTPRR-GCSGLAYSVDYV---S--E-AK-PF----DERI------DT-----PG--GTLFVDGGSILYLIGSTMDWVE-DDF-TAGFVFQN-------------------------P----NAKGACGCGESFTV-*---------------------------------
>1736343_Ssp@KQU62118.1| HesB/YadR/YfhF
--------------------------------------------------------------------MAT-----------------------------------------T---------------------------------------------------------LRA-RP-AALNLTPSAHDRIADLMAR-----A-----P-------ADA--I-GVKLSTPKR-GCSGLAYSVDYV---T--E-AK-PF----DERI------DT-----PG--GVLFVDGGSILYLIGSTMDWVE-DDF-TAGFVFAN-------------------------P----NAKGACGCGESFTV-----------------------------------
>1736370_Ssp@KQT32498.1| HesB/YadR/YfhF
--------------------------------------------------------------------MAT-----------------------------------------T---------------------------------------------------------LRQ-RP-AALNLTPSAHARIADLMAR-----A-----P-------ADA--I-GVKLSTPKR-GCSGLAYSVDYV---T--E-AV-AF----DERI------ET-----PG--GTLYVDGGSILYLIGSTMDWVE-DDF-TAGFVFAN-------------------------P----NAKGACGCGESFTV-----------------------------------
>1735683_Ssp@KQM67758.1| HesB/YadR/YfhF
--------------------------------------------------------------------MAT-----------------------------------------T---------------------------------------------------------LRE-RP-AALNLTPSAHARIADLMGR-----A-----P-------SGA--I-GVKLSTPRR-GCSGLAYSVDYV---T--E-AK-AF----DERI------DT-----PG--GTLFVDGGSILYLIGSTMDWVE-DDF-AAGFVFAN-------------------------P----NAKGACGCGESFTV-----------------------------------
>1166340_Ssp@SEN34891.1| iron-sulfur cluster assembly protein
--------------------------------------------------------------------MAT-----------------------------------------T---------------------------------------------------------LRP-RP-AALNLTPSAEARIADLMTK-----A-----P-------AGA--V-GVKLSTPRR-GCSGLAYSVDYV---T--E-AK-PF----DERI------DT-----PG--GTLFVDGGSILYLVGSTMTWVE-DDF-TAGFVFDN-------------------------P----NAKGSCGCGESFTV-----------------------------------
>1985879_Ssp@RSV13381.1| iron-sulfur cluster assembly accessory protein
--------------------------------------------------------------------MAT-----------------------------------------T---------------------------------------------------------LRP-RP-AALTLTPSAEQRIADLMAK-----A-----P-------EGA--I-GVKLSTPRR-GCSGLAYSVDYV---T--E-AK-PF----DERI------DT-----PI--GTLFVDGGSILYLVGSTMDWVE-DDF-TAGFVFNN-------------------------P----NAKGACGCGESFTV-----------------------------------
>1920129_Ssp@RSU48598.1| iron-sulfur cluster assembly accessory protein
--------------------------------------------------------------------MAT-----------------------------------------T---------------------------------------------------------LRP-RP-AALLLTATAEARIAALMAK-----A-----P-------EGA--V-GVKLSTPRR-GCSGLAYSVDYV---T--E-AK-PF----DERI------DT-----PG--GTLFVDGGSILYLIGSTMDWVE-DDF-TAGFVFNN-------------------------P----NAKGACGCGESFTV-----------------------------------
>1961362_Ssp@ANC87760.1| HesB/YadR/YfhF
--------------------------------------------------------------------MAT-----------------------------------------T---------------------------------------------------------FRQ-RP-APLILTPSADARIADLMAR-----A-----P-------DGA--I-GVKLSTPRR-GCSGLAYSVDYV---T--E-AK-PF----DERI------ET-----PG--GTLFVDGGSILYLVGSTMDWVE-DDF-TAGFVFNN-------------------------P----NAKGACGCGESFTV-----------------------------------
>634430_Srubra@SFP72735.1| iron-sulfur cluster assembly protein
--------------------------------------------------------------------MAS-----------------------------------------T---------------------------------------------------------LRP-RP-APLLLTASAQARIAALMAR-----A-----P-------DGA--L-GVKLSTPRR-GCSGLAYSVDYV---T--E-AK-PF----DERI------ET-----PG--GVLFVDGGSILYLVGSTMDWVE-DDF-TAGFVFAN-------------------------P----NAKGACGCGESFTV-----------------------------------
>2219696_Ssp@AXJ95946.1| iron-sulfur cluster assembly accessory protein
---------------------------------------------------------------------MT-----------------------------------------T---------------------------------------------------------LRQ-RP-APLILTPNAEARIAALMAR-----A-----P-------EGA--T-GVKLSTPRR-GCSGLAYSVDYV---T--D-AK-PF----DEKI------ET-----PG--GTLYVDGGSILYLVGSTMDWVE-DDF-TAGFVFAN-------------------------P----NAKGACGCGESFTV-----------------------------------
>1881068_Ssp@SEI95304.1| iron-sulfur cluster assembly protein
--------------------------------------------------------------------MAT-----------------------------------------S---------------------------------------------------------VRE-RP-AALILTDTAKARIAALMAS-----A-----P-------EGA--I-GVKLSTPRR-GCSGLAYSVDYV---T--E-AQ-PF----DERI------VT-----EG--GTLFVDGGSILYLIGSTMDWVE-DDF-TAGFVFNN-------------------------P----NAKGACGCGESFTV-----------------------------------
>1768772_Ssp@LSJF01000007.1_44|  41804 42160
-------------------------------------M------------------------------TEV-----------------------------------------K---------------------------------------------------------TRA-RP-AAILLTPASEARIAELMAK-----A-----P-------EGA--I-GVKLSTPRR-GCSGLAYSVDYV---T--A-AN-PM----DERI------DT-----PG--GTLFVDGGSVLYLIGSTMDWVE-DDF-TAGFVFNN-------------------------P----NAKGACGCGESFTV-*---------------------------------
>93064_Skoreensis@APR52330.1| HesB/YadR/YfhF
-------------------------------------M------------------------------TDV-----------------------------------------K---------------------------------------------------------TRA-RP-AAILLTPASEARIADLMSR-----A-----P-------EGA--I-GVKLSTPRR-GCSGLAYSVDYV---T--A-AN-PM----DERI------DT-----PG--GTLFVDGGSVLYLIGSTMDWVE-DDF-TAGFVFNN-------------------------P----NAKGACGCGESFTV-----------------------------------
>2013662_Abacterium@PKP94801.1| iron-sulfur cluster assembly accessory protein
-------------------------------------M------------------------------TDV-----------------------------------------K---------------------------------------------------------TRT-RP-AAILLTPASEARIADLMSR-----A-----P-------DDA--I-GVKLSTPRR-GCSGLAYSVDYV---T--A-AN-PM----DERI------DT-----PG--GTLFVDGASILYLIGSTMDWVE-DDF-TAGFVFNN-------------------------P----NAKGACGCGESFTV-----------------------------------
>1888892_Sturrisvirgat@ODP36621.1| HesB/YadR/YfhF
-------------------------------------M------------------------------SDV-----------------------------------------K---------------------------------------------------------TRA-RP-AAILLTPASEARIASLMAS-----A-----P-------ADA--I-GVKLSTPRR-GCSGLAYSVDYV---T--S-AN-PM----DERI------DT-----PG--GTLFVDGGSVLYLIGSTMDWVE-DDF-TAGFVFNN-------------------------P----NAKGACGCGESFTV-----------------------------------
>1895848_Ssp@OJU16693.1| HesB/YadR/YfhF
-------------------------------------M------------------------------TEV-----------------------------------------K---------------------------------------------------------TRA-RP-AALILTPTAEARIAALVAK-----A-----P-------EGA--I-GVKLSTPRR-GCSGLAYSVDYV---T--E-AK-PF----DEKI------ET-----PG--GTLYVDGGSILYLIGSTMDWVE-DDF-TAGFVFNN-------------------------P----NAKGACGCGESFTV-----------------------------------
>1855283_Ssp@SEK50046.1| iron-sulfur cluster assembly protein
-------------------------------------M------------------------------TDI-----------------------------------------K---------------------------------------------------------TRV-RP-AALNLTPTAEGRIGALMAR-----A-----P-------ADA--I-GVKLSTPRR-GCSGLAYSVDYI---T--E-AK-PF----DEQI------ET-----PG--GTLWVDGGSILYLIGSTMDWVE-DDF-TAGFVFNN-------------------------P----NAKGACGCGESFTV-----------------------------------
>1219055_Ssoli@BCTZ01000019.1_24|  24745 25092
----------------------------------------------------------------------M-----------------------------------------A---------------------------------------------------------VRE-RP-AALNLTPSAEARIAELMAK-----A-----P-------EDS--I-GVKLSTPRR-GCSGLAYSVDYV---T--E-AK-AF----DEKI------ET-----PG--GTLYVDGGSILYLIGSTMDWVE-DDF-AAGFVFNN-------------------------P----NAKGACGCGESFTV-*---------------------------------
>1327635_Ssp@ATY33605.1| iron-sulfur cluster assembly accessory protein
---------------------------------------------------------------------MA-----------------------------------------T---------------------------------------------------------LRT-RP-AALNLTERAHARIAELMAK-----A-----P-------EGT--V-GVKLSTPRR-GCSGLAYSVDYV---S--E-AK-PF----DEKI------ET-----PG--GTFFVDGASVLYLVGSTMDWVE-DDF-TAGFVFEN-------------------------P----NAKGSCGCGESFTV-----------------------------------
>1609977_Shengshuiensi@AJP70723.1| HesB/YadR/YfhF
-------------------------------------M------------------------------TDV-----------------------------------------K---------------------------------------------------------TRT-RP-AALTLTQRAEARIAELMAR-----A-----P-------EGT--L-GVKLSTPRR-GCSGLAYSVDYV---T--E-AK-PF----DERI------ET-----PG--GLFFVDGASVLYLVGSTMDWVE-DDF-TAGFTFQN-------------------------P----NAKGACGCGESFTV-----------------------------------
>1560345_Spanacis@AOH82989.1| HesB/YadR/YfhF
----------------------------------------------------------------------M-----------------------------------------A---------------------------------------------------------TRV-RP-AALNLTESAEARIADLMAK-----A-----P-------DGA--I-GVKLSTPRR-GCSGLAYSVDYV---T--E-AK-PF----DERI------DT-----PG--GTLFVDGGSILYLIGSRMDWVE-DDF-AAGFVFAN-------------------------P----NAKGACGCGESFTV-----------------------------------
>2056845_Ssp@PTS77787.1| iron-sulfur cluster assembly accessory protein
--------------------------------------------------------------------MTT-----------------------------------------T---------------------------------------------------------TRT-RP-AALILTPSAEARIADLMAK-----A-----P-------ADA--I-GVKLSTPRR-GCSGLAYSVDYV---S--E-AK-PF----DERI------DT-----PG--GTLFVDGGSILYLIGSTMNWVE-DDF-AAGFVFAN-------------------------P----NAKGECGCGESFTV-----------------------------------
>397260_Ssanxanigenen@PZO89005.1| iron-sulfur cluster assembly accessory protein
--------------------------------------------------------------------MTT-----------------------------------------T---------------------------------------------------------TRA-RP-AALTLTPSAEARIADLMAR-----A-----P-------EGA--I-GVKLSTPRR-GCSGLAYSVDYV---N--E-AS-GF----DERI------ET-----PG--GALFVDGASLLYLIGSTMNWVE-DDF-TAGFVFDN-------------------------P----NAKGACGCGESFTV-----------------------------------
>1736301_Ssp@KQN92670.1| HesB/YadR/YfhF
--------------------------------------------------------------------MAT-----------------------------------------T---------------------------------------------------------LRA-RP-APLLLTPTAEARIADLMSR-----A-----P-------EGA--I-GVKLSTPRR-GCSGLAYSVDYV---T--E-AQ-AM----DERI------ET-----AG--GTLFVDGGSILYLIGSTMNWVE-DDF-TAGFVFAN-------------------------P----NAKGACGCGESFTV-----------------------------------
>2305907_Ssp@RHW18264.1| iron-sulfur cluster assembly accessory protein
-------------------------------------MT-----------------------------TAT-----------------------------------------T---------------------------------------------------------LRS-RP-AAIILTAAAEQRVADLMAK-----A-----P-------ADA--I-GVKLSTPRR-GCSGLAYSVDYV---T--A-AN-PM----DERI------ET-----PG--GSFFVDGASVLYLIGSTMDWVE-DEF-AAGFVFNN-------------------------P----NAKGACGCGESFTV-----------------------------------
>1768769_Ssp@LSJC01000087.1_3|  1389 1748
-------------------------------------MT-----------------------------TTT-----------------------------------------T---------------------------------------------------------TRQ-RP-AAVLLTERAEARVAELMSR-----A-----P-------ADA--I-GVKLSTPKR-GCSGLAYSVDYV---T--A-AN-PM----DERI------ET-----PG--GTFFVDGGSVLYLIGSTMDWVE-DDF-TAGFVFNN-------------------------P----NAKGACGCGESFTV*----------------------------------
>1550073_Ssp@JROH01000046.1_9|  8961 9314
--------------------------------------------------------------------MTT-----------------------------------------I---------------------------------------------------------TRQ-RP-QAILLTPAAEARVAALMAR-----A-----P-------ADA--I-GVKLSTPRR-GCSGLAYSVDYV---A--A-PN-PM----DERI------ET-----SG--GSFFVDGGSVLYLIGSTMDWVE-DDF-TAGFVFSN-------------------------P----NAKGACGCGESFTV*----------------------------------
>1895847_Sbacterium@HCB74932.1| TPA_asm: iron-sulfur cluster assembly accessory protein
--------------------------------------------------------------------MTT-----------------------------------------T---------------------------------------------------------TRA-RP-QAIHLTPAAEARVADLMSR-----A-----P-------EGS--V-GVKLSTPRR-GCSGLAYSVDYV---A--A-AN-PM----DERI------ET-----PG--GTFFVDGGSVLYLIGSTMDWVE-DDF-TAGFVFAN-------------------------P----NAKGACGCGESFTV-----------------------------------
>1141889_Sspermidinifa@PCD02888.1| iron-sulfur cluster assembly accessory protein
--------------------------------------------------------------------MTT-----------------------------------------T---------------------------------------------------------TRA-RP-QAIHLTPAAEARVADLMSR-----A-----P-------EGA--I-GVKLSTPRR-GCSGLAYSVDYV---T--A-AS-PM----DERI------ET-----PG--GTFFVDGGSVLYLIGSTMDWVE-DDF-TAGFVFAN-------------------------P----NAKGACGCGESFTV-----------------------------------
>2067455_Nsp@PLK27258.1| iron-sulfur cluster assembly accessory protein
-------------------------------------MT-----------------------------TTT-----------------------------------------T---------------------------------------------------------TRA-RP-AAVLLTPAAEARIAHLMSE-----A-----P-------EGA--I-GVKLSTPRR-GCSGLAYSVDYV---T--E-AN-PI----DERI------ET-----PG--GLFFIDGGSVLYLIGSTMDWVE-DDF-QAGFVFNN-------------------------P----NAKGTCGCGESFTV-----------------------------------
>1219043_Schangbaiensi@GAO40340.1| putative iron-sulfur cluster assembly protein
-------------------------------------MT-----------------------------TVT-----------------------------------------T---------------------------------------------------------TRA-RP-QALILTPGAEARIAELMAK-----A-----P-------EGA--I-GVKLSTPRR-GCSGLAYSVDYV---T--E-AK-PL----DERI------ET-----PG--GTLFVDGASVLYLIGSRMDWVE-DDF-TAGFVFQN-------------------------P----NAKGSCGCGESFTV-----------------------------------
>179878_Selodea@RKR21412.1| iron-sulfur cluster assembly protein
-------------------------------------MT-----------------------------TAT-----------------------------------------T---------------------------------------------------------SRQ-RP-AALLLTPAAEARIAALMAK-----A-----P-------EGT--V-GVKLSTPRR-GCSGLAYSVDYV---A--E-AK-PL----DEKI------ET-----PG--GTFFVDGASVLYLIGSTMDWVE-DDF-TAGFVFTN-------------------------P----NAKGTCGCGESFMV-----------------------------------
>685778_Ssp@AORL01000022.1_268|  257513 257872
-------------------------------------MT-----------------------------TTT-----------------------------------------T---------------------------------------------------------RRP-RP-AAIILTPSAEERIAELMAK-----A-----P-------EGA--I-GVKLSTPRR-GCSGLAYSVDYV---T--D-AD-PM----DERI------ET-----PG--GTFFVDGGSVLYLIGSTMSWVE-DDF-TAGFVFEN-------------------------P----NAKGSCGCGESFMV-*---------------------------------
>702113_Nsp@CCA94392.1| HesB/YadR/YfhF
-------------------------------------MT-----------------------------TTA-----------------------------------------T---------------------------------------------------------TRQ-RP-AAVILTPSAEARIAKLMAD-----A-----P-------EDA--I-GVKLSTPRR-GCSGLAYSVDYV---S--A-EN-AL----DEKI------ET-----PG--GTFYIDGASVLYLIGSTMSWQE-DDF-TAGFVFDN-------------------------P----NAKGSCGCGESFTV-----------------------------------
>1117702_Nfuchskuhlens@KUR72177.1| HesB/YadR/YfhF
-------------------------------------MTT---------------------------EAPT-----------------------------------------R---------------------------------------------------------IRQ-RP-AAVILTPSAEARIARLMAS-----A-----P-------EGA--I-GVKLSTPRR-GCSGLAYSVDYV---E--A-AN-PM----DERI------ET-----PG--GTFFIDGASVLYLIGSTMDWQE-DDF-AAGFVFQN-------------------------P----NAKGSCGCGESFTV-----------------------------------
>1970410_Nsp@OYX61210.1| iron-sulfur cluster assembly accessory protein
-------------------------------------MTE----------------------------VST-----------------------------------------K---------------------------------------------------------TRQ-RP-AAVILTPSAEARIAHLMET-----A-----P-------AGA--I-GVKLSTPRR-GCSGLAYSVDYV---T--Q-AN-PM----DERI------ET-----PG--GLFFIDGGSVLYLIGSTMEWQE-DDF-TAGFVFQN-------------------------P----NAKGSCGCGESFTV-----------------------------------
>1961849_Nsp@MWLM01000062.1_109|  112133 112489
-------------------------------------M------------------------------TTV-----------------------------------------T---------------------------------------------------------TRQ-RP-AAVILTPSAEARVAKLMAE-----A-----P-------VGA--I-GVKLSTPRR-GCSGLAYSVDYV---T--A-VD-PL----DEQI------ET-----PG--GLFFIDGGSVLYLIGSTMDWQE-DDF-TAGFVFQN-------------------------P----NAKGSCGCGESFTV----------------------------------*
>1219035_Ntardaugens@GAD48891.1| putative iron-sulfur cluster assembly protein
-------------------------------------M------------------------------TET-----------------------------------------K---------------------------------------------------------VRA-RP-AAVILTASAEQRIADLMAQ-----A-----P-------EGT--I-GVKLSTPRR-GCSGLAYSVDYV---D--Q-AN-PM----DEKI------ET-----PG--GTFFIDGASVLYLIGSTMDWVE-DDF-TAGFIFQN-------------------------P----NAKGSCGCGESFTV-----------------------------------
>1172626_Asp@OCC23960.1| HesB/YadR/YfhF
-------------------------------------MM-----------------------------TET-----------------------------------------K---------------------------------------------------------TRI-RP-AAVILTPSAEQRIAYLMGQ-----A-----P-------DDA--I-GVKLSTPRR-GCSGLAYSVDYV---T--E-AD-PM----DERI------ET-----PG--GTFFIDGASVLYLIGSTMDWKE-DDF-TAGFTFEN-------------------------P----NAKGTCGCGESFMV-----------------------------------
>279238_Naromaticivor@ABD24650.1| HesB/YadR/YfhF
-------------------------------------MTT----------------------------ETK-----------------------------------------V---------------------------------------------------------RRP-RP-AAVILTASAEARIANLMEN-----A-----P-------EGA--I-GVKLSTPRR-GCSGLAYSVDYV---T--E-AN-PM----DERI------ET-----PG--GLFFIDSASVLYLIGSTMDWQE-DDF-TAGFVFQN-------------------------P----NAKGSCGCGESFTV-----------------------------------
>1970402_Nsp@OYW50319.1| iron-sulfur cluster assembly accessory protein
-------------------------------------MS-----------------------------EVK-----------------------------------------T---------------------------------------------------------RRP-RP-AAVILTASAEARVKHLMDT-----A-----P-------ADA--I-GVKLSTPRR-GCSGLAYSVDYV---T--A-AD-PF----DEKI------ET-----PG--GLFFIDSASVLYLIGSTMDWQE-DDF-TAGFVFQN-------------------------P----NAKGSCGCGESFTV-----------------------------------
>1895900_Nsp@OJX89148.1| HesB/YadR/YfhF
-------------------------------------M------------------------------TAT-----------------------------------------T---------------------------------------------------------RKP-RP-AAVLLTPNAEARVAKLMSE-----A-----P-------EGA--I-GVKLSTPRR-GCSGLAYSVDYI---N--E-AG-PL----DEKI------ET-----PG--GLFFIDSASVLYLIGSTMDWVE-DDF-TAGFVFAN-------------------------P----NAKGTCGCGESFTV-----------------------------------
>1096930_Nlindaniclast@EQB16170.1| hypothetical protein L284_09975
-------------------------------------MTTT--------------------------TEAK-----------------------------------------P---------------------------------------------------------ARQ-RP-AAVILTANAEARIAKLMSE-----A-----P-------EGT--I-GVRLSTPRR-GCSGLAYSVDYV---A--E-EK-AF----DEKI------ET-----PG--GLFYIDGASVLYLIGSTMDWVE-DDF-TAGFVFAN-------------------------P----NAKGSCGCGESFTV-----------------------------------
>205844_Npentaromativ@PZQ52958.1| iron-sulfur cluster assembly accessory protein
-------------------------------------MTTA--------------------------TEAK-----------------------------------------P---------------------------------------------------------ARQ-RP-AAVILTANAEARIAKLMSE-----A-----P-------EGT--I-GVRLSTPRR-GCSGLAYSVDYV---S--E-EK-PF----DEKI------ET-----PG--GLFYIDGASVLYLIGSTMDWVE-DDF-TAGFVFAN-------------------------P----NAKGSCGCGESFTV-----------------------------------
>1603897_Esp@KPL69125.1| HesB/YadR/YfhF
-------------------------------------M------------------------------AET-----------------------------------------Q---------------------------------------------------------TRQ-RP-AAVILTPGAEARIAELMAN-----A-----P-------EGA--I-GVKLSTPRR-GCSGLAYSVDYV---N--E-AV-PF----DERI------ET-----PG--GTFFIDGASVLYLVGSIMDWKE-DDF-SAGFVFDN-------------------------P----NAKGSCGCGESFTV-----------------------------------
>1420591_Nbarchaimii@KTR84735.1| HesB/YadR/YfhF
-------------------------------------MTIET-------------------------IGDT-----------------------------------------K---------------------------------------------------------VRA-RP-AAVILTPGAEARIADLMSK-----A-----P-------ENA--I-GVKLSTPRR-GCSGLAYSVDYV---S--E-AN-AF----DERI------ET-----PG--GLFFIDGASVLYLVGSTMDWKE-DDF-TAGFVFDN-------------------------P----NAKGACGCGESFTV-----------------------------------
>2339262_Sbacterium@RJT25057.1| iron-sulfur cluster assembly accessory protein
-------------------------------------MT-----------------------------TET-----------------------------------------K---------------------------------------------------------TRV-RP-AAVILTPSAEARIADLMSK-----A-----P-------ADA--I-GVKLSTPRR-GCSGLAYSVDYV---N--E-AN-SF----DERI------ET-----PG--GVLFIDVASVLYLVGSTMDWQE-DDF-TAGFVFHN-------------------------P----NAKGTCGCGESFTI-----------------------------------
>1951261_Sbacterium@DBOA01000002.1_7|  5229 5585
-------------------------------------M------------------------------TDV-----------------------------------------K---------------------------------------------------------TRV-RP-AAVILTPASEARIAELMSK-----A-----P-------EGA--I-GVKLSTPRR-GCSGLAYSVDYV---S--E-AI-AF----DEKI------ET-----PG--GVLYIDGGSVLYLVGSIMDWVE-DEF-AAGFVFNN-------------------------P----NATGSCGCGESFTV*----------------------------------
>2283317_Ssp@RDE05721.1| iron-sulfur cluster assembly accessory protein
-------------------------------------M------------------------------ADT-----------------------------------------M---------------------------------------------------------TRT-RP-AALLLTPAAEARIAALMAQ-----A-----P-------EEA--I-GVKLSTPRR-GCSGLAYSVDFV---A--E-AK-PF----DEKI------ET-----RG--GTLYVDGGSILYLIGSTMDWVE-DDF-TAGFVFNN-------------------------P----NAKGACGCGESFTV-----------------------------------
>1951263_Sbacterium@DLOX01000023.1_2|  213 572
-------------------------------------MT-----------------------------TDT-----------------------------------------K---------------------------------------------------------VRA-RP-AAVLLTPSAEARIASLMSK-----A-----P-------EGS--V-GVKLSTPRR-GCSGLAYSVDYV---A--E-AK-PF----DEKI------DT-----TG--GTLYIDGASVLYLVGSTMDWVE-DDF-TAGFTFNN-------------------------P----NAKGACGCGESFTV-*---------------------------------
>1660141_Ssp@ODU21782.1| HesB/YadR/YfhF
-------------------------------------M------------------------------STT-----------------------------------------T---------------------------------------------------------LRA-RP-AALTLTPAAEARIAELMGK-----A-----P-------EGA--I-GVKLSTPRR-GCSGLAYSVDYV---T--E-AA-KF----DERI------ET-----PG--GLFFVDSASVLYLIGSVMDWVE-DDF-TAGFVFQN-------------------------P----NAKGSCGCGESFIV-----------------------------------
>627192_Ssp@BAK68534.1| iron-sulfur cluster assembly protein
-------------------------------------MNA----------------------------TTT-----------------------------------------T---------------------------------------------------------TRA-RP-AAVMLTPAAQQRVADLMAK-----A-----P-------EGA--I-GVKLSTPRR-GCSGLAYSVDYV---A--Q-AG-QF----DERI------ET-----PG--GVFFIDAASVLYLIGSTMDWVE-GDF-TAGFVFNN-------------------------P----NAKGSCGCGESFTV-----------------------------------
>1895845_Ssp@OJY65966.1| HesB/YadR/YfhF
-------------------------------------MNA---------------------------PTST-----------------------------------------A---------------------------------------------------------TRA-RP-AAVTLTPAAEQRVADLMAK-----A-----P-------EGA--I-GVKLSTPRR-GCSGLAYSVDFV---M--E-PG-KF----DERI------ET-----PG--GAFFIDAASVLYLIGSMMDWVE-DDF-AAGFVFTN-------------------------P----NAKGSCGCGESFTV-----------------------------------
>2068657_Ssp@PWG02415.1| iron-sulfur cluster assembly accessory protein
-------------------------------------MN-----------------------------AET-----------------------------------------K---------------------------------------------------------TRA-RP-AALTLTPAAEARIADLMGK-----A-----P-------EGT--I-GVKLSTPRR-GCSGLAYSVDYV---H--E-AK-PF----DEAI------ET-----PG--GMFYIDSASVLYLIGSRMDWKE-DDF-TAGFVFEN-------------------------P----NAKGMCGCGESFTV-----------------------------------
>1572751_Pmercurialis@KHL24709.1| HesB/YadR/YfhF
-------------------------------------MA-----------------------------TTA-----------------------------------------P---------------------------------------------------------VRA-RP-AAVNLTPSAEARIAELMGK-----A-----P-------EGS--I-GVKLSTPRR-GCSGLAYSVDYV---S--A-EA-AF----DEKI------ET-----PG--GTFYIDGASVLYLVGSTMDWVE-DDF-TAGFVFTN-------------------------P----NAKGACGCGESFMV-----------------------------------
>2320861_Ssp@RJF93568.1| iron-sulfur cluster assembly accessory protein
-------------------------------------MTE----------------------------TTT-----------------------------------------K---------------------------------------------------------VRA-RP-AAVMLTPSAEARIATLMKD-----A-----P-------EGT--I-GVKLSTPRR-GCSGLAYSVDYV---S--E-AA-SF----DERI------DT-----PA--GPFFIDAASVLYLIGSTMDWVE-DDF-TAGFVFNN-------------------------P----NAKGACGCGESFTV-----------------------------------
>1970402_Nsp@OYW50629.1| iron-sulfur cluster assembly accessory protein
-------------------------------------MTTQ--------------------------TATK-----------------------------------------P---------------------------------------------------------ARQ-RP-AAVILTPSAEARIAALMAD-----A-----P-------ADA--V-GVKLSTPRR-GCSGLAYSVDYV---T--E-AN-PI----DERI------DT-----PG--GVFFIDSGSVLYLIGSTMDWQE-DDF-TAGFVFQN-------------------------P----NAKGACGCGESFTV-----------------------------------
>1735676_Ssp@KQM38074.1| HesB/YadR/YfhF
----------------------------------------------------------------------M-----------------------------------------A---------------------------------------------------------TRV-RP-AAINLTANAERRVADLMAK-----A-----P-------ADA--I-GVKLSTPRR-GCSGLAYSVDYV---T--A-AN-AM----DERI------ET-----PG--GTFFVDGGSILYLIGSTMDWVE-DDF-TAGFVFAN-------------------------P----NARGACGCGESFTV-----------------------------------
>2303576_Ssp@QWDF01000001.1_1877|  1894025 1894378
--------------------------------------------------------------------MNK-----------------------------------------P---------------------------------------------------------ARV-RP-AAITLTPAAEARIAALMAR-----A-----P-------EGA--I-GVKLSTPRR-GCSGLAYSVDYV---T--E-AN-AM----DERI------ET-----PG--GTFFVDGGSILYLIGSTMDWVE-DDF-AAGFTFAN-------------------------P----NAKGACGCGESFTV-*---------------------------------
>1946983_Nsp@DDES01000050.1_2|  591 950
-------------------------------------MS-----------------------------DVK-----------------------------------------P---------------------------------------------------------RKP-RP-AAVALTPNAEARVAHLMAT-----A-----P-------AGA--I-GVKLSTPRR-GCSGLAYSVDYV---D--S-AN-PM----DERI------ET-----PG--GTFFIDGGSVLYLVGSTMDWVE-DDF-TAGFVFNN-------------------------P----NAKGSCGCGESFTV-*---------------------------------
>941907_Sindica@SMF64753.1| iron-sulfur cluster assembly protein
-------------------------------------M------------------------------TEV-----------------------------------------K---------------------------------------------------------TRA-RP-AALTLTPAAEARIAALMAE-----A-----P-------AGT--V-GVRLSTPRR-GCSGLAYSVDYV---P--E-EK-PF----DEKI------ET-----PG--GIFYVDGASILYLIGSVMDWVE-DDF-TAGFTFQN-------------------------P----NAKGACGCGESFTV-----------------------------------
>1298856_Ssp@PVZ17986.1| iron-sulfur cluster assembly protein
-------------------------------------MN-----------------------------KET-----------------------------------------K---------------------------------------------------------LRA-RP-AAITLTSTAQDRIAELMSR-----A-----P-------EGA--I-GVKLSTPRR-GCSGLAYSVDYV---T--E-EQ-PF----DEKI------TT-----PG--GTFYVDSASVLYLIGSVMDWRE-DDF-AAGFVFDN-------------------------P----NAKGACGCGESFTV-----------------------------------
>1380389_Ssp@JIAU01000008.1_144|  142523 142882
-------------------------------------MN-----------------------------KET-----------------------------------------K---------------------------------------------------------LRA-RP-AAINLTAAAEARIAELMSR-----A-----P-------EGA--I-GVKLSTPRR-GCSGLAYSVDYV---E--E-EQ-AF----DEKI------ET-----PG--GTFYVDGASILYLIGSMMDWSE-DDF-AAGFTFNN-------------------------P----NAKGACGCGESFTV-*---------------------------------
>2315689_Ssp@RIX32402.1| iron-sulfur cluster assembly accessory protein
-------------------------------------MN-----------------------------KET-----------------------------------------K---------------------------------------------------------VRQ-RP-AAITLTPAAEARVADLMSR-----A-----P-------DGA--I-GVKLSTPRR-GCSGLAYSVDYV---T--E-ET-RL----DEKI------ET-----PG--GTFYVDGASILYLVGSVMDWCE-DDF-AAGFVFDN-------------------------P----NAKGACGCGESFTV-----------------------------------
>1166337_Sjatrophae@SFS05665.1| iron-sulfur cluster assembly protein
--------------------------------------------------------------------MAT-----------------------------------------T---------------------------------------------------------TRA-RP-AALNLTPAAEQRIADLMAA-----A-----P-------EGV--V-GVKLSTPRR-GCSGLAYSVDYV---T--A-AD-PM----DEKI------AT-----PG--GDLYVDAGSILYLIGSRMDWVE-DDF-AAGFVFQN-------------------------P----NAKGACGCGESFTV-----------------------------------
>1697973_Scrusticola@QTJP01000001.1_1889|  2014206 2014559
--------------------------------------------------------------------MAT-----------------------------------------T---------------------------------------------------------LRQ-RP-AALTLTPSAERRIADLMAQ-----A-----P-------DGA--I-GVKLSTPRR-GCSGLAYSVDYV---T--S-AS-PM----DEKV------AT-----PG--GDLYIDGASLLYLIGSNMDWVE-DDF-AAGFVFAN-------------------------P----NAKGSCGCGESFTV-*---------------------------------
>1735121_Soleivorans@PTQ10789.1| iron-sulfur cluster assembly accessory protein
--------------------------------------------------------------------MAT-----------------------------------------A---------------------------------------------------------TRV-RP-AALILTPSAEERIATLMTN-----A-----P-------EGA--V-GVKLSTPRR-GCSGLAYSVDYV---T--A-PD-PM----DEKI------AT-----PG--GDFYVDAGSILYLIGSTMNWVE-DDF-TAGFVFDN-------------------------P----NAKGSCGCGESFTV-----------------------------------
>1882773_Ssp@SDC35807.1| iron-sulfur cluster assembly protein
-------------------------------------MT-----------------------------TTT-----------------------------------------K---------------------------------------------------------TRV-RP-AALILTPSAEARIARLMAD-----A-----P-------EGA--A-GVKLSTPRR-GCSGLAYSVDYV---T--E-AD-PM----DEKI------VT-----PG--GDFYVDGGSLLYLIGSTMDWVE-DDF-TAGFTFQN-------------------------P----NAKGSCGCGESFTV-----------------------------------
>1843236_Smontana@KV887143.1_28|  27182 27535
--------------------------------------------------------------------MAT-----------------------------------------T---------------------------------------------------------LRA-RP-AALNLTDTAHARIADLIAR-----A-----P-------DGS--I-GVKLSTPRR-GCSGLAYSVDYV---F--S-AD-PF----DEKI------TT-----PG--GDLYVDGGSILYLIGSTMDWVE-DDF-TAGFVFAN-------------------------P----NAKGACGCGESFTV-*---------------------------------
>1734408_Sbacterium@KUO55460.1| HesB/YadR/YfhF
-------------------------------------MPES--------------------------DNAT-----------------------------------------K---------------------------------------------------------TRE-IP-AAVKLTPAAEARIAELMGM-----A-----P-------EGA--I-GVKLSTPRR-GCSGLAYSVDYV---T--E-EA-KF----DEKI------VT-----PG--GAFYIDGASVLYLVGSTMDWVE-DDF-TAGFVFEN-------------------------P----NAKGACGCGESFMV-----------------------------------
>450378_Cmarinus@ARU16954.1| iron-sulfur cluster assembly accessory protein
-------------------------------------M------------------------------SDT-----------------------------------------K---------------------------------------------------------TRP-APKAAVTLTPGAEQRVAELMAR-----A-----P-------EGA--I-GVKLSTPRR-GCSGLAYSVDYV---T--E-EQ-AF----DEKI------ET-----PG--GVFYIDSASVLYLIGSVMDWRE-DDF-EAGFVFEN-------------------------P----NATGSCGCGESFTV-----------------------------------
>1703339_Cmobilis@LYWZ01000022.1_739|  764623 764982
-------------------------------------M------------------------------TDT-----------------------------------------K---------------------------------------------------------TRP-APKAAVTLTASAERRVADLMAK-----A-----P-------EGA--I-GVKLSTPRR-GCSGLAYSVDYV---T--E-EA-KF----DEKI------ET-----PG--GVFYIDSASVLYLIGSTMDWVE-DDF-QAGFVFNN-------------------------P----NATGSCGCGESFTV-*---------------------------------
>1348774_Cnaphthovoran@AKM11138.1| HesB/YadR/YfhF
-------------------------------------M------------------------------TET-----------------------------------------K---------------------------------------------------------TRP-APKAAVTLTPSAEKRIADLMEK-----A-----P-------EGA--I-GVKLSTPRR-GCSGLAYSVDYV---N--E-AN-GF----DERI------ET-----PG--GLFFIDGASVLYLIGSVMDWKE-DDF-QAGFVFEN-------------------------P----NATGSCGCGESFTV-----------------------------------
>2185142_Asp@CP031155.1_1605|  1646833 1647201
-------------------------------------MTEV--------------------------KTPP-----------------------------------------K---------------------------------------------------------KRA-LP-AAVQLTPAAEQRVTDLMSK-----A-----P-------ADA--I-GVKLSTPRR-GCSGLAYSVDYV---T--E-EE-KF----DEKI------ET-----PG--GVFYIDGASVLYLVGSIMDWVE-DDF-TAGFTFEN-------------------------P----NAKGACGCGESFMV----------------------------------*
>2161824_Asp@RDC61199.1| putative iron-sulfur cluster insertion protein ErpA
-------------------------------------MSD----------------------------TQT-----------------------------------------K---------------------------------------------------------TRK-LP-AAVTLTAAAEQRVADLMAK-----A-----P-------AEA--I-GVKLSTPRR-GCSGLAYSVDYV---T--E-EH-GF----DEKI------ET-----PG--GVFYIDSASVLYLVGSVMDWVE-DDF-TAGFTFEN-------------------------P----NAKGACGCGESFMV-----------------------------------
>1860125_Esp@OBX20040.1| HesB/YadR/YfhF
-------------------------------------M------------------------------AQS-----------------------------------------T---------------------------------------------------------LKK-RP-AAVELTQGAEARVADLMAK-----A-----P-------ADA--I-GVKLSTPRR-GCSGLAYSVDYV---T--E-EV-AF----DEKI------ET-----PG--GVLYIDGASVLYLVGSIMDWVE-DDF-TAGFVFAN-------------------------P----NAKGACGCGESFMV-----------------------------------
>1922222_Ssp@LT703001.1_2126|  2180780 2181142
-------------------------------------MTD----------------------------TQT-----------------------------------------K---------------------------------------------------------TRE-IP-AAIILTPAAEQRVADLMAK-----A-----P-------DDV--I-GVKLSTPRR-GCSGLAYSVDYV---T--E-EV-KF----DEKI------VT-----PG--GVFYVDGPSVLYLVGSTMDWQE-DDF-TAGFVFNN-------------------------P----NSKGDCGCGESFTV-*---------------------------------
>1736215_Ssp@KQN24767.1| HesB/YadR/YfhF
--------------------------------------------------------------------MAT-----------------------------------------I---------------------------------------------------------ARP-RP-AVLNLTPGAQARVADLMSR-----A-----P-------EGA--V-GVKLSTPRR-GCSGLAYSVDYV---T--E-AA-PF----DEAI------AT-----PG--GTLFVDGASVLYLVGSTMDWVE-DDF-AAGFVFNN-------------------------P----NAKGACGCGESFTV-----------------------------------
>1123270_Sbaekryungens@ATUR01000007.1_78|  86869 87228
-------------------------------------MT-----------------------------TET-----------------------------------------K---------------------------------------------------------TRQ-RP-AALTLTPAAEQRIADLMAA-----A-----P-------DDA--I-GVKLSTPRR-GCSGLAYSVDYI---S--E-AA-KF----DEVI------ET-----AG--GTFFIDGASVLYLVGSVMDWKE-DDF-QAGFTFEN-------------------------P----NAKGACGCGESFMV-*---------------------------------
>2183925_Nsp@PYG61390.1| iron-sulfur cluster assembly protein
-------------------------------------MTETT-------------------------TTTR-----------------------------------------T---------------------------------------------------------RRE-RP-AAVILTPAAQARVATLMAS-----A-----P-------ADA--I-GVKLSTPRR-GCSGLAYSVDYV---S--A-AN-PM----DERI------ET-----PG--GTLFIDGASVLYLIGSTMDWVE-DDF-QAGFVFAN-------------------------P----NAKGTCGCGESFTI-----------------------------------
>1739113_Nsp@KUR78216.1| HesB/YadR/YfhF
-------------------------------------MDTV--------------------------TQRR-----------------------------------------P---------------------------------------------------------TRE-RP-AAVALTEAAQARVAALMAQ-----A-----P-------ADA--I-GVKLSTPRR-GCSGLAYSVDYV---N--A-AS-PM----DERI------VT-----PG--GTLFIDGASVLYLIGSTMDWVE-DDF-QAGFTFAN-------------------------P----NAKGTCGCGESFTV-----------------------------------
>983920_Nnitrogenifig@EGD59727.1| HesB/YadR/YfhF
-------------------------------------MVTI--------------------------TRQR-----------------------------------------P---------------------------------------------------------ARE-RP-AAVILTDSAKARIATLMAS-----A-----P-------EGS--I-GVKLSTPRR-GCSGLAYSVDYV---T--S-AS-PL----DEKI------DT-----PG--GVLFIDGGSVLYLVGSTMDWRE-DDF-QAGFVFTN-------------------------P----NAKGTCGCGESFTV-----------------------------------
>645617_Hcaeni@RIA45743.1| iron-sulfur cluster assembly protein
-------------------------------------M------------------------------TDV-----------------------------------------K---------------------------------------------------------TRK-RP-APLMLTPDAEARIASLMAK-----A-----P-------EDA--I-GVKLSTPRR-GCSGLAYSVDYV---T--A-AN-PM----DERI------DT-----PG--GALFVDGASILYLIGSTMDWTE-DDF-AAGFVFNN-------------------------P----NAKGSCGCGESFTV-----------------------------------
>1219040_Sasaccharolyt@BCYU01000020.1_56|  61567 61935
-------------------------------------MRSE--------------------------DLAT-----------------------------------------T---------------------------------------------------------LRQ-RP-AAVILTERAEARVAELMSK-----A-----P-------EGA--I-GVKLSTPRR-GCSGLAYSVDYV---T--A-AN-PM----DERI------ET-----LG--GIFFVDGASVLYLIGSTMDWVE-DDF-AAGFVFEN-------------------------P----NAKGACGCGESFTV-*---------------------------------
>1951255_Sbacterium@DDTH01000010.1_6|  2872 3228
-------------------------------------M------------------------------DTP-----------------------------------------V---------------------------------------------------------RRP-RP-AAVILTPAAEQRVAELMAR-----A-----P-------EGT--I-GVKLSTPRK-GCSGLAYSVDYV---T--S-EV-LM----DEKI------ET-----PG--GTFYIDGASVLYLIGSTMDWRE-DDF-TAGFVFEN-------------------------P----NAKGACGCGESFMV----------------------------------*
>2292257_Ssp@RDV05989.1| iron-sulfur cluster assembly accessory protein
-------------------------------------MSAQNQT-----------------------GETK-----------------------------------------T---------------------------------------------------------RRP-LP-AAVTLTPAAEERVAELMRN-----A-----P-------EGT--I-GVKLSTPRR-GCSGLAYSVDYV---S--E-AV-AF----DEKI------ET-----PG--GTFFIDGGSVLYLVGSTMDWQE-DEF-TAGFVFTN-------------------------P----NATGSCGCGESFTV-----------------------------------
>1946984_Nsp@DJUW01000002.1_194|  182193 182585
-------------------------------------MTDKSA-----------------HAEEPL-SLPK-----------------------------------------R---------------------------------------------------------CLE-AP-AAVILTPAAEARVAKLMGD-----A-----P-------EGT--I-GVKLSTPRR-GCSGLAYSVDYV---S--E-AN-AF----DEKI------ET-----PG--GLFFIDAASVLYLIGSTMDWVE-DDF-TAGFVFQN-------------------------P----NAKGSCGCGESFTV-*---------------------------------
>680125_Plamellibrach@RED17191.1| iron-sulfur cluster assembly protein
--------------------------------------------------------------------MAT-----------------------------------------K---------------------------------------------------------TRE-MP-AALTLTETAHARIAALMER-----A-----P-------EDA--I-GVKLSTPQR-GCSGLAYSVDYV---T--E-AD-PM----DEKI------VT-----PG--GDFYVDAGSVLYLIGSTMDWQE-DDF-TAGFVFDN-------------------------P----NATGSCGCGESFTV-----------------------------------
>1913578_Ssp@APG63477.1| HesB/YadR/YfhF
-------------------------------------MT-----------------------------EIT-----------------------------------------K---------------------------------------------------------KRE-IP-AAVNLTDAAKARIAELMAN-----A-----P-------DDA--I-GVKLSTPRR-GCSGLAYSVDYV---S--E-EV-AM----DEKI------TT-----DG--GILYIDGASVLYLIGSTMDWVE-DDF-TAGFTFTN-------------------------P----NAKGACGCGESFMV-----------------------------------
>1921510_Ssp@API60450.1| HesB/YadR/YfhF
--------------------------------------------------------------------MST-----------------------------------------T---------------------------------------------------------TRA-RP-AALNVTPNATERIRELMAK-----A-----P-------EGT--V-GVRLSTPKR-GCSGLAYSVDYL---A--D-AS-PM----DERI------ET-----PG--GILFVDAGSLLYLIGSTMDWRE-DDF-TAGFVFDN-------------------------P----NAKGMCGCGESFTV-----------------------------------
>1523432_Aproteobacter@KPF78483.1| HesB/YadR/YfhF
-------------------------------------ME-----------------------------TTT-----------------------------------------L---------------------------------------------------------RRP-RP-APITVTEDAARRIAEIIAK-----A-----P-------TPA--A-GVRLTTPKR-GCSGLAYSLDYV---A--D-AK-PG----DEAV------VT-----PG--GTLFIDGGSLMYLIGSRMDWKE-DDF-AAGFVFEN-------------------------P----NAKGSCGCGESFTV-----------------------------------
>2015572_Abacterium@OYU16515.1| iron-sulfur cluster assembly accessory protein
-------------------------------------ME-----------------------------TTT-----------------------------------------L---------------------------------------------------------RRP-RP-APITVTENAARRIAEIIAK-----A-----P-------QPA--A-GVRLTTPKR-GCSGLAYSLDYV---T--E-AK-PG----DEAV------TT-----AG--GTLFIDGGSLMYLIGSRMDWKE-DDF-AAGFVFEN-------------------------P----NAKGSCGCGESFTV-----------------------------------
>335406_Smicrocystini@RKS89196.1| iron-sulfur cluster assembly protein
--------------------------------------------------------------------MST-----------------------------------------I---------------------------------------------------------VRE-RP-APIALTENANARIAAMMAR-----A-----P-------EGT--L-GVRLSTPRR-GCSGLAYSIDYV---A--D-AK-PG----DERI------ET-----PG--GTLFVDGGSLLYLIGSRMDWKE-DDF-AAGFVFEN-------------------------P----NAKGSCGCGESFTV-----------------------------------
>1234595_Pflava@EMD83567.1| HesB/YadR/YfhF
-------------------------------------M--------------------------------------------------------------------------A---------------------------------------------------------TRE-RP-APITLSDNAEARIAALMKD-----A-----P-------QGT--A-GVRLSTPRR-GCSGLAYSIDYV---D--A-PE-AT----DERI------ET-----PA--GPLFVDGPSLLYLIGSRMDWKE-DDF-VSGFVFEN-------------------------P----NAKGVCGCGESFTV-----------------------------------
>1948389_Abacterium@DFLT01000006.1_10|  12633 12986
--------------------------------------------------------------------MAT-----------------------------------------K---------------------------------------------------------VRE-RP-APITLTEGAVARIEELMKD-----A-----P-------EGT--S-GVRLSTPRR-GCSGLAYSIDYV---E--T-PE-PA----DEKV------ET-----PA--GVLYVDGPSLLYLIGSRMDWQE-DDF-TAGFTFEN-------------------------P----NAKGMCGCGESFTV-*---------------------------------
>264203_Zmobilis@AAV89053.1| iron-sulfur cluster assembly accessory protein
--------------------------------------------------------------------------------------------------------------------------------------------------------------------------MAK-TA-SVITLTPNAKMRIKKLLSE-----A-----P-------EGT--V-GVKLSTPKK-GCSGLAYSLEYT---D--K-AD-PL----DERI------VI-----DD--AVLFIDNASLLYLIGSEMDWVE-DDF-QAAFQFKN-------------------------P----NATGMCGCGESFTV-----------------------------------
>1274402_CHpenaei@JQAJ01000001.1_217|  246137 246514
-------------------------------------MST----------------------SSSP-PPSV-----------------------------------------P---------------------------------------------------------LKA-KP-AILTLTPKAAVHIKRLLKE-----R-----H-------KPS--L-GVRVSLKTK-GCSGMAYHLEYV---D--A-VK-PG----DECV------KD-----QD--VTLFIDPAAVLFLIGTHMDFDD-DPL-APGFKFIN-------------------------P----NEKGQCGCGQSFHV-*---------------------------------
>2162590_Ocluster@QCAT01000001.1_418|  371139 371519
----------------------------------------------------------------------------------------------------------------M---------------------------------------------------------SKI-NT-KIMSATPEAVKRLEHLINE-----S-----E-------KDI--K-AIKIGVENG-GCAGMAYTMDYV---E--D-LD-VG----GEIV------KL-----NN--INVIVDNSALLFLLGTELDYEE-TKL-NSGFIFNN-------------------------P----NQTDECGCGESVTL-EQAEI-PVEF-IKN*-------------------
>2162588_Ocluster@QCOD01000027.1_3|  948 1328
----------------------------------------------------------------------------------------------------------------M---------------------------------------------------------SKI-NT-KIMSATPEAVKRLEYLINE-----S-----E-------KDI--K-AIKIGVENG-GCAGMAYTMDYV---E--D-LD-VG----GEIV------KL-----NN--INVIVDNSALLFLLGTELDYEE-TKL-NSGFIFNN-------------------------P----NQTDECGCGESVTL-EQAEI-PVEF-IKN*-------------------
>1986851_Rbacterium@RPF91314.1| iron-sulfur cluster assembly accessory protein
----------------------------------------------------------------------------------------------------------------M---------------------------------------------------------KNV-DK-KLLSLTPNAIKRLKSIFDV-----S-----S-------NDI--K-GIKLGVKNG-GCAGMAYTMDYL---D--E-FS-DN----DECI------DI-----EG--IKLVIDPKAILFLLGTEMDYQE-STL-DSGFIFNN-------------------------P----NQTDACGCGESVTL-VEADV-PVDF-NKESFTSQ---------------
>1948376_Abacterium@DEBE01000247.1_3|  1028 1387
-------------------------------------ME-----------------------------RDK-----------------------------------------N---------------------------------------------------------FQE-KP-SVLRVTKSAVAQLRKLLKT-----H-----N-------PDA--V-GIRLGVNEG-GCNGLTYAMDFV---N--E-KS-AA----DEII------DF-----GD--VQLLIDPMAVMYLVGTEMDFVE-EKM-GSSFVFRN-------------------------P----NESGRCGCGESFSV-*---------------------------------
>1948358_Abacterium@DBTE01000009.1_107|  112283 112642
-------------------------------------MT-----------------------------TTE-----------------------------------------A---------------------------------------------------------VRE-TP-AVLTVTDAAAAQLKKLVQT-----H-----N-------PEA--A-GIRLGVSEG-GCNGLTYAMDFA---E--E-KG-PT----DEEM------EL-----DG--VILLIDPMAVMYLVGTEMDFVE-EKL-GSNFVFRN-------------------------P----NESGRCGCGESFSV-*---------------------------------
>1236958_Sglossodoripe@BAMS01000002.1_455|  409159 409497
---------------------------------------------------------------------------------------------------------------------------------------------------------------------------MS-DM-QILTLTDKAENRLKSLIAQ-----N-----G-------TDV--I-GLRIGITNT-GCNGLSYTMDFA---K--E-TK-AD----DIIV------DT-----GD--VKLLIDNDAVQYVSGTQMDWQE-KGL-ESKFTFEN-------------------------P----NEKGRCGCGSSFHV-*---------------------------------
>1856292_Abacterium@OUR77985.1| hypothetical protein A9Q83_08295
---------------------------------------------------------------------------------------------------------------------------------------------------------------------------MN-DI-QIMTLTDKAEAQLKVVLAK-----T-----E-------EKI--L-GLRIGITNT-GCNGLSYTMDYA---R--E-AK-ED----DAIV------NS-----GD--VRLLIDNDAIKYVNGTEMDWEE-QGL-ESRFTFEN-------------------------P----NEKGRCGCGSSFHV-----------------------------------
>1948414_Abacterium@DIYE01000043.1_22|  19910 20248
---------------------------------------------------------------------------------------------------------------------------------------------------------------------------MS-DT-QIMTLTDTAATRVRSLIAQ-----N-----D-------GKI--L-GLRIGITNT-GCNGLSYTMDYA---T--D-ER-NG----DAVV------DN-----GD--FKLLIDEDAIQYVSGTEMDWLE-EGL-QSRFTFEN-------------------------P----NEKGRCGCGSSFHV-*---------------------------------
>1948382_Abacterium@DEWR01000080.1_6|  3517 3855
---------------------------------------------------------------------------------------------------------------------------------------------------------------------------MT-DT-QIMTLTDSAAKRVKSLLGK-----A-----S-------GSP--L-GLRIGITNT-GCNGLSYTMDYA---T--D-QK-PD----DAIV------DT-----GD--ITLLIDHDAVQYVSGTEMDWLE-EGL-QSRFTFEN-------------------------P----NEKGRCGCGSSFHV-*---------------------------------
>745714_Ohippocampi@SLN57643.1| Iron-binding protein IscA
-------------------------------------M----------------------------------------------------------------------------------------------------------------------------------------TE-NLMSLTDRAADRVRHLIAT-----S-----D-------KPV--K-GLRIGVTTT-GCSGLSYTMDFA---E--D-IG-PD----DKVV------VD-----KD--ITLVIDPAALQYVAGSEMDWVE-ERL-ASRFTFEN-------------------------P----NEKGKCGCGTSFHV-----------------------------------
>2013082_Abacterium@PPR45596.1| Iron-binding protein IscA
------------------------------------------------------------------------------------------------------------------------------------------------------------------------------MK-DLISISDKAASQIKRIISD-----A-----H-------EEV--L-GIIVGVDKS-GCSGYAYKLDYA---K--K-ENIKN----FEII------ET-----KG--VKVFIEPKASMFLVGSEMDYVI-DKL-SSRFVFNN-------------------------P----NEKSTCGCGESFNI-----------------------------------
>2013084_Abacterium@PPR46464.1| Iron-binding protein IscA
------------------------------------------------------------------------------------------------------------------------------------------------------------------------------MN-DILTITDKAAEQIKNILKS-----AEN--EN-------SEI--I-GVLVGVDKS-GCSGYSYKLEYA---K--N-KS-TRD---FELI------ES-----KG--VKVFIDPKATMFLLGSEMDYSS-DKL-SSRFVFNN-------------------------P----NEKSTCGCGESFNI-----------------------------------
>1131277_Aproteobacter@AQVN01000275.1_7|  6008 6337
------------------------------------------------------------------------------------------------------------------------------------------------------------------------------MR-DILTITDKAADRIKNIISE-----A-----N-------EEI--I-GVKVGVDKT-GCSGYAYKLDYA---K--D-TN--G----LDLV------QT-----KG--VKVFIEPSAVMFLIGSKMDYIT-DKI-SSRFTFIN-------------------------P----NEKSTCGCGESFNV-*---------------------------------
>2013087_Abacterium@PPR40660.1| Iron-binding protein IscA
-------------------------------------M----------------------------------------------------------------------------------------------------------------------------------------NS-KLLSITENAADQIKKIMSN-----S-----K-------GDC--V-GVKIGVDKT-GCSGYAYKMDYA---F--D-DT-KG----FDVV------ED-----KG--VKIFIDPKATMFLIGSEMDYKI-DKL-ASRFIFNN-------------------------P----NEKSTCGCGESFSI-----------------------------------
>2013086_Abacterium@PPR44098.1| Iron-binding protein IscA
------------------------------------------------------------------------------------------------------------------------------------------------------------------------------MK-NILTISENAAYQIKKIIGQ-----S-----K-------DKC--I-GVKVGVDKT-GCSGYAYTMDYV---F--G-EI-GS----YDVV------EE-----KG--VKVFIEPSASMFLIGSEMDYKT-DKM-ASRFVFNN-------------------------P----NEKSTCGCGESFTV-----------------------------------
>2162049_Pbacterium@QCKQ01000010.1_18|  21022 21357
------------------------------------------------------------------------------------------------------------------------------------------------------------------------------MN-NLLSITSDAAVQLKKIMLS-----A-----P-------DGM--D-SIVIGIDKS-GCSGYAYKLDFG---N--S-SDLKD----YDTV------NQ-----DG--AKVLIDPKATMFLLGSVMDYRT-DKL-ASRFVFDN-------------------------P----NEKSTCGCGESFSI-*---------------------------------
>2013092_Abacterium@PPR34034.1| Iron-binding protein IscA
--------------------------------------------------------------------------------------------------------------------------------------------------------------------------MNE-VK-EIVTLTNAAKKRVKEIIAK-----A-----E-------KEY--V-GIRIGIDNT-GCSGHSYKIDYA---E--N-KL-DG----DEEI------SI-----DN--IKIFVDASATMYILGSKIDYID-NGI-ESGFIFKN-------------------------P----NEKGRCGCGESFSV-----------------------------------
>2013090_Abacterium@PPR34920.1| Iron-binding protein IscA
--------------------------------------------------------------------------------------------------------------------------------------------------------------------------MIT-SK-EIITLTSAAKNRVKEIIQK-----A-----E-------KNY--I-GIRIGVDNT-GCSGHSYKIDYA---Q--N-KN-DG----DEEI------SI-----DN--IKVFIDASATMYILGSKIDYVD-NGM-ESGFVFSN-------------------------P----NEKERCGCGESFSV-----------------------------------
>1842523_Abacterium@LXTL01000039.1_17|  18624 19043
--------------------------------------------------------------------------------------------------------------------------------------------------------------------------MEX-TL-KPISLTDAAAERVKAILAA-----R-----D-------EPA--X-GLRIGIAPK-GCSGNSYIIDYA---E--E-IG-PX----DEVI------ET-----KG--VTIVIDPGATLXLIGTEIDYVE-XKL-HSGFVFAN-------------------------P----NEKGRCGCGESFTV-XAXRL-PIR---PKQPAGTGPKPVRGIGR---R*
>1842523_Abacterium@LXTL01000048.1_1|  53 793
-------------------------------------MTLRGQMMDRPLLISSLISYGAANHGEVEVVSRTVEGPIHRYGYAEAHGRIAKLAHALKALGVEPGDRVATLAWNTHRHFELYYAVAGIGAVCHTINPRLFHEQLVYIVNHALDRVIFADLTFVPLLENIWGELEG-PE-AVVXXTDAAXERVKAILAA-----R-----D-------EPT--V-GLRIGIAPK-GCSGNSYIIDYA---E--E-IG-PH----DEVI------ET-----KG--VTIVIDPGATLVLIGTEIDYVE-GKL-HSGFVFAN-------------------------P----NEKGRCGCGESFTV-*---------------------------------
>1948450_Abacterium@DBHM01000014.1_16|  12340 12681
------------------------------------------------------------------------------------------------------------------------------------------------------------------------------MS-ELITITDSARRRIASIIEL-----A-----P-----DQKNI--L-GIKIGVKNA-GCSGMTYTMDYA---Y--D-LE-IH----DEKM------DL-----DG--LTVVIEAAAVMFLLGTELDFKE-EKL-SSTFVFNN-------------------------P----NATSTCGCGESFSV-G*--------------------------------
>2013098_Abacterium@PPR16333.1| Iron-binding protein IscA
-------------------------------------M-------------------------------KK-----------------------------------------T---------------------------------------------------------SQL-KP-EIITITNRALDRIKFILKN-----A-----P-------KDT--L-GVKFGIKTG-GCSGMTYDVSYA---I--E-EK-PT----DEKI------VK-----EG--VNIYIDAAATLFLIGSEVDWKQ-DKL-QSNFTFNN-------------------------P----NEAARCGCGESFTV-----------------------------------
>1986648_Abacterium@RPH04600.1| iron-sulfur cluster assembly accessory protein
---------------------------------------------------------------------------------------------------------------------------------------------------------------------------MK-NN-PLVSITDNAVSRAKYLLNE-----------N-------KNI--V-GLRVSVSQG-GCSGMTYEVSMS---E--K-IN-EG----DEVI------KK-----DG--VIFIIXPSAVMFLLGSTIDWKQ-EKF-KQGFTFQN-------------------------P----NETARCGCGESFTT-S---------------------------------
>2013099_Abacterium@PPR24568.1| Iron-sulfur cluster insertion protein ErpA
-------------------------------------MVSRQ------------------DDRGSE-IRTR-----------------------------------------I---------------------------------------------------------DMM-KN-SIVTITDNALQRAKSLLNN-----------D-------SEL--I-GLRISVAQG-GCSGMTYEVALS---K--E-IK-EG----DEVV------NK-----DG--IKFIIDPGAIMFLLGSTIDWKE-EKF-KQGFTFQN-------------------------P----NETARCGCGESFST-S---------------------------------
>1986642_Abacterium@OUU63306.1| Fe-S cluster assembly scaffold SufA
---------------------------------------------------------------------------------------------------------------------------------------------------------------------------MS-KE-ITVNITDKAIEKAKELVNL-----------D-------KNS--I-GLRIEIQKG-GCSGMTYNVVHA---S--K-CN-SQ----DEII------KK-----NG--VTFLIDPSAVLFIIGSTVDWKE-DQF-KRGFTFEN-------------------------P----NETARCGCGESFSI-----------------------------------
>1277257_CLafricanus@AKK20580.1| FeS assembly scaffold SufA
----------------------------------------------------------------------------------------------------------------------------------------------------------------------------M-SN-DIVTITESAVSRIKEIVTN-----S-----Q-------NKA--Q-GIRISLKKG-GCAGLEYMVDLV---I--D-PL-QG----DDLI------EK-----NG--VKVWIDSSSLLYLLGTEIDFKT-EEL-YSGFIFHN-------------------------P----NHVSSCGCGQSVEI-KRANL-ENY---SHGKHLRDSHI-----------
>34021_CLasiaticus@ALK07588.1| FeS assembly scaffold SufA
------------------------------------------------------------------------------------------------------------------------------------------------------------------------------MS-DIVTMTEAAVYRIKEIVFN-----S-----Q-------GKA--Q-GIRISLKKG-GCAGLEYMVDLV---T--DNPV-DG----DDLI------EK-----DG--VKVWIDSASLLYMLGTEIDFKT-EKL-YSGFVFHN-------------------------P----NQVSACGCGQSVEI-KRADL-----------------------------
>658172_CLsolanacearum@ADR52405.1| FeS assembly scaffold SufA
---------------------------------------------------------------------------------------------------------------------------------------------------------------------------MI-SN-DVVTMTEAAVSRVKDIVKN-----S-----Q-------GTA--Q-GIRISLKKG-GCAGLEYMVDLV---T--E-PF-NE----DDLV------EK-----DG--VKVWIDPSALLYILGMEIDFKI-EKL-HSGFVFHN-------------------------P----NQVSACGCGQSVEI-KRADL-EQY---YNEKHSKEM-------------
>744859_CLeuropaeus@PTL86322.1| FeS assembly scaffold SufA
---------------------------------------------------------------------------------------------------------------------------------------------------------------------------MI-SA-DIITVTEDAISRIKDIVKD-----S-----G-------KNA--Q-GIRISLKKS-GCAGLEYVVDLV---T--N-PL-DG----DNLL------EK-----ND--VKIWIDPSALLYIFGMEIDFEE-TKL-RSGFIFHN-------------------------P----NQISSCGCGKSVEL-KHFDL-EKN---YHDKSR----------------
>1261131_CLamericanus@AHA27969.1| Iron binding protein SufA for iron-sulfur cluster assembly
----------------------------------------------------------------------------------------------------------------------------------------------------------------------------M-IG-DVVNITEAAVSRVKDIVKS-----S-----G-------KNA--K-GIRISLKKA-GCAGFEYTVDLV---F--D-HS-KE----DDLV------EK-----DG--AKIWIDPVALLYIIGMEIDFEN-TKL-CSGFVFRN-------------------------P----NQISACGCGQSVEL-KRADL-VEK---FHDKNC----------------
>1215343_Lcrescens@AGA64861.1| Iron binding protein SufA
---------------------------------------------------------------------------------------------------------------------------------------------------------------------------MV-SG-NVITITDAAVSRVNEIVNN-----A-----E-------PSV--Q-GIRIGIKKG-GCAGLEYTINLV---T--T-PD-SK----DDMV------EK-----DG--AKIWIDSSSLLYLIGLELDFEV-TRL-HSRFKFCN-------------------------P----NQISSCGCGDSVEL-KKAKL-EED---IRN-------------------
>1951943_Hbacterium@DBAV01000142.1_16|  17715 18074
----------------------------------------------------------------------------------------------------------------M---------------------------------------------------------QRH-RR-ALVTLTPAAAERVRTLMQE-----G-----QH-----------R-FLRVGVKNG-GCAGMEYTMSYA---D--E-AD-RL----DERV------ES-----GG--VEILVAANAVLFLVGSVIDFVT-TAV-ASRFVFRN-------------------------P----NETDACGCGESVTI-VPAAA-DA*-------------------------
>2487274_Bsp@RQWJ01000004.1_83|  72162 72545
-------------------------------------MSE------------------------PV-VTPA-----------------------------------------P---------------------------------------------------------RRP-RP-SVVTLTPAAADRVRALLAA-----N-------------PDK--V-GLKIGVKNG-GCAGQEYVFSLT---D--V-VS-SF----DEAV------DF-----DG--ARVVIEGKAILYLIGTEIDWEV-TPL-ASKFVFRN-------------------------P----NQTDACGCGESVTI-TPATG-*---------------------------
>1670661_Asp@OUJ05505.1| Fe-S cluster assembly protein HesB
------------------------MIM---------SASLS------------------------A-AGSS-----------------------------------------P---------------------------------------------------------KRE-LP-PLMRLSESAARQLEHLYNT-----A-------------HSG--Q-VLRISVTTR-GCSGQAYDMQFV---E--G-PT-EG----DEVV------KD-----KG--LTLLVDRKAVLFLIGTEMDFRQ-SDL-EEGFVFNN-------------------------P----NEKGRCGCGESFHV-----------------------------------
>446692_Asenegalensis@CEF42322.1| iron-sulfur cluster assembly accessory protein
-------------------------------------MSQT------------------------T-VASP-----------------------------------------A---------------------------------------------------------KRA-LP-PLMRLSDAAARQLTHLYKT-----A-------------HAG--Q-LLRISVTTK-GCSGKAYDMEFV---D--A-PT-AG----DEVI------KD-----KD--VTLLVDRKATLFLIGSEMDFQQ-SDF-EEGFVFIN-------------------------P----NEKGRCGCGESFHV-----------------------------------
>1076596_Apersici@AQT05705.1| Fe-S cluster assembly protein HesB
-------------------------------------MSQT------------------------S-VVPP-----------------------------------------A---------------------------------------------------------KNA-LP-PLMRLSDAAAERLQHLYKT-----A-------------HAG--Q-VLRISVTTK-GCSGKAYDMQFV---E--T-PT-DG----DEVV------SD-----KG--VTLLVDRKATLFLIGTQMDYHQ-TEL-EEGFVFLN-------------------------P----NEKGRCGCGESFHV-----------------------------------
>1231343_Asyzygii@GAN70024.1| iron-sulfur (Fe-S) cluster assembly protein
-------------------------------------MSQT------------------------A-TISS-----------------------------------------T---------------------------------------------------------KRE-LP-PLMRLTDAAATRLRHLYAT-----A-------------HAG--E-LLRISVSTK-GCSGKAYDMAFV---P--Q-SG-EG----DEVV------KD-----HG--LTLLVDRKATLFLIGSEMDYRE-NDL-EEGFVFIN-------------------------P----NEKGRCGCGESFHV-----------------------------------
>634452_Apasteurianus@BAH99785.1| iron-sulfur (Fe-S) cluster assembly protein HesB/YadR/YfhF
-------------------------------------MSQK------------------------T-AAAP-----------------------------------------I---------------------------------------------------------KRE-LP-PLMRVSQAAADRLQHLYAT-----A-------------HAG--Q-LLRISVSTK-GCSGKAYDMQFV---D--A-PG-EG----DEVV------KD-----HG--VTLLVDRKATLYLIGSEMDYQE-GDL-EAGFVFAN-------------------------P----NEKGRCGCGESFHV-----------------------------------
>1234671_Apapayae@BAIN01000008.1_27|  23327 23695
-------------------------------------MAQV------------------------S-STKP-----------------------------------------A---------------------------------------------------------VRS-LP-PLISLTDAAATRLQHLYAT-----A-------------HEG--Q-LLRVSVSTR-GCSGQAYDMSFV---S--Q-PG-DG----DEVV------NS-----HD--VTVLVDRKATLFLIGSQMDYRE-GDL-ESGFVFSN-------------------------P----NEKGRCGCGESFHV-*---------------------------------
>272568_Gdiazotrophic@ACI53042.1| iron-sulfur cluster assembly accessory protein
-------------------------MT---------LPTEHT-----------------------A-TPSR-----------------------------------------P---------------------------------------------------------ARP-LP-PLMALTDRAADRLRVLYET-----A-------------HAG--Q-KLRIAVSTK-GCSGHAYDMNFV---D--A-AG-PG----DEVV------TD-----KG--VTVLVDRKATLFLIGTTMDYET-RQL-ESGFTFSN-------------------------P----NEKGRCGCGESFHV-----------------------------------
>28448_Kxylinus@ATU72068.1| iron-sulfur cluster assembly accessory protein
------------------------MTT---------EPNTPV-----------------------A-TRSA-----------------------------------------P---------------------------------------------------------RRA-LP-PLLTMTDRAAQRLEKLYQT-----N-------------HAG--H-LLRIAISTK-GCSGHAYDMSFV---E--Q-PG-PG----DEVV------VD-----KG--VTLLVDRKATLFLIGSVMDYEV-RQL-ESGFTFSN-------------------------P----NEKGRCGCGESFHV-----------------------------------
>436_Khansenii@LUCI01000032.1_36|  41058 41522
MGHVAYERGCPPDPEHVLIHGNTAMTT-----HTDPAPATT------------------------A-PTTA-----------------------------------------A---------------------------------------------------------RRE-LP-PLMTLTDRAAKRLVSLYAN-----A-------------HAG--Q-LLRIGISTK-GCSGHAYDMSFV---N--E-AG-PG----DEVV------RD-----HG--VTLLVDRKATLFLIGSVMDYEV-KQL-EAGFTFSN-------------------------P----NEKGRCGCGESFHV----------------------------------*
>526_Arubrum@SIR03635.1| Iron-binding apoprotein IscA
-------------------------------------MSTMN-----------------------T-TETP-----------------------------------------K---------------------------------------------------------RRS-LP-PLMQLTEGAANRLRHLYSR-----G-------------EAN--K-LLRIGVNTK-GCSGMSYQMDWV---G--E-KS-ST----DESV------TD-----KD--VTILIDRKATLFLIGTVMDYKE-DKF-TSGFTFEN-------------------------P----NEKGRCGCGESFHI-----------------------------------
>349163_Acryptum@ABQ31461.1| iron-sulfur cluster assembly accessory protein
-------------------------------------MTTIR-----------------------T-ESAP-----------------------------------------P---------------------------------------------------------RRS-LP-PLMQLTDAAADRLRALYEN-----G-------------QQG--R-LLRISVGTK-GCSGLSYEMNWV---D--E-PA-PT----DEQV------SD-----KG--VTVLIDRKATLFLIGTVMDYKV-EKF-TSGFTFEN-------------------------P----NEKGRCGCGESFHV-----------------------------------
>1970565_Rbacterium@OYV53593.1| Fe-S cluster assembly protein HesB
-------------------------------------MSAS------------------------T-QTPR-----------------------------------------P---------------------------------------------------------PRA-IP-PLMQLSDAAAERLASLYAK-----G-------------QAG--K-LLRISVNSK-GCSGMSYDMNWV---D--E-PG-PA----DEKI------TD-----KG--LTILVDRKATLYLIGTTMDYRS-DKL-TAGFTFEN-------------------------P----NEKGRCGCGESFHV-----------------------------------
>257708_Rgilardii@APT56837.1| Fe-S cluster assembly protein HesB
-------------------------------------MSTTT-----------------------E-TPTR-----------------------------------------P---------------------------------------------------------KRA-LP-PLMSLSDSAADRLRRLYES-----G-------------ENG--K-YLRIAVKTK-GCSGMAYDLNWV---D--E-PG-PG----DEVV------TD-----KG--ITILVDRKATLFLIGTIMDYEV-KTM-SAGFTFVN-------------------------P----NEKGRCGCGESFHV-----------------------------------
>568898_Raestuarii@PWC29337.1| Fe-S cluster assembly protein HesB
-------------------------------------MSTT--------------------------TEPR-----------------------------------------P---------------------------------------------------------RRA-LP-PLMQLSDTAAERLRGLYEK-----G-------------QQG--R-LLRIAVKTK-GCSGMAYDLGWT---D--A-PG-PG----DEVV------TD-----KG--VTVLVDRKATLFLLGTTMDYEV-KAM-SAGFTFTN-------------------------P----NEKGRCGCGESFHV-----------------------------------
>1123072_Rflocculans@AUDH01000025.1_13|  10855 11223
-------------------------------------MSAT------------------------T-ETPK-----------------------------------------P---------------------------------------------------------PRA-LP-PLMSLSDAAAERLRALYAK-----G-------------EQG--K-LLRIGVKTK-GCSGMAYDLAFV---E--A-PG-PG----DEVV------TD-----KG--VTILVDRKATLYLIGTVMDYEV-KPM-SAGFVFVN-------------------------P----NEKGRCGCGESFHV----------------------------------*
>990373_Hrosea@PZW42219.1| iron-binding apoprotein IscA
-------------------------------------MSTTT-----------------------Q-PPVR-----------------------------------------V---------------------------------------------------------KRE-LP-PLMRISDAAAERLRGLYSG-----G-------------QSG--R-LLRIAVKTK-GCSGLSYDLGWV---D--A-AR-PG----DEVV------TD-----QG--LTVLVDSKATLFLIGTVMDYET-KAM-SAGFTFVN-------------------------P----NEKGRCGCGESFHV-----------------------------------
>1660159_Abacterium@ODU55712.1| Fe-S cluster assembly protein HesB
-------------------------------------MSTT------------------------T-TTAR-----------------------------------------P---------------------------------------------------------RRP-LP-PLMALTEAAAARLRGLYET-----G-------------QNG--M-LLRISVNTK-GCSGLAYDMSWV---P--A-AG-PG----DEVV------TD-----QG--ITVLVDRKASLFLIGTTMDYEV-KAL-SAGFTFTN-------------------------P----NEKGRCGCGESFHV-----------------------------------
>1951301_Abacterium@DIUL01000032.1_49|  63157 63540
------------------------MNT---------NTATIT-----------------------P-APAR-----------------------------------------K---------------------------------------------------------TRA-LP-PLMTLTDAAAERLRRLYDK-----G-------------EQG--K-LLRIGVNTK-GCSGLSYDLTWT---D--A-PA-PT----DEVV------KD-----KE--LTVLVDRKASLFLIGSVMDYEV-KKL-TSGFTFVN-------------------------P----NEKGRCGCGESFHV-*---------------------------------
>1231350_Arubrifaciens@GAN76044.1| iron-sulfur (Fe-S) cluster assembly protein
-------------------------------------MSAT--------------------------TQPR-----------------------------------------R---------------------------------------------------------TRS-LP-PLMTLSDTAAERLRRIYDS-----A-------------MDG--R-LLRIAVSTK-GCSGLSYDMSWV---D--A-AA-PT----DEIV------ED-----RG--VKLLVDRKASLFLIGTVMDYRD-GKL-ESGFTFSN-------------------------P----NEKGRCGCGESFHV-----------------------------------
>1214225_Asp@EKN00746.1| iron-binding protein IscA
-------------------------------------MDVT------------------------Y-TTAP-----------------------------------------K---------------------------------------------------------KRE-LP-PLMSLSDAAASRLRKLYDG-----A-------------EKG--K-LLRISVGTK-GCSGMSYEMDWV---E--A-PA-AT----DEVV------KS-----QD--LTVLVDRKATLFLIGTVMDYKE-DKL-TRGFTFEN-------------------------P----NEKGRCGCGESFHV-----------------------------------
>1120923_Aaminolytica@GAN78913.1| iron-sulfur (Fe-S) cluster assembly protein
-------------------------------------MDVM------------------------H-TAAP-----------------------------------------K---------------------------------------------------------KRE-LP-PLMTLTDAAATRLRKLYEG-----G-------------EKG--K-LLRISVGTK-GCSGMSYEMSWV---E--A-PG-AS----DEVV------KS-----QE--LTVLVDRKATLFLIGTVMDYRE-DKL-TRGFTFEN-------------------------P----NEKGRCGCGESFHV-----------------------------------
>391165_Gbethesdensis@ABI62217.1| HesB protein family
MG---------------------YDAM---------TVDTNQ-----------------------T-TGTA-----------------------------------------P---------------------------------------------------------RRA-LP-PLMSLTDAAAERLQQLYTT-----G-------------QQG--R-LLRIAVSTK-GCSGKSYDMSWV---E--E-KG-EG----DEVV------ID-----KG--VTVLIDRKATLFLIGTVMDYQV-KQL-EAGFTFIN-------------------------P----NEKGRCGCGESFHV-----------------------------------
>1231623_Tsakaeratensi@GAN55063.1| iron-sulfur (Fe-S) cluster assembly protein HesB/YadR/YfhF
-------------------------------------MSTQ------------------------T-ASVT-----------------------------------------P---------------------------------------------------------KRA-LP-PLMSLSDRAASRLRALYAG-----A-------------HEG--Q-LLRISVSTR-GCSGMSYDMNFV---D--A-PA-DS----DEIV------RD-----HD--LTVLVDRKATLFLIGTTMDYVT-KDL-ESGFTFVN-------------------------P----NEKGRCGCGESFHV-----------------------------------
>320497_Nchiangmaiens@AQS87079.1| Fe-S cluster assembly protein HesB
-------------------------------------MSE-------------------------T-QAAT-----------------------------------------V---------------------------------------------------------QRT-LP-PLMSLSDRAAARLRSLYAT-----A-------------HQG--R-LLRISVSTR-GCSGMSYDMNFV---D--A-PA-EH----DEKI------VD-----GD--LTLLVDRRATLFLIGTVMDYET-KDL-ESGFTFTN-------------------------P----NEKGRCGCGESFHV-----------------------------------
>1510841_Papium@CP020554.1_1618|  1825796 1826152
-----------------------------------------------------------------M-TDTA-----------------------------------------P---------------------------------------------------------KRS-LP-PLMTMTDRAAARLKTLYEG-----A-------------EKG--K-FLRISVGKR-GCSGMSYEMNFV---P--E-VQ-KG----DERI------ED-----HG--LTLLVDSKATLFLIGTVMDYEV-KEL-ESGFTFTN-------------------------P----NEKGRCGCGESFHV-*---------------------------------
>1123227_Sfloricola@KB899334.1_236|  234198 234554
-----------------------------------------------------------------M-TETS-----------------------------------------P---------------------------------------------------------KKA-LP-PLLSMTERAAERLRALYAG-----A-------------QQG--K-TLRISVGRR-GCSGLSYEMDFV---D--Q-PQ-KG----DEHV------QD-----HD--LTLLVDQKATLFLIGTVMDYEV-KDL-ESGFTFTN-------------------------P----NEKGRCGCGESFHI-*---------------------------------
>1231351_Amethanolica@GAJ29421.1| iron-sulfur (Fe-S) cluster assembly protein
-------------------------------------MSET------------------------I-EKPA-----------------------------------------P---------------------------------------------------------ARN-LP-PLMTLTDRAAERLKRLYDG-----A-------------NKG--Q-LLRIALSSR-GCSGMSYDMSFV---D--D-AV-AT----DERV------ED-----HG--LTLLVDRKATLFLIGTVMDYEV-KEL-ESGFTFSN-------------------------P----NEKGRCGCGESFHV-----------------------------------
>1231624_Abogorensis@BAT19378.1| FeS assembly accessory protein
-------------------------------------MSDTT-----------------------T-APAP-----------------------------------------V---------------------------------------------------------KRA-LP-PLMQMTERAAMRLKKLYEG-----A-------------NKG--Q-LLRIGVNTR-GCSGMSYDMSFV---E--S-VS-PG----DERV------TD-----HG--VDVLIDRKATLFLIGTVMDYEV-KDL-ESGFTFTN-------------------------P----NEKGRCGCGESFHV-----------------------------------
>1223520_Nthailandica@BCZB01000021.1_11|  13732 14088
-----------------------------------------------------------------M-SETA-----------------------------------------S---------------------------------------------------------RRP-LP-AMMTLTERAATRLQALYQG-----A-------------HKG--E-LLRVRVGTR-GCSGLSYEMEFV---S--E-AA-PT----DERV------ED-----QG--VTLLVDHKATLFLIGSVMDYEV-KDL-ESGFTFKN-------------------------P----NEKGRCGCGESFHV-*---------------------------------
>1121861_Etepidiphila@KB899911.1_222|  225819 226187
-------------------------------------MSTA------------------------T-AGTK-----------------------------------------P---------------------------------------------------------ARS-LP-PLMRLTDAAAERVRALYAR-----P-------------GAK--K-YLRIGVKTK-GCSGLSYEMSYV---D--E-PG-PT----DEVV------TD-----QG--LTILVDRRASLFLIGTVMDYQT-GTL-SSGFTFVN-------------------------P----NEKGRCGCGESFHV-*---------------------------------
>2185104_Esp@QMDI01000002.1_364|  394750 395112
---------------------------------------MS------------------------V-TDAK-----------------------------------------P---------------------------------------------------------GRT-LP-PLLRLTDAAAERLRALYAR-----P-------------GAK--R-YLRIGVRTR-GCSGLSYDLSYT---D--E-IG-PN----DEVV------VD-----HD--LTLLVDRRAALFLIGTVMDWRA-DAL-SSGFTFVN-------------------------P----NEKGRCGCGESFHV-*---------------------------------
>1969806_Asp@CP029176.1_950|  988996 989370
--------------------------M---------TMTLR------------------------P-AGTT-----------------------------------------P---------------------------------------------------------RRG-LP-PLLTLSEAAVARLRRLYES-----G-------------EEG--R-LLRVAVGTK-GCSGLSYQMSWV---D--A-PG-PG----DETI------TQ-----DG--VTVLIDRQATLFLIGTTMDYRE-SAL-ESGFTFVN-------------------------P----NEKGRCGCGESFHV-*---------------------------------
>1120919_Anitrogenifig@AUBI01000001.1_259|  286591 286983
MS---------------------AEQN---------SVIAT------------------------E-TKQT-----------------------------------------A---------------------------------------------------------RRA-LP-PLMTVSDAAADRLKTLYAN-----A-------------HAG--Q-LLRISVTTK-GCSGKAYDMTFV---P--E-EGESG----DERI------VD-----KG--VTVLVDRKATLFLIGSEMDYHS-GEM-ESGFVFAN-------------------------P----NEKGRCGCGQSFHV-*---------------------------------
>435_Aaceti@AQS83763.1| Fe-S cluster assembly protein HesB
-------------------------MN---------TQTSAG-----------------------Q-TSSR-----------------------------------------P---------------------------------------------------------VRE-LP-PVITLSEKAADRLRTLYEG-----A-------------NAG--Q-LLRISVSTK-GCSGHAYDMNFV---D--E-AGTPG----DERV------TS-----QG--VTVLIDQKAVLFLIGSQMDYQT-GDF-ESGFVFSN-------------------------P----NEKGRCGCGMSFHV-----------------------------------
>209650_Aorganivorans@KN173883.1_18|  18972 19493
------------------------MTT---------ALSSAT-----------------------T-EKTA-----------------------------------------R---------------------------------------------------------KRE-LP-PLLRLTEAAAARLARLYEG-----A-------------GKG--R-LLRISVSTK-GCSGHSYQLDWV---D--A-PA-PG----DEVI------SE-----HG--VSVLVDRKATLFLIGTVMDWRE-DPL-EQGFVFXXXXXXXXXXXXXXXXXXXXXXXXXXIP----TKRAAAAAARASSS-EPIAR-ATA-RPRRPYSAGERRR----------*
>1946912_Msp@DDBY01000202.1_14|  9034 9372
------------------------------------------------------------------------------------------------------------------------------------------------------------------------------MN-QLMTLTESAATHIKSLMAN-----A-----P-----EGEKF--E-GLRVGVTAA-GCSGLSYSLEYA---A--Q-PN-PM----DLLV------ED-----KG--VKLFIDPQAQLYIAGMEMDYFE-NKF-EAGFIFNN-------------------------P----NATGHCGCGKSFKV-*---------------------------------
>1919268_Abacterium@MPNG01000003.1_60|  57181 57519
----------------------------------------------------------------------------------------------------------------------------------------------------------------------------M-TQ-SFLTTTPVAKKMLQNMLVA-----R-----E-------KDT--L-GIRIGVRTR-GCTGRSYTMSFV---D--K-VD-PL----DHQCA-----VS-----DA--LTLFIDPKAFMFIVGTTLDYQK-TDT-AEGFLFQN-------------------------P----NEKGRCGCGESFYT-*---------------------------------
>2492378_CMrohwerii@RST70854.1| iron-sulfur cluster assembly accessory protein
----------------------------------------------------------------------------------------------------------------------------------------------------------------------------M-NK-NIISITDSAAEHIKSLLKK-----D-----N-------KKP--I-GIGVNIESG-GCSGSKYKFEYV---Y--K-KK-EL----DEEI------ID-----KG--VSVFVNPSTVLKIFGTKLDYVD-EKI-KSGFVFIN-------------------------P----NEKGKCGCGDSVLL-----------------------------------
>292805_Wendosymbiont@AAW71345.1| HesB/YadR/YfhF family protein
-------------------------------------MSEYQ--------------------------GVN-----------------------------------------T---------------------------------------------------------VKK-DR-KPITITANAVERIRYLLDQ-----K-----QYTNLERSEEA--I-GIRVLIKQK-GCSGLKYDIEYA---Y--D-IH-PL----ESVI------EESCSDGQK--VKVLIDPKSVMFILGSEMDYVE-EKF-SSGFVFKN-------------------------P----NEKGKCGCGESFHV-----------------------------------
>246273_Wendosymbiont@BAP00049.1| iron-sulfur cluster assembly protein
-------------------------------------MSKYQ--------------------------GVN-----------------------------------------A---------------------------------------------------------AKK-DK-KLITITANAVERIRHLLDR-----K-----QHTNLEKSEEA--I-GIRVLIKQK-GCSGLKYDIEYA---Y--D-IR-PL----ESVI------EESCSDGQK--VKILIDPKSVMFILGSEMDYVE-EKL-SSGFVFKN-------------------------P----NEKGKCGCGESFHV-----------------------------------
>570417_Wendosymbiont@CAQ55377.1| HesB/YadR/YfhF family protein
-------------------------------------MSEFQ----------------------------------------------------------------------G---------------------------------------------------------VNS-VK-KPITLTANAVERVRFLLDK-----K-----KHANL---EEA--I-GIRVLIKQK-GCSGLKYDIEYA---Y--D-VR-PL----ESVI------EESCSDDQK--VKVLIDPKSIMFILGSEMDYVE-EKF-SSGFIFKN-------------------------P----NEKGKCGCGESFHV-----------------------------------
>163164_Wendosymbiont@AAS14570.1| HesB/YadR/YfhF family protein
-------------------------------------MGEYQEV-----------------------GRGE-----------------------------------------T---------------------------------------------------------VKK-NK-KLITITAEAVERIRYLLDQ-----K-----KHTNLEKPEEA--I-GIRVLIKQK-GCSGLKYDIEYA---Y--D-TR-PL----ESVI------EENCSDGQK--VKVLIDPKSVMFILGSEMDYVE-EKF-SSGFVFKN-------------------------P----NEKGKCGCGESFHV-----------------------------------
>118728_Wendosymbiont@RDD35597.1| Iron-sulfur cluster assembly protein
-------------------------------------MSEYREV-----------------------GGGK-----------------------------------------T---------------------------------------------------------VKK-NK-KLITITANAVERVRYLLDQ-----K-----KHINL---EEA--I-GIRVLIKQK-GCSGLKYDIEYA---Y--D-IR-PL----ESVI------EKSCSDGQK--VKVLIDPKSIMFILGSEMDYVE-EKF-SSGFIFKN-------------------------P----NEKGKCGCGESFHV-----------------------------------
>1410384_Wendosymbiont@HG810405.1_705|  851558 852007
MI-IKVNK--------VKVITKK-------------VMDEYQ--------------------------EVN-----------------------------------------A---------------------------------------------------------VKK-DK-KPITITTNAVERIRYLLDQ-----K-----QHDNFKKSEKA--I-GIRVLIKQK-GCSGLKYDIEYA---Y--D-TR-PL----ESVI------EERCSNGQK--VKVLIDPKSIMFILGSEIDYVE-KKF-SSGFIFKN-------------------------P----NEKGKCGCGGSFHV-*---------------------------------
>169402_Wendosymbiont@APR98515.1| iron-sulfur cluster assembly accessory protein
-------------------------------------MSECL-------------------------GESG-----------------------------------------V---------------------------------------------------------TKK-NK-DPITITDRALDRVRCLLDQ-----K-----KHTNPVESEEA--I-GIRVLIKQR-GCSGLKYDIEYA---Y--D-IR-PF----ESVI------EGSCSDGQK--VKILIDPKSLMFMLGSEMDYVE-EKF-SSGFIFKN-------------------------P----NEKGKCGCGESFHV-----------------------------------
>269484_Ecanis@AAZ68451.1| HesB/YadR/YfhF
-------------------------------------MNNEISIS--------------YNNDGNS---SQI-----------------------------------RYYINS---------------------------------------------------------EVT-SK-SPIIITENAIKKIRQLIKQ-----K-----E-------DAV--I-GIRIMVKQK-GCFGFKYNIEYA---Y--D-IK-LL----DVKI------EVEYQH-EN--FTILIDPKAMMFINGTEIDHVE-NKI-SSGFTFKN-------------------------P----NEKGRCGCGESFYV-----------------------------------
>302409_Eruminantium@CAI27879.1| Conserved hypothetical protein
------------------------MQS-------GLSMDKEVLIP--------------HNNQENT-CDSQI-----------------------------------KYFINS---------------------------------------------------------SFT-DK-SPIIITENAIKKIKELIDK-----K-----K-------DSV--I-GIRIMVAQK-GCFGFKYNIEYA---Y--D-IK-ML----DVQI------QVKYQN-QN--FIILIDPKAMMFINGTEMDHVE-NKI-SSGFVFKN-------------------------P----NEKGRCGCGESFYV-----------------------------------
>1359163_CNlotoris@KJV68817.1| iron-sulfur cluster assembly accessory family protein
-------------------------------------MSKENLIT---------------NNIKNN-----------------------------------------LFSGHK---------------------------------------------------------ESN-NN-IPIAVTDKALNRIKNLITQ-----K-----QE----NQDNC--I-GIRIIVKQK-GCFGFKYNIEYA---Y--D-IR-PF----EVKI------EKTYNN-TS--FVILIEPKAMMFISGTVIDYYE-DML-SSGFTFKN-------------------------P----NEKGRCGCGESFYV-----------------------------------
>212042_Aphagocytophi@ABD43587.1| iron-sulfur cluster assembly accessory protein
-------------------------------------MD-----------------------------------------------------------------------------------------------------------------------------------DKG-RE-VPVVITDAALRRMKELLLA-----K-----G-------DEAENV-AIRILIKQK-GCYGLKYHIEYA---Y--D-VR-PLEVKVEKVI------DE-----FS--VTILIEPKAMMFIRGTVIDYYS-DKL-SSGFTFKN-------------------------P----NEKGRCGCGESFYV-----------------------------------
>1951237_Rbacterium@DDPT01000018.1_15|  16236 16610
M----------------------NLKF---------SE--------------------------------------------------------------------------T---------------------------------------------------------GNA-IV-DYLTISDEAFLQIKELIKS-----R-----S-------EPC--E-GIRVSVRTR-GCSGLSYTIEYALKEK--N-IS-KF----DDVV------TR-----DG--ISVFIDPKVSMFLIGSQMIYKT-DEL-NSGFDFVN-------------------------P----NEKGRCGCGESFKA-*---------------------------------
>1951236_Rbacterium@DDCV01000015.1_4|  2131 2499
------------------------MKF---------SE--------------------------------------------------------------------------S---------------------------------------------------------GNP-II-DYLTISDGAIMQVKNLLNS-----R-----K-------EPC--Q-GVRVGVRTR-GCSGLSYVIEYAIKDK--N-IT-KF----DDVV------IK-----DN--ISVFIDPKISMFLIGSEMIYND-GDI-ESGFDFVN-------------------------P----NEKGRCGCGESFKV-*---------------------------------
>1797231_Abacterium@OFX10669.1| hypothetical protein A3G22_06775
-------------------------------------M--------------------------------------------------------------------------Q---------------------------------------------------------NNP-IV-DYLTINEDALFHIKELLAA-----R-----K-------ELC--E-GIRISMRSR-GCSGMSYVIEYALGEK--N-IS-KF----DDMI------IK-----DG--IKIFIDPKVSMFLIGSEMVYKT-DEL-TSGFDFIN-------------------------P----NEKGRCGCGESFKL-----------------------------------
>1986627_Pbacterium@OUT43760.1| hypothetical protein CBB73_05680
----------------------------------------------------------------------------------------------------------------------------------------------------------------------------------MITXTNNAINQIRKLVLS-----R-----K-------SKP--L-GIKLDIETK-GCSGLTYKLEYV---D--N-PL-EE----DEVV------DVD----ND--IKIFVNPKASLFLXGTQMDYQX-GEL-ESGFKFTN-------------------------P----NEKGRCGCGESFHV-----------------------------------
>1225657_Lsp@KQI68735.1| Fe-S cluster assembly protein HesB
-------------------------------------MF-----------------------------------------------------------------------------------------------------------------------------------GIP-GK-QAVTITDKAARQIAKLMAK-------------------DGS--Q-GLRIGVKKG-GCAGMEYTMDYV---S--E-VD-PM----DEVV------EQ-----DG--ARVMIAPMAQMFLFGTEIDYET-TLL-ESGFKFRN-------------------------P----NVVDACGCGESIKF-NEA---ITT---T---------------------
>1609966_Csp@ALG90626.1| Fe-S cluster assembly protein HesB
-------------------------------------MF-----------------------------------------------------------------------------------------------------------------------------------GIP-GK-QAVTITPAAAKQIARLMAR-------------------DET--Q-GLRIGVKKG-GCAGMEYTMDYV---S--E-VD-PL----DEVV------EQ-----DG--ARVMIAPMAQMFLFGTEIDYET-SLL-ESGFKFRN-------------------------P----NVVDACGCGESIKF-AET-------------------------------
>1920883_Msp@APO86565.1| Fe-S cluster assembly protein HesB
-------------------------------------MF-----------------------------------------------------------------------------------------------------------------------------------GIP-GK-QAVTITDRAAAQIAKLMAK-------------------DGH--Q-GLRIGVKKG-GCAGMEYTMDYV---D--E-VN-PL----DEVV------EQ-----NG--ARVMIAPMAQMFLFGTEIDYEV-SLL-ESGFKFKN-------------------------P----NVVDACGCGESIKF-DES---LTK---SD--------------------
>2135611_Lsp@PXW70708.1| iron-binding apoprotein IscA
-------------------------------------MF-----------------------------------------------------------------------------------------------------------------------------------GIP-GK-QAVTITDKAAAQIAKLMAK-------------------DGH--Q-GLRIGVKKG-GCAGMEYTMDYV---T--E-VD-PL----DEVV------EQ-----DG--ARVMIAPMAQMFLFGTEIDYEV-SLL-EAGFKFRN-------------------------P----NVVDACGCGESIKF-DEN---LSA---N---------------------
>1508389_Csediminum@SHG64983.1| iron-sulfur cluster assembly protein
-------------------------------------MF-----------------------------------------------------------------------------------------------------------------------------------GIP-GK-QAVTITDKAAAQIAKLMAK-------------------DGH--E-GLRIGVKKG-GCAGMEYTMDYV---T--E-VD-PL----DEVV------EQ-----DG--ARVMIAPMAQMFLFGTEIDYEV-SLL-ESGFKFRN-------------------------P----NVVDACGCGESIKF-DES---LAA---E---------------------
>1286148_Ysediminilito@PUB19105.1| iron-sulfur cluster assembly protein
-------------------------------------MF-----------------------------------------------------------------------------------------------------------------------------------GIP-GK-QAVSITDKAAAQIAKLMQK-------------------DGH--Q-GLRIGVKKG-GCAGMEYTMDYV---T--D-VD-PL----DEVV------EQ-----DG--ARVMIAPMAQMFLFGTEIDYEV-SLL-ESGFKFRN-------------------------P----NVVDACGCGESIKF-DES---LGA---KS--------------------
>391626_Oantarcticus@AGI68833.1| hypothetical protein OAN307_c33250
-------------------------------------MF-----------------------------------------------------------------------------------------------------------------------------------GIP-GK-QAVSITDKAAIQIAKLMAK-------------------EGN--Q-GLRIGVKKG-GCAGMEYTMDYV---A--D-VD-PL----DEVV------EQ-----DG--ARVMIAPMAQMFLFGTEIDYEV-SLL-ESGFKFRN-------------------------P----NVTEACGCGESIKF-DES---LSI-------------------------
>1391910_Pjejudonensis@SLN11533.1| Iron-binding protein IscA
-------------------------------------MF-----------------------------------------------------------------------------------------------------------------------------------GIP-GK-QAVTITDKAASQIAKLMEK-------------------DGH--Q-GLRIGVKKG-GCAGMEYTMDYV---T--E-VD-PL----DEVV------EQ-----DG--ARVMIAPMAQMFLFGTEIDYEI-SLL-EAGFKFRN-------------------------P----NVTEACGCGESIKF-DDA---LTP---KP--------------------
>1811548_Msp@LUOP01000001.1_578|  582612 582974
-------------------------------------MF-----------------------------------------------------------------------------------------------------------------------------------SIP-GK-QAVTITDRAATQIAKLMSR-------------------DGT--Q-GLRIGVKKG-GCAGMEYTMDYV---S--E-VD-PM----DEVV------EQ-----DG--ARVMIAPMAQMFLFGTEIDYEV-SLL-ESGFKFRN-------------------------P----NVVDACGCGESIKF-DES---LTA---K*--------------------
>2170577_Rbacterium@PVA06131.1| iron-sulfur cluster assembly accessory protein
-------------------------------------MF-----------------------------------------------------------------------------------------------------------------------------------GIP-GK-QAVTITDRAASQIAKLMAK-------------------DNT--Q-GLRIGVKKG-GCAGMEYTMDYV---S--E-VD-PL----DEVV------EQ-----NG--ARVMIAPMAQMFLFGTEIDYEV-SLL-ESGFKFRN-------------------------P----NVTEACGCGESIKF-DES---LAS---KG--------------------
>2175247_Psp@PWE35050.1| iron-sulfur cluster assembly accessory protein
-------------------------------------MF-----------------------------------------------------------------------------------------------------------------------------------GIP-GK-QAVTMTDKAAAQISKLMTK-------------------NGH--Q-GLRIGVKKG-GCAGMEYTMDYV---T--E-VD-PL----DEVV------EQ-----AG--ARVMIAPMAQMFLFGTEIDYEV-ALL-ESGFKFRN-------------------------P----NVTEACGCGESIKF-AET-------------------------------
>245188_Yvestfoldensi@ARU00501.1| iron-binding protein IscA
-------------------------------------MF-----------------------------------------------------------------------------------------------------------------------------------GIP-GK-QAVTITDKAAAQIARLMAK-------------------DGH--Q-GLRIGVKKG-GCAGMEYTMAYV---T--D-ID-PL----DEVV------EQ-----DG--ARVMIAPMAQMFLFGTEIDYET-SLL-ESGFKFRN-------------------------P----NVVDACGCGESIKF-ADN---IAS---R---------------------
>1397108_Cmarinus@ALI56211.1| iron binding protein SufA for iron-sulfur cluster assembly
-------------------------------------MF-----------------------------------------------------------------------------------------------------------------------------------GIP-GK-QAVSITDKAAMQIAKLMEK-------------------DGS--K-GLRIGVKKG-GCAGMEYTMDYV---S--D-ID-PL----DEIV------EQ-----AG--ARVMIAPMAQMFLFGTEIDYEV-SLL-ESGFKFRN-------------------------P----NVVDACGCGESIKF-DEN---ISA---LSLK------------------
>1819565_Fmarinus@SMY07872.1| Iron-binding protein IscA
-------------------------------------MF-----------------------------------------------------------------------------------------------------------------------------------GIP-GK-QAVTITPKAAAQIAKLMAK-------------------DSH--E-GLRIGVKKG-GCAGMEYTMEYV---K--E-VN-PL----DEIV------EQ-----DG--ARVMIAPMAQMFLFGTEVDYET-SLL-ESGFKFRN-------------------------P----NVVDACGCGESIKF-DDA---LSA---PK--------------------
>1930667_Mniveibacter@OUD08226.1| Fe-S cluster assembly protein HesB
-------------------------------------MF-----------------------------------------------------------------------------------------------------------------------------------GIP-GK-QAVSMTDRAAAQIAKLMAK-------------------DGH--Q-GLRIGVKKG-GCAGMEYTMEYV---D--T-VD-PM----DEVV------EQ-----AG--ARIMIAPMAQMFLFGTEIDYET-SLL-ESGFKFKN-------------------------P----NVVDACGCGESIKF-DEN---ISA---TK--------------------
>2170575_Psediminicola@PVA11611.1| iron-sulfur cluster assembly accessory protein
-------------------------------------MF-----------------------------------------------------------------------------------------------------------------------------------GIP-GK-QAVTITDRAAAQISKLMAK-------------------DGH--Q-GLRIGVKKG-GCAGMEYTMDYV---D--E-VD-PH----DEVV------EE-----NG--ARVMIAPMAQMFLFGTQIDYEV-SLL-ESGFRFNN-------------------------P----NVTEACGCGESIKF-ADT-------------------------------
>2072972_Tautumnalis@CUH69606.1| Iron-sulfur cluster assembly protein
-------------------------------------MF-----------------------------------------------------------------------------------------------------------------------------------SIP-GK-QAVSLTPKAAAQIAKLMEK-------------------DGH--Q-GLRIGVKKG-GCAGMEYTMDYA---D--T-VD-PN----DEIV------EQ-----DG--ARVMIAPMAQMFLFGTEIDYEV-SLL-EAGFKFNN-------------------------P----NVTEACGCGESIKF-AGM-------------------------------
>2211117_Psp@RII38216.1| iron-sulfur cluster assembly accessory protein
-------------------------------------MF-----------------------------------------------------------------------------------------------------------------------------------SIP-GK-QAVTITDRAAAQIIKLMTR-------------------EGH--Q-GLRIGVKKG-GCAGMEYTMDYV---D--A-VD-PM----DEVV------EQ-----QG--ARVMIAPMAQMFLFGTEIDYET-TLL-ESGFRFNN-------------------------P----NVTEACGCGESIKF-ADM-------------------------------
>1247613_Pantarcticus@PJE29854.1| iron-sulfur cluster assembly accessory protein
-------------------------------------MF-----------------------------------------------------------------------------------------------------------------------------------SIP-GK-QAVTITPRASAQIVKLMQK-------------------DGH--Q-GLRIGVKKG-GCAGMEYTMDYV---D--S-VD-PM----DEVV------EQ-----DG--ARVMIAPMAQMFLFGTEIDYET-SLL-ESGFKFNN-------------------------P----NVTEACGCGESIKF-AEM-------------------------------
>252305_Pbatsensis@EAQ01443.1| iron-sulfur cluster assembly accessory protein
-------------------------------------MF-----------------------------------------------------------------------------------------------------------------------------------GIP-GK-QAVSITPRAASQIVKLMHR-------------------DGR--E-GLRIGVKKG-GCAGMEYTMDYV---D--S-ID-PN----DEVV------EQ-----DG--ARVMIAPMAQMFLFGTEIDYET-SLL-ESGFRFNN-------------------------P----NVVEACGCGESIKF-AES-------------------------------
>1666913_Rbacterium@KPP88626.1| iron-sulfur cluster assembly protein IscA
-------------------------------------MF-----------------------------------------------------------------------------------------------------------------------------------SIP-GK-QAVTLTPRAATRIAALMQR-------------------DGH--Q-GLRIGVKKG-GCAGMEYTMDYA---E--T-VD-PN----DEVV------EQ-----DG--ARVMIAPMAQMFLFGTEIDYEV-SLL-ESGFKFRN-------------------------P----NVTDACGCGESIKF-KDAEE-LAV---RHGQG-----------------
>1280846_Phaliotis@PRY26380.1| iron-sulfur cluster assembly protein
MT-------------------DAPLGY--GARAKVHVMF-----------------------------------------------------------------------------------------------------------------------------------SIP-GK-QAVTLTPRAAAQISKLMER-------------------DGH--Q-GLRVGVKKG-GCAGMEYTMDYA---E--E-ID-PL----DEVV------EQ-----DG--ARVMIAPMAQMFLFGTEIDYEI-SLL-EAGFKFRN-------------------------P----NVSEACGCGESIKF-DES---LSE---GGAG------------------
>633131_Tsp@EET49510.1| iron-sulfur cluster assembly accessory protein
-------------------------------------MF-----------------------------------------------------------------------------------------------------------------------------------GIP-GK-QAVNMTPKAAAQISKLMAK-------------------DGH--E-GLRIGVKKG-GCAGMEYTMEYV---T--E-VN-PM----DEVV------EQ-----DG--ARIMIAPMAQMFLFGTEIDYEV-SLL-EAGFKFNN-------------------------P----NVTEACGCGESIKF-DAT---LG--------------------------
>1247867_Ralbus@SLN14567.1| Iron-binding protein IscA
-------------------------------------MF-----------------------------------------------------------------------------------------------------------------------------------GIP-GK-QAVTITSKAAAQIAKLMAK-------------------DGH--E-GLRIGVKKG-GCAGMEYTMEYV---T--E-VN-PL----DEVV------EQ-----DG--ARVMIAPMAQMFLFGTEIDYEV-SLL-EAGFKFNN-------------------------P----NVSEACGCGESIKF-EGM-------------------------------
>2107583_Rbacterium@OMPR01000008.1_176|  186363 186731
-------------------------------------MF-----------------------------------------------------------------------------------------------------------------------------------GIP-GK-QAVTITPKAAGQIAKLMAK-------------------DGH--T-GLRIGVKKG-GCAGMEYTMEYV---T--E-TN-PL----DEVV------EQ-----DG--ARVMIAPMAQMFLFGTEIDYEV-SLL-EAGFKFNN-------------------------P----NVTEACGCGESIKF-KDQDT-AAA---N*--------------------
>1312363_Plitorisedimi@SLN61531.1| Iron-binding protein IscA
-------------------------------------MF-----------------------------------------------------------------------------------------------------------------------------------GIP-GK-QAVTITPAAAAQIAKLMTK-------------------DGH--Q-GLRIGVKKG-GCAGMEYTMEYV---T--E-VD-PL----DEVV------EQ-----DG--ARVMIAPMAQMFLFGTEIDYQV-SLL-ESGFCFNN-------------------------P----NVTEACGCGESIKF-EGM-------------------------------
>89187_Rnubinhibens@EAP76276.1| iron-sulfur cluster assembly accessory protein
-------------------------------------MF-----------------------------------------------------------------------------------------------------------------------------------GIP-GK-QAVTMTPAAAAQIAKLMTK-------------------DGH--Q-GLRIGVKKG-GCAGMEYTMDYV---T--E-VD-PN----DEVV------EQ-----EG--ARIMIAPMAQMFLFGTEIDYEV-SLL-ESGFKFNN-------------------------P----NVTEACGCGESIRF-EGM-------------------------------
>1641875_Ratlanticus@KRS12165.1| Fe-S cluster assembly protein HesB
-------------------------------------MF-----------------------------------------------------------------------------------------------------------------------------------GIP-GK-QAVTMTPKAASMIARLMDK-------------------DGH--Q-GLRIGVKKG-GCAGMEYTMDYV---T--E-VD-PN----DEVV------EQ-----DG--ARVMIAPMAQMFLFGTEIDYQT-SLL-ESGFVFNN-------------------------P----NVTEACGCGESIKF-EGM-------------------------------
>1570360_Rsp@GAW33430.1| iron-binding protein IscA
-------------------------------------MF-----------------------------------------------------------------------------------------------------------------------------------GIP-GK-QAVSMTPTAATQIAKLMGR-------------------DGH--Q-GLRIGVKKG-GCAGMEYTMEYV---T--E-VD-PH----DEVV------EQ-----DG--ARVMIAPMAQMFLFGTEIDYQT-SLL-ESGFVFNN-------------------------P----NVTEACGCGESIKF-ANM-------------------------------
>2044597_Rnitratireduc@PDNI01000058.1_282|  298448 298798
-------------------------------------MF-----------------------------------------------------------------------------------------------------------------------------------GIP-GK-QAVSMTPAAATQIAKLMDR-------------------DGH--Q-GLRIGVKKG-GCAGMEYTMEYV---T--E-AD-PH----DEVV------EQ-----DG--ARVLIAPMAQMFLFGTELDYQT-SLL-ESGFVFNN-------------------------P----NVTESCGCGESIKF-ADM---*---------------------------
>351016_Rsp@EDM71898.1| iron-sulfur cluster assembly accessory protein
-------------------------------------MF-----------------------------------------------------------------------------------------------------------------------------------GIP-GK-QAVSMTTDAASQIAKLMDR-------------------DGH--Q-GLRIGVKKG-GCAGMEYTMEYV---T--E-VD-PH----DEVV------EQ-----NG--ARVMIAPMAQMFLFGTEIDYKT-SLL-ESGFVFNN-------------------------P----NVTEACGCGESIKF-EGM-------------------------------
>1005928_Rlutimaris@SFN88199.1| iron-sulfur cluster assembly protein
-------------------------------------MF-----------------------------------------------------------------------------------------------------------------------------------GIP-GK-QAVTITPAAASQIAKLMGR-------------------DGH--Q-GLRIGVKKG-GCAGMEYTMEYV---T--E-VD-PN----DEVV------ES-----DG--ARVMIAPMAQMFLFGTQIDYEV-SLL-ESGFKFNN-------------------------P----NVTEACGCGESIKF-ADM-------------------------------
>1317116_Osp@OWU84442.1| Fe-S cluster assembly protein HesB
-------------------------------------MF-----------------------------------------------------------------------------------------------------------------------------------GIP-GK-QAVTMTSAAATQIARLMAK-------------------DGH--Q-GLRIGVKKG-GCAGMEYTMDYV---T--E-VD-PH----DEVV------EQ-----DG--ARVMIAPMAQMFLFGTEIDYQT-SLL-ESGFQFNN-------------------------P----NVAEACGCGESIKF-KDA-------------------------------
>2203213_Rsp@AWZ21936.1| Iron binding protein SufA for iron-sulfur cluster assembly
-------------------------------------MF-----------------------------------------------------------------------------------------------------------------------------------GIP-GK-PPVSITPAAVTQITRLMQR-------------------DGH--Q-GLRIGVKKG-GCAGMEYTMDYV---T--E-ID-PH----DEVI------EQ-----DG--ARVLIAPMAQMFLFGTEIDYKT-SLL-ESGFVFNN-------------------------P----NVTEACGCGESIKF-ANM-------------------------------
>657014_Ltaeanense@SER02135.1| iron-sulfur cluster assembly protein
-------------------------------------MF-----------------------------------------------------------------------------------------------------------------------------------GIP-GK-QAVSITPAAATQIARLMTK-------------------DGH--K-GLRIGVKKG-GCAGMEYTMDYA---S--E-VD-PM----DEVV------EQ-----DG--ARVMIAPMAQMFLFGTEIDYRS-SLL-ESGFHFNN-------------------------P----NVTEACGCGESIKF-AGM-------------------------------
>2013655_Abacterium@PKQ14029.1| iron-sulfur cluster assembly accessory protein
-------------------------------------MF-----------------------------------------------------------------------------------------------------------------------------------GIP-GK-QAVTLTPAAVSQITRLMAR-------------------DGA--K-GLRLGIRKG-GCAGMEYTMEYV---S--E-VD-PH----DEVV------EQ-----DG--ARVLIAPMAQMFLFGTQIDFKT-ALL-ESGFVFNN-------------------------P----NVTEACGCGESIKF-ADM-------------------------------
>1947395_Rsp@DIUD01000071.1_28|  24931 25281
-------------------------------------MF-----------------------------------------------------------------------------------------------------------------------------------GIP-GK-QAVTLTPAAVSQITRLMAR-------------------DGS--R-GLRLGVRKG-GCAGMEYTMEYV---A--E-GD-PH----DEVI------EQ-----DG--ARVLIAPMAQMFLFGTEIDYRT-SLL-ESGFVFNN-------------------------P----NVTEACGCGESIKF-ADM*------------------------------
>1947396_Rsp@DISF01000077.1_27|  24986 25336
-------------------------------------MF-----------------------------------------------------------------------------------------------------------------------------------GIP-GR-QAVTLTPAAVSQITRLMAR-------------------DGA--K-GLRLGIKKG-GCAGMEYTMEYV---T--Q-ID-PH----DEVV------EQ-----DG--ARVMIAPMAQMFLFGTEIDYQT-SLL-ESGFVFNN-------------------------P----NVTESCGCGESIKF-AGM*------------------------------
>2320272_Rsp@RKF15225.1| iron-sulfur cluster assembly accessory protein
-------------------------------------MF-----------------------------------------------------------------------------------------------------------------------------------GIP-GK-QAVTMTDRAAGQIAKLMAR-------------------EGH--Q-GLRIGVKKG-GCAGMEYTMDYV---T--E-ID-PH----DEVV------EQ-----DG--ARVMIAPMAQMFLFGTEIDYET-SLL-ESAFKFNN-------------------------P----NVSEACGCGESIKF-ETP---SDP---ER--------------------
>765699_Dindica@SDX17037.1| iron-sulfur cluster assembly protein
-------------------------------------MF-----------------------------------------------------------------------------------------------------------------------------------GIP-GK-QAVTLTPTAAKQVAKLMQR-------------------DGA--A-GLRIGVKKG-GCAGMEYTMDYV---S--E-VD-PM----DEVV------EQ-----DG--ARVMIAPMAQMFLFGTEIDYQT-SLL-ESGFHFNN-------------------------P----NVVEACGCGESIKF-AES-------------------------------
>576117_Chalophilus@LRUD01000067.1_172|  171400 171765
-------------------------------------MF-----------------------------------------------------------------------------------------------------------------------------------GIP-GK-QAVTMTPAASAQIAKLMKQ-------------------DGS--K-GLRIGVKKG-GCAGMEYTMEYV---S--E-ID-PM----DEVV------EQ-----DG--ARVMIAPMAQMFLFGTEIDYEV-SLL-ESGFKFRN-------------------------P----NVVDACGCGESIKF-DES---LSA---GK*-------------------
>588602_Cneptunius@SFI77488.1| iron-sulfur cluster assembly protein
-------------------------------------MF-----------------------------------------------------------------------------------------------------------------------------------GIP-GK-QAVTITPAAATQIAKLMEK-------------------DGS--K-GLRIGVKKG-GCAGMEYTMDYV---S--E-ID-PM----DETV------EQ-----DG--ARVMIAPMAQMFLFGTEIDYQV-SLL-ESGFKFKN-------------------------P----NVVDECGCGESIKF-DES---LAD---K---------------------
>1208324_Cindicus@AJE47639.1| hypothetical protein P73_2924
-------------------------------------MF-----------------------------------------------------------------------------------------------------------------------------------GIP-GK-QAVTMTPAAAAQIAKLMAK-------------------DGS--K-GLRIGIKKG-GCAGMEYTMDYV---A--E-ID-PM----DEVV------EQ-----DG--ARVMIAPMAQMFLFGTEIDYQV-SLL-EAGFRFRN-------------------------P----NVVDECGCGESIKF-DAA---LGK-------------------------
>1933035_Psp@OSP56195.1| Fe-S cluster assembly protein HesB
-------------------------------------MF-----------------------------------------------------------------------------------------------------------------------------------GIP-GK-QAVTLTPSAASQITKLMRR-------------------DGT--E-GLRIGVKKG-GCAGMEYTMDYV---A--E-VN-PM----DEVI------EQ-----DG--ARVMIAPMAQMFLFGTEIDYQS-SLL-EAGFKFRN-------------------------P----NVVDACGCGESIKF-DDA---LTA---GTAAPSGK--------------
>2171755_Rbacterium@AXX97418.1| iron-sulfur cluster assembly accessory protein
-------------------------------------MF-----------------------------------------------------------------------------------------------------------------------------------GIP-GK-QAVSMTPTAAKQISKLMAE-------------------KGH--Q-GLRIGVKKG-GCAGMEYTMDYV---D--E-VD-PM----DEVV------EQ-----DG--ARVMIAPMAQMFLFGTEIDYEV-SLL-ESGFKFRN-------------------------P----NVTESCGCGESIKF-AEM-------------------------------
>1852017_Rbacterium@RMA42460.1| iron-sulfur cluster assembly accessory protein
-------------------------------------MF-----------------------------------------------------------------------------------------------------------------------------------GIP-GK-QAVSMTPAASKQIAKLMTR-------------------DNH--Q-GLRIGVKKG-GCAGMEYTMDYV---T--E-VD-PH----DEVV------EQ-----DG--ARVMIAPMAQMFLFGTEIDYEV-SLL-ESGFKFRN-------------------------P----NVTDACGCGESIKF-DEA---LGK---TA--------------------
>1162418_Msp@SMH29110.1| iron-sulfur cluster assembly protein
-------------------------------------MF-----------------------------------------------------------------------------------------------------------------------------------SIP-GK-QAVKMTDTAARQIARLMAK-------------------DGH--K-GLRIGVKKG-GCAGMEYTMDYV---D--E-VD-PM----DEVV------EQ-----EG--ARVMIAPMAQMFLFGTEIDYEV-SLL-ESGFRFRN-------------------------P----NVTEECGCGESIKF-DES---LGA---PE--------------------
>388401_Rbacterium@EBA03259.1| iron-sulfur cluster assembly accessory protein
-------------------------------------MF-----------------------------------------------------------------------------------------------------------------------------------GIP-GK-QAVSITPKAAAKIAALMEK-------------------DTH--Q-GLRIGVKKG-GCAGMEYTMDYV---T--E-ID-PL----DEVV------EQ-----EG--ARVMIAPMAQMFLFGTEIDYET-SLL-ESGFKFRN-------------------------P----NVTEACGCGESIKF-ADP---ADV---MKLK------------------
>1952801_Rbacterium@DEIK01000059.1_40|  47926 48276
-------------------------------------MF-----------------------------------------------------------------------------------------------------------------------------------GIP-GK-QAVSMTPKAIKQISSLMAK-------------------DGH--Q-GLRIGVKKG-GCAGMEYTMDFV---T--E-VD-PL----DEVV------ED-----SG--ARVMIAPMAQMFLFGTEIDYET-SLL-ESGFKFKN-------------------------P----NVSEACGCGESIKF-AEQ---*---------------------------
>1945960_Asp@DBND01000012.1_11|  12877 13248
-------------------------------------MF-----------------------------------------------------------------------------------------------------------------------------------GIP-GK-QAVTMTDAAAKQIAKLMAK-------------------DGT--Q-GLRIGVKKG-GCAGMEYTMDYV---D--A-VD-PH----DEVV------EQ-----DG--ARVMIAPMAQMFLFGTEIDYEV-SLL-ESGFKFKN-------------------------P----NVVDACGCGESIKF-AEM---DAP---NLQS*-----------------
>365340_Rimhoffii@PTN00667.1| iron-binding apoprotein IscA
-------------------------------------MF-----------------------------------------------------------------------------------------------------------------------------------GIP-GK-QAVTLTPKAAAQVTKLMAR-------------------DGA--A-GLRIGVKKG-GCAGMEYTMDYV---D--E-VD-PN----DEVV------EQ-----DG--ARVMIAPMAQMFLFGTEIDYEV-SLL-ESGFKFRN-------------------------P----NVTESCGCGESIRF-GDM---GGA---QN--------------------
>1411902_Cmanganoxidan@ATI42457.1| Fe-S cluster assembly protein HesB
-------------------------------------MF-----------------------------------------------------------------------------------------------------------------------------------GIP-GK-QAVTMTPRAAAQISRLMLK-------------------DGH--E-GLRIGVKKG-GCAGMEYTMDYA---A--E-ID-PH----DEVV------EQ-----DG--ARVMIAPMAQMFLFGTEIDYET-SLL-ESGFKFNN-------------------------P----NVTEACGCGESIKF-ADM-------------------------------
>1217970_Olitoreus@SIN85653.1| iron-sulfur cluster assembly protein
-------------------------------------MF-----------------------------------------------------------------------------------------------------------------------------------GIP-GK-QAVTITPRAVAEIARLMAR-------------------DGH--Q-GLRIGVKKG-GCAGMEYTMEYA---T--E-VN-AH----DEVV------EQ-----DG--ARVMIAPMAQMFLFGTEIDYET-SLL-ESGFKFNN-------------------------P----NVTEACGCGESIKF-ADT-------------------------------
>2070369_Ssp@AXI55272.1| iron-sulfur cluster assembly accessory protein
-------------------------------------MF-----------------------------------------------------------------------------------------------------------------------------------GIP-GK-QAVTITPKAAAQIARLMEK-------------------DGH--S-GLRIGVKKG-GCAGMEYTMDYA---T--D-ID-PN----DEVV------ET-----DG--ARVMIAPMAQMFLFGTEIDYET-SLL-ESGFKFNN-------------------------P----NVSEACGCGESIKF-NDM-------------------------------
>1470563_Pgijangensis@SHJ92446.1| Iron-binding apoprotein IscA
-------------------------------------MF-----------------------------------------------------------------------------------------------------------------------------------GIP-GK-QAVTLTPKAAAQITKLMAK-------------------DGH--S-GLRIGVKKG-GCAGMEYTMDYV---A--D-TD-PN----DEVI------EQ-----DG--ARVMIAPMAQMFLFGTEIDYEV-SLL-ESGFKFNN-------------------------P----NVSEACGCGESIKF-DSM-------------------------------
>1922229_Rbacterium@FREU01000005.1_105|  122861 123259
-------------------------------------MF-----------------------------------------------------------------------------------------------------------------------------------GIP-GK-QAVTMTPAAIAQITKLMAR-------------------EGH--S-GLRIGVKKG-GCAGMEYTMDYV---A--D-TD-PN----DEVI------EQ-----DG--ARVMIAPMAQMFLFGTEIDYEI-SLL-ESGFKFNN-------------------------P----NVSDACGCGESIKF-KDADE-LSQ---ELAANGAPKLV*----------
>1914328_Psp@MAY88396.1| Fe-S cluster assembly protein HesB
-------------------------------------MF-----------------------------------------------------------------------------------------------------------------------------------GIP-GK-QAVTLTPAAATQISRLMQR-------------------AGH--S-GLRIGVKKG-GCAGMEYTMDYV---S--D-TD-PN----DEVV------EQ-----DG--ARVMIAPMAQMFLFGTEIDYQT-SLL-ESGFKFNN-------------------------P----NVAEACGCGESIKF-NDMTLPTGT-------------------------
>60890_Pgallaeciensi@ANP38562.1| Fe-S cluster assembly protein HesB
-------------------------------------MF-----------------------------------------------------------------------------------------------------------------------------------GIP-GK-QAVTITPKAAAQISKLMQN-------------------AGH--A-GLRIGVKKG-GCAGMEYTMEYV---D--D-AD-PN----DEVV------EQ-----DG--ARVMIAPMAQMFLFGTEIDYET-TLL-ESGFKFNN-------------------------P----NVAEACGCGESISF-KDM---PGA-------------------------
>292414_Rsp@ABF63498.1| HesB/YadR/YfhF
-------------------------------------MF-----------------------------------------------------------------------------------------------------------------------------------AIP-GK-QAVTMTPRAAAQISKLMEN-------------------AGH--A-GLRIGVKKG-GCAGMEYTMEYV---D--V-AD-PN----DEVV------EQ-----DG--ARVLIAPMAQMFLFGTEIDYET-TLL-ESSFKFNN-------------------------P----NVAEACGCGESISF-K-----VGE-------------------------
>314267_Ssp@EAP80591.1| iron-sulfur cluster assembly accessory protein
-------------------------------------MF-----------------------------------------------------------------------------------------------------------------------------------AIP-GK-QAVTITPKAANQITKLMTS-------------------AGH--A-GLRIGIKKG-GCAGMEYTMEYV---N--E-AD-AN----DEVV------EQ-----DG--ARVMIAPMAQMFLFGTEIDYET-SLL-ESGFKFRN-------------------------P----NVSEACGCGESIKF-G---------------------------------
>1389005_Ssp@AXI46975.1| iron-sulfur cluster assembly accessory protein
-------------------------------------MF-----------------------------------------------------------------------------------------------------------------------------------GIP-GK-QAVTITPKAASQISKLMQS-------------------AGH--S-GLRIGIKKG-GCAGMEYTMEYV---T--D-TD-PN----DEVV------EQ-----DG--ARVMIAPMAQMFLFGTEIDYET-SLL-ESGFKFRN-------------------------P----NVTEACGCGESIKF-G---------------------------------
>1822238_Ssp@KZY51598.1| Fe-S cluster assembly protein HesB
-------------------------------------MF-----------------------------------------------------------------------------------------------------------------------------------GIP-GK-QAVTMTPKAAGQIAKLMQS-------------------AGH--A-GLRIGVKKG-GCAGMEYTMEYV---E--A-TD-PN----DEVV------EQ-----DG--ARVMIAPMAQMFLFGTEIDYET-TLL-ESGFKFRN-------------------------P----NVTEACGCGESIKF-DES---LGA---K---------------------
>1917485_Ssp@APE43205.1| Fe-S cluster assembly protein HesB
-------------------------------------MF-----------------------------------------------------------------------------------------------------------------------------------GIP-GK-QAVTMTPKASAQISKLMAS-------------------AGH--A-GLRIGVKKG-GCAGMEYTMEYV---D--V-AD-PN----DEVV------EQ-----DG--ARVMIAPMAQMFLFGTEIDYET-TLL-ESGFKFSN-------------------------P----NVTEACGCGESIKF-DEK---LGA---K---------------------
>375451_Rdenitrifican@ABG32480.1| HesB-like iron-sulfur cluster assembly protein, putative
-------------------------------------MF-----------------------------------------------------------------------------------------------------------------------------------GIP-GK-PPVTLTPKACAQVAKLMAS-------------------AGH--A-GLRIGIKKG-GCAGMEYTMEYV---E--D-AD-PN----DEVV------EQ-----DG--ARVMIAPMAQMFLFGTEIDYET-SLL-ESGFKFRN-------------------------P----NVTEACGCGESIKF-G---------------------------------
>1510460_Adonghaensis@SPH20974.1| Iron-binding protein IscA
-------------------------------------MF-----------------------------------------------------------------------------------------------------------------------------------SIP-GK-QAVSITPKAASQISKLMET-------------------GGH--A-GLRIGVKKG-GCAGMEYTMDYV---D--D-KD-PN----DEVV------EQ-----DG--ARVLIAPMAQMFLFGTEIDYET-SLL-ESGFKFKN-------------------------P----NVTEACGCGESIKF-EGM-------------------------------
>314262_Rsp@EAQ46038.1| iron-sulfur cluster assembly accessory protein
-------------------------------------MF-----------------------------------------------------------------------------------------------------------------------------------GIP-GK-QAVTITPKAAAQITKLMTS-------------------GGH--A-GLRIGVKKG-GCAGMEYTMEYV---D--E-PD-NN----DEVV------EQ-----DG--ARVLIAPMAQMFLFGTEIDYET-SLL-ESGFKFNN-------------------------P----NVSEACGCGESISF-KDVPS-L---------------------------
>1952816_Rbacterium@DLQI01000050.1_4|  2288 2638
-------------------------------------MF-----------------------------------------------------------------------------------------------------------------------------------SIP-GK-QAVSISEKAAAQIAKLMAS-------------------GGH--Q-GLRIGVKKG-GCAGMEYTMDYV---A--E-QD-PN----DEVV------EQ-----DG--ARVLIAPMAQMFLFGTEIDYET-SLL-ESGFKFRN-------------------------P----NVTEACGCGESIKF-AEM*------------------------------
>999627_Snanhaiensis@SFT50866.1| Iron-binding apoprotein IscA
-------------------------------------MF-----------------------------------------------------------------------------------------------------------------------------------GIP-GK-QAVTLTPAAAAQITRLMAK-------------------NDH--S-GLRIGVKKG-GCAGMEYTMEYV---Q--A-TD-PN----DEIV------EQ-----DG--ARVMIAPMAQMFLFGTEIDYET-SLL-ESGFKFNN-------------------------P----NVSEACGCGESIKF-NGMD------------------------------
>1856299_Rbacterium@OUS33021.1| Fe-S cluster assembly protein HesB
-------------------------------------MF-----------------------------------------------------------------------------------------------------------------------------------GIP-GK-QAVTITPKAAAQISKLMLH-------------------AGH--A-GLRIGVKKG-GCAGMEYTMEYV---D--Q-HD-PN----DEVV------EQ-----DG--AMVMIAPMAQMFLFGTEIDYEV-SLL-EAGFKFNN-------------------------P----NVSDACGCGESISF-KEM---PGV-------------------------
>2109625_Tsp@AVO36987.1| iron-sulfur cluster assembly accessory protein
-------------------------------------MF-----------------------------------------------------------------------------------------------------------------------------------GIP-GK-QAVTLTPRAAAQIVRLMDR-------------------EGH--S-GLRIGVKKG-GCAGMEYTMDYV---T--D-MD-PN----DEVV------EQ-----DG--ARVLIAPMAQMFLFGTEIDYET-GLL-ESGFRFNN-------------------------P----NVAEACGCGESIKF-NEPAE-KPS-------------------------
>1123501_Wmarina@KB902299.1_248|  237885 238250
-------------------------------------MF-----------------------------------------------------------------------------------------------------------------------------------GIP-GK-QAVTLTPRAAARISRLMEK-------------------DGS--K-GLRLGVKKG-GCAGMEYTMDFA---Q--E-VD-PN----DEVV------EQ-----DG--ARVMIAPMAQMFLFGTEIDYET-SLL-ESGFKFRN-------------------------P----NVTEACGCGESIKF-DET---LGA---AG*-------------------
>2248759_Tsp@QMEJ01000001.1_543|  561084 561434
-------------------------------------MF-----------------------------------------------------------------------------------------------------------------------------------GIP-GK-QAVTLTPAATAQIARLMDR-------------------DGT--T-GLRIGIKKG-GCAGMEYTMDYA---T--E-ID-PN----DEVV------EQ-----DG--ARVMIAPMAQMFLFGTEIDYAT-SLL-ESGFRFNN-------------------------P----NVTEACGCGESIKF-AET---*---------------------------
>1380367_Ssp@JIBC01000006.1_527|  522793 523173
-------------------------------------MF-----------------------------------------------------------------------------------------------------------------------------------SIP-GK-QAVTITPRAAAQIAKLMAA-------------------DGH--K-GLRIGVKKG-GCAGMEYTMEYV---D--E-QD-PN----DEAV------EQ-----DG--ARVLIAPMAQMFLFGTEIDYET-SLL-ESSFKFNN-------------------------P----NVTEACGCGESIKF-ADPAE-MAE---HLIKG*----------------
>1317111_Psp@OWU75143.1| Fe-S cluster assembly protein HesB
-------------------------------------MF-----------------------------------------------------------------------------------------------------------------------------------SIP-GK-QAVTLTPAATTQITKLMAK-------------------GGH--S-GLRIGVKKG-GCAGMEYTMDYV---S--E-VD-PN----DEVI------DQ-----DG--ARVMIAPMAQMFLFGTEIDYET-SLL-ESGFKFNN-------------------------P----NVAEACGCGESIKF-NEV---PGA---N---------------------
>999552_Lmethylohalid@AHD01238.1| HesB iron-sulfur cluster assembly protein
-------------------------------------MF-----------------------------------------------------------------------------------------------------------------------------------GIP-GK-QAVTITPKAAAQIAKLMAK-------------------DGH--A-GLRIGVKKG-GCAGMEYTMEYV---S--E-PS-AN----DEVV------EQ-----DG--ARILIAPMAQMFLFGTEIDYEV-TLL-ESGFKFNN-------------------------P----NVADACGCGESISF-KEL---PGA-------------------------
>1121479_Pxiamenensis@AUBS01000004.1_88|  83259 83654
-------------------------------------MF-----------------------------------------------------------------------------------------------------------------------------------GIP-GK-QAVTMTPRAAAQIAKLMDK-------------------GGH--A-GLRIGVKKG-GCAGMEYTMDYV---D--E-TA-AH----DEVV------EQ-----DG--ARVLIAPMAQMFLFGTEIDYEV-SLL-ESGFKFNN-------------------------P----NVAEACGCGESIKF-KDTPE-SEA---PVAGDSIPRL*-----------
>644107_Rlacuscaerule@EEX10975.1| iron-sulfur cluster assembly accessory protein
-------------------------------------MF-----------------------------------------------------------------------------------------------------------------------------------GIP-GK-QAVTITPKAAEQIVRLMKS-------------------GGH--A-GLRIGVKKG-GCAGMEYTMEYV---D--Q-AD-PN----DEVV------EQ-----DG--ARVMIAPMAQMFLFGTEIDYET-TLL-ESGFKFKN-------------------------P----NVVDACGCGESIKF-DES---LAQ---QN--------------------
>246200_Rpomeroyi@AAV95865.1| iron-sulfur cluster assembly accessory protein
M--------------------------------EIF-MF-----------------------------------------------------------------------------------------------------------------------------------GIP-GK-QAVTMTPRAATQIARLMDK-------------------GGH--T-GLRIGVKKG-GCAGMEYTMDYV---D--Q-AD-PH----DEVV------EQ-----DG--ARILIAPMAQMFLFGTEIDYEV-SLL-ESGFKFKN-------------------------P----NVVDACGCGESIKF-DES---LAS---R---------------------
>314271_Malkaliphilus@EAQ13708.1| iron-sulfur cluster assembly accessory protein
-------------------------------------MF-----------------------------------------------------------------------------------------------------------------------------------AIP-GK-QAVTITDTAAVQIARLMDK-------------------GGH--K-GLRIGVKKG-GCAGMEYTMDYV---D--D-VD-PN----DEVV------EQ-----DG--ARVMIAPMAQMFLFGTEIDYET-SLL-ESGFKFRN-------------------------P----NVVDACGCGESIKF-DET---IGS---QK--------------------
>2267619_Asp@QOLB01000127.1_32|  40457 40807
-------------------------------------MF-----------------------------------------------------------------------------------------------------------------------------------SIP-GK-QAVTMTEAAARQISRLMDK-------------------DGS--K-GLRIGIKKG-GCAGMEYTMDYV---S--D-IE-PH----DEVV------EQ-----EG--ARVMIAPMAQMFLFGTEIDYEV-SLL-ESGFKFRN-------------------------P----NVVEACGCGESIKF-SGV*------------------------------
>1123247_Sqiaohouensis@AUIJ01000008.1_9|  7850 8230
-------------------------------------MF-----------------------------------------------------------------------------------------------------------------------------------GIP-GK-QAVTMTDAAARQISKLMEK-------------------EGH--K-GLRIGVKKG-GCAGMEYTMDYA---S--D-VD-PN----DEVV------EQ-----DG--ARVMIAPMAQMFLFGTQIDYEV-SLL-ESGFKFNN-------------------------P----NVADACGCGESIKF-KDVDE-LTA---EQSQG*----------------
>53501_Tgelatinovoru@CUH66698.1| Iron-sulfur cluster assembly protein
-------------------------------------MF-----------------------------------------------------------------------------------------------------------------------------------GIP-GK-QAVTMTARAATQISKLMTQ-------------------KGH--K-GLRIGVKKG-GCAGMEYTMDYA---D--D-ID-PH----DEMV------EQ-----DG--ARVMIAPMAQMFLFGTEIDYEV-SLL-ESGFKFNN-------------------------P----NVTEACGCGESIKF-KDVEE-LSA---EQTANGAPKLI-----------
>1470562_Aboseongensis@JXYH01000042.1_4|  1970 2350
-------------------------------------MF-----------------------------------------------------------------------------------------------------------------------------------GIP-GK-QAVTLTDRATAQIVKLMQK-------------------EGH--S-GLRIGVKKG-GCAGMEYTMEYV---A--E-QD-PN----DEVV------EQ-----DG--ARVMIAPMAQMFLFGTEIDYEV-SLL-ESGFRFNN-------------------------P----NVADACGCGESIKF-KDIDE-LNA---EMTQR*----------------
>1666917_Rbacterium@KPQ14072.1| iron-sulfur cluster assembly protein IscA
-------------------------------------MF-----------------------------------------------------------------------------------------------------------------------------------GIP-GK-QAVSITPAAAAQIAKLMAR-------------------DDT--Q-GLRIGVKKG-GCAGMEYTMDYV---T--E-ID-PN----DEVV------EQ-----GG--ARIMIAPMAQMFLFGTEIDYET-SLL-ESGFKFRN-------------------------P----NVTDACGCGESIKF-KDVEE-LEA---EQAAARQ---------------
>1652492_Dtyrosinivora@PRY94081.1| iron-sulfur cluster assembly protein
-------------------------------------MF-----------------------------------------------------------------------------------------------------------------------------------AIP-GK-QAVSISDAAAKQITKLMAR-------------------DGS--Q-GLRIGIKKG-GCAGMEYTMEYV---S--E-VD-PN----DEVV------EQ-----NG--ARVMIAPMAQMFLFGTEIDYET-SLL-ESGFKFRN-------------------------P----NVVDACGCGESIKF-KDIEE-LKA---EQGQ------------------
>1294273_Relongatum@AHM04934.1| Iron binding protein SufA for iron-sulfur cluster assembly
-------------------------------------MF-----------------------------------------------------------------------------------------------------------------------------------GIP-GK-QAVTLTPAAARQIAKLMAQ-------------------GGT--Q-GLRIGVKKG-GCAGMEYTMDYV---T--E-ID-PN----DEVV------EQ-----DG--ARVMIAPMAQMFLFGTEIDYEV-SLL-EASFKFRN-------------------------P----NVTDACGCGESIKF-KDAEE-LAA---ERAAAQGG--------------
>1928334_Rbacterium@NHTQ01000001.1_276|  280277 280627
-------------------------------------MF-----------------------------------------------------------------------------------------------------------------------------------GIP-GK-QAVTMTPAAAKQIAKLMDQ-------------------GGT--K-GLRIGVKKG-GCAGMEYTMDYV---Q--E-VD-PN----DEVV------EQ-----DG--ARVMIAPMAQMFLFGTEIDYEV-ALL-ESGFKFRN-------------------------P----NVTEACGCGESIKF-EGM*------------------------------
>2107584_Rbacterium@ONZJ01000002.1_1894|  1913285 1913635
-------------------------------------MF-----------------------------------------------------------------------------------------------------------------------------------AIP-GK-QAVSLTDAAAAQISKLMSS-------------------GDS--Q-GLRIGVKKG-GCAGMEYTMDYV---S--E-ID-PN----DEVV------EQ-----DG--ARVMIAPMAQMFLFGTEIDYEI-SLL-EAGFKFRN-------------------------P----NVTEACGCGESIKF-DGM*------------------------------
>1287720_Nnitratireduc@MNBW01000012.1_69|  81695 82075
-------------------------------------MF-----------------------------------------------------------------------------------------------------------------------------------GIP-GK-QAVTITPNAARQIARLMAS-------------------GGS--Q-GLRIGVKKG-GCAGMEYTMDYV---S--E-ID-PL----DEVV------EQ-----DG--ARVMIAPMAQMFLFGTEIDYEV-SLL-EAGFKFRN-------------------------P----NVADACGCGESIKF-KDVDE-LQA---DRSTQ*----------------
>1951235_Rbacterium@DKMK01000104.1_6|  5348 5698
-------------------------------------MF-----------------------------------------------------------------------------------------------------------------------------------GIP-GK-QAVSITDKAAIQIRKLMDK-------------------GDK--K-GLRVGVKTG-GCAGMEYTMEYV---D--E-ID-PN----DEVV------NQ-----DG--ATVMIAPMAQMFLFGTEIDYEV-SLL-EAGFKFNN-------------------------P----NVTEACGCGESIKF-EGM*------------------------------
>2035344_Acionae@PLS20253.1| iron-sulfur cluster assembly accessory protein
-------------------------------------MF-----------------------------------------------------------------------------------------------------------------------------------GIP-GK-QAVSITDKAAAQIVKLMNA-------------------GDK--K-GLRIGVKKG-GCAGMEYTMEYV---D--E-VD-PM----DEVV------EQ-----EG--ARVMIAPMAQMFLFGTEIDYEV-SLL-EAGFKFNN-------------------------P----NVTEACGCGESIKF-EGM-------------------------------
>1889778_Akogurei@PIB24587.1| Fe-S cluster assembly protein HesB
-------------------------------------MF-----------------------------------------------------------------------------------------------------------------------------------GIP-GK-QAVSITDRAASQIVKLMGD-------------------GDK--K-GLRVGVKKG-GCAGMEYTMEYV---D--A-VD-PN----DELV------EH-----NG--AKVMIAPMAQMFLFGTEIDYEV-SLL-ESGFKFNN-------------------------P----NVTEACGCGESIKF-EGM-------------------------------
>1639689_Pinsulae@RED12960.1| iron-sulfur cluster assembly protein
-------------------------------------MF-----------------------------------------------------------------------------------------------------------------------------------AIP-GK-QAVTMTDSAAAQIRRLMES-------------------GDK--S-GLRIGVKKG-GCAGMEYTMDYV---S--E-ID-PL----DEIV------EQ-----DG--ARVMIAPMAQMFLFGTEIDYVT-SLL-ESGFEFRN-------------------------P----NVTEACGCGESIKF-AGM-------------------------------
>1690039_Mmarinum@SOH95367.1| iron-sulfur cluster assembly protein
-------------------------------------MF-----------------------------------------------------------------------------------------------------------------------------------AIP-GK-QAVTMTDRAASQIRKLMQK-------------------GET--K-GLRVGVKKG-GCAGMEYTMNYV---D--Q-VD-PM----DEVV------EQ-----DG--ACVMIAPMAQMFLFGTEIDYTT-SLL-ESGFEFKN-------------------------P----NVTEACGCGESIKF-AGM-------------------------------
>367336_Rbacterium@EAU51199.1| iron-sulfur cluster assembly accessory protein
-------------------------------------MF-----------------------------------------------------------------------------------------------------------------------------------NIP-GK-QALTITETATAQIRKLMEQ-------------------GNK--K-GLRVGVKKG-GCAGMEYTMDYV---D--D-ID-PN----DEII------TQ-----NG--ATVMIAPMAQMFLFGTEIDYEV-SLL-EAGFKFNN-------------------------P----NVSEACGCGESIKF-EGM-------------------------------
>290400_Jsp@ABD55442.1| HesB/YadR/YfhF
-------------------------------------MF-----------------------------------------------------------------------------------------------------------------------------------GIP-GK-QAVTMTDKAARQIAKLMDQ-------------------GGT--Q-GLRIGVKKG-GCAGMEYTMEYV---S--E-ID-PL----DEVV------EQ-----DG--ARVMIAPMAQMFLFGTEIDYEV-SLL-EASFQFRN-------------------------P----NVSDACGCGESIKF-KDMDE-LAA---ATGNK-----------------
>1914409_Rbacterium@PWG18143.1| iron-sulfur cluster assembly accessory protein
-------------------------------------MF-----------------------------------------------------------------------------------------------------------------------------------GIP-GK-QAVTLTPKATEQIAKLMQR-------------------DGK--S-GLRIGVKKG-GCAGMEYTMDYA---D--E-ID-PN----DEVV------EQ-----DG--ARVMIAPMAQMFLFGTEIDYEV-SLL-EAGFKFRN-------------------------P----NVEDACGCGESIKF-KDVEE-LSA---EQGRG-----------------
>393663_Paquimaris@SLN23041.1| Iron-binding protein IscA
-------------------------------------MF-----------------------------------------------------------------------------------------------------------------------------------GIP-GK-QAVTMTPAAVKQISRLMEK-------------------DGS--Q-GLRIGVKKG-GCAGMEYTMEYV---D--T-VD-PM----DEVV------EQ-----DG--ARVMIAPMAQMFLFGTEIDYEV-SLL-ESGFKFRN-------------------------P----NVADACGCGESIKF-KDVSE-LSA---ERGAGSA---------------
>1675527_CRlobularis@KMW56492.1| Iron binding protein SufA for iron-sulfur cluster assembly
-------------------------------------MF-----------------------------------------------------------------------------------------------------------------------------------GIP-GK-QAVTMTPAAIAQIAKLMAK-------------------DGH--E-GLRIGVKKG-GCAGMEYTMDYV---S--E-VD-PL----DEVV------EQ-----DG--ARVMIAPMAQMFLFGTEIDYEV-SLL-EAGFKFRN-------------------------P----NVADACGCGESIKF-KDVEE-LAA---ERDA------------------
>441119_Talkanivorans@SFP10549.1| Iron-binding apoprotein IscA
-------------------------------------MF-----------------------------------------------------------------------------------------------------------------------------------GIP-GK-QAVTMTPAAIRQIAKLMDR-------------------EGH--Q-GLRIGVKKG-GCAGMEYTMDYV---T--E-ID-PN----DEVV------EQ-----DG--ARVMIAPMAQMFLFGTEIDYET-SLL-ESGFRFRN-------------------------P----NVSDACGCGESIKF-KDVEE-LSA---ERSG------------------
>641238_Rroseus@SER98173.1| Iron-binding apoprotein IscA
-------------------------------------MF-----------------------------------------------------------------------------------------------------------------------------------GIP-GK-QAVTMTPAAVHQITKLMER-------------------DGH--Q-GLRIGVKKG-GCAGMEYTMDYV---T--E-VD-AN----DEVV------EQ-----DG--ARVMIAPMAQMFLFGTEIDYET-SLL-ESSFRFRN-------------------------P----NVADACGCGESIKF-KDVEE-LAA---ERDS------------------
>871652_Psedimentorum@SFR13914.1| Iron-binding apoprotein IscA
-------------------------------------MF-----------------------------------------------------------------------------------------------------------------------------------GIP-GK-QAITMTPRAVKQISTLMGR-------------------DGH--Q-GLRIGIKKG-GCAGMEYTMDYA---V--E-ID-PN----DEVV------EQ-----DG--ARVMIAPMAQMFLFGTEIDYEV-SLL-ESGFRFRN-------------------------P----NVADACGCGESIKF-KDVEE-LSA---ERDGG-----------------
>871651_Ppacifica@SFA98766.1| Iron-binding apoprotein IscA
-------------------------------------MF-----------------------------------------------------------------------------------------------------------------------------------GIP-GK-QAVTMTPAAINQITKLMDR-------------------NGH--Q-GLRIGVKKG-GCAGMEYTMDFA---D--E-ID-PN----DEVV------EE-----DG--ARVMIAPMAQMFLFGTEIDYEV-SLL-EAGFRFRN-------------------------P----NVADACGCGESIKF-KDVDE-LAA---ERQAT-----------------
>1530186_Msp@JQEY01000001.1_84|  93382 93759
-------------------------------------MF-----------------------------------------------------------------------------------------------------------------------------------AIP-GK-QAVTITPAAIRQIVRLMES-------------------RGH--Q-GLRVGVKKG-GCAGMEYTMDYV---D--E-VD-PH----DEMV------EQ-----DG--ARVLIAPMAQMFLFGTEIDYET-SLL-ESGFRFRN-------------------------P----NVVDACGCGESIKF-KDVEE-LAA---EREG*-----------------
>1501240_Pabyssalis@SPJ22761.1| Iron-binding protein IscA
-------------------------------------MF-----------------------------------------------------------------------------------------------------------------------------------AIP-GK-QAVTITPTAIRQIVKLMDA-------------------KGH--K-GLRVGVKKG-GCAGMEYTMDYV---D--E-ID-AH----DELV------EQ-----DG--ARVMIAPMAQMFLFGTEIDYET-SLL-ESGFKFRN-------------------------P----NVVDACGCGESIKF-KDVEE-LSA---ERDA------------------
>2483814_Rbacterium@VDC24315.1| Iron-binding protein IscA
-------------------------------------MF-----------------------------------------------------------------------------------------------------------------------------------AIP-GK-QAVTITPAATRQILKLMNA-------------------KGH--K-GLRIGVKKG-GCAGMEYTMDYV---D--E-VA-DH----DEVV------EQ-----DG--ARVMIAPMAQMFLFGTEIDYET-SLL-ESAFKFRN-------------------------P----NVEDACGCGESIKF-KDVAE-LSA---EREL------------------
>568105_Haestuarii@PZX17688.1| iron-sulfur cluster assembly protein
-------------------------------------MF-----------------------------------------------------------------------------------------------------------------------------------SIP-GK-QAVTITEKAERQISKLMSR-------------------EGH--Q-GLRIGVKKG-GCAGMEYTMDYV---T--E-ID-PH----DEVV------EQ-----NG--ARVMIAPMAQMFLFGTEIDYET-SLL-ESGFKFRN-------------------------P----NVVDACGCGESIKF-KDVEE-LSV---ERQG------------------
>313368_Msalinus@SHI37432.1| iron-sulfur cluster assembly protein
-------------------------------------MF-----------------------------------------------------------------------------------------------------------------------------------AIP-GK-QAVTITPAAERQISKLMSR-------------------DGH--Q-GLRIGVKKG-GCAGMEYTMDYV---T--E-ID-TH----DEVV------EQ-----GD--ARVMIAPMAQMFLFGTEIDYEI-SLL-ESGFKFRN-------------------------P----NVADACGCGESIKF-KDIDE-LAA---ERES------------------
>254357_Rantarcticus@SLN54046.1| Iron-binding protein IscA
-------------------------------------MF-----------------------------------------------------------------------------------------------------------------------------------SIP-GK-QAVTLSPSAVSQIRRLMDS-------------------KGH--K-GLKLGVKKG-GCAGMEYTMDYA---D--E-ID-PL----DEVV------EQ-----DG--ARVMIAPMAQMFLFGTEIDYEV-SLL-EAGFKFRN-------------------------P----NVADACGCGESIKF-KDVEE-LAA---EREG------------------
>2480588_Rbacterium@ROU04265.1| iron-sulfur cluster assembly accessory protein
-------------------------------------MF-----------------------------------------------------------------------------------------------------------------------------------SIP-GK-QAVTLTPAAVAQIRKLMDS-------------------KGH--Q-GLRVGIKKG-GCAGMEYTMDYA---D--E-ID-PH----DEVV------DQ-----DG--ARVMIAPMAQMFLFGTEIDYEI-SLL-ESGFKFRN-------------------------P----NVTDACGCGESIKF-KDVAE-LEA---ERAGRA----------------
>1981892_Rsalinarum@PHNT01000008.1_22|  22257 22637
-------------------------------------MF-----------------------------------------------------------------------------------------------------------------------------------GIP-GK-QAVTMTPAAVEQIRKLMER-------------------DGH--Q-GLRIGVKKG-GCAGMEYTMDYV---A--E-TD-PN----DEVV------EQ-----DG--ARVMIAPMAQMFLFGTEIDYSV-GLL-ESGFTFKN-------------------------P----NVAEACGCGESIKF-RDVEE-LAA---DRDES*----------------
>2136177_Osp@QAGK01000001.1_292|  326872 327252
-------------------------------------MF-----------------------------------------------------------------------------------------------------------------------------------GIP-GK-QAVTITPTAQRQIAKLMAR-------------------DGH--Q-GLRIGVKKG-GCAGMEYTMDYV---T--E-VN-PM----DEVV------EV-----DG--ARVMIAPMAQMFLFGTEIDYQT-SLL-ESGFKFRN-------------------------P----NVTDACGCGESIKF-KDVSE-LES---EQSAD*----------------
>1737570_Kroseum@PNOS01000016.1_12|  15008 15388
-------------------------------------MF-----------------------------------------------------------------------------------------------------------------------------------AIP-GK-QAVTLTPAAQRQISRLMAR-------------------DGH--K-GLRIGVKKG-GCAGMEYTMDYA---T--E-ID-PM----DEVV------EV-----EG--ARVMIAPMAQMFLFGTEIDYQT-SLL-ESGFKFRN-------------------------P----NVADACGCGESIKF-KEVSE-LAA---EQGAK*----------------
>164332_Rmahoneyensis@PWK62754.1| iron-binding apoprotein IscA
-------------------------------------MF-----------------------------------------------------------------------------------------------------------------------------------GIP-GK-QAVTITPAAVRQIAKLMAR-------------------DGH--Q-GLRVGVKKG-GCAGMEYTMDYV---T--D-ID-PH----DEIV------ET-----EG--ARVMIAPMAQMFLFGTVIDYET-SLL-ESGFKFRN-------------------------P----NVADACGCGESIKF-KDVAE-LET---ERSSAAS---------------
>1267769_Rpacificus@PTX47746.1| iron-binding apoprotein IscA
-------------------------------------MF-----------------------------------------------------------------------------------------------------------------------------------GIP-GK-QAVTMTPAAITQIRKLMET-------------------KGH--H-GLRIGVKKG-GCAGMEYTMDYV---D--E-AD-PN----DEVV------EQ-----DG--ARVLIAPMAQMFLFGTEIDYEV-SLL-ESSFRFRN-------------------------P----NVADACGCGESITF-KDVEE-LQA---ERQQG-----------------
>1940533_Rsediminis@REC58405.1| iron-sulfur cluster assembly accessory protein
-------------------------------------MF-----------------------------------------------------------------------------------------------------------------------------------GIP-GK-QAVTLTPAAVAQITKLMER-------------------DGR--H-GLRIGVKKG-GCAGMEYTMDYV---D--T-PD-AN----DEVV------EQ-----DG--ARVLVAPMAQMFLFGTEIDYQT-SLL-ESGFHFRN-------------------------P----NVADACGCGESIKF-KDVEE-LKA---EQEQARG---------------
>2259333_Rsp@RBI84902.1| iron-sulfur cluster assembly accessory protein
-------------------------------------MF-----------------------------------------------------------------------------------------------------------------------------------GIP-GK-QAVTLTPAAVAQITKLMDR-------------------EGR--H-GLRVGVKKG-GCAGMEYTMEFV---D--A-PD-PN----DEVV------EQ-----DG--ARVMIAPMAQMFLFGTEIDYQT-SLL-ESGFQFNN-------------------------P----NVADACGCGESIKF-KDVDE-LQA---EQEQARG---------------
>311180_Ypacifica@AWI83800.1| Fe-S cluster assembly protein HesB
-------------------------------------MF-----------------------------------------------------------------------------------------------------------------------------------GIP-GK-QAVTITPAAVTQVRKLMER-------------------DGR--A-GLRIGVKKG-GCAGMEYTMDFV---D--S-PE-AN----DEVV------EQ-----DG--ARVLIAPMAQMFLFGTEIDYQT-SLL-ESGFKFNN-------------------------P----NVADACGCGESIKF-KDIEE-LEA---ERRGSE----------------
>1960284_Csp@HBM60768.1| TPA_asm: iron-sulfur cluster assembly accessory protein
-------------------------------------MF-----------------------------------------------------------------------------------------------------------------------------------GIP-GK-QAVSITPSAVVQIRKLMER-------------------DNR--A-GLRIGVKKG-GCAGMEYTMEFV---D--S-PA-PN----DEVV------EQ-----DG--ARVLIAPMAQMFLFGTEIDHHT-SLL-ESGFRFNN-------------------------P----NVADACGCGESIKF-KDLDE-LEA---ERAGK-----------------
>1685382_Pmarisrubri@KUF11770.1| Fe-S cluster assembly protein HesB
-------------------------------------MF-----------------------------------------------------------------------------------------------------------------------------------SIP-GK-QAVTLTPKAVAQIRKLMER-------------------DGR--H-GLRIGVKKG-GCAGMEYTMDYV---D--T-PD-DN----DETV------EQ-----DG--ARVMIAPMAQMFLFGTEIDYET-TLL-ESGFRFRN-------------------------P----NVADACGCGESIKF-KDVEE-LQA---ERAASGS---------------
>321339_Csalinaria@SDY27846.1| Iron-binding apoprotein IscA
-------------------------------------MF-----------------------------------------------------------------------------------------------------------------------------------GIP-GK-QAVTMTPQAVAQIRKLMER-------------------DGR--H-GLRIGVKKG-GCAGMEYTMDYV---D--E-PE-PA----DEVV------EQ-----DG--ARVLIAPMAQMFLFGTEIDYET-SLL-ESAFKFRN-------------------------P----NVADACGCGESIKF-KDVEE-LQT---ERETQG----------------
>1454373_Amucosum@KAJ55481.1| Fe-S cluster assembly protein HesB
-------------------------------------MF-----------------------------------------------------------------------------------------------------------------------------------SIP-GK-QAVTITPAAAAQIVKLMQR-------------------DDR--A-GLRIGVKKG-GCAGMEYTMDYV---E--E-AD-PN----DEIV------EQ-----DG--ARVMIAPMAQMFLFGTEIDYEI-SLL-ESGFKFRN-------------------------P----NVVDACGCGESIKF-ADLET-LQA---QQQ-------------------
>696760_Pvarians@PYG34686.1| iron-binding apoprotein IscA
-------------------------------------MF-----------------------------------------------------------------------------------------------------------------------------------SIP-GK-QAVSMTPAAIKQISKLMER-------------------DGR--H-GLRIGVKKG-GCAGMEYTMDYV---D--D-AD-PN----DEMV------EQ-----NG--ARVMIAPMAQMFLFGTEIDYET-SLL-ESGFKFRN-------------------------P----NVTDACGCGESIKF-KDVEE-LEA---ERHNQT----------------
>373675_Thalodurans@SEF48503.1| iron-sulfur cluster assembly protein
-------------------------------------MF-----------------------------------------------------------------------------------------------------------------------------------SIP-GK-TPVTITPAAVQQISKLMDR-------------------ENR--H-GLRIGVKKG-GCAGMEYTMDYV---D--E-AD-PN----DEVV------EQ-----DG--ARVLIAPMAQMFLFGTEIDYET-SLL-ESGFKFRN-------------------------P----NVADACGCGESIKF-KDIEE-LEA---ERAAGE----------------
>441103_Tnaphthaleniv@CUH80421.1| Iron-sulfur cluster assembly protein
-------------------------------------MF-----------------------------------------------------------------------------------------------------------------------------------SIP-GS-TPVTITDAAVKQIRKLMER-------------------DNR--H-GLKIGLKKG-GCAGMEYTMDYV---D--A-PE-AN----DEVI------EK-----DG--ARVLIAPTAQMFLFGTEIDYET-SLL-ESGFKFRN-------------------------P----NVTDACGCGESIKF-KDIEE-LQA---ERGQ------------------
>1379903_Rmarinus@ETW12534.1| hypothetical protein ATO8_10969
-------------------------------------MF-----------------------------------------------------------------------------------------------------------------------------------GIP-GQ-APVTMTDAAVRQISKLMEK-------------------DGR--Y-GLKIGVKKG-GCAGMEYTMDYV---D--T-AD-DN----DEVV------ER-----DG--ARVLIAPMAQMFLFGTEIDYET-ALL-ESGFKFRN-------------------------P----NVVDACGCGESIKF-KDVDE-LAA---ERED------------------
>1529041_Rjejudonensis@SLN30782.1| Iron-binding protein IscA
-------------------------------------MF-----------------------------------------------------------------------------------------------------------------------------------GIP-GQ-APVTMTDAAVRQISKLMEQ-------------------DGR--Y-GLKIGVKKG-GCAGMEYTMDYV---D--D-AE-SN----DEVV------ER-----DG--ARVLIAPMAQMFLFGTEIDYET-SLL-ESGFKFRN-------------------------P----NVVDACGCGESIKF-KDVDE-LQA---EQADSAD---------------
>1449350_Rhalodurans@ETX14566.1| HesB iron-sulfur cluster assembly protein
-------------------------------------MF-----------------------------------------------------------------------------------------------------------------------------------GIP-GQ-APVTMTDAAVRQISKLMTS-------------------DGR--Y-GLKIGVKKG-GCAGMEYTMDYV---D--A-AD-GH----DEVV------EQ-----DG--ARVLIAPMAQMFLFGTEIDYET-SLL-ESGFKFRN-------------------------P----NVVDACGCGESIKF-KDVDA-LSS---EREGSAG---------------
>1449351_Risoporae@ETX27198.1| HesB iron-sulfur cluster assembly protein
[truncated: 95,259 more chars]
