# Supplementary material for: Components of iron–Sulfur cluster assembly machineries are robust phylogenetic markers to trace the origin of mitochondria and plastids
Source: PLoS Biol. 2023 Nov 8;21(11):e3002374. doi: 10.1371/journal.pbio.3002374 (PMC10631705; doi:10.1371/journal.pbio.3002374)
Supplement: S1 Data — (ZIP) [file pbio.3002374.s017.zip › S1 Data/Concatenations/ISC/ISC_Alpha/alignments/IscS_Alpha.fasta]

>12312345_Abacterium@PPR17971.1| Cysteine desulfurase IscS
----------------------------------------------------------------MKKPVYLDYQATTPTDPRVVEAMAPYWYEMPGNPHSRTHQFGWDAEEAVETARENIAKVIGA-DPKEIIFTSGATESNNMALKGSAEFYG-TD---KKHIITVVTEHKCVLDSCRWL-AE-RG------------------------FEITYLPVEKDGLLDLAKLKEAIREDTMMVSVMHANNEIGVVQDIKSIGAICRENG--VKFHTDAAQSFGKLPIDVNEMNVDVMSISSHKIYGPMGVGALYVRRK-P-RMRVRPIISGGGQERGMRSGTLPTPLLVGFGKAAEIALAEMETENTRLLKLRDKMIATIQENIPHVYLNG----HATQRLAGNINLSFAYVEGESLMMAIKDLAVSSGSACTSASLEPSYVLRALGLSDDMAHTSIRMGIGRFTTDEEVDFALETILSNVQKLREMSPLWEMVQEGVDLASIEWAEH----
>1629334_Cvaricaedens@GAO99049.1| cysteine desulfurase
-----------------------------MSAQ--------------------IQNTFCSH---PSGVIYLDYQATTPCDPRIVEKIIPYFYENFGNPHSRNHFYGWSAEEAVEKARLQVANLINA-NPKEIVFTSGATEANNLALKGVMKFYQ-DR---KNHLITCVTEHKCVLDTARHL-EQ-EG------------------------VRVTYLPVKPDGIIDLDKLESAITEQTALVSIMAVNNEIGVIQPIEEIGKLCRSKG--VFFHTDAAQAVGKIPLDVLKMHIDLLSISGHKIYGPKGVGALYVGRK-P-RVRLVPLMNGGGQERGLRSGTLSPALCVGLGEACVIAGEEMMQENTRLLDYRDYFYKGLMQELDEIYLNG----SLIHRVPGNLNISFAHVEGEGLMMGLKDLAISSGSACTSASLEPSYVLYALGVNEELAHTSLRIGFGRFTTLEDLRYAMKRIIAEVKRLREMSPLWEMSREGIDLKSINWAAH----
>244581_CPacanthamoeba@AIL13114.1| cysteine desulfurase
-----------------------------MS-----------------------AQNFKTS---HPDMIYLDYQATTPCDPRVVEKMLPYFTEHFGNPHSRNHQFGWDAEAAVETARHQVAEILGA-HPKEIIFTSGATESNNLALKGVAYFNQ-AE---KNHIITCVTEHKCVLDTCRHL-EQ-QG------------------------FEVTYLPVDNNGLLDLKKLEEAITEKTALVSIMAVNNEIGVIQPLQEIGALCRKKN--VFFHTDAAQAVGKIPLNVKEMNIDLLSLSSHKIYGPKGIGALYVGRK-P-RVRLTSQMNGGGQERGMRSGTLSPALCVGLGEACKIAQEEMVTEHAHLTQLNHYFFEKIERSLDQVYLNG----DRLQRIPGNLNLSFAHVEGEGLMMAIKDLAVSSGSACTSESLEPSYVLRALGVDEELAHTSLRIGFGRFTTLQEVDKASETIISAVQKLRKMSPLWEMAQQGIDLKSINWAAH----
>1414854_CNamoebiphila@ARN85225.1| cysteine desulfurase
-----------------------------------------------------------MS---LENVIYLDYQSTTPCDPRVVEQLMPYFKDYFGNPHSRNHAYGWKAEEAVEKAREQVASIINA-DPREIIFTSGATESNNLALKGVARFYK-DK---KTHIITCVTEHKCVLDTCRHL-EN-EG------------------------FELTYLPVNSSGLIDLSQLSEAINDRTLMVSIMAVNNEIGVIQPLKEIGALCRSKG--IFFHTDAAQAIGKIPIDVEEMNIDLLSISSGKIYGPKGIGALYVRRK-P-RVRLIPLITGGGQERGLRSGTLAPALCVGIGAACAIAQAEMNEESKRIKVLSDRFYKKIMTALPHVYLNG----DAEQRIPGNLNLSFAYVEGEGLMMGIKGLAVSSGSACTSASLEPSYVLRALGVDEELAHTSLRIGFGRYTTEQEVDSAVEQIVHAVQRLREMSPLWEMAQEGVDFKSLTWAAH----
>1797230_Abacterium@OFX07133.1| IscS subfamily cysteine desulfurase
-----------------------------------------------------------MT---VTRPIYLDYQSTTPCDPRVLKMMLPYFSEEFGNPHSRSHAYGWKAEEAVEHARKQVAAILHA-NPREVIFTSGATESNNLALKGVAHFYK-DK---KNHIVTCATEHKCVLDSCRHL-EQ-EG------------------------FKVTYLPVKPNGILDLAELKKAITEQTALVSIMAVNNEIGVIQPLAEIGKITRERG--VFFHTDAAQAVGKIPLDVNEMNIDLLSLSAHKIYGPKGIGVLYVRRK-P-RVRLAALINGGGQERGMRSGTLSTPLCVGLGEACALAQKEMRAEAIRIEALRDRFYETLRVNLEEIYLNG----DAKQRIPGNLNISFAHVEGEGLMMGIKELALSSGSACTSASLEPSYVLRALGVDEEMAHTSLRIGFGRFTNEEDVDHAAKLIIKEVNRLRDMSPLWEMSRQGIDIKSIQWAEH----
>1895706_Abacterium@OJW46271.1| IscS subfamily cysteine desulfurase
------------------------------------------------------------M---VTRPIYLDYQSTTPCDPRVLEIMLPYFTEEFGNPHSRSHAYGWRAEEAVEGARGHVAKIINA-DPREVIFTSGATESNNLALKGVAQFYK-AQ---KDHIVTCVTEHKCVLDSCRHL-EQ-EG------------------------FKITYLPVQPNGIIDLNRLRDTLTDRTALVSIMAVNNEIGVIQPLAEIGKICRERG--VFFHTDAAQAVGKIPMDVEAMNIDLLSISAHKLYGPKGVGALYVRRK-P-RVRLTALITGGGQERGMRSGTLSTPLCVGMGVACAIAQAEMREEYARLCTLRDRFYNTIRSELEEVYLNG----DFEQRIPGNLNISFAHVEGEGLMMGVKELAVSSGSACTSASLEPSYVLRALGVEEEMAHTSLRIGFGRFTTEVEVDAAAQKIIIEVNRLREMSPLWEMSREGINLKSIQWAAH----
>1867952_CTmagnetica@SCA58071.1| cysteine desulfurase (tRNA sulfurtransferase), PLP-dependent
--------------------------------------------------------MGVNT---QDHPVYLDYQATTPTDPRVVEAMMPFFTQKFGNPHSRNHAYGWDAEEGVEQGRKQVADIINA-NPKEIVFTSGATESNNLALKGVGEFYK-KK---RNHIITCVTEHKCILDTCRHM-EQ-EG------------------------FEVTYLPVQENGLINLDELKAAMTQNTLLVSIMAVNNEIGVIQPLKEIGAMCRANK--TFFHTDCAQAVGKIDLDVDEMNIDLMSISGHKIYGPMGIGALYVRRR-P-RVRIIAQINGGGQERGMRSGTLAPALCVGLGEACKIAKEEMKAENERLHELQMHMWNRFQEELPEVYLNG----SLEERIPGNLNVSFAFVEGEGLMMGIKDLAVSSGSACTSASLEPSYVLRALGVEEELAHTSLRLGIGRFSTKEEVDFATDRIIKEVKRLREMSPLFEMAQQGIDIKSIQWAEH----
>1123355_Tpusilla@JHYO01000018.1_27|  23866 25092
--------------------------------------------------------MGVNT---QENPVYLDYQATTPTDPRVVEAMMPYFTQKFGNPHSRNHAYGWDAEEAVEDARKQVADLIGA-NPKEIIFTSGATESNNLAIKGVAQFYK-GK---RNHIITCVTEHKCVLDTCRHL-EQ-DG------------------------FEVTYLPVKENGLIDLEELKAAMTDNTVLVSIMGVNNEIGVIQPLKEIGALCRENK--TFFHTDCAQAVGKIPLDVEEMNIDLMSISGHKIYGPMGIGALFVRRR-P-RVRLVAQINGGGQERGMRSGTLAPALCVGLGTACEIAKNEMAEENERMRELQMHMWNRFKEELPEVYLNG----DLEQRVSTNLNVSFAFVEGEGLMMGIKDLAVSSGSACTSASLEPSYVLRALGVEEELAHTSLRLGIGRFTTKEEVDYATDRIIKEVQRLREMSPLFEMAQQGIDLKSIQWAEH*---
>1288970_Msp@CCQ74481.1| cysteine desulfurase
-----------------------------MSDV---------------------QGKGHNS---IVTPVYLDYQATTPTDPRVVEEMLPWFTQNFGNPHSRNHAYGWRTEEAVEIGRKQVASLIGA-DPREIIFTSGATEANNTALKGVARFYK-DK---KRHIITVVTEHKCVLDTCRHL-EQ-EG------------------------FEVTYLPVQQNGLIDLDLLRDTLREDTLMVSVMGVNNEIGVIQPLKEIGAMCKENK--TFFHTDCAQAVGKIPLDVNDMNIDLMSISGHKLYGPMGIGALFVRRR-P-RVRLEALISGGGQERGMRSGTLPVPLCVGLGKACEIAEKEMAAESERLRMLRDRFYKKFNDALSEVFLNG----DLEQRIPGNLNLSFAYVEGEGLMMGIKDLAVSSGSACTSASLEPSYVLRALGVEEELAHTSLRLGIGRFTTEEEVDFAVDLIVREVTRLREMSPLWEMAQQGIDIKSIQWAEH----
>1802023_Rbacterium@OHC80672.1| IscS subfamily cysteine desulfurase
-----------------------------MNHP--------------------------RG---DGAPIYLDYQATTPTDPRVLELMLPHFNARFGNPHSRNHAYGWRAEDAVETARGQIASLIKA-NPKEIIFTSGATESNNLAIKGVAHFYK-DK---KDHIITCVTEHKCVLDACRHL-EQ-EG------------------------FRVTYLPVRTDGLIELERLKEAITDKTTLVSIMTVNNEIGVIQPVREIGRICRERG--VFFHTDCAQAVGKVPLDVEDMNIDLMSISGHKIYGPMGIGALFVRRR-P-RVRLVPLFNGGGQERGMRSGTLPLPLCVGLGAACAIAEKEMGAEAERLMALRDRLNNRLKQRLSEIYLNG----DLEHRIPGNLNISFAYVEGEGLMMGLKDLAVSSGSACTSASLEPSYVLRALGVEEELAHTSLRLGLGRFTTEAEVDYAADRIASEVERLRAMSPLWEMAQEGIDIKSIKWAEH----
>1802022_Rbacterium@OHC77462.1| IscS subfamily cysteine desulfurase
-----------------------------MSKKG----------------GNGASGLKVGS---RDHPIYLDYQATTPTDPRVVEAMLPYFSVMFGNPHSRSHRYGWEAEAAVEKARAQVASIINA-NPKEIIFTSGATESNNLAIKGVAHFNK-DK---KNHIITCVTEHKCVLDTCRHL-EQ-EG------------------------FSVTYLHVRPNGLINLEDLKGAMTEKTVIVSIMSVNNEIGVIQPIKEIGALCRERG--IYFHTDAAQAVGKIPLDVEEMNIDLMSISGHKIYGPMGIGALFVRRR-P-RVRLQALFHGGGQERGMRSGTLPTPLCVGLGEACAIAEAEMDAESERLGMLRKRFEDAINKRLPEIYLNG----DSEHRIPGNLNYSFAYVEGEGLMMAIKDLAVSSGSACTSASLEPSYVLRALGVDSDMAHTSLRIGMGRFTTEEEVDYAADKIAVEVERLRKMSPLWEMAQEGIDIKSIKWAEH----
>1974092_Rbacterium@PIW30692.1| IscS subfamily cysteine desulfurase
-----------------------------MSATT----------------EKHELPHTIQN---RKAPIYLDYQATTPTDPRVVEKMLPYFSEQFGNPHSRSHFYGWEAEDAVEIARESVASIIGA-NPKEVIFTSGATESNNLALKGVANFYK-DK---KNHIITVVTEHKCVLDSCRHL-EQ-EG------------------------FEVTYMPVKANGLIDLDQLRETITDNTAIVSVMGVNNEIGVIQPLKEIGAICREKG--AFFHTDCAQAVGKIPLDVEEMNIDLMSISGHKVYGPMGIGALYVRRR-P-RVRLVPMINGGGQERGMRSGTLPTPLCVGLGEACAIAEKEMGAENERLRRLRDRMYQSIVGRLPEVYLNG----DLDQRIPGNLNISFAFVEGEGLMMGIKDLAVSSGSACTSASLEPSYVLRALGVNEELAHTSLRIGFGRFTTEEEVDEAVELIIHEVERLREMSPLWEMHNEGIDISSIEWAEH----
>1895778_Msp@OJX80887.1| IscS subfamily cysteine desulfurase
----------------------------------------------------MTIPSIGRR---PGQPIYLDYQATTPCDPRVVEKMLPYFTEKFGNPHSRNHAYGWEAEEAVEQAREQVAAIIGA-DAKEIIFTSGATESNNLAIKGVAQFYK-DK---KDHIVTVVTEHKCVLDTCRHL-EQ-EG------------------------FKVTYLPVKPNGLIDLAELEAVVTDKTAIVSVMGVNNEIGVIQPLAEIGAICRKKG--AFFHTDCAQAVGKIELDVNAMNIDLMSISGHKIYGPKGIGALYVRRR-P-RVRIVPMINGGGQERGMRSGTLATPLCVGLGEACAIAQAEMGAEAERLRGMRDRLLGGLKQRLPEIYVNG----DLDNRVAGNINISFAFVEGEGLMMGVKDLAVSSGSACTSASLEPSYVLRALGLDAEMAHTSLRFGLGRFTTQEDIDYAIDHTVKAVEHLRSLSPLWDMHLEGVDLKSIQWAEH----
>55518_Mgryphiswalde@AVM77261.1| Cysteine desulfurase
----------------------------------------------------MTTSAIGRR---QGQPIYLDYQATTPCDPRVVDKMLPYFTEKFGNPHSRNHAYGWEAEEAVEVAREQIAAIIGA-DAKEIIFTSGATESNNLAIKGVAHFYK-DK---RDHIVTVVTEHKCVLDTCRHL-EQ-EG------------------------FKVTYLPVKANGLIDMAELEAVVTDKTAIVSVMGVNNEIGVIQPLAEIGALCRKKG--AFFHTDCAQAVGKIPLDVNAMNIDLMSISGHKIYGPKGVGALFVRRR-P-RVRIVPMINGGGQERGMRSGTLATPLCVGLGEACAIAKAEMAAETERLHGLRDRLLNGLKARLPEIYVNG----DLDSRVAGNINISFAFVEGEGLMMGVKDLAVSSGSACTSASLEPSYVLRALGLDAEMAHTSLRFGLGRFTTEAEIDYAIDHTVKAVEHLRSLSPLWDMHLEGVDIKSIQWAEH----
>1437059_Mmoscoviense@OAN50883.1| cysteine desulfurase IscS
----------------------------------------------------MTNITLARA---PGQPIYLDYQATTPCDPRVVEKMIPYFFEKFGNPHSRNHRYGWEAEEAVEIGREQVADIIGA-DAKEIIFTSGATESNNLAIKGVAHFYK-DK---KDHIVTVVTEHKCVLDTCRHL-EQ-EG------------------------FRVTYLPVQTNGLIDLAELEAVVTDKTAIVSVMAVNNEIGVIQPLAEIGAICRKKG--AFFHTDCAQAVGKIPLDVNAMNIDLMSISGHKLYGPKGIGALYVRRR-P-RVRLVPMINGGGQERGMRSGTLATPLCVGLGEACRLAKAEMGAEGERLHMLRDRLLNGLKARLPEIYVNG----DLEQRIPGNINISFAFVEGEGLMMGVKDLAVSSGSACTSASLEPSYVLRALGLDAEMAHTSLRFGLGRFTTEADIDYAIGHVAEAVEHLRAMSPLWDMHLEGVDIKSIQWAEH----
>342108_Mmagneticum@BAE51832.1| Cysteine sulfinate desulfinase/cysteine desulfurase and related enzyme
--------------------------M-QMTALG-----------------KTTRPSLPRA---PGAPVYLDYQATTPCDPRVVEVMLPWFTEKFGNPHSRNHRYGWEAEEAVEKAREQIADIIGA-DSKEVIFTSGATESNNLAIKGVAHFYK-EK---KNHIVTVVTEHKCVLDTCRYL-EQ-EG------------------------FAVTYLPVKADGLIDLAELEAAITDQTVIVSVMAVNNEIGVIQPLAEIGALCRKKG--AFFHTDCAQAVGKIPLDVNAMNIDLMSISGHKLYGPKGIGALYVRRR-P-RVRLVPLITGGGQERGMRSGTLATPLCVGFGEACAIAKAEMGAENERLMGLRNRLLGGLRQRLPEIYVNG----DLDHRIPGNLNISFAFVEGEGLMMGVKELAVSSGSACTSASLEPSYVLRALGVDVEMAHTSLRFGLGRFTTDEDIEFAIDHITEAVEHLRAMSPLWDMHLEGVDLKSIEWAEH----
>2053833_Msp@RAU21464.1| IscS subfamily cysteine desulfurase
-----------------------------MTAIG-----------------AKPCPTLSRP---KGAPVYLDYQATTPCDPRVVEAMLPWFTEKFGNPHSRNHLYGWEAEEAVEKAREQIAAIIGA-DAKEVIFTSGATESNNLALKGVAHFYK-DK---KNHIVTVVTEHKCVLDTCRYL-EQ-EG------------------------FQVTYLPVQANGLIDLAELEAAITDQTAIVSVMAVNNEIGVIQPLAEIGALCRKKG--AFFHTDCAQAVGKIPLDVNAMNIDLMSISGHKIYGPKGIGALFVRRR-P-RVRLVPLITGGGQERGMRSGTLPTPLCVGIGEACAIAQAEMASEAERLTGLRNRLLGGLRQRLPEIYVNG----DLDNRIPGNLNISFAFVEGEGLMMGVKELAVSSGSACTSASLEPSYVLRALGVDVEMAHTSLRFGLGRFTSGEDIDFAIDHIVEAVEHLRAMSPLWDMHLDGVDIKSIQWAEH----
>1082_Pfulvum@SEH48767.1| cysteine desulfurase IscS
-----------------------------MTALGL-------------KTPPLSSPTPARR---ADVPVYLDYQATTPCDPRVVEAMLPWFTEKFGNPHSRNHAYGWEAEEAVEQARAQIAALIGA-DAKEIIFTSGATESNNLAIRGVAMFLK-ER---RNHVVTVSTEHKCVLDTCRHL-EQ-EG------------------------FEVTYLPVGTNGLIDLAELEAAITDKTAIVSVMGVNNEIGVIQPLAEIGALCRAKG--AHFHSDCAQAVGKIPLDVNAMNIDLMSISGHKIYGPKGVGALYVRRR-P-RVRLVPMIHGGGQERGMRSGTLATPLCVGLGLACALAQAEMAEESKRLLGLRARLLGGLQQRLPEIYVNG----DLDHRVPGNLNISFAFVEGEGLMMGVKGLAVSSGSACTSASLEPSYVLRALGLNAEMAHTSLRFGFGRFTTDEDISYAIDHIVTAVEHLRSLSPLWEMHQEGIDVSSVQWAEH----
>28181_Mblakemorei@OEJ65215.1| IscS subfamily cysteine desulfurase
------------------------------------------------------MTAKTWT---QNNPLYLDYQATTPTDPRVVEAMNPYWTEKFGNPHSRNHHYGWEAEDAVEIARGHVADLIGA-STKEIIFTSGATESNNLAIKGVAKFYG-DK---RNHIITCVTEHKCVLESCRAL-QQ-DG------------------------FDVTYLHVQENGLIDLDVLKAAMTDKTVLVSIMAVNNEIGVIQPLKEIGQLCRANK--TFFHTDAAQAVGKIPLDVDDMNIDLLSISGHKVYGPMGIGALYVRRK-P-RVRLVPLIHGGGQERAMRSGTLPTPLVVGLGKACELASKEMAAEAERLHGFQNRLFEGLKERIPEIFLNG----DLVHRIPGNLNISFAYVEGEGLMMGIKDLAVSSGSACTSASLEPSYVLRALGVEEELAHTSLRLGLGRFTTEEDIDYAIERIAKEVNRLRELSPLWDMAQAGIDIKSIKWAEH----
>2032658_Abacterium@PDZW01000015.1_24|  31056 32291
-----------------------------M------------------------THMPAND---LPRPIYLDYQATTPCDPRVVEVMLPYFTEKFGNPHSRNHMYGWEAEEAVEKARAQVGAIIGA-SDKEIIFTSGATESNNLAIKGVAQFYK-EK---KNHIITVVTEHKCVLDTCRHL-EL-DG------------------------FEVTYLPVKTDGLIDLDQLKSAIKDTTVLVSVMAVNNEIGVIQPMHEIGAICRAAG--VFFHTDCAQAVGKIPLDVDAMNIDLMSISGHKIYGPKGIGALYVRRK-P-RVRLMAQINGGGQERGMRSGTLATPLCAGIGEACRIAQAEMEAEAKRLTALRDRFLKIVMSGLPQVYVNG----HLDKRIPGNLNLSFAFVEGEGLMMAVKELAVSSGSACTSASLEPSYVLRALGLEAEMAHTSLRIGLGRTTTEAEVDIAASLLVERVTKLRAFSPLWEMAEAGIDIKSIQWAEH*---
>985867_COthessalonice@AEWF01000003.1_155|  165689 166942
-----------------------------MNTT------------------CHPAAHQLTT---LEGQIYLDYQATTPCDPRVLEKMLPYFCDIFGNPHSRSHPHGWLAENAVEKAREQVAQIIKA-DPREIIFTSGATESNNLAIKGVAEFNK-EK---KNHIITVVTEHKCVLDTCRHL-EQ-QG------------------------FEVTYLPVKPDGLIDLDQLRASIKGSTVLVSVMAVNNEIGVIQSLAEIGKICREHG--VLFHTDAAQAVGKIDLDVEAMNIDLLSISGHKIYGPKGIGALYVRRR-P-RVRLQALINGGGQERGMRSGTLSPALCVGLGEACAIAQAEMATEQARIKQLADKFYRTVMERLPEVFLNG----HPTQRVPGNLNLSFAYVEGESLIMGIKRLSVSSGSACTSASLEPSYVLRAIGVGEELAHTSIRFGIGRFTTEAEVDAAIALLIESVERLRAMSPLWEMAQEGIDITKIQWAAH*---
>91604_CPacanthamoeba@AIK97035.1| cysteine desulfurase
--------------------------------------------------------------------MYLDYQATTPCDPRVLEKMLPYFCEVFGNPHSRSHPHGWLAESAVDHARGQVAQIIKA-DSREIIFTSGATESNNLAIKGVAHFNK-EK---KNHIITVVTEHKCVLDTCRYL-ER-EG------------------------FEVTYLPVDTDGLINLDDLKAAIKETTVLVSVMAVNNEIGVIQPLAEIGKICRAHG--VLFHTDAAQAVGKIPLDVETMNIDLLSISGHKIYGPKGIGALYVRRR-P-RVRLQALINGGGQERGMRSGTLSPALCVGFGEACAIAEAEMSSEQQRIKRLANKFYKALMDRLPEVFLNG----HLEQRVPGNLNLSFAYVEGESLIMGIKKLSVSSGSACTSASLEPSYVLRAIGVGEELAHTSIRFGIGRFTTEAEIDTALAVLIESVERLRAMSPLWEMAQEGVDITKIQWAAH----
>244582_CPsymbiosus@JQAK01000001.1_1049|  1163572 1164813
-----------------------------MT----------------------ACSMTKQP---ASQQIYLDYQSTTPCDPRVLEKMLPFFTTHFGNPHSRSHPEGWYAENAVEAARDQVAAIIKA-DAREIVFTSGATESNNLAIKGVAQFYK-DR---KNHIITCTTEHKCVLDTCRHL-EQ-EG------------------------FEVTYLPVQQNGLIDLDLLKAAIKDSTVLVSIMAVNNEIGVIQPLAEIGKICREQG--VFFHTDAAQAVGKIELDVEAMNIDLMSISGHKIYGPKGIGALFVRRK-P-RVRLQAMINGGGQERGMRSGTLAPPLCVGLGEACAIMVKEMDADTVHAKKLSDRFYEAIMQRLPEVYLNG----DRYQRVPGNLNLSFAYVEGEGLMMGIKDLSVSSGSACTSSSLEPSYVLRAIGVGEELAHTSIRFGFGRFSTEAEVDLAIEKVITAVEKLREMSPLWEMAQEGIDIASIQWAAH*---
>1891279_Tindica@AXO15342.1| IscS subfamily cysteine desulfurase
---------------------------------------------------------MNEL---KAKPIYLDYQATTPTDPRVVEAMLPYFTEKFGNPHSRNHSFGWEAEDAVEVARGQIAKIIGA-SAKEIIFTSGATESNNLALKGVMKFYG-KK---KPHLITVVTEHKCVLDSARHL-EQ-EG------------------------YKVTYLGVKENGLIDLEELKAAITDETALVSVMGVNNEIGVIQPLKEIGEICRERK--VFFHTDCAQAVGKIDLDVDDMKIDLMSISGHKIYGPKGIGALYVRRR-P-RVRVIAQITGGGQERGMRSGTLPTPLIVGLGKACDILSNEMAEENARIEKLRDYTLQRFRDRLEDIYVNG----DEHERVSGNLNISFAYVEGESLLMDIKNIAVSSGSACTSASLEPSYVLRALGVDEELAHTSLRIGIGRYTTKEELDEAVDAICTAVERLREMSPLWEMAQEGIDIKSIEWAEH----
>1947674_Tsp@DENO01000137.1_9|  11182 12468
-----------------------------MQRVRKRVT-------LPDKRVSEEALNMNEL---KAKPIYLDYQATTPTDPRVVEAMLPYFTEKFGNPHSRNHSFGWEAEDAVEVARAQVAKIIGA-SAKEIIFTSGATESNNLALKGVMKFYG-KK---KPHLITVVTEHKCVLDSARHL-EQ-EG------------------------YKVTYLGVKENGLIDLEELKAAITDETALVSVMGVNNEIGVIQPLKEIGTICRERK--VFFHTDCAQAVGKIDLDVEDMNIDLMSISGHKIYGPKGIGALFVRRR-P-RVRVIAQITGGGQERGMRSGTLPTPLIVGLGKACDILSNEMAEENARIAELRDYTLQRFRDRLADIYLNG----DEKERVCGNLNVSFAYVEGESLLMDIKNIAVSSGSACTSASLEPSYVLRALGVDEELAHTSLRIGIGRYTTKEELDTAVDAICTAVERLREMSPLWEMAQEGIDLKSIEWAEH*---
>1544451_Tsp@OKH86956.1| cysteine desulfurase
---------------------------------------------------------MNEL---KAKPIYLDYQATTPTDPRVVDAMLPYFYEKFGNAHSRNHSFGWEAEDAIELARGQVASIIGA-SSKEIIFTSGATESNNLALKGVMKFYG-KK---KPHLITTVTEHKCVLDSARHL-EQ-EG------------------------YKVTYLPVQQNGLVDLEQLKEAITDETALVSIMAVHNEIGVIQPLKEIGEICRERG--VFFHCDAAQAVGKIPLDVNDMKIDLMSISGHKIYGPKGVGALFVRRR-P-RVRVVAQITGGGQERGMRSGTLPTPLIVGLGKACDIAQNEMAEENARIMELRNYTLNRFRERLADIYLNG----DEENRVAGNLNISFAYVEGESLLMGIKNIAVSSGSACTSASLEPSYVLRALGVDEELAHTSLRIGIGRFTTREELDQAVDAICNEVERLREMSPLWEMAQEGIDIKSIEWAEH----
>1948447_Abacterium@DLRN01000152.1_11|  7778 9016
-----------------------------MA-----------------------EVNERAN---IKLPVYLDNQATTPTDPRVVEAMLPFFTKKFGNPHSRSHAFGWEAEEAVEAARSEVASIIGA-DPKEIVFTSGATESNNLAIKGVARFYE-DR---KRHIITVQTEHKCVIDSCRAL-EQ-EG------------------------FEVTYLPVRPDGLIELDVLVDAIRDDTVLVSVMGVHNEIGIIQPLAEIGALCRERG--VFFHSDCAQAVGKIPLDVNDMKIDLMSISGHKIYGPMGIGALYVRRR-P-RVRLRALISGGGQERGMRSGTLPAPLCVGLGAACRIAQQEMPAEAERTGMLARRLYDGITSQISDVILNG----DAEKRVPGNLNLSFAYVEGESMMMAVKDLAVSSGSACTSTSLEPSYVLRAMGVDRELTHTSIRFGIGRFNTKAEIDYAVETIVDHVGRLREMSPLWEMVQEGIDLKSIQWSEH*---
>1895707_Abacterium@OJV45442.1| IscS subfamily cysteine desulfurase
-----------------------------M--------------------------MEQLQ---SHLATYLDYQATTPCDPRVVEAMLPYFYEKFGNPHSRNHIFGWESEAAVEKAREQVAQLIGA-DPRDIIFTSGATESNNLALKGVAKFYQ-NE---KRHIITCVTEHKCVLDSCRHL-EQ-EG------------------------FDVTYLPVKQNGLIDLELLEKSIRTDTVIVSIMAINNEIGVVQPIAEIGKICRAKG--VFFHTDAAQAFGKIPLNVEDMNIDLMSISGHKIYAPKGIGALYVRRK-P-RVRLAALIHGGGQERGMRSGTLPTPLCVGLGKASEIAGQEMIFEYARIKGLNERFMHKINSNLEEVYLNG----DTHARYPGNLNISFAYVEGEGLMMGIKDLCVSSGSACTSASLEPSYVLRALGVDEELAHTSLRIGFGRFTTEEQVDFAANLIVKNVTKLREMSPLWEMAKEGIDIKSIEWAHH----
>1970491_Abacterium@OZA44089.1| IscS subfamily cysteine desulfurase
-----------------------------------------------------------ME---TTRQIYLDYQATTPCDPRVLEKMIPFFKEDFGNPHSRNHSYGWKAEEAVETARAQIARVLKA-DPREIIFTSGATEANNLALKGAAYFYR-DQ---KTHLITTLTEHKCVLDTCRYL-EQ-NG------------------------FQITYLPVLSNGLIDLEVLERAFTPQTGLVSIMAVNNEVGVIQPLSEIGALCRLKG--ALFHTDAAQAVGKIPLDVNAMNIDLLSLSGHKIYGPKGVGALYVRRK-P-RVRLEALIHGGGQERGFRSGTLPTPLCVGLGEACFIAEQEREGETERLNELRNRFLEKIHSSLADVYLNG----DLEKRIPGNLNLSFAYVEGEGLMMGIKNLALSSGSACTSESLEPSYVLRALGVTEDLAHTSLRIGFGRFTTQAEMDEAAESIIKAVTRLREMSPLWEMAQMGVDIKSVTWAGH----
>1264899_Zcompransoris@PWR23753.1| IscS subfamily cysteine desulfurase
-----------------------------MADG------------------TADRGEVRPN---IQLPIYLDYQATTPMDPRVLDAMMPYFTGKFGNPHSRSHSYGWEAEEAVENAREQVAKLINA-DPREVIFTSGATESNNLAIKGVALFNK-DR---RNEIVTVVTEHKCVLDTCRHL-EQ-EG------------------------FKVTYLPVQENGLIDLDQLRAAVTDKTAVVSVMAVNNEIGVIQPLKEIAGIAHAKG--AYFHTDAAQAAGKIPLDVNDLGIDLMSISGHKLYGPKGIGALYVRRK-P-RVRLVAQMNGGGQERGMRSGTLSPPLCVGLGEACRIARTEMTLDNERIRGLARKFYETVKAKLPDVFLNG----DLDQRIPGNLNLSFAYVEGESLIMGIKDLAVSSGSACTSASLEPSYVLRALGVEEELAHTSIRFGFGRFTTEAEIDYAADTIVKRVTKLREMSPLWEMVQEGIDLRSIQWSDH----
>293613_Rcanadensis@ABV73412.1| NADH dehydrogenase subunit N
------------------------------------------------------MNPQLHN---IILPIYMDYQATTPLDPRVMEAMLPYFTTKFGNPHSRSHSFGWEAENAVEEARSRVAKLIGA-DAKEIIFTSGATESNNLAIKGIAKFYG-NK---KNHIITVVSEHKCVLDACRHL-EQ-EG------------------------IKITYLPINPNGIIDLEILKESITNQTMLVSVMAVNNEIGVIQPLKEIGKICRERG--VFLHSDIAQGFGKIPINVNEFNIDLASISGHKIYGPKGVGALYVRKK-P-RIRVTPLINGGGQERGMRSGTLPTPLIVGLGMAAEIAYNEMEKDNKHVSYLFDRFLNNIKQKISEVYLNG----DKDQRYKGNLNLSFAGVEGESIILAIKDLAVSSGSACTSASLEPSYVLRSMGIGEELAHTSIRFGIGKFTTEQEIDYAVDLICSKIDKLRELSPLWEMMQQGIDLKKIKWASH----
>336407_Rbellii@ABE05028.1| Cysteine desulfurase IscS
------------------------------------------------------MNTQLNN---LILPIYMDYQATTPLDPRVMEAMLPYFTTKFGNPHSHSHSFGWEAENAVEEARGDIAKLIGA-EAKEIIFTSGATESNNLAIKGIAKFYG-NK---KNHIITVVSEHKCVLDACRHL-EQ-EG------------------------VKVTYLPIKPNGIIDLEVLKNAITDQTMLVSVMAVNNEIGVIQPLKEIGKICREKG--VFFHSDSAQGFGKVPIDVNECNIDLASISGHKIYGPKGIGALYVRKK-P-RVRITPLINGGGQERGMRSGTLPTPLIVGLGTAANIAYNEMEKDTKHVNHLFDKFLDAINSQISEVYLNG----DKDQRYKGNLNLSFAGVEGESIILAIKDLAVSSGSACTSASLEPSYVLRSMGVDEELAHTSIRFGIGRFTTEQEIDYAVKLICSKINKLRDLSPLWEMMQEGIDLKKIKWATH----
>272947_Rprowazekii@CAA14939.1| NIFS PROTEIN HOMOLOG (spl1)
------------------------------------------------------MNQQLKN---LTLPIYMDYQSTTPIDPRVMEAMLPYFTTKFGNPHSRSHSFGWEAENAVENARSMVAKVIGA-DSKEIIFTSGATESNNLVIKGIAKFYG-NK---KKHIITLVSEHKCVLNACRHL-EQ-EG------------------------IKITYLPIKSNGIIDLETLKNAITDQTLLVSVMAVNNEIGVIQPLKEIGKICRERN--VFFHSDIAQGFGKIPINVNECNIDLASISGHKIYGPKGIGALYIRKK-P-RVRVTPLINGGGQERGMRSGTLPTPLIVGLGIASEIAYNEMEKDTQHVNYLFDRFLNNIHSKISEVYLNG----DKDQRYKGNLNLSFAGVEGESIILAIKDLAVSSGSACTSASLEPSYVLRSIGISEELAHTSIRFGIGRFTTEQEIDYAVNLVCSKIDKLRRLSPLWEMMQEGVDLKKIRWTAH----
>752179_Omassiliensis@CANJ01000117.1_1|  1 447
----------------------------------------------------------------------------------------------------------------------------------------------------------------------------------------------------------------------------------------------MLVSVMVVNNEIGVVQPLKEIGKICREKG--VFFHSDIAQGFGKIPIDVNAFNIDLASISGHKNLRSERNRCIICRKK-P-RVRVTPLINGGGQERGMRSGTLPTPLIVGLGMAAEIAYSEMEKDTKHVNYLFDRFLNNIHKRISEVYLNG----DK-------------------------------------------------------------------------------------------------------------------
>1961830_Rendosymbiont@OZG31625.1| IscS subfamily cysteine desulfurase
-----------------------------MDKLE-----------------KLRQQVKLTG---KSLPIYMDYQSTTPMDPRALECMLPYFTTKFGNPHSRSHSFGWEAEEAVEMSREKVARLIGA-DSKEIVFTSGATESNNLAIKGIAKFYG-SK---KNHIITVISEHKCVLDACRHL-EN-EG------------------------FKVTYLPIQANGLIDLQQLRNAITDQTMLVSVMAVNNEIGVIQPIKEIGKICRELG--VFFHSDIAQGYGKIPIDVNDCNIDLASISGHKIYGPKGIGALYVRKK-P-RIRLVPILNGGGQERGMRSGTLPTPLIVGLGAAAELALSEMSQDAKLVEELFDRFYNNITKQIADVYLNG----DMHKRYKGNLNLSFAYVEGESMILAIKDLAVSSGSACTSSSLEPSYVLRAMGVDEEMAHTSIRFGIGRFTTKEEIDYAVELIKSKINKLRELSPLWEMVQEGVNLKQIKWAVH----
>2486578_Rendosymbiont@AZL15214.1| IscS subfamily cysteine desulfurase
------------------------------------------------------MTHKLSS---MDLPIYFDYQATTPCDQRVVDAMLPYFTEKFGNPHSRSHLFGWEAETAVEDAREQIASLINA-TSKEIIFTSGATESNNLALKGIAHFYG-DK---KRHIVTLNTEHKCVLDACRHL-EQ-EG------------------------FEVTYLQVETNGLVDLGKLKAAINDSTAIVSIMAMNNEIGVIQPLKEIGKICREKG--VFFHTDAAQAFGKIPLDVQAMNIDLLSISGHKIYGPKGIGALYIRRK-P-RIRLVPLINGGGQERGFRSGTLATPLVVGLGMAAKIAKEEMQKDYEHVKKLGDKFINTILKKIPDVYLNG----DPNSRYPGNINLSFAYIEGESMLMAIKDLAVSSGSACTSASLEPSYVLRALGIEEELAHTSIRFGIGRFTTEEQVDYAINLVIQKINKLREMSPLWEMVQEGIDLKSINWAAH----
>1895704_Abacterium@OJV15817.1| IscS subfamily cysteine desulfurase
-----------------------------------------------------------MS---LKLPIYLDYQATTPVDPRVMDKMIPYFTEKFGNPHSRSHAYGWEAEKAVENAREEIAKLIKA-DSKEIIFTSGATESNNLAIKGVARFYK-DK---KNHIITVATEHKCVLDACRHL-EE-DG------------------------FKVTYLPVKPNGLIDLDELKNAITDQTSIVSVMFVNNEIGVIQPLKEIGAICKEKG--VFFHTDAAQGFGKLPIDVNEMNIDLLSISGHKVYAPKGIGALFVRRK-P-RVRLEPIINGGGQERGMRSGTLSTPLIVALGEAAKIAGEEMQKDHDMLKKYFDMFYSEIVRDIPEVFLNG----DKDARYPGNLNLSFAYIEGESMIMAIKDLAVSSGSACTSESLEPSYVLRALGLDEELAHTSIRFGFGRFTTEEEVKHAIATVKSSIAKLREMSPLWEMFQDGVDLKSINWAAH----
>1528098_Rbacterium@AIL65392.1| Cysteine desulfurase
-----------------------------------------------------------MS---ITLPIYMDYQATTPTDKRVVDHMIPYFTEKFGNPHSRSHSYGWIAEEAVETARSQISSLIGA-NTKEIIFTSGATESNNLALKGVANFYG-DK---RNHIITVATEHKCVLDACRHL-EQ-EG------------------------FKVTYLPVKPNGIIDLNILEDKITEQTLMVSVMAVNNEIGVIQPLKEIGAICRKHG--VFFHTDAAQAFGKIPLDVNDMNIDLMSISGHKIYGPKGIGALFVRRK-P-RIRIEPMINGGGQERGMRSGTLPTPLIVGLGYAAFLASEEMTIEFERIQKLSDKFYQEIINNIEFVFLNG----DRIKRYPGNLNLSFSYVEGESFIMAVKDLAVSSGSACTSASLEPSYVLKALGVGDELAHTSIRFGIGRFTTEEEIDYAVKVIRNNVQKLRDMSPLWEMVQEGVDLSTVQWATH----
>86106_Eof@AIF81813.1| cysteine desulfurase
----------------------------------------------------------------MKLPIYMDYQATTPTDPRVVEEMLPYFTHKFGNPHSRSHSYGWEAEEAIEQAREDVAKLINA-SAKEIIFTSGATESNNLAIKGVAKFYR-DQ---RDHIITAQTEHKCVLDTCRHL-EQ-EG------------------------FKVTYLPVQPNGLIDLNKLKEVITDRTVIVSIMAVNNEIGVIQPIEEIGKICREKG--VFLHTDAAQAFGKIPLDVIAMNIDLMSISGHKIYGPKGVGALFVGRK-P-RVRIEAMINGGGQERGMRSGTLPTPLIVGLGIAAKIAREEMAEETQRVERLAGKFLHEIM-QIPEVYING----DPKARIPGNINISFSCIEGESMIGAIKDLAVSSGSACTSASLESSYVLRALGVDEELAHTSIRFGIGRFTTEEEVNYAIQCVKNSVQKLRDLSPLWEMLQEGVDLKSVNWAGH----
>696127_CMmitochondrii@AEI88597.1| cysteine desulfurase
----------------------------------------------------------------------MDYQATTPVDRRVLGKMLPYFTEKFGNPHSRSHSFGWEAEEANENARKQIAGLINA-DSKDIVFTSGATESNNLALKGVAHFYK-NE---KKHIITTITEHKCVLDTCRHL-EQ-EG------------------------FRVTYLPVKTNGLIDLKDLENAISSDTLLVSIMTINNEIGVIQPISKIGKICRSHG--AFFHTDAAQAFGKIPLDVEVMNIDLMSISGHKIYGPKGIGALYIRRK-P-RVRLTAMINGGGQERGMRSGTLPTPLVVGMGEAAVIAKQDMENDYKRISNLSEKFISEVT-KIPEVYLNG----DRNIRYPGCINLSFSCIEGESMIGAIKDLAVSSGSACTSASLEPSYVLRALGVDEEMAHTSIRFGIGRFTTEGEIDYAVKCITRSVDRLRELSPLWEMMQEGINLKTVNWSGH----
>1948416_Abacterium@DITS01000020.1_92|  86621 87862
-----------------------------ME----------------------LATKNDSP---LKYPIFLDYQSTTPCDPRVVEKMLPWFTEKFGNPHSRSHAYGWEAEEATEIARQQVADVIGA-SPKEIVFTSGATESNNIALKGVARFYK-GQ---KNHVITVVTEHKCVLDSARHL-EQ-EG------------------------FDVTYLPVDTNGLIDLEKLKAAITDKTCLVSVMAVNNEIGVIQPLKDIGAICRERG--VFFHTDAAQAFGKIPLDVEAMNIDLMSISAHKVYGPKGVGALFVRRR-P-RVRLVPLTTGGGQERGMRSGTLPTPLVVGFGEAARIAKEEMTNEASRIRYLSDKFMHAIVDSIPDVFING----DREQRWPGCLNISFAYIEGESMIMAIKDLAVSSGSACTSASLEPSYVLRSIGVGEDLAHTSIRFGFGRFTTEAEVDAAVSIIQGSIERLRAMSPLWEMAQDGIDISKIEWAGH*---
>1948380_Abacterium@DDZS01000017.1_27|  24621 25877
-----------------------------MELAV-----------------NNVAEAGTQR---KGLPIFMDYQSTTPCDPRVVDTMIPWLTEKFGNPHSRSHAYGWEAEEATEIARQHVAGLIGA-NPKEIVFTSGATESNNIAIKGVAQFYK-EK---KNHIVTLTTEHKCVLDSCRHL-EQ-QG------------------------FDVTYLKVQNNGLVNLDDLKAAITDKTVMVSIMAVNNEIGVIQPLKDIGAICREKG--VFFHTDAAQAFGKIPLDVEEMNIDLMSISGHKIYGPKGVGALFVRRR-P-RVRIQPLITGGGQERGLRSGTLATHQVVGLGEAARIAKETMGAEAERVRMLSDRFLKAVMDEVPDVYLNG----DREHRWPGCINLSFAYIEGESMIMAIKELAVSSGSACTSASLEPSYVLHSIGVGDDLAHTSIRFGIGRFTTEEEIDRAIQVVRGSIEKLRSMSPLWEMAQEGIDINSIEWSGH*---
>1948415_Abacterium@DIUV01000048.1_54|  55843 57060
-----------------------------------------------------------MR---QNMPIFMDYQSTTPVDPRVLQVMLPWFTEKFGNPHSRSHAYGWEAEGAMEEAREQVAKLINA-SAKELIFTSGATESNNLAIKGVMRFFK-TK---KNHVITLTTEHKCVLDSCRHL-EQ-EG------------------------FRVTYLPVGTDGLLDLNLLREAITDQTALVSVMAVNNEIGVIQPLAEIGKICREKN--VFFHTDAAQAFAKIPLDVEAMNIDLMSISGHKAYAPKGIGMLYVRRR-P-RVRLEPLFSGGGQERGFRSGTVPTPLAVGLGEAAKIAALEMGAEAERIRALSSRFLSAITSKIPDVFLNG----HAEQRWMGNLNLSFAYVEGESMIMAIKDLAVSSGSACTSASLEPSYVLRSIGVGEDLAHTSIRFGFGRFTTEAEVDRAIEIVTGSVGRLREMSPLWEMAQAGIDISKIEWAGH*---
>1973900_Abacterium@PIR38712.1| IscS subfamily cysteine desulfurase
------------------------------------------------------MTNINQN---LKLPVYMDYQATTPMDPRVFEEMIPYFVEKFGNPHSRGHKYGWEAEAACEKAREQVADLIGA-NPKEIIFTSGATESNNMALKGIAKFYG-AK---KNHIITCTTEHKCVIDTCRHL-ER-EG------------------------MEVTYLPVDNEGIIDLEKLKKAITDKTAIVSIMAVNNEIGVIQPIKEIGAICRERG--VFFHTDAAQAFGKIPLNVEEMNIDLMSISGHKIYGPKGVGALFVRRR-P-RVRLVPLINGGGQERGFRSGTLPVPMVVGLGKAAEIARLEMGAENERIAKLYDKLYNSLVSNIKDVYLNG----HAEKRIKTNLNLSFAYIEGESMIMSIKDLAVSSGSACTSASLEPSYVLRAIGVGEDLAHTSIRFGIGRFTTEEEVDFAIEKVTGAIDRLRDMSPLWEMAQDGIDISKIEWSAH----
>1948417_Abacterium@DITJ01000004.1_81|  80707 81930
---------------------------------------------------------MNAN---IKLPIYMDYQATTPMDPRVFEAMTPYFMEKFGNPHSSGHKFGWEAEAATDLAREQVAALIGA-NEKEIIFTSGATESNNLAIKGIAKFYG-DK---KNHIITVVTEHKCVLDTCRHL-ER-EG------------------------MNVTYLPVQKNGLIDLAELEKAITDKTVLISVMAVNNEIGVIQPLKEIGALCRKYG--AFFHTDAAQGFGKIPLDVEEMNIDLMSISGHKIYGPKGIGALFVRRK-P-RVRLIPIINGGGQERGFRSGTLPTPLVVGLGEAARLAKIEMVEENKRLTYLSGKLYDNIMAKAKDVFLNG----DKEHRIAGNLNLSFAYIEGESMIMAIKTLAVSSGSACTSSSLEPSYVLRSIGVGEELAHTSIRFGIGRFTTEAEIDYAIEIVTGSIDKLREMSPLWEMVQEGIDIEKIEWAAH*---
>2026788_Rbacterium@PCJ24716.1| IscS subfamily cysteine desulfurase
-----------------------------MHNYT-----------------ELKQRIVDEG---GRFPIYLDNQSTTKTDPRVVAEMMPYFTDKFGNPHSRSHSYAWETEDACEIGRARVANLIGA-NPKEIIFTSGATESNNLALRGIAQFYG-SK---KKHIVTVVTEHKCILDTCRYL-QQ-DG------------------------FKVTYLPVQANGIVDLNVLRDAITEDTMLVSVMAVNNEIGVIQPLKEIGKICREKG--TFFHSDIAQAFGKIPINVNECNIDLASISGHKIYAPNGIGALYIRRK-P-RVRVSPMITGGGQERGIRSGTLSTPLVVGFGKAAEIAGLEMEKDQKHVRKLFDKFLTAIQSNAEEVFLNG----DKEQRYHGNLNLSFAHIEGESMILAIKDLAVSSGSACTSASLEPSYVLRALGVDEATAHTSIRFGFGRFTTEAEVDFAIEVILANINKLRELSPLWEMHQEGIDINSIKWSTH----
>1948365_Abacterium@DDGG01000005.1_10|  5755 6993
-----------------------------M------------------------VASKFEK---AKDVIYLDYQATTPCDPRVVDKMMPFLKEQYGNPHSRNHIYGWQAEAATEAARHHVADAIGA-NVKEIVFTSGATESNNLALKGVAHFYK-DT--GRTHIITCVTEHKCVLNTCRRL-ER-EG------------------------FDVTYLPVQKNGLIRLEDLKAAITEKTLIVSIMAVNNEIGVIQPLKEIGEICRSRG--VFFHTDAAQALGKIPLDVKDMKIDLMSLSSHKAYGPKGIGVLYVGRK-P-RVRLIPLIDGGGQERGMRSGTLSPALCVGFGEACRLAIEEMPSETRYIESLKSRFYNQIKDNLDEVYLNG----DEQARIPGNLNISFAHVEGEGLMMGIKDLAVSSGSACTSESLEPSYVLRALGVDIEMAHTSLRIGFGRFTTEEEVDRAAQRIIEAVARLREMSPLWEMAREGIDLKSIQWAAH*---
>1951533_CPbacterium@DITM01000047.1_9|  8882 10117
------------------------------------------------------MITSIPK---KEGYIYLDYQATTPCDPRVFEAALPYLIEHFGNPHSRNHIYGWEAEAAVETARKQIATLINA-NPTEVIFTSGATESNNLAIKGAAQFYK-SK--GKNHIITCITEHKCVLDACRHL-EQ-DG------------------------FEVTYLPVQKDGLIDLNVLKAAIKPNTVLVSIMAVNNEVGVIQPLADIGKLCREHG--VFFHTDAAQAVGKIPLDVEAMQVDMLSISGHKLYAPKGVGALYVRKR-P-RVRLTAQINGGGQERGMRSGTLSPFLCVALGVACDIARTEMDFETARIAKLRDFFWKKLSDALPEIYING----HATQRIPGNLNISFAYVEGEGLMMGIKNLCLSSGSACTSASLEPSYVLYALGVEDEMAHTSLRIGIGRFTTEEELEIAANSIISSVNRLREMSPLYEMVRNGIDLKSIQWTEH*---
>1951934_Hbacterium@DLRV01000014.1_10|  5992 7209
-----------------------------------------------------------MK---EKKQIYLDYQATTPCDPRVVEKMMPYLSELYGNAHSRTHDHGWQAEQAVERAREQVAQIINA-SPKEIIFTSGATESNNLAIKGVAEFYK-DK---KKHIITCKTEHKCVLESCRWL-ER-NG------------------------FDITYLDVETNGLVNLNTLKKAIRPDTLLVSIMAVNNEIGVIQPLAEIGKICRENG--VFFHTDAAQAVGKIPIDVEAMQIDLLSISGHKLYGPKGIGALYVRRK-P-RVRLVSQISGGGQERGMRSGTLPVFLCVGLGEACAIAEKEMATELEKIQELSDRFQAKLEEKLPQIYLNG----DAKQRYPGNLNISFAHVEGEGLMMGIKNLSVSSGSACTSASLEPSYVLKSLGVDEELAHTSLRIGIGRFTTKEEVDQAAEDIIAAVSHLREMSPLWEMAQAGIDLKSIQWSGH*---
>1434232_Maustralis@OSM02404.1| putative cysteine desulfurase IscS
----------------------------------------------------------------MKLPIYMDYQATTPMDPRVFEAMTPWFVEKFGNPASRSHPYGWEADTAVEAARKQVADAICA-DPREIVWTSGATESDNLAIAGVADFYK-DK---GNHIITVVTEHKAVLDTCRTL-EM-KG------------------------FEVTYMPVGVDGLVDLDKLRAAITDKTILVSVMAVNNETGVIQPLKEIGQICRDSK--VFFHCDAAQGVGKMPIDVNAMNIDLLSISAHKIYGPKGIGALYVRRR-P-RVRLNAIIHGGGHERGMRSGTLATPLIVGMGEACRLATEEMATENERILMLREKLRKGIEEKLTHVTVNG----HVEKRVAGNLNMSFGYVEGESMMMAIKDVAVSSGSACTSASLEPSYVLRAMGVDEAMAHTSIRFGIGRFTTEEEIDYVINLVITAVNKLRDMSPLWEMVQEGVDLSSIEWAEH----
>156889_Mmarinus@ABK45553.1| cysteine desulfurase IscS
----------------------------------------------------------------MSMPIYMDYQATTPMDPRVFEAMTPWFVEKFGNPASRSHPYGWEADTAVENARQQVASSIGA-DPREIIFTSGATESDNLAIAGVAKFYK-DK---GNHIITPVTEHKAVLDTCRYL-EQ-EG------------------------FEVTYLPVQKDGLVNMAELEAAITDKTVLVSIMAVNNEIGVIQPLAQIGALCRRKK--VFFHCDAAQGVGKMPIDVNEMNIDLMSISGHKIYGPKGIGALYVRRR-P-RVRVNAIIHGGGHERGMRSGTLSTPLIVGLGEACRLATEEMVVEEARVLRLREKLRTALESQMTHVQTNG----SLEHRIAGNLNISFEYVEGESMMMAIKDVAVSSGSACTSASLEPSYVLRSLGLNDEMAHTSIRFGLGRFTTEEEVDAVIKIVTGAVDKLREMSPLWEMVQEGIDLSSIKWAEH----
>2032651_Mbacterium@PDZX01000120.1_3|  1611 2822
----------------------------------------------------------------MKMPIYMDYQATTPVDPRVMEAMLPWFVEKFGNPASRSHAYGWEADAAVTTARKEVANIIGA-DPREIVFTSGATESDNLAIWGVAQFYR-DK---GNHIITPTTEHKAVLDTCRHL-EA-EG------------------------FEVTFLPVQANGLLDLATLEAAITPKTILVSVMAVNNEIGVIQPLAEIGRICRKHK--VFFHCDAAQGVGKMDLDVNAQNIDLMSISAHKIYGPKGIGALYVRRQ-P-RVRLKPIIHGGGHERGFRSGTLSTPLLVGLGEACRIAGLEMAAEHSRVLALRERLRTGILNRLTHVVVNG----DVCSRVAGNLNISFQYVEGESLMMAVKEVAVSSGSACTSASLEPSYVLRALGVSEEMAHTSIRFGLGRFTTEAEVDHVIEIVTRGVNKLREMSPLWEMVQDGIDPHDLQWAAH*---
>2032650_Mbacterium@PEAG01000067.1_17|  18394 19605
----------------------------------------------------------------MKLPIYMDYQATTPMDPRVLEEMLPWFVEKFGNPASRSHAFGWEADQAVERAREQVAELLGA-DPREIVFTSGATESDNLAIQGVARFYQ-DK---GRHIITLVTEHKAVLDTCRHL-EA-EG------------------------FQVTYLPVQRNGLLDLELLAAAITDQTILVSVMAANNETGVIQPLAAIGQICRQKK--VLFHCDAAQGVGKMVLNVDAMQIDLLSLSAHKIYGPKGIGALYVRRR-P-RVRLKPFMHGGGHERGMRSGTLATPLLVGLGKACALSGAEMQEENRRVLELRNRLQQGIFSQLTHVVVNG----DLEHRLAGNLNISFDYVEGESMMMAIKDVAVSSGSACTSASLEPSYVLRALGVSEEQAHTSIRFGLGRFTTAEEVDFVIQTVVHAVNRLREMSPLWEMAQAGIDVNSVQWGTH*---
>2032652_Mbacterium@PDZV01000030.1_17|  10596 11810
----------------------------------------------------------------MKKPIYMDYQATTPMDPRVLEEMLPWFVEKFGNPASRSHAYGWEAEQAVEKAREQVAALIHA-DPREIVFTSGATESNNLAIQGVARFYQ-DK---GRHIITPVTEHKAVLDTCRHL-EA-EG------------------------FSVTYLPVQTDGLIDLTALEAAMTPETILVSVMAGNNEIGVVQPLQAIGQLCRQKK--VMFHCDAAQGAGKIAIDVESMQIDLLSLSGHKLYGPKGIGALYVRRR-P-RVRLKPIQHGGGHERGMRSGTLPTPLLVAFGKACAIAADEMVAENQRLLALRQRLLDGICSRLTHVNVNG----SLVHRLAGNLNLSFGFVEGESMMMAIKDVAVSSGSACTSASLEPSYVLRALGVSEEQAHTSIRFGLGRFTTEEEVDFTANLVVEAVNRLREMSPLWEMVQEGIDIASIQWSGHH*--
>2032646_Mbacterium@PEAP01000018.1_32|  25954 27168
----------------------------------------------------------------MNLPIYMDYQATTPMDQRVLQEMLPWFAEKFGNPASRSHPFGWEADRAVEKARQEVATLIGA-DPREIVFTSGATESDNLAITGVARFYR-DK---GNHIITLTTEHKAVLDTCRHL-EAEEG------------------------FQVTYLPVRPNGLVDLAALAAAITDRTILVSIMAANNEIGVIQPLAEIGALCRSRK--VLFHCDGAQGVGKFPLDVNAMNIDLLSISGHKIYGPKGIGALYVRRR-P-RVRLKAIIHGGGHERGMRSGTLSTPLIVGLGAACRLAGAEMVEESRRVKELRDHLFQGVTSRLTHVELNG----DLESRLAGNLNISFGFVEGESLMMAIKDVAVSSGSACTSASLEPSYVLRALGVTEDLAHTSIRFGLGRFTTREEVDYVIDLVIRSVSKLREMSPLWEMMQEGIDIKSVQWAAH*---
>2032649_Mbacterium@PEAJ01000079.1_11|  8946 10160
----------------------------------------------------------------MKLPIYLDYQATTPVDPRVLTAMLPWFTEKFGNPASRSHPYGWEAEQAVETAREQVAALIGA-DPREIVFTSGATESDNLAITGVARFNR-AR---GDHIITLVTEHKAVLDTCRHL-EADEG------------------------FRVTYLPVEPSGLVDLQRLAAAITDQTILVSIMAVNNEVGVIQPLAEIGALCRARK--VYFHCDAAQGVGKIPLDVDKMNIDLLSISAHKIYGPKGIGALYVRRR-P-RVRLKALIHGGGHERGMRSGTLSTPLIVGLGAACAFSQQEMPAESRRLLALRQRLYEGITARLTHVGVNG----DLEQRVPGNLNLSFGYVEGESLMMAIKDVAVSSGSACTSASLEPSYVLRAMGVGEEMAHTSIRFGLGRQTTDEEVKFVIDKVVTAVEKLRDMSPLWDMVQEGIDPSTVQWSGH*---
>2032647_Mbacterium@PEAO01000039.1_19|  14059 15270
----------------------------------------------------------------MKLPIYMDYQATTPVDPRVLAMMLPWFTEKFGNPASRSHPFGWEAEQAVEQARTQVATLIGA-DPREIVFTSGATESNNIAILGIARFHK-NR---GNHIITNVIEHKAVLDCCRHL-ES-EG------------------------FEVTYLPVGTDGRLDPELLAAAITDRTILVSVMTANNEIGVVQPLAQIGAICRQRQ--VHFHTDAAQGAGKIPLDVNAMNLDLVSLSGHKIYAPKGIGALYVRRR-P-RVRLQAVMFGGGHERGMRSGTLPTPLIVGLGEACAICSREMVEENARITALRTRMEQGIMNRLTHVELNG----HPVHRLPGNLNISFAYVEGESMMMAIKDIAVSSGSACTSASLEPSYVLRALGVNEELAHTSIRFGLGRFTTEEEVDYATATVVAAVNKLREMSPLWEMVQEGIDLDSIRWAEH*---
>2032648_Mbacterium@PEAN01000118.1_9|  5725 6936
----------------------------------------------------------------MKLPIYMDYQATTPVDPRVLEVMVPWFTEKFGNPASRSHPFGWEAEQAVERARAEIATLIGA-DPREIVFTSGATESNNIAILGIARFHK-SR---GNHIITTVIEHKAVLDTCRHL-ES-EG------------------------FEVTYLPVGTDGRLDPKRLADAINERTILVSVMAANNEIGVIQPLEEIGAICRKRQ--VHFHTDAAQGVGKMPLDVQALNLDLVSISGHKIYGPKGIGALYVRRR-P-RVRLQAVMFGGGHERGMRSGTLPTPLIVGLGAACAICSREMAAETARITALRQRMQEGIMKQLTHVAING----STEYRLAGNLNISFAYVEGESLMMAIKDIAVSSGSACTSASLEPSYVLRALGVNEELAHTSIRFGLGRFTTEEEVDYAVRTVVDAVNRLREMSPLWEMVQEGIDLDSVRWAQH*---
>1973897_Abacterium@PIZ33683.1| IscS subfamily cysteine desulfurase
----------------------------------------------------------------MNKQIYLDYQATTPCDPRVVEKMIPYLTKHFGNPHSRNHSYGWTAEDAVESARAEVAKVIKA-DPKEIIFTSGATESNNIAIQGIARFYKSDT---KNHIITVATEHKCVLDTCRHLEEE-EG------------------------FKITYLPVNDKGLISLDDLKAAITEKTILVSIMAINNEIGVAQPLKEIGKMCRDKK--VFFHTDAAQAFTKIPLDVNEMNIDLLSISGHKAYAPKGIGALYVRRK-P-RVRLKAIIHGGGQERGMRSGTLSPALCVALGEASRIGLQDMEKDTAHITQLSKKMWKGLTAELKELYLNG----DETKRYPGNLNISFAYVEGEGMMMGIKNLAVSSGSACTSASLEPSYVLSALGVSEDMAHTSIRFGIGRFTTEEEVDQALIEVIETVKKLRAISPLWDMAQEGIDISKIQWASH----
>1986631_Pbacterium@RPG12602.1| IscS subfamily cysteine desulfurase
-----------------------------------------------------------MK---NINNIYFDYQATTPVDPRVLEKMLPYFSDIYGNPHSRNHSYGWFAEEAVEMARENVAKIIGA-NPKEIIFTSGATESNNLAIKGLAEFYG-DK---KNHIITCVTEHKCVLESCRYLSEK-KD------------------------FKITYLPVKSDGLIDLNELESHITEKTLMVSIMGVHNEIGVIQPLKQIGKICRDKE--VFFHSDCAQAIGKIDLNVEEMNLDLMSISGHKIYAPKGVGALYIRRK-P-RVRISAIMSGGGQERGMRSGTLSPALCVGLGEACDIYSKEMKKENEKITKLKDRLLNGIRNSCSDIYLNG----SAIHRVPGNLNLSFAYIEGESLMMGIKNLAVSSGSACTSASLEPSYVLKALGVEEELAHTSLRIGLGRFTTEKDVDSAVKQIVSEVKRLRSLSPLWEMAQEGVDISKIKWASH----
>2007300_Aproteobacter@PDH55367.1| IscS subfamily cysteine desulfurase
----------------------------------------------------------------MIKNIYFDYQATTPVDPRVIKKMIPYFGEIYGNPHSRNHPFGWEAEEAVEVARENVAEIIKA-NPKEIIFTSGATESNNLAIKGLADFYG-DK---KNHIITCVTEHKCVLESCRFLSEK-KD------------------------FDVTYLPVKSDGLIDLEVLKKSITPKTLLVSIMGVHNEIGVIQPLSEIGKICREND--VFFHTDCAQAVGKIDLDVNNMNIDLMSISGHKIYGPKGVGALYVRRK-P-RVRIAAMMSGGGQERGMRSGTLSPALCVGLGEACKIYSGEMNQESKKLEKLRTLMLDGIRSKCDEIYLNG----SEVERVPGNLNLSFAYIEGESLMMGIKNLAVSSGSACTSASLEPSYVLKALGVEEELAHTSLRIGLGRFTSEEDVNEAVEKIVNEVNRLRALSPLWEMAQEGVDLTKINWAAH----
>1986644_Pbacterium@OUU51628.1| IscS subfamily cysteine desulfurase
---------------------------------------------------------MSME---KIKNIYFDYQATTPVDPRVLDKMMPYFGEIYGNPHSRNHSYGWEAEEGVEVAREHVAKIIGA-NPKEIIFTSGATESNNLAIKGVADFYG-DK---KNHIITCVTEHKCVLESCRHL-DG-KG------------------------FNITYLPVSSDGLIDLDLLKKEITEKTLMVSIMGVHNEIGVIQPLEEIGRICRERD--VFFHTDCAQAVGKIPLDVEKMKIDLMSISGHKIYAPKGVGALYIRRK-P-RVRIQSMISGGGQERGMRSGTLSPALCVGLGEACRIYSEEMKQEHNMLSNLKKMMLEGIRNECPDVYLNG----SENYRVPGNLNLSFAYVEGESLMMGIKNLAVSSGSACTSASLEPSYVLKALGVEEELAHTSLRIGFGRFTTENDVKYATKIIVNEVKRLRELSPLWEMAQEGVDISKIKWAHH----
>1986627_Pbacterium@OUT43762.1| IscS subfamily cysteine desulfurase
-----------------------------------------------------------MN---IINNIYLDYQATTPVDKRVIDKMIPYFGEIYGNPHSRNHSFGWEAEQAVEVARENVAXIIGA-NPKEIIFTSGATESNNLAIKGLADFYG-DK---KNHIITCVTEHKCVLESCRLL-SE-KG------------------------FEVTYLQVNKDGLIDIKDLESKINDKTLLVSIMGVHNEIGVIQPLKEIGEICRKNS--VFFHTDCAQAIGKIKVDVNEMNIDLLSISGHKIYAPKGVGALYVRRK-P-RVRITAMMSGGGQERGMRSGTLSPALCVGLGEACRICADEIDEESKRITKLKNIFLEGIHGECADIFING----SETNRVPGNINLSFAYVEGESLMMGIKNLAVSSGSACTSASLEPSYVLKALGVSEELAHTSLRIGIGRYTSEKDIRDAVKVIVNEVKRLRSLSPLWXMAQEGVDISKIKWASH----
>1986869_Rbacterium@OUW71859.1| IscS subfamily cysteine desulfurase
-----------------------------------------------------------MK---ISKXIYLDYXATTPLDPRVLEKMIPYFNERFGNPHSRNHXFGWEAEEATEIARKQVAEIIGA-NSKEIVFTSGATESNNLAXKGVADFYG-DK---KNHIITCVTEHKCVLESCRXL-SE-NG------------------------XEITYLPVEKDGLINXELLKKSIKENTLMISIMAVHNEIGVIQPLKEIGELARKNN--IFFHTDCAQAVGKIKLDVNEMNIDLMSISGHKIYGPKGIGALYVRRK-P-RVRIKSMMSGGGQERGMRSGTXSPALCIGLGEACKICLDEMDQEKKKLESMRKKFHEIILKSCKDVYLNG----SXXHRIPGNLNLSFAYVEGESLMMGIKDLSVSSGSACTSASLEPSYVLRALGVEEELAHTSLRIGFGRFTTDDEIEKAANDIVREVIRLRSLSPLWEMAQEGVDISKIEWAHH----
>1797231_Abacterium@OFX10666.1| IscS subfamily cysteine desulfurase
-----------------------------------------------------------MT---LKLPIYLDYQATTPMDPRVIEAMVDCMKNHFGNPHSRTHSFGWKAEELVEIARKKVANLINA-DEKEIFFTSGATESNNIAIKGVARFYG-AS--GKNHIITVATEHKCVINSARDL-EQ-ESCIVHRASCIGDSTRHEARSTKHETFTTTFLPVQKNGLIDLNQLEMAITDKTCLVSAMGVNNEIGVIQPLAEIGKICRKKG--VFFHSDCAQAFGKIPLDVEAMNIDLMSISGHKIYGPKGIGAIYVRRK-P-RVRIKPVFSGGGQERGIRSGTVPTPLVVGFGVAAEIAKNEMQKDHEHIKKLSNKFYQAVM-KLTHVYLNG----DYEKRIPGNLNFSFAGIEGESMIMAIKDLAVSSGSACTSSSLEPSYVLHSLGVEDELAHTSIRFGLGRFTTEEEIDYAIKLIGEKVNKLRELSPLWEMMQDGIDIKSINWKSH----
>1951237_Rbacterium@DDPT01000018.1_17|  17112 18329
-----------------------------------------------------------MT---IKLPIYLDYQSTTPMDPRVIEAMVDCMKNDYGNPHSRTHALGWKAEEMVEIARRQVADLIGA-DAKEIFFTSGATESNNIAIKGVAHFYS-AT--GKNHIITLTTEHKCVINSARDL-EQ-EG------------------------FTVTFLPVQQNGLVDLAKLEAAITDKTCLVSIMTVNNEIGVIQPISEISAICRKKG--VFFHTDAAQAFGKIPLNVEEMQIDLMSISGHKIYGPKGVGAIYIRRK-P-RIRIKSLFSGGGQERGIRSGTLATPLVVGLGLAAEIAKNEMAKDAAHIKKLSDKLYNAIT-KLSHVYLNG----DREQRYAGNLNFSFAGIEGESMIMAIKDLAVSSGSACTSSSLEPSYVLHSLGVEDELAHTSIRFGIGRFTTEEEIDYAINLLQNKIQKLRDLSPLWEMMQEGIDIKSINWKSH*---
>1951236_Rbacterium@DDCV01000015.1_2|  375 1598
----------------------------------------------------------------MKLPIYLDYQSTTPIDPRVIEVISKSMAEDYGNPHSRTHSYGWVAEEKVEIARRQIADLINA-DPKEIFFTSGATESNNIAIKGVANFYG-KS--GKNHIITLVTEHKCVINSARDL-EQ-EG------------------------FEVTFLPVQTDGTLDLEKLKAAITSKTCIVSAMTLNNEIGTIQPIKEIGEICREKG--VFFHTDAAQAFGKIPLDVNDMKIDLMSISGHKIYGPKGIGAIYIRRK-P-RVRIKSIISGGGQERGIRSGTIPTFLAVGLGEAARIAKEEMQKDFDHVKKLSIKFYQSLIDE-GHIYLNGPDIYDSNKRYPGNLNLSFAGIEGESMIMAIKDLAVSSGSACTSASLESSYVLHALGVDVELSHTSIRFGIGRFTNEEEVDYAIKLVKSKIQKLRELSPLWEMMQDGIDLKSINWQSH*---
>752179_Omassiliensis@CANJ01000026.1_68|  71771 73024
-----------------------------MEIE------------------QLKLKLKNNG---VRFPIYMDYQSTTPVDDRVKEKMWPYFSTKFGNPHSRSHSFGWEAEASIEVARKQIADLINA-DPGEIIFTSGATESNNLAIKGVANFYS-GK---KNHIVTTMTEHKCVVNACRYL-EQ-VG------------------------MQVTYLPVNSNGLIDLNRLCEEVKDNTVMVSIMTVNNETGVIQPIEEIGKICREKG--VFFHSDIAQAFGKIPIDVNRCNIDLASISAHKIYGPKGIGALYIRKK-P-RVRISPLISGGGQERGMRSGTVPTPLAVGFGEAARIASNEMEGELERLRKIFTKFVNNIVDKIPYTYLNG----DFKNRYPGNVNISFSCVEGESLILALKDLAISSGSACTSASLEPSYVLKAMGVEEELAHTSLRFGFGRFTTEEEVDYAIGIISDNVIKLRDMSPLWEMIQKGIDIKKINWSVH*---
>1359168_Ochuto@KJV57246.1| cysteine desulfurase IscS
----------------------------------------------------------------------MDYQATTPVDRRVVDVMLPYLTDKFGNPHSRSHNFGWESEKAVEVARQHIAALIKA-APGEIIFTSGATEANNLAIKGIVDFYSNDK---KNHIITVTTEHKCVINTCRYL-EQ-NG------------------------IKVTYLPVNSNGLIELNSLNDAINDSTIMVSISAVNNEIGVIQPIEAIGEICREKK--IFFHTDIAQAFGKISIDVNKYNIDLASISAHKIYGPKGIGALYIRKR-P-RIRITPIIHGGGQERGMRSGTVPTHLVVGFGEAARIANIEMFEEYNRIQKMFNKFVHYILNHIPQTYLNG----DAKSRYPGNVNISFACVEGESLILALKDLAISSGSACTSASLEPSYVLKAMGVDEDLAHTSLRFGFGRFTTEEEVNYAISLITEKVDQLRAISPLWEMIQKGIDIKKINWSVH----
>2115978_CPtrachydisci@AVP87447.1| cysteine desulfurase
----------------------------------------------------------MSN---IKLPIYLDYQATTPLDERVFEIMVPYLKEKFGNPHSRSHVFGWEAEEAVEKARNQVASVINA-NPRDITFTSGATESNNLAIKGCAYFNH-SK--GKNHIITLNTEHKCVLNTCRKL-KL-KG------------------------FDVTYLPVEKNGIVDLAKLRDAITDQTILVSIMAVNNEIGVIQPLKEIGKICRAKG--VFFHSDIAQAYGKIPIDVEECNIDLASISSHKIYGPKGVGALYVRRK-P-RVRLEPIIDGGGQERGLRSGTLAPHLIVGFGAAAQIAKEEMEIEYKRIKELSSLFLKKIFDNLDEVYLNG----DKEKRYAGNLNISFSCVEGESLILGIKDLAVSSGSACTSSSLEPSYVLKALGVEEEMAHTSIRIGFGRFTTREEVEYAANLIIEKVKHLRDLSPLWDMKLSGIDLKQVNWTGH----
>570417_Wendosymbiont@CAQ55123.1| cysteine desulfurase
-----------------------------MNM----------------------EKIRNAK---IKLPIFLDYQSTTKVDPRVLEVMIPYF-GEFSNAHSRSHSFGWTAEEAVEKARKHIADLVNA-DSKEIVFTSGATESNNMAIKGVAHFYK-NK---GNHIITVCTEHKCVLDSCRHL-EN-EG------------------------FKVTYLSVKQNGIIDLLKLEEAITDKTILISVMMANNEIGVMQPVKEIGAMCRKHN--IFFHTDAAQSFGKVPIDVNEMNIDLMSLSSHKIYGPMGIGALYVRRKNP-RVRLTPLISGGGQERGMRSGTVPTPLAVGFGEAARIAKEEMEIEASKLEELRDILYNKIKEAFPDVVLNG----DYENRIPGNLNLSFPYVEGESLIMAIKDLAVSSGSACTSASLEPSYVIRSLNNGHDLEHSSIRFGLGRFTTKDEVLYAADLVTKNVGRLREMSPLLEMVQEGIDLSTVKWDSH----
>118728_Wendosymbiont@RDD33984.1| Cysteine desulfurase
-----------------------------MNVES--------------------KKIHDAK---IKLPIFLDYQSTTKVDHRVLEMMIPYF-GEFSNAHSRSHSFGWTAEDAVERARKHIADLVNA-DSKEIVFTSGATESNNMAIKGVAHFYK-NK---GDHIITVCTEHKCVLDSCRHL-EN-EG------------------------FKVTYLSVKQNGIIDLLKLEEAITDKTILISVMMANNEIGVMQPVKEIGAICRKYN--IFFHTDAAQSFGKVPIDVNEMNIDLMSLSSHKIYGPMGIGALYVRRKNP-RVRLTPLISGGGQERGMRSGTVPTPLAVGFGEAARIAKEEMETEASKLEELRDILYNKIKEAFPDVVLNG----DYENRIPGNLNLSFPYVEGESLIMAIKDLAVSSGSACTSASLEPSYVIRSLNNGHDLEHSSIRFGLGRFTTKDEVLYAADLVTKNVGRLREMSPLLEMVQEGIDLNTVKWDSH----
>246273_Wendosymbiont@BAO99868.1| cysteine desulfurase
------------------------MLILTMNVEN--------------------KKAHSAK---IKLPIFLDYQSTTKVDPRVLEVMIPYF-GEFSNAHSRSHSFGWAAEEAVERARKHIADLVNA-DSKEIIFTSGATESNNMAIKGVAHFYR-NK---GDHIITVCTEHKCVLDSCRYL-EN-EG------------------------FKVTYLSVKQNGIIDLSKLEEAITDRTILVSVMMANNEIGVVQPVKEIGAICRKHN--IFFHTDAAQSFGKVPIDVNEMNIDLMSLSSHKIYGPMGMGALYVRRKNP-RVRLTPLISGGGQERGMRSGTVPTPLAVGFGEAARIAKEEMETEATKLEELRDILYSKIKETFPDVVLNG----DYENRIPGNLNLSFPYVEGESLIMAIKDLAVSSGSACTSASLEPSYVIRSLNNGHDLEHSSIRFGLGRFTTKDEVLYAADLIAKNVGRLREMSPLWEMVQEGVDLNTVKWDSH----
>163164_Wendosymbiont@AAS14658.1| cysteine desulfurase
-----------------------------MNVES--------------------KKIHDAK---IKLPIFLDYQSTTKVDPRVLEVMIPYF-GEFSNAHSRSHSFGWTAEEAVEKARKHIADLVNA-DSKEIIFTSGATESNNTAIKGVAHFYK-NK---GNHIITVCTEHKCVLDSCRHL-EN-EG------------------------FKVTYLPVKQNGIIDLSKLEEAITDKTILISVMMVNNEIGVIQPVKEIGKICRKHN--IFFHTDAAQSFGKVPIDVNEMCIDLMSLSSHKIYGPMGIGALYVRRKNP-RVRLIPLISGGGQERGMRSGTVPTPLAVGFGEAARIAREEMKKETTGVEELRDILYNKIKEAFPDIVLNG----DYENRIPGNLNLSFPYVEGESLIMAIKDLAVSSGSACTSASLEPSYVVRSLNNGHDLEHSSIRFGLGRFTTREEVLYAADLVAKNVGRLREMSPLWEMVQEGVDLNTVKWDSH----
>292805_Wendosymbiont@AAW70620.1| Cysteine sulfinate desulfinase/cysteine desulfurase
ML---------------------KTFILIMNMEN--------------------EKAHITK---VKLPIFLDYQSTTKVDPRVLEMMIPYF-SEFSNAHSRSHSFGWAAEEVVEKARRHIADLVNA-DSKEIIFTSGATESNNMAIKGVAHFYK-NK---GDHIITVCTEHKCVLDSCRHL-EN-EG------------------------FKVTYLPVKRNGIIDLSKLEEAITDRTILVSVMMVNNEIGVIQPVKEIGAICRRHN--VFFHTDAAQSFGKVPVDVNGMNIDLMSLTSHKVYGPMGIGALYVRRKSP-RVRLTPLISGGGQERGMRSGTVPTPLAVGFGEAARIAKEEMKKEASKLEELRDILYNKIKEAFPDVVLNG----DYNNRIPGNLNLSFPYVEGESLIMAIKDLAVSSGSACTSASLEPSYVIRSLNSGYDLEHSSIRFGLGRFTTKDEILYAADLIAKNVGRLREMSPLWEMVQEGIDLNTVKWDSH----
>1410384_Wendosymbiont@HG810405.1_308|  389998 391332
MYSRQNYVLKKLSVSVIKYRFRTQIFIITMNVKD--------------------EKTHNIE---VKLPIFLDYQSTTKVDPRVLEVMIPYF-GEFSNAHSRSHSFGWIAEEAVGKARKHIADLVNA-NSKEIVFTSGATESNNMAIKGVAHFYK-NK---GDHIITVCTEHKCVLDSCRHL-ES-EG------------------------FKVTYLPVKQNGIIDLSKLKKAITNRTILVSVMMVNNEIGVVQPVKEIGAICRKHN--IFFHTDAAQSFGKVPIDVNEMNIDLMSLSSHKIYGPMGIGALYVRRKNP-RVRLTPLISGGGQERGMRSGTVPTPLSVGFGEAARIAKEEMEIEAIKLEELRDILYNKIKEAFPDVVLNG----DYKNRIPGNLNLSFPYIEGESLIMAIKDLAVSSGSACTSASLEPSYVIRSLNNGHDLEHSSIRFGLGRFTTKDEILYAADLVAKNVGRLREMSPLWEMVQEGVDLSTVKWDFH*---
>169402_Wendosymbiont@APR99101.1| IscS subfamily cysteine desulfurase
-----------------------------MNIKN--------------------EKMHNAKEYNVKLPIFFDYQSTTKVDPRALEMMIPYF-GEFSNAHSRSHSFGWTAEEAVEKARKYIADLINA-DSKEIIFTSGATESNNMAIKGVAHFYK-NK---GDHIITVCTEHKCVLDSCRHL-EN-EG------------------------FKVTYLPVKQNGMIDLSKLEDAITDKTILISVMMVNNEIGVIQPVKEIGEICRKHN--IFFHTDAAQSFGKVPIDVNEMNIDLMSLSSHKIYGPMGIGALYVRRKNP-RVRLTPLISGGGQERGMRSGTVPTPLAVGFGEAARIAKEEMGEEATRVEELRDILYKKIKEAFPDVVLNG----DYENRIPGNLNLSFPYVEGESIIMAIKDLAVSSGSACTSASLEPSYVIRSLNNGHDLEHSSIRFGLGRFTTKEEVLYAANLITKNIGRLREMSPLLEMVEEGIDLNTVKWDAH----
>302409_Eruminantium@CAI27877.1| Cysteine desulfurase (NifS protein homolog)
-----------------------------MEKI----------------------KDIQRH---INLPIFLDYQSTTKTDSRVLDAMIPYF-QEFSNPHSRSHCFGWKAESAVELARERIASLINA-ESKEVIFTSGATESNNLAIKGVANFYK-SK---GNHIITVRTEHKCVLDSCRHL-ET-EG------------------------FDVTYLDVQKNGILDLNLLKSAITDKTILVSVMMVNNEIGVIQPIEEIGKICHDHG--VFFHTDAAQAFGKIPIDVNKMNIDLLSISGHKIYAPMGIGALYVRKRQP-RIRLTPIINGGGQERGMRSGTIPTPLAVGLGEAAYIAQEVMEDEAIRIKELRDILYSEIKKHLPYVILNG----DYEQRIAGNLNLSFPYVEGESIIMAINNLAVSSGSACTSASLEPSYVLRALNIDKDLEHSSIRFGIGRFTTKAEILYAADLIVNSIKKLREMSPLWEMVQEGINLNEIKWDVH----
>269484_Ecanis@AAZ68453.1| Amino transferase, class V
MS-------------------------LTLSVIG-----------------NKMGREGQIH---INLPVFLDYQSTTKTDDRVLEAMIPYF-QQFSNPHSRSHSFGWKAESAVELARERVASLINA-EPKEVIFTSGATESNNLAVKGVANFYK-NK---GNHIITVRTEHKCVLDSCRHL-ET-EG------------------------FNVTYLDVQKNGIINLDLLKSYITDKTILVSVMMVNNEIGVIQPVEEIGKICHEHG--IFFHTDAAQAFGKIPIDVNKMNIDLLSISGHKIYGPMGIGALYIRKRQP-RVRLTPLINGGGQERGMRSGTIPTPLAVGLGEAARIAQEVMEEENIRIKELRDILYNEIKKHLSYVVLNG----DYEQRISGNLNLSFPYVEGESIIMAINNLAVSSGSACTSASLEPSYVLRALNIEKDLEHSSIRFGIGRFTTKEEILYAAELIVSSIKKLREMSPLWEMVQEGIDLNNIKWDTH----
>1359163_CNlotoris@KJV68819.1| cysteine desulfurase IscS
-----------------------------MS-----------------------TEQKKKN---INFPIFFDYQSTTKTDNRVIDAMIPYF-KQFSNPHSRSHCFGWKAESAVENARAQISDLIKA-EAKEIIFTSGATESNNLAIKGIAHFYK-NK---GNHIITARTEHKCVLDSCRHL-ET-EG------------------------FQVTYLDVQKNGILDLNVLKDTINEKTILVSIMMVNNEIGVIQPIKEIGAICRQNG--IFFHTDAAQAFGKIPIDVNDMNIDLLSISGHKIYGPMGIGALYIRKRQP-RVRIVPIISGGGQERGMRSGTVPTPLAVGLGEAARIAQQEMQEESIRLKKLRDILYNKIVNNIPYVVLNG----DYDQRIPGNLNLSFPYVEGESIIMAINNLAVSSGSACTSSSLEASYVLRALNIDQDLEHSSIRFGIGRFTTEEEVIYAANLIIESIQKLREISPLWEMVQEGIDLKTIKWTH-----
>212042_Aphagocytophi@ABD43242.1| cysteine desulfurase
-----------------------------------------------------MKNNEDKG---AKLPVFFDYQATTKLDDRVLEAMIPYF-QQFSNPHSRSHCYGWRAESAVEIAREQVAQSIGA-DPKEVIFTSGATESNNLAIKGVARFYK-NR---GNHIVTVSTEHKCVLDSCRHL-ET-EG------------------------FEVTYLGVKKDGLIDLEVLKKAIREDTILVSVMMVNNEIGVIQPIREIGEICKSEGRDVFFHTDAAQAFGKLLIDVNEMGIDLLSISGHKIYGPMGIGALYVRKRNP-RVRLVPLLSGGGQERGMRSGTVPTPLAVGLGEAARIALEEMDSESERIKKLRDVLYERIMNGLPHVVLNG----SYSSRIAGNLNLSFSYVEGESLIMSVSDLAVSSGSACTSASLESSYVLRALNVEQDLEHSSIRFGIGRFTTLEDVERAADLIISSVRRLRDISPLWEMVQEGTNLSTIKWDV-----
>234826_Amarginale@AAV86639.1| cysteine desulfurase
-------------------------------------------------------MTGSKG---VQPPVFFDYQATTRVDDRVLEVMFPYF-RQFSNPHSRSHSFGWRAESAVEVAREQIAESIGA-DPKEVIFTSGATESNNLAIKGLARFYK-NK---GNHIITLKTEHKCVLDSCRHL-ET-EG------------------------FEVTYLDVRGDGILEVDKLEAAIRDDTILVSVMTVNNEIGVIQPIGEIGKICRNKG--VFFHTDAAQALGKVAIDVNSMNVDLLSISGHKIYGPMGVGALYVRRRNP-RVRLVPLLSGGGQERGMRSGTVPTPLVVGLGEAAKIAVQEMETENERIRGLRDVLYNKIKGELPNVVLNG----SYSQRIPGNLNLSFSYVEGESVIMAINDLAVSSGSACTSASLEPSYVLRALNVEQDLEHSSIRFGIGRFTTLAEVEYAADLVIRSVRKLREMSPLWEMVQEGTDLKTINWDA-----
>1286528_Nhelminthoeca@AHX11243.1| cysteine desulfurase
------------------------------------------------------------------MPVFFDNQSTTRTDPAVLKEMIKFF-EAPCNPHSRTHIYGWQAEAAVENAREKVAQLINA-SPKDIVFTSGATESNNLAIKGAVTFYHSDK---KNHVITVATEHKCVLDSCRHL-EE-IG------------------------IKVTYLPVQKNGIVDLDVLRESIKDSTIMVSIMAANNEIGVIQPIKEIGQICKEAS--VIFHTDAAQAFGKIPLDVEEMNISLMSISGHKIYGPMGVGALYIRRKNP-RIRLTPVFNGGGQERGMRSGTVPTPLVAGLGKAAEIAAQNMQEEYNRIKYLSTKLYGIIKAGIPDIVLNG----DPEQRLPGNLNISFPYVEGESIIMAITDISVSSGSACTSASLEPSYVLRALGVGDDLAHSSIRFSIGRYNTEEEIEMAGKLVVEKINRLREMSPLWEMAQEGIDLNSIKWDVH----
>222891_Nsennetsu@ABD45695.1| cysteine desulfurase
------------------------------------------------------------------MPVFLDNQSTTKPDPEVIEAMVSLF-DRPCNPHSRTHSYGWHAEAAVENAREKIAHLIGA-SSKDIVFTSGATESNNLAIKGVANFYRSNE---KNHIITLSTEHKCVLDSCRNL-ET-SG------------------------IEVTYLPVEKNGIVNLDVLKKAIKPSTMMVSIMAANNEIGVLQPLKEIGQICREAE--IIFHTDAAQAFGKIQLDVEEMQISLMSISGHKIYGPMGIGALYIRRKNP-RIRVTPLFSGGGQERGIRSGTLPTPLIVGFGKAAEIAARVMEEENKRVKFLANKLYEIIKAGIPDIVLNG----DLSRRLPGNLNISFPYVEGESIIMAIPEISVSSGSACTSASLEPSYVLKALGVAEDLAHSSIRFSVGRYNTEEEIIMAGELLVKQVIRLREMSPLWEMAQEGIDLNSIKWDTS----
>1274402_CHpenaei@JQAJ01000001.1_219|  246950 248257
-----------------------------MSMPLNHAAKHSASGPTSKMGPAMTPYDATDL---TARPLYFDYQATTPLDPRVLETMMPYLTSEFGNPHSRTHRYGWDAEKAVEDARQHVAHILHA-DPKDIVLTSGATESNNLAIKGLAHFWK-GK---KRHIITTQIEHKCLLESCRSL-EQ-EG------------------------FRITFLPVQKNGLIDLDALKDALEDDTLLVSVLAVHNEIGVVQPLEAIGKLCRARG--IYFHTDAAQALGKIPLDVEAMNIDLLSLSGHKIYGPKGIGALYVRRKNP-RVRLRALLSGGGQERNMRSGTLSPALCAGLGEACRLAEQEQQDEVARIQGFFDDMYHTLTTSLPEVFLNG----DKTHRVPHNLNLSFAGVEGEGLMMGLKDLAISSGSACTSASLEPSYVLGALGVNEELAHTSLRISFGRMTTQEEVTYATKRIIEEVTRLRDMSPLWEMHLEGVDVSAIQWAH*----
>12312346_Abacterium@PPR09406.1| Cysteine desulfurase IscS
--------------------------------------------------------MLNRR---PDMPIYMDYQATTPVDPRVVEKMMPFFSEIFGNAASRTHAYGWESEKAVEEARTHVAELINA-DAKDIIFTSGATESNNLALKGAMDFYK-DK---GDHLITVATEHKCVIDTARYL-KQ-QG------------------------KKLTVLPVQEDGTIDLEELKNSITDQTVLVSVMGVNNETGTVQDLKAIGQICRERG--VIFHTDAAQAYGKVELDVEDMNIDLMSISGHKIYGPKGIGALYVRRRKP-RVRLTPLIHGGGQERGMRSGTLSTPLIVGFGEAARIAKEEMHEEAKKLIEFKSYMFNRLNKELEEVYLNG----SLEHGIPGNLNLSFAHIEGESLMMAIKGLAVSSGSACTSASLESSYVLLAMGKGDELAHTSIRFGIGRFTTKEEIEEATDTVIREVNRLRDLSPLWEMFKEGIDLSTIEWNDEHGGH
>1321371_Hundulata@ETZ05040.1| cysteine desulfurase
----------------------------------------------------------MSI---LCQALYLDYQSTTPCDPEVLEAMMPYLTHDFGNPHSRTHCYGWVAEEGVEKARAQVATAIGA-DSKEIVFTSGATESNNLAIKGIAMYLR-SQNSSRNTFITLATEHKCVLESFRWL-QR-QG------------------------FKVIFLSVKPDGLVDLEQLEHYLGPETALVSIMGVNNEIGVIQPLKEIGELCKKYG--SFFHSDGAQAFGRISLSVKDLGIHLLSISAHKIYGPKGIGALYVERR-PLRVRLSPLFSGGGQERGVRSGTLPTFLCVGLGKAAEKAEQMRLTEQKRLTELRDEFLARIHYGLSKVYLNG----TLEKRVPDNLNLSFAGVEGEGLLMGIKQLALSSGSACTSESLEPSYVLKALGISQDLAHTSLRITFGRYTALDQALNAADQIIVAVKKLRELSPLWDMITEGIDLNTVKWVTH----
>1082868_Hcurviuscula@PPE04233.1| Cysteine desulfurase
----------------------------------------------------------MNT---LCQALYLDYQATTPCDTEVLEGMMPYLTHSFGNPHSRTHCYGWTSEEAVEKARKQVASVLEA-DPREIIFTSGATESNNLAIKGLAMYLR-AQNSQRNTYITIATEHKCVLESFRWL-QR-QG------------------------FKVIFLPVKSDGVLSLEVLEEHLGPETALVSIMGVNNEIGVIQPLKDIGALCKRYG--AFFHSDAAQALGRIPLPVKQLGIHLLSISSHKIYGPKGIGALYIERR-PIRVRLTPLFSGGGQERGLRSGTLPTFLCVGLGIAAEKAERMRTLERERLLVLRDQFLSRVYQALPKVYLNG----SLEKRVPDNLNLSFAGVEGEGLLMGIKELALSSGSACTSESLEPSYVLKALGVSEDLAHTSLRITFGRSTTVTQSLNAADQIIAAVEKLRALSPLWDMIVEGIDLNTVQWVAH----
>1399147_Hobtusa@ETZ07486.1| cysteine desulfurase
----------------------------------------------------------MRT---SCKALYLDYQSTTPCDAEVLEAMMPYLTHHFGNAHSRTHCYGWVSEESVEEARSQIAKVIGA-DSKEIIFTSGATESNNLAIKGLAMHLR-GQNSPRHKFVTLATEHKCVLESFRWL-QR-QG------------------------FEVVFLPVQKSGLVDLEQLEMHLGPETALVSIMGVNNEIGVIQPLREIGALCKKYG--VFFHSDGAQALGRISLFVKELGIHLLSLSAHKVYGPKGIGALYVERR-PLRIRLTPLFSGGGQERGLRSGTIPTFLCVGFGVAAEKAEKLRLTERERLTDLRNQFLERIYSELPKVYLNG----DLENRIPDNLNLSFSGVEGEGLLMGIKNLALSSGSACTSESLEPSYVLKAIGVSEDLAHTSLRITFGRYTMLNQALEAAEQIIVAVKKLRELSPLWDMIMQGVDLRTVQWIAH----
>1895705_Abacterium@OJU73307.1| IscS subfamily cysteine desulfurase
------------------------------------------------------------M---ECTSLYLDYQSTTPCDPAVLEAMMPYLTQNFGNPHARTHCHGWISEQAVEKAREQIARTLNA-DTREIIFTSGATESNNLALKGAAFYAQ-EQAPSKNHLITCQTEHKCVLESCRFL-QS-KG------------------------FQVTYLPVQKDGLIDLQDLEKAITPQTILVSIMGVNNEIGVIQPLQEIGALCQEKS--ILFHSDCAQAYGRIPLDVKKMNLALASITGHKIYGPKGVGALYVRRR-P-RVRLQPLFSGGGQERGLRSGTLPTFLCVGMGQAAQIASELRESEQARLGQISRDFYADLQHALPKIYLNG----SQTQRIADNLNISFAGVEGESLIMGLKEISLSSGSACTSESLETSYVLKALGVPEELSHTSLRISLGRYTTAQQAQEACQRIIQAVRRLREMSPLWDLLEQGVDLKTVQWVAH----
>1951932_Hbacterium@DGIE01000035.1_26|  22238 23386
------------------------------------------------------------------MNVYMDYQATTPCDKRVVDEMLPYFTEKFGNPHS-GHALGLRANEGVEIARKKIADLIHANDPREIVFTSGATESNNLAIKGAVHYYK-SD---RKKIITSAIEHKCVLETCRSL-QS-EG------------------------YEVVFVPVLSNGIVDMDFLQREIDDNTILVSIMTVNNEIGTIQPIKEISKICREHG--VLFHTDAAQAVGKVEVDVAD--VDLMSISGHKIYGPKGVGALYVRIK-P-RIRLTPLFSGGGQERGVRSGTLAVPLCVGLGKACEIAKNEMHQEAERLTEMKNHFIGKILSRLEKVYLNG----DREKRIPGCLNFSFEGVEGESIMLGMPEVCVSSGSACTSASLEPSYVLKALSIREDLAHCSLRIGLGRFTTFEEVEYVSDKIIETVTRLRSMSPLW*--------------------
>1919268_Abacterium@MPNG01000003.1_58|  55580 56791
-----------------------------------------------------------MK---KENRFYMDHMSTTPCDQRVIDTMMPFLVDHFGNPHSKNHEWGWDASTAVEKARKGIASIINA-SPKEIIFTSGATEATNLAIKGLALFHP-DK----KHIVTTQIEHKCVLDSCTFL-ES-QG------------------------FSITYVPVQKSGIVQAHDIENAIQDDTLLVSVMAANNEIGTIQPIREIGHICKKRG--VFFHTDAAQAFAKMPIDVEDMCIDLLSISGHKIYGPKGIGALFLRKRGR-RVRITPLMTGGNQEQGLRSGTLAPFLCVGLGEAARITWEESSKENVRLLNLKRTLWKKIQ-ALPEILLNG----DFDNALPHVLNVSFADVEGEGLMGHISEIAVSSGSACTSDSLEPSYVLRAIGVDESMAHTSLRISFGRFTTEEDILHTANRIVHAVNHLRNMSPLWEMRQNGVDISTIEWKH*----
>1401685_CXpacificiensi@ETO91885.1| cysteine desulfurase
-----------------------------M--------------------------RGDQL---VENKIYFDNAATTHLDPEVLEVM-KFVYSYPSNMHSRNHAYGWRAENIVEDARSKIASYISA-QPKEIIFTSGATESNNLAIRGLAKFFP-EK----KHIITVQTEHKAVLDVLRDL-ESSSG------------------------YSVTYLKVNEKGFIDIDELERSIRSDTLLISVMAVNNEIGIIQDLVSVGALCRKHD--VFFHSDAAQAFGKIDLDVEKMNIDLLSISGHKIYGPMGIGALYIRKT-SRRVRLKPIFFGGGQERATRSGTVPTALVAGLGRATELIFENGQSERDRIKNMRDSLYKNIKKGLPYVILNG----DLNSMVCGILNLSFPYVEGESIMMALKDIALSSGSACTSASLEPSYVLKAIGRDDIVAHSSVRFSIGRFNNMDEVNTVSDLVINKIQRLLDMSPLWDMVQKGIDPNKVEWIED----
