# Supplementary material for: Components of iron–Sulfur cluster assembly machineries are robust phylogenetic markers to trace the origin of mitochondria and plastids
Source: PLoS Biol. 2023 Nov 8;21(11):e3002374. doi: 10.1371/journal.pbio.3002374 (PMC10631705; doi:10.1371/journal.pbio.3002374)
Supplement: S1 Data — (ZIP) [file pbio.3002374.s017.zip › S1 Data/Concatenations/ISC/ISC_Alpha/trimmed_alignments/CyaY_Alpha.bmge.phy]

 63 95
2013095_Abacterium@PPR36818_1__hypothetical_protein_CFH30_01232__partial             ------------------LIEENHEDFEVDFEEEVLKFEKDDQIYILSFHEPTSQIWLSSPISGAHHFELKDNSWYSTRIKNLYDLILNEINKSN
1986644_Pbacterium@OUU53163_1__hypothetical_protein_CBC25_01500                      -MNQFIDKAKETMDEIFNLIESKYDKFEVDFEDENLRIDSNNNVFIVSIHSPTSQIWLSSPISGAHHFKMSSPTWESTRKEKLLDLLISELEK--
1986627_Pbacterium@OUT43894_1__hypothetical_protein_CBB73_05420                      KMSKFKIEAKKILDELFSFVENEFDNFDVDYEDENLVIQTEKKTFIXSIHQPSSQIWLSSPISGAHHFEKDNLNWKSTRQNILHKLLKSELKVVD
1986631_Pbacterium@RPG14234_1__iron_donor_protein_CyaY                               MINNFQNLAKKTLDDIFNIAEKKSPDFDVDFEGENLMIEIDNSTFVLSIHNPTQQIWMSSPVSGAHHFECKESQWISTRNSDLFDKLDMELSSFL
2486578_Rendosymbiont@AZL15427_1__hypothetical_protein_EF513_02520                   -QMNVIAKAKEEIEVLFDLIDAYD--YEVDLTQGILYIETDFGSYVINVHEVMQELWVSSPKTGAHHFKFDIQQWITAKNKELRELFTTELNIKF
1973897_Abacterium@PIZ33170_1__iron_donor_protein_CyaY                               --MHISKRAEIEINKIFDWCEENDLD-DVDINSQELVLRCESGIYQVNYHGVTQQIWVSSPVTGAHHFHLKG-VWVSTRTKKLWDILTEELFIQ-
1895704_Abacterium@OJV13176_1__iron_donor_protein_CyaY                               NTAEFDKIASKLIAEISDKCDEY---LDSDCNNGVLYIETDSGTYVINKHAPTMQIWLSSPVSGAKHFVLSDSAWICTKNVKLLEIIEKEL----
1973900_Abacterium@PIR38751_1__iron_donor_protein_CyaY                               NSTQFKQMADETLQNLSDSLEEADTDLDVDLLDGILNIELDGGQYVINRHDASMQIWLSSPISGAGHFSYNNGTWLTSDGRNFIDTIKDEIKNAT
1948417_Abacterium@DITJ01000103_1_10___10059_10382                                   SNADFLEVAEETLKNIANAIEEADSSLDVDATGDSLNIEFDGSKYLINIHGSSSEIWVSSPLSGASHFGYDEGTWKDSSENDLFELVTEELEDLG
342108_Mmagneticum@BAE51841_1__Protein_implicated_in_iron_transport                  DESRFASLADPLLERIGDAVEDAMEDADAELHAGILTLTLGIGQYVINKHAPNREIWLSSPKSGAHHFGWTGEQWISTRAEELLGLLRAEIGVEV
2053833_Msp@RAU21456_1__iron_donor_protein_CyaY                                      DESRFVSLADQLIEHIADAVEDALDKADADIQSGILTITLGVGQWVINKHTPNREIWVSSPKSGAYHFAHNDGGWVSTRASAMVPLLAAELGVEL
1082_Pfulvum@SEH48667_1__frataxin                                                    EESHFIALADPLLERLAEAIEDGRDDADAELEGGVLTVTLHGGTYVINKQTPNREIWLASPKSGAHHFVWRDERWVSTRPAALLPLLSAELGVPL
55518_Mgryphiswalde@AVM77745_1__frataxin_like_protein                                EESRFTAAADEFLSRAADLIDDALGDIDAELQGGILTLSLTGGQYVINKHTPNRQIWMSSPASGASHYDFADGQWLSTRPSTLPTVLAAELNAKF
1895778_Msp@OJX80872_1__iron_donor_protein_CyaY                                      DESRFTSAADQLLNRMADTIDDLLGDVDAELQGGILTLSLSGGQYVINKHAPNRQIWMSSPVSGASHYDYADGQWQSTRPAKLPQVLAAELKAKF
1437059_Mmoscoviense@OAN50896_1__hypothetical_protein_A6A05_11550                    DLSRFNTLADDTIEAIADKVDDLLGDIDADLQGGILTMTIGGGQYVVNKNGPMRQVWLASPVSGAWHFEWDEGHWLSTRPKALDAILAQELNDRF
1891279_Tindica@AXO14090_1__iron_donor_protein_CyaY                                  EETRFHQLADETIETLSDVIDDALGDLDVDLQSGILTIELSGEQFIINKHGPNRQVWLSSPVSGASHYDFDEETWTSTRSTTLHDQLSADLAVKT
1947674_Tsp@DENO01000251_1_9___8210_8542                                             EETRFHQIADETIETLSDVIDDALGDLEVDLQSGILTIELSGEQFIINKHGPNRQVWLSSPVSGASHYDFDEETWTSTRSTTLHDQLSADLAVKT
1544451_Tsp@OKH88461_1__protein_implicated_in_iron_transport                         EETLFHRLADETIENISDVIDDAVGDIDVDLEAGILTIELSGEQFIINKHALNRQIWMSSPVSGASHYDYDEESWRSTRATTLHEQLATDLAVKT
1974092_Rbacterium@PIW29519_1__iron_donor_protein_CyaY                               DDTAFARIADETLEAVMDAVEGALGDADVDLDGGILTIDLAGGQYVINKHAPNRQIWMSSPKSGATHYEYDAAGWRCTRGSRFDETLAAELKTLT
28181_Mblakemorei@OEJ68688_1__iron_donor_protein_CyaY                                DASAFEELAAKTLESLFEAIDDAIGDADVDFDNGILTVELDGRAYVVNKHAPNLQIWLSSPISGAAHFAFDEGAWLSTRGETLMEVLNTEFSQIA
1288970_Msp@CCQ74062_1__Putative_iron_sulphur_cluster__FeS__metabolism_CyaY_proteins ELSAFETIADTTLGSYAEIIDEAIGDADVDFQSGILTIELSGGQYVINKQAPTRQVWVSSPVSGASHFTYEDGVWRATRDDVLAEMLSKELTDKT
1123355_Tpusilla@JHYO01000013_1_90___97719_98027                                     DENQFHDIADAFLDSLFEQLDEQIGDADVDVEDGILNIELAGGTYIINKHAPNKQIWMASPKSGATHYEYKEGDWIGTRDADLVKRLCEELNVTL
1867952_CTmagnetica@SCA56774_1__Protein_CyaY                                         DESQYHTLADELLEKLFDELDEAIGDADIDLQDGILNIEFAGGVYIINKNAINREIWMASPKSGASHYAYVEGAWTGTRQADFLARLGDELKVSL
2032658_Abacterium@PDZW01000004_1_27___30153_30473                                   DESRFAALAAQLLSRLSDLAEEA---LDADLQGNVLTLELDGRQFVINSHAPLRQIWLSSPVSGASHYEAVAVAWRSTRGADFFETLSADIKKAT
1802023_Rbacterium@OHC83809_1__iron_donor_protein_CyaY                               TEAEFERLATAALTRFAETLERNLGAAEVDFQGGILTIVLRGGTYVINKHAPNRQIWLSSPRSGASHYGFDAAAWIDTRGRALADVLAEELGEVA
1948447_Abacterium@DLRN01000091_1_31___26530_26856                                   DESEFHALAGATLEALMDRIDEVAGDLEAELIDEVLTITLDDSQYVLNRHTINRELWLSSPKSGAGHYVYDKKAWTDRRGRDLYALLENELSAAA
293613_Rcanadensis@ABV73706_1__frataxin_like_protein                                 NNAEFSKIAETTIAYIVEKIEEQDKEIDVDLQGDILNLDTDKGIYVINKQSAAKEIWLSSPVSGPYHFFYEQGKWRNRAGLELIIILADELGIDF
336407_Rbellii@ABE04890_1__CyaY                                                      NNSEFSKIAETVIAHIADRIEEQNQDIDVDLQSDILSIDTTDGIYVINKQSAAKEIWLSSPVSGPYHFFYEQGKWKNRAGLELMSILTDELGIDF
272947_Rprowazekii@CAA14783_1__CYAY_PROTEIN__cyaY_                                   NNTAFSKLAETTIVYIVDKIEEQDLEIDVDLQGDILNLDTENGIYVINTQSASKEIWLSSPVSGPHHFFYEQGKWKSRIGFELMVLLTEELGIRF
1961830_Rendosymbiont@OZG31794_1__iron_donor_protein_CyaY                            DNTEFAKLAEQTISLIAEIIETEDKDIDIDFQGDILTLTTNQGIFVINKHSAAKEIWLSSPISGPYHFYYTTGRWQSKSSDDLIDILQQELKINF
2026788_Rbacterium@PCJ27141_1__iron_donor_protein_CyaY                               HDIEFVQESERIITEIADAIEDQDEEIDVDLNSSILTLTAEQGTFVINKQTAAQEIWLSSPISGPYHFKKDKGYWRSRDGTELFEILAKELPINI
1264899_Zcompransoris@PWR21780_1__iron_donor_protein_CyaY                            DDKDYRRQLEACLGHWLDVLEATGAF-ELDLADGVLQAETDGKVFILNRHLPLKQVWLSSPVSGAHHYAFDEGGWFSTRGEALADRLRADLGQIG
1948350_Abacterium@DBAU01000038_1_13___10949_11272                                   NESAFHDRCGEDIARLQDALEAQDTQLDIDGQDGMLSVKLDGRTFVISRHTAARELWLSSPVSGGHHFRPVGDGWVLPNGQTFPRLFLDELNHLT
357244_Otsutsugamush@CAM80062_1__putative_iron_binding_and_oxidizing_protein         LERSFIVLASQAISQIADSIILQDLDIDVNFDEMILYITISTKQFVITGHTFARQIWLVSPISGPHHFSYIDNKWLNRDKQDIWPLLQTEINQLT
1359168_Ochuto@KJV55781_1__iron_donor_protein_CyaY                                   LENDFVVLASKAISQIADNIILEDPKIDINFDEMILYVTISTKQFVITGHTSARQIWVVSPISGPHHFSYINNRWLNRNKQDLLLLIHSEINQLI
752179_Omassiliensis@CANJ01000020_1_33___36861_37193                                 LEGDFLVLANKTINHIADSIVSQDNTIEVNFGDAILHIIVSDKQFVINIHVAARQIWLASPVSGPHHFNYIAGKWLGRNKEDLLSLISLELNNFV
1951236_Rbacterium@DDCV01000122_1_5___5117_5431                                      RETEFINVCEQELEKIGEMLEKKDVNLDIEYLDGILNIEINGKKYVINRNSGNQKIWYSSPFSGADYFTYDDNSWFNDSGVELSAKLFNELDQIL
1951237_Rbacterium@DDPT01000011_1_25___23947_24255                                   LEKDFLKYCEASLIKLCEDVENIDKNLDVEYSDGILEIIITKQTYIINRNSGNQKIWYSSPFTGADYFSFDEGNWLSAKGEELTQKLFSELKTII
1528098_Rbacterium@AIL65116_1__frataxin_like_protein                                 --MEFNILAINSLENLYEKLETNEAFLEIDFNNEVLYIASKNQEYVINKHSPSRQIWFSSPLTGTYYFSYDIKLWLDKEGKELEDLIIGELKRII
1607817_CAlacustris@KKB96887_1__Protein_CyaY                                         QEIEFNNLAQIELSKLYELLVGTSKYLDTELTDGIVYITLTDRQYVINKHYPSKQIWLSSPISGASYYSYDLDKFINKDNQALIEKILIEISVYE
1973901_Abacterium@PIR32413_1__iron_donor_protein_CyaY                               EETQYHKYADAALEELLEYLEGLEDEIYPELESGVLSLTMDDRQYVINKHTPSKQIWVSSPYSGAGYYEYAEGVWQPKRGKNLREFIMAEVMENL
1948416_Abacterium@DITS01000027_1_44___50314_50649                                   DDAHYHAIVAATLVHISDQLEQAYDDLDYDEGAGILSIITSGRTFIISRHAPSNQLWLASPISGGLHFEYHTACWCLPDGRTLNQILAVDLEKTA
1948380_Abacterium@DDZS01000071_1_19___13532_13867                                   DEFHFHAYANATLQHIFDQLEQAYDDLDYDEGSGILSIVTSGQTFIVSKHGPSQQLWLPSPISGGLHADFNEQEWLLPDGRDLKDVLAEDLVTTA
1948418_Abacterium@DITH01000026_1_10___8971_9291                                     DDTTYHRLADQTLAHLADALEAAYDDLDLELEGSVLTIITAERTLVVSKHAPSQQIWLASRQSGGLHFSAGEGGWQLSDGRTLDAVLAHELAHD-
1948415_Abacterium@DIUV01000015_1_62___55223_55561                                   DETNFHKTADAYLESLFDLLEEQDEALDITFEGNVLAIFITGKQFLLSKHSPSQQLWLASPISGGLHFSLNKNEWELKDGRTLLVILEEEINFLT
244581_CPacanthamoeba@AIL13366_1__hypothetical_protein_IM40_07445                    TNLNFKLVAEKTFESLSSILEDVLEDGEIEDTGGILKILLNSNTVLLNFHTPTSQIWLSSPLSGALHFSWDDRKWLSTRHEDLFTFLERDLSQLC
1629334_Cvaricaedens@GAO98440_1__frataxin_like_protein                               NKTDFMNQVHDTLQGLAEMLENQLDENDIDIREGFLQITFAGHIWLLNRHGPTQEIWLSSPITGGLHFRFHEQRWISTRSQELFSFLERELSAFS
91604_CPacanthamoeba@AIK97006_1__hypothetical_protein_ID47_10095                     -MTNIRALARQTLHLIAIFIEENVPEVEVEPGEEDVLIIDHDQNFLLNYHGVTQQIWYSSAMSGAHHFALAEGVWHCTRKNTLDDVLSKELSHLC
985867_COthessalonice@AEWF01000003_1_113___126971_127291                             -MINIRALARQTLQHIAEFVEDHMPEVEVEPGEEDVLIIDYNRHFLLNYHGVTQQVWYSSAISGAHHFALTEGVWHCTREDTLSQLLSRELSHIC
244582_CPsymbiosus@JQAK01000001_1_1038___1154845_1155159                             SFDSFDSIAQQTLHHLADHLEAQT--LDIELTGLQLTICDRRQTFLLNFHGPTNQMWLSSPATGAHHFQWNGTAWVSTRELSLFEILSADMQQLF
1895706_Abacterium@OJW49056_1__iron_donor_protein_CyaY                               -MEDFHKASSQTLEELAEFFETWP--AEVDLLEESLTITLKKHQYLINKHGVTRQIWLSSPFTGAHHFQLKKNQWRCTRDILLEDLLIEERKIHV
269484_Ecanis@AAZ68723_1__CyaY_protein                                               CISDFQALSYNLLNTLTEMIDRVDIDLECENCDGVVKISDNGNLYIINKHEPSMQIWVASPISGSVRFSYDKSAWINDKSDELFNFLRVEMKVLF
302409_Eruminantium@CAI28162_1__Putative_CyaY_protein                                CVSDFQSLSYNVLDTLVNMIDAADLDLECENCNGVVSISDKGNVYIVSKHEPSLQIWVASPISGSVRFSYNKNIWVNNNNDELFHFLKSEINMLF
1359163_CNlotoris@KJV69152_1__frataxin_like_domain_protein                           SISQFQNLACESLNSLLFLIENADYNLECDSYEGLIKIASEKNEYVISKHDFSMQIWVSSPLSGSVRFSYDSKIWCNEAGCNLVEFIKKEMHLLF
212042_Aphagocytophi@ABD43816_1__frataxin_like_domain_protein                        SGVSYLDLARGALDSLVSMVEEKSSSLSCDSNGDVVEISDGDSDYLISWHAQTQQIWVASPVSGSVRFVYDAGLWCEQRGRELFAFVRQEICEIF
234826_Amarginale@AAV86302_1__hypothetical_protein_AM166                             PTSDLKVVARDALDSLLSMIEQVDVEIECDVGDGIIEATCDGLVYLISWHQPSSQIWVASPISGSVRFSYNAASWRDTQARELLSFVKQDICAAF
1895707_Abacterium@OJV46454_1__iron_donor_protein_CyaY                               SDGQFESYIDYFFQRIVEHLEDTYGSEDIISAPGIVEIIVKRSKIVINQHIPMKQIWYASPLSGASHFKASEGEWVSTQDKKFINLLQEELSVLL
1082868_Hcurviuscula@PPE05327_1__frataxin_like_protein                               -MYTFLESAQALLNELFFRLHDFEEIWDINEREGVMEVRIVPSVYLIHRHDALQQIWLSSPLSGGWHFSFDGNGWYDTRDQPLFSMLFLELKPYI
1321371_Hundulata@ETZ04776_1__hypothetical_protein_K737_300834                       ---MFAEFAQILLDEIFSRIHAFESIWDINERSGVLEVKIVPSVYLIHQHNTLEQIWLSSPLSGGWHFTFDANTWYDTRKYPFFLMLFSEFKPHI
1399147_Hobtusa@ETZ07422_1__frataxin_like_protein                                    ---MFRESAKLLLDTLFDRVYDLESFWDINEREEALEIKIISSVYLIHQHNALEQIWLSSPISGGWHFVFNPHGWIDTRKRPFFLMLFSEFKPYI
1895705_Abacterium@OJU73105_1__hypothetical_protein_BGO07_02880                      LMSDFSFFVQKSLDALFSGLLPLEDQVELEESSMGLKIILDQKIYVIHGHLDLQQLWVSSPLSGGWHFVLDPGQWKDTRHQTLEEFFLKEFHKFE
222891_Nsennetsu@ABD46160_1__hypothetical_protein_NSE_0400                           SEIHFAKLSAVVFDEIVALAGRSPLC-EYDCNEGVVELFLRQGAFLIVGKADLGEIWVSSLAIGAERFYLDDGRFVNKSGEEIVSWIKKILQL--
1286528_Nhelminthoeca@AHX11331_1__frataxin_like_domain_protein                       -TTSFDELSAGVFEEVVTLVEGCNSC-DYECLASSVEILTKKGVLLINKKLDLMELWISNTVIGSMRFSMDQGCFINKDGEEIFAWVNNFLSSEG
