# Supplementary material for: Components of iron–Sulfur cluster assembly machineries are robust phylogenetic markers to trace the origin of mitochondria and plastids
Source: PLoS Biol. 2023 Nov 8;21(11):e3002374. doi: 10.1371/journal.pbio.3002374 (PMC10631705; doi:10.1371/journal.pbio.3002374)
Supplement: S1 Data — (ZIP) [file pbio.3002374.s017.zip › S1 Data/Concatenations/ISC/ISC_Alpha/trimmed_alignments/Fdx_Alpha.bmge.phy]

 384 109
12312345_Abacterium@PPR14893_1__Ferredoxin_6                                          MSHVNYILPNGEKVVVEASEGDDLLTLAHRNKIALEGACEGSLACSTCHVIVDKSYFSKLEEAVDEEEDMLDYAFGLTATSRLGCQIKMCKKLDGITVTLPAQTRNMQL
2013069_Abacterium@PPR64377_1__Ferredoxin_6                                           LPNITFIDPDGTRRQFEATVGQTLLEVGQENGIDLEGACEACMACSTCHVIVDEEWYARLEPSSEDEKDLLDLVFNLERTSRLGCQIHITDELDGLVVSLPRGHLNLQD
1952861_Rbacterium@DIHX01000147_1_5___2991_3269                                       ------------------MIGQTLLEVGQENGIDLEGACEACMACSTCHVIVDEEWYQRLEPSSEEEKDLLDLVFNLERTSRLGCQIHITGELDGLVVSLPREHLNLQD
1898112_Rbacterium@PCH82692_1__2Fe_2S_ferredoxin                                      MPIITFIEPDGRRRECDAADGETILDVGQRFGIDLEGSCEGCMACSTCHVIVGEDWFSKLEVASEEEDDMLDMAYDLTKTSRLGCQVVLNDGLDGIVVNLPSAHHNLMD
1655503_Abacterium@LFEN01000018_1_15___14534_14863                                    MPKVTFIEPDGRRREADVVTGVTLQEIAEDYNIDLEGACEGSMACSTCHVIVADEWFDRLDPASEEERDMLDLAFDLRRTSRLGCQITMTDALDGLIVSLPSEHRNMMD
1952852_Rbacterium@DCWJ01000037_1_3___2099_2428                                       MAKITFIDPSGNSTEVDAPIGKSVMEIAQTNNLDIEGACEGSLACSTCHVIISTEWYDKLSSVAEEEEDMLDLAHGLTRTSRLCCQIDMTEELDGLVVTLPAETHNLMI
1986864_Rbacterium@OUT80660_1__2Fe_2S_ferredoxin                                      MPKIIFIKPNGIEHEVEAPLGKSLLDIAQANNIEIEGACEGSLACSTCHVIVKDNWFDCLKPIKEEESDMLDLAYGLTRYSRLCCQILMSEDLDGLVVSLPLETHNLMI
1802023_Rbacterium@OHC80665_1__2Fe_2S_ferredoxin                                      MSKVTFIDASGNKRTVAAPEGLSVMEVAHRNDVDVEGACEGSLACSTCHVIVAPEWFAKLAPASEEEEDMLDLAFGLTQTSRLSCQIRMSRELDGITVTLPAATRNMMV
1236958_Sglossodoripe@BAMS01000002_1_104___100244_101731                              MSKLTFVKPNGDRVEVVAPIGKTLLEIAHQNGLELEGACEGSLACSTCHLIIDEDDFDRLPEASDDEEDMLDLAWGLTPTSRLGCQIVMTEELEGMVVTLPSGFNNQLF
1856292_Abacterium@OUR76634_1__2Fe_2S_ferredoxin                                      MSKVTFVKPNGDRIEVDAPLGKTLLEIAHQNGIELEGACEGSLACSTCHLIVEEEDFDLLQDASDDEEDMLDLAYGLTPTSRLGCQIVMTEELDNLVVALPSGFNNQLF
1948414_Abacterium@DIYE01000212_1_6___4522_4719                                       --------------------------------------------CSTCHIVVSDEDFDLLEDPSDDEEDMLDLAFGLTPTSRLGCQIHMSEELDGIVVSLPSGSNNQLL
1948382_Abacterium@DEWR01000094_1_8___4876_5205                                       MPKMTFIKPDGSRQEVDAPLGHTILEIAHQNNIDLEGACEGSLACSTCHIIVSDEDFERLPEATEDEEDMLDLAYGLTRTSRLGCQIEITEELDDLVVTLPGGSNNMMV
272947_Rprowazekii@CAA14664_1__ADRENODOXIN_PRECURSOR__adx1_                           MLKVTFIINDEEERTVEAPIGLSILEIAHSNDLDLEGACEGSLACATCHVMLEEEFYNKLKKPTEAEEDMLDLAFGLTDTSRLGCQIILTEELDGIKVRLPSATRNIKL
293613_Rcanadensis@ABV73155_1__DNA_polymerase_III_subunit_delta_                      MSKVTFIINDGEEKTVEAPIGLSILEIAHSNDIDLEGACEGSLACATCHVILEEEFYNKFKKPTEAEEDMLDLAFGLTDTSRLGCQIILTEELDGIKVRLPSATRNIKL
336407_Rbellii@ABE04595_1__Ferredoxin                                                 MSKVTFVINNGEEKIIEAPLGLSILEVAHSNSIDLEGACEGSLACATCHVILEEEFYNKLEKPKEEEEDMLDLAFGLTDTSRLGCQIILTEKLDGIKVRLPSATRNIK-
1961830_Rendosymbiont@OZG32023_1___2Fe_2S__ferredoxin                                 MPKVIFVDKDGTEKIVDAPIGLSILEIAHQNDIDLEGACEGSLACATCHVILDEEFYHKLKSPSEAEEDMLDLAFGLTHTSRLGCQIIVTEDLDGIRVRLPSATRNINL
752179_Omassiliensis@CANJ01000026_1_63___68162_68515                                  EVKIIFVINDGEEKVVDAPVGLSLLEVAHQNEIDLEGACEGSLACATCHVIVDESWYHKLVPPLEEEDDMLDLAFGLTSTSRLGCQVIITENFDGLKVKLPSATRNINL
1359168_Ochuto@KJV57276_1__2Fe_2S_iron_sulfur_cluster_binding_domain_protein          TVKVIFIINDTEEKIIDAPIGLSLLEVAHQNKIDLEGACEGSLACSTCHVIVDSNWYQKLPLPVEEEEDMLDLAFGLTSTSRLGCQVIITKDLHGLRVRLPAATRNVSL
357244_Otsutsugamush@CAM80167_1__ferredoxin_like_iron_sulfur_cluster_binding_protein  TVKVIFIINDTEEKMVDAQIGLSLLEVAHHNKIDLEGACEGSLACSTCHVIVDPGWYKKLPLPVEEEEDMLDLAFGLTNTSRLGCQIIITEELDGLIVKLPIATRNVSL
2026788_Rbacterium@PCJ24837_1__2Fe_2S_ferredoxin                                      MAKVIFIE-DGTEKEIEALVGLSILEIAHENDIDLEGACEGSLACATCHVVLEEKTYNSLEEPEEAEEDMLDLAFGLTHTSRLGCQIILTKELDGMRILLPSATRNINL
1986631_Pbacterium@RPG12597_1__2Fe_2S_ferredoxin                                      MTKIIFVEPDGKEVTVNAQNGLSLLEVAHNNGISLEGACEGSLACSTCHIIVEKEFFEKLPEPSEEEEDMLDLAWGLTHTSRLGCQIIINDDLDGMKVKVPSGTRNMSV
1986627_Pbacterium@OUT43757_1__2Fe_2S_ferredoxin                                      MTKIIFVESDGSEKTVNAENGLSLLEVAHSNGIDLEGACEGSLACSTCHIIIEKEFFEKLPEPSEEEEDMLDLAWGLTHTSRLGCQIIVDDSLDGIKVKVPNGTRNMSV
1986644_Pbacterium@OUU51623_1__2Fe_2S_ferredoxin                                      MTKIIFIQPDGSEKTVDAQNGLSLLEVAHSNGIDLEGACEGSLACSTCHIIVDKVFFESLPEPTEEEEDMLDLAFGLTHTSRLGCQIIIDAKLEGMKVKIPTGTRNMSV
2007300_Aproteobacter@PDH55372_1__2Fe_2S_ferredoxin                                   MTKIIFIEADGTEKEVDAQNGHSLLEVAHTNGISLEGACEGSLACSTCHIILEKKIFDKLPEPSEEEEDMLDLAWGLTHTSRLGCQIIIDGSHDGMRVKVPSGTRNMSV
2013095_Abacterium@PPR40918_1__hypothetical_protein_CFH30_00767__partial              MTKIIFIE-NGKEKIVEAQNGLSILEVAHNNGISLEGACEGSLACSTCHVVVEKKFFDDLPEPSEEEEDMLDLAWGLTHTSRLGCQIIIDDKLDGMRVTVPTGTRNMSV
1986869_Rbacterium@OUW71855_1__2Fe_2S_ferredoxin                                      MVKIIFIDXDGSEKVIDAEIGLSXLEIAHKNGIDLEGACEGSLACATCHVILEKPYFDKLEEPTEEEEDMLDLAFGLTHTSRLGCQIIMTKELDGIKVKIPSGTRNMNV
1123355_Tpusilla@JHYO01000018_1_22___20105_20431                                      MPKMTFINPDGSEKEVEAPNGLSVLEIAHKNDVDLEGACEGSLACSTCHVIVAEEWFDKLAEPEEEEEDMLDLAFGLQQTSRLGCQIIMSDDLDGLKVHVPSETRNIGX
1867952_CTmagnetica@SCA58076_1___2Fe_2S__ferredoxin                                   MPKIIFVNPDGSEKEVEAANGLSILEVAHKNEIDLEGACEGSLACSTCHIVVDDEWFDELEEPTEEEEDMLDLAFGLQETSRLGCQIIMSDDLDGIKVHVPAETRNIG-
1544451_Tsp@OKH86952_1__2Fe_2S_ferredoxin                                             MPKIVFVEPDGTEKEFEVADGLSVLEAAHKNGIDLEGACEGSLACSTCHVVVDGDWFDKLEEPSEDEEDMLDLAFGLTETSRLGCQIIMSDELDGLRVKLPSATRNMMV
1947674_Tsp@DENO01000137_1_14___16152_16304                                           MPKIVFVETDGTEKEFEVADGLSVLEAAHKNGIDLEGACEGSLACSTCHVV----------------------------------------------------------
1891279_Tindica@AXO15337_1__2Fe_2S_ferredoxin                                         MPKIVFVEPDGTEKEFEVADGLSVLEAAHKNGIDLEGACEGSLACSTCHVILEDDWFDKLDEPSEDEEDMLDLAFGLTETSRLGCQIIMSDELDGLRVKLPSATRNMMV
1948365_Abacterium@DDGG01000005_1_4___2035_2367                                       MPKVIFVTPDDKKIEIDAPEGLSLLEIAHENDIDLEGACEGSLACSTCHVVVDPEWFPKLEEPTEDEEDMLDLAFGLTHTSRLGCQIIMSDDLDGIKVRLPEGTRNMLL
1951934_Hbacterium@DLRV01000016_1_54___50495_50827                                    MPRVVFVTPDEKKIEVDTPAGLSLLEVAHANNIDLEGACEGSLACSTCHVVVDPEWYKKLDEASEDEEDMLDLAFGLTHTSRLGCQIIITDELDGITVRLPEGTRNMQL
1279038_Nitersonii@KB907342_1_139___153749_154081                                     MPKMTFVSPDGKRHDVEAPEGLSVLEIAHRNDMDLEGACEGSLACSTCHVVVDPDWIDRLKDPTEDEEDMLDLAFGLTKTSRLGCQILMTADLDGLVVHLPEGSRNVLK
80876_Iperegrinum@SIT11687_1__ferredoxin__2Fe_2S                                      MPRMTFIDPNGTRHDVDAPEGLSVLEIAHQNKIGLEGACEGSLACSTCHVVIDPEWFDRLEEPSEDEEDMLDLAFGLTKTSRLGCQILMSAKLDGLVVRLPEGTRNALD
1549855_Hjordaniae@AMW34844_1__2Fe_2S_ferredoxin                                      MPKMTFLSPDGTRLEVEAPEGLSVLEIAHRNDVDLEGACEGSLACSTCHVIIAPDWFDRLEPPAEDEEDMLDLAFGLTKTSRLGCQIIMKPELDGLTVHLPAGSRGAAG
580166_Opacificum@KZD00878_1__2Fe_2S_ferredoxin                                       MPKMVFIDPDGTRHEVEAPLGLSVLEIAHRNAIDIEGVCEGSLACSTCHVIVEPSDYDRLKPVSEDEEDMLDLAFGLTKTSRLGCQIVMTEDLDGLTVRLPSGTNNVMG
1207063_Oindicum@EKE78851_1___2Fe_2S__ferredoxin                                      MPKMVFIDPDGTRHKVEAPVGLSVLEVAHRNGIDIEGACEGSLACSTCHVIVDPADFGRLEEPSEDEEDMLDLAFGLTKTSRLGCQIVMTEELDGLTVRLPSGTNNMMG
69960_Rtrueperi@SDE55772_1__ferredoxin__2Fe_2S                                        MPKLVFIDRDDTRHEVEVPVGLSVMEAAHRHDIDLEGACEGSLACSTCHVIVDPAWFDKLKEPTEDEEDMLDLAFGLARTSRLGCQIIMTDELDGLVVRLPAETRNAML
1231343_Asyzygii@GAN72385_1__ferredoxin_2Fe_2S                                        MPQMTFVEQDGTERTVDAPVGLSVLEIAHKHDVDLEGACEGSLACATCHVVVDPAWADKLTAPTDDEEDMLDLAFGLEKTSRLGCQIVMTEALDGLVVRLPSKA-----
1234671_Apapayae@BAIN01000099_1_3___1768_2082                                         MPQMTFVEQDGTEHTVDAPVGLSVLEIAHKHDIDIEGACEGSLACATCHVVVDPAWAEKLSTPTDDEEDMLDLAFGLEKTSRLGCQIVMTDALDGLVVRLPSKGX----
634452_Apasteurianus@BAI00698_1__ferredoxin                                           MPQMTFVEQDGTEHKVDAPVGLSVLEIAHKHGIDLEGACEGSLACATCHVIVDPTWAPKLAAPTDDEEDMLDLAFGLEKTSRLGCQIVMTDALDGLVVRLPSKA-----
1076596_Apersici@AQT05034_1__2Fe_2S_ferredoxin                                        MPQMTFVEQDGTERTVDAPLGLSVLEIAHKHGIDLEGACEGSLACATCHVVVDPSWAPKLEAATDDEEDMLDLAFSLEKTSRLGCQIVMTDALDGLVVRLPRTA-----
446692_Asenegalensis@CEF41064_1__ferredoxin                                           MPQMTFVEQDGTERTVDAPLGLSVLEIAHKHGIDLEGACEGSLACATCHVIVDPSWAPKLNTPTDDEEDMLDLAFGLEKTSRLGCQIVMTEDLNGLVVRLPRTA-----
1670661_Asp@OUJ09940_1__2Fe_2S_ferredoxin                                             MPHMMFIEQDGTEHKVDAPVGLSVLEIAHKHDIDLEGACEGSLACATCHVIVDPDWAAKLSTPTDDEEDMLDLAFGLEKTSRLGCQIVMTDELDGLVVRLPRKS-----
272568_Gdiazotrophic@ACI50407_1__ferredoxin                                           MPHMIFIESDGTRREVDAPVGLSVLEIAHKHGVDLEGACEGSLACATCHVVVDPDWAPKLAAPTEDEEDMLDLAFGLEKTSRLGCQIVMTEALDGLVVRLPHKA-----
1231351_Amethanolica@GAJ27650_1__ferredoxin_2Fe_2S                                    MPHMVFIERDGTRREVDAPAGLSVLEIAHKHDIDLEGACEGSLACATCHVIVDPEWAPKLASPTDDEEDMLDLAFGLEKTSRLGCQIVMTDALDGLVVRLPHTA-----
1231623_Tsakaeratensi@GAN55631_1__ferredoxin__2Fe_2S                                  MPHMIFIERDGTRREVDAPLGLSVLEIAHKHDIDLEGACEGSLACATCHVVVDPAWAAKLANPTDDEEDMLDLAFGLEKTSRLGCQIVMTDALDGLVVRLPRTA-----
320497_Nchiangmaiens@AQS88990_1__2Fe_2S_ferredoxin                                    MPHMIFIERDGTRREVDAPLGLSVLEIAHKHDIDLEGACEGSLACATCHVVVDPDWAAKLSAPTDDEEDMLDLAFGLEKTSRLGCQIVMTDALDGLTVRLPKTS-----
1088869_Gmorbifer@EHH68178_1__ferredoxin__2Fe_2S                                      MPKMTFIERDGTRRDVDAPVGLSVLEIAHKHDIDLEGACEGSLACATCHVIVDPEWASKLSSPTDDEEDMLDLAFGLEKTSRLGCQIVMTDALDGLTVRLPKTG-----
290633_Goxydans@AAW61122_1__Ferredoxin__2Fe_2S                                        MPKMTFIERDGTRRDVDAPVGLSVLEIAHKHDIDLEGACEGSLACATCHVVVDPEWAAKLSAPTDDEEDMLDLAFGLEKTSRLGCQIVMTDALDGLTVRLPKAG-----
1231624_Abogorensis@BAT20311_1__ferredoxin_2Fe_2S                                     MPHMIFVEQDGTRREVDAPVGLSVLEVAHKHDIELEGACEGSLACATCHVIVDPEWADKLSAPTDDEEDMLDLAFGLEKTSRLGCQIVMTDALDGLVVRLPKAS-----
376620_Gjaponicus@KXV21290_1__2Fe_2S_ferredoxin                                       MPKMTFIERDGSRREVDAPVGLSVLEIAHKHDIDLEGACEGSLACATCHVIVDPEWAGKLSEPTDDEEDMLDLAFGLEQTSRLGCQIVMTEDLNGLTVQLPKAG-----
1120919_Anitrogenifig@AUBI01000005_1_77___91336_91650                                 MPIMIFLEPDGVERKVDAPLGLSVLEIAHKHGIDLEGACEGSLACATCHVIVDPSWAPKLAEPTEDEEDMLDLAFGLEKTSRLGCQIVMTEALDGLVVRLPGKKX----
435_Aaceti@AQS86023_1__2Fe_2S_ferredoxin                                              MPHMIFVEPDGTERKVDAPVGLSVLEIAHKHGVDLEGACEGSLACATCHVIVDPSWAPKLSEATEDEEDMLDLAFGLEATSRLGCQIIMNDELDGLTVRLPRKS-----
1223520_Nthailandica@BCZB01000001_1_183___211677_211991                               MPKMTFIDRDGSRHDVDAPNGLSVLEVAHKHDIDLEGACEGSLACATCHVIVDPEWAGKLSDATDDEEDMLDLAFGLEETSRLGCQIVMTDALDGLVVHIPKQGX----
436_Khansenii@LUCI01000004_1_26___31420_31773                                         MAHIVFVERDGTRREVAAPLGLSVLEIAHKNGVDLEGACEGSLACATCHVVVDPQWAEKLTPPTEDEEDMLDLAFGLEKTSRLGCQIVMTEALDGLVVRLPRASX----
28448_Kxylinus@ATU73635_1__2Fe_2S_ferredoxin                                          MAHITFIERDGSRREVAAPLGLSVLEIAHKNGIDLEGACEGSLACATCHVVVDPEWAPRLTPPTEDEEDMLDLAFGLEKTSRLGCQIVMTEALDGLVVRLPRTS-----
526_Arubrum@SIQ51081_1__ferredoxin__2Fe_2S                                            MPSMIFIERDGSRRTVDAPVGLSVLEVAHKHGVDIEGACEGSLACSTCHIIVDPDWYAKLGKASEDEEDMLDLAFGLEKTSRLGCQIVMSPALDGLVVRLPAGVRNAQG
349163_Acryptum@ABQ30968_1__ferredoxin                                                MPNMTFIERDGTRRTVDAPSGLSVLEIAHKHGIDIEGACEGSLACSTCHVIVDPDWFAKLAAASEDEEDMLDLAFGLEKTSRLGCQIVMSPALDGLVVKLPAGVRNAQN
1970303_Asp@OYV36400_1__2Fe_2S_ferredoxin                                             MPKITFIERNGQPREVEAPVGLSVLEVAHKHGVDIEGACEGSLACSTCHVIVDPAWADKLARASEDEEDMLDLAFGLEKTSRLGCQIVISEALDGLVVRLPSAVRNASK
1120923_Aaminolytica@GAN80237_1__ferredoxin_2Fe_2S                                    MPKMTFIERDGTCREVEAPVGLSVLEVAHKHGIDIEGACEGSLACSTCHVIVDSEWFGKLKGPSEDEEDMLDLAFGLEKTSRLGCQIVITEALDGLVVKLPAATRNAGK
1214225_Asp@EKN00131_1___2Fe_2S__ferredoxin                                           MPKMTFIERDGSSREVEAPVGLSVLEVAHKHGVDIEGACEGSLACSTCHVIVDPDWFGKLKGPSEDEEDMLDLAFGLEKTSRLGCQIVMSEALDGLVVKLPSATRNAGK
1970303_Asp@OYV34472_1__2Fe_2S_ferredoxin                                             MPKMVFVERNGVAREVDAPVGLSVLEVAHKHGVDIEGACEGSLACSTCHVIVDPAWFGKLGKPTEDEEDMLDLAFGLEKTSRLGCQIVMSEALDGLVVKLPSATRNAAG
391165_Gbethesdensis@ABI62840_1__Ferredoxin__2Fe_2s                                   MPKMTFVEQDGTHREVDAPAGLSVLEIAHKHGVDIEGACEGSLACSTCHVIVDPEWFDRLEQPTEDEEDMLDLAFGLQKTSRLGCQLVMTEALDGLVVRLPSGSRNAGG
257708_Rgilardii@APT56589_1__2Fe_2S_ferredoxin                                        MPKMTFIERDGTRREVDAPLGLSVLEIAHRHGVDIEGACEGSLACATCHVIVDGDWFPKLAEPTEDEEDMLDLAFDLQETSRLGCQIVMSEALDGLVVKLPAAGK----
1123072_Rflocculans@AUDH01000004_1_22___24630_24959                                   MPKMTFIERDGTRREVEAPLGLSVLEIAHRHGVDIEGACEGSLACSTCHVIVDPAWFPKLVEPTEDEEDMLDLAFDLQETSRLGCQIIMTEALDGLVVKLPAGSRNAGG
990373_Hrosea@PZW44792_1__2Fe_2S_ferredoxin                                           MPKMTFIERDGTRREVEAPLGLSVLEIAHRHGVDIEGACEGSLACSTCHVIVDSPWFPRLVKPTEDEEDMLDLAFDLQETSRLGCQLIMTEALDGLVVKLPAGTRNAG-
568898_Raestuarii@PWC30836_1__2Fe_2S_ferredoxin                                       MPKMTFIERDGSRREVEAPLGLSVLEIAHKHDVDIEGACEGSLACSTCHVIVGGEWFGKLAGPTEDEEDMLDLAFDLQETSRLGCQLIMTEELDGLVVKLPAGTRNAS-
1951943_Hbacterium@DBAV01000134_1_3___759_1076                                        MPKMVFIERDGSRKEVEAPLGLSVLEIAHRHGVDIEGACEGSLACATCHVIVEPEWFGKLAGTTEDEEDMLDLAFDLQETSRLGCQIVMTDALDGLVVKLPAAAKX---
209650_Aorganivorans@KN174001_1_2___976_1299                                          ---MTFIERDGTRREVEAPLGLSVLEIAHRHGIDIEGACEGSLACSTCHVIVDPAWYGKLVPPTEDEEDMLDLAFGLEKTSRLGCQIVMTEALDGLVVRLPMATRNLLE
1969806_Asp@CP029176_1_1063___1121508_1121840                                         MPKMTFIERDGTRREVDAPLGLSVLEIAHRHGIDIEGACEGSLACSTCHVIVDPAWFAKLARPTEDEEDMLDLAFGLEKTSRLGCQIVMTEALDGLTVRLPAGTRNLLD
1231350_Arubrifaciens@GAN77973_1__ferredoxin_2Fe_2S                                   ---------------MDAPLGLSVLEIAHKHDIDIEGACEGSLACSTCHVIVDPSWFRRLAKPTEDEEDMLDLAFGLEETSRLGCQIVMTEALDGLVVRLPAGTRNMLA
1121861_Etepidiphila@KB899943_1_21___32118_32450                                      MPKMTFIERDGTRREVDAPLGLSVLEIAHRHGIDIEGACEGSLACSTCHVIVDPKYFELLQAPTEDEEDMLDLAFGLEETSRLGCQIVMTEELDGLVVRLPKATRNAMK
2185104_Esp@QMDI01000002_1_855___904669_905001                                        MPKMVFIERDGTRREVDAPLGLSVLEIAHRHGIDIEGACEGSLACSTCHVIVEKKWFDMLEPPTEDEEDMLDLAFGLEETSRLGCQIVMTEELDGLTVRLPKATRNAMK
1951301_Abacterium@DIUL01000132_1_28___30490_30819                                    MPKMVFIERDGTRREVDAPNGLSVLEIAHKHGVDIEGACEGSLACSTCHVIVDAGWFKKLATPTEDEEDMLDLAFGLTETSRLGCQIVMTDALDGLTVKLPAGTTNAMG
1970565_Rbacterium@OYV53765_1__2Fe_2S_ferredoxin                                      MPTMIFVERDGTERAVDAPIGLSILEVAHKHGIDIEGACEGSLACSTCHVIIDPTWYERLAKASEDEEDMLDLAFGLEKTSRLGCQIVMSESLDGLRVKLPSSVRNNMA
1510841_Papium@CP020554_1_373___431163_431477                                         MPRMVFVERDGSRHEVEAQAGLSVLEIAHENNIDLEGACEGSLACATCHVIVDPAWADKLKSPTDDEEDMLDLAFGLEKTSRLGCQIVMTEELDGLVVHLPKAGX----
1123227_Sfloricola@KB899341_1_22___26139_26453                                        MPKMVFVERDGTRREVEAKNGLSVLEIAHEHDIDLEGACEGSLACATCHVVVDPAWADKLSDATEDEEDMLDLAFGLQPTSRLGCQIVMKDELDGLVVSLPKGSX----
2478912_Csp@AYN86351_1__2Fe_2S_ferredoxin                                             MPHIVFIEQDGTRREVDAPVGLSVLEIAHKHGIDLEGACEGSLACATCHVIVDESWWDKLKPAAEEEEEMLDMAFGLERTSRLGCQIIMTEELDGLVVRLPKLS-----
1088868_Cintestini@EHD14476_1__2Fe_2S_ferredoxin                                      MPRMTFIERDGSKREVDAPVGLSVLEIAHKNDIDLEGACEGSLACATCHVVVDESSWDKLKPAAEEEEDMLDMAFGLEKTSRLGCQIIMTEELDGLIVRLPRMS-----
1856302_Rbacterium@OUS13233_1__2Fe_2S_ferredoxin                                      MPKMTFVETDGTEKEVDAPLGLSVLEIAQRNDIDIEGACEGSLACATCHVVIDPSWYGKLEEVTEDEEDMLDLAFNLTETSRLGCQLIMSEALDGLKVKLPESL-----
1122135_Klaminariae@KB893146_1_335___383439_383753                                    MPKMIFVERDGAEREVDAPLGLSVLEIAQRNNVDIEGACEGSLACATCHVVIDPSWFDKLEAVSEDEEDMLDLAFNLTQTSRLGCQLIMSEELDGLKVKLPEAIX----
1082479_Lhalophila@SDG00419_1__ferredoxin__2Fe_2S                                     MPKMTFIQKDGSKKEVDAPVGLSVLEIAHRNNIDMEGACEGSLACSTCHVIVDKKWYKKLPKASEDEEDMLDLAFGLTKTSRLGCQIVMSEKLDGLVVQLPEQVTNWMD
1089552_Rsalinarum@KI911559_1_2725___2995348_2995677                                  MPKMTFIEKDGNHKEVDAPVGLSVLEIAHRNGIDMEGACEGALACSTCHVIVHKKWFKKLDEPTEDEEDMLDLAFGLTKTSRLGCQIVMSEELDGLVVQLPEQVTNWMG
570967_Ffenggangensi@JMLV01000001_1_489___536417_536749                               MPKVVFIERDGNQKEVEAPVGLSLLEIAHRNDVDIEGACEGSLACSTCHVIIDDKWFKRLSEPSEDEEDMLDLAFDLQRTSRLGCQIVMTEELDGLTVRLPGDTRNMLL
2164067_Rbacterium@QXNY01000004_1_492___513685_514017                                 MPKMTFIERDGRTKTVEAPSGLSVLEIAHRNDVDIEGACEGSLACSTCHVVIDDSWYARLEEASEDEEDMLDLAFGLTKTSRLGCQIILTEELDGLTVRLPGETRNMLL
1629334_Cvaricaedens@GAO99031_1__rhodocoxin                                           MPHMTFVTPQGERITVEVPVGLSVLEIAHQNNIDLEGACEGSLACSTCHVIVDSEWYDTLPDAQEEEEDMLDLAFGLTHTSRLGCQIIMKEELDGLVVTLPPATRNMMS
244581_CPacanthamoeba@AIL12453_1__2Fe_2S_ferredoxin                                   MPKITFITPKGDHVQVEAPVGLSVLEIAHQNNIDLEGACEGSLACSTCHVIVDPEWYDALPEAQEEEEDMLDLAFGLTRTSRLGCQIIITEELDGLTVTLPAATRNMMV
1660166_Rbacterium@ODT97906_1__2Fe_2S_ferredoxin                                      MPKMTFILKDGSPKEVDAPIGLSVLEIAHRNHIDIEGACEGSLACSTCHVVVDKTWFDKLAPASDDEEDMLDLAFGLTHTSRLGCQIRMSEALDGLVVRLPAATRNMMV
244582_CPsymbiosus@JQAK01000001_1_1044___1159868_1160197                              MAKMTFIVRDGHSVEVDAPLGLSVLEIAHRNKIDLEGACEGSLACSTCHVIVESEWYDLLSTASEDEEDMLDLAFGLTHTSRLGCQIIMTEELDGLVVRLPAATRNMMV
1414854_CNamoebiphila@ARN85230_1__2Fe_2S_ferredoxin                                   MAKITFIKQNGEQIQIDAPLGLSVLEIAHQNNIDLEGACEGSLACSTCHVIVGEDWYDVLSPATEDEEDMLDLAFGLTHTSRLGCQIIMTDELDGLVVKLPAATRNMMV
1895707_Abacterium@OJV45436_1__2Fe_2S_ferredoxin                                      MPKMTFIIPTGERKEVDAPLGLSVLEIAHRNHIDLEGACEGSLACSTCHVIVDSEWYDLLSDPIEDEEDMLDLAFGLTKTSRLGCQIIITNELDGLVVRLPSATRNMMV
2268457_Rbacterium@QOZR01000014_1_95___109790_110125                                  MPKMTFINTDGTRLEVDAPIGLSVLEIAHRNNIDLEGACEGSLACSTCHVIIDPEWYEALAEATEDEEDMLDLAFGLTQTSRLGCQIIMTEELNGLTVALPAGTRNMMA
2022747_Ecyanobacteri@OYQ20924_1__2Fe_2S_ferredoxin                                   MPKMTFIDRDGNRHDVDAPVGLSVLEIAHRNQLDLEGACEGSLACSTCHVVVDPEDYERLADASEDEEDMLDLAFGLTATSRLGCQIIMTEELDGLTVSLPTGSRNMMA
552518_Elitoralis@KJV09287_1__2Fe_2S_ferredoxin                                       MPKLTFIDRDGNRHEVEAPVGLSVLEIAHRNQIDLEGACEGSLACSTCHVVVDPDDYERLSDASEDEEDMLDLAFGLTATSRLGCQIIMTEELDGLRVSLPTGSRNMMA
91604_CPacanthamoeba@AIK97039_1__2Fe_2S_ferredoxin                                    MPKIIFIDQSGNRKEVDAPVGLSVLEIAHRNDIDLEGACEGSLACSTCHVIVDPEWYDILQEATEDEEDMLDLAFGLTHTSRLGCQIIMSDELDGLTVRLPAGTRNMSL
985867_COthessalonice@AEWF01000003_1_160___170075_170404                              MPKIIFIDQNDTRKEVDAPVGLSVLEIAHRNNIDLEGACEGSLACSTCHVIVDPEWYDVLQEASEDEEDMLDLAFGLTHTSRLGCQIIMSEELDGLIVRLPAGTRNMSV
1797211_Abacterium@OFW70265_1__2Fe_2S_ferredoxin                                      MPKITFIYQDGTRKEVDAPIGLSVLEIAHQNNVDLEGACEGSLACSTCHVVVEPDWFDVLPEASEDEQDMLDLAFGLTHTSRLGCQIIMTEELDGLVVKLPAATRNMM-
1226968_Ahumicireduce@ANC91885_1__2Fe_2S_ferredoxin                                   MPKMTFIEPDGSRREVDAPLGLSVLEIAHKNSLDLEGACEGSLACSTCHVVIEPEWFDVLPEAQEDEEDMLDLAFGLTKTSRLGCQIIMTEELDGLVVRLPGGSNNAMK
1523418_Aproteobacter@KPF83191_1__2Fe_2S_ferredoxin                                   MPKMVFIETDGTRREVDAPLGLSILEVARRHDIDLEGACEGSLACSTCHVVVAPEWYDLLPDAQEDEEDMLDLAFGLTKTSRLGCQIRITPELDGLTVKLPGAK-----
1121034_Nirakense@KE386933_1_548___584357_584671                                      MPKMVFIETDGTRREVDAPLGLSILEIARRHDIDLEGACEGSLACSTCHVVITPEWYDLLPDADEDEEDMLDLAFGLTKTSRLGCQIRMSEELDGLTVKLPGSRX----
2171757_Rbacterium@QGNJ01000005_1_164___164856_165170                                 MPKMVFIETDGTRREVDAPLGLSILEVARRHNIDLEGACEGSLACSTCHVIIDPQWYDVLPEANEDEEDMLDLAFGLTKTSRLGCQIRISEELDGLVVRVPGSKX----
2220096_Iprofundi@CP030126_1_959___1025229_1025543                                    MPKMVFVETDGTRREVDAPLGLSILEVARRHDIDLEGACEGSLACSTCHVIVDPQWYDVLPDASEDEEDMLDLAFGLTKTSRLGCQIRITEEMDGLTVRLPGGAX----
414684_Rcentenum@ACI99016_1__ferredoxin__2Fe_2S                                       MPKMVFVETDGTRREVEAPLGLSILEVARRHDIDLEGACEGSLACSTCHVIVDPQWYDLLPDASEDEEDMLDLAFGLTKTSRLGCQIRITEELDGLVVRLPGGSQG---
1288970_Msp@CCQ74486_1__2Fe_2S_ferredoxin_involved_in_assembly_of_other_Fe_S_clusters MPKMTFIEPNGTRREVDAPLGQSVLEIAHHNKIDLEGACEGSLACSTCHVIVDQEWYDKLEEASEDEEDMLDLAFALTHTSRLGCQIVISEELDGLVVNLPAATRNVAV
1948417_Abacterium@DITJ01000071_1_4___3352_3696                                       MPKIVFVLPGGENKEVDAPIGLSVLEIAHKNHISLEGACEGSLACSTCHVIVDEKFFDILDEPTENEEDMLDLAFGLTHTSRLGCQIKITEELDGLIVKLPEATRNMMV
28181_Mblakemorei@OEJ65210_1__2Fe_2S_ferredoxin                                       MPKMTFIDADGNRKEVDAPVGLSVLEIAHKNDLDLEGACEGSLACSTCHVVVDDKWFSKLDDATEEEEDMLDLAFGLTHTSRLGCQIKMTEELDGLEVTLPTGTRNMLL
1802022_Rbacterium@OHC78671_1__2Fe_2S_ferredoxin                                      MPRITFIDPDGSRHDVDAPIGMSVLEIAHKHGVNLEGACEGSLACSTCHVIVDAKWFARLDKAGEEEEDMLDLAFALTHTSRLGCQIRITDELDGMIVTLPAATRNMMV
2053833_Msp@RAU21469_1__2Fe_2S_ferredoxin                                             MPKMTFIAPDGTTKDVEAAEGLSVLEIAHHAKIDLEGACEGSLACSTCHVIVDKAWYDKLKPATEDEEDMLDLAFGLTATSRLGCQIIMSKDLDGLTVTLPAATRNMSV
342108_Mmagneticum@BAE51827_1__Ferredoxin                                             MPKMTFIAPDGTRQEVEAAEGLSVLEVAHRAKIELEGACEGSLACSTCHIVVAKEWYDKLSPATEDEEDMLDLAFGLTATSRLGCQIIMSKELDGLVVTLPAATRNMMV
1437059_Mmoscoviense@OAN50879_1__2Fe_2S_ferredoxin                                    MPKMTFIAPDGNRHEVEAPEGLSVLEIAHRNKLELEGACEGSLACSTCHIVVAPEWFAKLAEATEDEEDMLDLAFGLTSTSRLGCQVIMSKALDGLVVTLPAATRNMMV
1895778_Msp@OJX80892_1__2Fe_2S_ferredoxin                                             MPKMTFINPDGSRAEVDAPEGLSVLEIAHRNKIELEGACEGSLACSTCHIVVAPEWYDRLAEAEEDEEDMLDLAFGLTSTSRLGCQIIMKPELDGLVVSVPAATRNMSV
55518_Mgryphiswalde@AVM77266_1__Ferredoxin_6                                          MPKMTFITADGSRNEVEAPEGLSVLEIAHRNKIDLEGACEGSLACSTCHIVVDPDWYERLAAAEEDEEDMLDLAFGLTSTSRLGCQIIMKQELDGLVVTVPAATRNMSV
1082_Pfulvum@SEH48833_1__ferredoxin__2Fe_2S                                           MPKLTFINPDGSRTEVDAAEGLSVMEAAHRNHVDLEGACEGSLACSTCHVVVAKEWYDKIPPASEDEEDMLDLAFGLTATSRLGCQIIVTKDMEGFTVTLPAATRNMMV
1974092_Rbacterium@PIW30722_1__2Fe_2S_ferredoxin                                      MFKMTFVLPDGTPQEVEAPEGLSVLEVAHRNGVDLEGACEGSLACSTCHVIVDKEFYDRLEEASEDEEDMLDLAFGLTHTSRLGCQIVMCEELDGLKVTLPAATRNMMV
1264899_Zcompransoris@PWR23757_1__2Fe_2S_ferredoxin                                   MPKMVFVSPDGTRTEVDAPVGLSVLEIAHRNKIDLEGACEGSLACSTCHVVIDPEYFGNLPEATEEEEDMLDLAFGLTHTSRLGCQIIMTEDLDGLIVTLPAATRNMMV
2032658_Abacterium@PDZW01000015_1_19___27407_27748                                    MAKMTFIDRDGLPHDVDAPEGLSVLEIAHRNHFDLEGACEGSLACSTCHVVVDPKWYGKLKDASDDEEDMLDLAFGLTQTSRLGCQIVMTKDLDGLVVTLPKASRNMMV
414052_Cbisanense@SOD95804_1__ferredoxin__2Fe_2S                                      MPKITFIDKDGEAQTYDAPEGLSVLEVAHRHSIDLEGACEGSLACSTCHVVVDPDWYEKLPEASEDEEDMLDLAFGLTKTSRLGCQIIMTDDLDGLVVRLPSGTRNVMS
1238182_Csalinarum@EKV26118_1__Ferredoxin__2Fe_2S                                     MPKITFIDRDGEAQTFDAPEGLSVLEVAHRHGIDIEGACEGSLACSTCHVVVEPEWFDKLSEASEDEEDMLDLAFGLTKTSRLGCQIILNDDLDGLTVRLPAGTRNAMD
1895706_Abacterium@OJW51764_1__2Fe_2S_ferredoxin                                      MPKMTFIKPDGERVEVDAPNGLSVLEIAHQNSIFLEGACEGSLACSTCHVVVEPEWYELLSDATEDEEDMLDLAFGLTQTSRLGCQIIMRPELEGLVVRLPAATRNMLV
1797230_Abacterium@OFX07125_1__2Fe_2S_ferredoxin                                      MPKMTFIKPDGERVEVEAPNGLSVLEIAHQNSFFLEGACEGSLACSTCHVIVEPEWYELLVDATEDEEDMLDLAFGLTQTSRLGCQIIMRPELDGLVVRLPAATRNLM-
1973897_Abacterium@PIZ32865_1__2Fe_2S_ferredoxin                                      MPKINFVHQDGTVKTIDAPNGISVLEIAHMNEIELEGACEGSLACSTCHVIVDDAWYPKLSEIEEDEEDMLDLAFGLTQTSRLGCQIIMSDELDGLTVKLPAASRNF--
1948350_Abacterium@DBAU01000025_1_3___2142_2480                                       MPKMTFILADGREHVVDAPNGISVLEIAHKNEIPLEGACEGSLACSTCHVIVDPQYFDMLKEATEDEEDMLDLAFGLTHTSRLGCQIIMSDALDGLKVSLPSATRNMMV
1948418_Abacterium@DITH01000084_1_3___2614_2952                                       MPKVTFVLSDGSEKHVDAPNGISLLEVAHKNDIPLEGACEGSLACSTCHVIVEPSYYDQLPSASDDEEDMLDLAFGLTHTSRLGCQIMMNDSLDGLKVTVPGATRNMMV
1948416_Abacterium@DITS01000020_1_87___83277_83615                                    MPNVTFIFPDGEEKTFDAPLGISLLEVAHKNHIPLEGACEGSLACSTCHVIIDPVFYEQLAPATDDEEDMLDLAFGLTHTSRLGCQIMMSDALDGLRVTLPSATRNMMV
1948380_Abacterium@DDZS01000067_1_32___31618_31950                                    MPQVTFVWPDGSEKTFDAPVGISLLEVAHKNDVPLEGACEGSLACSTCHVIVDEKYFAELDEPSEDEEDMLDLAFGLTHTSRLGCQIMMSEDLDGLRVTLPAATRNMQV
1948415_Abacterium@DIUV01000048_1_65___62788_63123                                    MPKIIFVSPDGAEKIVDAPVGVSVLEIAHKNEVALEGACEGSLACSTCHIIVDEAFYDKLPAASDDEEDMLDLAFGLTHTSRLGCQIMMTEALDGLRVKLPAATRNVST
1970491_Abacterium@OZA43767_1__2Fe_2S_ferredoxin                                      MPKLIFKYPDGVEKSVDAPLGLSVLEVAHANNVSLEGACEGSLACSTCHVVIDSDWYGKLPEASEDEEDMLDLAFGLTPTSRLGCQIIITDELDGLTLTVPAASRNMMI
1528098_Rbacterium@AIL65397_1__2Fe_2S_ferredoxin                                      MPKIIFICKDGARKEVDAPLGLSVLEIAHKNNIELEGACEGSLACSTCHVIVDSKYYNMLAEPSEAEDDMLDLAFGLTRTSRLGCQIIITDELDGLTVTLPAATRNMMP
1973901_Abacterium@PIR32796_1__2Fe_2S_ferredoxin                                      MPTVNFRLKDGSVKSIDAPVGLSILEVAHKNDIDLEGACEGSLACSTCHVIVEEEFFDRLPEASEDEEDMLDLAFGLTHTSRLGCQIIISEELDGITVGLPAATRNMQV
1895704_Abacterium@OJV15812_1__2Fe_2S_ferredoxin                                      MQKVNFLETDGTVKTVEAPLGVSLLEVAHSNDIDLEGACEGSLACSTCHVVVDEEWFDKLPEASEDEEDMLDLAFGLTHTSRLGCQIIMTEGLDGLTVKLPNATRNM--
86106_Eof@AIF81016_1__ferredoxin                                                      MPKINFIVNDGTTKVIDAPLGLSLLEVAHQNDIDLEGACDGSLACSTCHVIVDKEFYDMLPEPSEAEEDMLDLAFGLTRTSRLGCQIIVSEDLEGLTVTLPSATRNIMV
83401_Rparvum@SDG41113_1__ferredoxin__2Fe_2S                                          MPKVTFIERNGNRREIDAPAGLSVLEIAHRNDIDIEGACEGSLACSTCHVIVDDAWFDRLPAAKEDEEDMLDLAFGLTRTSRLGCQLIVTDQLDGLVLKLPPRRD----
1946915_Msp@DDSC01000006_1_26___33997_34317                                           MAKITFIERNGNRKTVEAANGLSLLEVAHKNDVDIEGACEGSLACSTCHVIIDSEWYDALPAASTDEEDMLDLAFGLTKTSRLGCQIIVSDEIDGLVVSLPKSRHGX--
1951533_CPbacterium@DITM01000049_1_22___27880_28209                                   MPKIVFIEKDGNRKEIDAPNGVSVMEIAHMYEVDLEGACGGSLACSTCHVIVDAAWFGKLDEPAEAEEDMLDLAFGLTHTSRLGCQIIMSDELDGLVVGLPNATRNMQS
2486578_Rendosymbiont@AZL15219_1__2Fe_2S_ferredoxin                                   MPKITFVNRDGSEKTVNAPAGLSILEAAHQNDIDLEGACEGSLACSTCHVYVEETWLNKLDEATEDEEDMLDLAFGLTEQSRLGCQIILTEELDGIKVKLPPATRNISV
269796_Rrubrum@ABC22826_1__Ferredoxin                                                 MPKVIFIDPDGVRHDVEVAVGLSVLEAAHQNNIELEGACEGSLACSTCHVVVDPDWYGKLPEATEEEEDMLDMAFGLTRTSRLGCQLIMTEELDGLVLRLPTETRDSRG
1150469_Pphotometricu@CCG08744_1__Ferredoxin                                          MPKVIFISPDGTRTETEVAVGLTVLEAAHGNGVPLEGACEGSLACSTCHVVVDPAWYDLLPDAREEEEDMLDLAFGLTRTSRLGCQLVMTEELDGIVLRLPAETRDSRG
1973900_Abacterium@PIR38641_1__2Fe_2S_ferredoxin                                      MPNMIFVLADGTEKEVDAPEGLSVMEIAHKNDIPLEGACEGSLACSTCHVIVDEQYFDMLDEPSEDEEDMLDLAFGLEATSRLGCQIKMCEGFEGLRVKLPEATRNISV
1948430_Abacterium@DJKK01000206_1_13___10895_11227                                    MSKMTFIDRDGNELTVEAPLGDTILDIAHANDIDIEGACEGCIACSTCHVVVEAEWYKKLPAPSEDEEDMLDLAFGLTRTSRLGCQIEITNEMDGLRVQLPSETRNMLL
1986865_Rbacterium@OUX24425_1__2Fe_2S_ferredoxin                                      MPNLIFIDRDGNEKTVEAPVGDTILQIAHANDIDIEGACEGCMACSTCHIVVDTDWYKKLPPPSEDEEDMLDLAFGLTRTSRLGCQITITEDNDGLRVNLPGETRNMLL
2013074_Abacterium@PPR74707_1__Rhodocoxin                                             MPKMTFIDADGAATEVDAPAGRTVMEIAHANNIDIEGACEGVMACSTCHVIVEAQWHGRLPPPEEDEEDLLDLAFALTRTSRLGCQIVITPDLDGLTVRLPPETRNLLL
2013072_Abacterium@PPR58292_1__Ferredoxin_6                                           MPNVIFVEQNGKRKEVNAEAGTTLLQIAHNNAIDIEGACEGVMACSTCHLIVDTEWYDKLKPASEEEYDMLDLAYGLTRTSRLGCQIILTKDLDGLVVRLPAETRNMMF
1948447_Abacterium@DLRN01000152_1_6___4178_4510                                       MPQVIFVEPRGTRHEIDARVGQSLLEIAHANDLDLEGSCEGSLACSTCHVIVDEAFYDKLPEPTEDEDDMLDLAFALTHTSRLGCQIVMTDELDGLTVTLPPATRNVLL
745714_Ohippocampi@SLN49410_1__2Fe_2S_ferredoxin                                      MPKVTFVTPQGKHIEVVAQLGETLLELAHRSNIDIEGACEGCLACSTCHVIVAADDYDRLPEPSEDEEDMLDLAFGLTPTSRLGCQIVVTEEIDGLVVNLPTEVHNMMA
2013073_Abacterium@PPR64984_1__Ferredoxin_6                                           MPCIIFNESDGKRQKFDEAPGLSLLDIAHKHGIEIEGACEGAMACSTCHLIVDSAWYKKLPPPSEEEDDMLDLAWGLTATSRLGCQIILTDELDGLEVHLPTETRNMMF
91750_Ualphaproteob@SBV98233_1__2Fe_2S_ferredoxin                                     MAKLTFIERDGTRREVEAPDGLSVMEVAHLHGVELEGACEGSLACATCHVIVDPEWFGKLDDASENEEDMLDMAFGVTATSRLGCQIRMSDELDGLVVKLPPKED----
1946912_Msp@DDBY01000093_1_11___9118_9447                                             MPKMTFIEKDGTERTVDAPNGLSLMEISHKHGIDIEGACGGCLACATCHVVVDPSWFDKLDEKKEEEEDMLDLAFDLKKTSRLGCQILMSDELDGITVALPGAKAPWDK
1952857_Rbacterium@DGNZ01000109_1_6___4343_4669                                       MNKITFIHPDGKEQVCEAPDGLSVLEVAHRNMIDLEGACEGSMACSTCHVIVDDAWYAKLDEPEEEEEDMLDLTFGLKRTSRLGCQIRMSDNLDGLIVKLPAEHRNLVX
696127_CMmitochondrii@AEI89172_1__ferredoxin                                          MARVNFINKDGSISTVEAPVGLSVLEIAHKHKVDLEGACEGSLACSTCHVIIDEKDIKKLDPAKEEEEDMLDFAFGLTKTSRLGCQIIMTEKLDGITVRLPAATKNIML
2115978_CPtrachydisci@AVP87459_1__2Fe_2S_ferredoxin                                   MIKIFFIDQNDNKIEVEGIEGLSLLEVAHKNKIDLEGACEGSLACSTCHVVVDDDWYPKLKKPKEEEEDMLDLAFGLTKTSRLGCQIIITKEMDGLTVMLPSATRNIKN
2013101_Abacterium@PPR36108_1__Rhodocoxin                                             MPKVTFINADGTRVRVEAPMGETVLELAHEHGINLEGACEGSMACSTCHVIVENGFYESLEPPSEDEEDMLDLAFGLTLTSRLGCQITVTEDLDGLVLRVPTGSRNVLL
2015204_Rbacterium@FZLR01000060_1_19___20481_20810                                    MPKVTFVERNGNPREIEAPAGQTLLEIAWDHKLDVEGACEGSMACATCHVIVDPAWFSRLPDPSEDEEDMLDLAYDIQKTSRLGCQIALTEALDGLVVRLPKDVRNMLL
1274402_CHpenaei@JQAJ01000003_1_275___253861_254208                                   MPKVTFIKPGGERVAIEAEAGLSLLEIAHQHGLDLEGACEGSLACSTCHVVVDPQWFGQLDDTTEEEDDMLDLAFGLTETSRLGCQIIMTDALDGLEVTIPSESRNFSA
1797231_Abacterium@OFX11897_1__2Fe_2S_ferredoxin                                      MFKIIFITK-GEKKEFQVPAGTTVLEAAHQNNIDLEGACEGSLACSTCHVILDQQFYNKLSPASEDEEDMLDLAFGLTPTSRLGCQIILTKELDGLTLTVPEETRNVSI
1951237_Rbacterium@DDPT01000014_1_34___32067_32405                                    MSKIIFITK-GQKQEFDVLVGTTVLEAAHNNNIDLEGACEGSLACSTCHVVVDKNFYNLLSEPSEDEEDMLDLAFGLTPTSRLGCQIVMTKELDGLTLIVPDETRNVSM
1951236_Rbacterium@DDCV01000003_1_10___6217_6555                                      MSRVIFDTAEG-KKEFTVPAGTTVLEAAHNNNIRLEGACEGSLACSTCHVILEQNYFDKLQEPSEDEEDMLDLAFGLTPTSRLGCQITLTKELDGIILKVPSETRNVSV
1952854_Rbacterium@DFRF01000077_1_19___21214_21546                                    MLKMTFVEPGGILHEVEVDDGSTVLEVARRHGFDLEGACEGCMACSTCHVIVDDNWFKKLDHASEEEEDILDLAFDVRPTSRLGCQISLSPALNGLVVALPSQHFNVMG
1946152_CEsp@DKNU01000242_1_4___2469_2801                                             MVNVIFKERDGNRRQVDGQAGDSLLDVAHANSIDIEGTCEGQMACSTCHVIVDPDWFDRLDPPSDDEEDMLDLAIGLTATSRLGCQVVLRDELDGLVVELPASVVNMMG
1948358_Abacterium@DBTE01000002_1_42___33274_33603                                    MPKVIFNLPDGTQREFEVAVGKTLLDIAWDNQLNVEGACGGVMACSTCHMIVDAAWASRLETPGQEEDEMLDLAWGVTKTSRLGCQIKVTEALDGLVVSLPTETRNLLD
118728_Wendosymbiont@RDD35063_1__Rhodocoxin                                           MSSVTFILPDGSKKSYEAAEGETLLNLAHRSDPDLEGACEGSLACSTCHVIVDPKFYDVVEPISDEENDMLDLAFGLTETSRLGCQIKITKDIDGLCVTVPRGTRNISL
570417_Wendosymbiont@CAQ54286_1__ferredoxin                                           MPSVTFILPDGSKKSYEAAEGETLLNLAHRSDPDLEGACEGSLACSTCHVIVDSKFYDVVEPISDEENDMLDLAFGLTETSRLGCQIKITKDIDGLCVTVPRGTRNISL
163164_Wendosymbiont@AAS14530_1__ferredoxin__iron_sulfur_cluster_assembly_system      MPSVTFILPDGSKKSYEAAEGETLLNLAHRSDPDLEGACEGSLACSTCHVIVDPKFYNAVEPISDEENDMLDLAFGLTETSRLGCQIKITKDIDGLCVTIPRGTRNISL
246273_Wendosymbiont@BAO99888_1__ferredoxin_iron_sulfur_cluster_assembly_system       MPSVTFILPDGSKKSYEAAEGETLLNLAHRNDPDLEGACEGSLACSTCHVIVDPKFYDAVEPISDEENDMLDLAFGLTETSRLGCQIKITKDIDGLCLTIPRGTRNISL
292805_Wendosymbiont@AAW71095_1__Ferredoxin                                           MPSVTFILPDGSKKSYEAAEGETLLNLAHRSDPDLEGACEGSLACSTCHVIIDQNFYDAVEPISDEENDMLDLAFSLTETSRLGCQIKITKDIDGLCVTIPKGTRNISL
169402_Wendosymbiont@APR98481_1__2Fe_2S_ferredoxin                                    MPSVTFILPDGSKKIYEAAEGETLLNLAHRSEPDLEGACEGSLACSTCHVIVDPEFYNAVEPISDEENDMLDLAFGLTETSRLGCQIKITKDIDGLCVNIPRGTRNISL
1410384_Wendosymbiont@HG810405_1_595___725066_725413                                  MPSVTFILPGGSEKRYKATEGETLLNLAHRSDPDLEGACEGSLACSTCHVIVDPKFYDAVEPISDEENDMLDLVFGLTETSRLGCQIKITKDIDGLCVAIPRNTRNISL
269484_Ecanis@AAZ68448_1__Ferredoxin                                                  MPLITFISPDGSRKTYEAYDGETLLSLAHRNNVDLEGACEGSLACSTCHVIIDPSWYDIVEEISDEENDMLDLAFGLTDTSRLGCQIILTKELDGLCVILPTETRNISF
302409_Eruminantium@CAI27882_1__Ferredoxin__2Fe_2S                                    MPLITFILPDGTRKTYEAYDGETLLSLAHRNNVDLEGACEGSLACSTCHVIIDPSWYNIVEEISDEENDMLDLAFGLTDTSRLGCQIILTKELDGLCVILPSETRNISF
1359163_CNlotoris@KJV68814_1__2Fe_2S_iron_sulfur_cluster_binding_domain_protein       MPSVTFTFPDGTKHTYEAYEGETLLTLAHRNKVNLEGACEGSLACSTCHLIIDPSWYDAVEELSDEENDMLDLAFGLTETSRLGCQIMITQALDGLCVTLPSETRNISF
212042_Aphagocytophi@ABD44419_1__iron_sulfur_cluster_binding_protein                  MPLVTFVSPDGTRKTYEALEGETLLTLAHRNKIDLEGACEGSMACSTCHLIVAPEWYSKVEELTDEENDMLDLAFGLTETSRLGCQVVMTKELDGLCVILPGETRNVSF
234826_Amarginale@AAV86635_1__ferredoxin                                              MPSVTFVSQNGVEKTYEAHEGETLLTLAHRNKVDLEGACEGSLACSTCHLIIDPEWYDKVEELSDEENDMLDLAFGLTETSRLGCQIVVTKELDGLRVMLPSETRNVSF
1286528_Nhelminthoeca@AHX11238_1__2Fe_2S_iron_sulfur_cluster_binding_domain_protein   MSNITFISPDGVEHHCFAQEGETILTVAHRNNIDLEGACEGSLACSTCHVIVDAEWFEKLEPISGEEDDMLDLAFGLASTSRLGCQITMNESIDGIKVRLPSATRNIK-
222891_Nsennetsu@ABD45622_1__iron_sulfur_cluster_binding_protein                      MSKITFIEPDGKERHCTAHEGETILTVAHKNGIDLEGACEGSLACSTCHVIVESQWFDKLPPISADEDDMLDLAFGLSATSRLGCQVVMRESIDGIKVRLPSATRNIK-
1862950_Rbacterium@ANK81368_1__2Fe_2S_ferredoxin                                      MITVHFIDAKGRRVTVEAKPGDSVLDVAHANDIDIEGACEGCMACSTCHVIVADPWFDRLPDPKEEEEDMLDLAFDLQETSRLGCQILLTEELDGIEFHLPRATRNLLI
1122607_Ndenitrifican@AUFM01000011_1_48___57152_57463                                 ---MTFIGRDGTRQEVDAPLGYTLLQIARENDVDIEGACEGCLACATCHVHVAPEWYEKVPAPSDDEEDMLDLAFNIVDTSRLGCQIRITEELDGLVVTLPPDGTAX--
1919269_Abacterium@MPMT01000013_1_29___25488_25811                                    MPRVTLIHRDGRRHDLDVPVGWTFLDVARVHDIDIEGACEGNMACATCHVVVMSPWYDLLPEPGDEEEDMLDMAQGLTETSRLGCQITLTDALDGMVVRLPDSGENRX-
1401685_CXpacificiensi@ETO91890_1__ferredoxin__2FE_2S                                 MINVVFILPDGTRKECVGQEGESILTLAKKNDIPLEGSCESSLACSTCHVIIEDNWYGKLPESSEEEEDLLDLAFGLTSTSRLGCQIILTQDMDGIVITVPKEGRNILL
2032646_Mbacterium@PEAP01000018_1_27___22285_22620                                    MPKVTFLPMN---RTIEVANGLSLVEAAHENHVELEGACEGSLACSTCHVVVNPEWYDRLPEASEEEEDTLDEAFGLTATSRLGCQIRMTDALDGLTVTIPAYTVNISV
2032649_Mbacterium@PEAJ01000079_1_6___5063_5404                                       MPKITFLPMN---RTVDVAAGTSLLEAAHEHDIPLEGACEGSLACSTCHVIVDPAWFERLAAASEDEEDVLDEAFGLTPSSRLACQVEVTDDLDGLQVTIPAYTVNISV
2032647_Mbacterium@PEAO01000039_1_14___10322_10666                                    MPRITFLPMN---QTVEVAAGTSVLEAAHEHGIKLEGACEGSLACSTCHVIVGASWYGRLDAAAEDEEDMLDRAFGLTPTSRLGCQLQVTEALDGLEVTIPEYSVNISV
2032648_Mbacterium@PEAN01000002_1_132___150178_150570                                 MPRITFLPMN---RTVEVDAGTTVLEAAHEHDIALEGACEGSLACSTCHVIVAREWYPRLEAADDEEEDMLDRAFGVTPTSRLGCQLQITDDLDGITVTIPEYSVNIHV
1434232_Maustralis@OSM02409_1__putative_ferredoxin                                    MPKLTFLPMN---KTVDAEAGESVMEAAHHNGVELEGACEGSLACSTCHVIVAPEWFDKLPEAEDEEEDMLDRAFGLTSTSRLGCQVIMTEELDGLVVTIPEYNRNMRV
2032650_Mbacterium@PEAG01000003_1_76___94038_94361                                    MPKVTFLPMD---ICVEAEVGDTLLETAHAHGIPLEGACEGSLACSTCHVIVAPEWYDRLEALSEDEEDLLDRAFGLTAKSRLGCQIVMTDALDGLRVTVPEYSVNIKV
2032652_Mbacterium@PDZV01000030_1_12___6849_7187                                      MPRITFLPMN---STVEVEEGMTVLEAAHLYDIPLEGACEGSLACSTCHVVVDPAWYEQLPPAVEDEEDLLDMAFGLTHTSRLGCQIVLTEALDGIKVTIPEYSVNIQL
2032651_Mbacterium@PDZX01000120_1_8___6122_6463                                       MIRITFLPMQ---RTVEAAAGDSLLEVAHANDLPLEGACEGAVACSTCHVIVNPEWYGRLDPPDEKEEDMLDKAFGLTSTSRLGCQVILDETLDGLVVTIPAYSVNISV
156889_Mmarinus@ABK45548_1__ferredoxin                                                MPKVTFLPIN---ETVDVESGQSLMDVAHEHHIPLECACEGSLACSTCHVIVDEAWFDKLEEATEDEDDILDKAFGLTPHSRLGCQIVMTEALDGLVVTIPEYSLNFKV
1895705_Abacterium@OJU73486_1__2Fe_2S_ferredoxin                                      MSRVRFSNAAGEVQEVLGAVGQSLLEVAHENDVDLEGACGGALSCSTCHVIVAPQWFDKLPKATEEEEDMLDLAFGLQKESRLGCQIVLTQALDGITVQLPEASRHLSF
2162568_Scluster@QBVV01000003_1_59___57633_57947                                      MPKIIFYKEKGTRTEIEVQPGQTLLEVAREHDIDIEGTCEGNLACATCHLIIDKDWFSKLPKATEDETDMLDLVNGLTVNSRLGCQIKVTDDLDGLIVFLPVASX----
1948360_Abacterium@DBSY01000158_1_21___19152_19478                                    MPRIVFKTTGGVETPVETTSGTTVLQAAWDNNIDIEGACEGVMACSTCHVIVAEDYCAKLDDPSNEEEDLLDLAWGVRPTSRLGCQIVVTDDLDGMELLLPASTNNQIX
1948431_Abacterium@DJIB01000199_1_2___411_737                                         MPRIVFKTAAGIEMPVDVESGTSVLQAAWDNKIDIEGACEGVMACSTCHVIVGQANFDKLQDPSVEEEDLLDLTSGVRPTSRLGCQIVVTDELDGMELILPRSTNNQMX
1919251_Dsp@MPNO01000001_1_3___1989_2321                                              MPRIAFISADGGRREIDAETGRSVLEIAWAHGIEVEGACEGSMACSTCHVILSEADYDRLPPSSEDEEDMLDLAWGVTPGSRLGCQIVVTEALDGIELTLPTETVNHMD
1122137_Kgwangyangens@AQXF01000002_1_334___340535_340873                              MSTVTFIHADGKEQAVTTEAGATVLQLAHEIGLEMEGACEGNMACSTCHVIVDDADFDKLPEASEEEEEMLDLALGLTATSRLGCQVVLTPELDGLRLHIPQATRNMMG
1662421_Klipolytica@LRUB01000011_1_210___233938_234276                                MSTVTFQLPNGEEKSVETEPGVTALQLAHELGIEMEGACEGNMACSTCHVIVDEEHFDRLPQACDDEEEMLDLALGLSATSRLGCQVVITADLDGIVFRVPKEHRNMMG
911205_Emilleporae@RMB08572_1__2Fe_2S_ferredoxin                                      MRSVTFTRADGTSVTASGEEGMSLLQLAQENGLDVEGTCEGNMACSTCHMIVASDFYQLLPAMSEEEEDMLDLAIGLCSTSRLGCQVLLKDDMDGLCVQLPGETRNMMG
1919268_Abacterium@MPNG01000006_1_10___7796_8128                                      MPKIIFIFQDQTRKEVEAPLGVSLLEVAHSNDIEIEGACGGALACSTCHMVLPNDWFEKLDPPSEEEEDMLDLAHGLTKTSRLGCQIVVTEEMDGIEITVPGGRQDFIS
1842523_Abacterium@LXTL01000095_1_4___2172_2498                                       ---MTFIDXDGTRHEXEAPVGDTVLDIAHXNDIDIEGACEGSLSCSTCHVVVNLEDYERLAEPSEDEEDMLDLAFCLTKTSRLGCQIVMCEELDGLTVTLPAXIHNFLL
2013098_Abacterium@PPR16407_1__Ferredoxin_6                                           VPNIIFKKNNKEILVKEKSDKLTILEVAQNNGIEIEGACEGSLACSTCHIIVDKEWYNKLKEPSWDEEDMLDLATGLTVTSRLGCQIVLSKELDGLKVTLPSSKNDVRL
1044_Elongus@KEO90922_1__2Fe_2S_ferredoxin                                            -MKVTFIDPKGAPVPCEGEVGDNLLKLGQAAGLPLEGTCEGQMACSTCHVIVAAEWFEKLAQASEEEEDMLDFAAGARRTSRLSCQIDVTQEMDGLTVKVPGESHDARG
2011159_Esp@AWW74108_1__2Fe_2S_ferredoxin                                             GLKVTFIDPRGNAIECETEAGENLLKVGQAAGLPLEGTCEGQMACSTCHVIVAAEWCDKLAEASEEEEDMLDFAAGARRTSRLSCQIDLTPELDGLTVSVPGESHDARR
383381_Esp@KEO88228_1__2Fe_2S_ferredoxin                                              -MKVTFIDPRGTAIEAEAEPGDNLLKIGQAAGLPLEGTCEGQMACSTCHVIVAPEWFEKLDEPSEEEEDMLDFAAGARRTSRLSCQIDLTEALDGLTVSVPAESNDARR
1798193_Esp@SDR68731_1__Ferredoxin                                                    SVKVRFIDPHGRVVEAEGEPGDSLLRVGQAAGLPLEGTCEGQMACSTCHVVVAPEWFDRLAQASEEEEDMLDFAAGVRRTSRLSCQIELTEAMDGLTVTVPGESVDARR
1735012_Esp@KWV90479_1__2Fe_2S_ferredoxin                                             GVKVNFVDPRGNLHEAEAERGDNLLRVGQAAGLPLEGTCEGQMACSTCHVIVAAEWFDRLPESSEEEEDMLDFASGARRTSRLSCQIELTPELDGLTVSVPSEARDARG
2013670_Abacterium@PKP66751_1__2Fe_2S_ferredoxin                                      SITITFVDPHGKRVETACEAGDNLLRVGQAAGLPLEGTCEGQMACSTCHVIVAAEWFDRLPPAADEEEDMLDFAAGARRTSRLSCQIELTAEMDGLTVSVPSESNDLRR
2023229_Pht@AUX70892_1__2Fe_2S_ferredoxin                                             -MGVTFIDPRGKPVETTAEPGDNLLHVGQAAGLPLEGTCEGQMACSTCHVIVAAEWFDRLPPASEEEEDMLDFAAGARRTSRLSCQIELTAEMDGLRVSVPSESNDLRR
1922225_Esp@LT702999_1_96___96290_96625                                               GLNVTFIEQGGKRVTASADAGDNLLRVGQAAGLPLEGTCEGQMACSTCHVIVAAEWFDRLTEASEEEEDMLDFAADARRTSRLSCQIDLTDDMDGLTVSIPSQSSDARR
1122970_Pcryptus@AUHC01000005_1_137___137902_138237                                   SITVTFIDPHGKPIEARGAAGDCLLRLGQAAGLPLEGTCEGQMACSTCHVIVAPEWFARLPAACEEEEDMLDFAAGVRRTSRLSCQITLTPELDGLVVSVPAESTDVRR
1316679_Axiamenensis@SMQ61112_1__Ferredoxin                                           SITVRFINSNGDTHEASAEPGDNLLRVAQAAGMPLEGTCEGQMACSTCHVIVDPDWFEKLPGAVEEEEDMLDFAAGVRRTSRLSCQIDLTAEMDGLTVTIPVESYDMRR
361183_Aepoxidivoran@ALE17058_1__Ferredoxin__2Fe_2S                                   TITVRFIDARGGVTEATAEAGDNLLRVAQAVGMPLEGTCEGQIACSTCHVIVADDWFGKLPDASEEEEDMLDFAAGVKRCSRLSCQIELTPEMDGLTVTIPIESYDMRR
192812_Eflavus@ASP30846_1__2Fe_2S_ferredoxin                                          -MKVEFVTSGGERVSANAEPGDNLLRVAQAAGLPLEGTCEGQMACSTCHVIVAEDWFDRLEEASEEEEDMLDLAAGVARTSRLSCQIDLTPELDGLEIRIPAESHDMRR
1951752_Ebacterium@DDCE01000030_1_16___15497_15823                                    -MKIEFVTSNGDTVSTHAEAGDNLLRVAQAAGLPLEGTCEGQMACSTCHVIVSGEWFDRLEEASEEEEDMLDLAAGVARTSRLSCQIDLTEEMDGLTVTIPAESYDMRR
2338327_Asp@CP032570_1_629___617997_618341                                            TIRVVFTTPQGGTVQAEAAPGDNLLRVGQAKGLPLEGTCEGQMACSTCHVIVDPDWFHRLQPASEEEEDMLDFAAGACRTSRLSCQIDLAAELDGLAVRVPAESHDMRR
692370_Adongtanensis@ANY20098_1__Ferredoxin_6                                         MIKVTFTEPRGGVIEAEAEPGDNLLRLGQAKGLPLEGTCEGQMACSTCHVIVAAEWFDRLPPASEEEEDMLDLAAGACRTSRLACQIELTPDLDGLAVRVPADSHDARR
1708790_Arigui@RSEL01000020_1_153___163190_163522                                     MIAVTFTAPGGERIEVNAEQGDNLLRVGQAAGLPLEGTCEGQMACSTCHVIVAAEWFDRLPPASEEEEDMLDLAAGAVRTSRLSCQIELTPDLDGLAVRVPAEARDMRR
645517_Anamhicola@ANU07495_1__Ferredoxin_6                                            SITVHFTSRDGDRHTAIAEPGDNLLRVAQAAGMPLEGTCEGQMACSTCHVVVAAEWFDRLAEPSEEEEDMLDLAANVRRTSRLSCQVDLTPELDGLEVEIPAESHDARL
1634516_Csp@ALG60781_1__2Fe_2S_ferredoxin                                             -MKVIFHKADGQRVEAEAQAGDVLLRVAQAAGMPLEGTCEGQMACSTCHVLVAKEWFAQLPEASEDEEDMLDLAYGVRPTSRLSCQITLTDALDGMEVTIPADAHDMSG
314225_Elitoralis@ABC62533_1__Ferredoxin__2Fe_2S                                      -MKIVFETAEGAAVEAEAAPGDTLLAIAQGAGLPLEGTCEGQMACSTCHVIVAKEWFAQLPEASEEEEDMLDLAYGVSATSRLSCQIELTEKMDGLTVRIPSDSRDMSG
1267766_Aatlanticus@AKH42034_1__Ferredoxin_6                                          --------------MAEAQPGDNLLEVGQACGMPLEGTCEGQMACSTCHVIIAPEWFARLPEASEEEEDMLDLAADVARTSRLSCQIDLTDDLDGMEVRMPSASHDMQG
762261_Axinjiangensi@RSEK01000001_1_40___36173_36409                                  --------------------------------MPLEGTCEGQMACSTCHVIVAPEWFPLLPEASEEEEDMLDLAAEVARTSRLSCQIAVSETLDGIEVRIPGASHDAQA
2307003_Esp@RIV87593_1__2Fe_2S_ferredoxin                                             -MKVTFITRKGERVEATASPGDRLLEVGQAAGMPLEGTCEGQMACSTCHVIVAREWFGKLPEAAEDEEDMLDLAADVHATSRLSCQIMLSDDLDGLEVRIPSDSNDAQG
874156_Emarinus@KLI63242_1__2Fe_2S_ferredoxin                                         -MKITFITRDGAKVEAEAANGESLLATAQAAGMPLEGTCEGQMACSTCHVIVARDWFGKLPEAAEEEEDMLDLAADVQATSRLSCQILLDETLDGLTVSIPSDSVDAQG
1946471_Esp@DFBR01000088_1_2___1106_1342                                              --------------------------------MPLEGTCEGQMACSTCHVIVAREWFGKLPEAAEEEEDMLDLAADVQATSRLSCQIVLDETLDGLTVRIPSDSVDVQG
1958945_Eaquimixticol@RJY08211_1__2Fe_2S_ferredoxin                                   -MKVQFITRDGDRVLAEATAGEDLLRVAQGAGMPLEGTCEGQMACSTCHVIVARDWFGKLPEASEEEEDMLDLAANVQATSRLSCQILLDETLDGLTVSIPSDSVDARG
1648404_Eatlanticus@AKQ42451_2__Ferredoxin__2Fe_2S                                    --------------------------MAQAAGMPLEGTCEGQLACSTCHVIVGREWFAKLPEAIEDEEDMLDLAADVQATSRLSCQIVLTEELDGLIVSIPSGSVDVQG
1581420_Eluteus@KLE35192_1__2Fe_2S_ferredoxin                                         -MKVHFTTRKGERVTAEAAPGEVLLAVGQAAGMPLEGTCEGQMACSTCHVIVGSEWFGKLPAASEEEEDMLDLAADVHATSRLSCQIVLDNGLDGISVRIPADSNDAQG
2488860_Esp@RPF72350_1__2Fe_2S_ferredoxin                                             -MDVTFITRDGNRVAVEAAPGDRLLEVGQRAGMPLEGTCEGQMACSTCHVIVAREWFARLPAASEEEEDMLDLAADVHATSRLSCQIVLTEAMDGLEVGIPADSNDAQG
1784712_Exanthus@RIV92259_1__2Fe_2S_ferredoxin                                        -MKVTFITREGEKCAIEAAPGDSLLEVGQRAGMPLEGTCEGQMACSTCHVIIAREWFARLPDASEEEEDMLDLAADVEATSRLSCQILLSEDLDGMEVRIPSESHNAQG
205844_Npentaromativ@PZQ55100_1__2Fe_2S_ferredoxin                                    MLNVRFLTAEGKLVLAEAETGDVLLRVAQGAGMPLEGTCEGQMACSTCHVIVSPDWFDRLEPASMDEEDMLDLAAGVARTSRLSCQIELTDDLDGLEVKIPGVSRDMQI
1096930_Nlindaniclast@EQB13950_1__hypothetical_protein_L284_13485                     ------MTAEGKLVLAEAETGDVLLRVAQGAGMPLEGTCEGQMACSTCHVIVSPDWFDRLEPASMDEEDMLDLAAGVARTSRLSCQIALTDDLDGLEVRIPGVSRDMQI
1348853_Nmalaysiense@KHK91686_1__2Fe_2S_ferredoxin                                    MLNVHFITAEGEKVAAQAEPGARLLEVAQNAGMPLEGTCEGQMACSTCHVIVAPEWFAKLPSASMEEEDMLDLAAGVARTSRLSCQIELTPDLDGIEVRIPGVSRDMQI
1206458_Nsp@GAM06437_1__ferredoxin                                                    MVNVQFVTTEGNKVSAQAEPGTRLLEVAQAAGMPLEGTCEGQMACSTCHVYLSDEWFAKVEPASMDEEDMLDLAAGVARTSRLSCQIELTEDLDGIEVRIPGVSRDMQI
1962403_Nsp@PEQ13299_1__2Fe_2S_ferredoxin                                             MLSVCFVTAEGDRVMAQAEPGSRLLEVAQSAGMPLEGTCEGQMACSTCHVIVASDWFSRLPEASADEEDMLDLAAGVCRTSRLSCQIELTSEMDGLEVRIPGVSRDMQI
1884364_Nsp@SFG30550_1__Ferredoxin                                                    MVSVVFVTAEGARVTAHAQPGARLLEVAQNAGMSLEGTCEGQMACSTCHVIVAPGWFDRLRPASNEEEDMLDLAAGVARTSRLSCQIALTEALDGIEVRIPGISRDMQI
1114963_Nbarchaimii@KMS59561_1__2Fe_2S_ferredoxin                                     MVNVTFVTVDGSRVSAQAEPGSRLLEVGQNAGMPLEGTCEGQMACSTCHVIVSPDWFDKLPPASTEEEDMLDLAAGVGRTSRLSCQIEVTEALDGLAVRIPGVVRDMQI
702113_Nsp@CCA93594_1__ferredoxin                                                     LLSVQFVTADGNKLTVQAEAGARLLEVAQAAGMPLEGTCEGQMACSTCHVIVAPEWFERLKPASNDEEDMLDLAAGVTRTSRLSCQIELTEALDGIELRIPGVSHDMQI
983920_Nnitrogenifig@EGD57812_1__ferredoxin                                           ------MTADGRKVEAEGVPGQRLLEVGQNIGMPLEGTCEGQMACSTCHVIVAAEWFDRLAGAADDEEDMLDLAAGVTRTSRLSCQIVLSEELDGLEVRIPEESRDMQG
1739113_Nsp@KUR73293_1__2Fe_2S_ferredoxin                                             MVKVSFVTSDGRKVEAEGQPGRSLLEVGQAAGLPLEGTCEGQMACSTCHVIVTAEWFDRLAAASDDEEDMLDLAAGVTRTSRLSCQIVLSEALDGLEVRVPEEARDMQG
1117702_Nfuchskuhlens@KUR72842_1__2Fe_2S_ferredoxin                                   MVKVTFITAQDQQISAEAAAGTRLLEVGQNAGMPLEGTCEGQMACSTCHVVVAAEWFDRLPPASEDEEDMLDLAAGVTRTSRLACQIVLTDALDGIEVRVPEEARDMQG
2067455_Nsp@PLK25566_1__2Fe_2S_ferredoxin                                             MVRVTFITPEGDQVKAEAAAGTRLLEVGQAAGMPLEGTCEGQMACSTCHVIVGADWFDKLDPASEDEEDMLDLAAGVARTSRLSCQITLSEALDGIEVRIPGESRDLQR
1211806_Nkunmingense@PKB25011_1__ferredoxin                                           MIRIVFVTPQGKKIEATGEVGDLLLKVGQAAGLPLEGTCEGQMACSTCHVVIAPEWFDRLPRSSDDEEDMLDLAAGVTRTSRLSCQIELTEDLDGLEVRVPGESHDMQR
1946984_Nsp@DJUW01000016_1_128___134177_134509                                        MVKVVFISTNGDRIAAEGKPGDRLLAVGQAAGMPLEGTCEGQMACSTCHVVVAKEWFDRLPRASEDEEDMLDLAAGVTRTSRLSCQIELSEALDGLEVRIPGESRDMQR
1970410_Nsp@OYX60943_1__2Fe_2S_ferredoxin                                             MVCVTFVTPQGEKIAAQGEAGTRLLELGQAKGMPLEGTCEGQMACSTCHVVIDAEWFDKLPAAIDDEEDMLDLAAGVTRTSRLSCQIELTEALDGLVVHIPAEARDMQG
279238_Naromaticivor@ABD27232_1__ferredoxin                                           MVRVTFVKPDGEKVSAEGEEGQRLLEVGQNVGMPLEGTCEGQMACSTCHVVIDAAWFDRLPPAVDDEEDMLDLAAGVTRTSRLSCQIELTEALDGLVVHVPSEVQDMQG
1970402_Nsp@OYW48235_1__2Fe_2S_ferredoxin                                             MVSVTFVTAKGEKILAQAQPGQRLLEVGQNIGMPLEGTCEGQMACSTCHVVVAPDWFDRLAHAVDDEEDMLDLAAGVTRTSRLSCQIEVTDALDGLVVHIPAEARDMQG
2183925_Nsp@PYG63641_1__ferredoxin                                                    MVRVTFLTADGQRVVAQGEAGQRLLELGQNAGMPLEGTCEGQMACSTCHVIVAPDWYERLTEASEDEEDMLDLAAGVTRTSRLSCQIVLDAELDGLEVRVPAEARDMQP
2306996_Asp@RJX65986_1__2Fe_2S_ferredoxin                                             MVKVTFVTALGDKVAADGEPGEELLRVAQAAGMPLEGTCEGQMACSTCHVVVRPDWFDKLPPASEDEEDMLDLAAGVARTSRLSCQIVLTAEMDGLEVRIPAESHDMRR
1982042_Amangrovi@CP022889_1_2551___2649362_2649694                                   MVKVTFVTSQGDRVEAEGEPGDELLRVGQAVGMPLEGTCEGQMACSTCHVIVSPEWFDRLPPAVEEEEDMLDLAAGAVRTSRLSCQIVLSEALDGLEVRIPSDSHDMRR
1895714_Asp@OJU60217_1__2Fe_2S_ferredoxin                                             MVRVLFITRGGEKVEAAAEPGARLLEVGQAAGMPLEGTCEGQMACSTCHVVVAPEWFDRLPEAVEDEEDMLDLAAGACRTSRLSCQIVLTDELDGIEVRIPSDSHDMQR
1219033_Nlentum@BCTW01000023_1_50___51608_51940                                       MVRVTFLTAKGERVAAEGEDGQSLLELAQASGMPLEGTCEAQMACSTCHVIVAPEWFDKLPPAVEDEEDMLDLAAGVARTSRLSCQIVLTPALDGLEVRIPEEARDMQR
1961849_Nsp@MWLM01000039_1_16___13231_13563                                           MVKVTFITAKGERVEAAAEPGARLLEVAQSADMPLEGTCEGQMACSTCHVIVTPDWFGKLPRASEDEEDMLDLAAGVTRTSRLACQIVLDAALDGLEVRIPGESRDMQR
1946983_Nsp@DDES01000114_1_3___2011_2340                                              -MRVQFITAQGERIEAEAQAGQRLLEVAQAVGMPLEGTCEGQMACSTCHVVVAPDWFARLPQASADEEDMLDLAAGVARTSRLACQIVLTGEMDGFTVRIPGESRDMGR
1895900_Nsp@OJX92960_1__2Fe_2S_ferredoxin                                             MIKVQFITAGGQRVEAQASAGQRLLEVAQAAGMPLEGTCEGQMACSTCHVLISPDWFSRLKPASADEEDMLDLAAGVAATSRLSCQITIEPDLDGLTVKIPGESRDMQR
1970586_Sbacterium@OYW45293_1__2Fe_2S_ferredoxin                                      -MLVAFITRDGNRIEAEARPGDRLLDVAQAAGMPLEGTCEGQMACSTCHVILPADWFALLPPASEDEEDMLDLAAGACRTSRLACQIELSQALDGIEVKIPAVSHDMQL
1736584_Asp@KRA84666_1__2Fe_2S_ferredoxin                                             -MRVAFITRDGARVDAAAEPGMRLLEVAQAAGMPLEGTCEGQMACSTCHVILPADWFDRLPPASDDEEDMLDLAVGVCRTSRLSCQIELTDALDGIEVRIPAESWDMQK
1797975_Esp@OGS55552_1__2Fe_2S_ferredoxin                                             -MRLQFTDAKGDVIEGKGESGQSLLDVGQALGLPLEGTCEGQMACSTCHVIVAPEWFDRLPTASEEEEDMLDFAAGACRTSRLSCQIVLDETLDGLSVTVPSQAHDMRR
1734407_Sbacterium@KUO54728_1__2Fe_2S_ferredoxin                                      -MTVKFITSNGDEAEGTGETGQSLLALGQALGLPIEGTCEGQMACSTCHVIVAPEWFDRLPAACEEEEDMLDFAAGACRTSRLSCQIVLSEELDGMSVTVPSQAHDMRR
1734408_Sbacterium@KUO57608_1__2Fe_2S_ferredoxin                                      -MKVRFSDTQGNVTEGAGEPGQSLLELGQALGLPLEGTCEGQMACSTCHVIVHAEWFDRLPAASEEEEDMLDFAAGVRRTSRLSCQIDLTEQLDGLSVTVPSEAHDMRR
476157_Aishigakiensi@CP015963_1_2123___2225798_2226133                                SIKLRFTDSQGNVTEGEGEVGQSLLEVGQALGMPLEGTCEGQMACSTCHVVVDAEWFDKLPEASEEEEDMLDFAAGVRRTSRLSCQIDLTEELDGLSVTVPAEAHDMRR
543877_Amarensis@AKM07240_1__2Fe_2S_ferredoxin                                        SVRVRFVSARGAVTEAEGAEGTPLLELAQAAGMPLEGTCEGQMACSTCHVIVAAEWFARLPEASEEEEDMLDLAAGVQRTSRLSCQILLSAELDGLEVQIPSESRDMSV
2306995_Asp@RIV78796_1__2Fe_2S_ferredoxin                                             -MRVRFVTPRGRVVEAEGEAGTPLLEVAQAAGMPLEGTCEGQMACSTCHVIVAAEWFARLPDASEDEEDMLDLAAGVQRTSRLSCQIVLSDELDGLEVRVPAESRDMSV
266951_Eseohaensis@CP024920_1_2260___2319536_2319865                                  -MRVVFHTTDGKRVEAEGIAGDSLLKVAQAAGMPLEGTCEGQMACSTCHVVVDADWFDRLPEASEEEEDMLDLAAGVRRTSRLSCQILLEDGLDGLSVAIPAESHDMSR
1219035_Ntardaugens@GAD48135_1__putative_ferredoxin                                   MIRVTFITASGETVATEADVGRSLLEVGQAAGMPLEGTCEGQMACSTCHVIIASDWFERLPHAAEEEEDMLDLAAGVQRTSRLSCQIELTPELDGLEVRIPAESHDMQG
1172626_Asp@OCC22682_1__2Fe_2S_ferredoxin                                             MIRVTFITANGEKVPAEAEEGSCLLDVGQAAGMPLEGTCEGQMACSTCHVIVAGDWFGKLPEAREEEEDMLDLAAGVQRTSRLSCQITLTADLDGLEVRIPPESHDLKG
2185142_Asp@CP031155_1_605___606548_606880                                            MVKVRFVTDKGEKVEAEGEVGISLLEVAQAAGMPLEGTCEGQMACSTCHVILDRDWFRKLPEASEEEEDMLDLAAGVQPTSRLSCQIDLTDALEGLEVHIPPESRDMQG
502682_Egangjinensis@KLE33251_1__2Fe_2S_ferredoxin                                    -MRIQFITSKGERVLAEADPGDNLLAVAQAAGMPLEGTCEGQMACSTCHVIVSPEWFDKLPPAVEDEEDMLDLAMGVQATSRLSCQIDLSPELDGMEVTIPADSNDAQG
1946470_Esp@DDNW01000023_1_15___13110_13448                                           TVTVHFVTREGETVDAEGKAGTSLLEVGQAAGMPLEGTCEGQMACSTCHVIVASEWFDRLPPASDEEEDMLDLAADIHTTSRLSCQIVLAEGLDGLEVRIPSDAHDMQR
450378_Cmarinus@ARU15333_1__2Fe_2S_ferredoxin                                         MVRVTFVTPKGDKVEAESKAGSSLLEIGQAAGMPLEGTCEGQMACSTCHVIVASEWFSRLPMASDDEEDMLDLAAGAAPTSRLACQIIVDEDLDGVVVRVPDTAHDMMR
1703339_Cmobilis@LYWZ01000028_1_120___124354_124686                                   MVRVTFVTPKGEKIEATGKVGDSLLTIGQAAGMPLEGTCEGQMACSTCHVIVVPDWFAKLPEASEDEEDMLDLAAGAGPTSRLSCQIIVDEDMDGIMVRVPDTAHDMMK
1348774_Cnaphthovoran@AKM10193_1__2Fe_2S_ferredoxin                                   MVHVNFVTAKGEKVEAEAAEGDSLLKVAQAVGMPLEGTCEGQMACSTCHVVVAPAWFGKLPISSEDEEDMLDLAADVQGTSRLSCQIVLDAPLDGLEVRIPSQVHDVQR
1860125_Esp@OBX20447_1__2Fe_2S_ferredoxin                                             SVRVSFTTARDERVEAVGEPGDNLLTLAQGAGLPLEGTCEGQMACSTCHVVVDPEWFAKLPPASEDEEDMLDLAAGVRRTSRLSCQIVLEEALDGLSVSVPADSHDARR
1811540_Esp@LUNY01000274_1_14___12907_13248                                           TIGLRLRTPKGDIVEARGAIGDTLLRAAQAAGLPLEGTCEGQMACSTCHVVVDPEWFDRLEAASEEEEDMLDLAAGVRRTSRLSCQIVLDETLDGLSVDVPTESHDARR
1420591_Nbarchaimii@KTR82050_1__2Fe_2S_ferredoxin                                     -MNVRFVTTKGDLITAQAGHGARLLEVAQAAGMPLEGTCEGQMACSTCHVIVSPDWFEKLSPASADEEDMLDLAAGVTRTSRLACQIELSGELDGLTVKIPTIARDMQF
2320269_Asp@RKF21927_1__2Fe_2S_ferredoxin                                             -MKVLFFTSDDRKVEAEAKPGDRLLDVGQGIGMPLEGTCEGQMACSTCHVILGEKWFAKLPEASEEEEDMLDLAAGVQRFSRLSCQIELTEELDGIEVHVPAESRDAQR
1603897_Esp@KPL67066_1__2Fe_2S_ferredoxin                                             MVKVTFVTTDGTRLDAEGEEGISLLEAGQAIGMPLEGTCEGQMACSTCHVIVDPDWFGRLKPASDDEEDMLDLAAAVERTSRLSCQIVLTPELEGLTVRIPRESKDAQG
1572751_Pmercurialis@KHL26181_1__2Fe_2S_ferredoxin                                    -MQVQFLARGGERITADARVGDRLLDIAQAAGLPLEGTCEGQMACSTCHLIVAPQWFGRLPPASAEEEDLLDLAPGACSTSRLACQIVLSDGLDGLLTAVP--------
2161824_Asp@RDC60553_1__Adrenodoxin_like_protein__mitochondrial                       MVDVVFTNKDGSAIAASGDEGDSLLRVAQAAGLPLEGTCEGQMACSTCHVVVAAEWFERLPPACEEEEDMLDFAAGVQPTSRLACQIVLDAKLAGLAVAVPDDSHDMRR
2339262_Sbacterium@RJT24871_1__2Fe_2S_ferredoxin                                      MIRVHFIGADGERTEAVAESGQSLLEVAQNCGMPLEGTCEGQMACSTCHVIVEPDWFETLKRASEDEEDMLDLAAHVTRHSRLSCQILLNDSLDGLTVRIPPESHNMQG
1951263_Sbacterium@DLOX01000018_1_1___82_417                                          MIKVQFLNAAGEISQVSAQAGDCLLDIAQNDGQPLEGTCEGQMACSTCHVIVAADWFPKLPKASEEEEDMLDLAASATRYSRLACQISLTDAMDGLTVKIPGEVRNMQG
1951261_Sbacterium@DBOA01000005_1_9___10354_10686                                     MIKVTFITADGTVQNVEAVQGQRLLEIAQAAGQPLEGTCEGQMACSTCHVIIDKLWFDKLPQSVEDEEDMLDLATGARRTSRLSCQIVLTPDLDGLVVHIPAESRNMQG
2015579_Sbacterium@OYU01383_1__2Fe_2S_ferredoxin                                      MIKVTFINADGTVQDVEAVEGQRLLEIAQAAGQPLEGTCEGQMACSTCHVIIDKLWFEKLPRSVEDEEDMLDLATGARRTSRLSCQIVLTPDLDGLVVHIPAESRNMQG
2292257_Ssp@RDV06645_1__hypothetical_protein_DXH95_04300                              GLKVHFISPDGETQTVEAKAGSNLLEVAQNAGQPLEGTCEGQMACSTCHVVIAKEWFDKLPVASDDEEDMLDLASGARRTSRLSCQIDLTAEMDGLVVHIPAESRNMQG
1913578_Ssp@APG63727_1__2Fe_2S_ferredoxin                                             MVKVIFTNISGSIQEVEGNEGDCLLDVGQAAGQPLEGTCEGQMACSTCHVIVKDAWFDKLPPASENEEDMLDLAAGARRTSRLSCQILLTKDLDGLTVAIPSESRNMQG
1123270_Sbaekryungens@ATUR01000003_1_490___513217_513552                              MVKVTFLSSDGEEQHVEGAPGDNLLRLGQANGQPLEGTCEGQMACSTCHVIIDANWFDKLPPASEEEEDMLDLAAGARRTSRLSCQIDLTEQLDGLTVRIPGESRNMQG
1515612_Sfribergensis@AJA08338_1__ferredoxin                                          -MRVTFIHADGKRTEAEAEPGSILLDIAQAHMMPLEGTCEGQMACSTCHVIVAKEDFDRLPPASEMEEDMLDLAAGVRRTSRLSCQIVLTEALAGLTVHIPAESRNMQG
267128_Sgranuli@AMG74794_1__Adrenodoxin_like_protein                                  -MRVTFIHADGKRTEAEAVPGDILLDVAQAHLMPLEGTCEGQMACSTCHVIVAREDFDRLPPASEEEEDMLDLAAGARRTSRLSCQVVLTEALDGLTVHIPGESRNMQG
317655_Salaskensis@ABF52515_1__ferredoxin                                             -MRVTFIHADGKRTEAEAEPGSTLLDVAQAHLIPLEGTCEGQMACSTCHVVVESQDFDRLPPASEMEEDMLDLAAGARRTSRLSCQIVLTEDMDGLTVRIPAESRNMQG
2305907_Ssp@RHW16481_1__2Fe_2S_ferredoxin                                             -MKVTFIQRNGDPLTVEAGEGDRLLDVAQAHDQPLEGTCEGQMACSTCHVVVAAEDFARLPPASEMEEDMLDLAAGATRTSRLSCQIWLDATLDGLTVRIPAEARDMQG
93064_Skoreensis@APR54016_1__2Fe_2S_ferredoxin                                        MIRVRFLTPDGDACDAEGEAGFSLLELGQAKGMPLEGTCEGQMACSTCHVIVSAADFDRLPRASEEEEDMLDLAVGATRTSRLSCQIVLTPELDGLTVSLPSEHRDMQG
1768772_Ssp@LSJF01000319_1_4___2949_3284                                              MIKVRFLTPDGDAVEAEAAAGDRLLEIGQARGMPLEGTCEGQMACSTCHVIVAAEDFARLPRASEEEEDMLDLAVGATRTSRLSCQIVLTPDLDGLTVSLPSEHRDMQG
2013662_Abacterium@PKP89274_1__2Fe_2S_ferredoxin                                      MIAVRFLNPDGEAAEAQAEAGVSLLEVGQARGMPLEGTCEGQMACSTCHVIVSPEDFDRLPPAREEEEDMLDLAPGATRTSRLSCQILLTPELDGLTVSLPSEHRDMQG
1888892_Sturrisvirgat@ODP37375_1__2Fe_2S_ferredoxin                                   MIAVRFLHPDGAALQTHAKPGDRLLEVGQAGGMPLEGTCEGQMACSTCHVIVEPADFDRLPRASEEEEDMLDLAVGATRTSRLSCQIVLDDTLDGLSVRLPSEHRDMQG
1219055_Ssoli@BCTZ01000001_1_324___336528_336860                                      MIRVTFIGAEGNSREARANAGDRLLEVAQNDGQPLEGTCEGQMACSTCHVLISAEDFARLPPASEEEEDMLDLAIGAGKTSRLACQIILTPELDGLTVRMPPGHRDMQG
1609977_Shengshuiensi@AJP71982_1__2Fe_2S_ferredoxin                                   MIRVRFVSADGALREVEGGEGDRLLELAQNDGQPLEGTCEGQMSCSTCHVIVADEDFERLPRASEEEEDMLDLAVGATRTSRLACQILLTPDLDGLTVRMPPGHRDMQG
1327635_Ssp@ATY31791_1__2Fe_2S_ferredoxin                                             MIRVRFVGADQRTRDVEVAEGAILLEVAQNAGQPLEGTCEGQMSCSTCHVIVDAEDFARLPRASEEEEDMLDLAVGATRTSRLACQIVLDAALDGITVRMPSEHRDMQG
1985172_Ssp@OSZ68738_1__2Fe_2S_ferredoxin                                             MIRVTFVSADGRRHEVTAEAGLRLLEVAQNDGQPLEGTCEGQMACSTCHVIVDPDYFARLPRAAEEEEDMLDLAVGAVRTSRLACQILLTPDLDGLVVHMPAGHRDMQG
179878_Selodea@RKR24372_1__ferredoxin                                                 MIRVRFEAASGAVQEVQAPPGARLLEVAQNAGQPLEGTCEGQMACSTCHVIVAPADFERLPPASEAEEDMLDLAMGAVRTSRLACQILLTEALDGLTVRMPSAHRDMQG
2056845_Ssp@PTS80727_1__2Fe_2S_ferredoxin                                             MIQVRFVGIDGEIRTASANPGDRLLEIAQADGQPLEGTCEGQMACSTCHVIVATEDFARLPPPSEDEEDMLDLAAGATRTSRLACQILLTDALDGLTVRIPGEVRNMQG
1736215_Ssp@KQN25940_1__2Fe_2S_ferredoxin                                             MIRVHLIGTDGRTTEAHGEAGDTLLRLAQAAGQPLEGTCEGQMACSTCHVIVAAEDFDRLPPASEEEEDMLDLAAVATRTSRLACQIVLTPAIDGLTVRVPAEARDMRG
1736447_Ssp@KQX20371_1__2Fe_2S_ferredoxin                                             MTRVIFLSADGERSEVEAAPGQRLLEVAQADGQPLEGTCEGQMACSTCHVVIDPADFPKLPRASEMEEDLLDLASHVTRFSRLACQVHLTEALDRLTVRMPAGARNMQG
1736594_Ssp@KRB86048_1__2Fe_2S_ferredoxin                                             MTRVIFVSANGERSEVDAAPGQRLLEVAQADGQPLEGTCEGQMACSTCHVIVDAADFAKLPRASEMEEDLLDLASHVSRTSRLACQIHLEEGLDSLTVRMPGAARNMQG
1882773_Ssp@SDC46267_1__Ferredoxin                                                    MTKVTFISANGERSTVDAAAGQRLLEVAQSDGQPLEGTCEGQMACSTCHVIVAAEDFGRLPPATEMEEDLLDLASHVTRYSRLACQIHLDAALESLTVKMPGAVRNMQG
1166337_Sjatrophae@SFR97378_1__Ferredoxin                                             ---------------MDAPAGERLLDVAQAAGEPLEGTCEGQMACSTCHVIVAAEDFARLPPASEEEEDLLDLAAHATRTSRLACQIWLTDALDGLTVRLPTDAHDMQG
2172047_Sbacterium@QDFY01000001_1_842___901998_902333                                 MTLVRFVSADGRVQEVDAPAGERLLDVAQNAGQPLEGTCEGQMACSTCHVIVEAEDFARLPPASEEEEDMLDLAAHVTRYSRLSCQIWLTEALETLTVKIPSGFHNMQG
2068657_Ssp@PWG01330_1__2Fe_2S_ferredoxin                                             MTRIRFISADGSVREVDAPPGERLLDIAQADGQPLEGTCEGQMACSTCHVVVEAEDFAKLPPASEEEEDMLDLALHVTRHSRLACQVWTRDDLDSLTVRMPGGAHNMQG
1951255_Sbacterium@DDTH01000014_1_106___100654_100989                                 MIRVRFISADGEVQDVDAPPGERLLEIAQAAGQPLEGTCEGQMACSTCHVIVAAEDFAKLPRASEEEDDLLDLAACVTRHSRLACQIELTEALDGLTVRIPGGAHDMRG
2320861_Ssp@RJF85498_1__2Fe_2S_ferredoxin                                             MTLIRFISADGNVREVTGAPGDNLLTLAQNDGQPLEGTCEGQMACSTCHVVVDAADFAKLPPASEMEEDMLDLAAGATRNSRLSCQIWLDESLENLTVRIPGEVRNMQG
1660141_Ssp@ODU22140_1__2Fe_2S_ferredoxin                                             MTRVRFISADGGVREVTGRPGDRLLDLAQADGQPLEGTCEGQMACSTCHVIVDADDFTRLPMATEMEEDMLDLAAGATRTSRLACQIYLDSGLDSLTVRIPGEVHNMQG
397260_Ssanxanigenen@PZO89056_1__2Fe_2S_ferredoxin                                    MIRVRFVSADGQVSEVTAAAGDRLLDVAQADGQPLEGTCEGQMACSTCHVIVDREDFARLEPATEMEEDMLDLAAGATRTSRLACQIWLDDAIEALTVRMPAESRNMQG
1219043_Schangbaiensi@GAO38395_1__putative_ferredoxin                                 MTRVRFISADGSVREVDAAPGERLLDVAQADGQPLEGTCEGQMACSTCHVIVDVTDFAKLPPASEPEEDMLDLAAGATRHSRLACQIYLGADLEELTVRIPSEVRNMQR
614671_Svermicompost@PXYJ01000001_1_775___788752_789087                               MTIVRFLSANGDLSEVEAAPGARLLDVAQADGQPLEGTCEGQMACSTCHVILEAEDFAKLPRASEEEEDMLDLAMHATRTSRLSCQIWLTEEMESISVRVPPGAHNMQG
1768769_Ssp@LSJC01000021_1_10___9207_9542                                             MIRVRFVSADGGVREVSAEPGAVLLDVAQADGQPLEGTCEGQMACSTCHVLIAAEDFDRLPPAREEEEDMLDLAVGATRHSRLACQIMLDATMDGMTVRMPPAHRNMQG
1895847_Sbacterium@HCB77094_1__TPA_asm__2Fe_2S_ferredoxin                             MTRIRFVAADGEVREVTGAPGDRLLDLAQNDGQPLEGTCEGQMSCSTCHVIVAAEDFDLLKPASEEEEDMLDLAAGATRTSRLACQIWIEDGWEALTVRIPPERRDMRG
1141889_Sspermidinifa@PCD03428_1__2Fe_2S_ferredoxin                                   MTRIRFVAADGEVREVTGAPGDRLLDLAQNDGQPLEGTCEGQMSCSTCHVIVAGEDFDLLPPPSEEEEDMLDLAAGATRTSRLACQIWIEAGWEALTVRIPPERRDMRG
1550073_Ssp@JROH01000022_1_26___26714_27049                                           MIRIRFVAAEGDVREVTAAVGDRLLDVAQHDGQPLEGTCEGQMACSTCHVIIAAEDFDRLPRATEEEEDMLDLATSATRTSRLACQIHLDETLDGMTVRIPPERRDMRG
941907_Sindica@SMF60560_1__Ferredoxin                                                 MTAVRFISADGDIQEVAGQGGDRLLDIAQNAGQPLEGTCEGQMACSTCHVIVEAEDFAKLPRASEEEEDMLDLASHVTRHSRLACQIWIDPAWDSLTVRIPGAARNMQG
745310_Ssp@AGH48411_1__ferredoxin                                                     MTTVRFVSADGSIDEVEAPAGARLLDVAQANGQPLEGTCEGQMACSTCHVIVDREDFPKLDEATEMEEDLLDLAASVTRWSRLACQVYLPEGLESLTVRIPGESRNMQG
861865_Slaterariae@SNT04929_1__Ferredoxin                                             MTRVRFVSADGRVDEVEAPAGSRLLDVAQANGQPLEGTCEGQMACSTCHVIVDRDDFQKLPEASEMEEDLLDLAASVTRFSRLACQIYLPEGVDELTVRIPGEAHNMQG
680125_Plamellibrach@RED15436_1__ferredoxin                                           MTKVRFVSADGRVSEAEGSPGERLLDIAQADGQPLEGTCEGQMACSTCHVHVDPDDFAKLPPAQEMEDDMLDLAADVNRYSRLACQIWLSEDLESLTVKIPGSVHNMQG
1697973_Scrusticola@QTJP01000001_1_361___388324_388656                                -MKIRFVAADGDVREVEAAAGERLLDIAQADGQPLEGTCEGQMACSTCHVIVSEEDFGKLPVASADEDDLLDLAAHVTRTSRLACQIWLEEEWGSLTVRIPSEARDMQG
1843368_Ssp@AOF97562_1__2Fe_2S_iron_sulfur_cluster_binding_domain_protein             MTRVTFISADGERQEVDAPAGSVLLDIAQAAGQPLEGTCEGQMACSTCHVIVEATDFPRLGRASEDEEDMLDLAASATRTSRLSCQIILADGLDQLTVRIPPESYNMQG
1332080_Sbaderi@ALR21131_1__2Fe_2S_ferredoxin                                         MTRVTFISADGERQEVDAPAGSVLLNVAQAAGQPLEGTCEGQMACSTCHVIVDAADFSRLPRATEEEEDMLDLAASATRTSRLSCQIVLDAALESLTVRIPPETYNMQG
2185111_Ssp@CP029335_1_856___881192_881527                                            MTMVTFISADGERLEVDAPAGSVLLEVAQAAGQPLEGTCEGQMACSTCHVIVDAADFDRLPRASEDEEDMLDLAAAATRTSRLACQIILSEQLDALTVRIPGEFNNMQG
2082188_Ssp@BBC99391_1__ferredoxin__2Fe_2S                                            MTRVTFISADGERQDVDAPAGSVLLDIAQGAGQPLEGTCEGQMACSTCHVIVDADDFAKLPRASEDEEDMLDLAAAATRTSRLACQIVLDGALDALTVRIPGEFNNMQG
452662_Sjaponicum@BAI97007_1__ferredoxin                                              MTRVVFISADGEKQEVEAPPGAVLLDVAQAAGQPLEGTCEGQMACSTCHVIVDAADFSKLGKASEDEEDMLDLAAAATRTSRLSCQIVLDEQLDSLTVRIPGESYNMQG
2072936_Ssp@AUW58516_1__2Fe_2S_ferredoxin                                             MTKVTFISADGRRQEINAPDGAILLDVAQGAGQPLEGTCEGQMACSTCHVIVEADDFAQLPRASEAEEDMLDLAASATRTSRLSCQIVLTEAISDLTVRIPAESHNMQG
627192_Ssp@BAK66014_1__ferredoxin                                                     MTRITFISANGAVMEVEAAPGDTLLDIAQAAGQPLEGTCEGQMACSTCHVIIDPADFPKLPRASEEEEDMLDLAAATTRTSRLACQIVLSEAMESLTVRIPPESRNMQG
1895845_Ssp@OJY66942_1__2Fe_2S_ferredoxin                                             MTLVRFIGADGEVLEVRAAPGDNLLDIAQAAGQPLEGTCEGQMACSTCHVIIAAEDFGVLPRASEDEEDMLDLAAATTRTSRLACQITLTAEMETLTVRIPAEVRNMQG
121428_Sxenophagum@DDFT01000093_1_3___1786_2301                                       MTRIIFISADGERQEVDAPAGSILLDVAQAAGQPLEGTCEGQMACSTCHVIVDAADFPQLSRASEDEEDMLDLAASATRTSRLXXXXXXXXXXXXXXXXXXXXXRAEEG
1970430_Ssp@OYW83832_1__2Fe_2S_ferredoxin                                             MTLIRFISADGRVQEVAAQAGDTLLDVAQAAGQPLEGTCEGQMACSTCHVIVAAEDFANLPPASEPEEDMLDLAAAATRTSRLACQIVIGEDMATLTVRIPGEFHNLQG
1895848_Ssp@OJU17335_1__2Fe_2S_ferredoxin                                             -MKVRFIATDGSVREAEATPGETLLEVGQREGQPLEGTCEGQMACATCHVIVEPDDFDRLPPASDDEEDMLDLAYAVTRTSRLSCQIVLSDALDGLTVRLPTGSRNMQG
1881068_Ssp@SEI85843_1__Ferredoxin                                                    -MKVRFETTDGAIVEAEASPGERLLDVGQRIGMPLEGTCEGQMACATCHVVVSPRDFALLPQAAEEEEDMLDLALNAARTSRLSCQIVLQQENDGLTVRIP--------
1951254_Sbacterium@DDFE01000220_1_9___6299_6634                                       MIRVRFIAADGQTVDAEAAPGTVLLDLAQANDQPLEGTCEGQMACSTCHVIVDPADFARLPRSSDDEEDMLDLAAGVTRTSRLACQIVLDESLDGLTVHIPGEVRNMQG
185950_Sfaeni@PTW44994_1__ferredoxin                                                  -MIVRFIARDGTATTTVATPGDRLLDAAQAHNQPLEGTCEGQLACATCHVIVDPADFARLPPASDDEEDMLDLAHNATRTSRLACQIRLTEALDGLTVRIPE-------
645617_Hcaeni@RIA45615_1__ferredoxin                                                  MTLVRFISADGTVEEARGSPGDCLLDLAQAYGQPLEGTCEGQMACSTCHVIVAAEDADKLPPPSEEEEDMLDLAVGATRTSRLACQIMLTGAMESLTVKMPPGARDMRG
1985879_Ssp@RSV15732_1__2Fe_2S_ferredoxin                                             -MIVRFIGVDGAIEEARGAAGDRLLDLAQAYGQPLEGTCDGQMACSTCHVIVAPEFADLLPPPSEEEEDMLDFAPGATRTSRLACQITLTDALEGLTVRMPGQQADARR
1961362_Ssp@ANC87376_1__2Fe_2S_ferredoxin                                             MIRVRFIGTDGSVRDAKGVEGARLLDVAQADGQPLEGTCDGDMACATCHVIVAAEDADRLPPPREEEEDLLDMVPQATRTSRLACQIRLSAALDGLTVRVPG-------
1141887_Ssp@PAX09641_1__2Fe_2S_ferredoxin                                             MIHVRFVGADGSVQEAGGVEGVRLLDVAQAAGQPLEGTCDGDMACATCHVVVDAADFDRLPPAGEEEEELLDLAYNATRTSRLACQIRLTPALDGLTVRVP--------
1736343_Ssp@KQU62291_1__2Fe_2S_ferredoxin                                             MIRVRFVATDGTITAAQGADGLRLLDVAQAAGQPLEGTCNGDLACATCHVIVDAADAPRLPPASENEEDLLDLAPAATRTSRLACQIILTPALDGLTVRIPRS------
1166340_Ssp@SEM43652_1__Ferredoxin                                                    -MIVTFVGSDGEAMRATAEAGARLLDVAQAAGQPLEGTCDGDMACATCHVVIDAADFARLPPASEEEEDLLDLAPSATRTSRLACQVRLDAALGAITVRVP--------
2219696_Ssp@AXJ96756_1__2Fe_2S_ferredoxin                                             MIRVRFVDAAGTATDITTAEGARLLDVAQAAGQPLEGTCDGDMACATCHVVVAVEDFARLPAAREEEEDLLDLAPDARATSRLACQIWLTAALDGLTVRVPG-------
1560345_Spanacis@AOH85309_1__2Fe_2S_ferredoxin                                        MIPVTFIAANGTRSTAQASAGDRLLEVAQNAGQPLEGTCEGQMACSTCHVIVDAADFALLPPASEAEEDLLDLASGATRHSRLACQIQVERA---LTVTIPGESRNMQG
1219040_Sasaccharolyt@BCYU01000025_1_47___55208_55540                                 MTRVIFIERDGATREVEARPGDRLLEVAQNAGEPLEGTCEGQMACSTCHVIVDPQDFAKLPPAVEDEEDMLDLASGATRYSRLACQIWLSEVLETLTVRIPPEAKNMQG
685778_Ssp@AORL01000021_1_170___195677_196012                                         MTLVRFLDPRGDSAEVQAAAGERLLDVAQAAGQPLEGTCEGQMACSTCHVIVDPADFEALPPASEMEEDLLDLAAHVTRTSRLACQIWLSDALPTLTVRMPGVSRNMMG
1735121_Soleivorans@PTQ07497_1__2Fe_2S_ferredoxin                                     TIRVRFVAADGHIRDVTAGEGDRLLDVAQGADQPLEGTCEGQMACSTCHVIVDPADFAKLPPASEEEEDLLDLAAHVTRTSRLACQIRL-EGIDSLTVRIPPDARNMQG
266812_Sflavimaris@ASK87732_1__putidaredoxin                                          KVTVHFVSADEETLSVEASDGDNLLTIAQIHDQPLEGTCEGQMACSTCHVIVRAADFDRLPPATEMEEDMLDLAAGARRTSRLACQITLTPDLDGLTVQMPGESHNMQI
1951256_Sbacterium@DELZ01000004_1_21___27631_27972                                    KITVHFVSSDGETVSVEASKGDNLLTLAQLHDQPLEGTCEGQMACSTCHVIVEAADFDRLPEATEMEEDMLDLAAGARRTSRLACQIELTAELDGLTVHMPIESHNMQN
1922222_Ssp@LT703001_1_699___739863_740204                                            DIMVNFVSADGETMVAKATEGDDLLKVAQIHDQPLEGTCEGQMACSTCHVIVDAADFEKLPEATEMEEDMLDLAAGARRTSRLACQITLTPDLDGLTVHIPAESRNMQG
1735683_Ssp@KQM65651_1__2Fe_2S_ferredoxin                                             MIHLTFIAADGTPHALTAAEGDTLLAAGQAGNQPLEGTCEGQMACATCHVIVAAGDFDRLPPAGAEEEDMLDLAQGATRTSRLACQIVLTRALDGLTVRIPA-------
1380389_Ssp@KK211162_1_947___908226_908561                                            MTLVRFFRADGTDKEVEAEPGQRLLDVAWAAREPLEGACEGVMACSTCHVIVAAADFEKLPAASEEEEDLLDFAAHVTRTSRLACQIILTGDMKTLDVRIPAAATNWMG
1298856_Ssp@PVZ19240_1__ferredoxin                                                    MTLVRFLKADGIDREVQAAPGQRLLDVAWAERQPLEGACEGVMACSTCHVIVDAHDFEKLPPASEEEEDLLDLAAHATRTSRLACQIILTEDLKSLSVRIPTGATNWMG
1706000_Sginsengisoli@QOCK01000002_1_138___147976_148287                              MTLVTFLRPDGSDRAVEAPADARLLDVAQAAGQPLEGTCHGAMSCSTCHVIVAPDDFARLKPASEEEEDLLDFAFAVERTSRLACQVVLSAGLETLTVRMPGX------
1123267_Sastaxanthini@JONN01000001_1_756___790104_790409                              MTLVRFLNSDGADREVEAAEGANLLDVAQAADQPLEGTCDKSISCSTCHVILSAEDFARMPRASEEEEDLLDLAQDVRRTSRLACQLTVSGAV--MTVRMPGX------
2315689_Ssp@RIX31602_1__2Fe_2S_ferredoxin                                             MIRVRFLKADGTDHEVDATEGTNLLDLAQAEGQPLEGACEGQMACSTCHVIIAKEDFGRLPPASEEEDDLLDLAWQVRPTSRLACQIMLTKDLGSLTVQMPGGAYNLDR
1985171_Ssp@OSZ69257_1__2Fe_2S_ferredoxin                                             MIRIRFLSADGAETLVDAQPGDRLLDLAQAHGQPLEGTCEGAMACSTCHVHLVGGDVAALPPPSEEEEDMLDFAAGANRQSRLACQVKLMAGMAALDVKMPRGVVDMSR
1970594_Sbacterium@OYX76754_1__2Fe_2S_ferredoxin                                      MARIRFISADGTEAIADSKPGDRLLDVAQAHGMPLEGTCEGAMACSTCHVYLVGGDVEKLPAPIEEEEDMLDFAAGANRQSRLACQVKLTADIHSLDVRMPRSVVDNSR
1523432_Aproteobacter@KPF61845_1__2Fe_2S_ferredoxin                                   MTRVRFLAADGKGPVVEAAAGTRLLDLAQAQGQPLEGTCEGAMACSTCHVLITGADAAKLPAPSEEEEDMLDFAVGAGRASRLACQIRLTADIAELDVRMPPGAVDMSR
2015572_Abacterium@OYU16217_1__2Fe_2S_ferredoxin                                      MTRIRFLSADGTETRVTAEPGERLLDVAQAAGQPLEGTCEGAMACSTCHVLISGADAARLPPPSDEEEDMLDFAVGASRASRLACQIVLTADIAALDVRMPPGSVDMSR
1234595_Pflava@EMD84303_1__Ferredoxin__2Fe_2S                                         MTQVRFFDADGRDRVADAQPGERLLDVAQHHDQPLEGTCEGQMACSTCHVIVQAVTGMPLPPPSEEEDDLLDFAYGAVRESRLACQILLNDDIQAIDIRMPGGSVDASR
1843236_Smontana@KV887138_1_40___38342_38656                                          MTHVRFLTAAGLSSECDAPPGTRLLDLAHALGEPLEGTCEGQMACSTCHVIVAADDFARLPPASENEDDLLDLAPHVTRTSRLACQIMLDGTLPTLTVRIPDRX-----
2283317_Ssp@RDE06436_1__2Fe_2S_ferredoxin                                             MTRVSFIGSNGSVTVAEGPPGARLLDVAQAAGQPLEGTCNGCLACATCHVIVAREQFECLPPPSAEEEDMLDLVPDAVRTSRLSCQVVLSEELDELTVRIPG-------
634430_Srubra@SFP74968_1__Ferredoxin                                                  MIRVRFETATG-IVEVEAAAGDRLLDVAQAAGQPLEGTCGGQLACATCHLIVAAEDWSRLPPPRPEEEDMLDLVPDAVRTSRLSCQIRLTPSLDGLALRVP--------
1920129_Ssp@RSU49960_1__2Fe_2S_ferredoxin                                             MIRLVF-EHRGASVPAEAEAGARLLDVAQAAGMPLEGTCGGQLACATCHVVIAADWAGRLPPPGEAEEDMLDLVPAATRTSRLACQVRLTEALDGMVVRVT--------
2315330_Ssp@RST31053_1__2Fe_2S_iron_sulfur_cluster_binding_domain_containing_protein  SVTVTFLRADGSDREVTVEPDRSLLEIAQAAGQPLEGTCEGQMACSTCHVHVAAADFDRLPPASDEEDDLLDLAADVRRTSRLACQIRLTPELGSLTVRIPNAVTDWNR
1842535_Bsp@AOF99795_1__2Fe_2S_iron_sulfur_cluster_binding_domain_protein             MIEVTFISADGKRQTVQAQDGDRLLDVAQAHGLPLEGTCEGQMACSTCHLIIDAADFAKLPEPVEMEEDMLDLAVAVTRTSRLSCQIFLRDEWQSLTCRVPAESYDMQG
1974094_Sbacterium@PIW56037_1__2Fe_2S_ferredoxin                                      MVRLRF--KEGDLTEYDGESGLTLLDAAQAAGMPLEGTCEGQMACSTCHVLVAREWFARLPEASEEEEDLLDLAACVGPTSRLACQIVLGDDLDGLEVAIPDESQDMRA
1855283_Ssp@SEK60929_1__Ferredoxin                                                    ---MKLYVVDGDVSEFAGEPGERLLDACQRAGLPLEGTCGGDMACATCHVVVAAEDFGRLPPASDEEEDMLDLVPDARRTSRLACQVLLTAALEGLRLRLPAA------
1736301_Ssp@KQN93677_1__2Fe_2S_ferredoxin                                             MK----VMVDG--REWPATTGERLLDVARRNGLALEGTCNGDLACATCHVVIAAEWFERLPPAREEEEDMLDLVGDARRTSRLACQIVLTPALDKLSVTLP--------
2052949_Saeria@PGFU01000003_1_319___335263_335568                                     MIRVGFVAPDGSVAEAQGETGDTVLRVGQAIGQPLEGTCEGQMACATCHVVVDPAWADRLPGPSVEEEDMLDLAPRATRTSRLSCQIRLDSTLDGLVVRLPX-------
1390395_Ssp@APX66711_1__2Fe_2S_ferredoxin                                             MMTLTFQAPDGSTTLADAQPGETLLRVGQRAGQPLEGTCGGQMACATCHVLIPPEYLAHLPAPSAEEEDMLDLVPDATRSSRLACQIVVTEQLADMAVRLP--------
335406_Smicrocystini@RKS86408_1__ferredoxin                                           MTLVRFISADGAVVEVEATPGERVLEIAQLHDQPLEGVCEGQMACSTCHVIVAERHAALLPRPSVEEEDMLDFAYGVTRNSRLACQLYTAEDLAELEMRMPAGAVNMQS
1948389_Abacterium@DFLT01000014_1_197___204207_204539                                 MTLVRFLDSDGHSAEVEVPAGEPVLKAAQNAGQPLEGTCEGQMACSTCHVLVMSVDGEAPAPPSEEEEDMLDFAYGATRQSRLSCQLMATEQLREIVLRMPGGSVDMSR
2303576_Ssp@QWDF01000001_1_894___855099_855437                                        VTLVRFLRASGEDREVEAAAGANLLALGQANGQRLEGACEGAMACSTCHVLVAAEDFGRLPAASEEEEDLLDLAAHATRWSRLSCQVAVPDG-AAFTVTVPPSAYNFDR
1736370_Ssp@KQT32594_1__2Fe_2S_ferredoxin                                             MR----INADG--VAIDARIGETLLDAAQRAGLPLEGTCGGDMACATCHVVIAPDDMARLPGATEEEEDLLDMLPRAVATSRLGCQIRLSADHANLSFALPPGSAKVQR
1492281_Aproteobacter@GAK33765_1__2Fe_2S_ferredoxin                                   MTEIIFMGRDGQHRKVDAPIGISLMKLAHLFGVDVEGACGGNLACSTCHMIFSPQDFSRLPPMSEDEEDLLDLTPGVTPTSRLGCQIITGPDYDGLVIKLPPDHDEDWG
1399147_Hobtusa@ETZ07162_1__2Fe_2S_ferredoxin                                         LSRIVFSNFSEKEVIVFGKVGQTIFEVLESQGIDLEGACGGACACATCHVIIQDELFNLLPDASMQEEDMLDLAYDVRKTSRLGCQVTLTEDLDGIRVLCPTETRHLKI
1321371_Hundulata@ETZ04868_1__hypothetical_protein_K737_300722                        LSRVLFSNSSEKEVVILGEVGQTIFEVLEAQGIDLEGACGGACACATCHVIIQDELFNLLPDASVQEEDMLDLAYDVRRTSRLGCQVTLTKDLDGIRVLCPTETRHLKV
1082868_Hcurviuscula@PPE03592_1__Ferredoxin_6                                         MSQILFCNAQGKEVSVLGEVGKTIFEVLEAQDIDLEGACGGACACATCHVIIQDELFHLLPDASVQEEDMLDLAYDVRRTSRLGCQVTLTKDLDGIRVLCPTETRHLKI
2013099_Abacterium@PPR26915_1__Putidaredoxin                                          MLTVIFKFSN-KVEKCLVNEGHTILEVARQKNIDIEGSCDGSLACSTCHVLVEEKWLDKIVPANNEEKEMLGLLPDLKNNSRLGCQLKLTKSLDGIKIIIPDNE-----
1986642_Abacterium@OUU61823_1__hypothetical_protein_CBC22_06110                       MVKVLYINNS-TTKTFKIEKNKTILDLAKQEDIGIEGSCEGSMACSTCHVVIHKDWATKLPAPCVDEKEMLSLLSNYYKNSRLGCQIVITELLDGLEFSVPEDI-----
2013090_Abacterium@PPR34719_1__Ferredoxin_6                                           MVKINFLDKTDNLKVIEAKEGSSLLDVAKKNNIDLEGSCGGDMLCSTCHVYILSKHLNKLKKQTIEEKEILELANNLKNNSRLACQIKVTKELSGLIFSIA--------
2013092_Abacterium@PPR32800_1__Ferredoxin_6                                           MIEINFLDKKGNIKKIKANEGESLLEISKKNNLDIEGACGGEMICSTCHVYIVSNHINKLKKQSDEEKEILLLSNNIKKNSRLACQIKVTERLNGLIFSIA--------
264203_Zmobilis@AAV89484_1__ferredoxin                                                MSTVLFIDQQQKKITCQAEKGDKLLDVIHKAGLPIEGTCEGALTCATCHVVIEADNFRQLEAASDIEEDMLDLAFDVEPTSRLACQVYLPD-CQHFTVYFPQDF-----
391165_Gbethesdensis@ABI61897_1__Ferredoxin__2Fe_2s                                   MPVAIFVNAAGARQEVDVPNGVNLVEAAIDKGVELAAICGGYLQCATCHVFVEEDFLNRLPPRSVDEDSMLDSTAEPRRNSRLACQIVMNDTLTGIVVHMPDRQM----
