# Supplementary material for: Components of iron–Sulfur cluster assembly machineries are robust phylogenetic markers to trace the origin of mitochondria and plastids
Source: PLoS Biol. 2023 Nov 8;21(11):e3002374. doi: 10.1371/journal.pbio.3002374 (PMC10631705; doi:10.1371/journal.pbio.3002374)
Supplement: S1 Data — (ZIP) [file pbio.3002374.s017.zip › S1 Data/Concatenations/ISC/ISC_Alpha/trimmed_alignments/IscS_Alpha.bmge.phy]

 93 403
12312345_Abacterium@PPR17971_1__Cysteine_desulfurase_IscS                                             MKKPVYLDYQATTPTDPRVVEAMAPYWYEMPGNPHSRTHQFGWDAEEAVETARENIAKVIGADPKEIIFTSGATESNNMALKGSAEFYGTDKKHIITVVTEHKCVLDSCRWLAERGFEITYLPVEKDGLLDLAKLKEAIREDTMMVSVMHANNEIGVVQDIKSIGAICRENGVKFHTDAAQSFGKLPIDVNEMNVDVMSISSHKIYGPMGVGALYVRRKPRMRVRPIISGGGQERGMRSGTLPTPLLVGFGKAAEIALAEMETENTRLLKLRDKMIATIQENIPHVYLNGHATQRLAGNINLSFAYVEGESLMMAIKDLAVSSGSACTSASLEPSYVLRALGLSDDMAHTSIRMGIGRFTTDEEVDFALETILSNVQKLREMSPLWEMVQEGVDLASIEWAEH
1629334_Cvaricaedens@GAO99049_1__cysteine_desulfurase                                                 PSGVIYLDYQATTPCDPRIVEKIIPYFYENFGNPHSRNHFYGWSAEEAVEKARLQVANLINANPKEIVFTSGATEANNLALKGVMKFYQDRKNHLITCVTEHKCVLDTARHLEQEGVRVTYLPVKPDGIIDLDKLESAITEQTALVSIMAVNNEIGVIQPIEEIGKLCRSKGVFFHTDAAQAVGKIPLDVLKMHIDLLSISGHKIYGPKGVGALYVGRKPRVRLVPLMNGGGQERGLRSGTLSPALCVGLGEACVIAGEEMMQENTRLLDYRDYFYKGLMQELDEIYLNGSLIHRVPGNLNISFAHVEGEGLMMGLKDLAISSGSACTSASLEPSYVLYALGVNEELAHTSLRIGFGRFTTLEDLRYAMKRIIAEVKRLREMSPLWEMSREGIDLKSINWAAH
244581_CPacanthamoeba@AIL13114_1__cysteine_desulfurase                                                HPDMIYLDYQATTPCDPRVVEKMLPYFTEHFGNPHSRNHQFGWDAEAAVETARHQVAEILGAHPKEIIFTSGATESNNLALKGVAYFNQAEKNHIITCVTEHKCVLDTCRHLEQQGFEVTYLPVDNNGLLDLKKLEEAITEKTALVSIMAVNNEIGVIQPLQEIGALCRKKNVFFHTDAAQAVGKIPLNVKEMNIDLLSLSSHKIYGPKGIGALYVGRKPRVRLTSQMNGGGQERGMRSGTLSPALCVGLGEACKIAQEEMVTEHAHLTQLNHYFFEKIERSLDQVYLNGDRLQRIPGNLNLSFAHVEGEGLMMAIKDLAVSSGSACTSESLEPSYVLRALGVDEELAHTSLRIGFGRFTTLQEVDKASETIISAVQKLRKMSPLWEMAQQGIDLKSINWAAH
1414854_CNamoebiphila@ARN85225_1__cysteine_desulfurase                                                LENVIYLDYQSTTPCDPRVVEQLMPYFKDYFGNPHSRNHAYGWKAEEAVEKAREQVASIINADPREIIFTSGATESNNLALKGVARFYKDKKTHIITCVTEHKCVLDTCRHLENEGFELTYLPVNSSGLIDLSQLSEAINDRTLMVSIMAVNNEIGVIQPLKEIGALCRSKGIFFHTDAAQAIGKIPIDVEEMNIDLLSISSGKIYGPKGIGALYVRRKPRVRLIPLITGGGQERGLRSGTLAPALCVGIGAACAIAQAEMNEESKRIKVLSDRFYKKIMTALPHVYLNGDAEQRIPGNLNLSFAYVEGEGLMMGIKGLAVSSGSACTSASLEPSYVLRALGVDEELAHTSLRIGFGRYTTEQEVDSAVEQIVHAVQRLREMSPLWEMAQEGVDFKSLTWAAH
1797230_Abacterium@OFX07133_1__IscS_subfamily_cysteine_desulfurase                                    VTRPIYLDYQSTTPCDPRVLKMMLPYFSEEFGNPHSRSHAYGWKAEEAVEHARKQVAAILHANPREVIFTSGATESNNLALKGVAHFYKDKKNHIVTCATEHKCVLDSCRHLEQEGFKVTYLPVKPNGILDLAELKKAITEQTALVSIMAVNNEIGVIQPLAEIGKITRERGVFFHTDAAQAVGKIPLDVNEMNIDLLSLSAHKIYGPKGIGVLYVRRKPRVRLAALINGGGQERGMRSGTLSTPLCVGLGEACALAQKEMRAEAIRIEALRDRFYETLRVNLEEIYLNGDAKQRIPGNLNISFAHVEGEGLMMGIKELALSSGSACTSASLEPSYVLRALGVDEEMAHTSLRIGFGRFTNEEDVDHAAKLIIKEVNRLRDMSPLWEMSRQGIDIKSIQWAEH
1895706_Abacterium@OJW46271_1__IscS_subfamily_cysteine_desulfurase                                    VTRPIYLDYQSTTPCDPRVLEIMLPYFTEEFGNPHSRSHAYGWRAEEAVEGARGHVAKIINADPREVIFTSGATESNNLALKGVAQFYKAQKDHIVTCVTEHKCVLDSCRHLEQEGFKITYLPVQPNGIIDLNRLRDTLTDRTALVSIMAVNNEIGVIQPLAEIGKICRERGVFFHTDAAQAVGKIPMDVEAMNIDLLSISAHKLYGPKGVGALYVRRKPRVRLTALITGGGQERGMRSGTLSTPLCVGMGVACAIAQAEMREEYARLCTLRDRFYNTIRSELEEVYLNGDFEQRIPGNLNISFAHVEGEGLMMGVKELAVSSGSACTSASLEPSYVLRALGVEEEMAHTSLRIGFGRFTTEVEVDAAAQKIIIEVNRLREMSPLWEMSREGINLKSIQWAAH
1867952_CTmagnetica@SCA58071_1__cysteine_desulfurase__tRNA_sulfurtransferase___PLP_dependent          QDHPVYLDYQATTPTDPRVVEAMMPFFTQKFGNPHSRNHAYGWDAEEGVEQGRKQVADIINANPKEIVFTSGATESNNLALKGVGEFYKKKRNHIITCVTEHKCILDTCRHMEQEGFEVTYLPVQENGLINLDELKAAMTQNTLLVSIMAVNNEIGVIQPLKEIGAMCRANKTFFHTDCAQAVGKIDLDVDEMNIDLMSISGHKIYGPMGIGALYVRRRPRVRIIAQINGGGQERGMRSGTLAPALCVGLGEACKIAKEEMKAENERLHELQMHMWNRFQEELPEVYLNGSLEERIPGNLNVSFAFVEGEGLMMGIKDLAVSSGSACTSASLEPSYVLRALGVEEELAHTSLRLGIGRFSTKEEVDFATDRIIKEVKRLREMSPLFEMAQQGIDIKSIQWAEH
1123355_Tpusilla@JHYO01000018_1_27___23866_25092                                                      QENPVYLDYQATTPTDPRVVEAMMPYFTQKFGNPHSRNHAYGWDAEEAVEDARKQVADLIGANPKEIIFTSGATESNNLAIKGVAQFYKGKRNHIITCVTEHKCVLDTCRHLEQDGFEVTYLPVKENGLIDLEELKAAMTDNTVLVSIMGVNNEIGVIQPLKEIGALCRENKTFFHTDCAQAVGKIPLDVEEMNIDLMSISGHKIYGPMGIGALFVRRRPRVRLVAQINGGGQERGMRSGTLAPALCVGLGTACEIAKNEMAEENERMRELQMHMWNRFKEELPEVYLNGDLEQRVSTNLNVSFAFVEGEGLMMGIKDLAVSSGSACTSASLEPSYVLRALGVEEELAHTSLRLGIGRFTTKEEVDYATDRIIKEVQRLREMSPLFEMAQQGIDLKSIQWAEH
1288970_Msp@CCQ74481_1__cysteine_desulfurase                                                          IVTPVYLDYQATTPTDPRVVEEMLPWFTQNFGNPHSRNHAYGWRTEEAVEIGRKQVASLIGADPREIIFTSGATEANNTALKGVARFYKDKKRHIITVVTEHKCVLDTCRHLEQEGFEVTYLPVQQNGLIDLDLLRDTLREDTLMVSVMGVNNEIGVIQPLKEIGAMCKENKTFFHTDCAQAVGKIPLDVNDMNIDLMSISGHKLYGPMGIGALFVRRRPRVRLEALISGGGQERGMRSGTLPVPLCVGLGKACEIAEKEMAAESERLRMLRDRFYKKFNDALSEVFLNGDLEQRIPGNLNLSFAYVEGEGLMMGIKDLAVSSGSACTSASLEPSYVLRALGVEEELAHTSLRLGIGRFTTEEEVDFAVDLIVREVTRLREMSPLWEMAQQGIDIKSIQWAEH
1802023_Rbacterium@OHC80672_1__IscS_subfamily_cysteine_desulfurase                                    DGAPIYLDYQATTPTDPRVLELMLPHFNARFGNPHSRNHAYGWRAEDAVETARGQIASLIKANPKEIIFTSGATESNNLAIKGVAHFYKDKKDHIITCVTEHKCVLDACRHLEQEGFRVTYLPVRTDGLIELERLKEAITDKTTLVSIMTVNNEIGVIQPVREIGRICRERGVFFHTDCAQAVGKVPLDVEDMNIDLMSISGHKIYGPMGIGALFVRRRPRVRLVPLFNGGGQERGMRSGTLPLPLCVGLGAACAIAEKEMGAEAERLMALRDRLNNRLKQRLSEIYLNGDLEHRIPGNLNISFAYVEGEGLMMGLKDLAVSSGSACTSASLEPSYVLRALGVEEELAHTSLRLGLGRFTTEAEVDYAADRIASEVERLRAMSPLWEMAQEGIDIKSIKWAEH
1802022_Rbacterium@OHC77462_1__IscS_subfamily_cysteine_desulfurase                                    RDHPIYLDYQATTPTDPRVVEAMLPYFSVMFGNPHSRSHRYGWEAEAAVEKARAQVASIINANPKEIIFTSGATESNNLAIKGVAHFNKDKKNHIITCVTEHKCVLDTCRHLEQEGFSVTYLHVRPNGLINLEDLKGAMTEKTVIVSIMSVNNEIGVIQPIKEIGALCRERGIYFHTDAAQAVGKIPLDVEEMNIDLMSISGHKIYGPMGIGALFVRRRPRVRLQALFHGGGQERGMRSGTLPTPLCVGLGEACAIAEAEMDAESERLGMLRKRFEDAINKRLPEIYLNGDSEHRIPGNLNYSFAYVEGEGLMMAIKDLAVSSGSACTSASLEPSYVLRALGVDSDMAHTSLRIGMGRFTTEEEVDYAADKIAVEVERLRKMSPLWEMAQEGIDIKSIKWAEH
1974092_Rbacterium@PIW30692_1__IscS_subfamily_cysteine_desulfurase                                    RKAPIYLDYQATTPTDPRVVEKMLPYFSEQFGNPHSRSHFYGWEAEDAVEIARESVASIIGANPKEVIFTSGATESNNLALKGVANFYKDKKNHIITVVTEHKCVLDSCRHLEQEGFEVTYMPVKANGLIDLDQLRETITDNTAIVSVMGVNNEIGVIQPLKEIGAICREKGAFFHTDCAQAVGKIPLDVEEMNIDLMSISGHKVYGPMGIGALYVRRRPRVRLVPMINGGGQERGMRSGTLPTPLCVGLGEACAIAEKEMGAENERLRRLRDRMYQSIVGRLPEVYLNGDLDQRIPGNLNISFAFVEGEGLMMGIKDLAVSSGSACTSASLEPSYVLRALGVNEELAHTSLRIGFGRFTTEEEVDEAVELIIHEVERLREMSPLWEMHNEGIDISSIEWAEH
1895778_Msp@OJX80887_1__IscS_subfamily_cysteine_desulfurase                                           PGQPIYLDYQATTPCDPRVVEKMLPYFTEKFGNPHSRNHAYGWEAEEAVEQAREQVAAIIGADAKEIIFTSGATESNNLAIKGVAQFYKDKKDHIVTVVTEHKCVLDTCRHLEQEGFKVTYLPVKPNGLIDLAELEAVVTDKTAIVSVMGVNNEIGVIQPLAEIGAICRKKGAFFHTDCAQAVGKIELDVNAMNIDLMSISGHKIYGPKGIGALYVRRRPRVRIVPMINGGGQERGMRSGTLATPLCVGLGEACAIAQAEMGAEAERLRGMRDRLLGGLKQRLPEIYVNGDLDNRVAGNINISFAFVEGEGLMMGVKDLAVSSGSACTSASLEPSYVLRALGLDAEMAHTSLRFGLGRFTTQEDIDYAIDHTVKAVEHLRSLSPLWDMHLEGVDLKSIQWAEH
55518_Mgryphiswalde@AVM77261_1__Cysteine_desulfurase                                                  QGQPIYLDYQATTPCDPRVVDKMLPYFTEKFGNPHSRNHAYGWEAEEAVEVAREQIAAIIGADAKEIIFTSGATESNNLAIKGVAHFYKDKRDHIVTVVTEHKCVLDTCRHLEQEGFKVTYLPVKANGLIDMAELEAVVTDKTAIVSVMGVNNEIGVIQPLAEIGALCRKKGAFFHTDCAQAVGKIPLDVNAMNIDLMSISGHKIYGPKGVGALFVRRRPRVRIVPMINGGGQERGMRSGTLATPLCVGLGEACAIAKAEMAAETERLHGLRDRLLNGLKARLPEIYVNGDLDSRVAGNINISFAFVEGEGLMMGVKDLAVSSGSACTSASLEPSYVLRALGLDAEMAHTSLRFGLGRFTTEAEIDYAIDHTVKAVEHLRSLSPLWDMHLEGVDIKSIQWAEH
1437059_Mmoscoviense@OAN50883_1__cysteine_desulfurase_IscS                                            PGQPIYLDYQATTPCDPRVVEKMIPYFFEKFGNPHSRNHRYGWEAEEAVEIGREQVADIIGADAKEIIFTSGATESNNLAIKGVAHFYKDKKDHIVTVVTEHKCVLDTCRHLEQEGFRVTYLPVQTNGLIDLAELEAVVTDKTAIVSVMAVNNEIGVIQPLAEIGAICRKKGAFFHTDCAQAVGKIPLDVNAMNIDLMSISGHKLYGPKGIGALYVRRRPRVRLVPMINGGGQERGMRSGTLATPLCVGLGEACRLAKAEMGAEGERLHMLRDRLLNGLKARLPEIYVNGDLEQRIPGNINISFAFVEGEGLMMGVKDLAVSSGSACTSASLEPSYVLRALGLDAEMAHTSLRFGLGRFTTEADIDYAIGHVAEAVEHLRAMSPLWDMHLEGVDIKSIQWAEH
342108_Mmagneticum@BAE51832_1__Cysteine_sulfinate_desulfinase_cysteine_desulfurase_and_related_enzyme PGAPVYLDYQATTPCDPRVVEVMLPWFTEKFGNPHSRNHRYGWEAEEAVEKAREQIADIIGADSKEVIFTSGATESNNLAIKGVAHFYKEKKNHIVTVVTEHKCVLDTCRYLEQEGFAVTYLPVKADGLIDLAELEAAITDQTVIVSVMAVNNEIGVIQPLAEIGALCRKKGAFFHTDCAQAVGKIPLDVNAMNIDLMSISGHKLYGPKGIGALYVRRRPRVRLVPLITGGGQERGMRSGTLATPLCVGFGEACAIAKAEMGAENERLMGLRNRLLGGLRQRLPEIYVNGDLDHRIPGNLNISFAFVEGEGLMMGVKELAVSSGSACTSASLEPSYVLRALGVDVEMAHTSLRFGLGRFTTDEDIEFAIDHITEAVEHLRAMSPLWDMHLEGVDLKSIEWAEH
2053833_Msp@RAU21464_1__IscS_subfamily_cysteine_desulfurase                                           KGAPVYLDYQATTPCDPRVVEAMLPWFTEKFGNPHSRNHLYGWEAEEAVEKAREQIAAIIGADAKEVIFTSGATESNNLALKGVAHFYKDKKNHIVTVVTEHKCVLDTCRYLEQEGFQVTYLPVQANGLIDLAELEAAITDQTAIVSVMAVNNEIGVIQPLAEIGALCRKKGAFFHTDCAQAVGKIPLDVNAMNIDLMSISGHKIYGPKGIGALFVRRRPRVRLVPLITGGGQERGMRSGTLPTPLCVGIGEACAIAQAEMASEAERLTGLRNRLLGGLRQRLPEIYVNGDLDNRIPGNLNISFAFVEGEGLMMGVKELAVSSGSACTSASLEPSYVLRALGVDVEMAHTSLRFGLGRFTSGEDIDFAIDHIVEAVEHLRAMSPLWDMHLDGVDIKSIQWAEH
1082_Pfulvum@SEH48767_1__cysteine_desulfurase_IscS                                                    ADVPVYLDYQATTPCDPRVVEAMLPWFTEKFGNPHSRNHAYGWEAEEAVEQARAQIAALIGADAKEIIFTSGATESNNLAIRGVAMFLKERRNHVVTVSTEHKCVLDTCRHLEQEGFEVTYLPVGTNGLIDLAELEAAITDKTAIVSVMGVNNEIGVIQPLAEIGALCRAKGAHFHSDCAQAVGKIPLDVNAMNIDLMSISGHKIYGPKGVGALYVRRRPRVRLVPMIHGGGQERGMRSGTLATPLCVGLGLACALAQAEMAEESKRLLGLRARLLGGLQQRLPEIYVNGDLDHRVPGNLNISFAFVEGEGLMMGVKGLAVSSGSACTSASLEPSYVLRALGLNAEMAHTSLRFGFGRFTTDEDISYAIDHIVTAVEHLRSLSPLWEMHQEGIDVSSVQWAEH
28181_Mblakemorei@OEJ65215_1__IscS_subfamily_cysteine_desulfurase                                     QNNPLYLDYQATTPTDPRVVEAMNPYWTEKFGNPHSRNHHYGWEAEDAVEIARGHVADLIGASTKEIIFTSGATESNNLAIKGVAKFYGDKRNHIITCVTEHKCVLESCRALQQDGFDVTYLHVQENGLIDLDVLKAAMTDKTVLVSIMAVNNEIGVIQPLKEIGQLCRANKTFFHTDAAQAVGKIPLDVDDMNIDLLSISGHKVYGPMGIGALYVRRKPRVRLVPLIHGGGQERAMRSGTLPTPLVVGLGKACELASKEMAAEAERLHGFQNRLFEGLKERIPEIFLNGDLVHRIPGNLNISFAYVEGEGLMMGIKDLAVSSGSACTSASLEPSYVLRALGVEEELAHTSLRLGLGRFTTEEDIDYAIERIAKEVNRLRELSPLWDMAQAGIDIKSIKWAEH
2032658_Abacterium@PDZW01000015_1_24___31056_32291                                                    LPRPIYLDYQATTPCDPRVVEVMLPYFTEKFGNPHSRNHMYGWEAEEAVEKARAQVGAIIGASDKEIIFTSGATESNNLAIKGVAQFYKEKKNHIITVVTEHKCVLDTCRHLELDGFEVTYLPVKTDGLIDLDQLKSAIKDTTVLVSVMAVNNEIGVIQPMHEIGAICRAAGVFFHTDCAQAVGKIPLDVDAMNIDLMSISGHKIYGPKGIGALYVRRKPRVRLMAQINGGGQERGMRSGTLATPLCAGIGEACRIAQAEMEAEAKRLTALRDRFLKIVMSGLPQVYVNGHLDKRIPGNLNLSFAFVEGEGLMMAVKELAVSSGSACTSASLEPSYVLRALGLEAEMAHTSLRIGLGRTTTEAEVDIAASLLVERVTKLRAFSPLWEMAEAGIDIKSIQWAEH
985867_COthessalonice@AEWF01000003_1_155___165689_166942                                              LEGQIYLDYQATTPCDPRVLEKMLPYFCDIFGNPHSRSHPHGWLAENAVEKAREQVAQIIKADPREIIFTSGATESNNLAIKGVAEFNKEKKNHIITVVTEHKCVLDTCRHLEQQGFEVTYLPVKPDGLIDLDQLRASIKGSTVLVSVMAVNNEIGVIQSLAEIGKICREHGVLFHTDAAQAVGKIDLDVEAMNIDLLSISGHKIYGPKGIGALYVRRRPRVRLQALINGGGQERGMRSGTLSPALCVGLGEACAIAQAEMATEQARIKQLADKFYRTVMERLPEVFLNGHPTQRVPGNLNLSFAYVEGESLIMGIKRLSVSSGSACTSASLEPSYVLRAIGVGEELAHTSIRFGIGRFTTEAEVDAAIALLIESVERLRAMSPLWEMAQEGIDITKIQWAAH
91604_CPacanthamoeba@AIK97035_1__cysteine_desulfurase                                                 ----MYLDYQATTPCDPRVLEKMLPYFCEVFGNPHSRSHPHGWLAESAVDHARGQVAQIIKADSREIIFTSGATESNNLAIKGVAHFNKEKKNHIITVVTEHKCVLDTCRYLEREGFEVTYLPVDTDGLINLDDLKAAIKETTVLVSVMAVNNEIGVIQPLAEIGKICRAHGVLFHTDAAQAVGKIPLDVETMNIDLLSISGHKIYGPKGIGALYVRRRPRVRLQALINGGGQERGMRSGTLSPALCVGFGEACAIAEAEMSSEQQRIKRLANKFYKALMDRLPEVFLNGHLEQRVPGNLNLSFAYVEGESLIMGIKKLSVSSGSACTSASLEPSYVLRAIGVGEELAHTSIRFGIGRFTTEAEIDTALAVLIESVERLRAMSPLWEMAQEGVDITKIQWAAH
244582_CPsymbiosus@JQAK01000001_1_1049___1163572_1164813                                              ASQQIYLDYQSTTPCDPRVLEKMLPFFTTHFGNPHSRSHPEGWYAENAVEAARDQVAAIIKADAREIVFTSGATESNNLAIKGVAQFYKDRKNHIITCTTEHKCVLDTCRHLEQEGFEVTYLPVQQNGLIDLDLLKAAIKDSTVLVSIMAVNNEIGVIQPLAEIGKICREQGVFFHTDAAQAVGKIELDVEAMNIDLMSISGHKIYGPKGIGALFVRRKPRVRLQAMINGGGQERGMRSGTLAPPLCVGLGEACAIMVKEMDADTVHAKKLSDRFYEAIMQRLPEVYLNGDRYQRVPGNLNLSFAYVEGEGLMMGIKDLSVSSGSACTSSSLEPSYVLRAIGVGEELAHTSIRFGFGRFSTEAEVDLAIEKVITAVEKLREMSPLWEMAQEGIDIASIQWAAH
1891279_Tindica@AXO15342_1__IscS_subfamily_cysteine_desulfurase                                       KAKPIYLDYQATTPTDPRVVEAMLPYFTEKFGNPHSRNHSFGWEAEDAVEVARGQIAKIIGASAKEIIFTSGATESNNLALKGVMKFYGKKKPHLITVVTEHKCVLDSARHLEQEGYKVTYLGVKENGLIDLEELKAAITDETALVSVMGVNNEIGVIQPLKEIGEICRERKVFFHTDCAQAVGKIDLDVDDMKIDLMSISGHKIYGPKGIGALYVRRRPRVRVIAQITGGGQERGMRSGTLPTPLIVGLGKACDILSNEMAEENARIEKLRDYTLQRFRDRLEDIYVNGDEHERVSGNLNISFAYVEGESLLMDIKNIAVSSGSACTSASLEPSYVLRALGVDEELAHTSLRIGIGRYTTKEELDEAVDAICTAVERLREMSPLWEMAQEGIDIKSIEWAEH
1947674_Tsp@DENO01000137_1_9___11182_12468                                                            KAKPIYLDYQATTPTDPRVVEAMLPYFTEKFGNPHSRNHSFGWEAEDAVEVARAQVAKIIGASAKEIIFTSGATESNNLALKGVMKFYGKKKPHLITVVTEHKCVLDSARHLEQEGYKVTYLGVKENGLIDLEELKAAITDETALVSVMGVNNEIGVIQPLKEIGTICRERKVFFHTDCAQAVGKIDLDVEDMNIDLMSISGHKIYGPKGIGALFVRRRPRVRVIAQITGGGQERGMRSGTLPTPLIVGLGKACDILSNEMAEENARIAELRDYTLQRFRDRLADIYLNGDEKERVCGNLNVSFAYVEGESLLMDIKNIAVSSGSACTSASLEPSYVLRALGVDEELAHTSLRIGIGRYTTKEELDTAVDAICTAVERLREMSPLWEMAQEGIDLKSIEWAEH
1544451_Tsp@OKH86956_1__cysteine_desulfurase                                                          KAKPIYLDYQATTPTDPRVVDAMLPYFYEKFGNAHSRNHSFGWEAEDAIELARGQVASIIGASSKEIIFTSGATESNNLALKGVMKFYGKKKPHLITTVTEHKCVLDSARHLEQEGYKVTYLPVQQNGLVDLEQLKEAITDETALVSIMAVHNEIGVIQPLKEIGEICRERGVFFHCDAAQAVGKIPLDVNDMKIDLMSISGHKIYGPKGVGALFVRRRPRVRVVAQITGGGQERGMRSGTLPTPLIVGLGKACDIAQNEMAEENARIMELRNYTLNRFRERLADIYLNGDEENRVAGNLNISFAYVEGESLLMGIKNIAVSSGSACTSASLEPSYVLRALGVDEELAHTSLRIGIGRFTTREELDQAVDAICNEVERLREMSPLWEMAQEGIDIKSIEWAEH
1948447_Abacterium@DLRN01000152_1_11___7778_9016                                                      IKLPVYLDNQATTPTDPRVVEAMLPFFTKKFGNPHSRSHAFGWEAEEAVEAARSEVASIIGADPKEIVFTSGATESNNLAIKGVARFYEDRKRHIITVQTEHKCVIDSCRALEQEGFEVTYLPVRPDGLIELDVLVDAIRDDTVLVSVMGVHNEIGIIQPLAEIGALCRERGVFFHSDCAQAVGKIPLDVNDMKIDLMSISGHKIYGPMGIGALYVRRRPRVRLRALISGGGQERGMRSGTLPAPLCVGLGAACRIAQQEMPAEAERTGMLARRLYDGITSQISDVILNGDAEKRVPGNLNLSFAYVEGESMMMAVKDLAVSSGSACTSTSLEPSYVLRAMGVDRELTHTSIRFGIGRFNTKAEIDYAVETIVDHVGRLREMSPLWEMVQEGIDLKSIQWSEH
1895707_Abacterium@OJV45442_1__IscS_subfamily_cysteine_desulfurase                                    SHLATYLDYQATTPCDPRVVEAMLPYFYEKFGNPHSRNHIFGWESEAAVEKAREQVAQLIGADPRDIIFTSGATESNNLALKGVAKFYQNEKRHIITCVTEHKCVLDSCRHLEQEGFDVTYLPVKQNGLIDLELLEKSIRTDTVIVSIMAINNEIGVVQPIAEIGKICRAKGVFFHTDAAQAFGKIPLNVEDMNIDLMSISGHKIYAPKGIGALYVRRKPRVRLAALIHGGGQERGMRSGTLPTPLCVGLGKASEIAGQEMIFEYARIKGLNERFMHKINSNLEEVYLNGDTHARYPGNLNISFAYVEGEGLMMGIKDLCVSSGSACTSASLEPSYVLRALGVDEELAHTSLRIGFGRFTTEEQVDFAANLIVKNVTKLREMSPLWEMAKEGIDIKSIEWAHH
1970491_Abacterium@OZA44089_1__IscS_subfamily_cysteine_desulfurase                                    TTRQIYLDYQATTPCDPRVLEKMIPFFKEDFGNPHSRNHSYGWKAEEAVETARAQIARVLKADPREIIFTSGATEANNLALKGAAYFYRDQKTHLITTLTEHKCVLDTCRYLEQNGFQITYLPVLSNGLIDLEVLERAFTPQTGLVSIMAVNNEVGVIQPLSEIGALCRLKGALFHTDAAQAVGKIPLDVNAMNIDLLSLSGHKIYGPKGVGALYVRRKPRVRLEALIHGGGQERGFRSGTLPTPLCVGLGEACFIAEQEREGETERLNELRNRFLEKIHSSLADVYLNGDLEKRIPGNLNLSFAYVEGEGLMMGIKNLALSSGSACTSESLEPSYVLRALGVTEDLAHTSLRIGFGRFTTQAEMDEAAESIIKAVTRLREMSPLWEMAQMGVDIKSVTWAGH
1264899_Zcompransoris@PWR23753_1__IscS_subfamily_cysteine_desulfurase                                 IQLPIYLDYQATTPMDPRVLDAMMPYFTGKFGNPHSRSHSYGWEAEEAVENAREQVAKLINADPREVIFTSGATESNNLAIKGVALFNKDRRNEIVTVVTEHKCVLDTCRHLEQEGFKVTYLPVQENGLIDLDQLRAAVTDKTAVVSVMAVNNEIGVIQPLKEIAGIAHAKGAYFHTDAAQAAGKIPLDVNDLGIDLMSISGHKLYGPKGIGALYVRRKPRVRLVAQMNGGGQERGMRSGTLSPPLCVGLGEACRIARTEMTLDNERIRGLARKFYETVKAKLPDVFLNGDLDQRIPGNLNLSFAYVEGESLIMGIKDLAVSSGSACTSASLEPSYVLRALGVEEELAHTSIRFGFGRFTTEAEIDYAADTIVKRVTKLREMSPLWEMVQEGIDLRSIQWSDH
293613_Rcanadensis@ABV73412_1__NADH_dehydrogenase_subunit_N                                           IILPIYMDYQATTPLDPRVMEAMLPYFTTKFGNPHSRSHSFGWEAENAVEEARSRVAKLIGADAKEIIFTSGATESNNLAIKGIAKFYGNKKNHIITVVSEHKCVLDACRHLEQEGIKITYLPINPNGIIDLEILKESITNQTMLVSVMAVNNEIGVIQPLKEIGKICRERGVFLHSDIAQGFGKIPINVNEFNIDLASISGHKIYGPKGVGALYVRKKPRIRVTPLINGGGQERGMRSGTLPTPLIVGLGMAAEIAYNEMEKDNKHVSYLFDRFLNNIKQKISEVYLNGDKDQRYKGNLNLSFAGVEGESIILAIKDLAVSSGSACTSASLEPSYVLRSMGIGEELAHTSIRFGIGKFTTEQEIDYAVDLICSKIDKLRELSPLWEMMQQGIDLKKIKWASH
336407_Rbellii@ABE05028_1__Cysteine_desulfurase_IscS                                                  LILPIYMDYQATTPLDPRVMEAMLPYFTTKFGNPHSHSHSFGWEAENAVEEARGDIAKLIGAEAKEIIFTSGATESNNLAIKGIAKFYGNKKNHIITVVSEHKCVLDACRHLEQEGVKVTYLPIKPNGIIDLEVLKNAITDQTMLVSVMAVNNEIGVIQPLKEIGKICREKGVFFHSDSAQGFGKVPIDVNECNIDLASISGHKIYGPKGIGALYVRKKPRVRITPLINGGGQERGMRSGTLPTPLIVGLGTAANIAYNEMEKDTKHVNHLFDKFLDAINSQISEVYLNGDKDQRYKGNLNLSFAGVEGESIILAIKDLAVSSGSACTSASLEPSYVLRSMGVDEELAHTSIRFGIGRFTTEQEIDYAVKLICSKINKLRDLSPLWEMMQEGIDLKKIKWATH
272947_Rprowazekii@CAA14939_1__NIFS_PROTEIN_HOMOLOG__spl1_                                            LTLPIYMDYQSTTPIDPRVMEAMLPYFTTKFGNPHSRSHSFGWEAENAVENARSMVAKVIGADSKEIIFTSGATESNNLVIKGIAKFYGNKKKHIITLVSEHKCVLNACRHLEQEGIKITYLPIKSNGIIDLETLKNAITDQTLLVSVMAVNNEIGVIQPLKEIGKICRERNVFFHSDIAQGFGKIPINVNECNIDLASISGHKIYGPKGIGALYIRKKPRVRVTPLINGGGQERGMRSGTLPTPLIVGLGIASEIAYNEMEKDTQHVNYLFDRFLNNIHSKISEVYLNGDKDQRYKGNLNLSFAGVEGESIILAIKDLAVSSGSACTSASLEPSYVLRSIGISEELAHTSIRFGIGRFTTEQEIDYAVNLVCSKIDKLRRLSPLWEMMQEGVDLKKIRWTAH
752179_Omassiliensis@CANJ01000117_1_1___1_447                                                         -----------------------------------------------------------------------------------------------------------------------------------------------MLVSVMVVNNEIGVVQPLKEIGKICREKGVFFHSDIAQGFGKIPIDVNAFNIDLASISGHKNLRSERNRCIICRKKPRVRVTPLINGGGQERGMRSGTLPTPLIVGLGMAAEIAYSEMEKDTKHVNYLFDRFLNNIHKRISEVYLNGDK---------------------------------------------------------------------------------------------------------------
1961830_Rendosymbiont@OZG31625_1__IscS_subfamily_cysteine_desulfurase                                 KSLPIYMDYQSTTPMDPRALECMLPYFTTKFGNPHSRSHSFGWEAEEAVEMSREKVARLIGADSKEIVFTSGATESNNLAIKGIAKFYGSKKNHIITVISEHKCVLDACRHLENEGFKVTYLPIQANGLIDLQQLRNAITDQTMLVSVMAVNNEIGVIQPIKEIGKICRELGVFFHSDIAQGYGKIPIDVNDCNIDLASISGHKIYGPKGIGALYVRKKPRIRLVPILNGGGQERGMRSGTLPTPLIVGLGAAAELALSEMSQDAKLVEELFDRFYNNITKQIADVYLNGDMHKRYKGNLNLSFAYVEGESMILAIKDLAVSSGSACTSSSLEPSYVLRAMGVDEEMAHTSIRFGIGRFTTKEEIDYAVELIKSKINKLRELSPLWEMVQEGVNLKQIKWAVH
2486578_Rendosymbiont@AZL15214_1__IscS_subfamily_cysteine_desulfurase                                 MDLPIYFDYQATTPCDQRVVDAMLPYFTEKFGNPHSRSHLFGWEAETAVEDAREQIASLINATSKEIIFTSGATESNNLALKGIAHFYGDKKRHIVTLNTEHKCVLDACRHLEQEGFEVTYLQVETNGLVDLGKLKAAINDSTAIVSIMAMNNEIGVIQPLKEIGKICREKGVFFHTDAAQAFGKIPLDVQAMNIDLLSISGHKIYGPKGIGALYIRRKPRIRLVPLINGGGQERGFRSGTLATPLVVGLGMAAKIAKEEMQKDYEHVKKLGDKFINTILKKIPDVYLNGDPNSRYPGNINLSFAYIEGESMLMAIKDLAVSSGSACTSASLEPSYVLRALGIEEELAHTSIRFGIGRFTTEEQVDYAINLVIQKINKLREMSPLWEMVQEGIDLKSINWAAH
1895704_Abacterium@OJV15817_1__IscS_subfamily_cysteine_desulfurase                                    LKLPIYLDYQATTPVDPRVMDKMIPYFTEKFGNPHSRSHAYGWEAEKAVENAREEIAKLIKADSKEIIFTSGATESNNLAIKGVARFYKDKKNHIITVATEHKCVLDACRHLEEDGFKVTYLPVKPNGLIDLDELKNAITDQTSIVSVMFVNNEIGVIQPLKEIGAICKEKGVFFHTDAAQGFGKLPIDVNEMNIDLLSISGHKVYAPKGIGALFVRRKPRVRLEPIINGGGQERGMRSGTLSTPLIVALGEAAKIAGEEMQKDHDMLKKYFDMFYSEIVRDIPEVFLNGDKDARYPGNLNLSFAYIEGESMIMAIKDLAVSSGSACTSESLEPSYVLRALGLDEELAHTSIRFGFGRFTTEEEVKHAIATVKSSIAKLREMSPLWEMFQDGVDLKSINWAAH
1528098_Rbacterium@AIL65392_1__Cysteine_desulfurase                                                   ITLPIYMDYQATTPTDKRVVDHMIPYFTEKFGNPHSRSHSYGWIAEEAVETARSQISSLIGANTKEIIFTSGATESNNLALKGVANFYGDKRNHIITVATEHKCVLDACRHLEQEGFKVTYLPVKPNGIIDLNILEDKITEQTLMVSVMAVNNEIGVIQPLKEIGAICRKHGVFFHTDAAQAFGKIPLDVNDMNIDLMSISGHKIYGPKGIGALFVRRKPRIRIEPMINGGGQERGMRSGTLPTPLIVGLGYAAFLASEEMTIEFERIQKLSDKFYQEIINNIEFVFLNGDRIKRYPGNLNLSFSYVEGESFIMAVKDLAVSSGSACTSASLEPSYVLKALGVGDELAHTSIRFGIGRFTTEEEIDYAVKVIRNNVQKLRDMSPLWEMVQEGVDLSTVQWATH
86106_Eof@AIF81813_1__cysteine_desulfurase                                                            MKLPIYMDYQATTPTDPRVVEEMLPYFTHKFGNPHSRSHSYGWEAEEAIEQAREDVAKLINASAKEIIFTSGATESNNLAIKGVAKFYRDQRDHIITAQTEHKCVLDTCRHLEQEGFKVTYLPVQPNGLIDLNKLKEVITDRTVIVSIMAVNNEIGVIQPIEEIGKICREKGVFLHTDAAQAFGKIPLDVIAMNIDLMSISGHKIYGPKGVGALFVGRKPRVRIEAMINGGGQERGMRSGTLPTPLIVGLGIAAKIAREEMAEETQRVERLAGKFLHEIM-QIPEVYINGDPKARIPGNINISFSCIEGESMIGAIKDLAVSSGSACTSASLESSYVLRALGVDEELAHTSIRFGIGRFTTEEEVNYAIQCVKNSVQKLRDLSPLWEMLQEGVDLKSVNWAGH
696127_CMmitochondrii@AEI88597_1__cysteine_desulfurase                                                ------MDYQATTPVDRRVLGKMLPYFTEKFGNPHSRSHSFGWEAEEANENARKQIAGLINADSKDIVFTSGATESNNLALKGVAHFYKNEKKHIITTITEHKCVLDTCRHLEQEGFRVTYLPVKTNGLIDLKDLENAISSDTLLVSIMTINNEIGVIQPISKIGKICRSHGAFFHTDAAQAFGKIPLDVEVMNIDLMSISGHKIYGPKGIGALYIRRKPRVRLTAMINGGGQERGMRSGTLPTPLVVGMGEAAVIAKQDMENDYKRISNLSEKFISEVT-KIPEVYLNGDRNIRYPGCINLSFSCIEGESMIGAIKDLAVSSGSACTSASLEPSYVLRALGVDEEMAHTSIRFGIGRFTTEGEIDYAVKCITRSVDRLRELSPLWEMMQEGINLKTVNWSGH
1948416_Abacterium@DITS01000020_1_92___86621_87862                                                    LKYPIFLDYQSTTPCDPRVVEKMLPWFTEKFGNPHSRSHAYGWEAEEATEIARQQVADVIGASPKEIVFTSGATESNNIALKGVARFYKGQKNHVITVVTEHKCVLDSARHLEQEGFDVTYLPVDTNGLIDLEKLKAAITDKTCLVSVMAVNNEIGVIQPLKDIGAICRERGVFFHTDAAQAFGKIPLDVEAMNIDLMSISAHKVYGPKGVGALFVRRRPRVRLVPLTTGGGQERGMRSGTLPTPLVVGFGEAARIAKEEMTNEASRIRYLSDKFMHAIVDSIPDVFINGDREQRWPGCLNISFAYIEGESMIMAIKDLAVSSGSACTSASLEPSYVLRSIGVGEDLAHTSIRFGFGRFTTEAEVDAAVSIIQGSIERLRAMSPLWEMAQDGIDISKIEWAGH
1948380_Abacterium@DDZS01000017_1_27___24621_25877                                                    KGLPIFMDYQSTTPCDPRVVDTMIPWLTEKFGNPHSRSHAYGWEAEEATEIARQHVAGLIGANPKEIVFTSGATESNNIAIKGVAQFYKEKKNHIVTLTTEHKCVLDSCRHLEQQGFDVTYLKVQNNGLVNLDDLKAAITDKTVMVSIMAVNNEIGVIQPLKDIGAICREKGVFFHTDAAQAFGKIPLDVEEMNIDLMSISGHKIYGPKGVGALFVRRRPRVRIQPLITGGGQERGLRSGTLATHQVVGLGEAARIAKETMGAEAERVRMLSDRFLKAVMDEVPDVYLNGDREHRWPGCINLSFAYIEGESMIMAIKELAVSSGSACTSASLEPSYVLHSIGVGDDLAHTSIRFGIGRFTTEEEIDRAIQVVRGSIEKLRSMSPLWEMAQEGIDINSIEWSGH
1948415_Abacterium@DIUV01000048_1_54___55843_57060                                                    QNMPIFMDYQSTTPVDPRVLQVMLPWFTEKFGNPHSRSHAYGWEAEGAMEEAREQVAKLINASAKELIFTSGATESNNLAIKGVMRFFKTKKNHVITLTTEHKCVLDSCRHLEQEGFRVTYLPVGTDGLLDLNLLREAITDQTALVSVMAVNNEIGVIQPLAEIGKICREKNVFFHTDAAQAFAKIPLDVEAMNIDLMSISGHKAYAPKGIGMLYVRRRPRVRLEPLFSGGGQERGFRSGTVPTPLAVGLGEAAKIAALEMGAEAERIRALSSRFLSAITSKIPDVFLNGHAEQRWMGNLNLSFAYVEGESMIMAIKDLAVSSGSACTSASLEPSYVLRSIGVGEDLAHTSIRFGFGRFTTEAEVDRAIEIVTGSVGRLREMSPLWEMAQAGIDISKIEWAGH
1973900_Abacterium@PIR38712_1__IscS_subfamily_cysteine_desulfurase                                    LKLPVYMDYQATTPMDPRVFEEMIPYFVEKFGNPHSRGHKYGWEAEAACEKAREQVADLIGANPKEIIFTSGATESNNMALKGIAKFYGAKKNHIITCTTEHKCVIDTCRHLEREGMEVTYLPVDNEGIIDLEKLKKAITDKTAIVSIMAVNNEIGVIQPIKEIGAICRERGVFFHTDAAQAFGKIPLNVEEMNIDLMSISGHKIYGPKGVGALFVRRRPRVRLVPLINGGGQERGFRSGTLPVPMVVGLGKAAEIARLEMGAENERIAKLYDKLYNSLVSNIKDVYLNGHAEKRIKTNLNLSFAYIEGESMIMSIKDLAVSSGSACTSASLEPSYVLRAIGVGEDLAHTSIRFGIGRFTTEEEVDFAIEKVTGAIDRLRDMSPLWEMAQDGIDISKIEWSAH
1948417_Abacterium@DITJ01000004_1_81___80707_81930                                                    IKLPIYMDYQATTPMDPRVFEAMTPYFMEKFGNPHSSGHKFGWEAEAATDLAREQVAALIGANEKEIIFTSGATESNNLAIKGIAKFYGDKKNHIITVVTEHKCVLDTCRHLEREGMNVTYLPVQKNGLIDLAELEKAITDKTVLISVMAVNNEIGVIQPLKEIGALCRKYGAFFHTDAAQGFGKIPLDVEEMNIDLMSISGHKIYGPKGIGALFVRRKPRVRLIPIINGGGQERGFRSGTLPTPLVVGLGEAARLAKIEMVEENKRLTYLSGKLYDNIMAKAKDVFLNGDKEHRIAGNLNLSFAYIEGESMIMAIKTLAVSSGSACTSSSLEPSYVLRSIGVGEELAHTSIRFGIGRFTTEAEIDYAIEIVTGSIDKLREMSPLWEMVQEGIDIEKIEWAAH
2026788_Rbacterium@PCJ24716_1__IscS_subfamily_cysteine_desulfurase                                    GRFPIYLDNQSTTKTDPRVVAEMMPYFTDKFGNPHSRSHSYAWETEDACEIGRARVANLIGANPKEIIFTSGATESNNLALRGIAQFYGSKKKHIVTVVTEHKCILDTCRYLQQDGFKVTYLPVQANGIVDLNVLRDAITEDTMLVSVMAVNNEIGVIQPLKEIGKICREKGTFFHSDIAQAFGKIPINVNECNIDLASISGHKIYAPNGIGALYIRRKPRVRVSPMITGGGQERGIRSGTLSTPLVVGFGKAAEIAGLEMEKDQKHVRKLFDKFLTAIQSNAEEVFLNGDKEQRYHGNLNLSFAHIEGESMILAIKDLAVSSGSACTSASLEPSYVLRALGVDEATAHTSIRFGFGRFTTEAEVDFAIEVILANINKLRELSPLWEMHQEGIDINSIKWSTH
1948365_Abacterium@DDGG01000005_1_10___5755_6993                                                      AKDVIYLDYQATTPCDPRVVDKMMPFLKEQYGNPHSRNHIYGWQAEAATEAARHHVADAIGANVKEIVFTSGATESNNLALKGVAHFYKDTRTHIITCVTEHKCVLNTCRRLEREGFDVTYLPVQKNGLIRLEDLKAAITEKTLIVSIMAVNNEIGVIQPLKEIGEICRSRGVFFHTDAAQALGKIPLDVKDMKIDLMSLSSHKAYGPKGIGVLYVGRKPRVRLIPLIDGGGQERGMRSGTLSPALCVGFGEACRLAIEEMPSETRYIESLKSRFYNQIKDNLDEVYLNGDEQARIPGNLNISFAHVEGEGLMMGIKDLAVSSGSACTSESLEPSYVLRALGVDIEMAHTSLRIGFGRFTTEEEVDRAAQRIIEAVARLREMSPLWEMAREGIDLKSIQWAAH
1951533_CPbacterium@DITM01000047_1_9___8882_10117                                                     KEGYIYLDYQATTPCDPRVFEAALPYLIEHFGNPHSRNHIYGWEAEAAVETARKQIATLINANPTEVIFTSGATESNNLAIKGAAQFYKSKKNHIITCITEHKCVLDACRHLEQDGFEVTYLPVQKDGLIDLNVLKAAIKPNTVLVSIMAVNNEVGVIQPLADIGKLCREHGVFFHTDAAQAVGKIPLDVEAMQVDMLSISGHKLYAPKGVGALYVRKRPRVRLTAQINGGGQERGMRSGTLSPFLCVALGVACDIARTEMDFETARIAKLRDFFWKKLSDALPEIYINGHATQRIPGNLNISFAYVEGEGLMMGIKNLCLSSGSACTSASLEPSYVLYALGVEDEMAHTSLRIGIGRFTTEEELEIAANSIISSVNRLREMSPLYEMVRNGIDLKSIQWTEH
1951934_Hbacterium@DLRV01000014_1_10___5992_7209                                                      EKKQIYLDYQATTPCDPRVVEKMMPYLSELYGNAHSRTHDHGWQAEQAVERAREQVAQIINASPKEIIFTSGATESNNLAIKGVAEFYKDKKKHIITCKTEHKCVLESCRWLERNGFDITYLDVETNGLVNLNTLKKAIRPDTLLVSIMAVNNEIGVIQPLAEIGKICRENGVFFHTDAAQAVGKIPIDVEAMQIDLLSISGHKLYGPKGIGALYVRRKPRVRLVSQISGGGQERGMRSGTLPVFLCVGLGEACAIAEKEMATELEKIQELSDRFQAKLEEKLPQIYLNGDAKQRYPGNLNISFAHVEGEGLMMGIKNLSVSSGSACTSASLEPSYVLKSLGVDEELAHTSLRIGIGRFTTKEEVDQAAEDIIAAVSHLREMSPLWEMAQAGIDLKSIQWSGH
1434232_Maustralis@OSM02404_1__putative_cysteine_desulfurase_IscS                                     MKLPIYMDYQATTPMDPRVFEAMTPWFVEKFGNPASRSHPYGWEADTAVEAARKQVADAICADPREIVWTSGATESDNLAIAGVADFYKDKGNHIITVVTEHKAVLDTCRTLEMKGFEVTYMPVGVDGLVDLDKLRAAITDKTILVSVMAVNNETGVIQPLKEIGQICRDSKVFFHCDAAQGVGKMPIDVNAMNIDLLSISAHKIYGPKGIGALYVRRRPRVRLNAIIHGGGHERGMRSGTLATPLIVGMGEACRLATEEMATENERILMLREKLRKGIEEKLTHVTVNGHVEKRVAGNLNMSFGYVEGESMMMAIKDVAVSSGSACTSASLEPSYVLRAMGVDEAMAHTSIRFGIGRFTTEEEIDYVINLVITAVNKLRDMSPLWEMVQEGVDLSSIEWAEH
156889_Mmarinus@ABK45553_1__cysteine_desulfurase_IscS                                                 MSMPIYMDYQATTPMDPRVFEAMTPWFVEKFGNPASRSHPYGWEADTAVENARQQVASSIGADPREIIFTSGATESDNLAIAGVAKFYKDKGNHIITPVTEHKAVLDTCRYLEQEGFEVTYLPVQKDGLVNMAELEAAITDKTVLVSIMAVNNEIGVIQPLAQIGALCRRKKVFFHCDAAQGVGKMPIDVNEMNIDLMSISGHKIYGPKGIGALYVRRRPRVRVNAIIHGGGHERGMRSGTLSTPLIVGLGEACRLATEEMVVEEARVLRLREKLRTALESQMTHVQTNGSLEHRIAGNLNISFEYVEGESMMMAIKDVAVSSGSACTSASLEPSYVLRSLGLNDEMAHTSIRFGLGRFTTEEEVDAVIKIVTGAVDKLREMSPLWEMVQEGIDLSSIKWAEH
2032651_Mbacterium@PDZX01000120_1_3___1611_2822                                                       MKMPIYMDYQATTPVDPRVMEAMLPWFVEKFGNPASRSHAYGWEADAAVTTARKEVANIIGADPREIVFTSGATESDNLAIWGVAQFYRDKGNHIITPTTEHKAVLDTCRHLEAEGFEVTFLPVQANGLLDLATLEAAITPKTILVSVMAVNNEIGVIQPLAEIGRICRKHKVFFHCDAAQGVGKMDLDVNAQNIDLMSISAHKIYGPKGIGALYVRRQPRVRLKPIIHGGGHERGFRSGTLSTPLLVGLGEACRIAGLEMAAEHSRVLALRERLRTGILNRLTHVVVNGDVCSRVAGNLNISFQYVEGESLMMAVKEVAVSSGSACTSASLEPSYVLRALGVSEEMAHTSIRFGLGRFTTEAEVDHVIEIVTRGVNKLREMSPLWEMVQDGIDPHDLQWAAH
2032650_Mbacterium@PEAG01000067_1_17___18394_19605                                                    MKLPIYMDYQATTPMDPRVLEEMLPWFVEKFGNPASRSHAFGWEADQAVERAREQVAELLGADPREIVFTSGATESDNLAIQGVARFYQDKGRHIITLVTEHKAVLDTCRHLEAEGFQVTYLPVQRNGLLDLELLAAAITDQTILVSVMAANNETGVIQPLAAIGQICRQKKVLFHCDAAQGVGKMVLNVDAMQIDLLSLSAHKIYGPKGIGALYVRRRPRVRLKPFMHGGGHERGMRSGTLATPLLVGLGKACALSGAEMQEENRRVLELRNRLQQGIFSQLTHVVVNGDLEHRLAGNLNISFDYVEGESMMMAIKDVAVSSGSACTSASLEPSYVLRALGVSEEQAHTSIRFGLGRFTTAEEVDFVIQTVVHAVNRLREMSPLWEMAQAGIDVNSVQWGTH
2032652_Mbacterium@PDZV01000030_1_17___10596_11810                                                    MKKPIYMDYQATTPMDPRVLEEMLPWFVEKFGNPASRSHAYGWEAEQAVEKAREQVAALIHADPREIVFTSGATESNNLAIQGVARFYQDKGRHIITPVTEHKAVLDTCRHLEAEGFSVTYLPVQTDGLIDLTALEAAMTPETILVSVMAGNNEIGVVQPLQAIGQLCRQKKVMFHCDAAQGAGKIAIDVESMQIDLLSLSGHKLYGPKGIGALYVRRRPRVRLKPIQHGGGHERGMRSGTLPTPLLVAFGKACAIAADEMVAENQRLLALRQRLLDGICSRLTHVNVNGSLVHRLAGNLNLSFGFVEGESMMMAIKDVAVSSGSACTSASLEPSYVLRALGVSEEQAHTSIRFGLGRFTTEEEVDFTANLVVEAVNRLREMSPLWEMVQEGIDIASIQWSGH
2032646_Mbacterium@PEAP01000018_1_32___25954_27168                                                    MNLPIYMDYQATTPMDQRVLQEMLPWFAEKFGNPASRSHPFGWEADRAVEKARQEVATLIGADPREIVFTSGATESDNLAITGVARFYRDKGNHIITLTTEHKAVLDTCRHLEAEGFQVTYLPVRPNGLVDLAALAAAITDRTILVSIMAANNEIGVIQPLAEIGALCRSRKVLFHCDGAQGVGKFPLDVNAMNIDLLSISGHKIYGPKGIGALYVRRRPRVRLKAIIHGGGHERGMRSGTLSTPLIVGLGAACRLAGAEMVEESRRVKELRDHLFQGVTSRLTHVELNGDLESRLAGNLNISFGFVEGESLMMAIKDVAVSSGSACTSASLEPSYVLRALGVTEDLAHTSIRFGLGRFTTREEVDYVIDLVIRSVSKLREMSPLWEMMQEGIDIKSVQWAAH
2032649_Mbacterium@PEAJ01000079_1_11___8946_10160                                                     MKLPIYLDYQATTPVDPRVLTAMLPWFTEKFGNPASRSHPYGWEAEQAVETAREQVAALIGADPREIVFTSGATESDNLAITGVARFNRARGDHIITLVTEHKAVLDTCRHLEAEGFRVTYLPVEPSGLVDLQRLAAAITDQTILVSIMAVNNEVGVIQPLAEIGALCRARKVYFHCDAAQGVGKIPLDVDKMNIDLLSISAHKIYGPKGIGALYVRRRPRVRLKALIHGGGHERGMRSGTLSTPLIVGLGAACAFSQQEMPAESRRLLALRQRLYEGITARLTHVGVNGDLEQRVPGNLNLSFGYVEGESLMMAIKDVAVSSGSACTSASLEPSYVLRAMGVGEEMAHTSIRFGLGRQTTDEEVKFVIDKVVTAVEKLRDMSPLWDMVQEGIDPSTVQWSGH
2032647_Mbacterium@PEAO01000039_1_19___14059_15270                                                    MKLPIYMDYQATTPVDPRVLAMMLPWFTEKFGNPASRSHPFGWEAEQAVEQARTQVATLIGADPREIVFTSGATESNNIAILGIARFHKNRGNHIITNVIEHKAVLDCCRHLESEGFEVTYLPVGTDGRLDPELLAAAITDRTILVSVMTANNEIGVVQPLAQIGAICRQRQVHFHTDAAQGAGKIPLDVNAMNLDLVSLSGHKIYAPKGIGALYVRRRPRVRLQAVMFGGGHERGMRSGTLPTPLIVGLGEACAICSREMVEENARITALRTRMEQGIMNRLTHVELNGHPVHRLPGNLNISFAYVEGESMMMAIKDIAVSSGSACTSASLEPSYVLRALGVNEELAHTSIRFGLGRFTTEEEVDYATATVVAAVNKLREMSPLWEMVQEGIDLDSIRWAEH
2032648_Mbacterium@PEAN01000118_1_9___5725_6936                                                       MKLPIYMDYQATTPVDPRVLEVMVPWFTEKFGNPASRSHPFGWEAEQAVERARAEIATLIGADPREIVFTSGATESNNIAILGIARFHKSRGNHIITTVIEHKAVLDTCRHLESEGFEVTYLPVGTDGRLDPKRLADAINERTILVSVMAANNEIGVIQPLEEIGAICRKRQVHFHTDAAQGVGKMPLDVQALNLDLVSISGHKIYGPKGIGALYVRRRPRVRLQAVMFGGGHERGMRSGTLPTPLIVGLGAACAICSREMAAETARITALRQRMQEGIMKQLTHVAINGSTEYRLAGNLNISFAYVEGESLMMAIKDIAVSSGSACTSASLEPSYVLRALGVNEELAHTSIRFGLGRFTTEEEVDYAVRTVVDAVNRLREMSPLWEMVQEGIDLDSVRWAQH
1973897_Abacterium@PIZ33683_1__IscS_subfamily_cysteine_desulfurase                                    MNKQIYLDYQATTPCDPRVVEKMIPYLTKHFGNPHSRNHSYGWTAEDAVESARAEVAKVIKADPKEIIFTSGATESNNIAIQGIARFYKDTKNHIITVATEHKCVLDTCRHLEEEGFKITYLPVNDKGLISLDDLKAAITEKTILVSIMAINNEIGVAQPLKEIGKMCRDKKVFFHTDAAQAFTKIPLDVNEMNIDLLSISGHKAYAPKGIGALYVRRKPRVRLKAIIHGGGQERGMRSGTLSPALCVALGEASRIGLQDMEKDTAHITQLSKKMWKGLTAELKELYLNGDETKRYPGNLNISFAYVEGEGMMMGIKNLAVSSGSACTSASLEPSYVLSALGVSEDMAHTSIRFGIGRFTTEEEVDQALIEVIETVKKLRAISPLWDMAQEGIDISKIQWASH
1986631_Pbacterium@RPG12602_1__IscS_subfamily_cysteine_desulfurase                                    NINNIYFDYQATTPVDPRVLEKMLPYFSDIYGNPHSRNHSYGWFAEEAVEMARENVAKIIGANPKEIIFTSGATESNNLAIKGLAEFYGDKKNHIITCVTEHKCVLESCRYLEKKDFKITYLPVKSDGLIDLNELESHITEKTLMVSIMGVHNEIGVIQPLKQIGKICRDKEVFFHSDCAQAIGKIDLNVEEMNLDLMSISGHKIYAPKGVGALYIRRKPRVRISAIMSGGGQERGMRSGTLSPALCVGLGEACDIYSKEMKKENEKITKLKDRLLNGIRNSCSDIYLNGSAIHRVPGNLNLSFAYIEGESLMMGIKNLAVSSGSACTSASLEPSYVLKALGVEEELAHTSLRIGLGRFTTEKDVDSAVKQIVSEVKRLRSLSPLWEMAQEGVDISKIKWASH
2007300_Aproteobacter@PDH55367_1__IscS_subfamily_cysteine_desulfurase                                 MIKNIYFDYQATTPVDPRVIKKMIPYFGEIYGNPHSRNHPFGWEAEEAVEVARENVAEIIKANPKEIIFTSGATESNNLAIKGLADFYGDKKNHIITCVTEHKCVLESCRFLEKKDFDVTYLPVKSDGLIDLEVLKKSITPKTLLVSIMGVHNEIGVIQPLSEIGKICRENDVFFHTDCAQAVGKIDLDVNNMNIDLMSISGHKIYGPKGVGALYVRRKPRVRIAAMMSGGGQERGMRSGTLSPALCVGLGEACKIYSGEMNQESKKLEKLRTLMLDGIRSKCDEIYLNGSEVERVPGNLNLSFAYIEGESLMMGIKNLAVSSGSACTSASLEPSYVLKALGVEEELAHTSLRIGLGRFTSEEDVNEAVEKIVNEVNRLRALSPLWEMAQEGVDLTKINWAAH
1986644_Pbacterium@OUU51628_1__IscS_subfamily_cysteine_desulfurase                                    KIKNIYFDYQATTPVDPRVLDKMMPYFGEIYGNPHSRNHSYGWEAEEGVEVAREHVAKIIGANPKEIIFTSGATESNNLAIKGVADFYGDKKNHIITCVTEHKCVLESCRHLDGKGFNITYLPVSSDGLIDLDLLKKEITEKTLMVSIMGVHNEIGVIQPLEEIGRICRERDVFFHTDCAQAVGKIPLDVEKMKIDLMSISGHKIYAPKGVGALYIRRKPRVRIQSMISGGGQERGMRSGTLSPALCVGLGEACRIYSEEMKQEHNMLSNLKKMMLEGIRNECPDVYLNGSENYRVPGNLNLSFAYVEGESLMMGIKNLAVSSGSACTSASLEPSYVLKALGVEEELAHTSLRIGFGRFTTENDVKYATKIIVNEVKRLRELSPLWEMAQEGVDISKIKWAHH
1986627_Pbacterium@OUT43762_1__IscS_subfamily_cysteine_desulfurase                                    IINNIYLDYQATTPVDKRVIDKMIPYFGEIYGNPHSRNHSFGWEAEQAVEVARENVAXIIGANPKEIIFTSGATESNNLAIKGLADFYGDKKNHIITCVTEHKCVLESCRLLSEKGFEVTYLQVNKDGLIDIKDLESKINDKTLLVSIMGVHNEIGVIQPLKEIGEICRKNSVFFHTDCAQAIGKIKVDVNEMNIDLLSISGHKIYAPKGVGALYVRRKPRVRITAMMSGGGQERGMRSGTLSPALCVGLGEACRICADEIDEESKRITKLKNIFLEGIHGECADIFINGSETNRVPGNINLSFAYVEGESLMMGIKNLAVSSGSACTSASLEPSYVLKALGVSEELAHTSLRIGIGRYTSEKDIRDAVKVIVNEVKRLRSLSPLWXMAQEGVDISKIKWASH
1986869_Rbacterium@OUW71859_1__IscS_subfamily_cysteine_desulfurase                                    ISKXIYLDYXATTPLDPRVLEKMIPYFNERFGNPHSRNHXFGWEAEEATEIARKQVAEIIGANSKEIVFTSGATESNNLAXKGVADFYGDKKNHIITCVTEHKCVLESCRXLSENGXEITYLPVEKDGLINXELLKKSIKENTLMISIMAVHNEIGVIQPLKEIGELARKNNIFFHTDCAQAVGKIKLDVNEMNIDLMSISGHKIYGPKGIGALYVRRKPRVRIKSMMSGGGQERGMRSGTXSPALCIGLGEACKICLDEMDQEKKKLESMRKKFHEIILKSCKDVYLNGSXXHRIPGNLNLSFAYVEGESLMMGIKDLSVSSGSACTSASLEPSYVLRALGVEEELAHTSLRIGFGRFTTDDEIEKAANDIVREVIRLRSLSPLWEMAQEGVDISKIEWAHH
1797231_Abacterium@OFX10666_1__IscS_subfamily_cysteine_desulfurase                                    LKLPIYLDYQATTPMDPRVIEAMVDCMKNHFGNPHSRTHSFGWKAEELVEIARKKVANLINADEKEIFFTSGATESNNIAIKGVARFYGASKNHIITVATEHKCVINSARDLEQESFTTTFLPVQKNGLIDLNQLEMAITDKTCLVSAMGVNNEIGVIQPLAEIGKICRKKGVFFHSDCAQAFGKIPLDVEAMNIDLMSISGHKIYGPKGIGAIYVRRKPRVRIKPVFSGGGQERGIRSGTVPTPLVVGFGVAAEIAKNEMQKDHEHIKKLSNKFYQAVM-KLTHVYLNGDYEKRIPGNLNFSFAGIEGESMIMAIKDLAVSSGSACTSSSLEPSYVLHSLGVEDELAHTSIRFGLGRFTTEEEIDYAIKLIGEKVNKLRELSPLWEMMQDGIDIKSINWKSH
1951237_Rbacterium@DDPT01000018_1_17___17112_18329                                                    IKLPIYLDYQSTTPMDPRVIEAMVDCMKNDYGNPHSRTHALGWKAEEMVEIARRQVADLIGADAKEIFFTSGATESNNIAIKGVAHFYSATKNHIITLTTEHKCVINSARDLEQEGFTVTFLPVQQNGLVDLAKLEAAITDKTCLVSIMTVNNEIGVIQPISEISAICRKKGVFFHTDAAQAFGKIPLNVEEMQIDLMSISGHKIYGPKGVGAIYIRRKPRIRIKSLFSGGGQERGIRSGTLATPLVVGLGLAAEIAKNEMAKDAAHIKKLSDKLYNAIT-KLSHVYLNGDREQRYAGNLNFSFAGIEGESMIMAIKDLAVSSGSACTSSSLEPSYVLHSLGVEDELAHTSIRFGIGRFTTEEEIDYAINLLQNKIQKLRDLSPLWEMMQEGIDIKSINWKSH
1951236_Rbacterium@DDCV01000015_1_2___375_1598                                                        MKLPIYLDYQSTTPIDPRVIEVISKSMAEDYGNPHSRTHSYGWVAEEKVEIARRQIADLINADPKEIFFTSGATESNNIAIKGVANFYGKSKNHIITLVTEHKCVINSARDLEQEGFEVTFLPVQTDGTLDLEKLKAAITSKTCIVSAMTLNNEIGTIQPIKEIGEICREKGVFFHTDAAQAFGKIPLDVNDMKIDLMSISGHKIYGPKGIGAIYIRRKPRVRIKSIISGGGQERGIRSGTIPTFLAVGLGEAARIAKEEMQKDFDHVKKLSIKFYQSLIDE-GHIYLNGDSNKRYPGNLNLSFAGIEGESMIMAIKDLAVSSGSACTSASLESSYVLHALGVDVELSHTSIRFGIGRFTNEEEVDYAIKLVKSKIQKLRELSPLWEMMQDGIDLKSINWQSH
752179_Omassiliensis@CANJ01000026_1_68___71771_73024                                                  VRFPIYMDYQSTTPVDDRVKEKMWPYFSTKFGNPHSRSHSFGWEAEASIEVARKQIADLINADPGEIIFTSGATESNNLAIKGVANFYSGKKNHIVTTMTEHKCVVNACRYLEQVGMQVTYLPVNSNGLIDLNRLCEEVKDNTVMVSIMTVNNETGVIQPIEEIGKICREKGVFFHSDIAQAFGKIPIDVNRCNIDLASISAHKIYGPKGIGALYIRKKPRVRISPLISGGGQERGMRSGTVPTPLAVGFGEAARIASNEMEGELERLRKIFTKFVNNIVDKIPYTYLNGDFKNRYPGNVNISFSCVEGESLILALKDLAISSGSACTSASLEPSYVLKAMGVEEELAHTSLRFGFGRFTTEEEVDYAIGIISDNVIKLRDMSPLWEMIQKGIDIKKINWSVH
1359168_Ochuto@KJV57246_1__cysteine_desulfurase_IscS                                                  ------MDYQATTPVDRRVVDVMLPYLTDKFGNPHSRSHNFGWESEKAVEVARQHIAALIKAAPGEIIFTSGATEANNLAIKGIVDFYSDKKNHIITVTTEHKCVINTCRYLEQNGIKVTYLPVNSNGLIELNSLNDAINDSTIMVSISAVNNEIGVIQPIEAIGEICREKKIFFHTDIAQAFGKISIDVNKYNIDLASISAHKIYGPKGIGALYIRKRPRIRITPIIHGGGQERGMRSGTVPTHLVVGFGEAARIANIEMFEEYNRIQKMFNKFVHYILNHIPQTYLNGDAKSRYPGNVNISFACVEGESLILALKDLAISSGSACTSASLEPSYVLKAMGVDEDLAHTSLRFGFGRFTTEEEVNYAISLITEKVDQLRAISPLWEMIQKGIDIKKINWSVH
2115978_CPtrachydisci@AVP87447_1__cysteine_desulfurase                                                IKLPIYLDYQATTPLDERVFEIMVPYLKEKFGNPHSRSHVFGWEAEEAVEKARNQVASVINANPRDITFTSGATESNNLAIKGCAYFNHSKKNHIITLNTEHKCVLNTCRKLKLKGFDVTYLPVEKNGIVDLAKLRDAITDQTILVSIMAVNNEIGVIQPLKEIGKICRAKGVFFHSDIAQAYGKIPIDVEECNIDLASISSHKIYGPKGVGALYVRRKPRVRLEPIIDGGGQERGLRSGTLAPHLIVGFGAAAQIAKEEMEIEYKRIKELSSLFLKKIFDNLDEVYLNGDKEKRYAGNLNISFSCVEGESLILGIKDLAVSSGSACTSSSLEPSYVLKALGVEEEMAHTSIRIGFGRFTTREEVEYAANLIIEKVKHLRDLSPLWDMKLSGIDLKQVNWTGH
570417_Wendosymbiont@CAQ55123_1__cysteine_desulfurase                                                 IKLPIFLDYQSTTKVDPRVLEVMIPYF-GEFSNAHSRSHSFGWTAEEAVEKARKHIADLVNADSKEIVFTSGATESNNMAIKGVAHFYKNKGNHIITVCTEHKCVLDSCRHLENEGFKVTYLSVKQNGIIDLLKLEEAITDKTILISVMMANNEIGVMQPVKEIGAMCRKHNIFFHTDAAQSFGKVPIDVNEMNIDLMSLSSHKIYGPMGIGALYVRRKPRVRLTPLISGGGQERGMRSGTVPTPLAVGFGEAARIAKEEMEIEASKLEELRDILYNKIKEAFPDVVLNGDYENRIPGNLNLSFPYVEGESLIMAIKDLAVSSGSACTSASLEPSYVIRSLNNGHDLEHSSIRFGLGRFTTKDEVLYAADLVTKNVGRLREMSPLLEMVQEGIDLSTVKWDSH
118728_Wendosymbiont@RDD33984_1__Cysteine_desulfurase                                                 IKLPIFLDYQSTTKVDHRVLEMMIPYF-GEFSNAHSRSHSFGWTAEDAVERARKHIADLVNADSKEIVFTSGATESNNMAIKGVAHFYKNKGDHIITVCTEHKCVLDSCRHLENEGFKVTYLSVKQNGIIDLLKLEEAITDKTILISVMMANNEIGVMQPVKEIGAICRKYNIFFHTDAAQSFGKVPIDVNEMNIDLMSLSSHKIYGPMGIGALYVRRKPRVRLTPLISGGGQERGMRSGTVPTPLAVGFGEAARIAKEEMETEASKLEELRDILYNKIKEAFPDVVLNGDYENRIPGNLNLSFPYVEGESLIMAIKDLAVSSGSACTSASLEPSYVIRSLNNGHDLEHSSIRFGLGRFTTKDEVLYAADLVTKNVGRLREMSPLLEMVQEGIDLNTVKWDSH
246273_Wendosymbiont@BAO99868_1__cysteine_desulfurase                                                 IKLPIFLDYQSTTKVDPRVLEVMIPYF-GEFSNAHSRSHSFGWAAEEAVERARKHIADLVNADSKEIIFTSGATESNNMAIKGVAHFYRNKGDHIITVCTEHKCVLDSCRYLENEGFKVTYLSVKQNGIIDLSKLEEAITDRTILVSVMMANNEIGVVQPVKEIGAICRKHNIFFHTDAAQSFGKVPIDVNEMNIDLMSLSSHKIYGPMGMGALYVRRKPRVRLTPLISGGGQERGMRSGTVPTPLAVGFGEAARIAKEEMETEATKLEELRDILYSKIKETFPDVVLNGDYENRIPGNLNLSFPYVEGESLIMAIKDLAVSSGSACTSASLEPSYVIRSLNNGHDLEHSSIRFGLGRFTTKDEVLYAADLIAKNVGRLREMSPLWEMVQEGVDLNTVKWDSH
163164_Wendosymbiont@AAS14658_1__cysteine_desulfurase                                                 IKLPIFLDYQSTTKVDPRVLEVMIPYF-GEFSNAHSRSHSFGWTAEEAVEKARKHIADLVNADSKEIIFTSGATESNNTAIKGVAHFYKNKGNHIITVCTEHKCVLDSCRHLENEGFKVTYLPVKQNGIIDLSKLEEAITDKTILISVMMVNNEIGVIQPVKEIGKICRKHNIFFHTDAAQSFGKVPIDVNEMCIDLMSLSSHKIYGPMGIGALYVRRKPRVRLIPLISGGGQERGMRSGTVPTPLAVGFGEAARIAREEMKKETTGVEELRDILYNKIKEAFPDIVLNGDYENRIPGNLNLSFPYVEGESLIMAIKDLAVSSGSACTSASLEPSYVVRSLNNGHDLEHSSIRFGLGRFTTREEVLYAADLVAKNVGRLREMSPLWEMVQEGVDLNTVKWDSH
292805_Wendosymbiont@AAW70620_1__Cysteine_sulfinate_desulfinase_cysteine_desulfurase                  VKLPIFLDYQSTTKVDPRVLEMMIPYF-SEFSNAHSRSHSFGWAAEEVVEKARRHIADLVNADSKEIIFTSGATESNNMAIKGVAHFYKNKGDHIITVCTEHKCVLDSCRHLENEGFKVTYLPVKRNGIIDLSKLEEAITDRTILVSVMMVNNEIGVIQPVKEIGAICRRHNVFFHTDAAQSFGKVPVDVNGMNIDLMSLTSHKVYGPMGIGALYVRRKPRVRLTPLISGGGQERGMRSGTVPTPLAVGFGEAARIAKEEMKKEASKLEELRDILYNKIKEAFPDVVLNGDYNNRIPGNLNLSFPYVEGESLIMAIKDLAVSSGSACTSASLEPSYVIRSLNSGYDLEHSSIRFGLGRFTTKDEILYAADLIAKNVGRLREMSPLWEMVQEGIDLNTVKWDSH
1410384_Wendosymbiont@HG810405_1_308___389998_391332                                                  VKLPIFLDYQSTTKVDPRVLEVMIPYF-GEFSNAHSRSHSFGWIAEEAVGKARKHIADLVNANSKEIVFTSGATESNNMAIKGVAHFYKNKGDHIITVCTEHKCVLDSCRHLESEGFKVTYLPVKQNGIIDLSKLKKAITNRTILVSVMMVNNEIGVVQPVKEIGAICRKHNIFFHTDAAQSFGKVPIDVNEMNIDLMSLSSHKIYGPMGIGALYVRRKPRVRLTPLISGGGQERGMRSGTVPTPLSVGFGEAARIAKEEMEIEAIKLEELRDILYNKIKEAFPDVVLNGDYKNRIPGNLNLSFPYIEGESLIMAIKDLAVSSGSACTSASLEPSYVIRSLNNGHDLEHSSIRFGLGRFTTKDEILYAADLVAKNVGRLREMSPLWEMVQEGVDLSTVKWDFH
169402_Wendosymbiont@APR99101_1__IscS_subfamily_cysteine_desulfurase                                  VKLPIFFDYQSTTKVDPRALEMMIPYF-GEFSNAHSRSHSFGWTAEEAVEKARKYIADLINADSKEIIFTSGATESNNMAIKGVAHFYKNKGDHIITVCTEHKCVLDSCRHLENEGFKVTYLPVKQNGMIDLSKLEDAITDKTILISVMMVNNEIGVIQPVKEIGEICRKHNIFFHTDAAQSFGKVPIDVNEMNIDLMSLSSHKIYGPMGIGALYVRRKPRVRLTPLISGGGQERGMRSGTVPTPLAVGFGEAARIAKEEMGEEATRVEELRDILYKKIKEAFPDVVLNGDYENRIPGNLNLSFPYVEGESIIMAIKDLAVSSGSACTSASLEPSYVIRSLNNGHDLEHSSIRFGLGRFTTKEEVLYAANLITKNIGRLREMSPLLEMVEEGIDLNTVKWDAH
302409_Eruminantium@CAI27877_1__Cysteine_desulfurase__NifS_protein_homolog_                           INLPIFLDYQSTTKTDSRVLDAMIPYF-QEFSNPHSRSHCFGWKAESAVELARERIASLINAESKEVIFTSGATESNNLAIKGVANFYKSKGNHIITVRTEHKCVLDSCRHLETEGFDVTYLDVQKNGILDLNLLKSAITDKTILVSVMMVNNEIGVIQPIEEIGKICHDHGVFFHTDAAQAFGKIPIDVNKMNIDLLSISGHKIYAPMGIGALYVRKRPRIRLTPIINGGGQERGMRSGTIPTPLAVGLGEAAYIAQEVMEDEAIRIKELRDILYSEIKKHLPYVILNGDYEQRIAGNLNLSFPYVEGESIIMAINNLAVSSGSACTSASLEPSYVLRALNIDKDLEHSSIRFGIGRFTTKAEILYAADLIVNSIKKLREMSPLWEMVQEGINLNEIKWDVH
269484_Ecanis@AAZ68453_1__Amino_transferase__class_V                                                  INLPVFLDYQSTTKTDDRVLEAMIPYF-QQFSNPHSRSHSFGWKAESAVELARERVASLINAEPKEVIFTSGATESNNLAVKGVANFYKNKGNHIITVRTEHKCVLDSCRHLETEGFNVTYLDVQKNGIINLDLLKSYITDKTILVSVMMVNNEIGVIQPVEEIGKICHEHGIFFHTDAAQAFGKIPIDVNKMNIDLLSISGHKIYGPMGIGALYIRKRPRVRLTPLINGGGQERGMRSGTIPTPLAVGLGEAARIAQEVMEEENIRIKELRDILYNEIKKHLSYVVLNGDYEQRISGNLNLSFPYVEGESIIMAINNLAVSSGSACTSASLEPSYVLRALNIEKDLEHSSIRFGIGRFTTKEEILYAAELIVSSIKKLREMSPLWEMVQEGIDLNNIKWDTH
1359163_CNlotoris@KJV68819_1__cysteine_desulfurase_IscS                                               INFPIFFDYQSTTKTDNRVIDAMIPYF-KQFSNPHSRSHCFGWKAESAVENARAQISDLIKAEAKEIIFTSGATESNNLAIKGIAHFYKNKGNHIITARTEHKCVLDSCRHLETEGFQVTYLDVQKNGILDLNVLKDTINEKTILVSIMMVNNEIGVIQPIKEIGAICRQNGIFFHTDAAQAFGKIPIDVNDMNIDLLSISGHKIYGPMGIGALYIRKRPRVRIVPIISGGGQERGMRSGTVPTPLAVGLGEAARIAQQEMQEESIRLKKLRDILYNKIVNNIPYVVLNGDYDQRIPGNLNLSFPYVEGESIIMAINNLAVSSGSACTSSSLEASYVLRALNIDQDLEHSSIRFGIGRFTTEEEVIYAANLIIESIQKLREISPLWEMVQEGIDLKTIKWTH-
212042_Aphagocytophi@ABD43242_1__cysteine_desulfurase                                                 AKLPVFFDYQATTKLDDRVLEAMIPYF-QQFSNPHSRSHCYGWRAESAVEIAREQVAQSIGADPKEVIFTSGATESNNLAIKGVARFYKNRGNHIVTVSTEHKCVLDSCRHLETEGFEVTYLGVKKDGLIDLEVLKKAIREDTILVSVMMVNNEIGVIQPIREIGEICKSEGVFFHTDAAQAFGKLLIDVNEMGIDLLSISGHKIYGPMGIGALYVRKRPRVRLVPLLSGGGQERGMRSGTVPTPLAVGLGEAARIALEEMDSESERIKKLRDVLYERIMNGLPHVVLNGSYSSRIAGNLNLSFSYVEGESLIMSVSDLAVSSGSACTSASLESSYVLRALNVEQDLEHSSIRFGIGRFTTLEDVERAADLIISSVRRLRDISPLWEMVQEGTNLSTIKWDV-
234826_Amarginale@AAV86639_1__cysteine_desulfurase                                                    VQPPVFFDYQATTRVDDRVLEVMFPYF-RQFSNPHSRSHSFGWRAESAVEVAREQIAESIGADPKEVIFTSGATESNNLAIKGLARFYKNKGNHIITLKTEHKCVLDSCRHLETEGFEVTYLDVRGDGILEVDKLEAAIRDDTILVSVMTVNNEIGVIQPIGEIGKICRNKGVFFHTDAAQALGKVAIDVNSMNVDLLSISGHKIYGPMGVGALYVRRRPRVRLVPLLSGGGQERGMRSGTVPTPLVVGLGEAAKIAVQEMETENERIRGLRDVLYNKIKGELPNVVLNGSYSQRIPGNLNLSFSYVEGESVIMAINDLAVSSGSACTSASLEPSYVLRALNVEQDLEHSSIRFGIGRFTTLAEVEYAADLVIRSVRKLREMSPLWEMVQEGTDLKTINWDA-
1286528_Nhelminthoeca@AHX11243_1__cysteine_desulfurase                                                --MPVFFDNQSTTRTDPAVLKEMIKFF-EAPCNPHSRTHIYGWQAEAAVENAREKVAQLINASPKDIVFTSGATESNNLAIKGAVTFYHDKKNHVITVATEHKCVLDSCRHLEEIGIKVTYLPVQKNGIVDLDVLRESIKDSTIMVSIMAANNEIGVIQPIKEIGQICKEASVIFHTDAAQAFGKIPLDVEEMNISLMSISGHKIYGPMGVGALYIRRKPRIRLTPVFNGGGQERGMRSGTVPTPLVAGLGKAAEIAAQNMQEEYNRIKYLSTKLYGIIKAGIPDIVLNGDPEQRLPGNLNISFPYVEGESIIMAITDISVSSGSACTSASLEPSYVLRALGVGDDLAHSSIRFSIGRYNTEEEIEMAGKLVVEKINRLREMSPLWEMAQEGIDLNSIKWDVH
222891_Nsennetsu@ABD45695_1__cysteine_desulfurase                                                     --MPVFLDNQSTTKPDPEVIEAMVSLF-DRPCNPHSRTHSYGWHAEAAVENAREKIAHLIGASSKDIVFTSGATESNNLAIKGVANFYRNEKNHIITLSTEHKCVLDSCRNLETSGIEVTYLPVEKNGIVNLDVLKKAIKPSTMMVSIMAANNEIGVLQPLKEIGQICREAEIIFHTDAAQAFGKIQLDVEEMQISLMSISGHKIYGPMGIGALYIRRKPRIRVTPLFSGGGQERGIRSGTLPTPLIVGFGKAAEIAARVMEEENKRVKFLANKLYEIIKAGIPDIVLNGDLSRRLPGNLNISFPYVEGESIIMAIPEISVSSGSACTSASLEPSYVLKALGVAEDLAHSSIRFSVGRYNTEEEIIMAGELLVKQVIRLREMSPLWEMAQEGIDLNSIKWDTS
1274402_CHpenaei@JQAJ01000001_1_219___246950_248257                                                   TARPLYFDYQATTPLDPRVLETMMPYLTSEFGNPHSRTHRYGWDAEKAVEDARQHVAHILHADPKDIVLTSGATESNNLAIKGLAHFWKGKKRHIITTQIEHKCLLESCRSLEQEGFRITFLPVQKNGLIDLDALKDALEDDTLLVSVLAVHNEIGVVQPLEAIGKLCRARGIYFHTDAAQALGKIPLDVEAMNIDLLSLSGHKIYGPKGIGALYVRRKPRVRLRALLSGGGQERNMRSGTLSPALCAGLGEACRLAEQEQQDEVARIQGFFDDMYHTLTTSLPEVFLNGDKTHRVPHNLNLSFAGVEGEGLMMGLKDLAISSGSACTSASLEPSYVLGALGVNEELAHTSLRISFGRMTTQEEVTYATKRIIEEVTRLRDMSPLWEMHLEGVDVSAIQWAHX
12312346_Abacterium@PPR09406_1__Cysteine_desulfurase_IscS                                             PDMPIYMDYQATTPVDPRVVEKMMPFFSEIFGNAASRTHAYGWESEKAVEEARTHVAELINADAKDIIFTSGATESNNLALKGAMDFYKDKGDHLITVATEHKCVIDTARYLKQQGKKLTVLPVQEDGTIDLEELKNSITDQTVLVSVMGVNNETGTVQDLKAIGQICRERGVIFHTDAAQAYGKVELDVEDMNIDLMSISGHKIYGPKGIGALYVRRRPRVRLTPLIHGGGQERGMRSGTLSTPLIVGFGEAARIAKEEMHEEAKKLIEFKSYMFNRLNKELEEVYLNGSLEHGIPGNLNLSFAHIEGESLMMAIKGLAVSSGSACTSASLESSYVLLAMGKGDELAHTSIRFGIGRFTTKEEIEEATDTVIREVNRLRDLSPLWEMFKEGIDLSTIEWNDE
1321371_Hundulata@ETZ05040_1__cysteine_desulfurase                                                    LCQALYLDYQSTTPCDPEVLEAMMPYLTHDFGNPHSRTHCYGWVAEEGVEKARAQVATAIGADSKEIVFTSGATESNNLAIKGIAMYLRSQRNTFITLATEHKCVLESFRWLQRQGFKVIFLSVKPDGLVDLEQLEHYLGPETALVSIMGVNNEIGVIQPLKEIGELCKKYGSFFHSDGAQAFGRISLSVKDLGIHLLSISAHKIYGPKGIGALYVERRPRVRLSPLFSGGGQERGVRSGTLPTFLCVGLGKAAEKAEQMRLTEQKRLTELRDEFLARIHYGLSKVYLNGTLEKRVPDNLNLSFAGVEGEGLLMGIKQLALSSGSACTSESLEPSYVLKALGISQDLAHTSLRITFGRYTALDQALNAADQIIVAVKKLRELSPLWDMITEGIDLNTVKWVTH
1082868_Hcurviuscula@PPE04233_1__Cysteine_desulfurase                                                 LCQALYLDYQATTPCDTEVLEGMMPYLTHSFGNPHSRTHCYGWTSEEAVEKARKQVASVLEADPREIIFTSGATESNNLAIKGLAMYLRAQRNTYITIATEHKCVLESFRWLQRQGFKVIFLPVKSDGVLSLEVLEEHLGPETALVSIMGVNNEIGVIQPLKDIGALCKRYGAFFHSDAAQALGRIPLPVKQLGIHLLSISSHKIYGPKGIGALYIERRPRVRLTPLFSGGGQERGLRSGTLPTFLCVGLGIAAEKAERMRTLERERLLVLRDQFLSRVYQALPKVYLNGSLEKRVPDNLNLSFAGVEGEGLLMGIKELALSSGSACTSESLEPSYVLKALGVSEDLAHTSLRITFGRSTTVTQSLNAADQIIAAVEKLRALSPLWDMIVEGIDLNTVQWVAH
1399147_Hobtusa@ETZ07486_1__cysteine_desulfurase                                                      SCKALYLDYQSTTPCDAEVLEAMMPYLTHHFGNAHSRTHCYGWVSEESVEEARSQIAKVIGADSKEIIFTSGATESNNLAIKGLAMHLRGQRHKFVTLATEHKCVLESFRWLQRQGFEVVFLPVQKSGLVDLEQLEMHLGPETALVSIMGVNNEIGVIQPLREIGALCKKYGVFFHSDGAQALGRISLFVKELGIHLLSLSAHKVYGPKGIGALYVERRPRIRLTPLFSGGGQERGLRSGTIPTFLCVGFGVAAEKAEKLRLTERERLTDLRNQFLERIYSELPKVYLNGDLENRIPDNLNLSFSGVEGEGLLMGIKNLALSSGSACTSESLEPSYVLKAIGVSEDLAHTSLRITFGRYTMLNQALEAAEQIIVAVKKLRELSPLWDMIMQGVDLRTVQWIAH
1895705_Abacterium@OJU73307_1__IscS_subfamily_cysteine_desulfurase                                    ECTSLYLDYQSTTPCDPAVLEAMMPYLTQNFGNPHARTHCHGWISEQAVEKAREQIARTLNADTREIIFTSGATESNNLALKGAAFYAQEQKNHLITCQTEHKCVLESCRFLQSKGFQVTYLPVQKDGLIDLQDLEKAITPQTILVSIMGVNNEIGVIQPLQEIGALCQEKSILFHSDCAQAYGRIPLDVKKMNLALASITGHKIYGPKGVGALYVRRRPRVRLQPLFSGGGQERGLRSGTLPTFLCVGMGQAAQIASELRESEQARLGQISRDFYADLQHALPKIYLNGSQTQRIADNLNISFAGVEGESLIMGLKEISLSSGSACTSESLETSYVLKALGVPEELSHTSLRISLGRYTTAQQAQEACQRIIQAVRRLREMSPLWDLLEQGVDLKTVQWVAH
1951932_Hbacterium@DGIE01000035_1_26___22238_23386                                                    --MNVYMDYQATTPCDKRVVDEMLPYFTEKFGNPHS-GHALGLRANEGVEIARKKIADLIHADPREIVFTSGATESNNLAIKGAVHYYKSDRKKIITSAIEHKCVLETCRSLQSEGYEVVFVPVLSNGIVDMDFLQREIDDNTILVSIMTVNNEIGTIQPIKEISKICREHGVLFHTDAAQAVGKVEVDVAD--VDLMSISGHKIYGPKGVGALYVRIKPRIRLTPLFSGGGQERGVRSGTLAVPLCVGLGKACEIAKNEMHQEAERLTEMKNHFIGKILSRLEKVYLNGDREKRIPGCLNFSFEGVEGESIMLGMPEVCVSSGSACTSASLEPSYVLKALSIREDLAHCSLRIGLGRFTTFEEVEYVSDKIIETVTRLRSMSPLWX----------------
1919268_Abacterium@MPNG01000003_1_58___55580_56791                                                    KENRFYMDHMSTTPCDQRVIDTMMPFLVDHFGNPHSKNHEWGWDASTAVEKARKGIASIINASPKEIIFTSGATEATNLAIKGLALFHPDK-KHIVTTQIEHKCVLDSCTFLESQGFSITYVPVQKSGIVQAHDIENAIQDDTLLVSVMAANNEIGTIQPIREIGHICKKRGVFFHTDAAQAFAKMPIDVEDMCIDLLSISGHKIYGPKGIGALFLRKRRRVRITPLMTGGNQEQGLRSGTLAPFLCVGLGEAARITWEESSKENVRLLNLKRTLWKKIQ-ALPEILLNGDFDNALPHVLNVSFADVEGEGLMGHISEIAVSSGSACTSDSLEPSYVLRAIGVDESMAHTSLRISFGRFTTEEDILHTANRIVHAVNHLRNMSPLWEMRQNGVDISTIEWKHX
1401685_CXpacificiensi@ETO91885_1__cysteine_desulfurase                                               VENKIYFDNAATTHLDPEVLEVM-KFVYSYPSNMHSRNHAYGWRAENIVEDARSKIASYISAQPKEIIFTSGATESNNLAIRGLAKFFPEK-KHIITVQTEHKAVLDVLRDLESSGYSVTYLKVNEKGFIDIDELERSIRSDTLLISVMAVNNEIGIIQDLVSVGALCRKHDVFFHSDAAQAFGKIDLDVEKMNIDLLSISGHKIYGPMGIGALYIRKTSRVRLKPIFFGGGQERATRSGTVPTALVAGLGRATELIFENGQSERDRIKNMRDSLYKNIKKGLPYVILNGDLNSMVCGILNLSFPYVEGESIMMALKDIALSSGSACTSASLEPSYVLKAIGRDDIVAHSSVRFSIGRFNNMDEVNTVSDLVINKIQRLLDMSPLWDMVQKGIDPNKVEWIED
