# Supplementary material for: Components of iron–Sulfur cluster assembly machineries are robust phylogenetic markers to trace the origin of mitochondria and plastids
Source: PLoS Biol. 2023 Nov 8;21(11):e3002374. doi: 10.1371/journal.pbio.3002374 (PMC10631705; doi:10.1371/journal.pbio.3002374)
Supplement: S1 Data — (ZIP) [file pbio.3002374.s017.zip › S1 Data/Concatenations/ISC/ISC_Alpha_Euka/ML_tree_stationary-based_trimmed/Concat_ISC_Alpha_Euka.stattrim.Iqtree.tree]

(1986627_Pbacterium@ISC:0.125954,(((((((((((((12312346_Abacterium@ISC:0.445908,12312345_Abacterium@ISC:0.203367)99:0.128803,(696127_CMmitochondrii@ISC:0.240971,86106_Eof@ISC:0.155829)100:0.0647791)90:0.0311847,(((((((272947_Rprowazekii@ISC:0.0364658,293613_Rcanadensis@ISC:0.0174462)100:0.0141542,336407_Rbellii@ISC:0.0446503)100:0.0774395,1961830_Rendosymbiont@ISC:0.0791907)100:0.0519709,2026788_Rbacterium@ISC:0.231177)100:0.0568843,((752179_Omassiliensis@ISC:0.114779,(1359168_Ochuto@ISC:0.0295577,357244_Otsutsugamush@ISC:0.0509112)100:0.0900931)100:0.0948021,2115978_CPtrachydisci@ISC:0.320668)100:0.0246547)100:0.0610391,(1797231_Abacterium@ISC:0.0909273,(1951236_Rbacterium@ISC:0.139506,1951237_Rbacterium@ISC:0.0664444)100:0.0269878)100:0.233295)99:0.0250223,((2486578_Rendosymbiont@ISC:0.194181,1895704_Abacterium@ISC:0.141672)100:0.0607893,1528098_Rbacterium@ISC:0.153239)72:0.00563335)90:0.0171757)81:0.0244162,((((1286528_Nhelminthoeca@ISC:0.125218,222891_Nsennetsu@ISC:0.11033)100:0.253241,1401685_CXpacificiensi@ISC:0.881126)100:0.149803,((((1410384_Wendosymbiont@ISC:0.0438246,(118728_Wendosymbiont@ISC:0.0337423,570417_Wendosymbiont@ISC:0.00643144)100:0.0146757)99:0.00465854,((163164_Wendosymbiont@ISC:0.0272195,246273_Wendosymbiont@ISC:0.0235701)97:0.00686997,292805_Wendosymbiont@ISC:0.017467)92:0.00225245)83:0.0127313,169402_Wendosymbiont@ISC:0.026117)100:0.100536,(1359163_CNlotoris@ISC:0.0805874,((269484_Ecanis@ISC:0.0305847,302409_Eruminantium@ISC:0.0465707)100:0.0663885,(212042_Aphagocytophi@ISC:0.136699,234826_Amarginale@ISC:0.124065)100:0.108786)97:0.0296282)100:0.0571621)100:0.0595671)100:0.0901338,1973901_Abacterium@ISC:0.131234)37:0.0165419)25:0.00364227,((1973900_Abacterium@ISC:0.0840803,1948417_Abacterium@ISC:0.0691927)100:0.0654221,(1948415_Abacterium@ISC:0.154184,(((1948416_Abacterium@ISC:0.0967417,1948380_Abacterium@ISC:0.117403)100:0.0232146,1948418_Abacterium@ISC:0.223645)99:0.030725,1948350_Abacterium@ISC:0.130489)94:0.0197659)95:0.0205372)82:0.027889)40:0.0130126,((((((((4787_Pinfestans@ISC:0.110272,478820_Bsp@_ISC:0.287882)99:0.0158346,(159749_Toceanica@ISC:0.168415,2880_Esiliculosus@ISC:0.113871)100:0.0840392)99:0.0273393,1460289_Csp@_ISC:0.197312)88:0.0235933,(((670386_Halbum@ISC:0.0855678,352472_Ddiscoideum@ISC:0.0939581)100:0.13668,1890364_Pfungivorum@ISC:0.25054)96:0.062368,(((3702_Athaliana@ISC:0.0682256,39947_Osativa@ISC:0.0387809)100:0.0682353,(3218_Ppatens@ISC:0.0352769,3197_Mpolymorpha@ISC:0.0342776)99:0.0268188)100:0.0684707,((436017_Olucimarinus@ISC:0.131957,1764295_Cprimus@ISC:0.092712)94:0.0400325,(3055_Creinhardtii@ISC:0.106346,3075_Aprotothecoid@ISC:0.105375)91:0.017657)97:0.0117889)98:0.0206895)76:0.0129644)59:0.00857188,((448386_Gchorda@ISC:0.0602766,2769_Ccrispus@ISC:0.0354709)100:0.0437107,35688_Ppurpureum@ISC:0.136456)100:0.0623955)72:0.00719826,((((((573826_Cdubliniensis@ISC:0.150225,(73501_Cmilitaris@ISC:0.0409744,227321_Anidulans@ISC:0.030927)100:0.058236)100:0.0286964,4896_Spombe@ISC:0.230513)100:0.0396527,(237631_Umaydis@ISC:0.117886,(56615_Pgraminis@ISC:0.0978303,(235443_Cneoformans@ISC:0.119109,1314807_Dbispora@ISC:0.0590064)100:0.0388314)98:0.0280216)99:0.0422416)96:0.0201814,((133412_Sculicis@ISC:0.26557,578462_Amacrogynus@ISC:0.0759034)98:0.0600889,(246409_Rdelemar@ISC:0.172901,1357716_Bsalamandrivo@ISC:0.13231)64:2.7917e-06)97:0.0290031)100:0.0521036,(((((623744_Dtranslucida@ISC:0.0582685,9606_Hsapiens@ISC:0.0332372)100:0.0272004,29159_Cgigas@ISC:0.0853857)97:0.0142864,(7240_Dsimulans@ISC:0.0876303,((45264_Amillepora@ISC:0.037699,45351_Nvectensis@ISC:0.0727508)100:0.0381488,6239_Celegans@ISC:0.127275)46:0.00499409)53:0.0164823)54:0.0198934,6087_Hvulgaris@ISC:0.109379)64:0.0291614,400682_Aqueenslandic@ISC:0.115546)100:0.0463758)100:0.0385687,5763_Nfowleri@ISC:0.281796)97:0.0239147)29:0.00928129,(((37360_Pbrassicae@ISC:0.183468,505711_Agodoyi@ISC:0.213593)97:0.0206658,5888_Ptetraurelia@ISC:0.304598)40:0.00846422,(((((59799_Adeanei@ISC:0.10631,5693_Tcruzi@ISC:0.0470698)100:0.0213286,75058_Bsaltans@ISC:0.20716)100:0.121499,1314962_Psp@_ISC:0.23115)100:0.153706,46433_Rfilosa@ISC:0.458354)96:0.0351408,(1169540_Vbrassicaform@ISC:0.195631,(5874_Tannulata@ISC:0.409184,5949_Slemnae@ISC:0.217676)98:0.0433659)96:0.0522101)43:0.0255843)71:0.0145987)100:0.284224,((((((2032646_Mbacterium@ISC:0.0715905,2032649_Mbacterium@ISC:0.0923991)100:0.0343761,2032651_Mbacterium@ISC:0.124603)89:0.0151983,(2032650_Mbacterium@ISC:0.0583619,2032652_Mbacterium@ISC:0.0783081)100:0.0583147)63:0.0154824,156889_Mmarinus@ISC:0.108857)51:0.016649,(2032647_Mbacterium@ISC:0.0450592,2032648_Mbacterium@ISC:0.0193769)100:0.0873279)56:0.0214181,1434232_Maustralis@ISC:0.0952703)100:0.153978)35:0.0277883)86:0.0210505,((((((1544451_Tsp@ISC:0.0410261,(1891279_Tindica@ISC:0.016147,1947674_Tsp@ISC:0.00755576)100:0.0151816)100:0.11781,2032658_Abacterium@ISC:0.100286)64:0.0172063,(1082_Pfulvum@ISC:0.0478219,((342108_Mmagneticum@ISC:0.0250303,2053833_Msp@ISC:0.0240632)100:0.016109,((55518_Mgryphiswalde@ISC:0.00868308,1895778_Msp@ISC:0.0169422)100:0.0176292,1437059_Mmoscoviense@ISC:0.0387196)100:0.0303)97:0.0153308)100:0.0288074)56:0.019422,(((((1802022_Rbacterium@ISC:0.0884688,1802023_Rbacterium@ISC:0.100454)85:0.0108491,(28181_Mblakemorei@ISC:0.0741444,(1123355_Tpusilla@ISC:0.0159331,1867952_CTmagnetica@ISC:0.0500302)100:0.0908868)25:0.0156487)70:0.0264345,1974092_Rbacterium@ISC:0.0742233)31:0.0103902,1288970_Msp@ISC:0.0905315)59:0.00560688,1948447_Abacterium@ISC:0.186332)51:0.0038215)85:0.0246118,1264899_Zcompransoris@ISC:0.153551)97:0.0198931,1895707_Abacterium@ISC:0.254833)33:2.6405e-06)93:0.0384204,(1973897_Abacterium@ISC:0.255176,(244582_CPsymbiosus@ISC:0.104355,(91604_CPacanthamoeba@ISC:0.062682,985867_COthessalonice@ISC:0.0363266)100:0.0999763)99:0.0367101)95:0.0206514)86:0.027775,(((((1082868_Hcurviuscula@ISC:0.0804693,(1321371_Hundulata@ISC:0.0611403,1399147_Hobtusa@ISC:0.140425)99:0.0238739)100:0.310277,1895705_Abacterium@ISC:0.313667)100:0.354007,1951533_CPbacterium@ISC:0.1992)56:0.0192626,((1919268_Abacterium@ISC:0.661481,1797211_Abacterium@ISC:0.209177)84:0.0438321,1951934_Hbacterium@ISC:0.191491)77:0.0208938)88:0.0326219,(((244581_CPacanthamoeba@ISC:0.0779512,1629334_Cvaricaedens@ISC:0.178177)100:0.0391705,1948365_Abacterium@ISC:0.12839)100:0.0222243,((1797230_Abacterium@ISC:0.0905824,1895706_Abacterium@ISC:0.0302065)100:0.1115,1970491_Abacterium@ISC:0.236084)59:0.0305182)65:0.0263582)65:0.0158876)97:0.00828751,1414854_CNamoebiphila@ISC:0.110066)99:0.0664468,1274402_CHpenaei@ISC:0.336876)100:0.115683,1986869_Rbacterium@ISC:0.121705)100:0.0915895,2013095_Abacterium@ISC:0.127094)99:0.0390694,((1986631_Pbacterium@ISC:0.0614063,2007300_Aproteobacter@ISC:0.108713)98:0.0398873,1986644_Pbacterium@ISC:0.0815702)96:0.0215917);
