# Supplementary material for: Components of iron–Sulfur cluster assembly machineries are robust phylogenetic markers to trace the origin of mitochondria and plastids
Source: PLoS Biol. 2023 Nov 8;21(11):e3002374. doi: 10.1371/journal.pbio.3002374 (PMC10631705; doi:10.1371/journal.pbio.3002374)
Supplement: S1 Data — (ZIP) [file pbio.3002374.s017.zip › S1 Data/Concatenations/ISC/ISC_Alpha_Euka/ML_tree/Concat_ISC_Alpha_Euka.Iqtree.tree_BS.tree]

(1986627_Pbacterium@ISC:0.392193,(((((((((((12312346_Abacterium@ISC:1.3445,12312345_Abacterium@ISC:0.668975)87:0.316418,(((1286528_Nhelminthoeca@ISC:0.2742,222891_Nsennetsu@ISC:0.341747)100:0.827542,1401685_CXpacificiensi@ISC:2.32872)98:0.34778,((((1410384_Wendosymbiont@ISC:0.108299,((118728_Wendosymbiont@ISC:0.0443827,570417_Wendosymbiont@ISC:0.0477057)100:0.0352599,169402_Wendosymbiont@ISC:0.130189)78:0.0121227)47:0.0094275,246273_Wendosymbiont@ISC:0.0495187)56:0.00987678,(163164_Wendosymbiont@ISC:0.0529294,292805_Wendosymbiont@ISC:0.0817821)24:0.00137548)100:0.398645,((1359163_CNlotoris@ISC:0.304324,(269484_Ecanis@ISC:0.0942334,302409_Eruminantium@ISC:0.150707)100:0.216448)55:0.067739,(212042_Aphagocytophi@ISC:0.405411,234826_Amarginale@ISC:0.398964)100:0.303514)100:0.158162)100:0.283973)99:0.195372)48:0.0692787,((((((((272947_Rprowazekii@ISC:0.106813,293613_Rcanadensis@ISC:0.0622265)100:0.0654622,336407_Rbellii@ISC:0.098388)100:0.221335,1961830_Rendosymbiont@ISC:0.292374)100:0.148604,2026788_Rbacterium@ISC:0.56479)100:0.176334,((752179_Omassiliensis@ISC:0.308945,(1359168_Ochuto@ISC:0.10821,357244_Otsutsugamush@ISC:0.117171)100:0.219519)100:0.386512,2115978_CPtrachydisci@ISC:0.971578)93:0.0885278)100:0.206542,((1797231_Abacterium@ISC:0.237308,1951237_Rbacterium@ISC:0.234725)84:0.0912243,1951236_Rbacterium@ISC:0.379816)100:0.571353)54:0.0401089,(696127_CMmitochondrii@ISC:0.680707,86106_Eof@ISC:0.567525)98:0.180287)13:0.0271438,((2486578_Rendosymbiont@ISC:0.572511,1895704_Abacterium@ISC:0.564485)100:0.240184,1528098_Rbacterium@ISC:0.680869)18:0.0389877)69:0.0664857)28:0.0470872,((((((((4787_Pinfestans@ISC:0.30651,(159749_Toceanica@ISC:0.383936,2880_Esiliculosus@ISC:0.305643)100:0.0968537)92:0.055597,478820_Bsp@_ISC:0.580038)76:0.067471,37360_Pbrassicae@ISC:0.537391)34:0.0383421,((((448386_Gchorda@ISC:0.098562,2769_Ccrispus@ISC:0.112959)100:0.168753,35688_Ppurpureum@ISC:0.391791)100:0.115267,((((3702_Athaliana@ISC:0.163149,39947_Osativa@ISC:0.137151)100:0.139447,(3218_Ppatens@ISC:0.0953728,3197_Mpolymorpha@ISC:0.108138)100:0.0701496)100:0.124663,(3055_Creinhardtii@ISC:0.228419,3075_Aprotothecoid@ISC:0.280361)90:0.0675582)63:0.0285815,(436017_Olucimarinus@ISC:0.32647,1764295_Cprimus@ISC:0.23671)100:0.0814284)100:0.0788394)79:0.0358577,1460289_Csp@_ISC:0.474949)48:0.033486)37:0.0432177,(((((((573826_Cdubliniensis@ISC:0.273771,4896_Spombe@ISC:0.407371)64:0.0612016,(73501_Cmilitaris@ISC:0.150856,227321_Anidulans@ISC:0.133897)100:0.145325)100:0.108396,((237631_Umaydis@ISC:0.278266,56615_Pgraminis@ISC:0.265193)66:0.0316361,(235443_Cneoformans@ISC:0.272009,1314807_Dbispora@ISC:0.234027)90:0.0614451)100:0.0977417)66:0.0310658,133412_Sculicis@ISC:0.512722)71:0.0395024,(246409_Rdelemar@ISC:0.319199,(1357716_Bsalamandrivo@ISC:0.276168,578462_Amacrogynus@ISC:0.308807)46:0.0227257)60:0.0387048)100:0.104071,(((((((623744_Dtranslucida@ISC:0.127711,9606_Hsapiens@ISC:0.0899386)100:0.0775407,29159_Cgigas@ISC:0.246141)74:0.0311854,400682_Aqueenslandic@ISC:0.324439)49:0.0213006,7240_Dsimulans@ISC:0.254171)46:0.0235637,(45264_Amillepora@ISC:0.130372,45351_Nvectensis@ISC:0.159979)100:0.0724427)62:0.0399971,6239_Celegans@ISC:0.358791)71:0.038681,6087_Hvulgaris@ISC:0.275975)100:0.13288)100:0.100902,((670386_Halbum@ISC:0.17491,352472_Ddiscoideum@ISC:0.187604)100:0.329817,1890364_Pfungivorum@ISC:0.614947)97:0.0931345)86:0.0466464)13:0.0207478,505711_Agodoyi@ISC:0.561176)22:0.0196082,((((59799_Adeanei@ISC:0.193247,5693_Tcruzi@ISC:0.114131)95:0.0857572,75058_Bsaltans@ISC:0.406175)100:0.192769,1314962_Psp@_ISC:0.390109)100:0.271733,46433_Rfilosa@ISC:0.942194)76:0.0830855)12:0.024058,(((1169540_Vbrassicaform@ISC:0.300146,5874_Tannulata@ISC:0.717078)100:0.166027,(5888_Ptetraurelia@ISC:0.52791,5949_Slemnae@ISC:0.397472)100:0.131758)79:0.0541484,5763_Nfowleri@ISC:0.610791)33:0.0347438)100:0.812627)48:0.0539502,(((((((1544451_Tsp@ISC:0.0989267,(1891279_Tindica@ISC:0.0333659,1947674_Tsp@ISC:0.0276816)100:0.0750571)100:0.327176,(((1082_Pfulvum@ISC:0.173613,(342108_Mmagneticum@ISC:0.0709443,2053833_Msp@ISC:0.0775126)100:0.0555616)100:0.0643219,((55518_Mgryphiswalde@ISC:0.0570221,1895778_Msp@ISC:0.0468254)100:0.0674292,1437059_Mmoscoviense@ISC:0.119358)100:0.071812)100:0.0985029,2032658_Abacterium@ISC:0.307027)100:0.0657551)43:0.0331433,(((1802022_Rbacterium@ISC:0.292986,1802023_Rbacterium@ISC:0.309367)47:0.050198,1974092_Rbacterium@ISC:0.247273)57:0.0358468,(28181_Mblakemorei@ISC:0.308239,((1123355_Tpusilla@ISC:0.0607809,1867952_CTmagnetica@ISC:0.106704)100:0.260948,1288970_Msp@ISC:0.241952)53:0.0374707)75:0.0651253)62:0.0330041)96:0.0860871,(1948447_Abacterium@ISC:0.491063,1264899_Zcompransoris@ISC:0.438835)49:0.0428207)77:0.065112,(((2032646_Mbacterium@ISC:0.225962,2032649_Mbacterium@ISC:0.274888)98:0.0959708,((2032647_Mbacterium@ISC:0.137413,2032648_Mbacterium@ISC:0.119484)100:0.227937,(2032651_Mbacterium@ISC:0.370992,(2032650_Mbacterium@ISC:0.178695,2032652_Mbacterium@ISC:0.272651)100:0.123037)64:0.0396071)51:0.0500834)83:0.069873,(1434232_Maustralis@ISC:0.27839,156889_Mmarinus@ISC:0.24295)99:0.0997392)100:0.439544)83:0.0923483,((1973900_Abacterium@ISC:0.307011,1948417_Abacterium@ISC:0.33346)100:0.203105,((1948415_Abacterium@ISC:0.454258,1948350_Abacterium@ISC:0.479611)88:0.110626,((1948416_Abacterium@ISC:0.264821,1948380_Abacterium@ISC:0.369036)100:0.107201,1948418_Abacterium@ISC:0.470404)69:0.0456725)100:0.180871)64:0.0709426)37:0.045166,1973901_Abacterium@ISC:0.665823)18:0.0247701)70:0.0775688,1895707_Abacterium@ISC:0.873774)46:0.051249,(((((1274402_CHpenaei@ISC:0.999591,((((1082868_Hcurviuscula@ISC:0.284425,1321371_Hundulata@ISC:0.203219)93:0.0752575,1399147_Hobtusa@ISC:0.206749)100:0.926345,1895705_Abacterium@ISC:0.81768)100:0.927909,1919268_Abacterium@ISC:1.85528)79:0.1457)83:0.161366,1970491_Abacterium@ISC:0.757847)35:0.0341918,1951934_Hbacterium@ISC:0.918387)33:0.0483247,(1797230_Abacterium@ISC:0.229703,1895706_Abacterium@ISC:0.201632)100:0.522824)19:0.0564802,(((244581_CPacanthamoeba@ISC:0.452645,1629334_Cvaricaedens@ISC:0.511819)77:0.0902947,1948365_Abacterium@ISC:0.670798)92:0.0744875,1414854_CNamoebiphila@ISC:0.596331)47:0.0469163)18:0.0492438)27:0.0678364,((1973897_Abacterium@ISC:0.700111,1951533_CPbacterium@ISC:0.814554)62:0.113456,(244582_CPsymbiosus@ISC:0.358379,(91604_CPacanthamoeba@ISC:0.145274,985867_COthessalonice@ISC:0.144781)100:0.359959)100:0.215578)21:0.0410066)37:0.136024,1797211_Abacterium@ISC:1.01703)100:0.581039,1986869_Rbacterium@ISC:0.418093)100:0.33861,((1986631_Pbacterium@ISC:0.265933,2007300_Aproteobacter@ISC:0.350756)99:0.0954377,2013095_Abacterium@ISC:0.428624)39:0.0255094)32:0.0367574,1986644_Pbacterium@ISC:0.297581);
