# Supplementary material for: Components of iron–Sulfur cluster assembly machineries are robust phylogenetic markers to trace the origin of mitochondria and plastids
Source: PLoS Biol. 2023 Nov 8;21(11):e3002374. doi: 10.1371/journal.pbio.3002374 (PMC10631705; doi:10.1371/journal.pbio.3002374)
Supplement: S1 Data — (ZIP) [file pbio.3002374.s017.zip › S1 Data/Concatenations/ISC/ISC_Alpha_Euka/stationary-based_trimmed_concatenation/Concat_ISC_Alpha_Euka.stattrim.phy]

 149 532
1986627_Pbacterium@ISC     IFALVFELITISIWSSPSGWKLLEMTDNAEGSLVAHSNIDLEGACESACSTCHIIFLPPEEDMLDLAGSRLGCQIGVVPTRLGIDGTTTLYGSKRFPISAFLDLVTVPAYYDERMAIKRLNEPTSAAYKFVDGGGTFDISLLSEGFKVGTGDLGGDDDYSAKEFEEIFFTLGLVGGSTTPDVVGALGLDVTPLSLGEGMEKIRNPAQXTTSEQTILQGERSNSLFLLPAGIVFIVGVAKKTDDIIKVSDRIEINENLNTFVMTXNAKVSSPGLTGCGTYLEDEVDKVKLFXGQDSGFKFTNPNEKRCGCGSFVYLDQTTPDKRVMIYNPHSRNHGWAEAVARVAIANEIFTSGATESNLAIKGAFYGHITCTEHKCCRLEGFTYLVDGILTSMVHNEIGVQPIGECRSFHTDCAQAKVDLSSGHKYAPKGVGALYRPRRAMGGGQERGMRSGTPACGGACCEILFIAINGSGNNLSFAYEGEKASSGSACTSASLEPSYVLSAHSRIGRYTSIDAVVVLRSPLXMQGVDIWA
12312346_Abacterium@ISC    ---------------------------------------------------------------------------------IGIDGTTSVIGSKRMFYTSILREVTVPAFFSDRQACLRLNEPTAALYSFVDGGGTFDVSLLVEGFQVATGDLGGDDDIAGKHLTIYLFTTGLVGGSTVPEIVGALKLDVNPISLGEGFERIRNPTQFTTFKQVVYQGERVCLLILIPAGIIFLESQAEKSS-IALLSDKIKVQPELEFIIVSLPAGLAGYYITGCGSYIGDEHNDIKLYIGVDSGFVFENPNKKECGCGSFVYMDQTTPDPRVMIFNAASRTHGWSEAVARVALADDIFTSGATESNLALKGMFYKHITVTEHKCARLQGKTVLVDGLLTSMVNNETGTQDIGQCRGFHTDAAQAKVDLSSGHKYGPKGIGALYRPRRPIGGGQERGMRSGTTPIGGAAAEMFMLEVNGSGNNLSFAHEGEKASSGSACTSASLESSYVLGAHSRFGRFTTIEATTILRSPLEMKGIDLWN
272947_Rprowazekii@ISC     MFAIIDDLLIVSIWSSPSGWKLLEKIDEAPGSIIAHSNLDLEGACESACATCHVLYLKPEEDMLDLAGSRLGCQIGVLPTRIGIDGTTTTFGSKRFLMRAVLELVTVPAHFNDRMAVLRLAEPTAAAYKYVDGGGTFDVSLIQEGFQVATGDLGGDDDITCKELTNIILTCGLVGGTTIPDAVGALQLDVVPLSLGEGVEKIRNPIKFTTYAQTFLQGERACSLFLLKAGVVFIAGSASKPNHIKELADRQELSSESKIYRVSLDALIKKTGVSGCGTYVFDEVERIKMYLGEDSQFTFTNPNEKNCGCGSFVYMDQTTPDPRVMKFNPHSRSHGWAEAVARVAVADEIFTSGATESNLVIKGAFYGHITLSEHKCCRLQGITYLINGLLTSMVNNEIGVQPIGKCRNFHSDIAQGKVDLSSGHKYGPKGIGALYRPRRPIGGGQERGMRSGTTPIGGASAEMLFISVNGDGNNLSFAGEGEKASSGSACTSASLEPSYVLSAHSRFGRFTTIYAVLCLRSPLEMQGVDLWT
4787_Pinfestans@ISC        MFALLEGLITVNIWSSPSGWVLLETVDEAKSSLVAQFNIDLEGACESACSTCHVLFLEAEEDMLDMAGSRLGCQVGVLPTR-GIDGTTSVIGAKRIFYSGVMDLVTVPAYFNDRKGVLRINEPTAAAYKIVDGGGTFDVSLISGGFEVSTGDLGGEDDLLVKRLDDMIFTCELVGGMSVPDVVGALDLDVTPLSLGEGFTKIRNPTQFSTAAQTILQGERANLLFLIPRGIVFIAGNAEQSSGLEEVADKIETYDTAQSIAPNLDAELNPAGLTGCGSYMMEEESRVKFHVGTDSEFVFENPNAKSCGCGSFV-----------------------------------IFTSGATECNAILKGAFTKHITTIEHKCCRLTGFTYLVNGLLTSIVHNEIGVQPIGQCRKFHTDAAQMKVDVSSGHKYGPKGVGAMYRPRRPIGGGQERGLRSGTPPVGGACAEMLLIEVNGDGNNLSFAYEGEKASSGSACTSASLEPSYVLGAHSRFGRFTTIYAVLVLRSPLEMQGIDPWS
573826_Cdubliniensis@ISC   IYSLLNGLLTVNIWSSPSGWVLLEELDEVAGNIIAQAHLDMEGACGSACSTCHVVYLEPDEDMLDLAGSRLGCQVGVLPTR-GIDGTTSIFGAKRIYYSGIMELVTCPAYFNDRKGVLRVNEPTAAAYKVVDGGGTFDVSLIGAGFEVSTGDLGGEDDLVVKILSEQIFTAELVGGMSIPDAVGALELDVTPLSLGEGFARIRNPAQFSTAAQTIFQGERTNLIFLIPKGIVFITGKADAGSSLDEVADRIELNSAKQALGLTLSAGLQPPLINGCGTYLFDELEKIKFSVGEDSRFIFKNPNSKTCGCGSFVYLDQTTPDPRVMLYNPHSSTHGWTDEVARIAVADEIFTSGATETNMAIKGPFYKHITTTEHKCARMDGFTYLVEGLLTSMVNNEIGVQPIGKCRKFHTDAAQAKVDLSSSHKYGPKGIGACYRPRRPIGGGQERGLRSGTPPVGGAAMELLLLPTNGNGCNVSFAYEGEKASSGSACTSASLEPSYVLDAHSRFGRFTTVYVIANLRSPLEMQGIDLWS
37360_Pbrassicae@ISC       IFALLDGLITVNLWSSPSGWALLETISRLEGNLAAHANIDLEGACESACSTCHVLYLPPDEDMLDMAGSRLGCQVGILPTRFGIDGTTSVFGAKRIFYSGIMELITVPAYFNDRAGVRRINEPTAASYKVVDGGGTFDVSLIADGFEVATGDLGGEDDILMKILSDILFTCELVGGMTVPDVVGALDLDVTPLSLGEGFTRIRNPCQFSTAAQTILQGERANLLFLIPRGIVFIVGQAEQSDGLPQVADKIELYDLHQTIEPVIEADLSSSGIRGCGSYMTDEVKTVKMFVGTDAEFVFNNPNVKMCGCGSWFYLDQTTPDPRVMQYNPHSTTHGWTSAVARVAVADEIFTSGATESNALIKGAFYGHVTVTEHKCCRLRGFTYLVNGLLTSMVNNEIGVQPIGECRKFHTDAAQAKVDLSSAHKYGPKGIGAMYRPRRPIGGGQERGLRSGTTPVGGAACEMLLIQVNGDGNNLSFAYEGEKASSGSACTSASLEPSYVLNAHSRFGRFTTVLAVMILRSPLEMQGIDMWT
1544451_Tsp@ISC            LFAIIVGLIQINIWSSPSGWRLQDMPDEVAGSVAAHKNIDLEGACESACSTCHVVFLEPEEDMLDLAGSRLGCQIGVLPTRLGIDGTTSVYGSKRMLLTSILELVTVPAYFDDRKAVLRLNEPTAAAYNYVDGGGTFDISLMQKGFQVSTGDLGGDDDIVLKELTDHIFTVGLVGGSTIPDVVGALGLDVIPLSLGEGVEKIRNPVQFTTYQQSIVQGERVCSLFLIAAGIVFVAGTAEKPTYIEALSDRTENLDDLDSFLPNVPAALSKSGLSGCGSYLFDEVQKIKMFLGEDEGFVFRNPNEKRCGCGSFVYLDQTTPDPRVMKFNAHSRNHGWAEAIARVAIASEIFTSGATESNLALKGMFYGHITTTEHKCARLQGYTYLVNGLLTSMVHNEIGVQPIGECRGFHCDAAQAKVDLSSGHKYGPKGVGALFRPRRAIGGGQERGMRSGTTPIGGACAEMLTFAINGDGNNISFAYEGEKASSGSACTSASLEPSYVLDAHSRIGRFTTLQAVACLRSPLEMQGIDIWA
1973897_Abacterium@ISC     -IAICDQLLIQTIWSSPTGWVLIEMPDDAPGSVIAHMNIELEGACESACSTCHVVYLSIEEDMLDLAGSRLGCQIGVLPSRLGIDGTTSVHGSKRMAKTTIAELVTVPAYFDDRKAVLRLSEPTAAAYKYVDGGGTFDVSLFTKGFQVGTGNLGGDDDIVKKHVI-DILTVGLVGGSTIPDSIGALGLDVTPLSLGEGTEKIKNPVQFTTYQQTILQGERVCSLFFIPAGIIFLAGSAEKPSYLEHLADRSELKNQLSTFLPDIDAELAKSGITGCGSYIFDEEVHLKMFLGTDSGFTFENPNEKRCGCGSFVYLDQTTPDPRVMHFNPHSRNHGWAEAVARVAVADEIFTSGATESNIAIQGAFYKHITVTEHKCCRLEGFTYLVKGLLTSMINNEIGVQPIGKCRKFHTDAAQAKVDLSSGHKYAPKGIGALYRPRRAIGGGQERGMRSGTPACAGASGDMLMLKLNGDGNNISFAYEGEKASSGSACTSASLEPSYVLSAHSRFGRFTTVQALEILRSPLDMQGIDIWA
59799_Adeanei@ISC          FYAILEGLVYVRLWSSPSGWGLKE----------------MEGACASACSTCHVLVFQPDEDMIDMAFSRLGCQLGVMPTR-GIDGTTSVFGAKRIFYSGVMELVTCPAYFNDRKGVIRVNEPTAAAFKIVDGGGTFDISLIAGGFEVATGDLGGEDDVSLKCLSEMILTCDLVGGMTVPDAVGALDLDVTPLSLGEGFTRIKNPTQFSTAAQTIFQGERANLMFLIPRGVVFIAGHATTANGLKEISDRVEQASESQVCAAVLPAYIQSPGIRGCGSYVRDVVEKVDFYIGEDEKFTFKNPNQKGCGCESFPYLDQTACDPRVMQYNPHSRTHGWAEAVSRVALANEFFTSGATESNIAIKGAFNKHITLTEHKCCRLMGFTYLVNGLLTSMAHNEIGVQPIGACRKFHTDAAQGKVDLSSSHKYGPKGCGALYRPRRSIGGGQERGIRSGTAPVGGACAEMLLLPINGDGNNVSFSCEGEKASSGSACTSASLEPSYVLDAHSRFSRFTTVYTIESLRSPLDLQGKTLWR
1286528_Nhelminthoeca@ISC  -FSFVNSVIVLLLWSNTIGFIIWFNLDFAQGTIVAHRNIDLEGACESACSTCHVVFLEIGEDMLDLAGSRLGCQIGVLPTRLGIDGTTSLVGSKRIEALAILELVTVPAYFDNRKAVIRLSEPTAAAYKYVDGGGTFDISLFHRGFKVCSGDLGGDDDLMIKELAVIVFTAGLVGGSTIPEIVGALRLDVLPLSLGEDIERIKDPIQLTNAVQTILQGERANSLFLLPAGIVFIEGKAINPHYLRDISDRIEVKIESEVFNPTVAAEINKTGVSGCGEYMYDEVEMIKFKLGYDSGFVFKNPGEKRCGCGSFYFFDQTTRDPAVMAPNPHSRTHGWAEAVARVALASDVFTSGATESNLAIKGVFYHHITVTEHKCCRLEGITYLVNGLLTSMANNEIGVQPIGQCKSFHTDAAQAKVSLSSGHKYGPMGVGALYRPRRPFGGGQERGMRSGTTPVGGAAANMLLIPINGDGNNISFPYEGETSSSGSACTSASLEPSYVLGAHSRFGRYNTIMAGLVLRSPLEMQGIDLWD
133412_Sculicis@ISC        --------------------------SLPRNRLSSYRTL-STRACESACSTCHVLYLEPDEDMLDLAGSRLGCQIGILPTR-GIDGTTSVFGAKRIYYSGIMELVTVPAYFNDRKGVLRVNEPTAAAYKVVDGGGTFDISLIQKGFEVSTGDLGGEDDLVLKVLSETLFTSELVGGMSVPDAVGALELDVTPLSLGEGFTRIRNPTQFSTAAQTIFQGERCNLLFLIPKGIVFIAGNADTASSLKEIADRIEITSDEQSLQITMPAGHKNEFIGGCGAYMFDEKVTIKLSIGEDSQFVFNNPNIKACGCGSFVYLDQTTMDPRVMEFNPHSKTHGWADAVARVALAQEVFTSGATESNLAIKGAFYGHITSIEHKCCRLDGFTYLVDGPVTSMVNNEIGCQKIGDCKGFHTDAAQAKVDLSSGHKYGPKGVGALYRPRRPIGGGQERGLRSGTPAVGGAAAEMLFIKVNGNGCNLSFQFEGEKASSGSACTSASLEPSYVLTAHSRFGRFTTIYTVLKLRSPLEMMGIDIWS
1274402_CHpenaei@ISC       ------------------------MPGEAEGSLIAHQHLDLEGACESACSTCHVVFLDTEEDMLDLAGSRLGCQIGVIPSRSGIDGTTSLWGSKRMPLTTFLELVTIPAYFRDRRAVLRLSEPTSAAYQYVDGGGTFDFSLMSRGFDVATGDLGGDDDLALKELSVHVLTVGLVGGATLPDVVGALGLDVTPLSLGEGFEPIRNPVQFTTAKQDILQGEHINSLFFLPAGIVFLKGTAKNPSYLLKLS-------------ITLPARLEKSGVTGCGAYLGDECKTIALFIGHDPGFKFINPNEKQCGCGSFVYFDQTTPDPRVMEFNPHSRTHGWAEAVARVAIADDVLTSGATESNLAIKGAFWKHITTIEHKCCRLQGFTFLVNGLLTSLVHNEIGVQPIGKCRGFHTDAAQAKVDLSSGHKYGPKGIGALYRPRRALGGGQERNMRSGTPACGGACAEQFMLPVNGDHNNLSFAGEGEKASSGSACTSASLEPSYVLNAHSRIGRMTTVYATRILRSPLEMLGVDVWA
1082_Pfulvum@ISC           LFALIRGLVTVNIWASPSGWVLLEMPDDAAGSVAAHRNVDLEGACESACSTCHVVYIPAEEDMLDLAGSRLGCQIGVLPTRLGIDGTTSVYGSKRMILTSILEQVTVPAYFDDRKAVLRLNEPTAAAYHYVDGGGTFDLSLMEKGFQVATGDLGGDDDVALKELSDHLLTVGLVGGSTIPDVVGALGLDVTPLSLGEGVEKIRNPVQFTTYQQTIVQGERVNSLFLIAAGIVFVAGTAEKPSYLEALSDRAESLSEAETFLPTIDAALKKSGISGCGSYLYDEIETIKMFLGEDSGFVFRNPNEKRCGCGSFVYLDQTTPDPRVMKFNPHSRNHGWAEAVARIALADEIFTSGATESNLAIRGAFLKHVTVTEHKCCRLQGFTYLVNGLLTSMVNNEIGVQPIGACRGFHSDCAQAKVDLSSGHKYGPKGVGALYRPRRPIGGGQERGMRSGTTPCGGACAEMLLLPINGDGNNISFAFEGEKASSGSACTSASLEPSYVLNAHSRFGRFTTIYAIHVLRSPLEMQGIDVWA
448386_Gchorda@ISC         ------------------------AIDKAPGSLVAHANIDLEGACESACSTCHVLFLAPDEDMLDLAASRLGCQVGVLPTR-GIDGTTSVFGAKRIYYSGVMELVTVPAYFNDRKGVARINEPTAAAYKVVDGGGTFDVSLISGGFEVATGDLGGEDDLLVKILSDILYTCDMVGGMTVPDVVGALDLDVTPLSLGEGFTRIRNPTQFSTAAQTILQGERANMLFLIPRGIVFIAGHAEQSSGLDEVADRIELYNQKSAIAAEVPAYLQPPGITGCGAYLFDEKSDIRMHVGKDSEFVFHNPNAKTCGCGSFVYLDQTTPDPRVMLHNPHSRTHGWAEAVARVALADEIFTSGATESNMVVKGAFYKHVTTTEHKCCRLQGFTYLVDGLLTSMVNNEIGVQPIGECRGFHTDAAQMKVDLSSGHKYGPKGIGALYRPRRPMGGGQERGLRSGTTAVGGAACEMLLVPVNGSGNNLSFAYEGEKASSGSACTSASLEPSYVLDAHSRFGRFTTIYSVLELRSPLEMQGIDLWT
670386_Halbum@ISC          LYVLIIGLITVNIWSSPSGWILLELVEKVPGSLIAHDNIDLEGACESACSTCHCIYLEPDEDMLDLADSRLGCQVGVLPTRFGIDGTTSVFGAKRIFISGVMELVTVPAYFDDRRGVSRINEPTAAAYQVVDGGGTFDVSLIVGGFEVATGDLGGEDDLLVKCLSEMLFTCELVGGMTVPDAVGALELDVTPLSLGEGFTRIKNPADFSTASQQIFQGERANLLFLLPKGIVFMVGSAAQASGLKAISDRVEVYNQERTTNISMDAEMQEFGLQGCGAYLLDEVTTVKMSIGEDKEFIFINPNATTCGCGSFVYLDQTTPDPRVMNYNPHSKTHGWSSYVARVALSDEIFTSGATESNIALKGAFYKHITTTEHKCCRLQGFTYLVNGLLTSMVNNEIGVQPIGKCRGFHTDAAQAKVDLSSGHKYGPKGIGALYRPRRAQGGGQERGIRSGTATVGGACSEMLLIPVNGDGNNISFSYEGEKASSGSACTSASLEPSYVLEAHSRFGRFTTIFTILKLRSPLEMQGIDLWN
159749_Toceanica@ISC       QYALVLGLITVNIWSSPSGWVLIETVDAARDVLVAHRTVEMEGACEVACSTCHVLYLGLEEDMLDMAGSRLGCQIGFLPTR-------SVIGAKRIFFSGVMELVTVPAYFNDRKGVLRINEPTAAAYKIVDGGGTFDVSLISGGFEVATGNLGGEDDLLLKRLDDIVFTCDLVGGMTVPDVVGALDLDVTPLSLGEGMTKIRNPTQFSTAVQPLMQGERANNLFLIPRGIVFIAGNAEKSCGLDEVADKIELYDAKSSMAPIVPAEIRNAGLKGCGSYLSDEMPKVMMNIGTDSEFTFTNPNSKECGCGSFVYLDSTTPDPRVMSYNPHSRTHGWSEVVARIALASEIFTSGATESNMSIKGAFYGHITTTEHKCCRLQGFTYLVTGMLTSMVNNEIGTQPIGKCRKFHTDAAQMKVDLSSSHKYGPKGIGALYRPRRPFGGGQERGLRSGTALCGGACAEMLLIPVNGHGCNYSFAYEGEKASSGSACTSASLEPSYVLDAHSRFGRFTSVFLLLELRSPLEMQGIDLWS
1891279_Tindica@ISC        LFAIILGLIQINVWSSPSGWTLQDMPDEVAGSVAAHKNIDLEGACESACSTCHVLFLDPEEDMLDLAGSRLGCQIGVLPTRLGIDGTTSVYGSKRMLLTSILELVTVPAYFDDRKAVLRLNEPTAAAYNYVDGGGTFDISLMQKGFQVATGDLGGDDDIALKELTEHVFTVGLVGGSTIPDVVGALGLDVTPLSLGEGVEKIRNPVQFTTYQQSIVQGERVCSLFLIAAGIVFVAGTAEKPTYIEALSDRTENLTDAESFLPSVPAALSKSGLSGCGSYLFEDVEKIKMFLGEDEGFVFRNPNEKRCGCGSFVYLDQTTPDPRVMKFNPHSRNHGWAEAVARIAIASEIFTSGATESNLALKGMFYGHITVTEHKCARLQGYTYLVNGLLTSMVNNEIGVQPIGECRKFHTDCAQAKVDLSSGHKYGPKGIGALYRPRRAIGGGQERGMRSGTTPIGGACLEMLTFEINGDGNNISFAYEGEKASSGSACTSASLEPSYVLDAHSRIGRYTTLEAVACLRSPLEMQGIDIWA
46433_Rfilosa@ISC          MFSLIPKMISQKIHFSPSFWRLLEKVEQVPGSIAAHSNIELEGACESACSTCHVLYLKPDEDMLDLAGSRLGCQIGILPTR-----------------------------------------------PVVDGGGTFDISLLNEGFEVATGDLGGEDDLLGKILSDMLFTCELVGGMTVPDVVGALKLDVTPLSLGEGFTRVKNPTEFSTAFQTIYQGERANFLFLIPRGIVFLAGHADQTSGLDAKADKAEEWGLAALIQ----------GIKGCGEYIDDVIINVRFYLGTDSGFVFDNPNVKTCGCESFAYLDQTSPDPRVMEFRTFFSVYEWT-----VALADEVFTSGATESNLAIKGAFPRHITVTEHKCCRLMGYTYLVNGLLTSMINNEIGVQPIGQCRGFHCDAAQSKVDLSSGHKYGPKGIGALFRPRQPIGGGQERGMRSGTAPVGGACACVLLIVANGDGNNISFAFEGEKCSSGSACTSASLEPSYVLSAHSRFGRFTTIYTIEVLRSPLDLKGL-LWT
2769_Ccrispus@ISC          ------------------------QVETAKGSLIAHANVDLEGACESACSTCHVLFLDPDEDMLDLAGSRLGCQVGVLPTR-------SVFGAKRIYYSGVMELVTVPAYFNDRKGVARINEPTAAAYKVVDGGGTFDVSLISGGFEVATGDLGGEDDLLVKILSDLLYTCDMVGGMTVPDVVGALDLDVTPLSLGEGFTRIRNPTQFSTAAQTILQGERANMLFLVPRGIVFIAGNAEQSSGLEQVADRIELYNQKQAIA----------------------------------------------------YLDQTTPDPRVMHYNPHSRTHGWAEAVARIALADEIFTSGATESNMVVKGAFYKHITTTEHKCCRLQGFTYLVDGLLTSMVNNEIGIQPIGECRKFHTDAAQMKVDLSSAHKYGPKGIGALYRPRRPMGGGQERGLRSGTTPVGGAAAEMLLIPVNGSGNNISFAYEGEKASSGSACTSASLEPSYVLDAHSRFGRFTTVYAILALRSPLEMQGVDLWT
246409_Rdelemar@ISC        ------------------------PYEKATGTMLAQRYIELECACESACSTCHVCYMEPDEDMLDLAGSRLGCQVGVIPTR-GIDGTTSVFGAKRIFYSGVMELVTVPAYFNDRKGVMRVNEPTAAAYKIVDGGGTFDISLIQNGFEVSTGDLGGEDDLVVKILSDSLYTADLVGGMSVPDAVGALSLDVTPLSLGEGFTRIRNPTQFSTAAQTVFQGERCNLLFLIPKGIVFIAGNADAASSLNEIADRIEVSDEKQSLEATLPADTGPPYVQGCGSYLFDEINTVKITLGEDEHFVFNNPNVKTCGCGSFIYLDQTSPDPRVMLYNPHSRTHGWTEAVARVALADEIFTSGATESNISIKGAFYKHITTTEHKCCRLQGFTYLVNGLLTSMVNNEIGVQPIGKCRKFHTDAAQAKVDLSSGHKYGPKGVGALYRPRRAQGGGQERGIRSGTHPVGGACAEMLLIDVNGDGCNLSFAYEGEKASSGSACTSASLEPSYVLDAHSRFGRFTTIFVIKSLRSPLEMNAF----
342108_Mmagneticum@ISC     LFALVMGLLQVNIWSSPSGWILLEMPDEAAGSVVAHRAIELEGACESACSTCHIVYLSAEEDMLDLAGSRLGCQIGVLPTRLGIDGTTSVYGSKRMTLTSIVEQVTVPAYFDDRKAVLRLNEPTAAAYNYVDGGGTFDISLMEKGFQVSTGDLGGDDDIALKELSDHMLTVGLVGGSTIPDVVGALGLDVTPLSLGEGVEKIRNPVQFTTYQQTILQGERVNSLFLIAAGIVFVAGTAEKPSYLEALSDRAESLSEAETFLPTIDAVLKKSGISGCGSYLFDEIETIKMFLGEDSGFVFKNPNEKRCGCGSFVYLDQTTPDPRVMKFNPHSRNHGWAEAVARIAIADEIFTSGATESNLAIKGAFYKHVTVTEHKCCRLQGFTYLVDGLLTSMVNNEIGVQPIGACRGFHTDCAQAKVDLSSGHKYGPKGIGALYRPRRPIGGGQERGMRSGTTPCGGACAEMLLLPINGDGNNISFAFEGEKASSGSACTSASLEPSYVLDAHSRFGRFTTIFAIHTLRSPLDMLGVDLWA
1802022_Rbacterium@ISC     ------------------------MPDDAPGSVIAHKHVNLEGACESACSTCHVVFLDAEEDMLDLAASRLGCQIGVLPTRLGIDGTTSVYGSKRMILSSILELVTVPAHFDDRRAVLRLSEPTAAAYKFVDGGGTFDISLMEKGFQVATGDLGGDDDVAFKELTEHLLTVGLVGGSTIPDVVGALGLDVTSLSLGEGVEKIRNPVQFTTYQQTILQGERVNSLFLITAGIVYVAGTAEKPTYLETLGDRAETNDERETFL-SLDAALAKSGITGCGSYLFDEVETIKMFIGEDSGFVFTNPNEKRCGCGSFVYLDQTTPDPRVMMFNPHSRSHGWAEAVARVAIANEIFTSGATESNLAIKGAFNKHITCTEHKCCRLQGFTYLVNGLLTSMVNNEIGVQPIGACRGFHTDAAQAKVDLSSGHKYGPMGIGALFRPRRAFGGGQERGMRSGTTPCGGACAEMLFIPINGDGNNYSFAYEGEKASSGSACTSASLEPSYVLDAHSRIGRFTTVYAAKALRSPLEMQGIDIWA
1802023_Rbacterium@ISC     MFALLLGLITVNIWSSPSGWILVEVYSAAPGSVVAHRNVDVEGACESACSTCHVVFLAAEEDMLDLAGSRLSCQIGVLPTRLGIDGTTSVYGSKRMALTSILELVTVPAYFDDRKAVLRLNEPTAAAYKYVDGGGTFDISLLEKGFQVATGDLGGDDDLAIKELSKHMLTVGLVGGSTIPDVVGALGLDVTPLSLGEGVEKIRNPTQFTTYQQTLVQGERVCSLFLITAGVVFVAGTAEKPSYLEALSDRAELNIEAETFL-TVPAALGKSGITGCGTYLFDEVETIKMFLGEDSGFVFVNPNEKRCGCGSFVYLDQTTPDPRVMRFNPHSRNHGWAEAVARIALANEIFTSGATESNLAIKGAFYKHITCTEHKCCRLQGFTYLVDGLLTSMVNNEIGVQPIGRCRGFHTDCAQAKVDLSSGHKYGPMGIGALFRPRRPFGGGQERGMRSGTLPCGGACAEMLLLSINGDGNNISFAYEGEKASSGSACTSASLEPSYVLEAHSRLGRFTTVYAARALRSPLEMQGIDIWA
2032646_Mbacterium@ISC     ------------------------MPNEVAGSLAAHENVELEGACESACSTCHVVYLPAEEDTLDEAGSRLGCQIGVIPTVLGIDGTTSVYGSKRMMLSSILELVTVPAYFDDRKCVLRLNEPTAAAYQYIDGGGTFDISLLTRGFQVATGNLGGDDDLALKELTVRLMTAGLVGGSTLPDIVGALNLDVTPLSLGEGVEKVRNPTQFTTYKQTIVQGERVCSLFLIVAGIVFVAGTAEKPSYLDALADRREVHDEADTFM----------------------------------------------------YMDQTTPDQRVMKFNPASRSHGWADAVARVALADEVFTSGATESNLAITGAFYRHITLTEHKACRLAGFTYLVNGLLTSMANNEIGVQPIGACRKFHCDGAQGKVDLSSGHKYGPKGIGALYRPRRAIGGGHERGMRSGTTPIGGACAEMLLVTVNGDGNNISFGFEGEKASSGSACTSASLEPSYVLTAHSRFGRFTTVYVILILRSPLEMQGIDIWA
2032647_Mbacterium@ISC     ------------------------MPNEVAGSVAAHEHIKLEGACESACSTCHVVYLDAEEDMLDRAGSRLGCQLGVIPSVLGIDGTTSVYGSKRMLVSSILELVTVPAYFDDRKGVLRLNEPTAAAYQYIDGGGTFDISLLTQGFQVSTGDLGGDDDLCLKELSEIVFTAGLVGGSTLPDVVGALTLDVTPLSLGEGVEKIRNPTQFTTFKQTILQGERVCSLFLITAGIVFVAGTAQKPSYLDELADRHEVSDEADTFM----------------------------------------------------YMDQTTPDPRVMKFNPASRSHGWAEAVARVALADEVFTSGATESNIAILGAFHKHITNIEHKACRLSGFTYLVDGPLTSMANNEIGVQPIGACRQFHTDAAQGKVDLSSGHKYAPKGIGALYRPRRAMGGGHERGMRSGTTPIGGACCEMLMITVNGHGNNISFAYEGEKASSGSACTSASLEPSYVLNAHSRFGRFTTVYATTVLRSPLEMQGIDLWA
2032648_Mbacterium@ISC     ------------------------MPNEVDGTVAAHEHIALEGACESACSTCHVVYLEADEDMLDRAGSRLGCQLGVIPSVLGIDGTTSVYGSKRMLLSSILELVTVPAYFDDRKGVLRLNEPTAAAYQYIDGGGTFDISLLSKGFQVATGDLGGDDDLSLKELSETVFTAGLVGGSTLPDVVGALNLDVTPLSLGEGVEKIRNPAQFTTFKQTVVQGERVCSLFLITAGIVFVAGTAEKPSYLDELADRNEVSDEADTFM----------------------------------------------------YMDQTTPDPRVMKFNPASRSHGWAEAVARIALADEVFTSGATESNIAILGAFHKHITTIEHKACRLSGFTYLVDGPLTSMANNEIGVQPIGACRQFHTDAAQGKVDLSSGHKYGPKGIGALYRPRRAMGGGHERGMRSGTTPIGGACCEMLMITVNGSGNNISFAYEGEKASSGSACTSASLEPSYVLNAHSRFGRFTTVYAVTVLRSPLEMQGIDLWA
2032649_Mbacterium@ISC     ------------------------MPNDVAGSLAAHEHIPLEGACESACSTCHVVFLAAEEDVLDEAGSRLACQVGVIPTVLGIDGTTSIYGSKRMLRSSILELVTVPAYFDDRKCVLRLNEPTAAAYRYVDGGGTFDISLLARGFQVATGNLGGDDDLALKELTSRIFTAGLVGGSTLPDVVGALNLDVTPLSLGEGVEKVRNPTQFTTFKQGIVQGERVCSLFLIVAGIVFVAGTAEKPTYLDELADRQEVHNEKDTFM----------------------------------------------------YLDQTTPDPRVMKFNPASRSHGWAEAVARVALADEVFTSGATESNLAITGAFNRHITLTEHKACRLAGFTYLVSGLLTSMVNNEVGVQPIGACRKFHCDAAQGKVDLSSAHKYGPKGIGALYRPRRAIGGGHERGMRSGTTPIGGACSEMLLITVNGDGNNLSFGYEGEKASSGSACTSASLEPSYVLGAHSRFGRQTTVFVIKVLRSPLDMQGIDPWS
73501_Cmilitaris@ISC       LYALFQGMITVNIWSSPSGWILLEELDAVAGNLIAQAHLEMEGACGSACSTCHVVYMPPDEDMLDLAGSRLGCQVGVLPTRLGIDGTTSVFGAKRIFYSGVMELVTVPAYFNDRKGVLRVNEPTAAAYKVVDGGGTFDISLIQNGFEVSTGDLGGEDDLVVKILSDMLLTAELVGGMTVPDAVGALELDVTPLSLGEGFTRIRNPTQFSTAAQTIFQGERVNLLFLIHRGVVFIASHADASGSLDSVSDKIEVNDEKQSLSAKLPANLQPPLVNGCGAYLFDETERIKFSIGEDQRFVFRNPNIKECGCGSFVYLDQTTPDPRVMEYNPHSRTHGWSEAVARIALADEIFTSGATESNMSIKGAFFGHITTTEHKCCRLDGFTYLVNGMLTSMVNNEIGVQPIGKCRKFHTDAAQAKVDLSSSHKYGPKGIGACYRPRRPIGGGQERGLRSGTPPVGGACAEMMLLETNGDGCNVSFAYEGEKASSGSACTSASLEPSYVLSAHSRFGRFTTIYVLADLRSPLELQGIDLWS
2486578_Rendosymbiont@ISC  -VAIIDGLISVMLWSSPTGWILLEMPDNAPGSIAAHQNIDLEGACESACSTCHVVLLDAEEDMLDLAGSRLGCQIGVLPTRLGIDGTTSVFTSKRILYSSILELVTVPAYFNDRKAVMRLNEPTAAAYQYVDGGGTFDISLLKEKFHVATGDLGGDDDIAAKELTQYLLTAGLVGGSTLPDIVGALGLDVIPLSIGEGVERIRNPAYYTTYQQTFVQGERACLLFIIKAGIVFIAGTASSPGQLNRLSDRIEVMSEDESLFITIDAEIQKTGVSGCGAYVTDIVIKIKLFIGTDSGFVFVNPNAKQCGCGSFTYFDQTTPDQRVMKFNPHSRSHGWAEAVARIALATEIFTSGATESNLALKGAFYGHVTLTEHKCCRLQGFTYLVNGLLTSMMNNEIGVQPIGKCRGFHTDAAQAKVDLSSGHKYGPKGIGALYRPRRPIGGGQERGFRSGTTPVGGAAAEMLFIPVNGDGNNLSFAYEGEKASSGSACTSASLEPSYVLEAHSRFGRFTTVYAILILRSPLEMQGIDLWA
478820_Bsp_@ISC            GYVLLDGLISVKIWSSPSGWYILEFVKKAEGNIVAQHNIPLEGACEGACATCHVLYLPPEEDCLDNAGSRLACQLNVIPTRVGIDGTTSVFGAKRIYMSGVMELVTVPAYFNDRKGVQRINEPTAASYKIIDGGGTFDISLISGGFEVATGDLGGEDDLLVKRLDDTVFTCELVGGMSVPDVVGALDLDVTPLSLGEGFTRIRNPSQFSTAAQTVLQGERANLLFLIPRGIVFIAGNAEQSSGLEQISDKIELYDTKQIIAATLKAELKPGGLTGCGKYMFDEIEKVDMYLGKDAEFVFDNPLATTCGCGSFVYLDGTTRDPRVMDYNPHSRTHGWAAAVARVALASEVFTSGATECNTAIKGAFYKHITTTEHKCCRLEGFTYLVNGLLTSMVNNEIGVQPIGACRGFHADCAQMKVDLSSGHKYGPKGVGALYRPRRPMGGGQERGYRSGTTPVGGAACEMMFIPVNGDGNNLSFSCEGEPASTGSACTSASLEPSYVMPAHSRFSRFTTMKVAIILRSPLEMQGIDLWS
75058_Bsaltans@ISC         FFALIDGLISVNLWSSPSGWRLKEPLNTAYGNLVAIEHLPIEGACASACSTCHLLMFPPDEDMLDLAFSRLGCQLGVLPTR------------------------------------------------------------------------------------------------------------------------------------------------------------------------------------VALPATLLEPGIKGCGSYVNDARDSVDFYIGNDEKFTFQNPNQKGCGCGSFPYMDQTTPDPRVMKYNAHSRTHGWTEAVARVAVASEFFTSGATESNIAIKGAYNKHVTLTEHKCCRLMGFTYLVNGLLTSMVHNEIGVQPIAKCKKFHTDGAQAKVDLSSGHKYGPKGIGAIYRPRRSVGGGQERGIRSGTVPIGGACAEMLMLSINGDGNNISFSCEGEEASSGSACTSASLEPSYVLDAHSRFGRFSTIYTVEVLRSPLDLLGKDAWR
237631_Umaydis@ISC         LYSLFLGMLTVNIWSSPSGWFLLEGIKSANGDLIAHEYIDLEGACESACSTCHVLFLEPDEDMLDLAGSRLGCQVGVLPTR-GIDGTTSVFGAKRIFYSGVMSLVTVPAYFNDRKGVLRVNEPTAAAYRIVDGGGTFDISLMQKGFEVSTGDLGGEDDLVVKILSDSILTAEMVGGMSVPDAVGALQLDVTPLSLGQGFTRIRNPTQFSTAAQTIYQGERVNLLFLIPKGIVFIAGHADSAGSLDEVADKIEVSPEKQSLGAKLPAAMSSPLVNGCGSYLFDERKEIKFSIGEDAKFVFNNPNVKACGCGSFTYLDQTTPDPRVMQYNPHSRTHGWSEGVGRIALADEIFTSGATESNMAIKGAFYKHITTTEHKCCRLEGFTYLVNGLLTSMVNNEIGVQPIGQLKGFHTDAAQAKVDLSSSHKYGPMGIGACYRPRRPIGGGQERGLRSGTPPIGGAAAELLLLTVNGDGCNLTFQYEGEKCSSGSACTSASLEPSYVLNAHSRFGRFTTVYVAKILRSPLEMQGVDLWS
623744_Dtranslucida@ISC    LYALFTGLVTVNIWSSPSGWVLLEIVSQGKGNVLAHKNIDLEGACESACSTCHVVYLPPEEDMLDMALSRLGCQIGLLPTRVGIDGTTSVFGAKRIFYSGVMELVTVPAYFNDRKGVLRVNEPTAAAYKIVDGGGTFDISLIQKGFEVSTGDLGGEDDLLVKCLSDMLFTAELVGGMTVPDAVGALDLDVTPLSLGEGFTKIRNPTQFSTAAQTICQGERANILFLIPRGIVFIAGHAEQSSGLKEVADKVEIHPEAQSLE----------------------------------------------------YMDQTTPDPRVMYYNPHSRTHGWSEAMARVALADEVFTSGATESNMSIKGAFYKHITTIEHKCCRLAGFTYLVNGLLTSMVNNEIGVQPIGHCHNLHTDAAQAKVDLSSAHKYGPKGVGALFRPRRAQGGGQERGLRSGTTPAGGACAELLLIPVNGDGCNLSFAYEGEKASSG--------------DAHSRFGRFTTVFTVRVLRSPLEMQGIDLWT
400682_Aqueenslandic@ISC   LYALFVGLFTVNIWSSPSGWTMLENIDKGKGNLLAHRHIDMEGACESACTTCHVVFLPAEEDLLDLAFSRLGCQVGVLPTRAGIDGTTSVFGAKRIYYSGVMELVTVPAYFNDRKCVERINEPTAAAYSIVDGGGTFDISLMQKGFEVSTGDLGGEDDLVVKILSDVLFTAELVGGMTVPDAVGALQLDVTPLSLGEGFTRIKNPTQFSTAAQTICQGERANVLFLIPRGIVFIAGSAEQSSGLKEVADKIEIHPEAQSLGAKLPAELETAGVTGCGTYLMDEEVRIKLSLGEDSEFIFHNPNVKTCGCGSFVYLDQTNPDPRVMYYNPHSRTHGWSEAVARVALSDEVFTSGATESNMAIKGAFYRHITTTEHKCCRLNGFTYLVNGLFTSMVNNEIGVQPIGECRKFHTDAAQAKVDLSSGHKYGPKGVGALYRPRRPIGGGQERGMRSGTHTVGGACAEMLLIDVNGDGCNLSFAYEGEKASSGSACTSASLEPSYVLDAHSRFGRFTTIFTIKVLRSPLEMQGIDLWT
1082868_Hcurviuscula@ISC   -FALLEGMVVLLIWSSPSGWYLMEHIQLGEGTIVFNAQIDLEGACGAACATCHVIFLPAVEDMLDLADSRLGCQVGVCPTRVGIDGTTSKS-SKRLSSTALIRLVTVPAYFDDRHAVLRLSEPTAAAYEYVDGGGTFDVSLIQDGFKVATGDLGGDDDIAAKELS-SVITTKLVGGSTLPEAVGALTLDVSPLTLGEGVETIRNPCYFTTAAQTLVQGEKACSLFLIPKGILCLVGEAKNTIKLDKLLDRTQAESERSIYLITAPALSKNGYIRGCASYMSDMPNKINMFIGTDSGFVFYNPKEKRCGCGSFVYLDQTTPDTEVMSFNPHSRTHGWSEAVARVAVADEIFTSGATESNLAIKGAYLRTITITEHKCFRLRGFIFLVDGLLTSMVNNEIGVQPIGACKGFHSDAAQARVHLSSSHKYGPKGIGALYEPRRPFGGGQERGLRSGTTFCGGAAAMRLFVPVNGSDNNLSFAGEGEKASSGSACTSESLEPSYVLSAHSRIGRSTTSNAAQILRSPLDMVGIDLWV
1434232_Maustralis@ISC     ------------------------MPNDAEGSVAAHHNVELEGACESACSTCHVVFLPADEDMLDRAGSRLGCQVGVIPNRLGIDGTTSVYGSKRMLVSSILELVTVPAYFDDRKGVLRLNEPTAAAYQYIDGGGTFDVSLLTAGFQVATGDLGGDDDLALKELTTTVFTAGLVGGSTIPDVVGALNLDITPLSLGEGVEKIRNPTQFTTFKQSVVQGERACSLFLITAGIVYVAGTAKKPSYLDELADRAEVNNEEDTFM----------------------------------------------------YMDQTTPDPRVMKFNPASRSHGWADAVARVAAADEVWTSGATESNLAIAGAFYKHITVTEHKACRLMGFTYMVDGLLTSMVNNETGVQPIGQCRKFHCDAAQGKVDLSSAHKYGPKGIGALYRPRRAIGGGHERGMRSGTTPIGGACAEMLLITVNGHGNNMSFGYEGEKASSGSACTSASLEPSYVLDAHSRFGRFTTIYVILILRSPLEMQGVDLWA
1410384_Wendosymbiont@ISC  ------------------------MPGKATGTLLAHRSPDLEGACESACSTCHVVYVEIDEDMLDLVGSRLGCQIGVIPTRPGIDGTTSVYGSKRMVLTSILKTVTVPAYFDDRKAVLRLNEPTAAAHKYVDGGGTFDISLLHQGFQVAVGDLGGDDDLSLKELSICIFTTGLVGGGTVPDAVGALGLDVLPLSLGEGVEKIRNPVKFTTYAQTICQGERINSLFLIPAGVIFVVGTAENSSFLEQVSDRAEFHGIAKSL-PTITAYLQEAGVQGCGKYILESVEKIKMFLGEDSGFIFKNPNEKKCGCGSFVFLDQTTKDPRVMEFNAHSRSHGWAEAVARIALANEVFTSGATESNMAIKGAFYKHITVTEHKCCRLSGFTYLVNGLLTSMVNNEIGVQPIGACRNFHTDAAQSKVDLSSSHKYGPMGIGALYRPRRPIGGGQERGMRSGTTPSGGAAAEMLLIPVNGDGNNLSFPYEGEKASSGSACTSASLEPSYVIGEHSRFGRFTTIYAALALRSPLEMQGVDLWD
752179_Omassiliensis@ISC   MFAIIDALIQVAIWASPSGWLLLEEVDDAPGSLVAHQNIDLEGACESACATCHVVYLVPEEDMLDLAGSRLGCQVGVLPTRLGIDGTTSIFGSKRLSINAILEFVSVPAYFDDRRAILRLTEPTAAAYKYVDGGGTFDVSLMKRDFQVAVGHLGGDDDIKLKELTKLIFTVGLVGGATLPEVVGTLLLDVVPLSLGEGVEVIRNPIRFTTYVQTFVQGERACSLFLIPAGVVFIAGFTTKPTFLENLADKSEVSSDGESFLVTIDAYLRRSGVPGCGSYIFDEVTTIKMYVGEDSGFNFINPNQKSCGCGSFVYMDQTTPDDRVMKFNPHSRSHGWAESIARIALADEIFTSGATESNLAIKGAFYSHVTTTEHKCCRLQGMTYLVNGLLTSMVNNETGVQPIGKCRGFHSDIAQAKVDLSSAHKYGPKGIGALYRPRRPIGGGQERGMRSGTTPAGGAAAEMIFIPTNGDGNNISFSCEGEKASSGSACTSASLEPSYVLEAHSRFGRFTTVYAIISLRSPLEMQGIDIWS
1973900_Abacterium@ISC     MFALLDGLIQVSIWSSPSGWLFTEMPDDAPGSVIAHKNIPLEGACESACSTCHVVFLDPEEDMLDLAGSRLGCQIGVLPTRLGIDGTTSVYGSKRMSLTSILRLVTVPAYFDDRKAVLRLNEPTAAAYKYIDGGGTFDITLMEKGFQVSTGSIGGDDDIALKELSKAIFTAGLVGGSTIPDVVGALGLDVLPLSLGEGVEKIRNPVQFTTYKQTIVQGERVNSLFLIVAGVVFVAGTAEKPSYLDKLSDRAETEAEAETFLPNIDAALKKSGVSGCGSYIFDEVDKIKMYIGNDSGFIFMNPNEKRCGCGSFVYMDQTTPDPRVMKFNPHSRGHGWAEACARVALANEIFTSGATESNMALKGAFYGHITCTEHKCCRLRGMTYLVEGLLTSMVNNEIGVQPIGACRGFHTDAAQAKVDLSSGHKYGPKGVGALFRPRRPIGGGQERGFRSGTVPVGGAAAEMLLLKVNGHTNNLSFAYEGEKASSGSACTSASLEPSYVLGAHSRFGRFTTVFAIKTLRSPLEMQGIDIWS
1973901_Abacterium@ISC     MYALLEGLLQVSIWSSPSGWQLFEMPDDAPGSIVAHKNIDLEGACESACSTCHVVFLPAEEDMLDLAGSRLGCQIGVLPTRLGIDGTTSVI-SKRMV-TSILELVTVPAYFDDRKAVLRLNEPTAAAYKYIDGGGTFDISLMKKGFQVATGDLGGDDDIA-KE-----FTAGMVGGSTIPDVVGALGLDVIPLSLGEHVEKIRNPCQFTTYEQTIVQGERVCSLFLIPAGIIFVAGTAEKPSYLPEISDRQELNTELNTLL-------------------------------------------------------------------------------------------------------------------------------------------------------------------------------------------------------------------------------------------------------------------------------
3702_Athaliana@ISC         LFAIIGELLTVNIWSSPSGWILLEKIDKVPGNIAAHENIELEGACESACSTCHVVYLEPDEDMLDLAGSRLGCQVGLIPTRLGIDGTTSVFGGKRIFYSGIMELVTVPAYFNDRKGVERINEPTAAAYNIVDGGGTFDVSLISNGFEVATGDLGGEDDLLVKILSEILFTCELVGGMTVPDAVGALDLDVTPLSLGEGFTRIRNPTQFSTAAQTILQGERANLLFLIPRGIVFIAGTAVRSSGLEQVADKIDTYPIKNVIAVALDAQLH--FLAGCGSYLFDEVEKVKMHIGEDSEFVFVNPNATKCGCGSFTYLDQTTPDPRVMEYNPHSRTHGWAEAVARVALASEVFVSGATEANMAVKGMFYKHITTTEHKCCRLQGFTYLVDGLLTSMVNNEIGVQPIGMCKNFHTDAAQAKVALSSAHKYGPKGVGALYRPRRPMGGGQERGLRSGTTQIGGACAEMLLVDVNGSGNNLSFAYEGEKASSGSACTSASLEPSYVLDAHSRFGRFTTIKAVLVLRSPLEMKGIDIWS
244581_CPacanthamoeba@ISC  QFAFLLGLITLTIWSSPSGWLLFDMPKEAPGSVIAHQNIDLEGACESACSTCHVVYLPAEEDMLDLAGSRLGCQIGVLPTRLGIDGTTSVYGSKRMSLTSILELVTVPAYFDERRGVLRLNEPTAAAYKYVDGGGTFDLSLLQGEFQVATGDLGGDDDIYFKELTSYLLTVGLVGGVTIPDVVGALGLDVTPLSLGEGVEKIRNPVQFTTHEQTLVQGERVCSLFLIPAGIVFVVGTANKPSYLELISDRIEIKEESATFLVQVDAALSKSGITGCGSYLLDEIEKIKLFLGEDSGFVFKNPNEKRCGCGSFVYLDQTTPDPRVMHFNPHSRNHGWAEAVARVAIAHEIFTSGATESNLALKGAFNQHITCTEHKCCRLQGFTYLVNGLLTSMVNNEIGVQPIGACRNFHTDAAQAKVDLSSSHKYGPKGIGALYGPRRSMGGGQERGMRSGTPACGGACAEMLFIDVNGDGNNLSFAHEGEKASSGSACTSESLEPSYVLDAHSRIGRFTTVKASTILRSPLEMQGIDLWA
1401685_CXpacificiensi@ISC ------------------------MIDVGQGSILAKKNIPLEGSCESACSTCHVIYLPSEEDLLDLAGSRLGCQIGIVPGRLGIDGTTSCIGSKRITYMVILKLVTVPAYFDHRQSLIRLNEPTASLYKCVDGGGTFDVSIISDGLDVGTGDLGGDDDIAKKEFD-GLLTTALVGGST-PDIVGAIALEVIPLSLGENMSIIRNPCEFTNYAQRLWQGEQVMFLLIGPKYIVFVEAQATKTS-LESVD-KFSFDDLIETI-PTVAADLRKVGVNGCGQYIDDEVTKIKFMSGKDEGFVFVNPNESRCGCGSF-YFDATTHDPEVMYPNMHSRNHGWAEIVARIAYAQEIFTSGATESNLAIRGAFFPHITVTEHKALRLSGYTYLVKGILTSMVNNEIGIQDVGACRDFHSDAAQAKVDLSSGHKYGPMGIGALYRSRRPFGGGQERATRSGTTAVGGATINGMLIPVNGDGINLSFPYEGEKASSGSACTSASLEPSYVLDAHSRFGRFNNVTVSLILLSPLDMQGIDPWI
244582_CPsymbiosus@ISC     MFALLTLLITLTMWSSPTGWVLIDMADDAPGSVIAHRNIDLEGACESACSTCHVVYLSAEEDMLDLAGSRLGCQIGVLPTRFGIDGTTSIYGSKRITLTSIIELVTVPAYFDERKAVLRLNEPTAAAYKYVDGGGTFDVSLFTRGFQVATGDLGGDDDVQQKELASILLTVGLVGGSTIPDVVGALGLDITPLSLGEGVEKIRNPVQFTTYQQAILQGERVCSLFLIAAGVVFLAGTASNPAYLDILNDRIEMVTEGESFLPQVEAALQKSGITGCGSYLFDEMETIKMFLGEDSGFVFKNPNEKRCGCGSFVYLDQTTPDPRVMHFNPHSRSHGWAEAVARVAIADEVFTSGATESNLAIKGAFYKHITCTEHKCCRLQGFTYLVNGLLTSMVNNEIGVQPIGKCRGFHTDAAQAKVDLSSGHKYGPKGIGALFRPRRAIGGGQERGMRSGTPPCGGACMEMLFIPVNGDGNNLSFAYEGEKSSSGSACTSSSLEPSYVLGAHSRFGRFSTVLAIKILRSPLEMQGIDIWA
222891_Nsennetsu@ISC       NFSFAPGVLALLIWSSLIGFVIWIELDTAHGTIVAHKNIDLEGACESACSTCHVVFLPIAEDMLDLAGSRLGCQVGVLPTRVGIDGTTSVVGSKRIATLAILELVTVPAYFDNRKAVVRLSEPTAAAYKYVDGGGTFDVSLFHKGFKVCTGDLGGDNDLLLKELSTFIFTAGLVGGSTVPEIVGALKLDVLPLSLGEDMEKIKDPVQLTNAVQTILQGERANYLFLLPMGIIFVEGKATNPHYLRQVSDRTDVQVEAEAFEPAVAAEIEKTGISGCGEYMCDEMESVKLRIGKDSGFVFKNPREKRCGCGSFYFLDQTTKDPEVMRPNPHSRTHGWAEAVARIALASDVFTSGATESNLAIKGAFYRHITLTEHKCCRLTGITYLVNGLLTSMANNEIGVQPIGQCREFHTDAAQAKVSLSSGHKYGPMGIGALYRPRRPFGGGQERGIRSGTTPIGGAAAVMLLIPINGDGNNISFPYEGEPSSSGSACTSASLEPSYVLAAHSRFGRYNTIMAGLVLRSPLEMQGIDLWD
1321371_Hundulata@ISC      -FALIEGLVVLLIWSSPSGWYFMETVSLGEGTIVFNAQIDLEGACGAACATCHVIFLPAVEDMLDLADSRLGCQVGVCPTRVGIDGTTSET-SKRLSLGAIIYLVTVPAYFDDRHAVLRLNEPTAAAYHYVDGGGTFDVSLIRQGFRVATGDLGGDDDIAAKELC-TVITTKLVGGSTLPEAVGALELDVSPLTLGEGVETIRNPFYFTTAVQTLVQGEKACSLFLIPKGILCLVGEAKNTVRLDELLERTQGESENSIYLITVAAAIKHGSLRGCASYMLDVQKTINMFIGTDSGFVFHNPKEKRCGCGSFVYLDQTTPDPEVMDFNPHSRTHGWAEGVARVAAADEVFTSGATESNLAIKGAYLRTITLTEHKCFRLRGFIFLVDGLLTSMVNNEIGVQPIGECKGFHSDGAQARVHLSSAHKYGPKGIGALYEPRRPFGGGQERGVRSGTTFCGGAAAMRLFISVNGTDNNLSFAGEGEKASSGSACTSESLEPSYVLSAHSRIGRYTAANAAQILRSPLDMTGIDLWV
1951533_CPbacterium@ISC    ------------------------MPDDAPGSVIAHMYVDLEGACGSACSTCHVVFLDPEEDMLDLAGSRLGCQIGVLPTRLGIDGTTSIYGSKRVMQDAIIELVTVPAYFDERKAVLRLAEPTAAAYDYVDGGGTFDVSLMTQGFQVATGNLGGDDDIVLKELSTCLFTTGLVGGSTLPDVVGALGLDVSPLSLGEGVDKIRNPIQFTTFQQTIVQGERACSLCLIPAVVVFLAGSAVKPTYLEKISDRAQLKSESNTF-ITVPATLGKSGVTGCGSYIYDEIQTIKMFFGVDSGFTFKNPNEKRCGCGSFVYLDQTTPDPRVAHFNPHSRNHGWAEAVARIALANEIFTSGATESNLAIKGAFYKHITCTEHKCCRLQGFTYLVDGLLTSMVNNEVGVQPIGKCRGFHTDAAQAKVDMSSGHKYAPKGVGALYRPRRAIGGGQERGMRSGTPFCAGACAEMLFLPINGHGNNISFAYEGEKCSSGSACTSASLEPSYVLEAHSRIGRFTTLIAASILRSPLEMRGIDLWT
1948447_Abacterium@ISC     MFALIAELIQVNLWSSPSGWTLLEMPRDARGSLIAHANLDLEGSCESACSTCHVVYLPPEEDMLDLAASRLGCQIGVLPTRLGIDGTTSVYGSKRMSLSSIMELVTVPAYFDDRKAALRLNEPTAAAYKYVDGGGTFDISLLKQGFQVATGDLGGDDDLALKEMSTLLFTVGLVGGATIPDVVGALGLDVVPLSLGEGVEKIRNPVQFTTYQQTVVQGERVNSLFLIVAGVVFVAGTAEKPSYLEELSDRAEVIEEADAFLITIDAILEKSGVNGCGAYLFEEVVTIKMFIGEDSGFTFNNPNEKKCGCGSFVYLDQTTPDPRVMKFNPHSRSHGWAEAVARVAIADEVFTSGATESNLAIKGAFYEHITVTEHKCCRLQGFTYLVDGLLTSMVHNEIGIQPIGACRGFHSDCAQAKVDLSSGHKYGPMGIGALYRPRRAIGGGQERGMRSGTAPCGGACAEMLLISVNGDGNNLSFAYEGEKASSGSACTSTSLEPSYVLDTHSRFGRFNTIYAVTVLRSPLEMQGIDLWS
28181_Mblakemorei@ISC      MFALIIGLVAVNIWSSPSGWLLVEMPDDAPGSVIAHKNLDLEGACESACSTCHVVFLDAEEDMLDLAGSRLGCQIGVLPTRLGIDGTTSIYGSKRMALTSILELVTVPAYFDDRKAVLRLNEPTAAAYKYVDGGGTFDVSLMEKGFQVATGDLGGDDDIALKELTEHLFTVGLVGGSTIPDVVGALGLDVTPLSLGEGVEKIRNPVQFTTFKQTIVQGERVNSLFLIAAGIVFVAGTAEKPSYLESLSDRTEALTEADTFLPNMPAALSKSGITGCGSYLFDEEEKIKMFIGEDSGFVFTNPNEKRCGCGSFVYLDQTTPDPRVMKFNPHSRNHGWAEAVARVALASEIFTSGATESNLAIKGAFYGHITCTEHKCCRLQGFTYLVNGLLTSMVNNEIGVQPIGQCRKFHTDAAQAKVDLSSGHKYGPMGIGALYRPRRPIGGGQERAMRSGTTPVGGACAEMFLLPINGDGNNISFAYEGEKASSGSACTSASLEPSYVLEAHSRLGRFTTIYAIRALRSPLDMQGIDIWA
163164_Wendosymbiont@ISC   ------------------------MPDEAAGTLLAHRSPDLEGACESACSTCHVVYVEIDEDMLDLAGSRLGCQIGVIPTRPGIDGTTSICGSKRMVLTSILKKVTVPAYFDDRKAVLRLNEPTAAAYKYVDGGGTFDISLLHQGFQVAVGDLGGDDDLSIKELSICIFTTGLVGGATVPDAVGALSLDVLPLSLGEGVEKIRNPVKFTTYIQTICQGERINSLFLIPAGVIFVVGTAENSSFLEQVSDRAGLHNTTESL-LTIAAYLQEAGVQGCGKYILESVEKIKMFLGEDSGFVFKNPNEKKCGCGSFVFLDQTTKDPRVMEFNAHSRSHGWAEAVARIALADEIFTSGATESNTAIKGAFYKHITVTEHKCCRLNGFTYLVNGLLTSMVNNEIGVQPIGKCRNFHTDAAQSKVDLSSSHKYGPMGIGALYRPRRPIGGGQERGMRSGTTPAGGAAAEMLLIPINGDGNNLSFPYEGEKASSGSACTSASLEPSYVVGEHSRFGRFTTVYAALALRSPLEMQGVDLWD
1986631_Pbacterium@ISC     -FALASELITVTIWSSPSGWILKEMTDNAQGSLVAHNNISLEGACESACSTCHIVFLPPEEDMLDLAGSRLGCQIGVVPTRLGIDGTTSTFGSKRFPKTSIIQLVTVPAYFDERMAVRRLNEPTAAAYKFVDGGGTFDVSLLKEGFRVGSGDLGGDDDFTLKELLLIILTLGLVGGSTLPDVVGALGLDVTPLSLGEGMEKIRNPAQFTTNEQTILQGERTNMLFLLPAGIVFLVGFAEKTNDLIRVSDRIELNTELNTFVMTVHAKMSNPGLTGCGSYLNDEVEKVKLFIGQDSGFKFVNPNEKRCGCGSFVYFDQTTPDPRVMIYNPHSRNHGWAEAVARVAIANEIFTSGATESNLAIKGAFYGHITCTEHKCCRLKDFTYLVDGLLTSMVHNEIGVQPIGKCREFHSDCAQAKVDLSSGHKYAPKGVGALYRPRRAMGGGQERGMRSGTPACGGACYEMLLISINGSGNNLSFAYEGEKASSGSACTSASLEPSYVLEAHSRIGRFTTVSAVQVLRSPLEMQGVDIWA
1948415_Abacterium@ISC     MFALLDNLIQLSLWASPSGWELIEMPDDAPGSVIAHKNVALEGACESACSTCHIVYLPADEDMLDLAGSRLGCQIGVLPTRPGIDGTTSAYGSKRMRVTSILELVTVPAYFDDRRAVLRLNEPTAAAYNYIDGGGTFDVSLLEKGFQVATGDLGGDDDLAGKELSTKLLTVGLVGGSTLPDVVGALGLDVTPLSLGEGVEKIRNPVQFTTWQQTLVQGERACSLFLIVAGIVFIAGTAKKPSYLENLSDRVETLEELQAFLLSIDASLQKSGVTGCGSYIYDEVECIKMFVGEDSGFVFKNPNEKRCGCGSFVFMDQTTPDPRVMKFNPHSRSHGWAEAMARVALASEIFTSGATESNLAIKGMFFKHITLTEHKCCRLQGFTYLVDGLLTSMVNNEIGVQPIGKCRNFHTDAAQAKVDLSSGHKYAPKGIGMLYRPRRPFGGGQERGFRSGTTPAGGAAAEMLFIPVNGHGNNLSFAYEGEKASSGSACTSASLEPSYVLGAHSRFGRFTTVRAIITLRSPLEMQGIDIWA
1797230_Abacterium@ISC     ------------------------MPDEAPGSVIAHQNFFLEGACESACSTCHVVYLVAEEDMLDLAGSRLGCQIGVLPTRPGIDGTTSIVGSKRMVLTAIIELVTVPAYFDERKAVLRLNEPTAAAYSYIDGGGTFDLSLLQKGFQVATGDLGGDDDFAKKELSE-VLTVGLVGGMTVPDAVGALGLDVTPLSLGEGVEKIRNPAQFTTHQQDIVQGERVCSLFLLPAGVVFLVGTASRPSYFESLSDRME---------VTLNATLGKSGISGCGSYLYDEVEAIKMFMGEDSGFVFNNPNAKICGCGSFVYLDQTTPDPRVMEFNPHSRSHGWAEAVARVAIANEIFTSGATESNLALKGAFYKHVTCTEHKCCRLQGFTYLVNGLLTSMVNNEIGVQPIGKTRGFHTDAAQAKVDLSSAHKYGPKGIGVLYRPRRAIGGGQERGMRSGTTPCGGACAEMLFLEINGDGNNISFAHEGEKASSGSACTSASLEPSYVLDAHSRIGRFTNVHAALILRSPLEMRGIDIWA
1797231_Abacterium@ISC     ------------------------TV-QVPGTVAAHQNIDLEGACESACSTCHVLYLSAEEDMLDLAGSRLGCQIGLVPTRLGIDGTTSVYNSKRMKIRSILELVTVPAYFDEKKAVVRLNEPTAAAYNYVDGGGTFDVSLMQKGFKVGVGDLGGDDDIVPKELSSRPFTLGLVGGSTLPDVVGALHLDVAALSLGEGVDKIRNPLKFTTYAQTFVQGERACSLFIIKAGVVFLAGTAKRPTYLKKLSDRIEDAAEAASLIYTIEAELAECGISGCGSYIFDDMIKIKMFIGEVSGFDFINPNEKRCGCGSFLYLDQTTPDPRVMHFNPHSRTHGWAELVARVALADEFFTSGATESNIAIKGAFYGHITVTEHKCARLQSFTFLVNGLLTSMVNNEIGVQPIGKCRGFHSDCAQAKVDLSSGHKYGPKGIGAIYRPRRPFGGGQERGIRSGTTPVGGAAAEMLFVTVNGDGNNFSFAGEGEKASSGSACTSSSLEPSYVLEAHSRFGRFTTIYAILGLRSPLEMQGIDIWK
118728_Wendosymbiont@ISC   ------------------------MSDEAAGTLLAHRSPDLEGACESACSTCHVVYVEIDEDMLDLAGSRLGCQIGVVPTRLGIDGTTSVYGSKRMILTSILKKVTVPACFDDRKAVLRLNEPTAAAYKYVDGGGTFDISLLHQGFQVAVGDLGGDDDLNLKELSTCIFTTGLVGGATVPDAVGALNLDVLPLSLGEGVEKIRNPKRFTTYAQTIYQGERINLLFLIPAGVIFVIGTAEKSSSLEQVSDRAELH-TAEAF-LTIAAYLQEAGVQGCGKYILESVEKIKMFLGEDSGFIFKNPNEKKCGCGSFVFLDQTTKDHRVMEFNAHSRSHGWAEAVARIALADEVFTSGATESNMAIKGAFYKHITVTEHKCCRLNGFTYLVNGLLTSMANNEIGVQPIGACRNFHTDAAQSKVDLSSSHKYGPMGIGALYRPRRPIGGGQERGMRSGTTPAGGAAAEMLLIPVNGDGNNLSFPYEGEKASSGSACTSASLEPSYVIGEHSRFGRFTTVYAALTLRSPLEMQGIDLWD
1359168_Ochuto@ISC         MFAIIDMLVQVAIWVSPSGWLLLETVDDAPGSLVAHQNIDLEGACESACSTCHVVYLPPEEDMLDLAGSRLGCQVGVLPTRLGIDGTTSIFGSKRLTISSILEFVSVPAHFDERKAVLRLSEPTAAAYKYVDGGGTFDVSLIKNEFQVATGDLGGNDDILCKELTNFIFTVGLVGGISLPEIVGALSLDVVPLSLGEGVEIIRNPIKFTTYAQTFVQGERACSLFLLPAGVVFIAGFTSKSALIANLADKNEISPNGEQLLVTIDAELTKSGVPGCGSYIFDEVMTIKLYLGTDSGFEFNNPNEKRCGCGSAF-MDQTTPDRRVMKFNPHSRSHGWSEAVARIALAAEIFTSGATEANLAIKGVFYSHITVTEHKCCRLQGITYLVNGLLTSSVNNEIGVQPIGECRKFHTDIAQAKVDLSSAHKYGPKGIGALYRPRRPIGGGQERGMRSGTTHVGGAAAEMMFIPTNGDGNNISFACEGEKASSGSACTSASLEPSYVLDAHSRFGRFTTVYAILTLRSPLEMQGIDIWS
1890364_Pfungivorum@ISC    MYLLYVKML-I--------FIVAKTLAEDYGSVVAHDHVDLEGACESACSTCHVFYLPPDEDMLDLAGSRLGCQIGLLPTRFGIDGTTSVFGAKRIIYSGVMEFVTVPAYFNDRKGVERINEPTAAAFKVVDGGGTFDISLISNGFEVATGDLGGEDDIVIKILSEMFLTCELVGGMSVPDAVGALDLDVTPLSLGEPMTKIRNPTQFSTAAQTVLQGERANLLFLIPKGIVFIAGEAKQSSGLEQVADKIEATADALSAGAALPAELKPSGLRGCGSYLADEIEKISMTVGEDSEFVFVNPNAKSCGCGSFTYLDQTSPDPRVMSYNPHSNTHGWTHVVSRIALADEIFTSGATESNIAIKGAFYKHITTTEHKCCRLQGFTYLVNGLLTSMVNNEIGVQPIGTCRGFHTDAAQAKVDLSSGHKYGPKGIGAIYRPRRAQGGGQERGIRSGTAAIGGACAEMLLIPINGDGNNVSFAYEGEKASSGSACTSATLEPSYVLEAHSRFGRFTTIYAILTLRSPLEMKGIDIWS
1359163_CNlotoris@ISC      LFALIDGIIEVSIWSSPSGWCLFEMPDEAYGTLLAHRNVNLEGACESACSTCHLIYVELDEDMLDLAGSRLGCQIGVLPTRLGIDGTTSIYGSKRMIVTSILKIVTVPAYFDDRKAILRLNEPTASAYQYVDGGGTFDISLLHKGFQVATGDLGGDDDLAFKILSHCIFTTKLVGGSTVPDVVGALNLDVLPLSLGEGVEKIRNPTQFTTYVQTICQGERINSLFLIPAGIVFVAGTASQSTYLNEISDRSEIREEAESLYPAVDANIQDCGIQGCGKYIFEVKEVIKMFSGVDSGFTFKNPNEKRCGCGSFVFFDQTTKDNRVMQFNPHSRSHGWAEAVARISLAEEIFTSGATESNLAIKGAFYKHITATEHKCCRLTGFTYLVNGLLTSMVNNEIGVQPIGACRGFHTDAAQAKVDLSSGHKYGPMGIGALYRPRRPIGGGQERGMRSGTTPAGGAAAEMLLIPVNGDGNNLSFPYEGENASSGSACTSSSLEASYVLDEHSRFGRFTTVYAALILRSPLEMQGIDLWT
352472_Ddiscoideum@ISC     SFVFLSGLITVNIWSSPSGWVLLEKVDTEEGNIAAHDNVDLEGACESACSTCHVLYLPPDEDMLDLAQSRLGCQIGVLPSRLGIDGTTSVFGAKRIFISGVMELVTVPAYFDDRRGVQRINEPTAAAYKVVDGGGTFDISLIVGGFEVATGDLGGEDDLLVKCLSEMLFTCELVGGMTVPDAVGALDLDVTPLSLGEGFTRIKNPADFSTAAQSIFQGERANLLFLLPKGIVFIVGQAAQTSGLKALSDKVEVYSQEHTSAISMDAEMDDCGLEGCGSYLFDEVANVKLSIGEDKEFIFINPNATTCGCGSFTYLDQTTPDPRVMNYNPHSKTHGWSNLVARVSIADEIFTSGATESNIAIKGAFYKHITTTEHKCCRLMGFTYLVNGLLTTMVNNEIGVQPIGKCRGFHTDAAQAKVDLSSGHKYGPKGVGALFRPRRPTGGGQERGIRSGTSTAGGACAEMLLIPVNGDGNNISFSYEGEKASSGSACTSSSLEPSYVLEAHSRFGRFTTIYTIIKLRSPLEMQGIDIWS
1948365_Abacterium@ISC     ------------------------MPDDAPGSLIAHENIDLEGACESACSTCHVVFLEPEEDMLDLAGSRLGCQIGVLPTRLGIDGTTSVYGSKRMSVTSILELVTVPAYFDDRRAVLRLNEPTAAAYKYVDGGGTFDVSLFEKGFQVATGDLGGDDDLLMRELTNHVFTVGLVGGATXXXXXXXXXXXXXXXXXXXXXXXXXXSSS------------------------------------------------------LTVPAQLDKSGISGCGSYLGDEADKIKMFVGEDSGFVFKNPNEKKCGCGSFVYLDQTTPDPRVMQYNPHSRNHGWAEATARVAAANEVFTSGATESNLALKGAFYKHITCTEHKCCRLRGFTYLVNGLLTSMVNNEIGVQPIGECRGFHTDAAQAKVDLSSSHKYGPKGIGVLYGPRRPIGGGQERGMRSGTPACGGACAEMLFIDVNGDGNNISFAHEGEKASSGSACTSESLEPSYVLDAHSRIGRFTTVRAARILRSPLEMRGIDLWA
5693_Tcruzi@ISC            FYALLDGLVTVNLWSSPSGWLLKEQLDKAYGTLVAMEELPIEGACGSACSTCHVLMFDPDEDMLDMAFSRLGCQLGILPTR-GIDGTTSVFGAKRIFYSGVMELVTCPAYFNDRKGVIRVNEPTAAAYKIVDGGGTFDISLIAGGFEVATGDLGGEDDLSLKCLSEMVFSCELVGGMTVPDAVGALDLDVTPLSLGEGFTRIKNPTQFSTAAQTIFQGERANMMFLIPRGIVFIAGHATTASGLKEISDRVEQNSEAQVCSATLPAYLRKPGIRGCGSYVGDVVLKVNFYIGEDEKFTFRNPNQKSCGCESFPYLDQTTPDPRVMRYNPHSRTHGWAEAVARVALTSGFFTSGATESNIAIKGAYNKHITLTEHKCCRLMGFTYLVNGLITSMVHNEIGVQPIGNCRKFHTDAAQAKVDLSSSHKYGPKGCGALYRPRRSVGGGQERGVRSGTTAVGGACAEMLLLPINGDGNNISFSCEGEKASSGSACTSASLEPSYVLDAHSRFGRFTTIVTIEVLRSPLDLQGKSLWR
1629334_Cvaricaedens@ISC   MFVLLLGLIILTIWSSPTGWILFEMPQEVPGSVIAHQNIDLEGACESACSTCHVVYLPAEEDMLDLAGSRLGCQIGVLPTRLGIDGTTSTYGSKRMEVTSILELVTVPAYFDDRRAVLRLNEPTAAAYHYIDGGGTFDLSLLEGEFKVSTGDLGGDDDLLLKELTSGIFTVGLVGGATIPDVVGALGLDVAPLSLGEGVEKIRNPAQFTTFQQTLVQGERVCSLFLIKAGIVFIAGTAHKPSYLELISDRRELHEEKRTWLFTIPANLSKSGISGCGSYLTDEVETVKIFLGEDSGFVFRNPNEKRCGCGSFVYLDQTTPDPRIINFNPHSRNHGWAEAVARVALANEVFTSGATEANLALKGMFYQHITCTEHKCARLQGVTYLVDGLLTSMVNNEIGVQPIGKCRGFHTDAAQAKVDLSSGHKYGPKGVGALYGPRRPMGGGQERGLRSGTPACGGACAEMYFLDINGSGNNISFAHEGEKASSGSACTSASLEPSYVLNAHSRIGRFTTLYAMRILRSPLEMRGIDLWA
246273_Wendosymbiont@ISC   ------------------------MPDEAAGTLLAHRNPDLEGACESACSTCHVVYVEIDEDMLDLAGSRLGCQIGLIPTRPGIDGTTSTYGSKRMVLTSILKTVTVPAYFDDRKAVLRLNEPTAAAYKYVDGGGTFDISLLHQGFQVAVGDLGGDDDLSLKELSTCIFTTGLVGGATVPDAVGALSLDVLPLSLGEGVEKIRNPVKFTTYVQTICQGERINSLFLIPAGVIFVVGTAENSSFLEQVSDRAELHSSAESL-LTIAAHLREAGVQGCGKYILESVEKIKMFLGEDSGFVFKNPNEKKCGCGSFVFLDQTTKDPRVMEFNAHSRSHGWAEAVARIALADEIFTSGATESNMAIKGAFYRHITVTEHKCCRLNGFTYLVNGLLTSMANNEIGVQPIGACRNFHTDAAQSKVDLSSSHKYGPMGMGALYRPRRPIGGGQERGMRSGTTPAGGAAAEMLLIPVNGDGNNLSFPYEGEKASSGSACTSASLEPSYVIGEHSRFGRFTTVYAALALRSPLEMQGVDLWD
1919268_Abacterium@ISC     ------------------------MPDEAPGSLVAHSNIEIEGACGAACSTCHMLFLDPEEDMLDLAGSRLGCQIGIVPRQMGIDGTTTSYGSKRLSKTTFLTLVTVPAHFSERRAILRLPEPTAAAYTYIDGGGTFDISLLEDGFRVALGDLGGDDDIATKELCDIVVTANLVGGTTQPQVVGAIDLDVLPLSLGEGVEVIRNPHQFTTSIQKIIQGERACQLFILLAGVVFLVGTAYNN--MPEVADYVFLS--LE---FTTPANLAKTGITGCGSYMLDHCVTIKMFVGTDEGFLFQNPNEKRCGCGSFTYMDMTTPDQRVMHFNPHSKNHGWASAVARIAIASEIFTSGATEANLAIKGAFHPHVTTIEHKCCTLSGFTYVVSGAITSMANNEIGTQPIGHCKGFHTDAAQAKVDLSSGHKYGPKGIGALFRRRRPMGGNQEQGLRSGTPFCGGAATESLLIPINGDHVNVSFADEGESASSGSACTSDSLEPSYVLDAHSRIGRFTTIHTARVLRSPLEMQGVDIWK
1414854_CNamoebiphila@ISC  ------------------------MANDAPGSVIAHQNIDLEGACESACSTCHVVYLSAEEDMLDLAGSRLGCQIGVLPTRFGIDGTTSVYGSKRMALTSILELVTVPAYFDERRAVLRLNEPTSAAYKYVDGGGTFDFTLLTKGFQVATGDLGGDDDIVLKELSPHLFTVGLVGGSTIPDAVGALGLDVTPLSLGEGVEKIRNPIQFTTYQQQLVQGERVCSLFLIPAGVVFMAGTAEKPTYLEKIGDRIELKSEEESFVIKIEAKLQKSGITGCGAYLHDEVERIKLFIGEDSGFTFKNPNEKRCGCGSFVYLDQTTPDPRVLYFNPHSRNHGWAEAVARVAIADEIFTSGATESNLALKGAFYKHITCTEHKCCRLNGFTYLVSGLLTSMVNNEIGVQPIGACRGFHTDAAQAKVDLSSSGKYGPKGIGALYRPRRPIGGGQERGLRSGTPACGGACAEMLFIPVNGDGNNLSFAYEGEKASSGSACTSASLEPSYVLDAHSRIGRYTTVSAVQVLRSPLEMQGVDFWA
2007300_Aproteobacter@ISC  ------------------------MTDDAQGSLVAHTNISLEGACESACSTCHILFLPPEEDMLDLAGSRLGCQIGVVPTRLGIDGTTTAFGSKRFPMSSFLKLVTVPAYFDERMAVRRLNEPTAAAYEFVDGGGTFDVSLLKDKFKVGTGDLGGDDDILIKESQTIVITLGLVGGSTLPDVVGALGLDVTPLSLGEGMEKIRNPIQFTTNEQTILQGERSNFLLLLPAGVVFLAGFAEKTGILVKVSDRIELNSDLNTFVMTLSASFSQTGITGCGSYMNDEMVKIKLFIGQDSGFKFINPNEKRCGCGSFIYFDQTTPDPRVMIYNPHSRNHGWAEAVARVAIANEIFTSGATESNLAIKGAFYGHITCTEHKCCRLKDFTYLVDGLLTSMVHNEIGVQPIGKCRDFHTDCAQAKVDLSSGHKYGPKGVGALYRPRRAMGGGQERGMRSGTPACGGACYEMLMIDINGSGNNLSFAYEGEKASSGSACTSASLEPSYVLEAHSRIGRFTSVEAVKVLRSPLEMQGVDLWA
56615_Pgraminis@ISC        LFSLLVGMFTVNIWSSPSGWFLLE---------------------------------------------------------LGIDGTTSVFGAKRLFYSGVMELVTVPAYFNDRKGVLRVNEPTAAAYRIVDGGGTFDVSLMQKGFEVSTGDLGGEDDLVIKILSDILFTADLVGGMTVPDAVGALSLDVTPLSLGEGFTRIRNPTSFSTAAQTIFQGERVNLLFLIPKGIVFIAGDAEAASSLDEMADRIEVAPEAQSLQVNLPATLGPPLINGCGAYLFDEVEKIRFSIGTDNKFVFDNPNIKECGCGSFVYLDQTTPDPRVMQYNPHSKTHGWTEAVARVALASDIFTSGATETNMAIKGSFYKHITTTEHKCCRLDGFTYLVNGLLTSMVNNEIGIQPIGAVRGLHTDAAQAKVDLSSSHKYGPKGIGAAYRPRRPIGGGQERGLRSGTAPVGGACAELLLITINGDGCNLSFEYEGEKASSGSACTSASLEPSYVLSAHSRFGRFTTVYVAKVLRSPLEMQGIDLWS
1399147_Hobtusa@ISC        -FALVEELIVLLIWSSPSGWIFMENVSFGKGTIVFNSQIDLEGACGAACATCHVIFLPAMEDMLDLADSRLGCQVGVCPTRVGIDGTTSQT-SKRLEDDAILYLVTVPAYFDDRHAVLRLNEPTAAAYQYVDGGGTFDVSLIQQGFRVSSGDLGGDDDIASKELS-TILTTKLVGGSTLPEAVGALTLDVSPLTLGEGIEPIRNPAYFTTAVQTLVQGEKACSLFLIPKGILCLVGEANNTIRLDQLLESIKGHSEKSIYL----------------------------------------------------YLDQTTPDAEVMHFNAHSRTHGWSESVARIAVADEIFTSGATESNLAIKGAHLRKVTLTEHKCFRLRGFVFLVSGLLTSMVNNEIGVQPIGACKGFHSDGAQARVHLSSAHKYGPKGIGALYEPRRPFGGGQERGLRSGTTFCGGAAALRLFIPVNGDDNNLSFSGEGEKASSGSACTSESLEPSYVLSAHSRIGRYTMAEAAQILRSPLDMMGVDLWI
1123355_Tpusilla@ISC       FFALLIGLITINIWASPSGWILREMPDEAPGSVIAHKNVDLEGACESACSTCHVVFLAPEEDMLDLAGSRLGCQIGVVPTRLGIDGTTSVYGSKRMLLTSILELVTVPAYFDDRKAVLRLNEPTAAAYQYVDGGGTFDLSLMEKGFQVSTGDLGGDDDILLKELTDHIFSVGLVGGSTIPDVVGALGLDVTPLSLGEGVEKIRNPVQFTTYQQSILQGERVNSLFLITAGIVFVAGTASKPSYLDALSDRTEVENEMDTFLPTVEAALSKSGITGCGSYLFDEADKIKMFFGEDSGFVFSNPNEKRCGCGSFVYLDQTTPDPRVMKFNPHSRNHGWAEAVARVALANEIFTSGATESNLAIKGAFYKHITCTEHKCCRLQGFTYLVNGLLTSMVNNEIGVQPIGACRKFHTDCAQAKVDLSSGHKYGPMGIGALFRPRRAIGGGQERGMRSGTPACGGACAEMLMFPVNGDTNNVSFAFEGEKASSGSACTSASLEPSYVLEAHSRLGRFTTVYATRILRSPLEMQGIDLWA
293613_Rcanadensis@ISC     MFAIIDDLLIVAIWSSPSGWRLIEKIDEAPGSIIAHSNIDLEGACESACATCHVLYFKPEEDMLDLAGSRLGCQIGVLPTRIGIDGTTTTFGSKRFLMRAVLELVTVPAHFNDRIAVLRLAEPTAAAYKYVDGGGTFDVSLIQEGFQVATGDLGGDDDITCKELTNILLTCGLVGGATIPDAVGALPLDVVPLSLGEGVEKIRNPIKFTTYAQTFLQGERACSLFLLKAGVVFIAGSASKPNHIKDLADRQELFSESKISLVSLDALIKKTGVSGCGTYVFDEIERIKMYLGKDSQFTFTNPNEKNCGCGSFVYMDQTTPDPRVMKFNPHSRSHGWAEAVARVALADEIFTSGATESNLAIKGAFYGHITVSEHKCCRLQGITYLINGLLTSMVNNEIGVQPIGKCRGLHSDIAQGKVDLSSGHKYGPKGVGALYRPRRPIGGGQERGMRSGTTPIGGAAAEMLFISVNGDGNNLSFAGEGEKASSGSACTSASLEPSYVLGAHSRFGKFTTIYAVLCLRSPLEMQGIDLWA
696127_CMmitochondrii@ISC  ------------------------MADEAPGSVIAHKHVDLEGACESACSTCHVIILDAEEDMLDFAGSRLGCQIGVLPTKLGIDGTTSVHGSKRIVVSSILELVTVPAYFDDRRAVLRLNEPTAAAYKFVDGGGTFDISVKKEGMQVATGDLGGDDDLFKRELTSIIFTADLVGGATVPDIVGALGLDVTPLTLSEGVERIRNPIKFTNYSQTLLQGEGVCSLLLIPAGVIFIAGTAHNPTYLELLS-------------ISIEAAIQKTGIQGCGAYFVDEEVVIKLYVGEDSGFVFLNPNEKKCGCGSFA-MDQTTPDRRVMKFNPHSRSHGWAEANARIALADDVFTSGATESNLALKGAFYKHITTTEHKCCRLQGFTYLVNGLLTSMINNEIGVQPIGKCRGFHTDAAQAKVDLSSGHKYGPKGIGALYRPRRAIGGGQERGMRSGTTPVGGAAADMLFVPVNGDGCNLSFSCEGEKASSGSACTSASLEPSYVLDAHSRFGRFTTIYAVCTLRSPLEMQGINLWS
2880_Esiliculosus@ISC      MFALVLGLITVNIWSSPSGWLLIETVDTAKGNLVAHKHIDLEGACEVACSTCHVMFLPAEEDMLDLAGSRLGCQVGVLPTRLGIDGTTSVFGAKRIFMSGVMELVTVPAYFNDRKGVMRINEPTAAAYKIVDGGGTFDISLISGGFEVSTGDLGGEDDLLLKRLDDVVFACELVGGMTVPDVVGALSLDVTPLSLGEGMTKIRNPTQFSTAAQSILQGERANMLFLIQRGIVFIAGHAEQSSGLEEVADRIEAYPVKQAIDPTLDASVNPKGLRGCGSYLGDEENKVMLYAGVDSEFTFTNPNAKECGCGSFVYLDQTTPDPRAMRYNPHSRTHGWSEVVARVALASEIFTSGATESNMSIKGAFYKHITTTEHKCCRMQGYTYLVSGLLTSMVNNEIGVQPIGECRKFHSDIAQMKVDLSSSHKYGPKGIGALYRPRRPFGGGQERGLRSGTHACGGACAEMLMVPVNGDGNNFSFAYEGEKASSGSACTSASLEPSYVLEAHSRFGRFTTVFAVSALRSPLEMQGIDIWS
29159_Cgigas@ISC           MYAMFGGLVTVNIWSSPSGWVLLEVVTKGKGNVLAHRYIELEGACESACSTCHVVLLPPEEDMLDLAFSRLGCQIGLLPTRTGIDGTTSVFGAKRIFYSGVMDLVTVPAYFNDRKGVLRVNEPTAAAYKIVDGGGTFDISLMQRGFEVSTGDLGGEDDLVAKILSDMLFTADLVGGMTVPDAVGALDLDVTPLSLGEGFTKIRNPTQFSTAAQTICQGERANLLFLIPRGVVFIAGNAEQSSGLKEVADKVEIHPDAQSVEPVLPAKLEPTGITGCGTYMFDEELKIKLTLGEDSEFIFNNPNIKTCGCGSFVYLDQTTSDPRVMQYNPHSRTHGWSEAVARVAVADEIFTSGATESNIAVKGAFYKHITTTEHKCCRLMGFTYLVNGLLTSMVNNEIGVQPIGECRKFHTDAAQAKVDLSSGHKYGPKGIGALYRPRRAQGGGQERGMRSGTTPVGGACAEMLLIPVNGDGCNLSFAFEGEKASSGSACTSASLEPSYVLDAHSRFGRFTTIYTAKILRSPLEMQGIDIWS
1948416_Abacterium@ISC     LYVLLYGLITISLWASPSGWCLIDMPDDAPGSLVAHKNIPLEGACESACSTCHVIYLAADEDMLDLAGSRLGCQIGVLPTRLGIDGTTSIYGSKRMDHNSILELVTVPAYFDDRKAVLRLNEPTAAAYQYIDGGGTFDISLLEQGFQVATGDLGGDDDLAGKELSEKIFSAGMVGGSTIPDVVGALGLDVTPLSLGEGVEKIRNPTQFTTYQQSILQGERVCSLFLIPANIVFVAGTAKKPSYLLELSDRIEIHIEENSFLPTIDADMQKSGVSGCGSYIFDEVEKIKMFIGEDSGFTFVNPNEKRCGCGSFVFLDQTTPDPRVMKFNPHSRSHGWAEATARVAVASEVFTSGATESNIALKGAFYKHITVTEHKCARLQGFTYLVNGLLTSMVNNEIGVQPIGACRGFHTDAAQAKVDLSSAHKYGPKGVGALFRPRRPTGGGQERGMRSGTTPVGGAAAEMLFIPVNGDGCNISFAYEGEKASSGSACTSASLEPSYVLGAHSRFGRFTTVAAVIQLRSPLEMQGIDIWA
1948417_Abacterium@ISC     MFALIDDLIKLSIWSSPSGWKLLEMPGDAPGSVIAHKNISLEGACESACSTCHVVFLDPEEDMLDLAGSRLGCQIGVLPTRLGIDGTTSIYGSKRMALTSILELVTVPAYFDDRRAVLRLNEPTAAAYKYIDGGGTFDISLMEKGFQVATGTIGGDDDVALKELSEAILTVGLVGGSTIPDVVGALGLDVIPLSLGEGVEKIRNPVQFTTYQQTIVQGERTNSLFLIKAGIVFVAGTARKPSYLHKLSDRAELISENESFLPNIEAALQKSGVSGCGAYIYDEVTKIKMYIGNDSGFEFVNPNEKRCGCGSFVYMDQTTPDPRVMKFNPHSSGHGWAEATARVALANEIFTSGATESNLAIKGAFYGHITVTEHKCCRLRGMTYLVNGLLTSMVNNEIGVQPIGACRGFHTDAAQGKVDLSSGHKYGPKGIGALFRPRRPIGGGQERGFRSGTTPVGGAAAEMLLIKVNGDGNNLSFAYEGEKASSGSACTSSSLEPSYVLGAHSRFGRFTTIYAIITLRSPLEMQGIDIWA
2013095_Abacterium@ISC     ----IHELFIITIWSSPSGWYLLEMTNEAQGSIVAHNNISLEGACESACSTCHVVFLPPEEDMLDLAGSRLGCQIGVVPTRLGVDGTTSIFGSKRFFVSAILDLVTVPAYFDERMAVKRLNEPTAAAYKYVDGGGTFDVSLLSEGFKVGSGDLGGDDDLALKEISDIIFTLGLVGGSTIPDVVGALGLDVTPLSLGEGMEKIRNPCQFTTHEQTILQGERINSLFLLPAGIVFLAGFAEKADKLIRVSDRIEVNNELNTFV------------------LGDEVKSIKFFIGEDSGFKFKNPNEKRCGCGSFV---------------------------------------------------------------------------------------------------------------------------------------------------------------------------------------------------------------------------
436017_Olucimarinus@ISC    SFALIIGLIVVNIWASPSGWLLRE-IDRGLGNLTAHRHVELEGACESACSTCHVFFLPADEDMLDLAGSRLGCQVGVLPTRAGIDGTTSMFGAKRIFYSGVMELVTVPAYFNDRKGVLRINEPTAAAYKVVDGGGTFDVSLISGGFEVATGDLGGEDDLLVKILSDMLLTCELVGGMSVPDVVGALDLDVTPLSLGEGFTRIRNPTQFSTAAQTILQGERANTLFLIPRGIVFIAGNAEQSSGLDEVADKIELYPVAQVIAAEVPAALA--YITGCGTYMFDELTKVNMSIGKDSEFVFENPNSKQCGCGSF----QTTPDPRVMQYNPHSRTHGWTEAIARLALANEVFTSGATESNMSLKGAFYKHITTTEHKCCRLRGFTYLVNGLLTSMVNNEIGVQPIGECRKFHTDGAQAKVDLSSGHKYGPKGIGALYRPRRPIGGGQERGLRSGTTPIGGAAAELLLIETNGDGNNMSFAYEGEKASSGSACTSASLEPSYVLNAHSRYGRFTTVRAIAVLRSPLEMQGIDLWS
570417_Wendosymbiont@ISC   ------------------------MPDEAAGTLLAHRSPDLEGACESACSTCHVVYVEIDEDMLDLAGSRLGCQIGVVPTRPGIDGTTSVYGSKRMVLTSILKTVTVPAYFDDRKAVLRLNEPTAAAYKYVDGGGTFDISLLHQGFQVAVGDLGGDDDLSLKELSTCIFTTGLVGGATVPDAVGALNLDVLPLSLGEGVEKIRNPVKFTTYAQTICQGERINSLFLIPAGVIFVIGTAENSSSLEQVSDRAELH-TAEAL-PTLAAFLKEAGVQGCGKYILESVEKIKMFLGEDSGFIFKNPNEKKCGCGSFVFLDQTTKDPRVMEFNAHSRSHGWAEAVARIALADEVFTSGATESNMAIKGAFYKHITVTEHKCCRLNGFTYLVNGLLTSMANNEIGVQPIGACRNFHTDAAQSKVDLSSSHKYGPMGIGALYRPRRPIGGGQERGMRSGTTPAGGAAAEMLLIPVNGDGNNLSFPYEGEKASSGSACTSASLEPSYVIGEHSRFGRFTTVYAALTLRSPLEMQGIDLWD
269484_Ecanis@ISC          LFSLIDGVILISIWASPSGWILFEMPDEAYGTLLAHRNVDLEGACESACSTCHVIYVEIDEDMLDLAGSRLGCQIGVLPTRLGIDGTTSTYGSKRMIVTSILKTVTVPAYFDERKAVLRLNEPTAAAYKYVDGGGTFDVSLLHQGFQVATGDLGGDDDLAYKELSSCILTTKLVGGATIPEIVGALKLDALPLSLGEGVEKIRNPAQFTTYIQNICQGERVNSLFLIPAGIVFVMGTAKNNTCLQEISDRAEITSEAEAFIPIIEAQIQDVGIQGCGKYILDVKETIKMFNGEDSGFTFKNPNEKRCGCGSFVFLDQTTKDDRVMQFNPHSRSHGWAEAVARVALAEEIFTSGATESNLAVKGAFYKHITVTEHKCCRLTGFTYLVNGLLTSMVNNEIGVQPIGKCHGFHTDAAQAKVDLSSGHKYGPMGIGALYRPRRPIGGGQERGMRSGTTPAGGAAAVMLLISVNGDGNNLSFPYEGENASSGSACTSASLEPSYVLEEHSRFGRFTTIYAALVLRSPLEMQGIDLWD
1970491_Abacterium@ISC     ------------------------MPDDAPGSVVAHANVSLEGACESACSTCHVIYLPAEEDMLDLAGSRLGCQIGLVPSRLGIDGTTSIYGSKRMGLTSIISLVTIPAYFDERKAVLRLHEPTAAAYKYVDGGGTFDFSLLEKGFKVATGDLGGDDDILKKELTDVLYTVGLVGGATLPDVVGALGLDVTPLSLGEGVDKIRNPLQFTTSQQSIIQGERVCSLFLIPAGIVFVAGTARYPTFLPKLSDRLEDT-EKSALLFKVEAELKKSGISGCGSYLLDEKNTVKMFIGEHSGFIFKNPNEKRCGCGSFVYLDQTTPDPRVMDFNPHSRNHGWAEAVARIAVADEIFTSGATEANLALKGAFYRHITTTEHKCCRLQGFTYLVNGLLTSMVNNEVGVQPIGACRGFHTDAAQAKVDLSSGHKYGPKGVGALYRPRRAIGGGQERGFRSGTTPCGGACAERLFIAVNGDGNNLSFAYEGEKASSGSACTSESLEPSYVLTAHSRIGRFTTMEAASILRSPLEMQGVDIWA
1986644_Pbacterium@ISC     -FAMIYELIVITIWSSPSGWELLEMTDDAQGSLVAHSNIDLEGACESACSTCHIVFLPPEEDMLDLAGSRLGCQIGVIPTRLGIDGTTTLYGSKRFFVSSFLELVTVPAYFDERMAVRRLNEPTAAAYQYVDGGGTFDVSLLSKGFKVATGDLGGDDDFALKELTEIILTLGLVGGSSIPDAVGALGLDVTPLSLGEGMEKIRNPAQFTTHEQTILQGERSNILFLIPAGIVFLAGFAEKTNELLRVSDRIEFNTDHNTFVMTVSAKLSKPGLTGCGSYMNDELANVKLFLGTDSGFKFVNPNEKRCGCGSFVYFDQTTPDPRVMIYNPHSRNHGWAEGVARVAIANEIFTSGATESNLAIKGAFYGHITCTEHKCCRLGGFTYLVDGLLTSMVHNEIGVQPIGRCRDFHTDCAQAKVDLSSGHKYAPKGVGALYRPRRSIGGGQERGMRSGTPACGGACYEMLMIPVNGSGNNLSFAYEGEKASSGSACTSASLEPSYVLEAHSRIGRFTTVYATIVLRSPLEMQGVDIWA
1528098_Rbacterium@ISC     -FALLEELIEVSIWSSPTGWLLLEMPDDAPGSVIAHKNIELEGACESACSTCHVVYLAPEEDMLDLAGSRLGCQIGVLPTRLGIDGTTSIYGSKRMAQTSILELVTVPAYFDDRKAVLRLNEPTAAAYNYVDGGGTFDVSLMTQGFQVATGDLGGDDDILLKELSIFIFTVGLVGGATLPDVVGALGLDVTPLSLGEGVEKIRNPVQFTTYQQTFVQGERACSLFLIRAGIVFIAGTAKKPTYLHTLADKVDLESENEVLLINIDAFLKKSGVEGCGSYIFEEREVVKIYLGTDSGFVFINPNEKRCGCGSFVYMDQTTPDKRVMKFNPHSRSHGWAEAVARISLANEIFTSGATESNLALKGAFYGHITVTEHKCCRLQGFTYLVNGLLTSMVNNEIGVQPIGACRGFHTDAAQAKVDLSSGHKYGPKGIGALFRPRRPIGGGQERGMRSGTTPIGGAAAEMLFIEVNGDGNNLSFSYEGEKASSGSACTSASLEPSYVLGAHSRFGRFTTIYAVVRLRSPLEMQGVDLWA
2115978_CPtrachydisci@ISC  ------------------------MINEGIGSLVAHKNIDLEGACESACSTCHVVYLKPEEDMLDLAGSRLGCQIGVLPTRLGIDGTTSVFGSKRLYFEAILELVSVPAYFDDKKAVIRLQEPTAAGYKYVDGGGTFDVSLIQGKIQVAVGDLGGDDDVG-KEVSTTLYTVGLVGGSSIPDAVGALALDVLPLSLGEGNDKIKNPTRFTTYAQYFIQGERACEVFLLPAGVVFIAGYANEMQN-NTLSDRKELS-KAEFILVSIQADIQGAGVSGCGSYIFEEIERLKMYIGEDEGFVFTNPNEKKCGCGSFVYLDQTTPDERVMKFNPHSRSHGWAEAVARVAVANDTFTSGATESNLAIKGAFNHHITLTEHKCCRLLGFTYLVNGLLTSMVNNEIGVQPIGKCRGFHSDIAQAKVDLSSSHKYGPKGVGALYRPRRPIGGGQERGLRSGTPHIGGAAAEMLFIDVNGDGNNISFSCEGEKASSGSACTSSSLEPSYVLEAHSRIGRFTTVYAALILRSPLDMLGIDLWT
55518_Mgryphiswalde@ISC    VFALILGLLQVNIWSSPSGWLLVEMPDEAPGSVIAHRNIDLEGACESACSTCHIVYLAAEEDMLDLAGSRLGCQIGVVPTRLGIDGTTSVYGSKRMLLTSIIEMVTVPAYFDDRKAVLRLNEPTAAAYNYVDGGGTFDISLMEKGFQVATGDLGGDDDVALKELTEHLLTVGLVGGSTIPDVVGALGLDVTPLSLGEGVEKIRNPVQFTTYQQSIVQGERVCSLFLIAAGIVFVAGTAEKPSYLDALSDRTESLSEAETFLPTIEAALKKSGISGCGQYLFDEVETIKMFFGEDSGFVFRNPNEKRCGCGSFVYLDQTTPDPRVMKFNPHSRNHGWAEAVARIAIADEIFTSGATESNLAIKGAFYKHVTVTEHKCCRLQGFTYLVNGMLTSMVNNEIGVQPIGACRGFHTDCAQAKVDLSSGHKYGPKGVGALFRPRRPIGGGQERGMRSGTTPCGGACAEMLLLPINGDGNNISFAFEGEKASSGSACTSASLEPSYVLDAHSRFGRFTTIYAIHVLRSPLDMLGVDIWA
3055_Creinhardtii@ISC      LYAMLVGLVTVNIWSSPSGWRLQETVDAAPGNLIAHENIDLEGACESACSTCHLFYLPPEEDMLDLAGSRLGCQVGVIPSRLGIDGTTSVFGAKRIYYSGVMELVTVPAYFNDRKGVLRINEPTAAAYKIVDGGGTFDISLIMGGFEVATGDLGGEDDILVKCLSDMLLTAELVGGMTVPDVVGALDLDVTPLSLGEGFTRIRNPTQFSTAAQTIFQGERANLLFLIPRGVVFIAGHAEQSSGLDNVADKIEAYPVKSSISAELEAELK--YLTGCGSYLFDEVERIQMHLGKD-------------------YLDQTTPDPRVMQFNPHSRTHGWSEAVARIALADEIFTSGATESNTAIKGAYFKHITTTEHKCCRLQGWTYLVDGLLTSMVNNEIGVQPIGECRGFHTDGAQAKVDLSSGHKYGPKGIGALYRPRRAMGGGQERGLRSGTTPVGGACAELLLIQVNGDGNNLSFAYEGEKASSGSACTSASLEPSYVLEAHSRYGRFTTVRAIMVLRSPLEMQGVDIWA
1867952_CTmagnetica@ISC    LYALLIGLIVINIWASPSGWTFREMPDEAAGSIVAHKNIDLEGACESACSTCHIVFLEPEEDMLDLAGSRLGCQIGVVPTRLGIDGTTSVYGSKRMLLTSILELVTVPAYFDDRKAVLRLNEPTAAAYRYVDGGGTFDISLMEKGFQVSTGDLGGDDDILLKELTDHIFTVGLVGGSTIPDVVGALGLDVTPLSLGEGVEKIRNPVQFTTYQQSILQGERVNSLFLITAGIVFVAGTASKPSYLDALSDRTEVENEMDTFLPSVEADLSKSGITGCGSYLFDEVDKIKMFFGEDSGFVFSNPNEKRCGCGSFVYLDQTTPDPRVMKFNPHSRNHGWAEGVGRVAIANEVFTSGATESNLALKGGFYKHITCTEHKCCRMQGFTYLVNGLLTSMVNNEIGVQPIGACRKFHTDCAQAKVDLSSGHKYGPMGIGALYRPRRAIGGGQERGMRSGTPACGGACAEMLMFPVNGSGNNVSFAFEGEKASSGSACTSASLEPSYVLEAHSRLGRFSTVFATRILRSPLEMQGIDIWA
1764295_Cprimus@ISC        KFALLLGLLTVNIWSSPSGWVMKETIDEAPGSLIAHMNIELEGACESACSTCHVVFLQPDEDMLDLAGSRLGCQIGVIPTRAGIDGTTSVFGAKRIFYSGVMELVTVPAYFNDRKGVLRINEPTAAAYKVVDGGGTFDVSLISGGFEVATGDLGGEDDLLAKCLSDVIFTCELVGGMSVPDVVGALDLDVTPLSLGEGFTRIRNPTQFSTAAQTILQGERANMLFLIPRGIVFIAGNAEQSSGLDEVADKIELYPVKQVITPTLEAELK--YLSGCGSYLFDELEQVKMHVGKDSEFVFINPNSKACGCGSFTYLDATTRDPRVMQYNPHSRTHGWTEAIARVALADEIFTSGATESNLAIKGAFYSHITTTDHKCCRLQGFTYLVNGLLTSMVNNEIGVQPIGACRKFHTDAAQAKVDLSSGHKYGPKGIGAIYRPRRPIGGGQERGLRSGTPPVGGACADMLLIETNGDGINISFEYEGEKASSGSACTSASLEPSYVLSAHSRFGRFTTIYAIEVLRSPLEMQGIDIWS
12312345_Abacterium@ISC    ------------------------VLNEASGDLLAHRNIALEGACESACSTCHVVFLEADEDMLDYAGSRLGCQIGVLPTR---------------------------------------------------------------------------------------------------DVVGALELDVTPLSLGEGVEKIRNPIQFTTFKQTILQGERVCSLFLIAAGIVFIAGTAKVPSYMPLLSDRQEVDNEEEFFILQIEASLKTDFLTGCGAYLGDEENKIKIYVGEDQGFVFNNPNKKECGCGSFVYLDQTTPDPRVMMPNPHSRTHGWAEAVARIAVADEIFTSGATESNMALKGAFYGHITVTEHKCCRLEGFTYLVDGLLTSMANNEIGVQDIGACRGFHTDAAQSKVDVSSSHKYGPMGVGALYRPRRPIGGGQERGMRSGTTPLGGAAAEMLMIPVNGHGNNLSFAYEGEKASSGSACTSASLEPSYVLSAHSRMGRFTTVFALTLLRSPLEMQGVDLWA
169402_Wendosymbiont@ISC   ------------------------MPDEAAGTLLAHRSPDLEGACESACSTCHVVYVEIDEDMLDLAGSRLGCQIGVIPTRPGIDGTTSVYGSKRMILTSILKTVTVPAYFDDRKAVLRLNEPTAAAYKYVDGGGTFDISLLHHGFQVAVGDLGGDDDLSVKELSTCIFTTGLVGGATVPDAVGALHLDVLPLSLGEGVEKIRNPVKFTTYVQTVCQGERINSLFLIPAGIIFVVGTAENSSFLEQVSDRAELNNS-----PTIDACLQEAGVQGCGKYIFESVEKIKMFLGEDSGFIFKNPNEKKCGCGSFVFFDQTTKDPRAMEFNAHSRSHGWAEAVARIALADEIFTSGATESNMAIKGAFYKHITVTEHKCCRLNGFTYLVNGLLTSMVNNEIGVQPIGECRNFHTDAAQSKVDLSSSHKYGPMGIGALYRPRRPIGGGQERGMRSGTTPAGGAAAEMLLIPVNGDGNNLSFPYEGEKASSGSACTSASLEPSYVIGEHSRFGRFTTVYAALTLRSPLEMEGIDLWD
1948418_Abacterium@ISC     MYALLYSLITVSIWASRSGWQLVEMPDDAPGSLVAHKNIPLEGACESACSTCHVVYLPADEDMLDLAGSRLGCQIGVVPTR-----------------------------------------------------GTFDISLLQEGFQVSTGDLGGDDDIALKELTSVLVTAGLVGGSTHPDVVGALGLDVTPLSLGEGVEKIRNPAQFTTYQQTILQGERACSLFLIVAGIVFIAGTAETPASLFVVGDRIENAKEENVFL-------------------------------------------------------------------------------------------------------------------------------------------------------------------------------------------------------------------------------------------------------------------------------
227321_Anidulans@ISC       LYSLIEGLITVILWSSPSGWVLLE---------------------------------------------------------LGIDGTTSVFGAKRIFYSGVMELVTVPAYFNDRKGVLRVNEPTAAAYKVVDGGGTFDISLIQKGFEVSTGDLGGEDDLVVKILSELMLTADLVGGMTVPDAVGALELDVTPLSLGEGFTRIRNPTQFSTAAQTIFQGERVNLLFLIHRGIVFIASHADASGSLDQVADKIEVNDEKQSLQAKLPAKLQPPLVNGCGAYLFDEVEKIKFSIGEDARFVFRNPNIKECGCGSFVYLDQTTPDPRVMIYNPHSRTHGWSEAVARVALADEIFTSGATESNMSIKGAFFGHITSTEHKCCRLDGFTYLVNGLLTSMVNNEIGVQPIGKCRKFHTDAAQAKVDLSSSHKYGPKGIGACYRPRRPIGGGQERGLRSGTPHVGGACADMLLLETNGDGCNVSFAYEGEKASSGSACTSASLEPSYVLSAHSRFGRFTTIYVLAQLRSPLELQGIDLWS
1314962_Psp_@ISC           FYAMCAGLIKVSLWSSPSGWKLREHI-KANGTLVSRANIYLEAACESACSTCHCLYANPDEDLLDLADSRLGCQVNILPTR-GIDGTTSIFGAKRIFYSGVMELITVPAYFNDRAGVARINEPTAAAYKVIDGGGTFDISLIAGGFEVATGDLGGEDDLTIKCLSEILLSCEMVGGMTVPDVVGAMELDVTPLSLGEGFTRIKNPTQFSTAAQTIFQGERANMMFLLPRGIVYIAGHAEQANGLKEISDRVEQNTEAQVCTIKITAQLTPMCIRGCGAYMGDLRDIVGFFSGEDERFVFQNPNAKYCGCGSFVYFDQTSPDPRVMIYNAHSRTHGWAEAVARVALVSEFFTSGATESNIAIKGAFYKHITLTEHKCCRLLGFTYLVNGLLTSMVNNEIGVQPIGECRGFHTDAAQAKADLSSGHKYGPKGVGALYCPRRSVGGGQERGIRSGTTPIGGACAELLLLPLNGDGNNVSFAGEGEKASSGSACTSASLEPSYVLSAHSRFGRFTTIFVVKALRSPLDLEGVDLWR
1288970_Msp@ISC            MFALIIGLIQVTVWSSPSGWRLMEMPNDAPGSVIAHHNIDLEGACESACSTCHVVYLEAEEDMLDLAASRLGCQIGVLPTRLGIDGTTSVYGSKRMILSSILELVTVPAYFDDRKAVLRLNEPTAAAYRYVDGGGTFDISLMEKGFQVATGDLGGDDDIALKELSKHLMTVGLVGGSTIPDVVGALGLDVTPLSLGEGVEKIRNPVQFTTYQQTIVQGERVNSLFLIAAGIVFVAGTATKPSYLDALSDRTEALDEKETFLPQIEAALGKSGITGCGSYIFDEIETIKMFIGEDAGFVFRNPNEKRCGCGSFVYLDQTTPDPRVMNFNPHSRNHGWTEAVGRVALADEIFTSGATEANTALKGAFYKHITVTEHKCCRLQGFTYLVNGLLTSMVNNEIGVQPIGACKKFHTDCAQAKVDLSSGHKYGPMGIGALFRPRRAIGGGQERGMRSGTVPCGGACAEMLFFSVNGDGNNLSFAYEGEKASSGSACTSASLEPSYVLEAHSRLGRFTTVFAVLVLRSPLEMQGIDIWA
357244_Otsutsugamush@ISC   MFAIIDMLIQVAIWVSPSGWLILETVDDAQGSLVAHHNIDLEGACESACSTCHVVYLPPEEDMLDLAGSRLGCQIGVLPTRLGIDGTTSIFGSKRLTISSILEFVSVPAHFDDRKAVLRLSEPTAAAYKYVDGGGTFDVSLIKNKFQVATGDLGGNDDIRCKELTNLIFTVGLVGGSSLPEVVGALSLDVVPLSLGEGTEIIRNPIKFTTYAQTFVQGERACSLFLLPAGVVFIVGFTYKSALIGNLADKNEMNSNGEKLLVTISAELKKSGVTGCGSYIFDEVITVKLYVGTDSGFEFSNPNEKRCGCGSAF---------------------------------------------------------------------------------------------------------------------------------------------------------------------------------------------------------------------------
1947674_Tsp@ISC            LFAIILGLIQINVWSSPSGWTLQDMPDEVAGSVAAHKNIDLEGACESACSTCHV---------------------------LGIDGTTSVYGSKRMLLTSILELVTVPAYFDDRKAVLRLNEPTAAAYNYVDGGGTFDISLMQKGFQVATGDLGGDDDIALKELTDHVFTVGLVGGSTIPDVVGALGLDVTPLSLGEGVEKIRNPVQFTTYQQSIVQGERVCSLFLIAAGIVFVAGTAEKPTYIEALSDRTENLSDAESFLPSVPAALSKSGLSGCGSYLFEEVEKIKMFLGEDEGFVFRNPNEKRCGCGSFVYLDQTTPDPRVMKFNPHSRNHGWAEAVARVAIASEIFTSGATESNLALKGMFYGHITVTEHKCARLQGYTYLVNGLLTSMVNNEIGVQPIGTCRKFHTDCAQAKVDLSSGHKYGPKGIGALFRPRRAIGGGQERGMRSGTTPIGGACLEMLTFAINGDGNNVSFAYEGEKASSGSACTSASLEPSYVLDAHSRIGRYTTLTAVACLRSPLEMQGIDLWA
1974092_Rbacterium@ISC     LFALVLGLIQVNIWSSPSGWRFTEMFDEAPGSVVAHRNVDLEGACESACSTCHVVYLEAEEDMLDLAGSRLGCQIGVLPTRLGIDGTTSVYGSKRMILTSILELVTVPAYFDDRKAVLRLNEPTAAAYKYVDGGGTFDISLMEKGFQVATGDLGGDDDIALKELSTFLFTVGLVGGSTIPDVVGALGLDVTPLSLGEGTEKIRNPVQFTTYQQTVVQGERVNSLFLITAGIVYVAGTAEKPSYLESLSDRAEAGSEAETFL-TIDAALSKSGVTGCGSYLFDEVERIKMFIGEDSGFVFQNPNEKRCGCGSFVYLDQTTPDPRVMQFNPHSRSHGWAEAVARVAIANEIFTSGATESNLALKGAFYKHITVTEHKCCRLQGFTYMVNGLLTSMVNNEIGVQPIGACRGFHTDCAQAKVDLSSGHKYGPMGIGALYRPRRPIGGGQERGMRSGTTPCGGACAEMLMIPVNGDGNNISFAFEGEKASSGSACTSASLEPSYVLNAHSRIGRFTTVEAVLILRSPLEMNGIDIWA
91604_CPacanthamoeba@ISC   -IALIVEVINLTIWSSASGWHLVEMPSDAPGSVIAHRNIDLEGACESACSTCHVVYLQAEEDMLDLAGSRLGCQIGVLPTRFGIDGTTSIYGSKRMQKTSILEMVTVPAYFDERKAVLRLNEPTAAAYQYVDGGGTFDLSIFTKGFQVATGDLGGDDDIA-KEMT-WFLTAGLVGGSTLPDVVGALGLDVTPLSLGEGVEKIRNPAQFTTYEQTVVQGERVCSLFLISAGIIFLVGTASNPSYLDLLNDRIEFSNEQETFLPTLDAEMQTAGITGCGSYMFDEVTTIKLFLGEDSGFVFRNPNEKRCGCGSFVYLDQTTPDPRVMVFNPHSRSHGWAEAVARVAIADEIFTSGATESNLAIKGAFNKHITVTEHKCCRLRGFTYLVDGLLTSMVNNEIGVQPIGKCRGFHTDAAQAKVDLSSGHKYGPKGIGALYRPRRAIGGGQERGMRSGTPACGGACAEMLFLPVNGHGNNLSFAYEGEKSSSGSACTSASLEPSYVLGAHSRFGRFTTITALVILRSPLEMQGVDIWA
1948350_Abacterium@ISC     IFCILDGLVTVALWSSPSGWVFLEMPDDAPGSVIAHKNIPLEGACESACSTCHVVFLKAEEDMLDLAGSRLGCQIGVLPTRLGIDGTTSVYGSKRMSRTSILELVTVPAYFDDRKAVLRLNEPTAAAYEYIDGGGTFDISLLEKGFQVATGDLGGDDDVASKELS-GMLTAGLVGGSTIPDVVGALGLDVLPLSLGEGVEKLRNPAQFTTYQQTIVQGERACSLFLISAGIVFVAGTARKPSYLIEISDRIELETETKSFL-------------------------------------------------------------------------------------------------------------------------------------------------------------------------------------------------------------------------------------------------------------------------------
7240_Dsimulans@ISC         LYCLFTGLVTVNIWSSPSGWILLEIVDQGKGNVLAHRHIEMEGACESACTTCHVVLLKAEEDLLDMAFSRLGCQIGLLPTRLGIDGTTSHFGAKRIFYSGIMELVTVPAYFNDRKGVLRVNEPTAAAYKIVDGGGTFDISLIQKGFEVSTGDLGGEDDIVVKCLSDLLLTAELVGGMTVPDAVGALDLDVTPLSLGEGFTRIRNPTQFSTASQTIHQGERANLLFLIPRGIVFIAGHAEQSSGLKEIADRIEIHPEAQSLEATLPATLDPMGVQGCGSYLLDEEVKIKLSLGEDSEFVFNNPNIKTCGCGSFMYLDQTTPDPRVMFYNPHSRTHGWTEAVARVALADEIFTSGATESNIAVKGAFYGHITTTEHKCCRLNGFTYLVNGLLTSMVNNEIGVQPIGKCRRFHTDAAQAKVDLSSGHKYGPKGVGALYRPRRPQGGGQERGLRSGTAPAGGAASEMLLIPVNGDGCNLSFAYEGEKASSGSACTSASLEPSYVLDAHSRFGRFTTVYTAKILRSPLEMQGIDLWS
1895707_Abacterium@ISC     TFIFLYGVIKVMIWASPSGWVFLEMPTDAPGSVIAHRNIDLEGACESACSTCHVVYLSPEEDMLDLAGSRLGCQIGVLPTRLGIDGTTSALGSKRMTWSTIVELVTVPAYFDDRKAVLRLNEPTAAAYMFIDGGGTFDVSLPSEGLRVSTGDLGGDDDLIEKQLTPGLFTASLVGGSTLPDVVGALGLDVIPISLGEGVEKIRNPTQFTTFVQTIVQGERVCSLFLIPAGIVFVAGTAKNPTFLEILADREELQDTLESF-ATIEAHLQKSGITGCGSYLYDEVTQIKMFVGQDSGFVFTNPNEKRCGCGSFVYLDQTTPDPRVMKFNPHSRNHGWSEAVARVALADDIFTSGATESNLALKGAFYQHITCTEHKCCRLQGFTYLVNGLLTSMINNEIGVQPIGKCRGFHTDAAQAKVDLSSGHKYAPKGIGALYRPRRAIGGGQERGMRSGTTPCGGASAEMLFIEVNGDGNNISFAYEGEKCSSGSACTSASLEPSYVLDAHSRIGRFTTVFAALVLRSPLEMKGIDIWA
1895706_Abacterium@ISC     -FSLFPELIQLTIWSSPTGWRLLEMPDDAPGSVIAHQNIFLEGACESACSTCHVVYLSAEEDMLDLAGSRLGCQIGVLPTRLGIDGTTSILGSKRMRLTAIMELVTVPAYFDERKAVLRLNEPTAAAYTYIDGGGTFDLSLLENGFQVATGDLGGDDDVAKKELTE-VLTVGLVGGMTIPDAVGALGLDVTPLSLGEGVEKIRNPAQFTTHQQGIVQGERVCSLFLLPAGVVFVVGTASRPSYFESISDRAELL-------LTIEATLSKAGISGCGSYLYDEVEKIKMFMGQDSGFVFENPNEKRCGCGSFVYLDQTTPDPRVMEFNPHSRSHGWAEAVARVAIADEIFTSGATESNLALKGAFYKHVTCTEHKCCRLQGFTYLVNGLLTSMVNNEIGVQPIGKCRGFHTDAAQAKVDLSSAHKYGPKGVGALYRPRRAIGGGQERGMRSGTTPCGGACAEMLFIEVNGDGNNISFAHEGEKASSGSACTSASLEPSYVLEAHSRIGRFTTVAAAKILRSPLEMRGINLWA
1895705_Abacterium@ISC     SFVLLEMLIIVLLWSSPSGWKLFETVALGAGSLVAHENVDLEGACGASCSTCHVVFLPAEEDMLDLAGSRLGCQIGVLPSRMGLDGTTCVYGSKRLPKEAVLQLVTVPAYFDDRQAVLRLAEPTAAAYEYVDGGGTFDFSLMIDGFQVGTGDLGGDDDLAFKEFL-PLITTGLVGGSTHPEVVGALQLDAVPLSLGEGVERIRNPSVFTTAEQTIVQGENACCLFLIPKGIIFLVGTAKSSHKLAQVYERLQMDLESSVWDISFKAEIAQYGITGCAAYMYDEVSKIKMFIGQDSGFVFHNPQEKKCGCGSFVYLDQTTPDPAVMNFNPHARTHGWSEAVARIATADEIFTSGATESNLALKGAYAQHITCTEHKCCRLSGFTYLVDGLLTSMVNNEIGVQPIGACQSFHSDCAQARVALSTGHKYGPKGVGALYRPRRPFGGGQERGLRSGTTFCGGAAALRIFLPINGSDNNISFAGEGEKSSSGSACTSESLETSYVLPSHSRIGRYTTAEACRILRSPLDLEGVDLWV
1895704_Abacterium@ISC     MFAIC-GLITVTIWSSPSGWILIEMQDEAPGSLVAHSNIDLEGACESACSTCHVVFLPAEEDMLDLAGSRLGCQIGVLPTRLGIDGTTSII-SKRMLYSSILETVTVPAYFDERKAVMRLNEPTAAAYKYVDGGGTFDVSLMENNFHVASGDLGGDDDIYIKELTTFIFTVGMVGGSTLPDVVGALGLDVCPMSIGEGVEKIRNPAQYTTYTQTFVQGERANSLFLIKAGITFMAGTARSPSYLKRIADRAELS-KIEAVLVNIEAELKKSGVSGCGSYVFDIVEKIKLYLGTDSGFVFVNPNEKRCGCGSFIYLDQTTPDPRVMKFNPHSRSHGWAEAVARIALADEIFTSGATESNLAIKGAFYKHITVTEHKCCRLEGFTYLVNGLLTSMVNNEIGVQPIGACKGFHTDAAQGKVDLSSGHKYAPKGIGALFRPRRPIGGGQERGMRSGTTPIAGAAAEMYFIPVNGDGNNLSFAYEGEKASSGSACTSESLEPSYVLDAHSRFGRFTTVHAITKLRSPLEMQGVDLWA
1169540_Vbrassicaform@ISC  SYALIQGLITVTIWSSPSGWKLFEKIDEAPGSVVAHHYIDIEGACESACSTCHVLFLEAEEDLLDMAGSRLGCQVGVLPTRLGIDGTTSMFGAKRIFFSGVMELVTTPAYFNDRKGVLRINEPTAAAFKIVDGGGTFDISLISGGFEVATGDLGGEDDVLIKILSEILYTCDLVGGMTVPDAVGALDLDVTPLSLGEGFTRIRNPTQFSTAAQTIFQGERANMLFLIPRGIVFIAGHAKQSSGLDEVADRVTLYSDAQSVGISVEATMSEVGIRGCGTYMGDEVETVKMFVGQNSEFVFDNPNKKECGCGSFVFMDQTTPDPRVMMYNPHSRSHGWAELVARVALAKELFTSGATESNLAIKGAYYGHITTIEHKCCRLEGWTYLVDGLLTSMVNNEIGVQPIGDCRKFHTDAAQAKVDLSSAHKYGPKGVGAIYRPRRPIGGGQERGMRSGTAPIGGACAEMLMIPVNGSGNNLSFAYEGERASSGSACTSASLEPSYVLDAHSRFGRFTTVECVVVLRSPLELQGGEKWT
5874_Tannulata@ISC         TFALLDSLIFLSLWSSFGGWI--ENIEDVPGSIAAHKHIEIEGACDCACSTCHVLYLPPEEDMLDLACSRLGCQVNILPTRLGIDGTTSIFGAKRIFYSGIMELVTVPAYFNDRKGVLRINEPTAAAFKIVDGGGTFDVSLILGGFEVATGNLGGEDDILVKILSEILLTCDLVGGMTVPDAVGALELDVCPLSLGEGFTRIRNPTQFSTAAQTIYQGERANLLFLIPRGIVFVAGNARQSSGLEEVADKVDLYSEKQSVTISLQAEIG--VLVGCGVYMMDEKYVIKFYLGYDEGFTFDNPNVTKCGCGSFFYLDQTTCDPRVMAFNPHSRTHGWAEAVARVALCENIFTSGATESNLAIKGKFYGHITTIEHKCCRLNGYTYLPYGPVTSIVNNEIGVQNIGRCKKFHTDAAQSKLDLSSGHKYGPKGVGALFRPRRPIGGGQERGLRSGTTAVGGAAAEMLLLDVNGSGNNMSFEFEGESASSGSACTSASLEPSYVLSAHSRFGRFTMVMALSTLRSPLEILKKDLWP
1895778_Msp@ISC            TFALILGLLQVNIWSSPSGWQLVEMPDDAPGSVIAHRNIELEGACESACSTCHIVYLAAEEDMLDLAGSRLGCQIGVVPTRLGIDGTTSVYGSKRMLLTSIIEMVTVPAYFDDRKAVLRLNEPTAAAYNYVDGGGTFDISLMEKGFQVATGDLGGDDDVALKELTEHLLTVGLVGGSTIPDVVGALGLDVTPLSLGEGVEKIRNPVQFTTYQQSIVQGERVCSLFLIAAGIVFVAGTAEKPSYLDALSDRTESLSEAETFLPSIEATLKKSGISGCGQYLFDEVETIKMFFGEDSGFVFRNPNEKRCGCGSFVYLDQTTPDPRVMKFNPHSRNHGWAEAVARVAIADEIFTSGATESNLAIKGAFYKHVTVTEHKCCRLQGFTYLVNGLLTSMVNNEIGVQPIGACRGFHTDCAQAKVDLSSGHKYGPKGIGALYRPRRPIGGGQERGMRSGTTPCGGACAEMMLLPINGDGNNISFAFEGEKASSGSACTSASLEPSYVLDAHSRFGRFTTIYAIHVLRSPLDMLGVDLWA
302409_Eruminantium@ISC    LFSLIDGVIVISIWASPSGWVLFEMPDEAYGTLLAHRNVDLEGACESACSTCHVIYVEIDEDMLDLAGSRLGCQIGVLPTRLGIDGTTSIYGSKRMVVTSILKSVTVPAYFDERKAVLRLNEPTAAAYKCIDGGGTFDVSLLHDGFQVATGNLGGDDDFAYKELSTCVLTTKLVGGATVPEIVGALPLDTLPLSLGEGVEKIRNPAQFTTYVQNICQGERINSLFLIPAGIVFVMGTAKNNTLLQEVSDRAEISSEAEAFIPIIEAEIKDVGIQGCGKYILDVQQIIKMFNGEDSGFVFKNPNEKRCGCGSFVFLDQTTKDSRVMEFNPHSRSHGWAEAVARIALAEEIFTSGATESNLAIKGAFYKHITVTEHKCCRLTGFTYLVNGLLTSMVNNEIGVQPIGKCHGFHTDAAQAKVDLSSGHKYAPMGIGALYRPRRPIGGGQERGMRSGTTPAGGAAAVMLLIPVNGDGNNLSFPYEGENASSGSACTSASLEPSYVLDEHSRFGRFTTIYAALVLRSPLEMQGINLWD
985867_COthessalonice@ISC  -IALVMEVIHLTVWSSASGWHLLEMPNDAPGSVIAHRNIDLEGACESACSTCHVVYLQAEEDMLDLAGSRLGCQIGVLPTRFGIDGTTSVYGSKRMEKTSIVELVTVPAYFDERKAVLRLNEPTAAAYQYVDGGGTFDISIFTKGFQVATGDLGGDDDLA-KELS-PFLTAGLVGGSTLPDVVGALGLDVTPLSLGEGVEKIRNPVQFTTYEQDIVQGERVCSLFLIPAGIIFLVGTALNPSYLDILNDRVEFNEEQETFLASIEAELQTAGITGCGSYMFDEVKTIKMFLGEDSGFVFRNPNEKRCGCGSFVYLDQTTPDPRVMIFNPHSRSHGWAEAVARVAIADEIFTSGATESNLAIKGAFNKHITVTEHKCCRLQGFTYLVDGLLTSMVNNEIGVQSIGKCRGFHTDAAQAKVDLSSGHKYGPKGIGALYRPRRAIGGGQERGMRSGTPACGGACAEMLFVPVNGHGNNLSFAYEGEKSSSGSACTSASLEPSYVLGAHSRFGRFTTVAAILILRSPLEMQGIDIWA
336407_Rbellii@ISC         MFAIINDLIIVAIWSSPSGWKLIETINEAPGSIVAHSNIDLEGACESACATCHVLYLEPEEDMLDLAGSRLGCQIGVLPTRIGIDGTTTTFGSKRFLMRAVLELVTVPAHFNDRMAVLRLAEPTAAAYKYVDGGGTFDVSLITEGFQVATGDLGGDDDIACKELLEILFTCGLVGGVTIPDAIGALPLDVVPLSLGEGVEKIRNPIKFTTYAQTFLQGERVCTLFLLKAGAVFIAGSASKPDYITDLADRQELFSEAKTSLVSLDALIKKTGVSGCGTYVFDEVERIKMYLGEDSQFTFTNPNEKNCGCGSFVYMDQTTPDPRVMKFNPHSHSHGWAEAVARIALAEEIFTSGATESNLAIKGAFYGHITVSEHKCCRLQGVTYLINGLLTSMVNNEIGVQPIGKCRGFHSDSAQGKVDLSSGHKYGPKGIGALYRPRRPIGGGQERGMRSGTTPIGGAAAEMLFISVNGDGNNLSFAGEGEKASSGSACTSASLEPSYVLDAHSRFGRFTTIYAVLCLRSPLEMQGIDLWA
235443_Cneoformans@ISC     LYSMLCGLLTVNIWSSPSGWVLLEGIHEGNGDILAHEHIDLEGACESACSTCHVIFLPADEDMLDLAGSRLGCQVGALPTRLGIDGTTSVFGAKRIFYSGVMSLVTVPAYFNDRKGVLRVNEPTAAAYKIVDGGGTFDISLMQKGFEVSTGDLGGEDDLVLKCLSDLLFTADLVGGMSVPDAVGALNLDVTPLSLGEGFTRIRNPTQFSTAAQTVYQGERVNLLFLLPKGIIFIAGNAEASSSLDEVSDRIEFVDEAQSLRATMPAELSTPLISGCGAYLFDEVERIKFSIGRDAGFVFDNPNIITCGCGSFIYLDQTTPDPRVMQYNPHSRTHGWAEAVARVALAQDVFTSGATESNMLIKGAFHQHITTTEHKCCRLTGFTYLVNGILTSMVNNEIGVQPISQIKGFHTDAAQAKVDASSGHKYGPKGVGAAYRPRRPIGGGQERGLRSGTAPVGGACAEMLLIEINGDGCNLSFAYEGEKASSGSACTSASLEPSYVLAAHSRFGRFTTILVVRVLRSPLEMQGIDIWS
156889_Mmarinus@ISC        ------------------------MPNDVEGSLVAHEHIPLECACESACSTCHVVFLEAEEDILDKAGSRLGCQIGVIPSLLGIDGTTSVYGSKRMLVSSILELVTVPAYFDDRKGVMRLNEPTAAAYAYVDGGGTFDISLLSKGFQVSTGDLGGDDDLGLKELTERLFTAGLVGGSTLPDVVGALNLDVTPLSLGEGMEKIRNPTQFTTFKQTIVQGERANSLFLIVAGIVYVAGTAKKPAYLDELADRSEVNSEGDTFM----------------------------------------------------YMDQTTPDPRVMKFNPASRSHGWADAVARVASADEIFTSGATESNLAIAGAFYKHITPTEHKACRLQGFTYLVDGMLTSMVNNEIGVQPIGACRKFHCDAAQGKVDLSSGHKYGPKGIGALYRPRRAIGGGHERGMRSGTTPIGGACAEMLLLTVNGSGNNISFEYEGEKASSGSACTSASLEPSYVLNAHSRFGRFTTVAVIITLRSPLEMQGIDLWA
1264899_Zcompransoris@ISC  LYLLLGGLAVILVWSSPSGWFLRDMPDDAPGSVIAHRNIDLEGACESACSTCHVIFLPAEEDMLDLAGSRLGCQIGVLPTRLGIDGTTSVYGSKRMTVSSILELVTVPAYFDDRRAVLRLNEPTAAAYKYVDGGGTFDVSLLEKGFQVATGDLGGDDDLALKELTSHVFTVGLVGGSTIPDVVGALGLDVVPLSLGEGVEKIRNPVQFTTYQQTVLQGERVNSLFLIVAGIVFVAGTAEKPSYLDALSDRAELLAEAEGFL-EVEAELKKSGITGCGQYLYDEVETVKMFIGKDSGFVFINPNEKRCGCGSFVYLDQTTPDPRVMKFNPHSRSHGWAEAVARVALADEIFTSGATESNLAIKGAFNKEVTVTEHKCCRLQGFTYLVNGLLTSMVNNEIGVQPIAGAHGFHTDAAQAKVDLSSGHKYGPKGIGALYRPRRAMGGGQERGMRSGTPPCGGACAEMLFVPVNGDGNNLSFAYEGEKASSGSACTSASLEPSYVLEAHSRFGRFTTIYAATVLRSPLEMQGIDLWS
5888_Ptetraurelia@ISC      FFSLIEGLVSVNLWSSPSGWVIQEMVDTTPGNLIAHKNVDLEGACESACSTCHVLYLPPPEDLLDLAGSRLGCQVNILPTRLGIDGTTSVFGAKRIFYSGVMDIVTVPAYFNDRKGVLRINEPTAAAFKIVDGGGTFDISLINAGFEVATGDCGGEDDLSSKILSDLLLTCELVGGMSVPDAVGALDLDVTPLSLGEGFTKIRNPTQYSTASQTIFQGERANLLFLIPRGIVFIAGHADQSSGLEQIADRVDAFQEAKAIELTIDAEMQNAAIKGCGSYMLDEVEKVKMVVGEDSEFVFKNPNQKQCGCGSFIYLDQTTPDYRVMQYNPHSKTHGWTEAVARIALTQSIFTSGATESNAALKGYFYGHITTTEHKCCRLEGVTYLVNGLLTSMVNNEIGVQNISRCHGVHSDMAQAKVDLSSAHKYGPKGIGALYRPRRQIGGGQERGLRSGTPHCGGAAAELLLIPINGSGNNVSFAFEGEKASSGSACTSASLEPSYVLQAHSRIGRFTTVFLLQSLRSPLEMQGIDIWT
45264_Amillepora@ISC       LYALFGGLVTVNIWSSPSGWVLLE----------------MEGACESACSTCHVVFLPPEEDMLDMAFSRLGCQIGVLPTRLGIDGTTSVFGAKRIFYSGVMELVTVPAYFNDRKGVLRVNEPTAAAYKIVDGGGTFDISLIQKGFEVATGDLGGEDDLLIKILSDMLFTCDLVGGMTVPDAVGALDLDVTPLSLGEGFTKIRNPTQFSTAAQTIHQGERANMLFLIPRGIVFIAGNAEQSSGLKEVADKTEIHPEAQSLEATLPASLSVNAIQGCGSYLFDEEYKIKLSLGEDSEFIFNNPNIKTCGCGSFLYLDQTTPDPRVMYYNPHSRTHGWSEAVARVALADEVFTSGATESNIAVKGAFYKHITTTDHKCCRLGGFTYLVNGLLTSMVNNEIGVQPIGACRKFHTDAAQAKVDLSSGHKYGPKGVGALYRPRRPQGGGQERGMRSGTHMAGGACAEMLLITVNGDGCNLSFAFEGEKASSGSACTSASLEPSYVLDAHSRFGRFTTIYTVKILRSPLEMQGIDIWS
1986869_Rbacterium@ISC     ------------------------MVDDAEGSXIAHKNIDLEGACESACATCHVLFLEPEEDMLDLAGSRLGCQIGVIPTRLGIDGTTTIYGSKRFPYSAVLELVTVPAYFDDRKAVLRLNEPTAAAYKFVDGGGTFDISLLTEGFKVSSGDLGGDDDFCLKELSELVLTVGFVGGSSIPDVVGALGLDITPLSLGEGMEKVRNPIQFTTYEQTILQGERVNSLFLIPPGIVFXSGSAXKPTHXVKISDRKEFNTELDTFLMTVSARLQKSGITGCGSYLADEKQNIKLFIGQDSGFEFTNPNEKRCGCGSFVYLDXTTPDPRVMRFNPHSRNHGWAEATARVAIANEVFTSGATESNLAXKGAFYGHITCTEHKCCRLEGXTYLVDGXLTSMVHNEIGVQPIGEARNFHTDCAQAKVDLSSGHKYGPKGIGALYRPRRSMGGGQERGMRSGTPACGGACCEMMFIKVNGSGNNLSFAYEGEKSSSGSACTSASLEPSYVLEAHSRIGRFTTIKAADVLRSPLEMQGVDIWA
1357716_Bsalamandrivo@ISC  VYAVLGGLLTVTIWSSPSGWIILEGYDEAKGNLLAHANIDLEGACESACSTCHVLYLEPDEDMLDLAGSRLGCQLGVIPTRMGIDGTTSIFGAKRIFYSGVMDLVTVPAYFNDRKGVLRVNEPTAAAFKVVDGGGTFDISLIQKGFEVSTGDLGGEDDLVVKILSDTLFTAELVGGMSVPDAVGALELDVTPLSLGEGMTKIRNPTQFSTAAQTIYQGERVNILFLIPRGIVFIAGNADAASSLSEVADRIESHDEAQSLTVTLQALTDDPLINGCGVYLFDEVDKIKFSIGEDAQFVFNNPNVKMCGCGSFTYLDQTTPDPRVMMYNPHSRTHGWSEAVGRIALADEIFTSGATESNLAIKGAFYKHITTTEHKCCRLEGFTFLVNGLLTSMVNNEIGVQPIGRCRKFHTDAAQAKVDLSSGHKYGPKGIGALYRPRRPIGGGQERGLRSGTTPVGGACAEMLLLRVNGAGCNLSFAYEGEKASSGSACTSASLEPSYVLDAHSRFGRFTTVFAIELLRSPLEMRGLNIWT
1437059_Mmoscoviense@ISC   MFAIVLGLMQVMVWASPSGWLLIEMPDEAPGSVIAHRNLELEGACESACSTCHIVFLAAEEDMLDLAGSRLGCQVGVLPTRMGIDGTTSVYGSKRMILTSIIELVTVPAYFDDRKAVLRLNEPTAAAYNYVDGGGTFDISLMEKGFQVATGDLGGDDDIALKELTEHMLTVGLVGGSTIPDVVGALGLDVTPLSLGEGVEKIRNPVQFTTYQQSIVQGERVNSLFLITAGIVFVAGTAEKPSYLDALSDRTESLSEAETFLPILDAALKKSGISGCGQYLFDEVETIKMFFGEDSGFVFRNPNEKRCGCGSFVYLDQTTPDPRVMKFNPHSRNHGWAEAVGRVAIADEIFTSGATESNLAIKGAFYKHVTVTEHKCCRLQGFTYLVNGLLTSMVNNEIGVQPIGACRGFHTDCAQAKVDLSSGHKYGPKGIGALYRPRRPIGGGQERGMRSGTTPCGGACAEMLLLPINGDGNNISFAFEGEKASSGSACTSASLEPSYVLDAHSRFGRFTTIYAIHALRSPLDMLGVDIWA
1314807_Dbispora@ISC       LYSMLLGLLTVNIWSSPSGWRLLEGIKEANGDIIAHEYIDLEGACESACSTCHVLYLPPDEDMLDMAGSRLGCQVGALPTR-GIDGTTSVFGAKRIFYSSVMQLVTVPAYFNDRKGVLRVNEPTAAAYRIVDGGGTFDISLMQKGFEVSTGDLGGEDDLVLKILSETLFTADLVGGMTVPDAVGALNLDVTPLSLGEGMTKIRNPTQFSTAAQTVYQGERVNLLFLIPKGIIFIAGNADASSSLDEVADRIEVADEKQSLNATIPAAQGPPLINGCGSYLFDEVEKIKFSIGEDSKFAFVNPNIKACGCGSFVYLDQTTPDPRVMQYNPHSRTHGWAEAVARVALADDIFTSGATETNMAIKGAFHKHITTTEHKCCRLEGFTYLVNGLLTSMVNNETGVQPIGALRGFHTDAAQAKVDLSSGHKYGPKGVGAAYRPRRPIGGGQERGLRSGTTAVGGAAAEMLLIEVNGDGCNLSFSYEGEKASSGSACTSASLEPSYVLAAHSRFGRFTTVFVVHILRSPLEMQGIDIWS
6087_Hvulgaris@ISC         LYVLFAGLIIVNLWSSPSGWVMFETVDKGKGNVLAHQNIDLEGACESACSTCHVVLLDPEEDMLDMAFSRLGCQIGFLPTR-GIDGTTSVFGAKRIFYSGVMELVTVPAYFNDRKGVLRVNEPTAAAFRIVDGGGTFDVSLIHKGFEVSTGDLGGEDDLLVKCLSDLLLTAELVGGMTVPDAVGALELDVTPLSLGEGMTKIRNPTQFSTAAQTIYQGERANLLFLIPRGIVFIAGNAEQSSGLKEVADKVEVHPESQSLEATLSAELEPSGIEGCGSYLFDEVKQIKMSIGEDSEFVFNNPNIKTCGCGSFIYMDQTTPDPRVMQYNPHSRTHGWAEAVARVGLADEIFTSGATESNIAIKGAFNKHITSTEHKCCRLGGFTYLVNGILTSMVNNEIGVQPIGACKNFHTDAAQAKVDLSSGHKYGPKGVGALYRPRRPMGGGQERGLRSGTAPVGGACAEMLLIDVNGDGCNLSFSCEGEKASSGSACTSASLEPSYVLDAHSRFGRFTTIFTIKVLRSPLEMQGIDLWS
1951236_Rbacterium@ISC     MFCLLDGLIKVNIWSSPSGWFLKEQVETVPGTVAAHNNIRLEGACESACSTCHVLFLQPEEDMLDLAGSRLGCQIGLVPTRPGIDGTTSILGSKRMYYRSILELVTVPAYFDEKKAVARLNEPTAAAYNYVDGGGTFDVSLMQQGFKVGVGDLGGDDDIVPKEFS-KFFTLGLVGGSTLPDVVGALRLDVVPLSLGEGVDKIRNPCKFTTYAQTLVQGERACSLFIIKAGIVFVAGTAMKPTYLEKLSDRIEDSNELHTLIYTIDANLSECGVTGCGSYIFDDVISIKMFIGEISGFDFVNPNEKRCGCGSFVYLDQTTPDPRVIDYNPHSRTHGWAEKVARIALADEFFTSGATESNIAIKGAFYGHITLTEHKCARLQGFTFLVDGLLTSMLNNEIGTQPIGECRGFHTDAAQAKVDLSSGHKYGPKGIGAIYRPRRSIGGGQERGIRSGTTFAGGAAAEMLFLGINGDGNNLSFAGEGEKASSGSACTSASLESSYVLDSHSRFGRFTNVYAILKLRSPLEMQGIDLWQ
1951237_Rbacterium@ISC     MFCLVDGLITINIWSSPTGWLLKETV-DVLGTVAAHNNIDLEGACESACSTCHVVYLSPEEDMLDLAGSRLGCQIGLVPTRLGIDGTTSIY-SKRMFISSILELVTVPAYFDEKKAVLRLNEPTAAAYNYVDGGGTFDVSLMQKGFKVGVGNLGGDDDIV-KELS-KLFTLGMVGGSTLPDIVGALNLDVVPLSLGEGVDKIRNPTKFTTYAQTLVQGERACSLFIIKAGVVFIAGTAKKPSYIERLSDRVQDDPEAGALIYTIDAEISECGVTGCGSYIFDDVTSIKMFIGQISGFDFVNPNEKRCGCGSFAYLDQTTPDPRVMDYNPHSRTHGWAEMVARVALADEFFTSGATESNIAIKGAFYSHITLTEHKCARLQGFTFLVNGLLTSMVNNEIGVQPISACRGFHTDAAQAKVDLSSGHKYGPKGVGAIYRPRRSFGGGQERGIRSGTTPVGGAAAEMLLISVNGDGNNFSFAGEGEKASSGSACTSSSLEPSYVLEAHSRFGRFTTIYAILQLRSPLEMQGIDIWK
2053833_Msp@ISC            LFAIVLGLIQVNIWSSPSGWVMLEMPDEAAGSVIAHHAIDLEGACESACSTCHVVYLKAEEDMLDLAGSRLGCQIGVLPTRLGIDGTTSVYGSKRMTLTSIVEQVTVPAYFDDRKAVLRLNEPTAAAYNYVDGGGTFDVSLMEKGFQVATGDLGGDDDIALKELSDHMLTVGLVGGSTIPDVVGALGLDVTPLSLGEGVEKIRNPVQFTTYQQTILQGERVCSLFLIAAGIVFVAGTAEKPSYLDALSDRAESLSEAETFLPTIDASLKKSGISGCGSYLFDEIETIKMFLGEDSGFVFRNPNEKRCGCGSFVYLDQTTPDPRVMKFNPHSRNHGWAEAVARIAIADEIFTSGATESNLALKGAFYKHVTVTEHKCCRLQGFTYLVNGLLTSMVNNEIGVQPIGACRGFHTDCAQAKVDLSSGHKYGPKGIGALFRPRRPIGGGQERGMRSGTTPCGGACAEMLLLPINGDGNNISFAFEGEKASSGSACTSASLEPSYVLDAHSRFGRFTSIFAIHVLRSPLDMLGVDIWA
578462_Amacrogynus@ISC     MYSLLGGLLTVNIWSSPSGWVLLEDFEKADNSLVAHANIDLEGACESACSTCHVVYIPPDEDMLDLAGSRLGCQVGVIPTR-GIDGTTSIFGAKRIFYSGVMELVTVPAYFNDRKGVHRVNEPTAAAYKIVDGGGTFDISLMSKGFEVSTGDLGGEDDLLVKILSDYLFTAELVGGMSVPDAVGALDLDVTPLSLGEGFTRIRNPTQFSTAAQTIFQGERVNLLFLLPKGIVFIAGNADTASSLKEVADRIEIANEAQSLQVSMPAE--KELVKGCGSYIFDEEVSIKLSLGEDAQFVFYNPNVKACGCGSFIYLDQTTPDTRVMMFNPHSRTHGWSEAVARVALADEVFTSGATESNLALKGAFYRHITTTEHKCCRLEGFTYLVDGLVTSMVNNEIGVQPIGACRKFHTDAAQAKVDLSSGHKYGPKGIGALYRPRRPIGGGQERGLRSGTTPVGGACAEMLLITVNGSGCNLSFAFEGEKASSGSACTSASLEPSYVLEAHSRFGRFTTVAVVKVLRSPLEMQGIDLWS
39947_Osativa@ISC          LYAILGQLLTVNIWSSPSGWILLEKIDSVPGSIAAHENIELEGACESACSTCHVVYLEPDEDMLDLAGSRLGCQVGLLPTRLGIDGTTSVFGGKRIFYSGVMELVTVPAYFNDRKGVQRINEPTAAAYNIVDGGGTFDVSLISNGFEVATGDLGGEDDLLVKILSEILFTCELVGGMTVPDAVGALDLDVTPLSLGEGFTRIRNPTQFSTAAQTILQGERANLLFLIPRGIVFIAGTAERSSGLEQVADKIDTYPVKNVIQAALDAQLL--YLAGCGSYLFDEVEKIKMHIGKDSEFVFINPNSKECGCGSFTYMDQTTPDPRVMRYNPHSRTHGWSDAVARVALADEFFTSGATECNIAVKGMFYRHVTTTEHKCCRLQGFTYLVDGVLTSMVNNEIGVQPIGRCKGFHTDAAQAKVGLSSAHKYGPKGVGALYRPRRPMGGGQERGIRSGTTPVGGACAEMLLIDINGSGNNLSFAYEGEKASSGSACTSASLEPSYVLEAHSRFGRFTTVRAILVLRSPLEMKGIDLWA
1961830_Rendosymbiont@ISC  MFAIIDDLLIVAIWSSPSGWQLIEMPDDAPGSIIAHQNIDLEGACESACATCHVLYLKPEEDMLDLAGSRLGCQIGVLPTRIGIDGTTSVFGSKRFLMTAILTLVTVPAHFNDRMAVLRLAEPTAAAYKYVDGGGTFDVSLMQTGLQVATGDLGGDDDVMCKELSKLLFTTGLVGGSTIPDAVGALALDVVPLSLGEGTEKIRNPIKFTNYVQTLVQGERVCSLFLLKAGIVFIAGSASKPSYLETLADKQELYAECETFLVSLEARIRKSGISGCGSYVFDEVERIKMYLAEDSGFTFNNPNEKSCGCGSFVYMDQTTPDPRAMKFNPHSRSHGWAEAVSRVALADEVFTSGATESNLAIKGAFYGHITVSEHKCCRLNGFTYLINGLLTSMVNNEIGVQPIGKCRGFHSDIAQGKVDLSSGHKYGPKGIGALYRPRRPLGGGQERGMRSGTTPIGGAAAEMLFIAVNGDGNNLSFAYEGEKASSGSACTSSSLEPSYVLDAHSRFGRFTTIYAVLKLRSPLEMQGVNLWA
4896_Spombe@ISC            LYALFLGILTVAIWSSPSGWCLIEGIEEGN----------EEGACESACSTCHVVYLDPEEDMLDLAGSRLGCQVGVIPTRFGIDGTTSVFGAKRIFYSGIMSLVTVPAYFNDRKGVLRVNEPTAAAYKVVDGGGTFDISLLNNGFEVSTGDLGGEDDLVVKCLSDMIFTAELVGGMTVPDAVGALHLDVTPLSLGEGFTRIRNPTQFSTAAQTIFQGERVNLIFLIPKGIVFVAGNADAGSSLDEVADKIEVTDAKQSVEVKLPAKQSMGMIQGCGAYLFDEIKSVRLQIGVDSRFIFSNPNVKTCGCGSFTYMDQTSPDYRVMIYNPHSRTHGWAEAVARIAVADEIFTSGATESNAILKGAFYKHVSVTEHKCLRLEGFTFLVNGLLTSMVNNEIGVQPIGKCRKFHSDAAQGKVDLSSAHKYGPKGIGAAYRPRRPIGGGQERGLRSGTPSVGGAACEMLLLPTNGDGCNISFNYEGEKASSGSACTSASLEPSYVLSAHSRFGRFTTIYAINSLRSPLDLQGVDLWS
5763_Nfowleri@ISC          FYIVLYGVISVALWSSASGWIFRETVKKAPGHLVAHANIDLEGACESACSTCHVIFCGPEEDMLDLAGSRLGCQVGVLPTRLGIDGTTSVFGAKRIFLSSIMELITVPAYFNDRKGVERINEPTAAAYTIVDGGGTFDISLIQDGFEVATGDLGGEDDVAIKILSDTLFTCELVGGMTVPDVVGALDLDVTPLSLGEGFSRIRNPTQFSTAAQTIYQGERANLLFLIPRGIVFIAGNAEQSSGLDKQADKIDTHALAKQLQVTLDAYMKPAGIKGCGSWFLAEIERISMNIGVDAKFVFNNPNAITCGCGSFVYFDGTTMDPRVMVYNPHSRTHGWSEAVARVALASEVFTSGATESNTALKGAFYKHITVTEHKCCRLEGFTYLVNGLLTSMVNNEIGVQPIGKCRKLHTDCAQAKVDLSSGHKYGPKGIGALYRPRRPIGGGQEGGRRSGTTPCGGAAAEMLLLEINGDGNNISFAFEGENASSGSACTSASLEPSYVLNAHSRFGRFTTVYVVRALRSPLEMKGIDLWN
2032658_Abacterium@ISC     LFALA-NLLQVLIWSSPSGWRFTDMADDAPGSVIAHRNFDLEGACESACSTCHVVYLKADEDMLDLAGSRLGCQIGVLPSRLGIDGTTSVYGSKRMILSSIVELVTVPAYFDDRKAVLRLNEPTAAAYQYVDGGGTFDVSLMEKGFQVATGDLGGDDDIALKELTEHLLTVGLVGGSTIPDVVGALGLDVTPLSLGEGVEKIRNPAQFTTYQQAIVQGERVNSLFLIAAGIVFVAGTAEKPSYIEALSDRAENLSESETFLPSIDAAIKKTGISGCGSYVYDETETIKLFLGEDSGFVFRNPNEKRCGCGSFVYLDQTTPDPRVMKFNPHSRNHGWAEAVARVGIASEIFTSGATESNLAIKGAFYKHITVTEHKCCRLLGFTYLVDGLLTSMVNNEIGVQPIGACRGFHTDCAQAKVDLSSGHKYGPKGIGALYRPRRAIGGGQERGMRSGTTPCGGACAEMLFVPVNGHGNNLSFAFEGEKASSGSACTSASLEPSYVLEAHSRIGRTTTVIAALVLRSPLEMEGIDIWA
2032651_Mbacterium@ISC     ------------------------MIQEAAGSLVAHANLPLEGACEAACSTCHVVYLDPEEDMLDKAGSRLGCQVGVIPSVLGIDGTTSVYGSKRMVVSSILELVTVPAYFDDRKAVLRLNEPTAAAYKYIDGGGTFDVSLLEKGFQVATGDLGGDDDLMLKELSAGVFTVGLVGGSTLPDVVGALNLDVTPLSLGEGVEKVRNPTQFTTFKQTVVQGERACSLFLIAAGIVYVAGTAEQPSYLDALADRNEVANEADTFM----------------------------------------------------YMDQTTPDPRVMKFNPASRSHGWADAVARVAIADEVFTSGATESNLAIWGAFYRHITPTEHKACRLAGFTFLVNGLLTSMVNNEIGVQPIGRCRKFHCDAAQGKVDLSSAHKYGPKGIGALYRPRRPIGGGHERGFRSGTTPLGGACAEMLLITVNGDGNNISFQYEGEKASSGSACTSASLEPSYVLSAHSRFGRFTTVHVIITLRSPLEMQGIDPWA
2032650_Mbacterium@ISC     ------------------------MPDEAEGTLTAHAHIPLEGACESACSTCHVVYLELEEDLLDRAGSRLGCQIGVVPSVLGIDGTTSVYGSKRMLLSSILELVTVPAYFDDRKAVLRLNEPTAAAYNFIDGGGTFDISLLNQGFQVATGNLGGDDDLVLKELSARIFTAGLVGGSTLPDVVGALNLDVTPLSLGEGVEKIRNPTQFTTFKQTILQGERVCSLFLIVAGIVFVAGTAEKPSYLDELADRNEVSSEMDTFM----------------------------------------------------YMDQTTPDPRVMKFNPASRSHGWADAVARVALADEVFTSGATESNLAIQGAFYQHITLTEHKACRLAGFTYLVNGLLTSMANNETGVQPIGQCRKFHCDAAQGKVDLSSAHKYGPKGIGALYRPRRPMGGGHERGMRSGTTPLGGACSEMLLITVNGDGNNISFDYEGEKASSGSACTSASLEPSYVLSAHSRFGRFTTVFVITVLRSPLEMQGIDVWG
2032652_Mbacterium@ISC     ------------------------MPNEVEGTVAAHLYIPLEGACESACSTCHVVYLPAEEDLLDMAGSRLGCQIGVIPSVLGIDGTTSVYGSKRMLVSSILELVTVPAYFDDRKAVLRLNEPTAAAYRFIDGGGTFDISLLDQGFQVATGNLGGDDDLSFKELTTLIFTAGLVGGSTLPDVVGALNLDVTPLSLGEGVEKIRNPTQFTTFKQTILQGERVCSLFLIVAGIVFVAGTAEKPSYLDELADRHEVNNEQDTFM----------------------------------------------------YMDQTTPDPRVMKFNPASRSHGWAEAVARVALADEVFTSGATESNLAIQGAFYQHITPTEHKACRLAGFTYLVDGLLTSMGNNEIGVQPIGQCRKFHCDAAQGKVDLSSGHKYGPKGIGALYRPRRPQGGGHERGMRSGTTPLAGACAEMLLITVNGSGNNLSFGFEGEKASSGSACTSASLEPSYVLSAHSRFGRFTTVFTALVLRSPLEMQGIDIWS
1797211_Abacterium@ISC     ------------------------MPDDAPGSVIAHQNVDLEGACESACSTCHVVFLPAEEDMLDLAGSRLGCQIGVLPTRLGIDGTTSVYGSKRMSKNSILELVTVPAYYSERRAILRLNEPTAAAYESIDGGGTFDVSLLHKGFQVAVGDLGGDDDLFVKELTEIILTAFLVGGSTVPDVVGALGLDVTPFALGEGVEIIPNPCQFTTAQQTIVQGTRLCSLFLIPAGLVFLAGSARKPTY------------------PTVPAVLQKSGITGCGAYLQDERTRVKLFLGEDSGFVFKNPNEKRCGCGSFV---------------------------------------------------------------------------------------------------------------------------------------------------------------------------------------------------------------------------
45351_Nvectensis@ISC       QFTLFCGFVTVNIWSSPSGWVLLEVVKPGKGNLLAHRYISMEGACESACSTCHVVGLPPEEDLLDMAFSRLGCQIGILPTRMGIDGTTSVFGAKRIFYSGVMELVTVPAYFNDRKGVLRVNEPTAAAYKIVDGGGTFDISLIQKGFEVATGDLGGEDDLLIKILSDMLFTCDLVGGMTVPDAVGALDLDVTPLSLGEGFTKIRNPTQFSTAAQTIFQGERANLLFLIPRGVVFIAGNAEQSSGLKEIADKTEMHPEAQSLEATLPATLSPAAVQGCGSYLFDELTKIKLSLGEDSEFVFNNPNIKTCGCGSFIYLDQTTPDPRVMFYNPHSRTHGWSEAVARVALADEIFTSGATESNIAIKGGFYKHITATEHKCCRLGGFDYLVNGIFTSMVNNEIGVQPLGACRKFHTDAAQAKVDLSSAHKYGPKGIGALYRPRRPQGGGQERGMRSGTHVCGGACAEMLLISVNGDGCNLSFAYEGEKASSGSACTSASLEPSYVLEAHSRFGRFTTIYTVKVLRSPLEMQGIDLWS
35688_Ppurpureum@ISC       WFALVADLLTVNIWSSPSGWYLKEAIDKAPGNMVAHRNIDLEGACESACSTCHVVFLKPDEDMLDLAGSRLGCQIGLLPTRLGIDGTTSVFGAKRIFYSGVMELVTVPAYFNDRKGVMRINEPTAAAYEIVDGGGTFDVSLISGGFEVSTGDLGGEDDLLIKILSEMLFTCELVGGMTVPDVVGALDLDVTPLSLGEGFTRIRNPTQFSTAAQTILQGERANILFLIPRGIVFIAGHAEQSSGLEQVADRVELYNQKEVIKAELDANIQPPGVNGCGSYLLDERSTIRLNAGEDSEFVFRNPNVKTCGCGSFVYLDQTTPDPRVMHYNPHSRTHGWSESVARVALAEEIFTSGATEANMAVKGAFYSHITCTEHKCCRLQGFTYLVDGLLTSMVNNEIGVQPAAACKGFHTDAAQAKVDLSSGHKYGPKGIGAIYRPRRPIGGGQERGLRSGTTACGGAAAEMLLIPVNGSGNNVSFAFEGEKASSGSACTSASLEPSYVLDAHSRFGRFSTVYAILVLRSPLEMQGIDIWV
292805_Wendosymbiont@ISC   ------------------------MPDEAAGTLLAHRSPDLEGACESACSTCHVIYVEIDEDMLDLASSRLGCQIGVIPTRPGIDGTTSVYGPKRMVLTSILKTVTVPAYFDDRKAVLRLNEPTAAAYKYVDGGGTFDISLLHQGFQVAVGDLGGDDDLSLKELSTCIFTTGLVGGATVPDAVGALNLDVLPLSLGEGVEKIRNPVRFTTYIQTICQGERINSLFLIPAGVIFVVGTAENSSFLEQVSDRAELHNTAESL-PTIAAYLQEAGVQGCGKYILESVEKIKMFLGEDSGFVFKNPNEKKCGCGSFVFLDQTTKDPRVMEFNAHSRSHGWAEVVARIALADEIFTSGATESNMAIKGAFYKHITVTEHKCCRLNGFTYLVNGLLTSMVNNEIGVQPIGACRNFHTDAAQSKVDLSTSHKYGPMGIGALYRPRRPIGGGQERGMRSGTTPAGGAAAEMLLIPVNGDGNNLSFPYEGEKASSGSACTSASLEPSYVIGEHSRFGRFTTIYAALALRSPLEMQGIDLWD
3218_Ppatens@ISC           VFALIGGMVTVNLWSSPSGWILLEKIDKVPGSMAAHENIELEGACESACSTCHVIYLPPDEDMLDLAGSRLGCQVGLLPTRLGIDGTTSVFGGKRIFYSGVMELVTVPAYFNDRKGVLRINEPTAASYRVVDGGGTFDISLISGGFEVATGDLGGEDDLLVKVLSDVLYTCELVGGMTVPDCVGALDLDVTPLSLGEGFTRIRNPTQFSTAAQTVLQGERANVLFLIPRGIVFIAGNAEQSSGLEQVADKIDTYPVKQSISASLEAKLH--YLVGCGTYLFDEVEKIRMHVGKDSEFVFINPNSKQCGCGSFTYLDQTSPDPRVMQYNPHSRTHGWSDAVARIALANEIFTSGATEANIALKGMFYKHITTTEHKCCRLQGFTYLVDGLLTSMVNNEIGVQPIGECRKFHTDAAQAKVDLSSAHKYGPKGVGALYRPRRAMGGGQERGIRSGTTPVGGACAEMLLIDVNGSGNNLSFAYEGEKASSGSACTSASLEPSYVLEAHSRFGRFTTVRAILVLRSPLEMQGIDLWA
5949_Slemnae@ISC           ------------------------PVELARGTLVAHNNIELEGACESACSTCHVLFLEPEEDLLDLAGSRLGCQVGVLPTR-GIDGTTSTFGAKRIFYSGVMELVTVPAYFNDRKGVKRINEPTAAAFKIVDGGGTFDISLISGGFEVATGDLGGEDDVQIKILSEVILTCELVGGMTVPDAVGALELDVTPLSLGEGMTKIRNPTQFSTAAQTIYQGERANYLFLIPRGIVFIAGNAARSSGLDDVADRIDMYPVAKSIQALIDAEMVEIGIRGCGSYMLDEVERVKMFVGEDSEFVFNNPNAKHCGCGSFVYFDQTTPDPRVMQFNPHSRSHGWTEACARIALASEVFTSGATESNLALKGAFYKHITSIDHKCCRLDGFTYLVNGLLTSIVHNEIGVQPIGQCRKFHTDAAQSKVDLSSGHKHGPKGIGALYRPRRAMGGGQEKGMRSGTPHVGGAAAEMLFLSINGDGNNISFSCEGESASSGSACTR---------EAHSRIGRFTTVFTVLVLRSPLILIKLKIFT
505711_Agodoyi@ISC         PYAILVGLMGVTIWSSPSGWVLLEGVSVCKGSLIAHANVDLEGACESACSTCHVLYLEPDEDMLDLAGSRLGCQVGVLPTR-GIDGTTSIFGSKRIFYSGVMELVTVPAYFNDRKGVLRINEPTAAAYKVVDGGGTFDISLMGNGFEVSTGDLGGEDDCLLKILSEMLFTAELVGGMTVPDVVGALELDVTPLSLGEGFTPIRNPTQFSTAAQTILQGERANVLFLLPRGIVFIPSEAVQSSGLKEVADKVEIHDVAQSISMKIDADISPIGIRGCGSYMFENADTVKMYIGEDAEFVFKNPNAKTCGCGSFVYLDQTTPDPRVMQYNPHSRTHGWTQLVSRVALASDVFTSGATESNASIKGAFYGHITTIEHKCCRLQGFTYLVSGLLTSMVNNEIGAQDIGKCRKFHVDAAQAKVDLSSGHKYGPKGIGALYRPRRPIGGGQERGLRSGTAPVGGACAEMLLMQVNGPGNNLSFSFEGERASSGSACTSASLEPSYVLEAHSRFGRFTTVFAILALRSPLEMQGIDLWS
3075_Aprotothecoid@ISC     LFCLLVGLLTVNIWSSPSGWVLRE---------IAHDNVDLECACESACSTCHVVFLPADEDMLDLAGSRLGCQIGVIPTRLGIDGTTSVFGAKRIFYSGTMELVTVPAYFNDRKGVLRINEPTAAAYKVVDGGGTFDVSLISGGFEVATGDLGGEDDLLVKCLSDLLFTAELVGGMTMPDVVGALDLDVTPLSLGEGMTKIRNPTQFSTAAQTIFQGERANMLFLIPRGIVFIAGHAEQSSGLEQVADKIDAYPVKQSIAAELDAQLQ--FLTGCGAYLFDELEKIALHLGKDSEFVFVNPNAKTCGCGSFTYLDQTTPDPRVMLYNPHSRTHGWAEAVARVALADEVFTSGATESNLAIKGAFYRHVTTTEHKCSRLNGFTYLVSGVLTSMVNNEIGTQPIGACRKFHTDAAQAKVDLSSGHKYGPKGVGALYRPRRAIGGGQERGLRSGTTPIGGACAEMLLIEVNGDGNNLSFAYEGEKASSGSACTSASLEPSYVLEAHSRFGRFTTVAAVAVLRSPLEMQGVDIWS
212042_Aphagocytophi@ISC   GYALVSDVIDLTIWASPSGWCLFEMPDEALGTLLAHRNIDLEGACESACSTCHLVYVELDEDMLDLAGSRLGCQVGVLPTRLGIDGTTSVYGSKRMITTSILKIVTVPAYFDERRAVIRLNEPTAAAYICVDGGGTFDVSVMHDGMQIATGDLGGDDDLALKEVSECIFTTRLVGGSSIPEVVGALTLDVVPLSLAEGAEVIRNPAQFTTYVQTICQGERVNSLFFVPAGIVFVMGTAENSLYVEEVSDRGLIESIINIL-PVIDAELAANAIQGCGKYILEKVDTIKMFRGVDSGFTFKNPNEKRCGCGSFVFFDQTTKDDRVMQFNPHSRSHGWAEAVARVASADEIFTSGATESNLAIKGAFYKHVTVTEHKCCRLTGFTYLVDGLLTSMVNNEIGVQPIGECKGFHTDAAQAKVDLSSGHKYGPMGIGALYRPRRPLGGGQERGMRSGTTPAGGAAAEMLLIPVNGSGNNLSFSYEGESASSGSACTSASLESSYVLEEHSRFGRFTTVRAALILRSPLEMQGTNLWD
2026788_Rbacterium@ISC     DFSIIDSLLTVAIWSSPSGWRLIEMADEALGSIIAHENIDLEGACESACATCHVLYLEPEEDMLDLAGSRLGCQIGILPTRIGIDGTTSVIGSKRLSFTAILELVSVPAHFNNRLAVMRLSEPTAAAYKYVDGGGTFDVTLMHQSLQVATGDLGGDDDLAAKEFAAIIYTTGLVGGSTLPDIVGALRLDVVPLSIGEGAEKIRNPFKFTTHAQTFVQGERVCSLFLLKAGIVFMAGSAANPGNLENLADRAELSNEKNAFL-SIDAALQKSGISGCGKYVFDEMCTIKMYLGRDAGFTFTNPNEKKCGCGSFVYLDQTTKDPRVMKFNPHSRSHAWTEACGRVALANEIFTSGATESNLALRGAFYGHVTVTEHKCCRLQGFTYLVNGLLTSMVNNEIGVQPIGKCRGFHSDIAQAKVDLSSGHKYAPNGIGALYRPRRPIGGGQERGIRSGTTPVGGAAAEMLFIEVNGDGNNLSFAHEGEKASSGSACTSASLEPSYVLDAHSRFGRFTTVFAIVLLRSPLEMQGIDIWS
234826_Amarginale@ISC      SLALIDGIAVLSIWASPSGWRLFDMPNEAHGTLLAHRNVDLEGACESACSTCHLIYVELDEDMLDLAGSRLGCQIGVLPTRLGIDGTTSIYGSKRMAVTAVLKTVTVPAYFDERRAVLRLNEPTASAYQCVDGGGTFDVSLLHNGFQVATGDLGGDDDLAVKKLSACIFTTRLVGGSSVPEAVGALPLDVIPLSLSEGVETIRNPAQFTTYTQTICQGERANSLFIVPAGVVFVMGVVENQLEIPEVADRSAIESMVKFC-----------------------------------------------------FFDQTTRDDRVMQFNPHSRSHGWAEAVARIASADEIFTSGATESNLAIKGAFYKHITLTEHKCCRLTGFTYLVDGVLTSMVNNEIGVQPIGKCRGFHTDAAQAKVDLSSGHKYGPMGVGALYRPRRPLGGGQERGMRSGTTPVGGAAAEMLLIPVNGSGNNLSFSYEGENASSGSACTSASLEPSYVLEEHSRFGRFTTVYAALILRSPLEMQGTDLWD
1460289_Csp_@ISC           ------------------------IVDAGKGNLLCHGALALEGACESACSTCHVIYLDAEEDMLDEACSRLGCQIGILPSRLGIDGTTSIFGAKRIFYSGVMELVTVPAYFNDRKGVLRINEPTAAAYKVVDGGGTFDVSLISGGFEVATGDLGGEDDLLKKCLSEVLLTCELVGGMTVPDVVGALDLD------------------FSTAAQMILQGERANMLFLIPRGIVFIAGNAQQSSGLDDVADKVETYPDKKSIGMQISDELKEVALTGCGSYMFEEEERVKMHIGTDAEFVFHNPNAESCGCGSFVYLDQTTPDPRAMVYNPHSRTHGWSGAVARVALADEIFTSGATESNMAIKGAFYKHITTTEHKCCRLRGFTYLVDGLLTSMVNNEIGVQPIGKCRKLHIDAAQSKVDLSSAHKYGPKGIGALYRPRRPFGGGQERGMRSGTPPIGGACSEMLLIPVNGSGNNVSFAYEGEKASSGSACTSASLEPSYVLEAHSRFGRFTTVYAITVLRSPLEMQGIDLWS
1948380_Abacterium@ISC     TFALLYGLITISLWPSPSGWLLVDMPDDAPGSLVAHKNVPLEGACESACSTCHVVFLDPEEDMLDLAGSRLGCQIGVLPTRLGIDGTTSVH-SKRMPITSLLESVTVPAYFDDRRAVLRLNEPTAAAYAFIDGGGTFDVSLLEKGFQVATGDLGGDDDIMVKEVTEVLLSAGLVGGSTIPDVVGALGLDVTPLSLGEGVEKIRNPTQFTTYQQTILQGERVCSLFLIPANIVFIAGTAEKPSYLLELSDRAELVSEENAFLASIDAEMQKAGVTGCGSYIYDEVETIKMFLGQDSGFVFNNPNEARCGCGSFVFMDQTTPDPRVMKFNPHSRSHGWAEATARVALANEVFTSGATESNIAIKGAFYKHVTLTEHKCCRLQGFTYLVNGLLTSMVNNEIGVQPIGACRGFHTDAAQAKVDLSSGHKYGPKGVGALFRPRRPIGGGQERGLRSGTTHVGGAAATMLFVPVNGDGCNLSFAYEGEKASSGSACTSASLEPSYVLGAHSRFGRFTTIRAIVRLRSPLEMQGIDIWS
9606_Hsapiens@ISC          LYALFAGLVTVNIWSSPSGWVLLEVVSSGRGNVLAQRHVDLEGACESACSTCHVVLLPPEEDMLDMALSRLGCQIGFLPTRAGIDGTTSVFGAKRIYYSGVMELVTVPAYFNDRKGVLRVNEPTAAAYKIVDGGGTFDISLIQKGFEVSTGDLGGEDDLLVKCLSDMLFTAELVGGMTVPDAVGALDLDVTPLSLGEGFTKIRNPTQFSTAAQTICQGERANLLFLIPRGIVFIAGHAEQSSGLKEVADKVEIHPEAQSLEATLPAQLDPHGVTGCGSYLSDEEIRIKLTLGEDSEFVFNNPNIKTCGCGSFIYMDQTTPDPRVMYYNPHSRTHGWSEAMARVALADEIFTSGATESNIAIKGAFYRHITTTEHKCCRLAGFTYLVSGLLTSMVNNEIGVQPIGRCSKFHTDAAQAKVDLSSGHKYGPKGVGAIYRPRRAQGGGQERGMRSGTTPVGGACAEMLLIPVNGDGCNLSFAYEGEKASSGSACTSASLEPSYVLDAHSRFGRFTTVYTVKILRSPLEMQGIDLWT
1951934_Hbacterium@ISC     ------------------------MPDDTPGSLVAHANIDLEGACESACSTCHVVYLDAEEDMLDLAGSRLGCQIGVLPTRVGIDGTTSILGSKRMMSNSILQLVTVPAYFSERRAVLRLSEPTAAAFQYVDGGGTFDVSLLENQFQVATGDMGGDDDIAKKKLSEFIFIVDLVGGSTLPDVVGALGLDVIPLSLGEGVEKIRNPAQFTTFQQTIVQGERVCSLFLIPAGIVFVAGTAYQPGHLTEVGDRGHVKSAYEF--PLVEATLQKCGITGCGSYLFDEVDKIKLFLGEDSGFVFKNPNEKRCGCGSFVYLDQTTPDPRVMLYNAHSRTHGWAEAVARVAIASEIFTSGATESNLAIKGAFYKHITCTEHKCCRLRGFTYLVNGLLTSMVNNEIGVQPIGKCRGFHTDAAQAKVDLSSGHKYGPKGIGALYRPRRSIGGGQERGMRSGTVFCGGACAEMLFLPINGDGNNISFAHEGEKSSSGSACTSASLEPSYVLDAHSRIGRFTTVQAADILRSPLEMQGIDLWS
86106_Eof@ISC              ------------------------MPDDAPGSLVAHQNIDLEGACDSACSTCHVVYLPPEEDMLDLAGSRLGCQIGVLPTRLGIDGTTSIFGSKRMIKDSILELVTVPAYFDDRKAVLRLNEPTAAAYKFVDGGGTFDVSLLEKGFQVATGDLGGDEDIITKELTQYLFTVELVGGSTIPEIVGALGLDVTPLSLGEGSEIIRNPTRYTTHSQTIIQGESVCSLFLLPAGIIFIAGTAKKPAYLELLN-------------VTLDAYIKKCGVSGCGAYFFDEENTIKLYVGTDSGFVFVNPNEKSCGCGSFVYMDQTTPDPRVMKFNPHSRSHGWAEAIARVALASEIFTSGATESNLAIKGAFYRHITATEHKCCRLQGFTYLVNGLLTSMVNNEIGVQPIGKCRGLHTDAAQAKVDLSSGHKYGPKGVGALFGPRRAIGGGQERGMRSGTTPIGGAAAEMLFIPVNGDGNNISFSCEGEKASSGSACTSASLESSYVLDAHSRFGRFTTVYAICKLRSPLEMQGVDLWA
3197_Mpolymorpha@ISC       LFALIGGLVTVNIWSSPSGWVLLETIDKVPGSMAAHENIELEGACESACSTCHVVYLPPDEDMLDLAGSRLGCQVGLLPTRVGIDGTTSVFGGKRIFYSGVMELVTVPAYFNDRKGVLRINEPTAASYKVVDGGGTFDVSLISGGFEVATGDLGGEDDLLVKVLSDILFTCELVGGMTVPDVVGALDLDVTPLSLGEGFTRIRNPTQFSTAAQTVLQGERANMLFLIPRGIVFIAGNAEQSSGLEQVADKIDSYPVKKSIPASLEAKLL--YLVGCGTYLFDEIEKIRMHIGKDSEFVFINPNSKQCGCGSFTYLDQTSPDPRVMQYNPHSRTHGWSEAVARIALANEIFTSGATEANIAVKGAFYKHITTTEHKCCRLQGFTYLVDGLLTSMVNNEIGVQPIGECRKFHTDAAQAKVDLSSAHKYGPKGVGAIYRPRRAMGGGQERGIRSGTTPAGGACAEMLFIQLNGSGNNISFSYEGEKASSGSACTSASLEPSYVLEAHSRFGRFTTIRAVLVLRSPLEMQGIDLWS
6239_Celegans@ISC          FYALFAGLVTVNIWSSPSGWTLLEVVDRGKGNVLAHRYIEMEGACESACSTCHVVQLPPEEDMLDMAASRLGCQIGVLPTR-GIDGTTSTFGAKRIYYSGVMELVTVPAYFNDRKGVLRVNEPTAAAYKIVDGGGTFDVSLIQKGFEVSTGDLGGEDDLVVKCLSDLLFTADLVGGMSVPDAVGALDLDVTPLSLGEGMTKIRNPTQFSTAAQTIFQGERANLLFLIPRGVVFIAGNAEQSSGLKEIADKVEIHPEAQSLSATLNAVLQNAAIQGCGTYLFDEEEKIKLSLGEDSEFVFRNPNIKTCGCGSFIYLDQTAPDPRVMDFNPHSRTHGWAEGVARVALADDIFTSGATESNLAIKGAFRKHITLTEHKCCRLNGFTYLVGGMLTSMVNNEIGVQPIGECRGFHTDAAQAKVDLSSAHKYGPKGAGALYRPRRAMGGGQERGLRSGTAPCGGAAAEMLLIPINGDGCNLSFAYEGEKASSGSACTSASLEPSYVLEAHSRFGRFTTVHTILILRSPLEMQGIDLWT
