# Supplementary material for: Components of iron–Sulfur cluster assembly machineries are robust phylogenetic markers to trace the origin of mitochondria and plastids
Source: PLoS Biol. 2023 Nov 8;21(11):e3002374. doi: 10.1371/journal.pbio.3002374 (PMC10631705; doi:10.1371/journal.pbio.3002374)
Supplement: S1 Data — (ZIP) [file pbio.3002374.s017.zip › S1 Data/Concatenations/ISC/ISC_Alpha_Euka/Bayesian/Concat_ISC_Alpha_Euka.Phylobayes.tree]

(1082868_Hcurviuscula@ISC:0.2676,1321371_Hundulata@ISC:0.192661,(1399147_Hobtusa@ISC:0.168986,(1895705_Abacterium@ISC:0.841012,(1919268_Abacterium@ISC:1.73475,(1274402_CHpenaei@ISC:0.942147,((1895706_Abacterium@ISC:0.186168,1797230_Abacterium@ISC:0.223783)1:0.394632,(((1970491_Abacterium@ISC:0.76491,1951934_Hbacterium@ISC:0.933476)0.72:0.106533,1895707_Abacterium@ISC:0.792356)0.57:0.071193,(((985867_COthessalonice@ISC:0.135134,91604_CPacanthamoeba@ISC:0.13956)1:0.358033,244582_CPsymbiosus@ISC:0.324365)1:0.156613,((1973897_Abacterium@ISC:0.808175,1951533_CPbacterium@ISC:0.836773)0.73:0.128592,((1986869_Rbacterium@ISC:0.382693,(1986644_Pbacterium@ISC:0.304332,(2013095_Abacterium@ISC:0.468177,((2007300_Aproteobacter@ISC:0.382968,1986631_Pbacterium@ISC:0.285839)1:0.112451,1986627_Pbacterium@ISC:0.455663)0.54:0.051719)0.52:0.059151)1:0.431128)1:0.774229,1797211_Abacterium@ISC:0.925902)0.94:0.166757)0.64:0.058904)0.97:0.067594,(((1948365_Abacterium@ISC:0.61827,(244581_CPacanthamoeba@ISC:0.480183,1629334_Cvaricaedens@ISC:0.490368)0.94:0.085548)0.99:0.079416,1414854_CNamoebiphila@ISC:0.625884)0.78:0.037564,(((1948447_Abacterium@ISC:0.465386,1264899_Zcompransoris@ISC:0.384757)0.53:0.033363,((((1948418_Abacterium@ISC:0.423822,(1948416_Abacterium@ISC:0.228725,1948380_Abacterium@ISC:0.364927)1:0.100077)0.87:0.054155,(1948415_Abacterium@ISC:0.413006,1948350_Abacterium@ISC:0.442552)0.99:0.104299)1:0.169061,((1973900_Abacterium@ISC:0.322233,1948417_Abacterium@ISC:0.338988)1:0.195655,(1973901_Abacterium@ISC:0.637354,(((86106_Eof@ISC:0.580827,696127_CMmitochondrii@ISC:0.769845)1:0.205457,(1528098_Rbacterium@ISC:0.717803,((2486578_Rendosymbiont@ISC:0.613296,1895704_Abacterium@ISC:0.622162)1:0.26762,((1951236_Rbacterium@ISC:0.452774,(1951237_Rbacterium@ISC:0.225261,1797231_Abacterium@ISC:0.252136)0.85:0.080804)1:0.708769,((2026788_Rbacterium@ISC:0.595208,((336407_Rbellii@ISC:0.10479,(293613_Rcanadensis@ISC:0.063757,272947_Rprowazekii@ISC:0.115517)1:0.070392)1:0.267477,1961830_Rendosymbiont@ISC:0.291401)1:0.174476)1:0.219842,(2115978_CPtrachydisci@ISC:1.16226,(752179_Omassiliensis@ISC:0.308789,(357244_Otsutsugamush@ISC:0.122352,1359168_Ochuto@ISC:0.112983)1:0.239147)1:0.436801)0.94:0.110202)1:0.279328)0.85:0.073034)0.73:0.043816)0.67:0.061567)0.99:0.076861,((1401685_CXpacificiensi@ISC:2.63659,(222891_Nsennetsu@ISC:0.393992,1286528_Nhelminthoeca@ISC:0.222181)1:0.961964)1:0.450311,(((234826_Amarginale@ISC:0.355679,212042_Aphagocytophi@ISC:0.413784)1:0.322253,((302409_Eruminantium@ISC:0.157147,269484_Ecanis@ISC:0.106869)1:0.245872,1359163_CNlotoris@ISC:0.32403)0.99:0.098102)1:0.203196,((292805_Wendosymbiont@ISC:0.083713,163164_Wendosymbiont@ISC:0.053432)0.5:0.006273,(246273_Wendosymbiont@ISC:0.04879,(1410384_Wendosymbiont@ISC:0.115162,(169402_Wendosymbiont@ISC:0.138197,(570417_Wendosymbiont@ISC:0.049157,118728_Wendosymbiont@ISC:0.046588)1:0.03567)0.99:0.013081)0.99:0.011121)0.98:0.010654)1:0.413087)1:0.330367)1:0.368478)0.99:0.110755)0.53:0.036927)0.98:0.066816)0.98:0.065197,((12312346_Abacterium@ISC:1.60371,12312345_Abacterium@ISC:0.634923)1:0.466793,(((((2032651_Mbacterium@ISC:0.334196,(2032652_Mbacterium@ISC:0.241856,2032650_Mbacterium@ISC:0.145407)1:0.099554)0.95:0.035699,(2032648_Mbacterium@ISC:0.111412,2032647_Mbacterium@ISC:0.113515)1:0.203491)1:0.056969,(2032649_Mbacterium@ISC:0.239993,2032646_Mbacterium@ISC:0.190248)1:0.069261)0.95:0.049594,(156889_Mmarinus@ISC:0.219316,1434232_Maustralis@ISC:0.266434)1:0.112193)1:0.311419,(((35688_Ppurpureum@ISC:0.361307,(448386_Gchorda@ISC:0.09594,2769_Ccrispus@ISC:0.10066)1:0.164616)1:0.12467,((((39947_Osativa@ISC:0.132178,3702_Athaliana@ISC:0.165215)1:0.137472,(3218_Ppatens@ISC:0.094332,3197_Mpolymorpha@ISC:0.100986)1:0.060582)1:0.13417,(3075_Aprotothecoid@ISC:0.241419,3055_Creinhardtii@ISC:0.233485)1:0.065998)1:0.047238,(436017_Olucimarinus@ISC:0.289337,1764295_Cprimus@ISC:0.236124)0.99:0.043273)1:0.078366)0.68:0.027814,((505711_Agodoyi@ISC:0.538257,(37360_Pbrassicae@ISC:0.498922,(478820_Bsp@_ISC:0.576209,(4787_Pinfestans@ISC:0.297869,(2880_Esiliculosus@ISC:0.305104,159749_Toceanica@ISC:0.350832)1:0.091117)0.99:0.047603)1:0.075017)0.58:0.030356)0.56:0.029075,1460289_Csp@_ISC:0.437178,((((670386_Halbum@ISC:0.188269,352472_Ddiscoideum@ISC:0.180051)1:0.381521,1890364_Pfungivorum@ISC:0.589371)1:0.090485,(((6239_Celegans@ISC:0.320248,6087_Hvulgaris@ISC:0.287324)0.72:0.045542,(7240_Dsimulans@ISC:0.224174,((45351_Nvectensis@ISC:0.166852,45264_Amillepora@ISC:0.120526)1:0.072154,(400682_Aqueenslandic@ISC:0.312628,((9606_Hsapiens@ISC:0.086834,623744_Dtranslucida@ISC:0.125735)1:0.076006,29159_Cgigas@ISC:0.241111)0.96:0.030236)0.97:0.026037)0.84:0.027435)0.97:0.031488)1:0.140257,(246409_Rdelemar@ISC:0.307898,(578462_Amacrogynus@ISC:0.278749,1357716_Bsalamandrivo@ISC:0.285395)0.58:0.034653,(133412_Sculicis@ISC:0.512739,((4896_Spombe@ISC:0.437499,(573826_Cdubliniensis@ISC:0.297021,(73501_Cmilitaris@ISC:0.150549,227321_Anidulans@ISC:0.127052)1:0.128998)0.82:0.060268)1:0.094695,((56615_Pgraminis@ISC:0.272878,237631_Umaydis@ISC:0.263573)0.86:0.033969,(235443_Cneoformans@ISC:0.261329,1314807_Dbispora@ISC:0.239234)1:0.059124)1:0.105187)0.94:0.03733)0.76:0.042029)1:0.107121)1:0.099618)1:0.052136,((46433_Rfilosa@ISC:0.886334,((75058_Bsaltans@ISC:0.368612,(59799_Adeanei@ISC:0.185395,5693_Tcruzi@ISC:0.106256)0.99:0.072445)1:0.188585,1314962_Psp@_ISC:0.37234)1:0.256966)0.99:0.087626,(5763_Nfowleri@ISC:0.63579,((5949_Slemnae@ISC:0.413877,5888_Ptetraurelia@ISC:0.525289)1:0.131638,(5874_Tannulata@ISC:0.689825,1169540_Vbrassicaform@ISC:0.309482)1:0.152927)0.99:0.06762)0.89:0.05047)0.98:0.049514)0.62:0.019602)0.55:0.030896)1:1.00828)0.82:0.072763)0.71:0.061945)0.91:0.039851)0.83:0.046537,(((1947674_Tsp@ISC:0.028274,1891279_Tindica@ISC:0.032209)1:0.069596,1544451_Tsp@ISC:0.093463)1:0.293949,(((1974092_Rbacterium@ISC:0.236866,(1802023_Rbacterium@ISC:0.256651,1802022_Rbacterium@ISC:0.276051)0.95:0.052034)0.71:0.024293,(28181_Mblakemorei@ISC:0.288264,(1288970_Msp@ISC:0.220965,(1867952_CTmagnetica@ISC:0.099447,1123355_Tpusilla@ISC:0.061098)1:0.253444)0.98:0.043711)1:0.066017)0.99:0.031259,(2032658_Abacterium@ISC:0.293249,(((55518_Mgryphiswalde@ISC:0.051202,1895778_Msp@ISC:0.04628)1:0.056268,1437059_Mmoscoviense@ISC:0.118581)1:0.063367,((342108_Mmagneticum@ISC:0.057942,2053833_Msp@ISC:0.078473)1:0.056182,1082_Pfulvum@ISC:0.158092)1:0.056616)1:0.088939)1:0.072886)0.67:0.025772)1:0.059126)0.99:0.141796)0.83:0.060106)0.83:0.104246)0.99:0.197886)0.99:0.328539)1:0.98684)1:0.924658)0.99:0.092128);
