# Supplementary material for: Components of iron–Sulfur cluster assembly machineries are robust phylogenetic markers to trace the origin of mitochondria and plastids
Source: PLoS Biol. 2023 Nov 8;21(11):e3002374. doi: 10.1371/journal.pbio.3002374 (PMC10631705; doi:10.1371/journal.pbio.3002374)
Supplement: S2 Data — (ZIP) [file pbio.3002374.s018.zip]

Archive with 3 entries (2 files):
- S2 Data/
- S2 Data/Align_nucleic_sequences_from_a_protein_alignment.py
- __MACOSX/S2 Data/._Align_nucleic_sequences_from_a_protein_alignment.py
