# Supplementary material for: Components of iron–Sulfur cluster assembly machineries are robust phylogenetic markers to trace the origin of mitochondria and plastids
Source: PLoS Biol. 2023 Nov 8;21(11):e3002374. doi: 10.1371/journal.pbio.3002374 (PMC10631705; doi:10.1371/journal.pbio.3002374)
Supplement: S2 Data — (ZIP) [file pbio.3002374.s018.zip › S2 Data/Align_nucleic_sequences_from_a_protein_alignment.py]

#! usr/bin/python2.7
#-*- coding: utf-8 -*-

import re
import sys
import os
import glob
import statistics
import networkx as nx

def fastaread(fasta):
    f = open (fasta, "r")
    l = f.readline()
    count = int(0)
    temp = ""
    while l:
        count +=1
        if l.find(">") != -1:
            if count == 1:
                temp += l
            else:
                temp += "\n"+l
            l = f.readline()
            continue
        else:
            l = l.rstrip()
            temp += l
            l = f.readline()
    tabtemp = temp.split("\n")
    dicofasta = {}
    liste = []
    nom = ""
    seq = ""
    for l in tabtemp:
        if l.find(">")!=-1:
             nom = l
        else:
            seq = l
            dicofasta[nom] = seq
            liste.append(nom)
    return [dicofasta, liste]

class ProgBar(object):
    def __init__(self, iterat):
        super(ProgBar, self).__init__()
        self.iterat = iterat
        self.compteur = 0
        self.fraction = 0
        self.fraction2 = 0
        print "LENGTH OF ITERATOR : ",str(len(self.iterat))
        print "||_________________________________________________________________________________________________________||"
        print "||_________________________________________________________________________________________________________||"
        print "|| :          10        20        30        40        50        60        70        80        90        100||"
        print "|| : ---------^---------^---------^---------^---------^---------^---------^---------^---------^---------^  ||"
        print "|| : ",
        sys.stdout.flush()

    # def initiate(self):
    #
    #     self.compteur = 0
    #     self.fraction = 0
    #     self.fraction2 = 0
    def refresh(self):
        self.compteur += 1
        self.fraction2 = int(round(self.compteur*100/float(len(self.iterat))))
        if self.fraction2 > self.fraction:
            diff = self.fraction2-self.fraction
            #print diff
            sys.stdout.write(diff*"*")
            sys.stdout.flush()
        self.fraction = self.fraction2
        if self.compteur == len(self.iterat):
            sys.stdout.write("  ||\n||_________________________________________________________________________________________________________||\n\n")
            sys.stdout.flush()

try:

    sys.argv[2]
except:
    sys.exit("""######### Description #########
This script allows to align nucleic sequences from a protein alignment. The ids in nucleic and fasta files should be the same.
######### Arguments #########
nucleic sequences fasta file, protein sequences alignment fasta file
#############################
""")

code = {'ATA':'I', 'ATC':'I', 'ATT':'I', 'ATG':'M',
'ACA':'T', 'ACC':'T', 'ACG':'T', 'ACT':'T',
'AAC':'N', 'AAT':'N', 'AAA':'K', 'AAG':'K',
'AGC':'S', 'AGT':'S', 'AGA':'R', 'AGG':'R',
'CTA':'L', 'CTC':'L', 'CTG':'L', 'CTT':'L',
'CCA':'P', 'CCC':'P', 'CCG':'P', 'CCT':'P',
'CAC':'H', 'CAT':'H', 'CAA':'Q', 'CAG':'Q',
'CGA':'R', 'CGC':'R', 'CGG':'R', 'CGT':'R',
'GTA':'V', 'GTC':'V', 'GTG':'V', 'GTT':'V',
'GCA':'A', 'GCC':'A', 'GCG':'A', 'GCT':'A',
'GAC':'D', 'GAT':'D', 'GAA':'E', 'GAG':'E',
'GGA':'G', 'GGC':'G', 'GGG':'G', 'GGT':'G',
'TCA':'S', 'TCC':'S', 'TCG':'S', 'TCT':'S',
'TTC':'F', 'TTT':'F', 'TTA':'L', 'TTG':'L',
'TAC':'Y', 'TAT':'Y', 'TAA':'*', 'TAG':'*',
'TGC':'C', 'TGT':'C', 'TGA':'*', 'TGG':'W'}

nuc = fastaread(sys.argv[1])
prot = fastaread(sys.argv[2])
final_seq = {}
final_index = {}
Pb = ProgBar(nuc[1])

for i in nuc[1]:
    seq_prot = list(prot[0][i.split("|")[0]].replace("-",""))
    seq_prot_wg = list(prot[0][i.split("|")[0]])
    seq_nuc = list(nuc[0][i].replace("R","").replace("M","").replace("Y","").replace("N","").replace("S","").replace("W","").replace("K","").replace("-","").upper())
    seq_codon = []
    matrix = []
    #Construction of the protein-nucleic matrix
    for n,j in enumerate(seq_nuc):
        if n <= (len(seq_nuc)-3):
            codon = "".join(seq_nuc[n:(n+3)])
            seq_codon.append(codon)
            ligne = []
            for m,k in enumerate(seq_prot):
                aa_nuc = code[codon]
                if aa_nuc == k:
                    ligne.append(1)
                else:
                    ligne.append(0)
            matrix.append(ligne)

    maxx = len(ligne)
    maxy = len(matrix)
    index = 0
    indey = 0
    validex = []
    validey = []
    shifts = False
    #Treatment of the simple case, no frameshift, perfect alignment between nucleic and protein
    while index < maxx and indey < maxy:

        if matrix[indey][index] == 1:
            validex.append(index)
            validey.append(indey)
            index += 1
            indey += 3
        else:
            shifts = True
            break
    #Detection of a shift. The alignment is reconstructed by concatenation of the longest non overlapping pieces of diagonals
    if shifts is True:
        validex = []
        validey = []
        #Construction of the graph representing the matrix and the diagonals. Each node corresponds to a case of the matrix.
        G = nx.Graph()
        for n,j in enumerate(seq_nuc):
            if n <= (len(seq_nuc)-3):
                for m,k in enumerate(seq_prot):
                    G.add_node(str(m)+"\t"+str(n))


        #Each Edge corresponds to a diagonal with two positive values (match between nucleic and protein)
        for n,j in enumerate(matrix):
            for m,k in enumerate(j):
                if k == 1:
                    if n+4 > maxy or m+2 > maxx:
                        continue
                    else:
                        if matrix[n+3][m+1] == 1:
                            G.add_edge(str(m)+"\t"+str(n),str(m+1)+"\t"+str(n+3))
        #Construction of clusters of diagonals
        clusters = nx.connected_components(G)
        liste_clusters = []
        for j in list(clusters):
            liste_clusters.append(list(j))
        valide = {}
        borney = []
        bornex = []
        #Selection of the longest and non overlapping diagonals
        for j in sorted(liste_clusters, key = lambda t:len(t), reverse=True):
            if len(j) > 1:

                minix = min(int(t.split("\t")[0]) for t in j)
                miniy = min(int(t.split("\t")[1]) for t in j)
                maxix = max(int(t.split("\t")[0]) for t in j)
                maxiy = max(int(t.split("\t")[1]) for t in j)
                wrong = False

                for k in bornex:
                    if minix <= k[1] and minix >= k[0]:
                        wrong = True
                    if maxix >= k[0] and maxix <= k[1]:
                        wrong = True
                for k in borney:
                    if miniy+2 <= k[1]+2 and miniy+2 >= k[0]-2:
                        wrong = True
                    if maxiy-2 >= k[0]-2 and maxiy-2 <= k[1]+2:
                        wrong = True
                if wrong is False:
                    borney.append((miniy,maxiy))
                    bornex.append((minix,maxix))
                    valide[minix] = j
            else:
                break
        for j in sorted(valide.keys()):
            for k in sorted(valide[j], key = lambda t:int(t.split("\t")[0])):
                validex.append(int(k.split("\t")[0]))
                validey.append(int(k.split("\t")[1]))
    aligned_codons = []
    count = 0
    #Placing gaps in nucleic sequence
    for aa in seq_prot_wg:
        if aa == "-":
            aligned_codons.append("---")
        else:
            if count in validex:
                codon = seq_codon[validey[validex.index(count)]]
                if codon in ["TGA","TAA","TAG"]:
                    aligned_codons.append("---")
                else:
                    aligned_codons.append(codon)
            else:
                aligned_codons.append("---")
            count += 1
    str_aligned_codons = "".join(aligned_codons)
    final_seq[i.split("|")[0]] = str_aligned_codons
    if shifts is True:
        final_index[i.split("|")[0]] = "| RT_shifts_"+str(len(valide))+"_contigs"
    else:
        final_index[i.split("|")[0]] = ""
    Pb.refresh()

out = open(sys.argv[2].replace(".fasta","_RT.fasta"),"w")
for k in prot[1]:

    out.write(k+final_index[k]+"\n"+final_seq[k]+"\n")
